# Supplementary material for: Insight into the Inhibitory Mechanism of Embryonic Ectoderm Development Subunit by Triazolopyrimidine Derivatives as Inhibitors through Molecular Dynamics Simulation
Source: Molecules. 2023 Dec 7;28(24):7997. doi: 10.3390/molecules28247997 (PMC10745707; doi:10.3390/molecules28247997)
Supplement: Supplementary file 1 [file molecules-28-07997-s001.zip]

Archive with 17 entries (14 files):
- Supplement/
- Supplement/copies/
- Supplement/copies/Complex1.pdb
- Supplement/copies/Complex2.pdb
- Supplement/copies/Complex3.pdb
- Supplement/copies/Complex4.pdb
- Supplement/copies/Complex5.pdb
- Supplement/copies/Complex6.pdb
- Supplement/copies/EED-SRLme3SA.pdb
- Supplement/sampling/Complex6.pdb
- Supplement/sampling/Complex5.pdb
- Supplement/sampling/Complex4.pdb
- Supplement/sampling/EED-ASLme3SA.pdb
- Supplement/sampling/Complex3.pdb
- Supplement/sampling/Complex2.pdb
- Supplement/sampling/Complex1.pdb
- Supplement/sampling/
