# Supplementary material for: Insight into the Inhibitory Mechanism of Embryonic Ectoderm Development Subunit by Triazolopyrimidine Derivatives as Inhibitors through Molecular Dynamics Simulation
Source: Molecules. 2023 Dec 7;28(24):7997. doi: 10.3390/molecules28247997 (PMC10745707; doi:10.3390/molecules28247997)
Supplement: Supplementary file 1 [file molecules-28-07997-s001.zip › Supplement/copies/Complex1.pdb]

REMARK    GENERATED BY TRJCONV
TITLE     Protein in water t= 156250.00000 step= 78125000
REMARK    THIS IS A SIMULATION BOX
CRYST1   90.616   90.616   90.616  90.00  90.00  90.00 P 1           1
MODEL        1
ATOM      1  N   CYS A  78      -7.270  13.560   9.360  1.00  0.00           N
ATOM      2  H1  CYS A  78      -7.290  13.670  10.360  1.00  0.00           H
ATOM      3  H2  CYS A  78      -8.220  13.700   9.060  1.00  0.00           H
ATOM      4  H3  CYS A  78      -6.960  12.610   9.170  1.00  0.00           H
ATOM      5  CA  CYS A  78      -6.350  14.480   8.650  1.00  0.00           C
ATOM      6  HA  CYS A  78      -6.530  15.470   9.060  1.00  0.00           H
ATOM      7  CB  CYS A  78      -4.820  14.190   9.010  1.00  0.00           C
ATOM      8  HB1 CYS A  78      -4.460  13.200   8.740  1.00  0.00           H
ATOM      9  HB2 CYS A  78      -4.820  14.200  10.100  1.00  0.00           H
ATOM     10  SG  CYS A  78      -3.740  15.590   8.490  1.00  0.00           S
ATOM     11  HG  CYS A  78      -3.270  15.160   7.320  1.00  0.00           H
ATOM     12  C   CYS A  78      -6.700  14.500   7.170  1.00  0.00           C
ATOM     13  O   CYS A  78      -6.640  13.460   6.410  1.00  0.00           O
ATOM     14  N   LYS A  79      -6.800  15.710   6.560  1.00  0.00           N
ATOM     15  H   LYS A  79      -7.000  16.360   7.300  1.00  0.00           H
ATOM     16  CA  LYS A  79      -6.910  16.060   5.140  1.00  0.00           C
ATOM     17  HA  LYS A  79      -7.700  15.460   4.680  1.00  0.00           H
ATOM     18  CB  LYS A  79      -7.350  17.580   4.920  1.00  0.00           C
ATOM     19  HB1 LYS A  79      -7.330  17.780   3.850  1.00  0.00           H
ATOM     20  HB2 LYS A  79      -6.630  18.140   5.520  1.00  0.00           H
ATOM     21  CG  LYS A  79      -8.670  17.990   5.510  1.00  0.00           C
ATOM     22  HG1 LYS A  79      -8.620  17.850   6.580  1.00  0.00           H
ATOM     23  HG2 LYS A  79      -9.430  17.330   5.100  1.00  0.00           H
ATOM     24  CD  LYS A  79      -8.910  19.500   5.150  1.00  0.00           C
ATOM     25  HD1 LYS A  79      -8.170  20.060   5.720  1.00  0.00           H
ATOM     26  HD2 LYS A  79      -9.840  19.890   5.560  1.00  0.00           H
ATOM     27  CE  LYS A  79      -8.730  19.880   3.610  1.00  0.00           C
ATOM     28  HE1 LYS A  79      -9.240  19.200   2.920  1.00  0.00           H
ATOM     29  HE2 LYS A  79      -7.710  19.670   3.280  1.00  0.00           H
ATOM     30  NZ  LYS A  79      -9.070  21.280   3.430  1.00  0.00           N
ATOM     31  HZ1 LYS A  79      -8.790  21.670   2.550  1.00  0.00           H
ATOM     32  HZ2 LYS A  79     -10.050  21.460   3.590  1.00  0.00           H
ATOM     33  HZ3 LYS A  79      -8.660  21.870   4.150  1.00  0.00           H
ATOM     34  C   LYS A  79      -5.680  15.780   4.300  1.00  0.00           C
ATOM     35  O   LYS A  79      -5.760  15.580   3.100  1.00  0.00           O
ATOM     36  N   TYR A  80      -4.550  15.720   4.920  1.00  0.00           N
ATOM     37  H   TYR A  80      -4.630  15.770   5.930  1.00  0.00           H
ATOM     38  CA  TYR A  80      -3.240  15.590   4.300  1.00  0.00           C
ATOM     39  HA  TYR A  80      -3.300  15.380   3.230  1.00  0.00           H
ATOM     40  CB  TYR A  80      -2.530  16.900   4.550  1.00  0.00           C
ATOM     41  HB1 TYR A  80      -1.660  16.900   3.880  1.00  0.00           H
ATOM     42  HB2 TYR A  80      -2.210  16.900   5.590  1.00  0.00           H
ATOM     43  CG  TYR A  80      -3.310  18.110   4.200  1.00  0.00           C
ATOM     44  CD1 TYR A  80      -3.560  18.420   2.830  1.00  0.00           C
ATOM     45  HD1 TYR A  80      -3.200  17.740   2.070  1.00  0.00           H
ATOM     46  CE1 TYR A  80      -4.350  19.600   2.550  1.00  0.00           C
ATOM     47  HE1 TYR A  80      -4.650  19.870   1.540  1.00  0.00           H
ATOM     48  CZ  TYR A  80      -4.960  20.270   3.620  1.00  0.00           C
ATOM     49  OH  TYR A  80      -5.690  21.370   3.290  1.00  0.00           O
ATOM     50  HH  TYR A  80      -6.260  21.740   3.970  1.00  0.00           H
ATOM     51  CE2 TYR A  80      -4.590  20.010   4.980  1.00  0.00           C
ATOM     52  HE2 TYR A  80      -4.940  20.620   5.800  1.00  0.00           H
ATOM     53  CD2 TYR A  80      -3.770  18.930   5.230  1.00  0.00           C
ATOM     54  HD2 TYR A  80      -3.560  18.660   6.260  1.00  0.00           H
ATOM     55  C   TYR A  80      -2.430  14.430   4.850  1.00  0.00           C
ATOM     56  O   TYR A  80      -2.510  14.050   6.000  1.00  0.00           O
ATOM     57  N   SER A  81      -1.740  13.670   3.960  1.00  0.00           N
ATOM     58  H   SER A  81      -1.660  14.070   3.030  1.00  0.00           H
ATOM     59  CA  SER A  81      -1.030  12.430   4.200  1.00  0.00           C
ATOM     60  HA  SER A  81      -0.590  12.390   5.190  1.00  0.00           H
ATOM     61  CB  SER A  81      -1.950  11.170   4.220  1.00  0.00           C
ATOM     62  HB1 SER A  81      -2.070  10.800   3.200  1.00  0.00           H
ATOM     63  HB2 SER A  81      -2.830  11.260   4.850  1.00  0.00           H
ATOM     64  OG  SER A  81      -1.170  10.200   4.910  1.00  0.00           O
ATOM     65  HG  SER A  81      -1.650   9.640   5.520  1.00  0.00           H
ATOM     66  C   SER A  81       0.180  12.270   3.180  1.00  0.00           C
ATOM     67  O   SER A  81       0.110  12.810   2.100  1.00  0.00           O
ATOM     68  N   PHE A  82       1.240  11.530   3.540  1.00  0.00           N
ATOM     69  H   PHE A  82       1.280  11.140   4.480  1.00  0.00           H
ATOM     70  CA  PHE A  82       2.470  11.430   2.630  1.00  0.00           C
ATOM     71  HA  PHE A  82       2.220  11.790   1.640  1.00  0.00           H
ATOM     72  CB  PHE A  82       3.530  12.400   3.280  1.00  0.00           C
ATOM     73  HB1 PHE A  82       4.510  12.220   2.830  1.00  0.00           H
ATOM     74  HB2 PHE A  82       3.580  12.220   4.350  1.00  0.00           H
ATOM     75  CG  PHE A  82       3.090  13.820   3.090  1.00  0.00           C
ATOM     76  CD1 PHE A  82       2.330  14.370   4.130  1.00  0.00           C
ATOM     77  HD1 PHE A  82       2.260  13.860   5.080  1.00  0.00           H
ATOM     78  CE1 PHE A  82       1.830  15.650   4.030  1.00  0.00           C
ATOM     79  HE1 PHE A  82       1.300  16.090   4.870  1.00  0.00           H
ATOM     80  CZ  PHE A  82       1.980  16.420   2.870  1.00  0.00           C
ATOM     81  HZ  PHE A  82       1.590  17.420   2.790  1.00  0.00           H
ATOM     82  CE2 PHE A  82       2.760  15.860   1.860  1.00  0.00           C
ATOM     83  HE2 PHE A  82       2.910  16.410   0.940  1.00  0.00           H
ATOM     84  CD2 PHE A  82       3.270  14.570   1.920  1.00  0.00           C
ATOM     85  HD2 PHE A  82       3.860  14.180   1.110  1.00  0.00           H
ATOM     86  C   PHE A  82       2.970  10.050   2.600  1.00  0.00           C
ATOM     87  O   PHE A  82       2.810   9.260   3.490  1.00  0.00           O
ATOM     88  N   LYS A  83       3.670   9.600   1.560  1.00  0.00           N
ATOM     89  H   LYS A  83       3.750  10.250   0.790  1.00  0.00           H
ATOM     90  CA  LYS A  83       4.250   8.250   1.410  1.00  0.00           C
ATOM     91  HA  LYS A  83       4.320   7.800   2.410  1.00  0.00           H
ATOM     92  CB  LYS A  83       3.380   7.430   0.400  1.00  0.00           C
ATOM     93  HB1 LYS A  83       2.340   7.440   0.730  1.00  0.00           H
ATOM     94  HB2 LYS A  83       3.740   6.400   0.310  1.00  0.00           H
ATOM     95  CG  LYS A  83       3.470   8.070  -1.060  1.00  0.00           C
ATOM     96  HG1 LYS A  83       4.500   8.080  -1.430  1.00  0.00           H
ATOM     97  HG2 LYS A  83       3.210   9.120  -0.960  1.00  0.00           H
ATOM     98  CD  LYS A  83       2.550   7.590  -2.180  1.00  0.00           C
ATOM     99  HD1 LYS A  83       1.560   8.000  -2.030  1.00  0.00           H
ATOM    100  HD2 LYS A  83       2.500   6.500  -2.200  1.00  0.00           H
ATOM    101  CE  LYS A  83       3.110   8.020  -3.550  1.00  0.00           C
ATOM    102  HE1 LYS A  83       4.030   7.460  -3.700  1.00  0.00           H
ATOM    103  HE2 LYS A  83       3.310   9.090  -3.500  1.00  0.00           H
ATOM    104  NZ  LYS A  83       2.150   7.750  -4.620  1.00  0.00           N
ATOM    105  HZ1 LYS A  83       2.520   7.590  -5.550  1.00  0.00           H
ATOM    106  HZ2 LYS A  83       1.540   6.950  -4.520  1.00  0.00           H
ATOM    107  HZ3 LYS A  83       1.440   8.470  -4.620  1.00  0.00           H
ATOM    108  C   LYS A  83       5.660   8.390   1.000  1.00  0.00           C
ATOM    109  O   LYS A  83       6.070   9.230   0.150  1.00  0.00           O
ATOM    110  N   CYS A  84       6.540   7.630   1.620  1.00  0.00           N
ATOM    111  H   CYS A  84       6.180   6.990   2.320  1.00  0.00           H
ATOM    112  CA  CYS A  84       7.930   7.640   1.370  1.00  0.00           C
ATOM    113  HA  CYS A  84       8.290   8.660   1.540  1.00  0.00           H
ATOM    114  CB  CYS A  84       8.650   6.660   2.340  1.00  0.00           C
ATOM    115  HB1 CYS A  84       8.680   5.690   1.850  1.00  0.00           H
ATOM    116  HB2 CYS A  84       8.160   6.570   3.310  1.00  0.00           H
ATOM    117  SG  CYS A  84      10.360   7.170   2.410  1.00  0.00           S
ATOM    118  HG  CYS A  84      10.160   8.100   3.340  1.00  0.00           H
ATOM    119  C   CYS A  84       8.190   7.190  -0.080  1.00  0.00           C
ATOM    120  O   CYS A  84       7.580   6.260  -0.600  1.00  0.00           O
ATOM    121  N   VAL A  85       9.210   7.720  -0.760  1.00  0.00           N
ATOM    122  H   VAL A  85       9.620   8.530  -0.320  1.00  0.00           H
ATOM    123  CA  VAL A  85       9.590   7.490  -2.210  1.00  0.00           C
ATOM    124  HA  VAL A  85       9.060   6.600  -2.560  1.00  0.00           H
ATOM    125  CB  VAL A  85       9.000   8.590  -3.150  1.00  0.00           C
ATOM    126  HB  VAL A  85       9.350   8.380  -4.160  1.00  0.00           H
ATOM    127  CG1 VAL A  85       7.450   8.670  -3.210  1.00  0.00           C
ATOM    128 1HG1 VAL A  85       7.030   7.660  -3.200  1.00  0.00           H
ATOM    129 2HG1 VAL A  85       7.180   9.190  -2.290  1.00  0.00           H
ATOM    130 3HG1 VAL A  85       7.180   9.280  -4.070  1.00  0.00           H
ATOM    131  CG2 VAL A  85       9.460  10.030  -2.710  1.00  0.00           C
ATOM    132 1HG2 VAL A  85       9.180  10.710  -3.520  1.00  0.00           H
ATOM    133 2HG2 VAL A  85       9.040  10.270  -1.740  1.00  0.00           H
ATOM    134 3HG2 VAL A  85      10.550  10.080  -2.650  1.00  0.00           H
ATOM    135  C   VAL A  85      11.030   7.160  -2.480  1.00  0.00           C
ATOM    136  O   VAL A  85      11.340   6.300  -3.360  1.00  0.00           O
ATOM    137  N   ASN A  86      11.920   7.880  -1.690  1.00  0.00           N
ATOM    138  H   ASN A  86      11.640   8.500  -0.940  1.00  0.00           H
ATOM    139  CA  ASN A  86      13.400   7.760  -1.790  1.00  0.00           C
ATOM    140  HA  ASN A  86      13.490   6.700  -2.040  1.00  0.00           H
ATOM    141  CB  ASN A  86      13.850   8.680  -2.940  1.00  0.00           C
ATOM    142  HB1 ASN A  86      13.990   9.710  -2.620  1.00  0.00           H
ATOM    143  HB2 ASN A  86      13.080   8.610  -3.710  1.00  0.00           H
ATOM    144  CG  ASN A  86      15.090   8.240  -3.660  1.00  0.00           C
ATOM    145  OD1 ASN A  86      16.240   8.570  -3.320  1.00  0.00           O
ATOM    146  ND2 ASN A  86      14.930   7.500  -4.750  1.00  0.00           N
ATOM    147 1HD2 ASN A  86      14.000   7.210  -5.040  1.00  0.00           H
ATOM    148 2HD2 ASN A  86      15.810   7.230  -5.170  1.00  0.00           H
ATOM    149  C   ASN A  86      14.150   8.090  -0.530  1.00  0.00           C
ATOM    150  O   ASN A  86      13.610   8.610   0.400  1.00  0.00           O
ATOM    151  N   SER A  87      15.460   7.800  -0.390  1.00  0.00           N
ATOM    152  H   SER A  87      15.810   7.310  -1.200  1.00  0.00           H
ATOM    153  CA  SER A  87      16.390   8.030   0.720  1.00  0.00           C
ATOM    154  HA  SER A  87      16.270   9.030   1.140  1.00  0.00           H
ATOM    155  CB  SER A  87      16.120   6.990   1.760  1.00  0.00           C
ATOM    156  HB1 SER A  87      16.260   6.010   1.290  1.00  0.00           H
ATOM    157  HB2 SER A  87      15.050   7.030   2.000  1.00  0.00           H
ATOM    158  OG  SER A  87      17.060   7.030   2.820  1.00  0.00           O
ATOM    159  HG  SER A  87      16.880   7.740   3.450  1.00  0.00           H
ATOM    160  C   SER A  87      17.850   8.000   0.210  1.00  0.00           C
ATOM    161  O   SER A  87      18.150   7.600  -0.900  1.00  0.00           O
ATOM    162  N   LEU A  88      18.700   8.600   1.070  1.00  0.00           N
ATOM    163  H   LEU A  88      18.300   8.950   1.930  1.00  0.00           H
ATOM    164  CA  LEU A  88      20.110   8.720   0.890  1.00  0.00           C
ATOM    165  HA  LEU A  88      20.460   7.750   0.530  1.00  0.00           H
ATOM    166  CB  LEU A  88      20.340   9.770  -0.250  1.00  0.00           C
ATOM    167  HB1 LEU A  88      19.930  10.710   0.090  1.00  0.00           H
ATOM    168  HB2 LEU A  88      19.810   9.600  -1.180  1.00  0.00           H
ATOM    169  CG  LEU A  88      21.870   9.920  -0.620  1.00  0.00           C
ATOM    170  HG  LEU A  88      22.460  10.310   0.220  1.00  0.00           H
ATOM    171  CD1 LEU A  88      22.470   8.590  -0.910  1.00  0.00           C
ATOM    172 1HD1 LEU A  88      22.050   8.000  -1.730  1.00  0.00           H
ATOM    173 2HD1 LEU A  88      23.490   8.870  -1.160  1.00  0.00           H
ATOM    174 3HD1 LEU A  88      22.540   8.160   0.090  1.00  0.00           H
ATOM    175  CD2 LEU A  88      21.920  10.870  -1.860  1.00  0.00           C
ATOM    176 1HD2 LEU A  88      21.340  10.450  -2.680  1.00  0.00           H
ATOM    177 2HD2 LEU A  88      21.500  11.840  -1.600  1.00  0.00           H
ATOM    178 3HD2 LEU A  88      22.950  11.060  -2.150  1.00  0.00           H
ATOM    179  C   LEU A  88      20.710   9.120   2.290  1.00  0.00           C
ATOM    180  O   LEU A  88      20.010   9.880   2.980  1.00  0.00           O
ATOM    181  N   LYS A  89      21.950   8.710   2.680  1.00  0.00           N
ATOM    182  H   LYS A  89      22.500   8.070   2.130  1.00  0.00           H
ATOM    183  CA  LYS A  89      22.610   9.120   3.900  1.00  0.00           C
ATOM    184  HA  LYS A  89      21.930   9.510   4.650  1.00  0.00           H
ATOM    185  CB  LYS A  89      23.200   7.800   4.550  1.00  0.00           C
ATOM    186  HB1 LYS A  89      23.990   7.380   3.930  1.00  0.00           H
ATOM    187  HB2 LYS A  89      22.410   7.050   4.570  1.00  0.00           H
ATOM    188  CG  LYS A  89      23.720   8.040   6.000  1.00  0.00           C
ATOM    189  HG1 LYS A  89      22.860   8.370   6.580  1.00  0.00           H
ATOM    190  HG2 LYS A  89      24.360   8.920   6.010  1.00  0.00           H
ATOM    191  CD  LYS A  89      24.430   6.870   6.790  1.00  0.00           C
ATOM    192  HD1 LYS A  89      24.820   7.280   7.720  1.00  0.00           H
ATOM    193  HD2 LYS A  89      25.180   6.530   6.070  1.00  0.00           H
ATOM    194  CE  LYS A  89      23.310   5.830   7.180  1.00  0.00           C
ATOM    195  HE1 LYS A  89      23.180   5.260   6.260  1.00  0.00           H
ATOM    196  HE2 LYS A  89      22.370   6.320   7.450  1.00  0.00           H
ATOM    197  NZ  LYS A  89      23.730   4.920   8.320  1.00  0.00           N
ATOM    198  HZ1 LYS A  89      24.540   4.390   8.030  1.00  0.00           H
ATOM    199  HZ2 LYS A  89      24.010   5.420   9.160  1.00  0.00           H
ATOM    200  HZ3 LYS A  89      23.000   4.250   8.530  1.00  0.00           H
ATOM    201  C   LYS A  89      23.620  10.210   3.600  1.00  0.00           C
ATOM    202  O   LYS A  89      24.270  10.300   2.550  1.00  0.00           O
ATOM    203  N   GLU A  90      23.900  11.090   4.570  1.00  0.00           N
ATOM    204  H   GLU A  90      23.520  10.930   5.490  1.00  0.00           H
ATOM    205  CA  GLU A  90      25.010  12.010   4.460  1.00  0.00           C
ATOM    206  HA  GLU A  90      25.030  12.330   3.420  1.00  0.00           H
ATOM    207  CB  GLU A  90      24.760  13.300   5.320  1.00  0.00           C
ATOM    208  HB1 GLU A  90      24.820  13.030   6.370  1.00  0.00           H
ATOM    209  HB2 GLU A  90      23.780  13.710   5.090  1.00  0.00           H
ATOM    210  CG  GLU A  90      25.780  14.400   5.150  1.00  0.00           C
ATOM    211  HG1 GLU A  90      26.760  13.980   5.360  1.00  0.00           H
ATOM    212  HG2 GLU A  90      25.490  15.130   5.910  1.00  0.00           H
ATOM    213  CD  GLU A  90      25.790  15.110   3.830  1.00  0.00           C
ATOM    214  OE1 GLU A  90      24.820  15.760   3.480  1.00  0.00           O
ATOM    215  OE2 GLU A  90      26.850  14.890   3.140  1.00  0.00           O
ATOM    216  C   GLU A  90      26.330  11.270   4.810  1.00  0.00           C
ATOM    217  O   GLU A  90      26.450  10.710   5.880  1.00  0.00           O
ATOM    218  N   ASP A  91      27.380  11.240   3.910  1.00  0.00           N
ATOM    219  H   ASP A  91      27.260  11.690   3.010  1.00  0.00           H
ATOM    220  CA  ASP A  91      28.620  10.490   4.050  1.00  0.00           C
ATOM    221  HA  ASP A  91      28.290   9.460   3.900  1.00  0.00           H
ATOM    222  CB  ASP A  91      29.600  10.760   2.920  1.00  0.00           C
ATOM    223  HB1 ASP A  91      30.600  10.510   3.260  1.00  0.00           H
ATOM    224  HB2 ASP A  91      29.600  11.850   2.820  1.00  0.00           H
ATOM    225  CG  ASP A  91      29.340  10.070   1.560  1.00  0.00           C
ATOM    226  OD1 ASP A  91      30.320   9.930   0.800  1.00  0.00           O
ATOM    227  OD2 ASP A  91      28.200   9.800   1.250  1.00  0.00           O
ATOM    228  C   ASP A  91      29.440  10.640   5.360  1.00  0.00           C
ATOM    229  O   ASP A  91      30.290   9.860   5.610  1.00  0.00           O
ATOM    230  N   HIS A  92      29.200  11.730   6.140  1.00  0.00           N
ATOM    231  H   HIS A  92      28.330  12.200   5.930  1.00  0.00           H
ATOM    232  CA  HIS A  92      29.870  11.910   7.440  1.00  0.00           C
ATOM    233  HA  HIS A  92      30.910  11.600   7.350  1.00  0.00           H
ATOM    234  CB  HIS A  92      29.940  13.450   7.800  1.00  0.00           C
ATOM    235  HB1 HIS A  92      30.360  14.070   7.000  1.00  0.00           H
ATOM    236  HB2 HIS A  92      30.470  13.420   8.750  1.00  0.00           H
ATOM    237  CG  HIS A  92      28.650  14.110   8.190  1.00  0.00           C
ATOM    238  ND1 HIS A  92      27.410  13.460   8.450  1.00  0.00           N
ATOM    239  CE1 HIS A  92      26.560  14.480   8.650  1.00  0.00           C
ATOM    240  HE1 HIS A  92      25.530  14.250   8.850  1.00  0.00           H
ATOM    241  NE2 HIS A  92      27.180  15.660   8.690  1.00  0.00           N
ATOM    242  HE2 HIS A  92      26.690  16.510   8.920  1.00  0.00           H
ATOM    243  CD2 HIS A  92      28.470  15.470   8.350  1.00  0.00           C
ATOM    244  HD2 HIS A  92      29.210  16.260   8.350  1.00  0.00           H
ATOM    245  C   HIS A  92      29.300  10.990   8.460  1.00  0.00           C
ATOM    246  O   HIS A  92      30.020  10.680   9.400  1.00  0.00           O
ATOM    247  N   ASN A  93      28.070  10.480   8.250  1.00  0.00           N
ATOM    248  H   ASN A  93      27.590  10.800   7.420  1.00  0.00           H
ATOM    249  CA  ASN A  93      27.350   9.560   9.130  1.00  0.00           C
ATOM    250  HA  ASN A  93      26.350   9.480   8.690  1.00  0.00           H
ATOM    251  CB  ASN A  93      28.000   8.100   9.050  1.00  0.00           C
ATOM    252  HB1 ASN A  93      27.490   7.550   9.830  1.00  0.00           H
ATOM    253  HB2 ASN A  93      29.070   8.080   9.270  1.00  0.00           H
ATOM    254  CG  ASN A  93      27.830   7.280   7.750  1.00  0.00           C
ATOM    255  OD1 ASN A  93      27.880   6.040   7.740  1.00  0.00           O
ATOM    256  ND2 ASN A  93      27.590   7.850   6.590  1.00  0.00           N
ATOM    257 1HD2 ASN A  93      27.410   8.800   6.320  1.00  0.00           H
ATOM    258 2HD2 ASN A  93      27.560   7.140   5.870  1.00  0.00           H
ATOM    259  C   ASN A  93      27.210  10.150  10.590  1.00  0.00           C
ATOM    260  O   ASN A  93      27.460   9.520  11.600  1.00  0.00           O
ATOM    261  N   GLN A  94      27.010  11.440  10.720  1.00  0.00           N
ATOM    262  H   GLN A  94      27.070  11.940   9.840  1.00  0.00           H
ATOM    263  CA  GLN A  94      26.880  12.280  11.910  1.00  0.00           C
ATOM    264  HA  GLN A  94      26.990  11.680  12.820  1.00  0.00           H
ATOM    265  CB  GLN A  94      28.010  13.340  12.050  1.00  0.00           C
ATOM    266  HB1 GLN A  94      27.880  14.070  12.850  1.00  0.00           H
ATOM    267  HB2 GLN A  94      27.960  13.910  11.130  1.00  0.00           H
ATOM    268  CG  GLN A  94      29.400  12.870  12.310  1.00  0.00           C
ATOM    269  HG1 GLN A  94      30.170  13.630  12.190  1.00  0.00           H
ATOM    270  HG2 GLN A  94      29.730  12.180  11.530  1.00  0.00           H
ATOM    271  CD  GLN A  94      29.710  12.180  13.640  1.00  0.00           C
ATOM    272  OE1 GLN A  94      29.000  12.230  14.610  1.00  0.00           O
ATOM    273  NE2 GLN A  94      30.890  11.650  13.870  1.00  0.00           N
ATOM    274 1HE2 GLN A  94      31.500  11.610  13.060  1.00  0.00           H
ATOM    275 2HE2 GLN A  94      31.060  11.150  14.730  1.00  0.00           H
ATOM    276  C   GLN A  94      25.510  12.890  11.900  1.00  0.00           C
ATOM    277  O   GLN A  94      24.970  13.300  10.920  1.00  0.00           O
ATOM    278  N   PRO A  95      24.880  13.120  13.110  1.00  0.00           N
ATOM    279  CD  PRO A  95      25.390  12.700  14.530  1.00  0.00           C
ATOM    280  HD1 PRO A  95      26.450  12.920  14.650  1.00  0.00           H
ATOM    281  HD2 PRO A  95      25.170  11.640  14.710  1.00  0.00           H
ATOM    282  CG  PRO A  95      24.550  13.490  15.500  1.00  0.00           C
ATOM    283  HG1 PRO A  95      24.920  14.510  15.580  1.00  0.00           H
ATOM    284  HG2 PRO A  95      24.540  12.950  16.450  1.00  0.00           H
ATOM    285  CB  PRO A  95      23.180  13.560  14.790  1.00  0.00           C
ATOM    286  HB1 PRO A  95      22.610  14.440  15.090  1.00  0.00           H
ATOM    287  HB2 PRO A  95      22.630  12.660  15.090  1.00  0.00           H
ATOM    288  CA  PRO A  95      23.480  13.520  13.230  1.00  0.00           C
ATOM    289  HA  PRO A  95      22.880  12.690  12.850  1.00  0.00           H
ATOM    290  C   PRO A  95      23.230  14.840  12.520  1.00  0.00           C
ATOM    291  O   PRO A  95      23.920  15.820  12.780  1.00  0.00           O
ATOM    292  N   LEU A  96      22.130  14.930  11.820  1.00  0.00           N
ATOM    293  H   LEU A  96      21.510  14.130  11.680  1.00  0.00           H
ATOM    294  CA  LEU A  96      21.530  16.050  11.060  1.00  0.00           C
ATOM    295  HA  LEU A  96      22.280  16.830  10.880  1.00  0.00           H
ATOM    296  CB  LEU A  96      21.010  15.650   9.630  1.00  0.00           C
ATOM    297  HB1 LEU A  96      20.420  16.440   9.170  1.00  0.00           H
ATOM    298  HB2 LEU A  96      20.530  14.690   9.790  1.00  0.00           H
ATOM    299  CG  LEU A  96      22.080  15.390   8.590  1.00  0.00           C
ATOM    300  HG  LEU A  96      22.890  14.830   9.060  1.00  0.00           H
ATOM    301  CD1 LEU A  96      21.550  14.570   7.400  1.00  0.00           C
ATOM    302 1HD1 LEU A  96      20.860  15.150   6.790  1.00  0.00           H
ATOM    303 2HD1 LEU A  96      22.400  14.230   6.810  1.00  0.00           H
ATOM    304 3HD1 LEU A  96      20.950  13.760   7.830  1.00  0.00           H
ATOM    305  CD2 LEU A  96      22.820  16.660   8.170  1.00  0.00           C
ATOM    306 1HD2 LEU A  96      23.520  16.280   7.430  1.00  0.00           H
ATOM    307 2HD2 LEU A  96      22.200  17.310   7.550  1.00  0.00           H
ATOM    308 3HD2 LEU A  96      23.270  17.140   9.040  1.00  0.00           H
ATOM    309  C   LEU A  96      20.420  16.770  11.820  1.00  0.00           C
ATOM    310  O   LEU A  96      19.500  16.060  12.250  1.00  0.00           O
ATOM    311  N   PHE A  97      20.510  18.090  12.040  1.00  0.00           N
ATOM    312  H   PHE A  97      21.200  18.630  11.540  1.00  0.00           H
ATOM    313  CA  PHE A  97      19.600  18.750  12.980  1.00  0.00           C
ATOM    314  HA  PHE A  97      19.000  18.030  13.560  1.00  0.00           H
ATOM    315  CB  PHE A  97      20.380  19.530  14.090  1.00  0.00           C
ATOM    316  HB1 PHE A  97      19.780  20.160  14.750  1.00  0.00           H
ATOM    317  HB2 PHE A  97      21.030  20.220  13.560  1.00  0.00           H
ATOM    318  CG  PHE A  97      21.230  18.630  14.970  1.00  0.00           C
ATOM    319  CD1 PHE A  97      20.780  18.180  16.230  1.00  0.00           C
ATOM    320  HD1 PHE A  97      19.910  18.610  16.700  1.00  0.00           H
ATOM    321  CE1 PHE A  97      21.540  17.330  17.040  1.00  0.00           C
ATOM    322  HE1 PHE A  97      21.160  16.960  17.970  1.00  0.00           H
ATOM    323  CZ  PHE A  97      22.750  16.840  16.590  1.00  0.00           C
ATOM    324  HZ  PHE A  97      23.360  16.200  17.200  1.00  0.00           H
ATOM    325  CE2 PHE A  97      23.280  17.400  15.410  1.00  0.00           C
ATOM    326  HE2 PHE A  97      24.240  17.070  15.070  1.00  0.00           H
ATOM    327  CD2 PHE A  97      22.500  18.210  14.540  1.00  0.00           C
ATOM    328  HD2 PHE A  97      22.950  18.490  13.600  1.00  0.00           H
ATOM    329  C   PHE A  97      18.580  19.730  12.420  1.00  0.00           C
ATOM    330  O   PHE A  97      17.630  20.140  13.060  1.00  0.00           O
ATOM    331  N   GLY A  98      18.840  20.280  11.230  1.00  0.00           N
ATOM    332  H   GLY A  98      19.580  19.840  10.710  1.00  0.00           H
ATOM    333  CA  GLY A  98      18.140  21.460  10.670  1.00  0.00           C
ATOM    334  HA1 GLY A  98      18.620  22.360  11.060  1.00  0.00           H
ATOM    335  HA2 GLY A  98      17.090  21.480  10.980  1.00  0.00           H
ATOM    336  C   GLY A  98      18.050  21.320   9.150  1.00  0.00           C
ATOM    337  O   GLY A  98      18.930  20.670   8.560  1.00  0.00           O
ATOM    338  N   VAL A  99      16.900  21.700   8.560  1.00  0.00           N
ATOM    339  H   VAL A  99      16.270  22.210   9.150  1.00  0.00           H
ATOM    340  CA  VAL A  99      16.510  21.380   7.190  1.00  0.00           C
ATOM    341  HA  VAL A  99      17.410  21.620   6.610  1.00  0.00           H
ATOM    342  CB  VAL A  99      16.190  19.920   7.040  1.00  0.00           C
ATOM    343  HB  VAL A  99      17.040  19.380   7.450  1.00  0.00           H
ATOM    344  CG1 VAL A  99      14.990  19.470   7.880  1.00  0.00           C
ATOM    345 1HG1 VAL A  99      14.140  20.080   7.570  1.00  0.00           H
ATOM    346 2HG1 VAL A  99      14.710  18.420   7.920  1.00  0.00           H
ATOM    347 3HG1 VAL A  99      15.230  19.660   8.920  1.00  0.00           H
ATOM    348  CG2 VAL A  99      16.090  19.410   5.580  1.00  0.00           C
ATOM    349 1HG2 VAL A  99      16.970  19.600   4.960  1.00  0.00           H
ATOM    350 2HG2 VAL A  99      16.130  18.320   5.610  1.00  0.00           H
ATOM    351 3HG2 VAL A  99      15.190  19.820   5.140  1.00  0.00           H
ATOM    352  C   VAL A  99      15.500  22.460   6.720  1.00  0.00           C
ATOM    353  O   VAL A  99      14.510  22.690   7.420  1.00  0.00           O
ATOM    354  N   GLN A 100      15.730  23.110   5.580  1.00  0.00           N
ATOM    355  H   GLN A 100      16.640  22.950   5.180  1.00  0.00           H
ATOM    356  CA  GLN A 100      14.730  23.940   4.850  1.00  0.00           C
ATOM    357  HA  GLN A 100      13.740  23.670   5.230  1.00  0.00           H
ATOM    358  CB  GLN A 100      14.850  25.430   5.190  1.00  0.00           C
ATOM    359  HB1 GLN A 100      14.310  26.030   4.460  1.00  0.00           H
ATOM    360  HB2 GLN A 100      15.900  25.740   5.140  1.00  0.00           H
ATOM    361  CG  GLN A 100      14.250  26.020   6.470  1.00  0.00           C
ATOM    362  HG1 GLN A 100      14.730  25.640   7.370  1.00  0.00           H
ATOM    363  HG2 GLN A 100      13.250  25.590   6.560  1.00  0.00           H
ATOM    364  CD  GLN A 100      14.060  27.550   6.410  1.00  0.00           C
ATOM    365  OE1 GLN A 100      14.500  28.250   5.500  1.00  0.00           O
ATOM    366  NE2 GLN A 100      13.420  28.170   7.440  1.00  0.00           N
ATOM    367 1HE2 GLN A 100      12.940  27.770   8.230  1.00  0.00           H
ATOM    368 2HE2 GLN A 100      13.270  29.150   7.240  1.00  0.00           H
ATOM    369  C   GLN A 100      14.700  23.640   3.350  1.00  0.00           C
ATOM    370  O   GLN A 100      15.800  23.580   2.810  1.00  0.00           O
ATOM    371  N   PHE A 101      13.510  23.610   2.790  1.00  0.00           N
ATOM    372  H   PHE A 101      12.690  23.590   3.380  1.00  0.00           H
ATOM    373  CA  PHE A 101      13.340  23.830   1.370  1.00  0.00           C
ATOM    374  HA  PHE A 101      14.080  23.230   0.850  1.00  0.00           H
ATOM    375  CB  PHE A 101      11.890  23.330   0.920  1.00  0.00           C
ATOM    376  HB1 PHE A 101      11.430  24.010   0.200  1.00  0.00           H
ATOM    377  HB2 PHE A 101      11.270  23.410   1.810  1.00  0.00           H
ATOM    378  CG  PHE A 101      11.800  21.940   0.390  1.00  0.00           C
ATOM    379  CD1 PHE A 101      12.270  21.740  -0.880  1.00  0.00           C
ATOM    380  HD1 PHE A 101      12.800  22.580  -1.310  1.00  0.00           H
ATOM    381  CE1 PHE A 101      12.260  20.440  -1.460  1.00  0.00           C
ATOM    382  HE1 PHE A 101      12.780  20.150  -2.360  1.00  0.00           H
ATOM    383  CZ  PHE A 101      11.510  19.390  -0.750  1.00  0.00           C
ATOM    384  HZ  PHE A 101      11.490  18.410  -1.210  1.00  0.00           H
ATOM    385  CE2 PHE A 101      11.000  19.680   0.520  1.00  0.00           C
ATOM    386  HE2 PHE A 101      10.540  18.870   1.070  1.00  0.00           H
ATOM    387  CD2 PHE A 101      11.180  20.960   1.150  1.00  0.00           C
ATOM    388  HD2 PHE A 101      10.750  21.070   2.130  1.00  0.00           H
ATOM    389  C   PHE A 101      13.520  25.310   1.060  1.00  0.00           C
ATOM    390  O   PHE A 101      13.290  26.220   1.910  1.00  0.00           O
ATOM    391  N   ASN A 102      14.080  25.690  -0.060  1.00  0.00           N
ATOM    392  H   ASN A 102      14.380  25.020  -0.750  1.00  0.00           H
ATOM    393  CA  ASN A 102      14.160  27.130  -0.440  1.00  0.00           C
ATOM    394  HA  ASN A 102      14.560  27.700   0.400  1.00  0.00           H
ATOM    395  CB  ASN A 102      15.220  27.200  -1.590  1.00  0.00           C
ATOM    396  HB1 ASN A 102      14.800  26.630  -2.420  1.00  0.00           H
ATOM    397  HB2 ASN A 102      16.090  26.680  -1.190  1.00  0.00           H
ATOM    398  CG  ASN A 102      15.640  28.540  -2.160  1.00  0.00           C
ATOM    399  OD1 ASN A 102      15.060  29.550  -2.000  1.00  0.00           O
ATOM    400  ND2 ASN A 102      16.790  28.570  -2.780  1.00  0.00           N
ATOM    401 1HD2 ASN A 102      17.380  27.760  -2.700  1.00  0.00           H
ATOM    402 2HD2 ASN A 102      17.230  29.470  -2.930  1.00  0.00           H
ATOM    403  C   ASN A 102      12.820  27.730  -0.880  1.00  0.00           C
ATOM    404  O   ASN A 102      12.490  27.850  -2.090  1.00  0.00           O
ATOM    405  N   TRP A 103      12.070  28.220   0.100  1.00  0.00           N
ATOM    406  H   TRP A 103      12.320  27.930   1.040  1.00  0.00           H
ATOM    407  CA  TRP A 103      10.700  28.820  -0.200  1.00  0.00           C
ATOM    408  HA  TRP A 103      10.140  28.280  -0.960  1.00  0.00           H
ATOM    409  CB  TRP A 103       9.780  28.850   1.030  1.00  0.00           C
ATOM    410  HB1 TRP A 103       8.920  29.470   0.790  1.00  0.00           H
ATOM    411  HB2 TRP A 103      10.240  29.470   1.800  1.00  0.00           H
ATOM    412  CG  TRP A 103       9.300  27.550   1.590  1.00  0.00           C
ATOM    413  CD1 TRP A 103       9.380  26.340   0.940  1.00  0.00           C
ATOM    414  HD1 TRP A 103       9.790  26.050  -0.020  1.00  0.00           H
ATOM    415  NE1 TRP A 103       8.630  25.470   1.740  1.00  0.00           N
ATOM    416  HE1 TRP A 103       8.500  24.510   1.470  1.00  0.00           H
ATOM    417  CE2 TRP A 103       8.210  26.020   2.930  1.00  0.00           C
ATOM    418  CZ2 TRP A 103       7.570  25.410   4.080  1.00  0.00           C
ATOM    419  HZ2 TRP A 103       7.290  24.370   4.040  1.00  0.00           H
ATOM    420  CH2 TRP A 103       7.240  26.260   5.160  1.00  0.00           C
ATOM    421  HH2 TRP A 103       6.930  25.880   6.120  1.00  0.00           H
ATOM    422  CZ3 TRP A 103       7.530  27.640   5.070  1.00  0.00           C
ATOM    423  HZ3 TRP A 103       7.250  28.280   5.890  1.00  0.00           H
ATOM    424  CE3 TRP A 103       8.140  28.130   3.920  1.00  0.00           C
ATOM    425  HE3 TRP A 103       8.310  29.190   3.840  1.00  0.00           H
ATOM    426  CD2 TRP A 103       8.470  27.360   2.830  1.00  0.00           C
ATOM    427  C   TRP A 103      10.890  30.160  -0.920  1.00  0.00           C
ATOM    428  O   TRP A 103       9.860  30.780  -1.270  1.00  0.00           O
ATOM    429  N   HIS A 104      12.110  30.690  -1.180  1.00  0.00           N
ATOM    430  H   HIS A 104      12.880  30.100  -0.910  1.00  0.00           H
ATOM    431  CA  HIS A 104      12.320  31.980  -1.820  1.00  0.00           C
ATOM    432  HA  HIS A 104      11.420  32.590  -1.760  1.00  0.00           H
ATOM    433  CB  HIS A 104      13.460  32.700  -1.090  1.00  0.00           C
ATOM    434  HB1 HIS A 104      13.620  33.630  -1.630  1.00  0.00           H
ATOM    435  HB2 HIS A 104      14.320  32.040  -1.220  1.00  0.00           H
ATOM    436  CG  HIS A 104      13.350  32.960   0.380  1.00  0.00           C
ATOM    437  ND1 HIS A 104      13.570  31.980   1.350  1.00  0.00           N
ATOM    438  CE1 HIS A 104      13.430  32.590   2.520  1.00  0.00           C
ATOM    439  HE1 HIS A 104      13.650  32.100   3.470  1.00  0.00           H
ATOM    440  NE2 HIS A 104      12.990  33.820   2.420  1.00  0.00           N
ATOM    441  HE2 HIS A 104      12.710  34.410   3.190  1.00  0.00           H
ATOM    442  CD2 HIS A 104      12.910  34.100   1.080  1.00  0.00           C
ATOM    443  HD2 HIS A 104      12.490  34.970   0.590  1.00  0.00           H
ATOM    444  C   HIS A 104      12.500  31.870  -3.330  1.00  0.00           C
ATOM    445  O   HIS A 104      12.600  32.910  -3.960  1.00  0.00           O
ATOM    446  N   SER A 105      12.580  30.620  -3.870  1.00  0.00           N
ATOM    447  H   SER A 105      12.650  29.870  -3.190  1.00  0.00           H
ATOM    448  CA  SER A 105      12.820  30.350  -5.320  1.00  0.00           C
ATOM    449  HA  SER A 105      13.630  30.910  -5.780  1.00  0.00           H
ATOM    450  CB  SER A 105      13.100  28.830  -5.330  1.00  0.00           C
ATOM    451  HB1 SER A 105      12.300  28.310  -4.810  1.00  0.00           H
ATOM    452  HB2 SER A 105      14.050  28.650  -4.830  1.00  0.00           H
ATOM    453  OG  SER A 105      13.110  28.340  -6.660  1.00  0.00           O
ATOM    454  HG  SER A 105      14.020  28.470  -6.960  1.00  0.00           H
ATOM    455  C   SER A 105      11.440  30.670  -6.030  1.00  0.00           C
ATOM    456  O   SER A 105      10.400  30.520  -5.420  1.00  0.00           O
ATOM    457  N   LYS A 106      11.560  31.010  -7.410  1.00  0.00           N
ATOM    458  H   LYS A 106      12.470  31.120  -7.830  1.00  0.00           H
ATOM    459  CA  LYS A 106      10.360  31.190  -8.220  1.00  0.00           C
ATOM    460  HA  LYS A 106       9.580  31.700  -7.650  1.00  0.00           H
ATOM    461  CB  LYS A 106      10.560  32.210  -9.340  1.00  0.00           C
ATOM    462  HB1 LYS A 106      11.040  33.130  -9.000  1.00  0.00           H
ATOM    463  HB2 LYS A 106       9.590  32.500  -9.750  1.00  0.00           H
ATOM    464  CG  LYS A 106      11.300  31.590 -10.580  1.00  0.00           C
ATOM    465  HG1 LYS A 106      10.750  30.690 -10.840  1.00  0.00           H
ATOM    466  HG2 LYS A 106      12.300  31.300 -10.250  1.00  0.00           H
ATOM    467  CD  LYS A 106      11.430  32.430 -11.830  1.00  0.00           C
ATOM    468  HD1 LYS A 106      12.240  33.160 -11.750  1.00  0.00           H
ATOM    469  HD2 LYS A 106      10.510  33.020 -11.880  1.00  0.00           H
ATOM    470  CE  LYS A 106      11.710  31.610 -13.130  1.00  0.00           C
ATOM    471  HE1 LYS A 106      11.840  32.420 -13.850  1.00  0.00           H
ATOM    472  HE2 LYS A 106      10.780  31.140 -13.470  1.00  0.00           H
ATOM    473  NZ  LYS A 106      12.860  30.770 -13.140  1.00  0.00           N
ATOM    474  HZ1 LYS A 106      13.000  30.330 -14.040  1.00  0.00           H
ATOM    475  HZ2 LYS A 106      13.690  31.310 -13.010  1.00  0.00           H
ATOM    476  HZ3 LYS A 106      12.830  30.080 -12.410  1.00  0.00           H
ATOM    477  C   LYS A 106       9.520  29.950  -8.660  1.00  0.00           C
ATOM    478  O   LYS A 106       9.960  28.790  -8.550  1.00  0.00           O
ATOM    479  N   GLU A 107       8.300  30.130  -9.170  1.00  0.00           N
ATOM    480  H   GLU A 107       7.760  30.970  -9.030  1.00  0.00           H
ATOM    481  CA  GLU A 107       7.430  29.040  -9.630  1.00  0.00           C
ATOM    482  HA  GLU A 107       7.600  28.240  -8.890  1.00  0.00           H
ATOM    483  CB  GLU A 107       6.000  29.500  -9.660  1.00  0.00           C
ATOM    484  HB1 GLU A 107       5.950  30.360 -10.320  1.00  0.00           H
ATOM    485  HB2 GLU A 107       5.820  29.830  -8.640  1.00  0.00           H
ATOM    486  CG  GLU A 107       5.000  28.560 -10.180  1.00  0.00           C
ATOM    487  HG1 GLU A 107       5.440  28.220 -11.110  1.00  0.00           H
ATOM    488  HG2 GLU A 107       4.000  28.980 -10.330  1.00  0.00           H
ATOM    489  CD  GLU A 107       4.910  27.420  -9.200  1.00  0.00           C
ATOM    490  OE1 GLU A 107       4.140  27.460  -8.160  1.00  0.00           O
ATOM    491  OE2 GLU A 107       5.600  26.440  -9.420  1.00  0.00           O
ATOM    492  C   GLU A 107       7.920  28.330 -10.930  1.00  0.00           C
ATOM    493  O   GLU A 107       8.500  29.000 -11.810  1.00  0.00           O
ATOM    494  N   GLY A 108       7.940  27.010 -10.900  1.00  0.00           N
ATOM    495  H   GLY A 108       7.390  26.590 -10.160  1.00  0.00           H
ATOM    496  CA  GLY A 108       8.530  26.160 -11.920  1.00  0.00           C
ATOM    497  HA1 GLY A 108       8.570  26.650 -12.890  1.00  0.00           H
ATOM    498  HA2 GLY A 108       7.930  25.250 -11.950  1.00  0.00           H
ATOM    499  C   GLY A 108       9.920  25.610 -11.560  1.00  0.00           C
ATOM    500  O   GLY A 108      10.270  24.450 -11.950  1.00  0.00           O
ATOM    501  N   ASP A 109      10.710  26.360 -10.840  1.00  0.00           N
ATOM    502  H   ASP A 109      10.470  27.320 -10.670  1.00  0.00           H
ATOM    503  CA  ASP A 109      12.080  26.100 -10.590  1.00  0.00           C
ATOM    504  HA  ASP A 109      12.540  25.860 -11.540  1.00  0.00           H
ATOM    505  CB  ASP A 109      12.660  27.360  -9.970  1.00  0.00           C
ATOM    506  HB1 ASP A 109      13.520  26.980  -9.430  1.00  0.00           H
ATOM    507  HB2 ASP A 109      12.030  27.750  -9.170  1.00  0.00           H
ATOM    508  CG  ASP A 109      13.020  28.360 -11.050  1.00  0.00           C
ATOM    509  OD1 ASP A 109      12.590  28.140 -12.230  1.00  0.00           O
ATOM    510  OD2 ASP A 109      13.800  29.320 -10.780  1.00  0.00           O
ATOM    511  C   ASP A 109      12.340  24.820  -9.720  1.00  0.00           C
ATOM    512  O   ASP A 109      11.500  24.470  -8.900  1.00  0.00           O
ATOM    513  N   PRO A 110      13.470  24.150  -9.840  1.00  0.00           N
ATOM    514  CD  PRO A 110      14.750  24.480 -10.530  1.00  0.00           C
ATOM    515  HD1 PRO A 110      15.080  25.470 -10.230  1.00  0.00           H
ATOM    516  HD2 PRO A 110      14.570  24.400 -11.600  1.00  0.00           H
ATOM    517  CG  PRO A 110      15.740  23.430 -10.170  1.00  0.00           C
ATOM    518  HG1 PRO A 110      16.430  23.790  -9.410  1.00  0.00           H
ATOM    519  HG2 PRO A 110      16.340  23.200 -11.050  1.00  0.00           H
ATOM    520  CB  PRO A 110      14.880  22.250  -9.780  1.00  0.00           C
ATOM    521  HB1 PRO A 110      15.340  21.530  -9.120  1.00  0.00           H
ATOM    522  HB2 PRO A 110      14.640  21.620 -10.630  1.00  0.00           H
ATOM    523  CA  PRO A 110      13.580  22.840  -9.180  1.00  0.00           C
ATOM    524  HA  PRO A 110      12.760  22.200  -9.490  1.00  0.00           H
ATOM    525  C   PRO A 110      13.470  22.910  -7.650  1.00  0.00           C
ATOM    526  O   PRO A 110      14.010  23.880  -7.150  1.00  0.00           O
ATOM    527  N   LEU A 111      12.880  21.900  -7.040  1.00  0.00           N
ATOM    528  H   LEU A 111      12.480  21.170  -7.600  1.00  0.00           H
ATOM    529  CA  LEU A 111      12.620  21.930  -5.640  1.00  0.00           C
ATOM    530  HA  LEU A 111      12.240  22.920  -5.420  1.00  0.00           H
ATOM    531  CB  LEU A 111      11.480  20.940  -5.270  1.00  0.00           C
ATOM    532  HB1 LEU A 111      11.340  20.920  -4.190  1.00  0.00           H
ATOM    533  HB2 LEU A 111      11.730  19.950  -5.630  1.00  0.00           H
ATOM    534  CG  LEU A 111      10.160  21.350  -5.990  1.00  0.00           C
ATOM    535  HG  LEU A 111      10.350  21.300  -7.060  1.00  0.00           H
ATOM    536  CD1 LEU A 111       9.030  20.400  -5.580  1.00  0.00           C
ATOM    537 1HD1 LEU A 111       9.050  20.390  -4.490  1.00  0.00           H
ATOM    538 2HD1 LEU A 111       8.040  20.740  -5.870  1.00  0.00           H
ATOM    539 3HD1 LEU A 111       9.160  19.440  -6.090  1.00  0.00           H
ATOM    540  CD2 LEU A 111       9.630  22.720  -5.620  1.00  0.00           C
ATOM    541 1HD2 LEU A 111       8.750  22.950  -6.220  1.00  0.00           H
ATOM    542 2HD2 LEU A 111       9.260  22.800  -4.600  1.00  0.00           H
ATOM    543 3HD2 LEU A 111      10.370  23.480  -5.860  1.00  0.00           H
ATOM    544  C   LEU A 111      13.940  21.740  -4.830  1.00  0.00           C
ATOM    545  O   LEU A 111      14.170  20.610  -4.450  1.00  0.00           O
ATOM    546  N   VAL A 112      14.690  22.750  -4.530  1.00  0.00           N
ATOM    547  H   VAL A 112      14.540  23.550  -5.120  1.00  0.00           H
ATOM    548  CA  VAL A 112      16.030  22.720  -3.780  1.00  0.00           C
ATOM    549  HA  VAL A 112      16.360  21.680  -3.850  1.00  0.00           H
ATOM    550  CB  VAL A 112      17.190  23.610  -4.410  1.00  0.00           C
ATOM    551  HB  VAL A 112      18.140  23.400  -3.930  1.00  0.00           H
ATOM    552  CG1 VAL A 112      17.360  23.420  -5.930  1.00  0.00           C
ATOM    553 1HG1 VAL A 112      17.620  22.360  -5.890  1.00  0.00           H
ATOM    554 2HG1 VAL A 112      16.440  23.690  -6.460  1.00  0.00           H
ATOM    555 3HG1 VAL A 112      18.190  24.000  -6.330  1.00  0.00           H
ATOM    556  CG2 VAL A 112      16.940  25.150  -4.160  1.00  0.00           C
ATOM    557 1HG2 VAL A 112      16.020  25.530  -4.600  1.00  0.00           H
ATOM    558 2HG2 VAL A 112      16.850  25.320  -3.090  1.00  0.00           H
ATOM    559 3HG2 VAL A 112      17.710  25.780  -4.610  1.00  0.00           H
ATOM    560  C   VAL A 112      15.820  22.850  -2.280  1.00  0.00           C
ATOM    561  O   VAL A 112      15.080  23.740  -1.810  1.00  0.00           O
ATOM    562  N   PHE A 113      16.390  21.890  -1.580  1.00  0.00           N
ATOM    563  H   PHE A 113      16.920  21.170  -2.050  1.00  0.00           H
ATOM    564  CA  PHE A 113      16.430  21.910  -0.080  1.00  0.00           C
ATOM    565  HA  PHE A 113      16.110  22.850   0.370  1.00  0.00           H
ATOM    566  CB  PHE A 113      15.470  20.840   0.480  1.00  0.00           C
ATOM    567  HB1 PHE A 113      14.510  20.850  -0.050  1.00  0.00           H
ATOM    568  HB2 PHE A 113      15.300  21.150   1.510  1.00  0.00           H
ATOM    569  CG  PHE A 113      15.900  19.360   0.360  1.00  0.00           C
ATOM    570  CD1 PHE A 113      15.740  18.660  -0.830  1.00  0.00           C
ATOM    571  HD1 PHE A 113      15.260  19.150  -1.660  1.00  0.00           H
ATOM    572  CE1 PHE A 113      16.240  17.400  -0.950  1.00  0.00           C
ATOM    573  HE1 PHE A 113      16.240  16.920  -1.920  1.00  0.00           H
ATOM    574  CZ  PHE A 113      16.900  16.810   0.120  1.00  0.00           C
ATOM    575  HZ  PHE A 113      17.390  15.850   0.030  1.00  0.00           H
ATOM    576  CE2 PHE A 113      16.920  17.400   1.450  1.00  0.00           C
ATOM    577  HE2 PHE A 113      17.380  16.950   2.310  1.00  0.00           H
ATOM    578  CD2 PHE A 113      16.370  18.650   1.550  1.00  0.00           C
ATOM    579  HD2 PHE A 113      16.560  19.190   2.470  1.00  0.00           H
ATOM    580  C   PHE A 113      17.870  21.780   0.550  1.00  0.00           C
ATOM    581  O   PHE A 113      18.800  21.240  -0.010  1.00  0.00           O
ATOM    582  N   ALA A 114      18.140  22.310   1.730  1.00  0.00           N
ATOM    583  H   ALA A 114      17.360  22.720   2.220  1.00  0.00           H
ATOM    584  CA  ALA A 114      19.420  22.270   2.400  1.00  0.00           C
ATOM    585  HA  ALA A 114      20.080  21.610   1.830  1.00  0.00           H
ATOM    586  CB  ALA A 114      20.100  23.670   2.470  1.00  0.00           C
ATOM    587  HB1 ALA A 114      20.290  24.070   1.470  1.00  0.00           H
ATOM    588  HB2 ALA A 114      19.490  24.400   3.000  1.00  0.00           H
ATOM    589  HB3 ALA A 114      21.080  23.490   2.920  1.00  0.00           H
ATOM    590  C   ALA A 114      19.260  21.580   3.760  1.00  0.00           C
ATOM    591  O   ALA A 114      18.130  21.620   4.280  1.00  0.00           O
ATOM    592  N   THR A 115      20.340  21.030   4.360  1.00  0.00           N
ATOM    593  H   THR A 115      21.190  20.980   3.820  1.00  0.00           H
ATOM    594  CA  THR A 115      20.340  20.550   5.710  1.00  0.00           C
ATOM    595  HA  THR A 115      19.480  21.000   6.210  1.00  0.00           H
ATOM    596  CB  THR A 115      20.060  19.050   5.600  1.00  0.00           C
ATOM    597  HB  THR A 115      19.120  18.920   5.070  1.00  0.00           H
ATOM    598  CG2 THR A 115      21.170  18.260   4.810  1.00  0.00           C
ATOM    599 1HG2 THR A 115      21.960  17.880   5.460  1.00  0.00           H
ATOM    600 2HG2 THR A 115      20.660  17.420   4.350  1.00  0.00           H
ATOM    601 3HG2 THR A 115      21.610  18.830   3.990  1.00  0.00           H
ATOM    602  OG1 THR A 115      19.910  18.390   6.870  1.00  0.00           O
ATOM    603  HG1 THR A 115      19.200  18.850   7.320  1.00  0.00           H
ATOM    604  C   THR A 115      21.710  20.890   6.400  1.00  0.00           C
ATOM    605  O   THR A 115      22.700  21.330   5.780  1.00  0.00           O
ATOM    606  N   VAL A 116      21.820  20.550   7.660  1.00  0.00           N
ATOM    607  H   VAL A 116      21.000  20.120   8.040  1.00  0.00           H
ATOM    608  CA  VAL A 116      22.990  20.850   8.510  1.00  0.00           C
ATOM    609  HA  VAL A 116      23.900  20.790   7.920  1.00  0.00           H
ATOM    610  CB  VAL A 116      22.960  22.230   9.130  1.00  0.00           C
ATOM    611  HB  VAL A 116      23.760  22.260   9.870  1.00  0.00           H
ATOM    612  CG1 VAL A 116      23.240  23.360   8.110  1.00  0.00           C
ATOM    613 1HG1 VAL A 116      24.180  23.120   7.610  1.00  0.00           H
ATOM    614 2HG1 VAL A 116      22.430  23.330   7.380  1.00  0.00           H
ATOM    615 3HG1 VAL A 116      23.310  24.300   8.660  1.00  0.00           H
ATOM    616  CG2 VAL A 116      21.590  22.570   9.680  1.00  0.00           C
ATOM    617 1HG2 VAL A 116      20.900  22.760   8.850  1.00  0.00           H
ATOM    618 2HG2 VAL A 116      21.330  21.740  10.330  1.00  0.00           H
ATOM    619 3HG2 VAL A 116      21.620  23.410  10.380  1.00  0.00           H
ATOM    620  C   VAL A 116      23.250  19.880   9.630  1.00  0.00           C
ATOM    621  O   VAL A 116      22.340  19.350  10.240  1.00  0.00           O
ATOM    622  N   GLY A 117      24.470  19.520   9.930  1.00  0.00           N
ATOM    623  H   GLY A 117      25.220  19.690   9.280  1.00  0.00           H
ATOM    624  CA  GLY A 117      24.870  18.690  11.080  1.00  0.00           C
ATOM    625  HA1 GLY A 117      24.220  17.810  11.080  1.00  0.00           H
ATOM    626  HA2 GLY A 117      24.660  19.140  12.050  1.00  0.00           H
ATOM    627  C   GLY A 117      26.340  18.280  10.940  1.00  0.00           C
ATOM    628  O   GLY A 117      26.850  18.210   9.840  1.00  0.00           O
ATOM    629  N   SER A 118      27.080  18.020  11.980  1.00  0.00           N
ATOM    630  H   SER A 118      26.580  18.040  12.860  1.00  0.00           H
ATOM    631  CA  SER A 118      28.540  18.060  12.010  1.00  0.00           C
ATOM    632  HA  SER A 118      28.830  17.980  13.050  1.00  0.00           H
ATOM    633  CB  SER A 118      29.250  16.860  11.310  1.00  0.00           C
ATOM    634  HB1 SER A 118      29.240  16.950  10.220  1.00  0.00           H
ATOM    635  HB2 SER A 118      28.690  15.960  11.570  1.00  0.00           H
ATOM    636  OG  SER A 118      30.590  16.720  11.750  1.00  0.00           O
ATOM    637  HG  SER A 118      30.560  16.380  12.640  1.00  0.00           H
ATOM    638  C   SER A 118      29.140  19.450  11.540  1.00  0.00           C
ATOM    639  O   SER A 118      28.380  20.420  11.670  1.00  0.00           O
ATOM    640  N   ASN A 119      30.330  19.540  10.960  1.00  0.00           N
ATOM    641  H   ASN A 119      30.880  18.690  10.940  1.00  0.00           H
ATOM    642  CA  ASN A 119      30.870  20.840  10.430  1.00  0.00           C
ATOM    643  HA  ASN A 119      30.420  21.620  11.030  1.00  0.00           H
ATOM    644  CB  ASN A 119      32.390  21.020  10.630  1.00  0.00           C
ATOM    645  HB1 ASN A 119      32.740  20.700  11.610  1.00  0.00           H
ATOM    646  HB2 ASN A 119      32.740  22.040  10.470  1.00  0.00           H
ATOM    647  CG  ASN A 119      33.150  20.090   9.720  1.00  0.00           C
ATOM    648  OD1 ASN A 119      32.840  18.960   9.630  1.00  0.00           O
ATOM    649  ND2 ASN A 119      34.160  20.530   8.910  1.00  0.00           N
ATOM    650 1HD2 ASN A 119      34.480  21.480   9.030  1.00  0.00           H
ATOM    651 2HD2 ASN A 119      34.670  19.790   8.450  1.00  0.00           H
ATOM    652  C   ASN A 119      30.330  21.130   9.030  1.00  0.00           C
ATOM    653  O   ASN A 119      30.920  21.840   8.260  1.00  0.00           O
ATOM    654  N   ARG A 120      29.110  20.620   8.570  1.00  0.00           N
ATOM    655  H   ARG A 120      28.560  20.150   9.280  1.00  0.00           H
ATOM    656  CA  ARG A 120      28.680  20.530   7.220  1.00  0.00           C
ATOM    657  HA  ARG A 120      29.440  21.140   6.730  1.00  0.00           H
ATOM    658  CB  ARG A 120      28.790  19.100   6.900  1.00  0.00           C
ATOM    659  HB1 ARG A 120      28.020  18.590   7.470  1.00  0.00           H
ATOM    660  HB2 ARG A 120      29.800  18.750   7.120  1.00  0.00           H
ATOM    661  CG  ARG A 120      28.440  18.580   5.500  1.00  0.00           C
ATOM    662  HG1 ARG A 120      29.160  19.050   4.840  1.00  0.00           H
ATOM    663  HG2 ARG A 120      27.430  18.920   5.270  1.00  0.00           H
ATOM    664  CD  ARG A 120      28.410  17.120   5.360  1.00  0.00           C
ATOM    665  HD1 ARG A 120      27.950  16.940   4.390  1.00  0.00           H
ATOM    666  HD2 ARG A 120      27.710  16.640   6.040  1.00  0.00           H
ATOM    667  NE  ARG A 120      29.700  16.370   5.500  1.00  0.00           N
ATOM    668  HE  ARG A 120      30.260  16.690   6.280  1.00  0.00           H
ATOM    669  CZ  ARG A 120      30.280  15.550   4.580  1.00  0.00           C
ATOM    670  NH1 ARG A 120      29.600  15.070   3.550  1.00  0.00           N
ATOM    671 1HH1 ARG A 120      28.600  15.200   3.550  1.00  0.00           H
ATOM    672 2HH1 ARG A 120      30.170  14.690   2.810  1.00  0.00           H
ATOM    673  NH2 ARG A 120      31.530  15.330   4.570  1.00  0.00           N
ATOM    674 1HH2 ARG A 120      32.050  15.420   5.440  1.00  0.00           H
ATOM    675 2HH2 ARG A 120      31.940  14.840   3.790  1.00  0.00           H
ATOM    676  C   ARG A 120      27.310  21.120   6.970  1.00  0.00           C
ATOM    677  O   ARG A 120      26.360  20.810   7.770  1.00  0.00           O
ATOM    678  N   VAL A 121      27.200  21.860   5.810  1.00  0.00           N
ATOM    679  H   VAL A 121      28.040  21.860   5.250  1.00  0.00           H
ATOM    680  CA  VAL A 121      26.010  22.280   5.160  1.00  0.00           C
ATOM    681  HA  VAL A 121      25.070  21.980   5.610  1.00  0.00           H
ATOM    682  CB  VAL A 121      26.040  23.760   4.790  1.00  0.00           C
ATOM    683  HB  VAL A 121      26.720  24.020   3.980  1.00  0.00           H
ATOM    684  CG1 VAL A 121      24.540  24.230   4.540  1.00  0.00           C
ATOM    685 1HG1 VAL A 121      24.260  23.980   3.520  1.00  0.00           H
ATOM    686 2HG1 VAL A 121      23.880  23.720   5.240  1.00  0.00           H
ATOM    687 3HG1 VAL A 121      24.500  25.310   4.680  1.00  0.00           H
ATOM    688  CG2 VAL A 121      26.600  24.590   6.020  1.00  0.00           C
ATOM    689 1HG2 VAL A 121      27.690  24.520   6.060  1.00  0.00           H
ATOM    690 2HG2 VAL A 121      26.380  25.630   5.780  1.00  0.00           H
ATOM    691 3HG2 VAL A 121      26.190  24.370   7.010  1.00  0.00           H
ATOM    692  C   VAL A 121      25.820  21.560   3.790  1.00  0.00           C
ATOM    693  O   VAL A 121      26.750  21.650   2.960  1.00  0.00           O
ATOM    694  N   THR A 122      24.730  20.850   3.510  1.00  0.00           N
ATOM    695  H   THR A 122      24.010  20.710   4.200  1.00  0.00           H
ATOM    696  CA  THR A 122      24.570  20.250   2.200  1.00  0.00           C
ATOM    697  HA  THR A 122      25.360  20.590   1.530  1.00  0.00           H
ATOM    698  CB  THR A 122      24.720  18.780   2.240  1.00  0.00           C
ATOM    699  HB  THR A 122      23.750  18.370   2.530  1.00  0.00           H
ATOM    700  CG2 THR A 122      25.010  18.190   0.890  1.00  0.00           C
ATOM    701 1HG2 THR A 122      24.860  17.110   0.890  1.00  0.00           H
ATOM    702 2HG2 THR A 122      24.390  18.680   0.130  1.00  0.00           H
ATOM    703 3HG2 THR A 122      26.030  18.350   0.560  1.00  0.00           H
ATOM    704  OG1 THR A 122      25.700  18.310   3.160  1.00  0.00           O
ATOM    705  HG1 THR A 122      25.390  17.420   3.340  1.00  0.00           H
ATOM    706  C   THR A 122      23.240  20.550   1.520  1.00  0.00           C
ATOM    707  O   THR A 122      22.150  20.290   2.030  1.00  0.00           O
ATOM    708  N   LEU A 123      23.410  21.140   0.350  1.00  0.00           N
ATOM    709  H   LEU A 123      24.360  21.140   0.000  1.00  0.00           H
ATOM    710  CA  LEU A 123      22.290  21.520  -0.590  1.00  0.00           C
ATOM    711  HA  LEU A 123      21.360  21.710  -0.050  1.00  0.00           H
ATOM    712  CB  LEU A 123      22.760  22.850  -1.310  1.00  0.00           C
ATOM    713  HB1 LEU A 123      23.620  22.530  -1.900  1.00  0.00           H
ATOM    714  HB2 LEU A 123      23.140  23.560  -0.560  1.00  0.00           H
ATOM    715  CG  LEU A 123      21.820  23.510  -2.280  1.00  0.00           C
ATOM    716  HG  LEU A 123      21.560  22.810  -3.080  1.00  0.00           H
ATOM    717  CD1 LEU A 123      20.540  24.030  -1.610  1.00  0.00           C
ATOM    718 1HD1 LEU A 123      19.870  24.690  -2.170  1.00  0.00           H
ATOM    719 2HD1 LEU A 123      20.020  23.080  -1.450  1.00  0.00           H
ATOM    720 3HD1 LEU A 123      20.790  24.400  -0.620  1.00  0.00           H
ATOM    721  CD2 LEU A 123      22.660  24.620  -2.910  1.00  0.00           C
ATOM    722 1HD2 LEU A 123      22.110  25.130  -3.710  1.00  0.00           H
ATOM    723 2HD2 LEU A 123      22.940  25.360  -2.180  1.00  0.00           H
ATOM    724 3HD2 LEU A 123      23.540  24.150  -3.350  1.00  0.00           H
ATOM    725  C   LEU A 123      21.990  20.270  -1.510  1.00  0.00           C
ATOM    726  O   LEU A 123      22.840  19.880  -2.290  1.00  0.00           O
ATOM    727  N   TYR A 124      20.770  19.770  -1.500  1.00  0.00           N
ATOM    728  H   TYR A 124      20.130  20.120  -0.810  1.00  0.00           H
ATOM    729  CA  TYR A 124      20.260  18.720  -2.420  1.00  0.00           C
ATOM    730  HA  TYR A 124      21.140  18.310  -2.920  1.00  0.00           H
ATOM    731  CB  TYR A 124      19.600  17.680  -1.580  1.00  0.00           C
ATOM    732  HB1 TYR A 124      19.070  17.020  -2.270  1.00  0.00           H
ATOM    733  HB2 TYR A 124      18.900  18.160  -0.900  1.00  0.00           H
ATOM    734  CG  TYR A 124      20.550  16.910  -0.720  1.00  0.00           C
ATOM    735  CD1 TYR A 124      21.020  17.440   0.520  1.00  0.00           C
ATOM    736  HD1 TYR A 124      20.680  18.390   0.900  1.00  0.00           H
ATOM    737  CE1 TYR A 124      21.990  16.730   1.310  1.00  0.00           C
ATOM    738  HE1 TYR A 124      22.410  17.080   2.240  1.00  0.00           H
ATOM    739  CZ  TYR A 124      22.310  15.380   0.940  1.00  0.00           C
ATOM    740  OH  TYR A 124      23.310  14.700   1.630  1.00  0.00           O
ATOM    741  HH  TYR A 124      23.670  15.250   2.330  1.00  0.00           H
ATOM    742  CE2 TYR A 124      21.970  14.900  -0.330  1.00  0.00           C
ATOM    743  HE2 TYR A 124      22.470  14.040  -0.740  1.00  0.00           H
ATOM    744  CD2 TYR A 124      20.960  15.600  -1.050  1.00  0.00           C
ATOM    745  HD2 TYR A 124      20.750  15.160  -2.010  1.00  0.00           H
ATOM    746  C   TYR A 124      19.200  19.430  -3.360  1.00  0.00           C
ATOM    747  O   TYR A 124      18.790  20.620  -3.190  1.00  0.00           O
ATOM    748  N   GLU A 125      18.680  18.620  -4.240  1.00  0.00           N
ATOM    749  H   GLU A 125      19.190  17.750  -4.370  1.00  0.00           H
ATOM    750  CA  GLU A 125      17.480  18.870  -5.020  1.00  0.00           C
ATOM    751  HA  GLU A 125      16.960  19.720  -4.570  1.00  0.00           H
ATOM    752  CB  GLU A 125      17.850  19.240  -6.430  1.00  0.00           C
ATOM    753  HB1 GLU A 125      18.630  19.990  -6.480  1.00  0.00           H
ATOM    754  HB2 GLU A 125      16.980  19.660  -6.930  1.00  0.00           H
ATOM    755  CG  GLU A 125      18.240  18.120  -7.370  1.00  0.00           C
ATOM    756  HG1 GLU A 125      17.470  17.370  -7.590  1.00  0.00           H
ATOM    757  HG2 GLU A 125      19.020  17.580  -6.840  1.00  0.00           H
ATOM    758  CD  GLU A 125      18.900  18.600  -8.680  1.00  0.00           C
ATOM    759  OE1 GLU A 125      18.330  19.540  -9.270  1.00  0.00           O
ATOM    760  OE2 GLU A 125      19.890  18.040  -9.190  1.00  0.00           O
ATOM    761  C   GLU A 125      16.560  17.630  -5.030  1.00  0.00           C
ATOM    762  O   GLU A 125      17.040  16.510  -4.890  1.00  0.00           O
ATOM    763  N   CYS A 126      15.260  17.850  -5.150  1.00  0.00           N
ATOM    764  H   CYS A 126      15.020  18.810  -5.350  1.00  0.00           H
ATOM    765  CA  CYS A 126      14.360  16.810  -5.740  1.00  0.00           C
ATOM    766  HA  CYS A 126      14.680  15.850  -5.330  1.00  0.00           H
ATOM    767  CB  CYS A 126      12.910  17.140  -5.230  1.00  0.00           C
ATOM    768  HB1 CYS A 126      12.260  16.350  -5.630  1.00  0.00           H
ATOM    769  HB2 CYS A 126      12.480  18.050  -5.650  1.00  0.00           H
ATOM    770  SG  CYS A 126      12.880  17.330  -3.380  1.00  0.00           S
ATOM    771  HG  CYS A 126      13.780  18.320  -3.440  1.00  0.00           H
ATOM    772  C   CYS A 126      14.410  16.700  -7.250  1.00  0.00           C
ATOM    773  O   CYS A 126      14.710  17.690  -7.940  1.00  0.00           O
ATOM    774  N   HIS A 127      14.210  15.480  -7.810  1.00  0.00           N
ATOM    775  H   HIS A 127      14.070  14.690  -7.200  1.00  0.00           H
ATOM    776  CA  HIS A 127      14.190  15.100  -9.190  1.00  0.00           C
ATOM    777  HA  HIS A 127      14.080  16.030  -9.740  1.00  0.00           H
ATOM    778  CB  HIS A 127      15.500  14.380  -9.580  1.00  0.00           C
ATOM    779  HB1 HIS A 127      15.590  13.500  -8.950  1.00  0.00           H
ATOM    780  HB2 HIS A 127      16.350  14.990  -9.310  1.00  0.00           H
ATOM    781  CG  HIS A 127      15.620  13.900 -11.010  1.00  0.00           C
ATOM    782  ND1 HIS A 127      15.400  14.740 -12.080  1.00  0.00           N
ATOM    783  CE1 HIS A 127      15.260  14.010 -13.180  1.00  0.00           C
ATOM    784  HE1 HIS A 127      15.030  14.450 -14.150  1.00  0.00           H
ATOM    785  NE2 HIS A 127      15.260  12.710 -12.770  1.00  0.00           N
ATOM    786  HE2 HIS A 127      15.160  11.950 -13.430  1.00  0.00           H
ATOM    787  CD2 HIS A 127      15.500  12.650 -11.410  1.00  0.00           C
ATOM    788  HD2 HIS A 127      15.450  11.780 -10.770  1.00  0.00           H
ATOM    789  C   HIS A 127      12.930  14.200  -9.450  1.00  0.00           C
ATOM    790  O   HIS A 127      12.200  13.800  -8.540  1.00  0.00           O
ATOM    791  N   SER A 128      12.690  13.900 -10.720  1.00  0.00           N
ATOM    792  H   SER A 128      13.420  14.290 -11.310  1.00  0.00           H
ATOM    793  CA  SER A 128      11.490  13.070 -11.160  1.00  0.00           C
ATOM    794  HA  SER A 128      10.540  13.460 -10.810  1.00  0.00           H
ATOM    795  CB  SER A 128      11.510  13.040 -12.670  1.00  0.00           C
ATOM    796  HB1 SER A 128      12.400  12.490 -12.960  1.00  0.00           H
ATOM    797  HB2 SER A 128      11.540  14.090 -12.980  1.00  0.00           H
ATOM    798  OG  SER A 128      10.350  12.510 -13.220  1.00  0.00           O
ATOM    799  HG  SER A 128      10.150  13.110 -13.940  1.00  0.00           H
ATOM    800  C   SER A 128      11.620  11.600 -10.630  1.00  0.00           C
ATOM    801  O   SER A 128      12.760  11.140 -10.290  1.00  0.00           O
ATOM    802  N   GLN A 129      10.550  10.850 -10.640  1.00  0.00           N
ATOM    803  H   GLN A 129       9.690  11.320 -10.880  1.00  0.00           H
ATOM    804  CA  GLN A 129      10.540   9.480 -10.120  1.00  0.00           C
ATOM    805  HA  GLN A 129       9.520   9.120 -10.250  1.00  0.00           H
ATOM    806  CB  GLN A 129      11.380   8.530 -10.920  1.00  0.00           C
ATOM    807  HB1 GLN A 129      10.810   7.610 -10.780  1.00  0.00           H
ATOM    808  HB2 GLN A 129      12.330   8.350 -10.430  1.00  0.00           H
ATOM    809  CG  GLN A 129      11.430   8.890 -12.440  1.00  0.00           C
ATOM    810  HG1 GLN A 129      12.040   9.790 -12.500  1.00  0.00           H
ATOM    811  HG2 GLN A 129      10.460   9.060 -12.920  1.00  0.00           H
ATOM    812  CD  GLN A 129      12.160   7.810 -13.180  1.00  0.00           C
ATOM    813  OE1 GLN A 129      11.630   7.030 -13.890  1.00  0.00           O
ATOM    814  NE2 GLN A 129      13.420   7.580 -13.030  1.00  0.00           N
ATOM    815 1HE2 GLN A 129      13.970   8.050 -12.310  1.00  0.00           H
ATOM    816 2HE2 GLN A 129      13.770   6.940 -13.720  1.00  0.00           H
ATOM    817  C   GLN A 129      10.810   9.430  -8.590  1.00  0.00           C
ATOM    818  O   GLN A 129      11.350   8.440  -8.130  1.00  0.00           O
ATOM    819  N   GLY A 130      10.440  10.490  -7.860  1.00  0.00           N
ATOM    820  H   GLY A 130      10.000  11.290  -8.310  1.00  0.00           H
ATOM    821  CA  GLY A 130      10.560  10.490  -6.400  1.00  0.00           C
ATOM    822  HA1 GLY A 130      10.140   9.560  -6.020  1.00  0.00           H
ATOM    823  HA2 GLY A 130       9.960  11.350  -6.100  1.00  0.00           H
ATOM    824  C   GLY A 130      11.950  10.710  -5.880  1.00  0.00           C
ATOM    825  O   GLY A 130      12.180  10.690  -4.690  1.00  0.00           O
ATOM    826  N   GLU A 131      12.940  10.970  -6.770  1.00  0.00           N
ATOM    827  H   GLU A 131      12.680  10.970  -7.740  1.00  0.00           H
ATOM    828  CA  GLU A 131      14.350  10.990  -6.520  1.00  0.00           C
ATOM    829  HA  GLU A 131      14.540  10.100  -5.920  1.00  0.00           H
ATOM    830  CB  GLU A 131      15.000  10.760  -7.890  1.00  0.00           C
ATOM    831  HB1 GLU A 131      14.610  11.580  -8.500  1.00  0.00           H
ATOM    832  HB2 GLU A 131      14.690   9.820  -8.350  1.00  0.00           H
ATOM    833  CG  GLU A 131      16.500  10.670  -7.730  1.00  0.00           C
ATOM    834  HG1 GLU A 131      16.810  10.110  -6.850  1.00  0.00           H
ATOM    835  HG2 GLU A 131      16.820  11.680  -7.500  1.00  0.00           H
ATOM    836  CD  GLU A 131      17.290  10.020  -8.870  1.00  0.00           C
ATOM    837  OE1 GLU A 131      16.730   9.120  -9.550  1.00  0.00           O
ATOM    838  OE2 GLU A 131      18.280  10.590  -9.290  1.00  0.00           O
ATOM    839  C   GLU A 131      14.850  12.300  -5.730  1.00  0.00           C
ATOM    840  O   GLU A 131      14.290  13.380  -5.720  1.00  0.00           O
ATOM    841  N   ILE A 132      16.050  12.150  -5.080  1.00  0.00           N
ATOM    842  H   ILE A 132      16.530  11.260  -5.150  1.00  0.00           H
ATOM    843  CA  ILE A 132      16.800  13.290  -4.550  1.00  0.00           C
ATOM    844  HA  ILE A 132      16.420  14.180  -5.070  1.00  0.00           H
ATOM    845  CB  ILE A 132      16.610  13.420  -2.980  1.00  0.00           C
ATOM    846  HB  ILE A 132      17.180  14.270  -2.610  1.00  0.00           H
ATOM    847  CG2 ILE A 132      15.090  13.640  -2.660  1.00  0.00           C
ATOM    848 1HG2 ILE A 132      14.840  14.500  -3.280  1.00  0.00           H
ATOM    849 2HG2 ILE A 132      14.510  12.740  -2.850  1.00  0.00           H
ATOM    850 3HG2 ILE A 132      14.960  13.910  -1.620  1.00  0.00           H
ATOM    851  CG1 ILE A 132      17.230  12.290  -2.150  1.00  0.00           C
ATOM    852 1HG1 ILE A 132      18.310  12.480  -2.140  1.00  0.00           H
ATOM    853 2HG1 ILE A 132      17.090  11.340  -2.660  1.00  0.00           H
ATOM    854  CD  ILE A 132      16.970  12.130  -0.660  1.00  0.00           C
ATOM    855  HD1 ILE A 132      16.710  13.060  -0.150  1.00  0.00           H
ATOM    856  HD2 ILE A 132      16.080  11.510  -0.510  1.00  0.00           H
ATOM    857  HD3 ILE A 132      17.700  11.450  -0.230  1.00  0.00           H
ATOM    858  C   ILE A 132      18.270  13.140  -4.900  1.00  0.00           C
ATOM    859  O   ILE A 132      18.830  12.080  -5.090  1.00  0.00           O
ATOM    860  N   ARG A 133      19.000  14.270  -5.060  1.00  0.00           N
ATOM    861  H   ARG A 133      18.530  15.130  -4.850  1.00  0.00           H
ATOM    862  CA  ARG A 133      20.400  14.430  -5.560  1.00  0.00           C
ATOM    863  HA  ARG A 133      20.950  13.490  -5.520  1.00  0.00           H
ATOM    864  CB  ARG A 133      20.350  14.740  -7.070  1.00  0.00           C
ATOM    865  HB1 ARG A 133      21.340  14.890  -7.500  1.00  0.00           H
ATOM    866  HB2 ARG A 133      19.770  15.630  -7.290  1.00  0.00           H
ATOM    867  CG  ARG A 133      19.640  13.680  -7.880  1.00  0.00           C
ATOM    868  HG1 ARG A 133      18.610  13.550  -7.540  1.00  0.00           H
ATOM    869  HG2 ARG A 133      20.220  12.800  -7.610  1.00  0.00           H
ATOM    870  CD  ARG A 133      19.680  14.110  -9.350  1.00  0.00           C
ATOM    871  HD1 ARG A 133      20.710  14.420  -9.560  1.00  0.00           H
ATOM    872  HD2 ARG A 133      19.080  15.000  -9.520  1.00  0.00           H
ATOM    873  NE  ARG A 133      19.200  13.020 -10.240  1.00  0.00           N
ATOM    874  HE  ARG A 133      18.920  12.160  -9.790  1.00  0.00           H
ATOM    875  CZ  ARG A 133      19.120  12.930 -11.570  1.00  0.00           C
ATOM    876  NH1 ARG A 133      19.200  13.950 -12.390  1.00  0.00           N
ATOM    877 1HH1 ARG A 133      19.340  14.870 -12.000  1.00  0.00           H
ATOM    878 2HH1 ARG A 133      19.210  13.810 -13.390  1.00  0.00           H
ATOM    879  NH2 ARG A 133      18.860  11.830 -12.150  1.00  0.00           N
ATOM    880 1HH2 ARG A 133      18.720  10.980 -11.610  1.00  0.00           H
ATOM    881 2HH2 ARG A 133      18.670  11.840 -13.140  1.00  0.00           H
ATOM    882  C   ARG A 133      21.070  15.490  -4.730  1.00  0.00           C
ATOM    883  O   ARG A 133      20.600  16.570  -4.420  1.00  0.00           O
ATOM    884  N   LEU A 134      22.350  15.200  -4.460  1.00  0.00           N
ATOM    885  H   LEU A 134      22.730  14.390  -4.930  1.00  0.00           H
ATOM    886  CA  LEU A 134      23.200  16.200  -3.820  1.00  0.00           C
ATOM    887  HA  LEU A 134      22.660  16.700  -3.020  1.00  0.00           H
ATOM    888  CB  LEU A 134      24.450  15.490  -3.310  1.00  0.00           C
ATOM    889  HB1 LEU A 134      24.920  15.080  -4.210  1.00  0.00           H
ATOM    890  HB2 LEU A 134      24.070  14.690  -2.680  1.00  0.00           H
ATOM    891  CG  LEU A 134      25.350  16.470  -2.520  1.00  0.00           C
ATOM    892  HG  LEU A 134      24.650  17.190  -2.110  1.00  0.00           H
ATOM    893  CD1 LEU A 134      25.960  15.690  -1.400  1.00  0.00           C
ATOM    894 1HD1 LEU A 134      25.240  15.310  -0.690  1.00  0.00           H
ATOM    895 2HD1 LEU A 134      26.560  14.850  -1.760  1.00  0.00           H
ATOM    896 3HD1 LEU A 134      26.560  16.360  -0.790  1.00  0.00           H
ATOM    897  CD2 LEU A 134      26.530  17.100  -3.260  1.00  0.00           C
ATOM    898 1HD2 LEU A 134      27.390  16.440  -3.260  1.00  0.00           H
ATOM    899 2HD2 LEU A 134      26.330  17.440  -4.270  1.00  0.00           H
ATOM    900 3HD2 LEU A 134      26.740  18.080  -2.830  1.00  0.00           H
ATOM    901  C   LEU A 134      23.460  17.260  -4.940  1.00  0.00           C
ATOM    902  O   LEU A 134      23.640  16.940  -6.140  1.00  0.00           O
ATOM    903  N   LEU A 135      23.450  18.590  -4.610  1.00  0.00           N
ATOM    904  H   LEU A 135      23.060  18.860  -3.720  1.00  0.00           H
ATOM    905  CA  LEU A 135      23.940  19.730  -5.440  1.00  0.00           C
ATOM    906  HA  LEU A 135      23.930  19.290  -6.440  1.00  0.00           H
ATOM    907  CB  LEU A 135      22.980  20.920  -5.320  1.00  0.00           C
ATOM    908  HB1 LEU A 135      23.490  21.850  -5.580  1.00  0.00           H
ATOM    909  HB2 LEU A 135      22.630  20.950  -4.280  1.00  0.00           H
ATOM    910  CG  LEU A 135      21.760  20.770  -6.370  1.00  0.00           C
ATOM    911  HG  LEU A 135      21.340  19.770  -6.420  1.00  0.00           H
ATOM    912  CD1 LEU A 135      20.650  21.700  -5.870  1.00  0.00           C
ATOM    913 1HD1 LEU A 135      21.050  22.650  -5.520  1.00  0.00           H
ATOM    914 2HD1 LEU A 135      19.830  21.710  -6.590  1.00  0.00           H
ATOM    915 3HD1 LEU A 135      20.170  21.320  -4.960  1.00  0.00           H
ATOM    916  CD2 LEU A 135      22.040  21.390  -7.760  1.00  0.00           C
ATOM    917 1HD2 LEU A 135      21.380  20.940  -8.510  1.00  0.00           H
ATOM    918 2HD2 LEU A 135      22.110  22.470  -7.680  1.00  0.00           H
ATOM    919 3HD2 LEU A 135      23.080  21.230  -8.040  1.00  0.00           H
ATOM    920  C   LEU A 135      25.350  20.030  -5.090  1.00  0.00           C
ATOM    921  O   LEU A 135      26.260  19.880  -5.940  1.00  0.00           O
ATOM    922  N   GLN A 136      25.550  20.390  -3.830  1.00  0.00           N
ATOM    923  H   GLN A 136      24.710  20.320  -3.280  1.00  0.00           H
ATOM    924  CA  GLN A 136      26.750  21.120  -3.310  1.00  0.00           C
ATOM    925  HA  GLN A 136      27.620  20.700  -3.800  1.00  0.00           H
ATOM    926  CB  GLN A 136      26.740  22.660  -3.640  1.00  0.00           C
ATOM    927  HB1 GLN A 136      27.670  23.070  -3.240  1.00  0.00           H
ATOM    928  HB2 GLN A 136      25.890  23.130  -3.140  1.00  0.00           H
ATOM    929  CG  GLN A 136      26.820  23.060  -5.110  1.00  0.00           C
ATOM    930  HG1 GLN A 136      26.960  24.140  -5.180  1.00  0.00           H
ATOM    931  HG2 GLN A 136      25.930  22.670  -5.600  1.00  0.00           H
ATOM    932  CD  GLN A 136      28.030  22.530  -5.850  1.00  0.00           C
ATOM    933  OE1 GLN A 136      29.000  22.150  -5.230  1.00  0.00           O
ATOM    934  NE2 GLN A 136      27.970  22.370  -7.190  1.00  0.00           N
ATOM    935 1HE2 GLN A 136      27.090  22.660  -7.590  1.00  0.00           H
ATOM    936 2HE2 GLN A 136      28.820  22.100  -7.670  1.00  0.00           H
ATOM    937  C   GLN A 136      26.910  20.880  -1.780  1.00  0.00           C
ATOM    938  O   GLN A 136      25.910  20.940  -1.070  1.00  0.00           O
ATOM    939  N   SER A 137      28.140  20.760  -1.250  1.00  0.00           N
ATOM    940  H   SER A 137      28.880  20.760  -1.940  1.00  0.00           H
ATOM    941  CA  SER A 137      28.510  20.810   0.190  1.00  0.00           C
ATOM    942  HA  SER A 137      27.640  21.120   0.780  1.00  0.00           H
ATOM    943  CB  SER A 137      28.910  19.430   0.660  1.00  0.00           C
ATOM    944  HB1 SER A 137      29.930  19.240   0.300  1.00  0.00           H
ATOM    945  HB2 SER A 137      28.290  18.640   0.250  1.00  0.00           H
ATOM    946  OG  SER A 137      28.750  19.310   2.080  1.00  0.00           O
ATOM    947  HG  SER A 137      27.830  19.490   2.300  1.00  0.00           H
ATOM    948  C   SER A 137      29.580  21.830   0.640  1.00  0.00           C
ATOM    949  O   SER A 137      30.520  22.080  -0.100  1.00  0.00           O
ATOM    950  N   TYR A 138      29.510  22.380   1.820  1.00  0.00           N
ATOM    951  H   TYR A 138      28.810  22.010   2.450  1.00  0.00           H
ATOM    952  CA  TYR A 138      30.410  23.390   2.530  1.00  0.00           C
ATOM    953  HA  TYR A 138      31.280  23.690   1.950  1.00  0.00           H
ATOM    954  CB  TYR A 138      29.740  24.720   2.640  1.00  0.00           C
ATOM    955  HB1 TYR A 138      28.730  24.590   3.010  1.00  0.00           H
ATOM    956  HB2 TYR A 138      29.610  25.140   1.640  1.00  0.00           H
ATOM    957  CG  TYR A 138      30.490  25.800   3.480  1.00  0.00           C
ATOM    958  CD1 TYR A 138      31.510  26.590   2.870  1.00  0.00           C
ATOM    959  HD1 TYR A 138      31.800  26.320   1.860  1.00  0.00           H
ATOM    960  CE1 TYR A 138      32.290  27.430   3.630  1.00  0.00           C
ATOM    961  HE1 TYR A 138      32.990  28.120   3.180  1.00  0.00           H
ATOM    962  CZ  TYR A 138      32.110  27.580   5.000  1.00  0.00           C
ATOM    963  OH  TYR A 138      32.830  28.450   5.740  1.00  0.00           O
ATOM    964  HH  TYR A 138      33.690  28.600   5.350  1.00  0.00           H
ATOM    965  CE2 TYR A 138      31.040  26.830   5.630  1.00  0.00           C
ATOM    966  HE2 TYR A 138      30.780  26.920   6.680  1.00  0.00           H
ATOM    967  CD2 TYR A 138      30.250  25.920   4.830  1.00  0.00           C
ATOM    968  HD2 TYR A 138      29.480  25.320   5.290  1.00  0.00           H
ATOM    969  C   TYR A 138      30.890  22.890   3.900  1.00  0.00           C
ATOM    970  O   TYR A 138      30.130  22.220   4.600  1.00  0.00           O
ATOM    971  N   VAL A 139      32.100  23.140   4.330  1.00  0.00           N
ATOM    972  H   VAL A 139      32.610  23.760   3.720  1.00  0.00           H
ATOM    973  CA  VAL A 139      32.660  22.620   5.560  1.00  0.00           C
ATOM    974  HA  VAL A 139      31.820  22.550   6.250  1.00  0.00           H
ATOM    975  CB  VAL A 139      33.330  21.290   5.390  1.00  0.00           C
ATOM    976  HB  VAL A 139      33.960  21.130   6.270  1.00  0.00           H
ATOM    977  CG1 VAL A 139      32.310  20.170   5.300  1.00  0.00           C
ATOM    978 1HG1 VAL A 139      31.920  20.220   4.280  1.00  0.00           H
ATOM    979 2HG1 VAL A 139      32.920  19.260   5.360  1.00  0.00           H
ATOM    980 3HG1 VAL A 139      31.520  20.150   6.050  1.00  0.00           H
ATOM    981  CG2 VAL A 139      34.350  21.180   4.170  1.00  0.00           C
ATOM    982 1HG2 VAL A 139      35.100  21.960   4.270  1.00  0.00           H
ATOM    983 2HG2 VAL A 139      34.930  20.260   4.220  1.00  0.00           H
ATOM    984 3HG2 VAL A 139      33.850  21.230   3.200  1.00  0.00           H
ATOM    985  C   VAL A 139      33.630  23.540   6.340  1.00  0.00           C
ATOM    986  O   VAL A 139      34.610  24.040   5.910  1.00  0.00           O
ATOM    987  N   ASP A 140      33.220  23.970   7.530  1.00  0.00           N
ATOM    988  H   ASP A 140      32.350  23.690   7.940  1.00  0.00           H
ATOM    989  CA  ASP A 140      34.040  24.870   8.320  1.00  0.00           C
ATOM    990  HA  ASP A 140      34.230  25.830   7.840  1.00  0.00           H
ATOM    991  CB  ASP A 140      33.410  25.150   9.700  1.00  0.00           C
ATOM    992  HB1 ASP A 140      33.240  24.220  10.240  1.00  0.00           H
ATOM    993  HB2 ASP A 140      32.480  25.640   9.420  1.00  0.00           H
ATOM    994  CG  ASP A 140      34.160  26.130  10.590  1.00  0.00           C
ATOM    995  OD1 ASP A 140      35.290  26.440  10.220  1.00  0.00           O
ATOM    996  OD2 ASP A 140      33.570  26.650  11.540  1.00  0.00           O
ATOM    997  C   ASP A 140      35.500  24.240   8.440  1.00  0.00           C
ATOM    998  O   ASP A 140      35.600  23.030   8.850  1.00  0.00           O
ATOM    999  N   ALA A 141      36.660  24.890   8.150  1.00  0.00           N
ATOM   1000  H   ALA A 141      36.560  25.800   7.740  1.00  0.00           H
ATOM   1001  CA  ALA A 141      37.980  24.370   8.400  1.00  0.00           C
ATOM   1002  HA  ALA A 141      38.180  23.440   7.870  1.00  0.00           H
ATOM   1003  CB  ALA A 141      38.990  25.510   8.060  1.00  0.00           C
ATOM   1004  HB1 ALA A 141      38.710  26.290   8.770  1.00  0.00           H
ATOM   1005  HB2 ALA A 141      40.040  25.280   8.240  1.00  0.00           H
ATOM   1006  HB3 ALA A 141      38.930  25.930   7.060  1.00  0.00           H
ATOM   1007  C   ALA A 141      38.220  23.870   9.920  1.00  0.00           C
ATOM   1008  O   ALA A 141      39.050  22.930  10.110  1.00  0.00           O
ATOM   1009  N   ASP A 142      37.400  24.370  10.770  1.00  0.00           N
ATOM   1010  H   ASP A 142      36.760  25.080  10.450  1.00  0.00           H
ATOM   1011  CA  ASP A 142      37.380  24.000  12.210  1.00  0.00           C
ATOM   1012  HA  ASP A 142      38.390  23.690  12.450  1.00  0.00           H
ATOM   1013  CB  ASP A 142      37.040  25.290  12.890  1.00  0.00           C
ATOM   1014  HB1 ASP A 142      36.020  25.610  12.660  1.00  0.00           H
ATOM   1015  HB2 ASP A 142      37.670  26.150  12.660  1.00  0.00           H
ATOM   1016  CG  ASP A 142      36.910  25.190  14.460  1.00  0.00           C
ATOM   1017  OD1 ASP A 142      37.330  24.180  15.070  1.00  0.00           O
ATOM   1018  OD2 ASP A 142      36.280  26.110  15.050  1.00  0.00           O
ATOM   1019  C   ASP A 142      36.520  22.810  12.230  1.00  0.00           C
ATOM   1020  O   ASP A 142      35.270  22.830  12.380  1.00  0.00           O
ATOM   1021  N   ALA A 143      37.110  21.570  12.130  1.00  0.00           N
ATOM   1022  H   ALA A 143      38.090  21.590  11.880  1.00  0.00           H
ATOM   1023  CA  ALA A 143      36.350  20.310  12.050  1.00  0.00           C
ATOM   1024  HA  ALA A 143      35.550  20.330  11.310  1.00  0.00           H
ATOM   1025  CB  ALA A 143      37.390  19.220  11.650  1.00  0.00           C
ATOM   1026  HB1 ALA A 143      36.900  18.250  11.760  1.00  0.00           H
ATOM   1027  HB2 ALA A 143      37.650  19.220  10.590  1.00  0.00           H
ATOM   1028  HB3 ALA A 143      38.200  19.140  12.370  1.00  0.00           H
ATOM   1029  C   ALA A 143      35.620  19.920  13.370  1.00  0.00           C
ATOM   1030  O   ALA A 143      34.810  18.950  13.360  1.00  0.00           O
ATOM   1031  N   ASP A 144      35.970  20.570  14.470  1.00  0.00           N
ATOM   1032  H   ASP A 144      36.720  21.250  14.360  1.00  0.00           H
ATOM   1033  CA  ASP A 144      35.280  20.460  15.740  1.00  0.00           C
ATOM   1034  HA  ASP A 144      34.900  19.440  15.850  1.00  0.00           H
ATOM   1035  CB  ASP A 144      36.210  20.590  16.910  1.00  0.00           C
ATOM   1036  HB1 ASP A 144      36.730  21.550  16.840  1.00  0.00           H
ATOM   1037  HB2 ASP A 144      37.050  19.890  16.990  1.00  0.00           H
ATOM   1038  CG  ASP A 144      35.420  20.500  18.270  1.00  0.00           C
ATOM   1039  OD1 ASP A 144      35.180  21.590  18.900  1.00  0.00           O
ATOM   1040  OD2 ASP A 144      35.010  19.390  18.730  1.00  0.00           O
ATOM   1041  C   ASP A 144      33.970  21.290  15.770  1.00  0.00           C
ATOM   1042  O   ASP A 144      33.220  21.190  16.780  1.00  0.00           O
ATOM   1043  N   GLU A 145      33.670  22.140  14.760  1.00  0.00           N
ATOM   1044  H   GLU A 145      34.330  22.140  14.000  1.00  0.00           H
ATOM   1045  CA  GLU A 145      32.390  22.850  14.630  1.00  0.00           C
ATOM   1046  HA  GLU A 145      32.170  23.380  15.550  1.00  0.00           H
ATOM   1047  CB  GLU A 145      32.400  23.900  13.490  1.00  0.00           C
ATOM   1048  HB1 GLU A 145      32.730  23.410  12.580  1.00  0.00           H
ATOM   1049  HB2 GLU A 145      33.140  24.680  13.690  1.00  0.00           H
ATOM   1050  CG  GLU A 145      30.950  24.450  13.190  1.00  0.00           C
ATOM   1051  HG1 GLU A 145      30.430  23.590  12.750  1.00  0.00           H
ATOM   1052  HG2 GLU A 145      31.060  25.110  12.330  1.00  0.00           H
ATOM   1053  CD  GLU A 145      30.270  25.280  14.300  1.00  0.00           C
ATOM   1054  OE1 GLU A 145      30.140  24.850  15.490  1.00  0.00           O
ATOM   1055  OE2 GLU A 145      29.950  26.460  13.930  1.00  0.00           O
ATOM   1056  C   GLU A 145      31.200  21.890  14.400  1.00  0.00           C
ATOM   1057  O   GLU A 145      31.410  20.840  13.810  1.00  0.00           O
ATOM   1058  N   ASN A 146      30.040  22.120  15.020  1.00  0.00           N
ATOM   1059  H   ASN A 146      29.840  23.000  15.480  1.00  0.00           H
ATOM   1060  CA  ASN A 146      28.850  21.370  14.870  1.00  0.00           C
ATOM   1061  HA  ASN A 146      28.860  20.580  14.110  1.00  0.00           H
ATOM   1062  CB  ASN A 146      28.580  20.630  16.190  1.00  0.00           C
ATOM   1063  HB1 ASN A 146      27.510  20.480  16.210  1.00  0.00           H
ATOM   1064  HB2 ASN A 146      28.760  21.320  17.020  1.00  0.00           H
ATOM   1065  CG  ASN A 146      29.370  19.310  16.250  1.00  0.00           C
ATOM   1066  OD1 ASN A 146      29.130  18.350  15.590  1.00  0.00           O
ATOM   1067  ND2 ASN A 146      30.310  19.310  17.160  1.00  0.00           N
ATOM   1068 1HD2 ASN A 146      30.530  20.030  17.830  1.00  0.00           H
ATOM   1069 2HD2 ASN A 146      30.700  18.420  17.460  1.00  0.00           H
ATOM   1070  C   ASN A 146      27.640  22.260  14.580  1.00  0.00           C
ATOM   1071  O   ASN A 146      27.240  23.000  15.490  1.00  0.00           O
ATOM   1072  N   PHE A 147      27.250  22.310  13.340  1.00  0.00           N
ATOM   1073  H   PHE A 147      27.740  21.740  12.670  1.00  0.00           H
ATOM   1074  CA  PHE A 147      26.050  23.020  12.980  1.00  0.00           C
ATOM   1075  HA  PHE A 147      26.140  24.000  13.440  1.00  0.00           H
ATOM   1076  CB  PHE A 147      26.040  23.230  11.440  1.00  0.00           C
ATOM   1077  HB1 PHE A 147      25.160  23.840  11.220  1.00  0.00           H
ATOM   1078  HB2 PHE A 147      25.960  22.200  11.080  1.00  0.00           H
ATOM   1079  CG  PHE A 147      27.270  23.920  10.930  1.00  0.00           C
ATOM   1080  CD1 PHE A 147      27.680  25.140  11.530  1.00  0.00           C
ATOM   1081  HD1 PHE A 147      27.150  25.510  12.400  1.00  0.00           H
ATOM   1082  CE1 PHE A 147      28.700  25.820  10.900  1.00  0.00           C
ATOM   1083  HE1 PHE A 147      29.080  26.770  11.230  1.00  0.00           H
ATOM   1084  CZ  PHE A 147      29.280  25.290   9.710  1.00  0.00           C
ATOM   1085  HZ  PHE A 147      30.070  25.880   9.260  1.00  0.00           H
ATOM   1086  CE2 PHE A 147      28.940  24.050   9.220  1.00  0.00           C
ATOM   1087  HE2 PHE A 147      29.340  23.740   8.260  1.00  0.00           H
ATOM   1088  CD2 PHE A 147      27.910  23.290   9.820  1.00  0.00           C
ATOM   1089  HD2 PHE A 147      27.500  22.380   9.410  1.00  0.00           H
ATOM   1090  C   PHE A 147      24.710  22.450  13.440  1.00  0.00           C
ATOM   1091  O   PHE A 147      24.500  21.240  13.550  1.00  0.00           O
ATOM   1092  N   TYR A 148      23.900  23.390  13.860  1.00  0.00           N
ATOM   1093  H   TYR A 148      24.180  24.360  13.790  1.00  0.00           H
ATOM   1094  CA  TYR A 148      22.550  23.170  14.480  1.00  0.00           C
ATOM   1095  HA  TYR A 148      22.460  22.110  14.720  1.00  0.00           H
ATOM   1096  CB  TYR A 148      22.570  23.970  15.780  1.00  0.00           C
ATOM   1097  HB1 TYR A 148      21.530  23.870  16.090  1.00  0.00           H
ATOM   1098  HB2 TYR A 148      22.710  25.020  15.510  1.00  0.00           H
ATOM   1099  CG  TYR A 148      23.490  23.720  16.950  1.00  0.00           C
ATOM   1100  CD1 TYR A 148      24.480  22.680  16.920  1.00  0.00           C
ATOM   1101  HD1 TYR A 148      24.580  21.990  16.100  1.00  0.00           H
ATOM   1102  CE1 TYR A 148      25.340  22.560  17.990  1.00  0.00           C
ATOM   1103  HE1 TYR A 148      26.140  21.830  17.930  1.00  0.00           H
ATOM   1104  CZ  TYR A 148      25.220  23.350  19.140  1.00  0.00           C
ATOM   1105  OH  TYR A 148      26.010  22.950  20.200  1.00  0.00           O
ATOM   1106  HH  TYR A 148      25.850  23.490  20.970  1.00  0.00           H
ATOM   1107  CE2 TYR A 148      24.130  24.260  19.220  1.00  0.00           C
ATOM   1108  HE2 TYR A 148      24.040  24.820  20.140  1.00  0.00           H
ATOM   1109  CD2 TYR A 148      23.260  24.440  18.140  1.00  0.00           C
ATOM   1110  HD2 TYR A 148      22.500  25.210  18.220  1.00  0.00           H
ATOM   1111  C   TYR A 148      21.350  23.550  13.690  1.00  0.00           C
ATOM   1112  O   TYR A 148      20.410  22.830  13.610  1.00  0.00           O
ATOM   1113  N   THR A 149      21.370  24.780  13.100  1.00  0.00           N
ATOM   1114  H   THR A 149      22.210  25.330  13.240  1.00  0.00           H
ATOM   1115  CA  THR A 149      20.180  25.380  12.440  1.00  0.00           C
ATOM   1116  HA  THR A 149      19.540  24.550  12.150  1.00  0.00           H
ATOM   1117  CB  THR A 149      19.390  26.210  13.390  1.00  0.00           C
ATOM   1118  HB  THR A 149      19.010  25.510  14.150  1.00  0.00           H
ATOM   1119  CG2 THR A 149      20.110  27.360  14.130  1.00  0.00           C
ATOM   1120 1HG2 THR A 149      20.540  27.940  13.320  1.00  0.00           H
ATOM   1121 2HG2 THR A 149      19.360  28.000  14.600  1.00  0.00           H
ATOM   1122 3HG2 THR A 149      20.740  26.920  14.900  1.00  0.00           H
ATOM   1123  OG1 THR A 149      18.220  26.820  12.810  1.00  0.00           O
ATOM   1124  HG1 THR A 149      17.720  26.100  12.410  1.00  0.00           H
ATOM   1125  C   THR A 149      20.460  26.170  11.110  1.00  0.00           C
ATOM   1126  O   THR A 149      21.490  26.870  11.000  1.00  0.00           O
ATOM   1127  N   CYS A 150      19.480  26.170  10.220  1.00  0.00           N
ATOM   1128  H   CYS A 150      18.570  25.830  10.480  1.00  0.00           H
ATOM   1129  CA  CYS A 150      19.610  26.740   8.860  1.00  0.00           C
ATOM   1130  HA  CYS A 150      20.470  27.420   8.830  1.00  0.00           H
ATOM   1131  CB  CYS A 150      19.910  25.520   7.970  1.00  0.00           C
ATOM   1132  HB1 CYS A 150      20.770  24.960   8.330  1.00  0.00           H
ATOM   1133  HB2 CYS A 150      20.250  25.860   6.990  1.00  0.00           H
ATOM   1134  SG  CYS A 150      18.470  24.390   7.680  1.00  0.00           S
ATOM   1135  HG  CYS A 150      17.940  25.210   6.770  1.00  0.00           H
ATOM   1136  C   CYS A 150      18.360  27.550   8.460  1.00  0.00           C
ATOM   1137  O   CYS A 150      17.260  27.150   8.790  1.00  0.00           O
ATOM   1138  N   ALA A 151      18.560  28.690   7.730  1.00  0.00           N
ATOM   1139  H   ALA A 151      19.480  28.980   7.440  1.00  0.00           H
ATOM   1140  CA  ALA A 151      17.440  29.340   7.020  1.00  0.00           C
ATOM   1141  HA  ALA A 151      16.630  28.610   6.860  1.00  0.00           H
ATOM   1142  CB  ALA A 151      16.890  30.460   7.950  1.00  0.00           C
ATOM   1143  HB1 ALA A 151      15.970  30.820   7.480  1.00  0.00           H
ATOM   1144  HB2 ALA A 151      16.580  30.060   8.910  1.00  0.00           H
ATOM   1145  HB3 ALA A 151      17.600  31.260   8.120  1.00  0.00           H
ATOM   1146  C   ALA A 151      17.820  29.990   5.640  1.00  0.00           C
ATOM   1147  O   ALA A 151      18.900  30.490   5.420  1.00  0.00           O
ATOM   1148  N   TRP A 152      16.900  29.930   4.650  1.00  0.00           N
ATOM   1149  H   TRP A 152      16.130  29.310   4.870  1.00  0.00           H
ATOM   1150  CA  TRP A 152      17.000  30.770   3.420  1.00  0.00           C
ATOM   1151  HA  TRP A 152      18.000  30.720   2.980  1.00  0.00           H
ATOM   1152  CB  TRP A 152      16.040  30.130   2.380  1.00  0.00           C
ATOM   1153  HB1 TRP A 152      16.110  30.740   1.480  1.00  0.00           H
ATOM   1154  HB2 TRP A 152      15.010  30.050   2.700  1.00  0.00           H
ATOM   1155  CG  TRP A 152      16.540  28.760   2.030  1.00  0.00           C
ATOM   1156  CD1 TRP A 152      16.080  27.580   2.500  1.00  0.00           C
ATOM   1157  HD1 TRP A 152      15.210  27.480   3.130  1.00  0.00           H
ATOM   1158  NE1 TRP A 152      16.820  26.510   1.920  1.00  0.00           N
ATOM   1159  HE1 TRP A 152      16.540  25.540   1.930  1.00  0.00           H
ATOM   1160  CE2 TRP A 152      17.730  27.010   1.040  1.00  0.00           C
ATOM   1161  CZ2 TRP A 152      18.700  26.430   0.180  1.00  0.00           C
ATOM   1162  HZ2 TRP A 152      18.850  25.360   0.190  1.00  0.00           H
ATOM   1163  CH2 TRP A 152      19.560  27.200  -0.560  1.00  0.00           C
ATOM   1164  HH2 TRP A 152      20.460  26.830  -1.020  1.00  0.00           H
ATOM   1165  CZ3 TRP A 152      19.370  28.610  -0.560  1.00  0.00           C
ATOM   1166  HZ3 TRP A 152      19.860  29.290  -1.240  1.00  0.00           H
ATOM   1167  CE3 TRP A 152      18.470  29.240   0.340  1.00  0.00           C
ATOM   1168  HE3 TRP A 152      18.350  30.310   0.350  1.00  0.00           H
ATOM   1169  CD2 TRP A 152      17.580  28.450   1.110  1.00  0.00           C
ATOM   1170  C   TRP A 152      16.600  32.250   3.600  1.00  0.00           C
ATOM   1171  O   TRP A 152      15.810  32.600   4.450  1.00  0.00           O
ATOM   1172  N   THR A 153      16.970  33.040   2.600  1.00  0.00           N
ATOM   1173  H   THR A 153      17.550  32.620   1.890  1.00  0.00           H
ATOM   1174  CA  THR A 153      16.560  34.450   2.360  1.00  0.00           C
ATOM   1175  HA  THR A 153      15.550  34.500   2.780  1.00  0.00           H
ATOM   1176  CB  THR A 153      17.340  35.440   3.170  1.00  0.00           C
ATOM   1177  HB  THR A 153      17.190  35.230   4.230  1.00  0.00           H
ATOM   1178  CG2 THR A 153      18.810  35.460   2.870  1.00  0.00           C
ATOM   1179 1HG2 THR A 153      18.920  36.100   2.000  1.00  0.00           H
ATOM   1180 2HG2 THR A 153      19.460  35.760   3.690  1.00  0.00           H
ATOM   1181 3HG2 THR A 153      19.190  34.450   2.670  1.00  0.00           H
ATOM   1182  OG1 THR A 153      16.800  36.690   2.930  1.00  0.00           O
ATOM   1183  HG1 THR A 153      17.040  37.290   3.650  1.00  0.00           H
ATOM   1184  C   THR A 153      16.510  34.610   0.860  1.00  0.00           C
ATOM   1185  O   THR A 153      17.020  33.750   0.090  1.00  0.00           O
ATOM   1186  N   TYR A 154      15.910  35.730   0.340  1.00  0.00           N
ATOM   1187  H   TYR A 154      15.610  36.370   1.070  1.00  0.00           H
ATOM   1188  CA  TYR A 154      15.990  36.240  -0.980  1.00  0.00           C
ATOM   1189  HA  TYR A 154      16.480  35.520  -1.630  1.00  0.00           H
ATOM   1190  CB  TYR A 154      14.550  36.570  -1.520  1.00  0.00           C
ATOM   1191  HB1 TYR A 154      14.080  37.360  -0.940  1.00  0.00           H
ATOM   1192  HB2 TYR A 154      13.950  35.660  -1.470  1.00  0.00           H
ATOM   1193  CG  TYR A 154      14.570  37.080  -2.940  1.00  0.00           C
ATOM   1194  CD1 TYR A 154      14.520  38.420  -3.280  1.00  0.00           C
ATOM   1195  HD1 TYR A 154      14.380  39.180  -2.520  1.00  0.00           H
ATOM   1196  CE1 TYR A 154      14.530  38.720  -4.660  1.00  0.00           C
ATOM   1197  HE1 TYR A 154      14.330  39.770  -4.830  1.00  0.00           H
ATOM   1198  CZ  TYR A 154      14.740  37.720  -5.580  1.00  0.00           C
ATOM   1199  OH  TYR A 154      14.740  38.090  -6.880  1.00  0.00           O
ATOM   1200  HH  TYR A 154      14.560  39.030  -6.970  1.00  0.00           H
ATOM   1201  CE2 TYR A 154      14.810  36.370  -5.290  1.00  0.00           C
ATOM   1202  HE2 TYR A 154      15.010  35.650  -6.070  1.00  0.00           H
ATOM   1203  CD2 TYR A 154      14.730  36.070  -3.930  1.00  0.00           C
ATOM   1204  HD2 TYR A 154      14.790  35.030  -3.620  1.00  0.00           H
ATOM   1205  C   TYR A 154      16.990  37.440  -0.950  1.00  0.00           C
ATOM   1206  O   TYR A 154      16.890  38.340  -0.090  1.00  0.00           O
ATOM   1207  N   ASP A 155      17.970  37.580  -1.860  1.00  0.00           N
ATOM   1208  H   ASP A 155      18.130  36.900  -2.590  1.00  0.00           H
ATOM   1209  CA  ASP A 155      18.970  38.670  -1.820  1.00  0.00           C
ATOM   1210  HA  ASP A 155      18.870  39.340  -0.970  1.00  0.00           H
ATOM   1211  CB  ASP A 155      20.340  38.090  -1.630  1.00  0.00           C
ATOM   1212  HB1 ASP A 155      20.480  37.190  -2.220  1.00  0.00           H
ATOM   1213  HB2 ASP A 155      20.380  37.790  -0.580  1.00  0.00           H
ATOM   1214  CG  ASP A 155      21.540  39.070  -1.790  1.00  0.00           C
ATOM   1215  OD1 ASP A 155      22.560  38.670  -2.330  1.00  0.00           O
ATOM   1216  OD2 ASP A 155      21.550  40.210  -1.330  1.00  0.00           O
ATOM   1217  C   ASP A 155      18.930  39.670  -3.000  1.00  0.00           C
ATOM   1218  O   ASP A 155      19.100  39.280  -4.160  1.00  0.00           O
ATOM   1219  N   SER A 156      18.660  40.940  -2.720  1.00  0.00           N
ATOM   1220  H   SER A 156      18.470  41.180  -1.760  1.00  0.00           H
ATOM   1221  CA  SER A 156      18.590  42.050  -3.680  1.00  0.00           C
ATOM   1222  HA  SER A 156      17.920  41.880  -4.520  1.00  0.00           H
ATOM   1223  CB  SER A 156      18.130  43.220  -2.800  1.00  0.00           C
ATOM   1224  HB1 SER A 156      17.140  43.040  -2.390  1.00  0.00           H
ATOM   1225  HB2 SER A 156      18.000  44.100  -3.430  1.00  0.00           H
ATOM   1226  OG  SER A 156      19.040  43.540  -1.810  1.00  0.00           O
ATOM   1227  HG  SER A 156      18.900  42.910  -1.090  1.00  0.00           H
ATOM   1228  C   SER A 156      19.910  42.420  -4.370  1.00  0.00           C
ATOM   1229  O   SER A 156      19.860  43.100  -5.410  1.00  0.00           O
ATOM   1230  N   ASN A 157      21.010  41.790  -3.960  1.00  0.00           N
ATOM   1231  H   ASN A 157      20.930  41.220  -3.130  1.00  0.00           H
ATOM   1232  CA  ASN A 157      22.270  41.830  -4.690  1.00  0.00           C
ATOM   1233  HA  ASN A 157      22.350  42.830  -5.120  1.00  0.00           H
ATOM   1234  CB  ASN A 157      23.440  41.720  -3.750  1.00  0.00           C
ATOM   1235  HB1 ASN A 157      24.320  41.740  -4.400  1.00  0.00           H
ATOM   1236  HB2 ASN A 157      23.550  40.840  -3.110  1.00  0.00           H
ATOM   1237  CG  ASN A 157      23.530  43.010  -2.910  1.00  0.00           C
ATOM   1238  OD1 ASN A 157      23.960  44.100  -3.360  1.00  0.00           O
ATOM   1239  ND2 ASN A 157      23.010  42.850  -1.660  1.00  0.00           N
ATOM   1240 1HD2 ASN A 157      22.690  41.940  -1.350  1.00  0.00           H
ATOM   1241 2HD2 ASN A 157      23.020  43.690  -1.110  1.00  0.00           H
ATOM   1242  C   ASN A 157      22.370  40.730  -5.740  1.00  0.00           C
ATOM   1243  O   ASN A 157      22.680  41.090  -6.890  1.00  0.00           O
ATOM   1244  N   THR A 158      22.120  39.490  -5.410  1.00  0.00           N
ATOM   1245  H   THR A 158      21.870  39.280  -4.460  1.00  0.00           H
ATOM   1246  CA  THR A 158      22.300  38.370  -6.370  1.00  0.00           C
ATOM   1247  HA  THR A 158      23.290  38.570  -6.780  1.00  0.00           H
ATOM   1248  CB  THR A 158      22.450  37.080  -5.590  1.00  0.00           C
ATOM   1249  HB  THR A 158      21.520  36.640  -5.230  1.00  0.00           H
ATOM   1250  CG2 THR A 158      23.130  36.000  -6.460  1.00  0.00           C
ATOM   1251 1HG2 THR A 158      22.410  35.680  -7.220  1.00  0.00           H
ATOM   1252 2HG2 THR A 158      24.020  36.400  -6.960  1.00  0.00           H
ATOM   1253 3HG2 THR A 158      23.420  35.090  -5.930  1.00  0.00           H
ATOM   1254  OG1 THR A 158      23.380  37.240  -4.530  1.00  0.00           O
ATOM   1255  HG1 THR A 158      22.910  37.590  -3.770  1.00  0.00           H
ATOM   1256  C   THR A 158      21.230  38.270  -7.430  1.00  0.00           C
ATOM   1257  O   THR A 158      21.340  37.600  -8.460  1.00  0.00           O
ATOM   1258  N   SER A 159      20.080  38.850  -7.120  1.00  0.00           N
ATOM   1259  H   SER A 159      20.140  39.270  -6.200  1.00  0.00           H
ATOM   1260  CA  SER A 159      18.780  38.520  -7.730  1.00  0.00           C
ATOM   1261  HA  SER A 159      18.050  39.040  -7.110  1.00  0.00           H
ATOM   1262  CB  SER A 159      18.670  39.110  -9.150  1.00  0.00           C
ATOM   1263  HB1 SER A 159      17.630  38.980  -9.430  1.00  0.00           H
ATOM   1264  HB2 SER A 159      19.200  38.530  -9.910  1.00  0.00           H
ATOM   1265  OG  SER A 159      18.930  40.470  -9.250  1.00  0.00           O
ATOM   1266  HG  SER A 159      19.880  40.510  -9.410  1.00  0.00           H
ATOM   1267  C   SER A 159      18.380  37.020  -7.600  1.00  0.00           C
ATOM   1268  O   SER A 159      17.850  36.430  -8.610  1.00  0.00           O
ATOM   1269  N   HIS A 160      18.690  36.390  -6.490  1.00  0.00           N
ATOM   1270  H   HIS A 160      19.090  36.980  -5.760  1.00  0.00           H
ATOM   1271  CA  HIS A 160      18.570  34.950  -6.220  1.00  0.00           C
ATOM   1272  HA  HIS A 160      17.620  34.640  -6.650  1.00  0.00           H
ATOM   1273  CB  HIS A 160      19.730  34.360  -6.920  1.00  0.00           C
ATOM   1274  HB1 HIS A 160      20.660  34.800  -6.560  1.00  0.00           H
ATOM   1275  HB2 HIS A 160      19.600  34.670  -7.950  1.00  0.00           H
ATOM   1276  CG  HIS A 160      19.790  32.800  -6.930  1.00  0.00           C
ATOM   1277  ND1 HIS A 160      19.070  32.020  -7.800  1.00  0.00           N
ATOM   1278  HD1 HIS A 160      18.340  32.340  -8.420  1.00  0.00           H
ATOM   1279  CE1 HIS A 160      19.210  30.740  -7.440  1.00  0.00           C
ATOM   1280  HE1 HIS A 160      18.750  29.920  -7.970  1.00  0.00           H
ATOM   1281  NE2 HIS A 160      20.170  30.680  -6.520  1.00  0.00           N
ATOM   1282  CD2 HIS A 160      20.550  31.970  -6.190  1.00  0.00           C
ATOM   1283  HD2 HIS A 160      21.190  32.200  -5.350  1.00  0.00           H
ATOM   1284  C   HIS A 160      18.600  34.700  -4.700  1.00  0.00           C
ATOM   1285  O   HIS A 160      19.080  35.590  -4.050  1.00  0.00           O
ATOM   1286  N   PRO A 161      18.080  33.570  -4.170  1.00  0.00           N
ATOM   1287  CD  PRO A 161      17.150  32.630  -4.830  1.00  0.00           C
ATOM   1288  HD1 PRO A 161      17.840  32.050  -5.440  1.00  0.00           H
ATOM   1289  HD2 PRO A 161      16.360  33.180  -5.360  1.00  0.00           H
ATOM   1290  CG  PRO A 161      16.480  31.800  -3.780  1.00  0.00           C
ATOM   1291  HG1 PRO A 161      16.270  30.790  -4.130  1.00  0.00           H
ATOM   1292  HG2 PRO A 161      15.490  32.190  -3.530  1.00  0.00           H
ATOM   1293  CB  PRO A 161      17.410  31.890  -2.580  1.00  0.00           C
ATOM   1294  HB1 PRO A 161      18.150  31.100  -2.680  1.00  0.00           H
ATOM   1295  HB2 PRO A 161      16.890  31.880  -1.620  1.00  0.00           H
ATOM   1296  CA  PRO A 161      18.160  33.230  -2.730  1.00  0.00           C
ATOM   1297  HA  PRO A 161      17.660  34.030  -2.190  1.00  0.00           H
ATOM   1298  C   PRO A 161      19.620  33.110  -2.170  1.00  0.00           C
ATOM   1299  O   PRO A 161      20.500  32.650  -2.900  1.00  0.00           O
ATOM   1300  N   LEU A 162      19.790  33.470  -0.880  1.00  0.00           N
ATOM   1301  H   LEU A 162      18.960  33.740  -0.380  1.00  0.00           H
ATOM   1302  CA  LEU A 162      20.970  33.050  -0.050  1.00  0.00           C
ATOM   1303  HA  LEU A 162      21.610  32.510  -0.750  1.00  0.00           H
ATOM   1304  CB  LEU A 162      21.730  34.240   0.630  1.00  0.00           C
ATOM   1305  HB1 LEU A 162      22.450  33.700   1.250  1.00  0.00           H
ATOM   1306  HB2 LEU A 162      21.110  34.690   1.410  1.00  0.00           H
ATOM   1307  CG  LEU A 162      22.420  35.250  -0.340  1.00  0.00           C
ATOM   1308  HG  LEU A 162      21.720  35.640  -1.070  1.00  0.00           H
ATOM   1309  CD1 LEU A 162      23.040  36.410   0.640  1.00  0.00           C
ATOM   1310 1HD1 LEU A 162      23.840  35.980   1.250  1.00  0.00           H
ATOM   1311 2HD1 LEU A 162      23.550  37.110  -0.020  1.00  0.00           H
ATOM   1312 3HD1 LEU A 162      22.290  37.060   1.110  1.00  0.00           H
ATOM   1313  CD2 LEU A 162      23.540  34.550  -1.070  1.00  0.00           C
ATOM   1314 1HD2 LEU A 162      24.200  34.180  -0.290  1.00  0.00           H
ATOM   1315 2HD2 LEU A 162      23.080  33.780  -1.700  1.00  0.00           H
ATOM   1316 3HD2 LEU A 162      23.970  35.390  -1.620  1.00  0.00           H
ATOM   1317  C   LEU A 162      20.560  32.140   1.160  1.00  0.00           C
ATOM   1318  O   LEU A 162      19.440  32.120   1.590  1.00  0.00           O
ATOM   1319  N   LEU A 163      21.460  31.310   1.730  1.00  0.00           N
ATOM   1320  H   LEU A 163      22.390  31.420   1.340  1.00  0.00           H
ATOM   1321  CA  LEU A 163      21.360  30.380   2.820  1.00  0.00           C
ATOM   1322  HA  LEU A 163      20.330  30.210   3.130  1.00  0.00           H
ATOM   1323  CB  LEU A 163      21.690  28.980   2.250  1.00  0.00           C
ATOM   1324  HB1 LEU A 163      22.360  29.080   1.390  1.00  0.00           H
ATOM   1325  HB2 LEU A 163      20.780  28.590   1.790  1.00  0.00           H
ATOM   1326  CG  LEU A 163      22.240  27.870   3.160  1.00  0.00           C
ATOM   1327  HG  LEU A 163      23.180  28.160   3.640  1.00  0.00           H
ATOM   1328  CD1 LEU A 163      21.260  27.460   4.320  1.00  0.00           C
ATOM   1329 1HD1 LEU A 163      21.650  26.540   4.740  1.00  0.00           H
ATOM   1330 2HD1 LEU A 163      21.130  28.240   5.070  1.00  0.00           H
ATOM   1331 3HD1 LEU A 163      20.250  27.180   4.040  1.00  0.00           H
ATOM   1332  CD2 LEU A 163      22.470  26.650   2.280  1.00  0.00           C
ATOM   1333 1HD2 LEU A 163      23.270  26.910   1.590  1.00  0.00           H
ATOM   1334 2HD2 LEU A 163      22.820  25.790   2.850  1.00  0.00           H
ATOM   1335 3HD2 LEU A 163      21.590  26.290   1.750  1.00  0.00           H
ATOM   1336  C   LEU A 163      22.210  30.750   4.030  1.00  0.00           C
ATOM   1337  O   LEU A 163      23.410  30.650   3.910  1.00  0.00           O
ATOM   1338  N   ALA A 164      21.610  30.980   5.170  1.00  0.00           N
ATOM   1339  H   ALA A 164      20.610  31.020   5.200  1.00  0.00           H
ATOM   1340  CA  ALA A 164      22.400  31.250   6.430  1.00  0.00           C
ATOM   1341  HA  ALA A 164      23.450  31.430   6.210  1.00  0.00           H
ATOM   1342  CB  ALA A 164      21.870  32.460   7.170  1.00  0.00           C
ATOM   1343  HB1 ALA A 164      21.920  33.380   6.590  1.00  0.00           H
ATOM   1344  HB2 ALA A 164      20.810  32.340   7.420  1.00  0.00           H
ATOM   1345  HB3 ALA A 164      22.510  32.710   8.020  1.00  0.00           H
ATOM   1346  C   ALA A 164      22.400  30.040   7.280  1.00  0.00           C
ATOM   1347  O   ALA A 164      21.420  29.280   7.290  1.00  0.00           O
ATOM   1348  N   VAL A 165      23.420  29.730   8.070  1.00  0.00           N
ATOM   1349  H   VAL A 165      24.080  30.470   8.260  1.00  0.00           H
ATOM   1350  CA  VAL A 165      23.500  28.620   9.060  1.00  0.00           C
ATOM   1351  HA  VAL A 165      22.470  28.320   9.240  1.00  0.00           H
ATOM   1352  CB  VAL A 165      24.120  27.380   8.440  1.00  0.00           C
ATOM   1353  HB  VAL A 165      23.770  26.590   9.100  1.00  0.00           H
ATOM   1354  CG1 VAL A 165      23.620  27.040   7.070  1.00  0.00           C
ATOM   1355 1HG1 VAL A 165      22.560  26.790   7.130  1.00  0.00           H
ATOM   1356 2HG1 VAL A 165      23.880  27.770   6.300  1.00  0.00           H
ATOM   1357 3HG1 VAL A 165      24.110  26.120   6.740  1.00  0.00           H
ATOM   1358  CG2 VAL A 165      25.680  27.380   8.450  1.00  0.00           C
ATOM   1359 1HG2 VAL A 165      26.100  26.430   8.120  1.00  0.00           H
ATOM   1360 2HG2 VAL A 165      26.110  28.140   7.790  1.00  0.00           H
ATOM   1361 3HG2 VAL A 165      25.940  27.620   9.480  1.00  0.00           H
ATOM   1362  C   VAL A 165      24.180  29.100  10.370  1.00  0.00           C
ATOM   1363  O   VAL A 165      24.800  30.170  10.300  1.00  0.00           O
ATOM   1364  N   ALA A 166      24.020  28.370  11.530  1.00  0.00           N
ATOM   1365  H   ALA A 166      23.330  27.640  11.490  1.00  0.00           H
ATOM   1366  CA  ALA A 166      24.680  28.570  12.820  1.00  0.00           C
ATOM   1367  HA  ALA A 166      25.660  28.990  12.610  1.00  0.00           H
ATOM   1368  CB  ALA A 166      23.850  29.620  13.610  1.00  0.00           C
ATOM   1369  HB1 ALA A 166      23.720  30.590  13.140  1.00  0.00           H
ATOM   1370  HB2 ALA A 166      22.890  29.290  13.990  1.00  0.00           H
ATOM   1371  HB3 ALA A 166      24.430  29.800  14.520  1.00  0.00           H
ATOM   1372  C   ALA A 166      24.800  27.250  13.610  1.00  0.00           C
ATOM   1373  O   ALA A 166      23.990  26.310  13.420  1.00  0.00           O
ATOM   1374  N   GLY A 167      25.840  27.270  14.460  1.00  0.00           N
ATOM   1375  H   GLY A 167      26.560  27.980  14.390  1.00  0.00           H
ATOM   1376  CA  GLY A 167      26.250  26.050  15.240  1.00  0.00           C
ATOM   1377  HA1 GLY A 167      27.090  25.640  14.670  1.00  0.00           H
ATOM   1378  HA2 GLY A 167      25.450  25.310  15.240  1.00  0.00           H
ATOM   1379  C   GLY A 167      26.880  26.340  16.630  1.00  0.00           C
ATOM   1380  O   GLY A 167      26.830  27.400  17.210  1.00  0.00           O
ATOM   1381  N   SER A 168      27.710  25.300  17.000  1.00  0.00           N
ATOM   1382  H   SER A 168      27.790  24.510  16.380  1.00  0.00           H
ATOM   1383  CA  SER A 168      28.370  25.180  18.340  1.00  0.00           C
ATOM   1384  HA  SER A 168      27.650  25.250  19.150  1.00  0.00           H
ATOM   1385  CB  SER A 168      29.120  23.890  18.560  1.00  0.00           C
ATOM   1386  HB1 SER A 168      28.440  23.040  18.460  1.00  0.00           H
ATOM   1387  HB2 SER A 168      29.520  23.880  19.570  1.00  0.00           H
ATOM   1388  OG  SER A 168      30.260  23.630  17.780  1.00  0.00           O
ATOM   1389  HG  SER A 168      30.210  24.150  16.980  1.00  0.00           H
ATOM   1390  C   SER A 168      29.280  26.370  18.640  1.00  0.00           C
ATOM   1391  O   SER A 168      29.530  26.700  19.800  1.00  0.00           O
ATOM   1392  N   ARG A 169      29.910  26.980  17.580  1.00  0.00           N
ATOM   1393  H   ARG A 169      29.760  26.770  16.600  1.00  0.00           H
ATOM   1394  CA  ARG A 169      30.720  28.180  17.820  1.00  0.00           C
ATOM   1395  HA  ARG A 169      31.450  28.010  18.620  1.00  0.00           H
ATOM   1396  CB  ARG A 169      31.650  28.410  16.620  1.00  0.00           C
ATOM   1397  HB1 ARG A 169      32.030  29.430  16.690  1.00  0.00           H
ATOM   1398  HB2 ARG A 169      31.180  28.200  15.660  1.00  0.00           H
ATOM   1399  CG  ARG A 169      33.000  27.660  16.790  1.00  0.00           C
ATOM   1400  HG1 ARG A 169      33.360  27.750  17.820  1.00  0.00           H
ATOM   1401  HG2 ARG A 169      33.660  28.080  16.030  1.00  0.00           H
ATOM   1402  CD  ARG A 169      32.870  26.130  16.470  1.00  0.00           C
ATOM   1403  HD1 ARG A 169      32.640  26.020  15.410  1.00  0.00           H
ATOM   1404  HD2 ARG A 169      32.150  25.750  17.200  1.00  0.00           H
ATOM   1405  NE  ARG A 169      34.200  25.470  16.600  1.00  0.00           N
ATOM   1406  HE  ARG A 169      34.970  25.780  16.030  1.00  0.00           H
ATOM   1407  CZ  ARG A 169      34.540  24.500  17.380  1.00  0.00           C
ATOM   1408  NH1 ARG A 169      33.670  23.830  18.180  1.00  0.00           N
ATOM   1409 1HH1 ARG A 169      32.850  24.330  18.480  1.00  0.00           H
ATOM   1410 2HH1 ARG A 169      33.940  22.890  18.450  1.00  0.00           H
ATOM   1411  NH2 ARG A 169      35.730  24.000  17.280  1.00  0.00           N
ATOM   1412 1HH2 ARG A 169      36.410  24.330  16.610  1.00  0.00           H
ATOM   1413 2HH2 ARG A 169      35.890  23.180  17.860  1.00  0.00           H
ATOM   1414  C   ARG A 169      29.970  29.480  18.170  1.00  0.00           C
ATOM   1415  O   ARG A 169      30.570  30.530  18.490  1.00  0.00           O
ATOM   1416  N   GLY A 170      28.630  29.470  17.980  1.00  0.00           N
ATOM   1417  H   GLY A 170      28.190  28.680  17.530  1.00  0.00           H
ATOM   1418  CA  GLY A 170      27.750  30.660  17.950  1.00  0.00           C
ATOM   1419  HA1 GLY A 170      28.030  31.190  18.860  1.00  0.00           H
ATOM   1420  HA2 GLY A 170      26.720  30.300  17.930  1.00  0.00           H
ATOM   1421  C   GLY A 170      27.960  31.620  16.750  1.00  0.00           C
ATOM   1422  O   GLY A 170      27.510  32.770  16.840  1.00  0.00           O
ATOM   1423  N   ILE A 171      28.660  31.130  15.690  1.00  0.00           N
ATOM   1424  H   ILE A 171      28.960  30.170  15.800  1.00  0.00           H
ATOM   1425  CA  ILE A 171      28.980  31.860  14.450  1.00  0.00           C
ATOM   1426  HA  ILE A 171      29.080  32.920  14.710  1.00  0.00           H
ATOM   1427  CB  ILE A 171      30.410  31.460  13.890  1.00  0.00           C
ATOM   1428  HB  ILE A 171      30.450  30.400  13.630  1.00  0.00           H
ATOM   1429  CG2 ILE A 171      30.730  32.070  12.540  1.00  0.00           C
ATOM   1430 1HG2 ILE A 171      30.710  33.150  12.690  1.00  0.00           H
ATOM   1431 2HG2 ILE A 171      31.640  31.660  12.100  1.00  0.00           H
ATOM   1432 3HG2 ILE A 171      30.000  31.760  11.790  1.00  0.00           H
ATOM   1433  CG1 ILE A 171      31.520  31.770  14.880  1.00  0.00           C
ATOM   1434 1HG1 ILE A 171      31.250  31.420  15.870  1.00  0.00           H
ATOM   1435 2HG1 ILE A 171      31.670  32.850  14.840  1.00  0.00           H
ATOM   1436  CD  ILE A 171      32.790  31.090  14.460  1.00  0.00           C
ATOM   1437  HD1 ILE A 171      33.600  31.190  15.190  1.00  0.00           H
ATOM   1438  HD2 ILE A 171      32.610  30.020  14.400  1.00  0.00           H
ATOM   1439  HD3 ILE A 171      33.120  31.420  13.480  1.00  0.00           H
ATOM   1440  C   ILE A 171      27.870  31.710  13.410  1.00  0.00           C
ATOM   1441  O   ILE A 171      27.640  30.640  12.940  1.00  0.00           O
ATOM   1442  N   ILE A 172      27.250  32.860  13.050  1.00  0.00           N
ATOM   1443  H   ILE A 172      27.570  33.710  13.480  1.00  0.00           H
ATOM   1444  CA  ILE A 172      26.400  32.830  11.840  1.00  0.00           C
ATOM   1445  HA  ILE A 172      25.830  31.910  11.920  1.00  0.00           H
ATOM   1446  CB  ILE A 172      25.370  34.010  11.860  1.00  0.00           C
ATOM   1447  HB  ILE A 172      25.930  34.940  11.870  1.00  0.00           H
ATOM   1448  CG2 ILE A 172      24.520  34.020  10.480  1.00  0.00           C
ATOM   1449 1HG2 ILE A 172      25.120  34.170   9.580  1.00  0.00           H
ATOM   1450 2HG2 ILE A 172      23.830  33.190  10.350  1.00  0.00           H
ATOM   1451 3HG2 ILE A 172      23.850  34.880  10.470  1.00  0.00           H
ATOM   1452  CG1 ILE A 172      24.420  33.990  13.050  1.00  0.00           C
ATOM   1453 1HG1 ILE A 172      25.100  34.010  13.900  1.00  0.00           H
ATOM   1454 2HG1 ILE A 172      23.840  33.070  13.040  1.00  0.00           H
ATOM   1455  CD  ILE A 172      23.470  35.200  13.240  1.00  0.00           C
ATOM   1456  HD1 ILE A 172      24.020  36.140  13.180  1.00  0.00           H
ATOM   1457  HD2 ILE A 172      22.690  35.060  12.490  1.00  0.00           H
ATOM   1458  HD3 ILE A 172      23.080  35.250  14.260  1.00  0.00           H
ATOM   1459  C   ILE A 172      27.350  32.840  10.580  1.00  0.00           C
ATOM   1460  O   ILE A 172      28.370  33.540  10.490  1.00  0.00           O
ATOM   1461  N   ARG A 173      27.090  31.920   9.680  1.00  0.00           N
ATOM   1462  H   ARG A 173      26.420  31.230   9.990  1.00  0.00           H
ATOM   1463  CA  ARG A 173      27.620  31.990   8.310  1.00  0.00           C
ATOM   1464  HA  ARG A 173      28.200  32.910   8.230  1.00  0.00           H
ATOM   1465  CB  ARG A 173      28.470  30.760   8.010  1.00  0.00           C
ATOM   1466  HB1 ARG A 173      28.810  30.750   6.970  1.00  0.00           H
ATOM   1467  HB2 ARG A 173      27.880  29.870   8.230  1.00  0.00           H
ATOM   1468  CG  ARG A 173      29.700  30.540   8.970  1.00  0.00           C
ATOM   1469  HG1 ARG A 173      29.210  30.590   9.940  1.00  0.00           H
ATOM   1470  HG2 ARG A 173      30.390  31.370   8.850  1.00  0.00           H
ATOM   1471  CD  ARG A 173      30.290  29.190   8.640  1.00  0.00           C
ATOM   1472  HD1 ARG A 173      30.460  29.050   7.570  1.00  0.00           H
ATOM   1473  HD2 ARG A 173      29.560  28.450   8.950  1.00  0.00           H
ATOM   1474  NE  ARG A 173      31.510  29.100   9.430  1.00  0.00           N
ATOM   1475  HE  ARG A 173      31.350  28.710  10.350  1.00  0.00           H
ATOM   1476  CZ  ARG A 173      32.740  29.580   9.230  1.00  0.00           C
ATOM   1477  NH1 ARG A 173      33.100  30.450   8.330  1.00  0.00           N
ATOM   1478 1HH1 ARG A 173      32.520  30.670   7.540  1.00  0.00           H
ATOM   1479 2HH1 ARG A 173      34.020  30.820   8.510  1.00  0.00           H
ATOM   1480  NH2 ARG A 173      33.710  29.200  10.050  1.00  0.00           N
ATOM   1481 1HH2 ARG A 173      33.600  28.540  10.810  1.00  0.00           H
ATOM   1482 2HH2 ARG A 173      34.660  29.450   9.830  1.00  0.00           H
ATOM   1483  C   ARG A 173      26.510  32.240   7.290  1.00  0.00           C
ATOM   1484  O   ARG A 173      25.360  31.820   7.400  1.00  0.00           O
ATOM   1485  N   ILE A 174      26.900  32.910   6.250  1.00  0.00           N
ATOM   1486  H   ILE A 174      27.830  33.300   6.210  1.00  0.00           H
ATOM   1487  CA  ILE A 174      25.980  33.150   5.110  1.00  0.00           C
ATOM   1488  HA  ILE A 174      25.070  32.560   5.230  1.00  0.00           H
ATOM   1489  CB  ILE A 174      25.670  34.600   4.980  1.00  0.00           C
ATOM   1490  HB  ILE A 174      26.550  35.110   4.590  1.00  0.00           H
ATOM   1491  CG2 ILE A 174      24.610  34.820   3.860  1.00  0.00           C
ATOM   1492 1HG2 ILE A 174      23.780  34.130   4.030  1.00  0.00           H
ATOM   1493 2HG2 ILE A 174      24.200  35.820   3.880  1.00  0.00           H
ATOM   1494 3HG2 ILE A 174      24.860  34.710   2.810  1.00  0.00           H
ATOM   1495  CG1 ILE A 174      25.290  35.280   6.290  1.00  0.00           C
ATOM   1496 1HG1 ILE A 174      26.260  35.300   6.780  1.00  0.00           H
ATOM   1497 2HG1 ILE A 174      24.570  34.660   6.820  1.00  0.00           H
ATOM   1498  CD  ILE A 174      24.770  36.690   6.240  1.00  0.00           C
ATOM   1499  HD1 ILE A 174      23.750  36.650   5.860  1.00  0.00           H
ATOM   1500  HD2 ILE A 174      24.670  37.050   7.270  1.00  0.00           H
ATOM   1501  HD3 ILE A 174      25.400  37.210   5.530  1.00  0.00           H
ATOM   1502  C   ILE A 174      26.690  32.560   3.880  1.00  0.00           C
ATOM   1503  O   ILE A 174      27.830  32.930   3.600  1.00  0.00           O
ATOM   1504  N   ILE A 175      25.970  31.760   3.050  1.00  0.00           N
ATOM   1505  H   ILE A 175      25.010  31.550   3.310  1.00  0.00           H
ATOM   1506  CA  ILE A 175      26.460  30.980   1.920  1.00  0.00           C
ATOM   1507  HA  ILE A 175      27.510  31.200   1.700  1.00  0.00           H
ATOM   1508  CB  ILE A 175      26.400  29.490   2.280  1.00  0.00           C
ATOM   1509  HB  ILE A 175      25.410  29.090   2.490  1.00  0.00           H
ATOM   1510  CG2 ILE A 175      26.740  28.560   1.120  1.00  0.00           C
ATOM   1511 1HG2 ILE A 175      26.630  27.530   1.440  1.00  0.00           H
ATOM   1512 2HG2 ILE A 175      26.050  28.660   0.280  1.00  0.00           H
ATOM   1513 3HG2 ILE A 175      27.730  28.840   0.740  1.00  0.00           H
ATOM   1514  CG1 ILE A 175      27.440  29.170   3.430  1.00  0.00           C
ATOM   1515 1HG1 ILE A 175      28.220  29.930   3.540  1.00  0.00           H
ATOM   1516 2HG1 ILE A 175      27.950  28.270   3.090  1.00  0.00           H
ATOM   1517  CD  ILE A 175      26.820  29.000   4.860  1.00  0.00           C
ATOM   1518  HD1 ILE A 175      26.650  29.980   5.290  1.00  0.00           H
ATOM   1519  HD2 ILE A 175      25.880  28.440   4.920  1.00  0.00           H
ATOM   1520  HD3 ILE A 175      27.610  28.620   5.510  1.00  0.00           H
ATOM   1521  C   ILE A 175      25.670  31.400   0.650  1.00  0.00           C
ATOM   1522  O   ILE A 175      24.460  31.610   0.780  1.00  0.00           O
ATOM   1523  N   ASN A 176      26.300  31.610  -0.520  1.00  0.00           N
ATOM   1524  H   ASN A 176      27.300  31.470  -0.530  1.00  0.00           H
ATOM   1525  CA  ASN A 176      25.650  31.800  -1.780  1.00  0.00           C
ATOM   1526  HA  ASN A 176      24.690  32.290  -1.600  1.00  0.00           H
ATOM   1527  CB  ASN A 176      26.620  32.700  -2.620  1.00  0.00           C
ATOM   1528  HB1 ASN A 176      27.620  32.320  -2.420  1.00  0.00           H
ATOM   1529  HB2 ASN A 176      26.550  33.730  -2.270  1.00  0.00           H
ATOM   1530  CG  ASN A 176      26.390  32.660  -4.040  1.00  0.00           C
ATOM   1531  OD1 ASN A 176      26.620  31.620  -4.620  1.00  0.00           O
ATOM   1532  ND2 ASN A 176      25.880  33.620  -4.730  1.00  0.00           N
ATOM   1533 1HD2 ASN A 176      25.860  34.520  -4.260  1.00  0.00           H
ATOM   1534 2HD2 ASN A 176      25.870  33.510  -5.730  1.00  0.00           H
ATOM   1535  C   ASN A 176      25.510  30.410  -2.400  1.00  0.00           C
ATOM   1536  O   ASN A 176      26.520  29.710  -2.450  1.00  0.00           O
ATOM   1537  N   PRO A 177      24.330  29.900  -2.830  1.00  0.00           N
ATOM   1538  CD  PRO A 177      23.030  30.650  -2.810  1.00  0.00           C
ATOM   1539  HD1 PRO A 177      23.070  31.490  -3.490  1.00  0.00           H
ATOM   1540  HD2 PRO A 177      22.720  30.870  -1.790  1.00  0.00           H
ATOM   1541  CG  PRO A 177      22.020  29.660  -3.340  1.00  0.00           C
ATOM   1542  HG1 PRO A 177      21.780  29.800  -4.390  1.00  0.00           H
ATOM   1543  HG2 PRO A 177      21.080  29.830  -2.820  1.00  0.00           H
ATOM   1544  CB  PRO A 177      22.560  28.250  -2.960  1.00  0.00           C
ATOM   1545  HB1 PRO A 177      22.190  27.550  -3.700  1.00  0.00           H
ATOM   1546  HB2 PRO A 177      22.350  27.970  -1.930  1.00  0.00           H
ATOM   1547  CA  PRO A 177      24.080  28.530  -3.240  1.00  0.00           C
ATOM   1548  HA  PRO A 177      24.670  27.850  -2.620  1.00  0.00           H
ATOM   1549  C   PRO A 177      24.560  28.290  -4.700  1.00  0.00           C
ATOM   1550  O   PRO A 177      24.880  27.110  -5.010  1.00  0.00           O
ATOM   1551  N   ILE A 178      24.630  29.370  -5.490  1.00  0.00           N
ATOM   1552  H   ILE A 178      24.280  30.280  -5.210  1.00  0.00           H
ATOM   1553  CA  ILE A 178      25.120  29.360  -6.890  1.00  0.00           C
ATOM   1554  HA  ILE A 178      24.520  28.620  -7.420  1.00  0.00           H
ATOM   1555  CB  ILE A 178      25.000  30.730  -7.700  1.00  0.00           C
ATOM   1556  HB  ILE A 178      25.600  31.480  -7.180  1.00  0.00           H
ATOM   1557  CG2 ILE A 178      25.480  30.660  -9.210  1.00  0.00           C
ATOM   1558 1HG2 ILE A 178      25.680  31.690  -9.520  1.00  0.00           H
ATOM   1559 2HG2 ILE A 178      26.390  30.070  -9.350  1.00  0.00           H
ATOM   1560 3HG2 ILE A 178      24.740  30.350  -9.950  1.00  0.00           H
ATOM   1561  CG1 ILE A 178      23.470  31.040  -7.660  1.00  0.00           C
ATOM   1562 1HG1 ILE A 178      23.170  31.070  -6.610  1.00  0.00           H
ATOM   1563 2HG1 ILE A 178      22.980  30.260  -8.240  1.00  0.00           H
ATOM   1564  CD  ILE A 178      23.090  32.350  -8.190  1.00  0.00           C
ATOM   1565  HD1 ILE A 178      23.300  32.410  -9.260  1.00  0.00           H
ATOM   1566  HD2 ILE A 178      22.000  32.350  -8.180  1.00  0.00           H
ATOM   1567  HD3 ILE A 178      23.450  33.160  -7.560  1.00  0.00           H
ATOM   1568  C   ILE A 178      26.590  28.880  -6.880  1.00  0.00           C
ATOM   1569  O   ILE A 178      27.070  28.150  -7.700  1.00  0.00           O
ATOM   1570  N   THR A 179      27.370  29.220  -5.800  1.00  0.00           N
ATOM   1571  H   THR A 179      26.980  29.910  -5.180  1.00  0.00           H
ATOM   1572  CA  THR A 179      28.780  28.860  -5.600  1.00  0.00           C
ATOM   1573  HA  THR A 179      29.120  28.410  -6.530  1.00  0.00           H
ATOM   1574  CB  THR A 179      29.540  30.050  -5.130  1.00  0.00           C
ATOM   1575  HB  THR A 179      30.550  29.710  -4.910  1.00  0.00           H
ATOM   1576  CG2 THR A 179      29.730  31.180  -6.190  1.00  0.00           C
ATOM   1577 1HG2 THR A 179      30.690  31.670  -6.040  1.00  0.00           H
ATOM   1578 2HG2 THR A 179      29.590  30.890  -7.230  1.00  0.00           H
ATOM   1579 3HG2 THR A 179      28.960  31.930  -5.980  1.00  0.00           H
ATOM   1580  OG1 THR A 179      29.050  30.530  -3.910  1.00  0.00           O
ATOM   1581  HG1 THR A 179      28.230  30.980  -4.130  1.00  0.00           H
ATOM   1582  C   THR A 179      28.980  27.800  -4.540  1.00  0.00           C
ATOM   1583  O   THR A 179      29.930  27.080  -4.660  1.00  0.00           O
ATOM   1584  N   MET A 180      28.050  27.630  -3.590  1.00  0.00           N
ATOM   1585  H   MET A 180      27.270  28.260  -3.710  1.00  0.00           H
ATOM   1586  CA  MET A 180      28.230  26.990  -2.220  1.00  0.00           C
ATOM   1587  HA  MET A 180      27.460  27.330  -1.540  1.00  0.00           H
ATOM   1588  CB  MET A 180      28.030  25.490  -2.260  1.00  0.00           C
ATOM   1589  HB1 MET A 180      28.940  25.020  -2.640  1.00  0.00           H
ATOM   1590  HB2 MET A 180      27.250  25.240  -2.970  1.00  0.00           H
ATOM   1591  CG  MET A 180      27.560  24.930  -0.900  1.00  0.00           C
ATOM   1592  HG1 MET A 180      28.220  25.440  -0.200  1.00  0.00           H
ATOM   1593  HG2 MET A 180      27.710  23.850  -0.840  1.00  0.00           H
ATOM   1594  SD  MET A 180      25.840  25.250  -0.460  1.00  0.00           S
ATOM   1595  CE  MET A 180      25.640  24.020   0.810  1.00  0.00           C
ATOM   1596  HE1 MET A 180      24.580  23.890   1.040  1.00  0.00           H
ATOM   1597  HE2 MET A 180      26.030  23.080   0.430  1.00  0.00           H
ATOM   1598  HE3 MET A 180      26.190  24.270   1.710  1.00  0.00           H
ATOM   1599  C   MET A 180      29.470  27.550  -1.600  1.00  0.00           C
ATOM   1600  O   MET A 180      30.360  26.720  -1.310  1.00  0.00           O
ATOM   1601  N   GLN A 181      29.610  28.910  -1.540  1.00  0.00           N
ATOM   1602  H   GLN A 181      29.000  29.490  -2.100  1.00  0.00           H
ATOM   1603  CA  GLN A 181      30.770  29.530  -0.840  1.00  0.00           C
ATOM   1604  HA  GLN A 181      31.300  28.670  -0.420  1.00  0.00           H
ATOM   1605  CB  GLN A 181      31.720  30.280  -1.750  1.00  0.00           C
ATOM   1606  HB1 GLN A 181      32.360  30.810  -1.050  1.00  0.00           H
ATOM   1607  HB2 GLN A 181      31.190  31.030  -2.330  1.00  0.00           H
ATOM   1608  CG  GLN A 181      32.440  29.400  -2.720  1.00  0.00           C
ATOM   1609  HG1 GLN A 181      31.720  28.890  -3.360  1.00  0.00           H
ATOM   1610  HG2 GLN A 181      33.050  28.690  -2.150  1.00  0.00           H
ATOM   1611  CD  GLN A 181      33.360  30.100  -3.640  1.00  0.00           C
ATOM   1612  OE1 GLN A 181      33.040  30.410  -4.800  1.00  0.00           O
ATOM   1613  NE2 GLN A 181      34.610  30.370  -3.190  1.00  0.00           N
ATOM   1614 1HE2 GLN A 181      35.010  30.000  -2.340  1.00  0.00           H
ATOM   1615 2HE2 GLN A 181      35.190  30.810  -3.900  1.00  0.00           H
ATOM   1616  C   GLN A 181      30.390  30.440   0.300  1.00  0.00           C
ATOM   1617  O   GLN A 181      29.330  31.020   0.160  1.00  0.00           O
ATOM   1618  N   CYS A 182      31.100  30.610   1.400  1.00  0.00           N
ATOM   1619  H   CYS A 182      31.950  30.050   1.470  1.00  0.00           H
ATOM   1620  CA  CYS A 182      30.740  31.430   2.490  1.00  0.00           C
ATOM   1621  HA  CYS A 182      29.650  31.560   2.490  1.00  0.00           H
ATOM   1622  CB  CYS A 182      31.230  30.840   3.850  1.00  0.00           C
ATOM   1623  HB1 CYS A 182      32.320  30.800   3.850  1.00  0.00           H
ATOM   1624  HB2 CYS A 182      30.870  29.830   4.070  1.00  0.00           H
ATOM   1625  SG  CYS A 182      30.620  31.820   5.250  1.00  0.00           S
ATOM   1626  HG  CYS A 182      31.500  32.820   5.180  1.00  0.00           H
ATOM   1627  C   CYS A 182      31.210  32.900   2.310  1.00  0.00           C
ATOM   1628  O   CYS A 182      32.350  33.320   2.350  1.00  0.00           O
ATOM   1629  N   ILE A 183      30.180  33.750   2.050  1.00  0.00           N
ATOM   1630  H   ILE A 183      29.260  33.310   2.030  1.00  0.00           H
ATOM   1631  CA  ILE A 183      30.420  35.140   1.560  1.00  0.00           C
ATOM   1632  HA  ILE A 183      31.430  35.060   1.170  1.00  0.00           H
ATOM   1633  CB  ILE A 183      29.380  35.570   0.430  1.00  0.00           C
ATOM   1634  HB  ILE A 183      29.670  36.560   0.070  1.00  0.00           H
ATOM   1635  CG2 ILE A 183      29.610  34.720  -0.810  1.00  0.00           C
ATOM   1636 1HG2 ILE A 183      29.200  35.330  -1.620  1.00  0.00           H
ATOM   1637 2HG2 ILE A 183      30.670  34.490  -0.880  1.00  0.00           H
ATOM   1638 3HG2 ILE A 183      29.020  33.820  -0.610  1.00  0.00           H
ATOM   1639  CG1 ILE A 183      27.970  35.670   0.920  1.00  0.00           C
ATOM   1640 1HG1 ILE A 183      28.150  36.320   1.770  1.00  0.00           H
ATOM   1641 2HG1 ILE A 183      27.600  34.660   1.080  1.00  0.00           H
ATOM   1642  CD  ILE A 183      26.960  36.260  -0.070  1.00  0.00           C
ATOM   1643  HD1 ILE A 183      26.050  36.550   0.450  1.00  0.00           H
ATOM   1644  HD2 ILE A 183      27.330  37.190  -0.510  1.00  0.00           H
ATOM   1645  HD3 ILE A 183      26.660  35.610  -0.890  1.00  0.00           H
ATOM   1646  C   ILE A 183      30.550  36.120   2.720  1.00  0.00           C
ATOM   1647  O   ILE A 183      31.350  37.070   2.690  1.00  0.00           O
ATOM   1648  N   LYS A 184      29.900  35.740   3.810  1.00  0.00           N
ATOM   1649  H   LYS A 184      29.320  34.910   3.770  1.00  0.00           H
ATOM   1650  CA  LYS A 184      29.920  36.500   5.050  1.00  0.00           C
ATOM   1651  HA  LYS A 184      30.850  37.070   5.080  1.00  0.00           H
ATOM   1652  CB  LYS A 184      28.760  37.540   5.090  1.00  0.00           C
ATOM   1653  HB1 LYS A 184      28.920  38.060   6.030  1.00  0.00           H
ATOM   1654  HB2 LYS A 184      27.760  37.110   5.170  1.00  0.00           H
ATOM   1655  CG  LYS A 184      28.870  38.640   4.000  1.00  0.00           C
ATOM   1656  HG1 LYS A 184      28.630  38.300   3.000  1.00  0.00           H
ATOM   1657  HG2 LYS A 184      29.830  39.130   3.910  1.00  0.00           H
ATOM   1658  CD  LYS A 184      27.720  39.690   4.230  1.00  0.00           C
ATOM   1659  HD1 LYS A 184      27.810  39.990   5.270  1.00  0.00           H
ATOM   1660  HD2 LYS A 184      26.710  39.260   4.180  1.00  0.00           H
ATOM   1661  CE  LYS A 184      27.800  40.900   3.360  1.00  0.00           C
ATOM   1662  HE1 LYS A 184      27.370  40.730   2.370  1.00  0.00           H
ATOM   1663  HE2 LYS A 184      28.830  41.170   3.140  1.00  0.00           H
ATOM   1664  NZ  LYS A 184      27.200  42.090   3.880  1.00  0.00           N
ATOM   1665  HZ1 LYS A 184      27.340  42.910   3.310  1.00  0.00           H
ATOM   1666  HZ2 LYS A 184      26.200  42.060   4.040  1.00  0.00           H
ATOM   1667  HZ3 LYS A 184      27.590  42.340   4.780  1.00  0.00           H
ATOM   1668  C   LYS A 184      29.900  35.580   6.300  1.00  0.00           C
ATOM   1669  O   LYS A 184      29.190  34.620   6.360  1.00  0.00           O
ATOM   1670  N   HIS A 185      30.590  36.020   7.380  1.00  0.00           N
ATOM   1671  H   HIS A 185      30.960  36.950   7.260  1.00  0.00           H
ATOM   1672  CA  HIS A 185      30.440  35.480   8.760  1.00  0.00           C
ATOM   1673  HA  HIS A 185      29.460  35.010   8.830  1.00  0.00           H
ATOM   1674  CB  HIS A 185      31.460  34.300   9.100  1.00  0.00           C
ATOM   1675  HB1 HIS A 185      31.210  33.510   8.380  1.00  0.00           H
ATOM   1676  HB2 HIS A 185      31.070  33.900  10.030  1.00  0.00           H
ATOM   1677  CG  HIS A 185      32.910  34.620   9.140  1.00  0.00           C
ATOM   1678  ND1 HIS A 185      33.730  34.960   8.050  1.00  0.00           N
ATOM   1679  CE1 HIS A 185      34.960  35.340   8.520  1.00  0.00           C
ATOM   1680  HE1 HIS A 185      35.840  35.530   7.910  1.00  0.00           H
ATOM   1681  NE2 HIS A 185      34.910  35.250   9.870  1.00  0.00           N
ATOM   1682  HE2 HIS A 185      35.730  35.290  10.440  1.00  0.00           H
ATOM   1683  CD2 HIS A 185      33.620  34.850  10.270  1.00  0.00           C
ATOM   1684  HD2 HIS A 185      33.250  34.700  11.280  1.00  0.00           H
ATOM   1685  C   HIS A 185      30.520  36.500   9.920  1.00  0.00           C
ATOM   1686  O   HIS A 185      31.270  37.430   9.870  1.00  0.00           O
ATOM   1687  N   TYR A 186      29.780  36.220  11.020  1.00  0.00           N
ATOM   1688  H   TYR A 186      29.160  35.420  11.040  1.00  0.00           H
ATOM   1689  CA  TYR A 186      29.590  37.150  12.110  1.00  0.00           C
ATOM   1690  HA  TYR A 186      30.200  38.030  11.900  1.00  0.00           H
ATOM   1691  CB  TYR A 186      28.080  37.580  12.300  1.00  0.00           C
ATOM   1692  HB1 TYR A 186      28.030  38.340  13.090  1.00  0.00           H
ATOM   1693  HB2 TYR A 186      27.560  36.720  12.710  1.00  0.00           H
ATOM   1694  CG  TYR A 186      27.540  38.130  11.000  1.00  0.00           C
ATOM   1695  CD1 TYR A 186      26.210  37.920  10.620  1.00  0.00           C
ATOM   1696  HD1 TYR A 186      25.640  37.310  11.300  1.00  0.00           H
ATOM   1697  CE1 TYR A 186      25.610  38.530   9.510  1.00  0.00           C
ATOM   1698  HE1 TYR A 186      24.570  38.310   9.360  1.00  0.00           H
ATOM   1699  CZ  TYR A 186      26.420  39.270   8.630  1.00  0.00           C
ATOM   1700  OH  TYR A 186      25.900  39.930   7.530  1.00  0.00           O
ATOM   1701  HH  TYR A 186      26.460  40.590   7.120  1.00  0.00           H
ATOM   1702  CE2 TYR A 186      27.770  39.590   9.050  1.00  0.00           C
ATOM   1703  HE2 TYR A 186      28.390  40.310   8.550  1.00  0.00           H
ATOM   1704  CD2 TYR A 186      28.290  38.970  10.180  1.00  0.00           C
ATOM   1705  HD2 TYR A 186      29.250  39.350  10.480  1.00  0.00           H
ATOM   1706  C   TYR A 186      30.140  36.560  13.440  1.00  0.00           C
ATOM   1707  O   TYR A 186      30.000  35.370  13.610  1.00  0.00           O
ATOM   1708  N   VAL A 187      30.740  37.340  14.330  1.00  0.00           N
ATOM   1709  H   VAL A 187      30.840  38.330  14.110  1.00  0.00           H
ATOM   1710  CA  VAL A 187      31.440  36.870  15.480  1.00  0.00           C
ATOM   1711  HA  VAL A 187      32.210  36.120  15.300  1.00  0.00           H
ATOM   1712  CB  VAL A 187      32.200  38.050  16.210  1.00  0.00           C
ATOM   1713  HB  VAL A 187      32.680  38.690  15.480  1.00  0.00           H
ATOM   1714  CG1 VAL A 187      31.360  39.000  17.050  1.00  0.00           C
ATOM   1715 1HG1 VAL A 187      30.750  38.410  17.740  1.00  0.00           H
ATOM   1716 2HG1 VAL A 187      32.060  39.690  17.520  1.00  0.00           H
ATOM   1717 3HG1 VAL A 187      30.680  39.520  16.380  1.00  0.00           H
ATOM   1718  CG2 VAL A 187      33.330  37.550  17.100  1.00  0.00           C
ATOM   1719 1HG2 VAL A 187      32.890  36.970  17.910  1.00  0.00           H
ATOM   1720 2HG2 VAL A 187      33.900  36.870  16.470  1.00  0.00           H
ATOM   1721 3HG2 VAL A 187      34.000  38.320  17.470  1.00  0.00           H
ATOM   1722  C   VAL A 187      30.450  36.050  16.420  1.00  0.00           C
ATOM   1723  O   VAL A 187      29.390  36.530  16.700  1.00  0.00           O
ATOM   1724  N   GLY A 188      30.890  34.860  16.780  1.00  0.00           N
ATOM   1725  H   GLY A 188      31.810  34.500  16.580  1.00  0.00           H
ATOM   1726  CA  GLY A 188      30.140  34.160  17.810  1.00  0.00           C
ATOM   1727  HA1 GLY A 188      30.320  33.110  17.570  1.00  0.00           H
ATOM   1728  HA2 GLY A 188      29.080  34.360  17.660  1.00  0.00           H
ATOM   1729  C   GLY A 188      30.470  34.370  19.290  1.00  0.00           C
ATOM   1730  O   GLY A 188      29.620  34.360  20.110  1.00  0.00           O
ATOM   1731  N   HIS A 189      31.780  34.320  19.610  1.00  0.00           N
ATOM   1732  H   HIS A 189      32.410  34.250  18.830  1.00  0.00           H
ATOM   1733  CA  HIS A 189      32.390  34.020  20.960  1.00  0.00           C
ATOM   1734  HA  HIS A 189      33.420  33.760  20.740  1.00  0.00           H
ATOM   1735  CB  HIS A 189      32.320  35.340  21.800  1.00  0.00           C
ATOM   1736  HB1 HIS A 189      32.910  35.130  22.690  1.00  0.00           H
ATOM   1737  HB2 HIS A 189      31.280  35.570  22.030  1.00  0.00           H
ATOM   1738  CG  HIS A 189      32.980  36.540  21.140  1.00  0.00           C
ATOM   1739  ND1 HIS A 189      32.730  37.910  21.440  1.00  0.00           N
ATOM   1740  HD1 HIS A 189      32.270  38.270  22.260  1.00  0.00           H
ATOM   1741  CE1 HIS A 189      33.600  38.610  20.720  1.00  0.00           C
ATOM   1742  HE1 HIS A 189      33.850  39.650  20.900  1.00  0.00           H
ATOM   1743  NE2 HIS A 189      34.430  37.790  19.990  1.00  0.00           N
ATOM   1744  HE2 HIS A 189      35.270  38.030  19.490  1.00  0.00           H
ATOM   1745  CD2 HIS A 189      34.090  36.480  20.260  1.00  0.00           C
ATOM   1746  HD2 HIS A 189      34.490  35.600  19.790  1.00  0.00           H
ATOM   1747  C   HIS A 189      31.720  32.840  21.680  1.00  0.00           C
ATOM   1748  O   HIS A 189      31.210  32.950  22.810  1.00  0.00           O
ATOM   1749  N   GLY A 190      31.630  31.690  21.020  1.00  0.00           N
ATOM   1750  H   GLY A 190      32.050  31.630  20.110  1.00  0.00           H
ATOM   1751  CA  GLY A 190      31.120  30.410  21.610  1.00  0.00           C
ATOM   1752  HA1 GLY A 190      31.620  30.090  22.520  1.00  0.00           H
ATOM   1753  HA2 GLY A 190      31.450  29.650  20.900  1.00  0.00           H
ATOM   1754  C   GLY A 190      29.630  30.360  21.800  1.00  0.00           C
ATOM   1755  O   GLY A 190      29.090  29.270  22.060  1.00  0.00           O
ATOM   1756  N   ASN A 191      28.970  31.550  21.800  1.00  0.00           N
ATOM   1757  H   ASN A 191      29.530  32.390  21.820  1.00  0.00           H
ATOM   1758  CA  ASN A 191      27.500  31.620  22.190  1.00  0.00           C
ATOM   1759  HA  ASN A 191      27.310  31.140  23.160  1.00  0.00           H
ATOM   1760  CB  ASN A 191      27.210  33.060  22.500  1.00  0.00           C
ATOM   1761  HB1 ASN A 191      27.400  33.570  21.560  1.00  0.00           H
ATOM   1762  HB2 ASN A 191      27.990  33.340  23.210  1.00  0.00           H
ATOM   1763  CG  ASN A 191      25.800  33.240  22.940  1.00  0.00           C
ATOM   1764  OD1 ASN A 191      25.130  32.280  23.340  1.00  0.00           O
ATOM   1765  ND2 ASN A 191      25.300  34.450  22.800  1.00  0.00           N
ATOM   1766 1HD2 ASN A 191      25.940  35.160  22.490  1.00  0.00           H
ATOM   1767 2HD2 ASN A 191      24.290  34.390  22.840  1.00  0.00           H
ATOM   1768  C   ASN A 191      26.460  31.040  21.190  1.00  0.00           C
ATOM   1769  O   ASN A 191      25.970  31.730  20.340  1.00  0.00           O
ATOM   1770  N   ALA A 192      26.170  29.720  21.410  1.00  0.00           N
ATOM   1771  H   ALA A 192      26.570  29.270  22.230  1.00  0.00           H
ATOM   1772  CA  ALA A 192      25.480  28.850  20.530  1.00  0.00           C
ATOM   1773  HA  ALA A 192      26.090  28.730  19.640  1.00  0.00           H
ATOM   1774  CB  ALA A 192      25.420  27.430  21.180  1.00  0.00           C
ATOM   1775  HB1 ALA A 192      24.480  26.930  20.920  1.00  0.00           H
ATOM   1776  HB2 ALA A 192      26.280  26.800  20.970  1.00  0.00           H
ATOM   1777  HB3 ALA A 192      25.370  27.430  22.270  1.00  0.00           H
ATOM   1778  C   ALA A 192      24.090  29.350  20.180  1.00  0.00           C
ATOM   1779  O   ALA A 192      23.500  30.110  20.920  1.00  0.00           O
ATOM   1780  N   ILE A 193      23.610  28.870  19.010  1.00  0.00           N
ATOM   1781  H   ILE A 193      24.050  28.180  18.420  1.00  0.00           H
ATOM   1782  CA  ILE A 193      22.490  29.500  18.270  1.00  0.00           C
ATOM   1783  HA  ILE A 193      21.900  30.140  18.930  1.00  0.00           H
ATOM   1784  CB  ILE A 193      22.890  30.460  17.070  1.00  0.00           C
ATOM   1785  HB  ILE A 193      23.550  29.880  16.430  1.00  0.00           H
ATOM   1786  CG2 ILE A 193      21.700  30.900  16.170  1.00  0.00           C
ATOM   1787 1HG2 ILE A 193      21.120  31.670  16.670  1.00  0.00           H
ATOM   1788 2HG2 ILE A 193      22.090  31.340  15.250  1.00  0.00           H
ATOM   1789 3HG2 ILE A 193      21.060  30.080  15.850  1.00  0.00           H
ATOM   1790  CG1 ILE A 193      23.870  31.580  17.520  1.00  0.00           C
ATOM   1791 1HG1 ILE A 193      24.750  31.100  17.940  1.00  0.00           H
ATOM   1792 2HG1 ILE A 193      23.370  32.250  18.210  1.00  0.00           H
ATOM   1793  CD  ILE A 193      24.260  32.410  16.290  1.00  0.00           C
ATOM   1794  HD1 ILE A 193      24.890  31.810  15.630  1.00  0.00           H
ATOM   1795  HD2 ILE A 193      23.400  32.810  15.750  1.00  0.00           H
ATOM   1796  HD3 ILE A 193      24.820  33.270  16.650  1.00  0.00           H
ATOM   1797  C   ILE A 193      21.620  28.270  17.790  1.00  0.00           C
ATOM   1798  O   ILE A 193      22.120  27.370  17.130  1.00  0.00           O
ATOM   1799  N   ASN A 194      20.390  28.280  18.300  1.00  0.00           N
ATOM   1800  H   ASN A 194      20.070  29.110  18.780  1.00  0.00           H
ATOM   1801  CA  ASN A 194      19.480  27.110  18.230  1.00  0.00           C
ATOM   1802  HA  ASN A 194      20.040  26.270  17.840  1.00  0.00           H
ATOM   1803  CB  ASN A 194      18.830  26.980  19.670  1.00  0.00           C
ATOM   1804  HB1 ASN A 194      18.030  26.250  19.800  1.00  0.00           H
ATOM   1805  HB2 ASN A 194      18.420  27.920  20.060  1.00  0.00           H
ATOM   1806  CG  ASN A 194      19.890  26.510  20.660  1.00  0.00           C
ATOM   1807  OD1 ASN A 194      20.430  25.440  20.530  1.00  0.00           O
ATOM   1808  ND2 ASN A 194      20.000  27.200  21.770  1.00  0.00           N
ATOM   1809 1HD2 ASN A 194      19.340  27.940  21.980  1.00  0.00           H
ATOM   1810 2HD2 ASN A 194      20.400  26.700  22.550  1.00  0.00           H
ATOM   1811  C   ASN A 194      18.360  27.230  17.190  1.00  0.00           C
ATOM   1812  O   ASN A 194      17.710  26.230  16.930  1.00  0.00           O
ATOM   1813  N   GLU A 195      18.110  28.420  16.640  1.00  0.00           N
ATOM   1814  H   GLU A 195      18.770  29.120  16.950  1.00  0.00           H
ATOM   1815  CA  GLU A 195      17.110  28.670  15.590  1.00  0.00           C
ATOM   1816  HA  GLU A 195      17.210  27.890  14.840  1.00  0.00           H
ATOM   1817  CB  GLU A 195      15.630  28.490  16.110  1.00  0.00           C
ATOM   1818  HB1 GLU A 195      15.480  28.720  17.170  1.00  0.00           H
ATOM   1819  HB2 GLU A 195      15.410  27.430  16.090  1.00  0.00           H
ATOM   1820  CG  GLU A 195      14.470  29.280  15.440  1.00  0.00           C
ATOM   1821  HG1 GLU A 195      14.800  29.680  14.480  1.00  0.00           H
ATOM   1822  HG2 GLU A 195      14.240  30.190  16.000  1.00  0.00           H
ATOM   1823  CD  GLU A 195      13.210  28.400  15.210  1.00  0.00           C
ATOM   1824  OE1 GLU A 195      12.520  27.900  16.130  1.00  0.00           O
ATOM   1825  OE2 GLU A 195      12.760  28.200  14.040  1.00  0.00           O
ATOM   1826  C   GLU A 195      17.400  29.980  14.820  1.00  0.00           C
ATOM   1827  O   GLU A 195      17.800  30.990  15.400  1.00  0.00           O
ATOM   1828  N   LEU A 196      17.250  29.930  13.540  1.00  0.00           N
ATOM   1829  H   LEU A 196      17.030  29.000  13.190  1.00  0.00           H
ATOM   1830  CA  LEU A 196      17.450  31.070  12.650  1.00  0.00           C
ATOM   1831  HA  LEU A 196      17.640  32.030  13.140  1.00  0.00           H
ATOM   1832  CB  LEU A 196      18.670  30.870  11.790  1.00  0.00           C
ATOM   1833  HB1 LEU A 196      18.590  31.630  11.010  1.00  0.00           H
ATOM   1834  HB2 LEU A 196      18.600  29.890  11.340  1.00  0.00           H
ATOM   1835  CG  LEU A 196      20.010  31.070  12.470  1.00  0.00           C
ATOM   1836  HG  LEU A 196      20.190  30.470  13.370  1.00  0.00           H
ATOM   1837  CD1 LEU A 196      21.140  30.630  11.590  1.00  0.00           C
ATOM   1838 1HD1 LEU A 196      21.110  31.210  10.660  1.00  0.00           H
ATOM   1839 2HD1 LEU A 196      22.120  30.840  12.030  1.00  0.00           H
ATOM   1840 3HD1 LEU A 196      20.970  29.560  11.470  1.00  0.00           H
ATOM   1841  CD2 LEU A 196      20.340  32.460  12.900  1.00  0.00           C
ATOM   1842 1HD2 LEU A 196      21.350  32.550  13.290  1.00  0.00           H
ATOM   1843 2HD2 LEU A 196      20.140  33.170  12.090  1.00  0.00           H
ATOM   1844 3HD2 LEU A 196      19.680  32.640  13.750  1.00  0.00           H
ATOM   1845  C   LEU A 196      16.220  31.420  11.850  1.00  0.00           C
ATOM   1846  O   LEU A 196      15.610  30.480  11.330  1.00  0.00           O
ATOM   1847  N   LYS A 197      15.950  32.750  11.580  1.00  0.00           N
ATOM   1848  H   LYS A 197      16.630  33.400  11.950  1.00  0.00           H
ATOM   1849  CA  LYS A 197      14.800  33.250  10.870  1.00  0.00           C
ATOM   1850  HA  LYS A 197      14.580  32.480  10.140  1.00  0.00           H
ATOM   1851  CB  LYS A 197      13.560  33.500  11.860  1.00  0.00           C
ATOM   1852  HB1 LYS A 197      12.850  34.160  11.350  1.00  0.00           H
ATOM   1853  HB2 LYS A 197      13.870  34.120  12.710  1.00  0.00           H
ATOM   1854  CG  LYS A 197      13.000  32.130  12.300  1.00  0.00           C
ATOM   1855  HG1 LYS A 197      12.210  32.320  13.030  1.00  0.00           H
ATOM   1856  HG2 LYS A 197      13.770  31.550  12.810  1.00  0.00           H
ATOM   1857  CD  LYS A 197      12.380  31.310  11.140  1.00  0.00           C
ATOM   1858  HD1 LYS A 197      13.180  31.220  10.400  1.00  0.00           H
ATOM   1859  HD2 LYS A 197      11.540  31.890  10.770  1.00  0.00           H
ATOM   1860  CE  LYS A 197      12.020  29.890  11.680  1.00  0.00           C
ATOM   1861  HE1 LYS A 197      12.950  29.540  12.110  1.00  0.00           H
ATOM   1862  HE2 LYS A 197      11.860  29.180  10.870  1.00  0.00           H
ATOM   1863  NZ  LYS A 197      10.920  29.930  12.700  1.00  0.00           N
ATOM   1864  HZ1 LYS A 197      10.930  29.090  13.260  1.00  0.00           H
ATOM   1865  HZ2 LYS A 197      11.230  30.600  13.390  1.00  0.00           H
ATOM   1866  HZ3 LYS A 197       9.980  30.030  12.360  1.00  0.00           H
ATOM   1867  C   LYS A 197      15.130  34.560  10.150  1.00  0.00           C
ATOM   1868  O   LYS A 197      15.690  35.450  10.800  1.00  0.00           O
ATOM   1869  N   PHE A 198      14.690  34.720   8.940  1.00  0.00           N
ATOM   1870  H   PHE A 198      14.200  33.900   8.610  1.00  0.00           H
ATOM   1871  CA  PHE A 198      14.460  35.970   8.250  1.00  0.00           C
ATOM   1872  HA  PHE A 198      15.130  36.640   8.790  1.00  0.00           H
ATOM   1873  CB  PHE A 198      14.810  35.870   6.770  1.00  0.00           C
ATOM   1874  HB1 PHE A 198      14.570  36.760   6.190  1.00  0.00           H
ATOM   1875  HB2 PHE A 198      14.340  35.050   6.210  1.00  0.00           H
ATOM   1876  CG  PHE A 198      16.300  35.810   6.630  1.00  0.00           C
ATOM   1877  CD1 PHE A 198      16.960  36.960   6.460  1.00  0.00           C
ATOM   1878  HD1 PHE A 198      16.520  37.950   6.450  1.00  0.00           H
ATOM   1879  CE1 PHE A 198      18.380  36.920   6.450  1.00  0.00           C
ATOM   1880  HE1 PHE A 198      18.970  37.820   6.380  1.00  0.00           H
ATOM   1881  CZ  PHE A 198      19.060  35.700   6.560  1.00  0.00           C
ATOM   1882  HZ  PHE A 198      20.140  35.670   6.470  1.00  0.00           H
ATOM   1883  CE2 PHE A 198      18.360  34.460   6.790  1.00  0.00           C
ATOM   1884  HE2 PHE A 198      18.840  33.500   6.920  1.00  0.00           H
ATOM   1885  CD2 PHE A 198      16.970  34.620   6.910  1.00  0.00           C
ATOM   1886  HD2 PHE A 198      16.370  33.740   7.120  1.00  0.00           H
ATOM   1887  C   PHE A 198      13.060  36.520   8.370  1.00  0.00           C
ATOM   1888  O   PHE A 198      12.060  35.760   8.450  1.00  0.00           O
ATOM   1889  N   HIS A 199      12.950  37.830   8.320  1.00  0.00           N
ATOM   1890  H   HIS A 199      13.800  38.340   8.120  1.00  0.00           H
ATOM   1891  CA  HIS A 199      11.650  38.560   8.360  1.00  0.00           C
ATOM   1892  HA  HIS A 199      11.090  38.270   9.250  1.00  0.00           H
ATOM   1893  CB  HIS A 199      11.950  40.100   8.520  1.00  0.00           C
ATOM   1894  HB1 HIS A 199      12.250  40.520   7.560  1.00  0.00           H
ATOM   1895  HB2 HIS A 199      12.720  40.200   9.280  1.00  0.00           H
ATOM   1896  CG  HIS A 199      10.790  41.000   8.910  1.00  0.00           C
ATOM   1897  ND1 HIS A 199       9.640  41.250   8.160  1.00  0.00           N
ATOM   1898  CE1 HIS A 199       8.730  41.870   8.960  1.00  0.00           C
ATOM   1899  HE1 HIS A 199       7.710  42.140   8.690  1.00  0.00           H
ATOM   1900  NE2 HIS A 199       9.270  42.060  10.140  1.00  0.00           N
ATOM   1901  HE2 HIS A 199       8.810  42.340  10.990  1.00  0.00           H
ATOM   1902  CD2 HIS A 199      10.520  41.500  10.160  1.00  0.00           C
ATOM   1903  HD2 HIS A 199      11.160  41.360  11.010  1.00  0.00           H
ATOM   1904  C   HIS A 199      10.800  38.220   7.040  1.00  0.00           C
ATOM   1905  O   HIS A 199      11.340  38.250   5.950  1.00  0.00           O
ATOM   1906  N   PRO A 200       9.530  37.970   7.200  1.00  0.00           N
ATOM   1907  CD  PRO A 200       8.810  38.040   8.440  1.00  0.00           C
ATOM   1908  HD1 PRO A 200       9.100  38.950   8.980  1.00  0.00           H
ATOM   1909  HD2 PRO A 200       8.920  37.060   8.900  1.00  0.00           H
ATOM   1910  CG  PRO A 200       7.390  38.330   8.020  1.00  0.00           C
ATOM   1911  HG1 PRO A 200       7.200  39.380   7.800  1.00  0.00           H
ATOM   1912  HG2 PRO A 200       6.660  38.060   8.770  1.00  0.00           H
ATOM   1913  CB  PRO A 200       7.210  37.620   6.670  1.00  0.00           C
ATOM   1914  HB1 PRO A 200       6.420  38.060   6.060  1.00  0.00           H
ATOM   1915  HB2 PRO A 200       7.040  36.560   6.800  1.00  0.00           H
ATOM   1916  CA  PRO A 200       8.550  37.780   6.080  1.00  0.00           C
ATOM   1917  HA  PRO A 200       8.960  36.920   5.540  1.00  0.00           H
ATOM   1918  C   PRO A 200       8.540  38.930   5.000  1.00  0.00           C
ATOM   1919  O   PRO A 200       8.420  38.540   3.820  1.00  0.00           O
ATOM   1920  N   ARG A 201       8.740  40.190   5.390  1.00  0.00           N
ATOM   1921  H   ARG A 201       8.890  40.340   6.380  1.00  0.00           H
ATOM   1922  CA  ARG A 201       8.660  41.430   4.600  1.00  0.00           C
ATOM   1923  HA  ARG A 201       8.280  41.190   3.610  1.00  0.00           H
ATOM   1924  CB  ARG A 201       7.500  42.370   5.150  1.00  0.00           C
ATOM   1925  HB1 ARG A 201       7.550  43.310   4.610  1.00  0.00           H
ATOM   1926  HB2 ARG A 201       7.900  42.700   6.110  1.00  0.00           H
ATOM   1927  CG  ARG A 201       6.060  41.780   5.130  1.00  0.00           C
ATOM   1928  HG1 ARG A 201       6.040  40.940   5.830  1.00  0.00           H
ATOM   1929  HG2 ARG A 201       5.910  41.400   4.120  1.00  0.00           H
ATOM   1930  CD  ARG A 201       5.100  42.880   5.580  1.00  0.00           C
ATOM   1931  HD1 ARG A 201       4.130  42.420   5.360  1.00  0.00           H
ATOM   1932  HD2 ARG A 201       5.260  43.830   5.070  1.00  0.00           H
ATOM   1933  NE  ARG A 201       5.130  43.180   7.010  1.00  0.00           N
ATOM   1934  HE  ARG A 201       5.530  42.510   7.650  1.00  0.00           H
ATOM   1935  CZ  ARG A 201       4.380  44.180   7.550  1.00  0.00           C
ATOM   1936  NH1 ARG A 201       3.590  44.950   6.870  1.00  0.00           N
ATOM   1937 1HH1 ARG A 201       3.630  44.920   5.860  1.00  0.00           H
ATOM   1938 2HH1 ARG A 201       3.040  45.610   7.390  1.00  0.00           H
ATOM   1939  NH2 ARG A 201       4.420  44.380   8.850  1.00  0.00           N
ATOM   1940 1HH2 ARG A 201       4.980  43.840   9.490  1.00  0.00           H
ATOM   1941 2HH2 ARG A 201       3.690  44.970   9.240  1.00  0.00           H
ATOM   1942  C   ARG A 201       9.950  42.180   4.330  1.00  0.00           C
ATOM   1943  O   ARG A 201       9.930  43.040   3.440  1.00  0.00           O
ATOM   1944  N   ASP A 202      11.050  41.990   5.010  1.00  0.00           N
ATOM   1945  H   ASP A 202      11.060  41.240   5.690  1.00  0.00           H
ATOM   1946  CA  ASP A 202      12.290  42.630   4.700  1.00  0.00           C
ATOM   1947  HA  ASP A 202      12.230  43.010   3.680  1.00  0.00           H
ATOM   1948  CB  ASP A 202      12.520  43.840   5.670  1.00  0.00           C
ATOM   1949  HB1 ASP A 202      12.540  43.490   6.700  1.00  0.00           H
ATOM   1950  HB2 ASP A 202      11.610  44.420   5.550  1.00  0.00           H
ATOM   1951  CG  ASP A 202      13.760  44.670   5.370  1.00  0.00           C
ATOM   1952  OD1 ASP A 202      13.940  45.760   5.940  1.00  0.00           O
ATOM   1953  OD2 ASP A 202      14.470  44.400   4.410  1.00  0.00           O
ATOM   1954  C   ASP A 202      13.380  41.560   4.790  1.00  0.00           C
ATOM   1955  O   ASP A 202      14.050  41.440   5.800  1.00  0.00           O
ATOM   1956  N   PRO A 203      13.630  40.770   3.670  1.00  0.00           N
ATOM   1957  CD  PRO A 203      12.920  40.830   2.360  1.00  0.00           C
ATOM   1958  HD1 PRO A 203      13.550  41.400   1.670  1.00  0.00           H
ATOM   1959  HD2 PRO A 203      11.880  41.130   2.510  1.00  0.00           H
ATOM   1960  CG  PRO A 203      12.920  39.390   1.840  1.00  0.00           C
ATOM   1961  HG1 PRO A 203      12.800  39.410   0.760  1.00  0.00           H
ATOM   1962  HG2 PRO A 203      12.120  38.830   2.330  1.00  0.00           H
ATOM   1963  CB  PRO A 203      14.280  38.830   2.330  1.00  0.00           C
ATOM   1964  HB1 PRO A 203      15.080  38.990   1.610  1.00  0.00           H
ATOM   1965  HB2 PRO A 203      14.210  37.770   2.580  1.00  0.00           H
ATOM   1966  CA  PRO A 203      14.550  39.610   3.670  1.00  0.00           C
ATOM   1967  HA  PRO A 203      14.100  39.020   4.470  1.00  0.00           H
ATOM   1968  C   PRO A 203      16.020  39.990   4.080  1.00  0.00           C
ATOM   1969  O   PRO A 203      16.860  39.140   4.250  1.00  0.00           O
ATOM   1970  N   ASN A 204      16.460  41.240   4.240  1.00  0.00           N
ATOM   1971  H   ASN A 204      15.750  41.950   4.120  1.00  0.00           H
ATOM   1972  CA  ASN A 204      17.700  41.590   4.970  1.00  0.00           C
ATOM   1973  HA  ASN A 204      18.570  41.170   4.460  1.00  0.00           H
ATOM   1974  CB  ASN A 204      17.930  43.050   4.930  1.00  0.00           C
ATOM   1975  HB1 ASN A 204      18.940  43.190   5.300  1.00  0.00           H
ATOM   1976  HB2 ASN A 204      17.220  43.610   5.540  1.00  0.00           H
ATOM   1977  CG  ASN A 204      17.990  43.630   3.490  1.00  0.00           C
ATOM   1978  OD1 ASN A 204      18.460  42.960   2.560  1.00  0.00           O
ATOM   1979  ND2 ASN A 204      17.530  44.840   3.230  1.00  0.00           N
ATOM   1980 1HD2 ASN A 204      16.880  45.300   3.850  1.00  0.00           H
ATOM   1981 2HD2 ASN A 204      17.660  45.320   2.360  1.00  0.00           H
ATOM   1982  C   ASN A 204      17.740  41.260   6.490  1.00  0.00           C
ATOM   1983  O   ASN A 204      18.810  40.740   7.030  1.00  0.00           O
ATOM   1984  N   LEU A 205      16.650  41.430   7.190  1.00  0.00           N
ATOM   1985  H   LEU A 205      15.840  41.620   6.630  1.00  0.00           H
ATOM   1986  CA  LEU A 205      16.550  41.370   8.630  1.00  0.00           C
ATOM   1987  HA  LEU A 205      17.450  41.830   9.040  1.00  0.00           H
ATOM   1988  CB  LEU A 205      15.320  42.120   9.210  1.00  0.00           C
ATOM   1989  HB1 LEU A 205      15.280  41.980  10.290  1.00  0.00           H
ATOM   1990  HB2 LEU A 205      14.410  41.620   8.890  1.00  0.00           H
ATOM   1991  CG  LEU A 205      15.180  43.590   8.870  1.00  0.00           C
ATOM   1992  HG  LEU A 205      15.070  43.660   7.790  1.00  0.00           H
ATOM   1993  CD1 LEU A 205      13.940  44.190   9.540  1.00  0.00           C
ATOM   1994 1HD1 LEU A 205      13.830  45.210   9.170  1.00  0.00           H
ATOM   1995 2HD1 LEU A 205      13.010  43.710   9.230  1.00  0.00           H
ATOM   1996 3HD1 LEU A 205      13.990  44.080  10.630  1.00  0.00           H
ATOM   1997  CD2 LEU A 205      16.420  44.380   9.440  1.00  0.00           C
ATOM   1998 1HD2 LEU A 205      17.340  44.110   8.920  1.00  0.00           H
ATOM   1999 2HD2 LEU A 205      16.330  45.460   9.340  1.00  0.00           H
ATOM   2000 3HD2 LEU A 205      16.560  44.080  10.480  1.00  0.00           H
ATOM   2001  C   LEU A 205      16.550  39.930   9.200  1.00  0.00           C
ATOM   2002  O   LEU A 205      15.590  39.160   8.970  1.00  0.00           O
ATOM   2003  N   LEU A 206      17.600  39.580   9.950  1.00  0.00           N
ATOM   2004  H   LEU A 206      18.370  40.220  10.090  1.00  0.00           H
ATOM   2005  CA  LEU A 206      17.960  38.240  10.350  1.00  0.00           C
ATOM   2006  HA  LEU A 206      17.210  37.580   9.900  1.00  0.00           H
ATOM   2007  CB  LEU A 206      19.300  37.820   9.710  1.00  0.00           C
ATOM   2008  HB1 LEU A 206      20.070  38.540  10.000  1.00  0.00           H
ATOM   2009  HB2 LEU A 206      19.230  37.760   8.630  1.00  0.00           H
ATOM   2010  CG  LEU A 206      19.800  36.420  10.250  1.00  0.00           C
ATOM   2011  HG  LEU A 206      19.990  36.520  11.320  1.00  0.00           H
ATOM   2012  CD1 LEU A 206      18.820  35.320  10.080  1.00  0.00           C
ATOM   2013 1HD1 LEU A 206      18.190  35.070  10.930  1.00  0.00           H
ATOM   2014 2HD1 LEU A 206      18.230  35.560   9.190  1.00  0.00           H
ATOM   2015 3HD1 LEU A 206      19.320  34.430   9.700  1.00  0.00           H
ATOM   2016  CD2 LEU A 206      21.160  36.160   9.550  1.00  0.00           C
ATOM   2017 1HD2 LEU A 206      21.050  36.210   8.470  1.00  0.00           H
ATOM   2018 2HD2 LEU A 206      21.790  36.980   9.900  1.00  0.00           H
ATOM   2019 3HD2 LEU A 206      21.600  35.210   9.850  1.00  0.00           H
ATOM   2020  C   LEU A 206      17.970  38.020  11.880  1.00  0.00           C
ATOM   2021  O   LEU A 206      18.640  38.800  12.530  1.00  0.00           O
ATOM   2022  N   LEU A 207      17.010  37.240  12.380  1.00  0.00           N
ATOM   2023  H   LEU A 207      16.550  36.680  11.670  1.00  0.00           H
ATOM   2024  CA  LEU A 207      16.750  36.880  13.730  1.00  0.00           C
ATOM   2025  HA  LEU A 207      16.920  37.810  14.280  1.00  0.00           H
ATOM   2026  CB  LEU A 207      15.310  36.560  13.890  1.00  0.00           C
ATOM   2027  HB1 LEU A 207      15.020  35.720  13.250  1.00  0.00           H
ATOM   2028  HB2 LEU A 207      14.700  37.430  13.630  1.00  0.00           H
ATOM   2029  CG  LEU A 207      14.760  36.060  15.240  1.00  0.00           C
ATOM   2030  HG  LEU A 207      15.320  35.210  15.620  1.00  0.00           H
ATOM   2031  CD1 LEU A 207      15.040  37.110  16.250  1.00  0.00           C
ATOM   2032 1HD1 LEU A 207      14.980  38.100  15.810  1.00  0.00           H
ATOM   2033 2HD1 LEU A 207      14.320  37.230  17.060  1.00  0.00           H
ATOM   2034 3HD1 LEU A 207      16.050  37.000  16.630  1.00  0.00           H
ATOM   2035  CD2 LEU A 207      13.220  35.750  15.220  1.00  0.00           C
ATOM   2036 1HD2 LEU A 207      12.910  35.500  16.230  1.00  0.00           H
ATOM   2037 2HD2 LEU A 207      12.710  36.620  14.810  1.00  0.00           H
ATOM   2038 3HD2 LEU A 207      13.150  34.850  14.610  1.00  0.00           H
ATOM   2039  C   LEU A 207      17.470  35.630  14.230  1.00  0.00           C
ATOM   2040  O   LEU A 207      17.420  34.640  13.540  1.00  0.00           O
ATOM   2041  N   SER A 208      18.080  35.550  15.400  1.00  0.00           N
ATOM   2042  H   SER A 208      18.010  36.390  15.960  1.00  0.00           H
ATOM   2043  CA  SER A 208      19.000  34.530  15.880  1.00  0.00           C
ATOM   2044  HA  SER A 208      18.720  33.620  15.350  1.00  0.00           H
ATOM   2045  CB  SER A 208      20.490  34.840  15.750  1.00  0.00           C
ATOM   2046  HB1 SER A 208      20.720  34.900  14.690  1.00  0.00           H
ATOM   2047  HB2 SER A 208      21.080  34.080  16.260  1.00  0.00           H
ATOM   2048  OG  SER A 208      20.830  36.040  16.340  1.00  0.00           O
ATOM   2049  HG  SER A 208      20.130  36.660  16.140  1.00  0.00           H
ATOM   2050  C   SER A 208      18.780  34.280  17.370  1.00  0.00           C
ATOM   2051  O   SER A 208      18.750  35.210  18.110  1.00  0.00           O
ATOM   2052  N   VAL A 209      18.510  33.030  17.810  1.00  0.00           N
ATOM   2053  H   VAL A 209      18.480  32.230  17.200  1.00  0.00           H
ATOM   2054  CA  VAL A 209      18.190  32.730  19.240  1.00  0.00           C
ATOM   2055  HA  VAL A 209      18.270  33.590  19.910  1.00  0.00           H
ATOM   2056  CB  VAL A 209      16.750  32.350  19.390  1.00  0.00           C
ATOM   2057  HB  VAL A 209      16.480  32.370  20.450  1.00  0.00           H
ATOM   2058  CG1 VAL A 209      15.800  33.380  18.680  1.00  0.00           C
ATOM   2059 1HG1 VAL A 209      16.130  34.410  18.860  1.00  0.00           H
ATOM   2060 2HG1 VAL A 209      15.610  33.220  17.620  1.00  0.00           H
ATOM   2061 3HG1 VAL A 209      14.870  33.260  19.230  1.00  0.00           H
ATOM   2062  CG2 VAL A 209      16.440  30.910  18.900  1.00  0.00           C
ATOM   2063 1HG2 VAL A 209      15.390  30.670  19.060  1.00  0.00           H
ATOM   2064 2HG2 VAL A 209      16.540  30.830  17.820  1.00  0.00           H
ATOM   2065 3HG2 VAL A 209      17.110  30.160  19.310  1.00  0.00           H
ATOM   2066  C   VAL A 209      19.090  31.660  19.810  1.00  0.00           C
ATOM   2067  O   VAL A 209      19.520  30.800  19.040  1.00  0.00           O
ATOM   2068  N   SER A 210      19.480  31.820  21.070  1.00  0.00           N
ATOM   2069  H   SER A 210      19.110  32.600  21.600  1.00  0.00           H
ATOM   2070  CA  SER A 210      20.850  31.470  21.490  1.00  0.00           C
ATOM   2071  HA  SER A 210      21.240  30.680  20.860  1.00  0.00           H
ATOM   2072  CB  SER A 210      21.730  32.680  21.200  1.00  0.00           C
ATOM   2073  HB1 SER A 210      21.960  32.770  20.140  1.00  0.00           H
ATOM   2074  HB2 SER A 210      22.740  32.610  21.600  1.00  0.00           H
ATOM   2075  OG  SER A 210      21.200  33.870  21.730  1.00  0.00           O
ATOM   2076  HG  SER A 210      21.730  34.180  22.470  1.00  0.00           H
ATOM   2077  C   SER A 210      20.910  31.100  22.990  1.00  0.00           C
ATOM   2078  O   SER A 210      19.950  31.340  23.740  1.00  0.00           O
ATOM   2079  N   LYS A 211      22.070  30.580  23.450  1.00  0.00           N
ATOM   2080  H   LYS A 211      22.730  30.390  22.700  1.00  0.00           H
ATOM   2081  CA  LYS A 211      22.380  30.040  24.810  1.00  0.00           C
ATOM   2082  HA  LYS A 211      21.720  29.200  25.040  1.00  0.00           H
ATOM   2083  CB  LYS A 211      23.770  29.340  24.730  1.00  0.00           C
ATOM   2084  HB1 LYS A 211      24.340  30.260  24.640  1.00  0.00           H
ATOM   2085  HB2 LYS A 211      23.840  28.750  23.820  1.00  0.00           H
ATOM   2086  CG  LYS A 211      24.270  28.560  25.920  1.00  0.00           C
ATOM   2087  HG1 LYS A 211      24.130  29.110  26.850  1.00  0.00           H
ATOM   2088  HG2 LYS A 211      25.350  28.500  25.780  1.00  0.00           H
ATOM   2089  CD  LYS A 211      23.770  27.130  26.030  1.00  0.00           C
ATOM   2090  HD1 LYS A 211      24.100  26.630  25.120  1.00  0.00           H
ATOM   2091  HD2 LYS A 211      22.680  27.160  26.020  1.00  0.00           H
ATOM   2092  CE  LYS A 211      24.250  26.320  27.210  1.00  0.00           C
ATOM   2093  HE1 LYS A 211      24.710  26.960  27.970  1.00  0.00           H
ATOM   2094  HE2 LYS A 211      25.090  25.680  26.980  1.00  0.00           H
ATOM   2095  NZ  LYS A 211      23.160  25.490  27.820  1.00  0.00           N
ATOM   2096  HZ1 LYS A 211      22.720  24.980  27.070  1.00  0.00           H
ATOM   2097  HZ2 LYS A 211      23.610  24.840  28.450  1.00  0.00           H
ATOM   2098  HZ3 LYS A 211      22.570  26.050  28.420  1.00  0.00           H
ATOM   2099  C   LYS A 211      22.340  31.030  25.910  1.00  0.00           C
ATOM   2100  O   LYS A 211      21.900  30.630  26.980  1.00  0.00           O
ATOM   2101  N   ASP A 212      22.660  32.290  25.560  1.00  0.00           N
ATOM   2102  H   ASP A 212      22.940  32.540  24.620  1.00  0.00           H
ATOM   2103  CA  ASP A 212      22.710  33.370  26.550  1.00  0.00           C
ATOM   2104  HA  ASP A 212      23.060  33.030  27.530  1.00  0.00           H
ATOM   2105  CB  ASP A 212      23.810  34.380  26.080  1.00  0.00           C
ATOM   2106  HB1 ASP A 212      24.710  33.860  25.750  1.00  0.00           H
ATOM   2107  HB2 ASP A 212      24.010  35.010  26.950  1.00  0.00           H
ATOM   2108  CG  ASP A 212      23.310  35.290  24.920  1.00  0.00           C
ATOM   2109  OD1 ASP A 212      24.020  36.340  24.780  1.00  0.00           O
ATOM   2110  OD2 ASP A 212      22.480  34.920  24.140  1.00  0.00           O
ATOM   2111  C   ASP A 212      21.290  33.920  26.690  1.00  0.00           C
ATOM   2112  O   ASP A 212      21.140  35.080  27.080  1.00  0.00           O
ATOM   2113  N   HIS A 213      20.230  33.150  26.470  1.00  0.00           N
ATOM   2114  H   HIS A 213      20.420  32.180  26.250  1.00  0.00           H
ATOM   2115  CA  HIS A 213      18.840  33.570  26.870  1.00  0.00           C
ATOM   2116  HA  HIS A 213      18.110  32.790  26.620  1.00  0.00           H
ATOM   2117  CB  HIS A 213      18.640  33.950  28.410  1.00  0.00           C
ATOM   2118  HB1 HIS A 213      17.630  33.570  28.530  1.00  0.00           H
ATOM   2119  HB2 HIS A 213      18.820  35.020  28.360  1.00  0.00           H
ATOM   2120  CG  HIS A 213      19.540  33.270  29.490  1.00  0.00           C
ATOM   2121  ND1 HIS A 213      19.780  33.850  30.780  1.00  0.00           N
ATOM   2122  CE1 HIS A 213      20.470  32.870  31.420  1.00  0.00           C
ATOM   2123  HE1 HIS A 213      20.940  33.160  32.350  1.00  0.00           H
ATOM   2124  NE2 HIS A 213      20.790  31.860  30.650  1.00  0.00           N
ATOM   2125  HE2 HIS A 213      21.400  31.100  30.900  1.00  0.00           H
ATOM   2126  CD2 HIS A 213      20.200  32.090  29.410  1.00  0.00           C
ATOM   2127  HD2 HIS A 213      20.310  31.450  28.550  1.00  0.00           H
ATOM   2128  C   HIS A 213      18.350  34.780  25.990  1.00  0.00           C
ATOM   2129  O   HIS A 213      17.200  35.160  26.110  1.00  0.00           O
ATOM   2130  N   ALA A 214      19.150  35.250  25.050  1.00  0.00           N
ATOM   2131  H   ALA A 214      19.970  34.670  24.890  1.00  0.00           H
ATOM   2132  CA  ALA A 214      18.900  36.390  24.160  1.00  0.00           C
ATOM   2133  HA  ALA A 214      18.210  37.030  24.710  1.00  0.00           H
ATOM   2134  CB  ALA A 214      20.160  37.190  24.080  1.00  0.00           C
ATOM   2135  HB1 ALA A 214      20.880  36.670  23.450  1.00  0.00           H
ATOM   2136  HB2 ALA A 214      19.880  38.050  23.460  1.00  0.00           H
ATOM   2137  HB3 ALA A 214      20.750  37.380  24.970  1.00  0.00           H
ATOM   2138  C   ALA A 214      18.370  36.030  22.730  1.00  0.00           C
ATOM   2139  O   ALA A 214      18.490  34.920  22.290  1.00  0.00           O
ATOM   2140  N   LEU A 215      17.790  37.080  22.080  1.00  0.00           N
ATOM   2141  H   LEU A 215      17.790  37.970  22.550  1.00  0.00           H
ATOM   2142  CA  LEU A 215      17.690  37.090  20.650  1.00  0.00           C
ATOM   2143  HA  LEU A 215      18.170  36.210  20.220  1.00  0.00           H
ATOM   2144  CB  LEU A 215      16.200  37.210  20.210  1.00  0.00           C
ATOM   2145  HB1 LEU A 215      16.130  37.030  19.130  1.00  0.00           H
ATOM   2146  HB2 LEU A 215      15.840  38.230  20.370  1.00  0.00           H
ATOM   2147  CG  LEU A 215      15.180  36.150  20.880  1.00  0.00           C
ATOM   2148  HG  LEU A 215      15.630  35.160  20.850  1.00  0.00           H
ATOM   2149  CD1 LEU A 215      14.860  36.680  22.340  1.00  0.00           C
ATOM   2150 1HD1 LEU A 215      15.530  36.420  23.160  1.00  0.00           H
ATOM   2151 2HD1 LEU A 215      14.810  37.760  22.400  1.00  0.00           H
ATOM   2152 3HD1 LEU A 215      13.960  36.150  22.670  1.00  0.00           H
ATOM   2153  CD2 LEU A 215      13.940  36.330  20.090  1.00  0.00           C
ATOM   2154 1HD2 LEU A 215      13.090  35.690  20.340  1.00  0.00           H
ATOM   2155 2HD2 LEU A 215      13.600  37.370  20.120  1.00  0.00           H
ATOM   2156 3HD2 LEU A 215      14.180  35.970  19.090  1.00  0.00           H
ATOM   2157  C   LEU A 215      18.480  38.370  20.090  1.00  0.00           C
ATOM   2158  O   LEU A 215      18.540  39.330  20.800  1.00  0.00           O
ATOM   2159  N   ARG A 216      19.000  38.210  18.860  1.00  0.00           N
ATOM   2160  H   ARG A 216      18.810  37.300  18.470  1.00  0.00           H
ATOM   2161  CA  ARG A 216      19.670  39.250  18.120  1.00  0.00           C
ATOM   2162  HA  ARG A 216      19.580  40.220  18.620  1.00  0.00           H
ATOM   2163  CB  ARG A 216      21.230  39.020  18.120  1.00  0.00           C
ATOM   2164  HB1 ARG A 216      21.660  39.590  17.300  1.00  0.00           H
ATOM   2165  HB2 ARG A 216      21.480  37.990  17.910  1.00  0.00           H
ATOM   2166  CG  ARG A 216      21.800  39.360  19.520  1.00  0.00           C
ATOM   2167  HG1 ARG A 216      21.140  38.870  20.230  1.00  0.00           H
ATOM   2168  HG2 ARG A 216      21.810  40.450  19.590  1.00  0.00           H
ATOM   2169  CD  ARG A 216      23.160  38.760  19.660  1.00  0.00           C
ATOM   2170  HD1 ARG A 216      23.860  39.120  18.900  1.00  0.00           H
ATOM   2171  HD2 ARG A 216      23.090  37.680  19.560  1.00  0.00           H
ATOM   2172  NE  ARG A 216      23.780  39.000  21.010  1.00  0.00           N
ATOM   2173  HE  ARG A 216      24.300  39.860  21.140  1.00  0.00           H
ATOM   2174  CZ  ARG A 216      23.700  38.260  22.040  1.00  0.00           C
ATOM   2175  NH1 ARG A 216      23.330  37.010  22.080  1.00  0.00           N
ATOM   2176 1HH1 ARG A 216      22.880  36.580  21.280  1.00  0.00           H
ATOM   2177 2HH1 ARG A 216      23.240  36.610  23.010  1.00  0.00           H
ATOM   2178  NH2 ARG A 216      24.200  38.680  23.180  1.00  0.00           N
ATOM   2179 1HH2 ARG A 216      24.610  39.610  23.140  1.00  0.00           H
ATOM   2180 2HH2 ARG A 216      24.340  37.940  23.850  1.00  0.00           H
ATOM   2181  C   ARG A 216      19.160  39.470  16.740  1.00  0.00           C
ATOM   2182  O   ARG A 216      18.950  38.450  16.020  1.00  0.00           O
ATOM   2183  N   LEU A 217      18.960  40.740  16.300  1.00  0.00           N
ATOM   2184  H   LEU A 217      19.250  41.460  16.940  1.00  0.00           H
ATOM   2185  CA  LEU A 217      18.570  41.110  14.970  1.00  0.00           C
ATOM   2186  HA  LEU A 217      18.220  40.190  14.500  1.00  0.00           H
ATOM   2187  CB  LEU A 217      17.410  42.060  15.020  1.00  0.00           C
ATOM   2188  HB1 LEU A 217      17.630  43.100  15.270  1.00  0.00           H
ATOM   2189  HB2 LEU A 217      16.710  41.790  15.810  1.00  0.00           H
ATOM   2190  CG  LEU A 217      16.590  42.140  13.670  1.00  0.00           C
ATOM   2191  HG  LEU A 217      17.250  42.170  12.810  1.00  0.00           H
ATOM   2192  CD1 LEU A 217      15.700  40.880  13.550  1.00  0.00           C
ATOM   2193 1HD1 LEU A 217      15.240  40.730  14.530  1.00  0.00           H
ATOM   2194 2HD1 LEU A 217      15.000  41.120  12.760  1.00  0.00           H
ATOM   2195 3HD1 LEU A 217      16.270  40.000  13.270  1.00  0.00           H
ATOM   2196  CD2 LEU A 217      15.590  43.270  13.600  1.00  0.00           C
ATOM   2197 1HD2 LEU A 217      15.410  43.650  12.600  1.00  0.00           H
ATOM   2198 2HD2 LEU A 217      14.670  43.170  14.190  1.00  0.00           H
ATOM   2199 3HD2 LEU A 217      15.980  44.100  14.200  1.00  0.00           H
ATOM   2200  C   LEU A 217      19.810  41.650  14.250  1.00  0.00           C
ATOM   2201  O   LEU A 217      20.290  42.760  14.550  1.00  0.00           O
ATOM   2202  N   TRP A 218      20.140  40.980  13.160  1.00  0.00           N
ATOM   2203  H   TRP A 218      19.560  40.200  12.890  1.00  0.00           H
ATOM   2204  CA  TRP A 218      21.230  41.300  12.270  1.00  0.00           C
ATOM   2205  HA  TRP A 218      21.880  42.020  12.780  1.00  0.00           H
ATOM   2206  CB  TRP A 218      22.110  40.080  11.980  1.00  0.00           C
ATOM   2207  HB1 TRP A 218      22.710  40.260  11.090  1.00  0.00           H
ATOM   2208  HB2 TRP A 218      21.470  39.210  11.820  1.00  0.00           H
ATOM   2209  CG  TRP A 218      23.010  39.710  13.130  1.00  0.00           C
ATOM   2210  CD1 TRP A 218      22.610  38.960  14.180  1.00  0.00           C
ATOM   2211  HD1 TRP A 218      21.600  38.600  14.270  1.00  0.00           H
ATOM   2212  NE1 TRP A 218      23.600  38.770  15.060  1.00  0.00           N
ATOM   2213  HE1 TRP A 218      23.540  38.220  15.910  1.00  0.00           H
ATOM   2214  CE2 TRP A 218      24.760  39.500  14.710  1.00  0.00           C
ATOM   2215  CZ2 TRP A 218      26.000  39.690  15.280  1.00  0.00           C
ATOM   2216  HZ2 TRP A 218      26.200  39.300  16.260  1.00  0.00           H
ATOM   2217  CH2 TRP A 218      26.900  40.490  14.570  1.00  0.00           C
ATOM   2218  HH2 TRP A 218      27.900  40.640  14.960  1.00  0.00           H
ATOM   2219  CZ3 TRP A 218      26.670  41.040  13.290  1.00  0.00           C
ATOM   2220  HZ3 TRP A 218      27.430  41.510  12.680  1.00  0.00           H
ATOM   2221  CE3 TRP A 218      25.390  40.760  12.700  1.00  0.00           C
ATOM   2222  HE3 TRP A 218      25.160  41.050  11.680  1.00  0.00           H
ATOM   2223  CD2 TRP A 218      24.400  40.080  13.440  1.00  0.00           C
ATOM   2224  C   TRP A 218      20.720  41.950  11.010  1.00  0.00           C
ATOM   2225  O   TRP A 218      19.690  41.580  10.540  1.00  0.00           O
ATOM   2226  N   ASN A 219      21.390  42.990  10.470  1.00  0.00           N
ATOM   2227  H   ASN A 219      22.250  43.300  10.890  1.00  0.00           H
ATOM   2228  CA  ASN A 219      21.060  43.570   9.160  1.00  0.00           C
ATOM   2229  HA  ASN A 219      20.140  43.120   8.800  1.00  0.00           H
ATOM   2230  CB  ASN A 219      20.710  45.020   9.290  1.00  0.00           C
ATOM   2231  HB1 ASN A 219      21.610  45.440   9.720  1.00  0.00           H
ATOM   2232  HB2 ASN A 219      19.820  45.140   9.900  1.00  0.00           H
ATOM   2233  CG  ASN A 219      20.530  45.650   7.910  1.00  0.00           C
ATOM   2234  OD1 ASN A 219      20.550  45.040   6.840  1.00  0.00           O
ATOM   2235  ND2 ASN A 219      20.170  46.900   7.740  1.00  0.00           N
ATOM   2236 1HD2 ASN A 219      19.760  47.470   8.470  1.00  0.00           H
ATOM   2237 2HD2 ASN A 219      19.920  47.160   6.800  1.00  0.00           H
ATOM   2238  C   ASN A 219      22.150  43.140   8.160  1.00  0.00           C
ATOM   2239  O   ASN A 219      23.280  43.710   8.110  1.00  0.00           O
ATOM   2240  N   ILE A 220      21.930  42.020   7.440  1.00  0.00           N
ATOM   2241  H   ILE A 220      21.020  41.600   7.460  1.00  0.00           H
ATOM   2242  CA  ILE A 220      22.930  41.320   6.610  1.00  0.00           C
ATOM   2243  HA  ILE A 220      23.850  41.180   7.180  1.00  0.00           H
ATOM   2244  CB  ILE A 220      22.430  39.850   6.280  1.00  0.00           C
ATOM   2245  HB  ILE A 220      23.320  39.370   5.880  1.00  0.00           H
ATOM   2246  CG2 ILE A 220      22.110  39.000   7.500  1.00  0.00           C
ATOM   2247 1HG2 ILE A 220      22.070  37.950   7.190  1.00  0.00           H
ATOM   2248 2HG2 ILE A 220      22.910  38.950   8.240  1.00  0.00           H
ATOM   2249 3HG2 ILE A 220      21.230  39.520   7.880  1.00  0.00           H
ATOM   2250  CG1 ILE A 220      21.360  39.690   5.200  1.00  0.00           C
ATOM   2251 1HG1 ILE A 220      21.510  40.560   4.570  1.00  0.00           H
ATOM   2252 2HG1 ILE A 220      20.390  39.690   5.690  1.00  0.00           H
ATOM   2253  CD  ILE A 220      21.440  38.400   4.330  1.00  0.00           C
ATOM   2254  HD1 ILE A 220      20.780  38.460   3.470  1.00  0.00           H
ATOM   2255  HD2 ILE A 220      22.440  38.290   3.910  1.00  0.00           H
ATOM   2256  HD3 ILE A 220      21.230  37.550   4.980  1.00  0.00           H
ATOM   2257  C   ILE A 220      23.370  42.160   5.370  1.00  0.00           C
ATOM   2258  O   ILE A 220      24.410  41.890   4.790  1.00  0.00           O
ATOM   2259  N   GLN A 221      22.600  43.250   5.080  1.00  0.00           N
ATOM   2260  H   GLN A 221      21.870  43.410   5.750  1.00  0.00           H
ATOM   2261  CA  GLN A 221      22.820  44.250   4.000  1.00  0.00           C
ATOM   2262  HA  GLN A 221      23.040  43.560   3.190  1.00  0.00           H
ATOM   2263  CB  GLN A 221      21.540  45.010   3.680  1.00  0.00           C
ATOM   2264  HB1 GLN A 221      21.120  45.580   4.500  1.00  0.00           H
ATOM   2265  HB2 GLN A 221      20.800  44.230   3.490  1.00  0.00           H
ATOM   2266  CG  GLN A 221      21.540  45.700   2.340  1.00  0.00           C
ATOM   2267  HG1 GLN A 221      22.360  46.420   2.310  1.00  0.00           H
ATOM   2268  HG2 GLN A 221      20.620  46.260   2.220  1.00  0.00           H
ATOM   2269  CD  GLN A 221      21.580  44.730   1.210  1.00  0.00           C
ATOM   2270  OE1 GLN A 221      22.570  44.630   0.480  1.00  0.00           O
ATOM   2271  NE2 GLN A 221      20.510  43.930   1.060  1.00  0.00           N
ATOM   2272 1HE2 GLN A 221      19.650  44.090   1.580  1.00  0.00           H
ATOM   2273 2HE2 GLN A 221      20.520  43.320   0.260  1.00  0.00           H
ATOM   2274  C   GLN A 221      23.980  45.160   4.370  1.00  0.00           C
ATOM   2275  O   GLN A 221      24.810  45.540   3.530  1.00  0.00           O
ATOM   2276  N   THR A 222      24.120  45.510   5.620  1.00  0.00           N
ATOM   2277  H   THR A 222      23.400  45.210   6.270  1.00  0.00           H
ATOM   2278  CA  THR A 222      25.070  46.530   6.140  1.00  0.00           C
ATOM   2279  HA  THR A 222      25.710  46.750   5.290  1.00  0.00           H
ATOM   2280  CB  THR A 222      24.340  47.830   6.580  1.00  0.00           C
ATOM   2281  HB  THR A 222      24.960  48.630   6.980  1.00  0.00           H
ATOM   2282  CG2 THR A 222      23.410  48.260   5.380  1.00  0.00           C
ATOM   2283 1HG2 THR A 222      22.520  47.680   5.160  1.00  0.00           H
ATOM   2284 2HG2 THR A 222      23.040  49.260   5.630  1.00  0.00           H
ATOM   2285 3HG2 THR A 222      24.040  48.270   4.490  1.00  0.00           H
ATOM   2286  OG1 THR A 222      23.390  47.440   7.500  1.00  0.00           O
ATOM   2287  HG1 THR A 222      23.090  48.240   7.930  1.00  0.00           H
ATOM   2288  C   THR A 222      26.030  46.000   7.260  1.00  0.00           C
ATOM   2289  O   THR A 222      26.770  46.770   7.870  1.00  0.00           O
ATOM   2290  N   ASP A 223      26.090  44.700   7.500  1.00  0.00           N
ATOM   2291  H   ASP A 223      25.430  44.120   7.010  1.00  0.00           H
ATOM   2292  CA  ASP A 223      27.050  44.070   8.440  1.00  0.00           C
ATOM   2293  HA  ASP A 223      26.690  43.050   8.600  1.00  0.00           H
ATOM   2294  CB  ASP A 223      28.410  43.990   7.680  1.00  0.00           C
ATOM   2295  HB1 ASP A 223      29.210  43.960   8.420  1.00  0.00           H
ATOM   2296  HB2 ASP A 223      28.450  44.900   7.070  1.00  0.00           H
ATOM   2297  CG  ASP A 223      28.380  42.880   6.620  1.00  0.00           C
ATOM   2298  OD1 ASP A 223      27.460  42.060   6.510  1.00  0.00           O
ATOM   2299  OD2 ASP A 223      29.230  43.000   5.700  1.00  0.00           O
ATOM   2300  C   ASP A 223      27.060  44.600   9.850  1.00  0.00           C
ATOM   2301  O   ASP A 223      28.120  44.830  10.430  1.00  0.00           O
ATOM   2302  N   THR A 224      25.880  44.730  10.410  1.00  0.00           N
ATOM   2303  H   THR A 224      25.070  44.260  10.050  1.00  0.00           H
ATOM   2304  CA  THR A 224      25.760  45.330  11.760  1.00  0.00           C
ATOM   2305  HA  THR A 224      26.690  45.090  12.290  1.00  0.00           H
ATOM   2306  CB  THR A 224      25.620  46.860  11.660  1.00  0.00           C
ATOM   2307  HB  THR A 224      26.550  47.140  11.170  1.00  0.00           H
ATOM   2308  CG2 THR A 224      24.400  47.510  11.000  1.00  0.00           C
ATOM   2309 1HG2 THR A 224      23.500  47.230  11.540  1.00  0.00           H
ATOM   2310 2HG2 THR A 224      24.500  48.590  10.910  1.00  0.00           H
ATOM   2311 3HG2 THR A 224      24.430  47.160   9.970  1.00  0.00           H
ATOM   2312  OG1 THR A 224      25.500  47.350  12.940  1.00  0.00           O
ATOM   2313  HG1 THR A 224      26.370  47.630  13.220  1.00  0.00           H
ATOM   2314  C   THR A 224      24.630  44.680  12.500  1.00  0.00           C
ATOM   2315  O   THR A 224      23.610  44.130  11.990  1.00  0.00           O
ATOM   2316  N   LEU A 225      24.780  44.660  13.790  1.00  0.00           N
ATOM   2317  H   LEU A 225      25.510  45.270  14.150  1.00  0.00           H
ATOM   2318  CA  LEU A 225      23.870  44.210  14.830  1.00  0.00           C
ATOM   2319  HA  LEU A 225      23.270  43.430  14.360  1.00  0.00           H
ATOM   2320  CB  LEU A 225      24.690  43.700  16.010  1.00  0.00           C
ATOM   2321  HB1 LEU A 225      25.430  44.430  16.340  1.00  0.00           H
ATOM   2322  HB2 LEU A 225      25.290  42.860  15.640  1.00  0.00           H
ATOM   2323  CG  LEU A 225      23.870  43.280  17.250  1.00  0.00           C
ATOM   2324  HG  LEU A 225      23.400  44.160  17.670  1.00  0.00           H
ATOM   2325  CD1 LEU A 225      22.900  42.160  16.980  1.00  0.00           C
ATOM   2326 1HD1 LEU A 225      23.350  41.260  16.550  1.00  0.00           H
ATOM   2327 2HD1 LEU A 225      22.410  41.840  17.900  1.00  0.00           H
ATOM   2328 3HD1 LEU A 225      22.150  42.520  16.270  1.00  0.00           H
ATOM   2329  CD2 LEU A 225      24.780  42.830  18.360  1.00  0.00           C
ATOM   2330 1HD2 LEU A 225      25.460  42.060  17.990  1.00  0.00           H
ATOM   2331 2HD2 LEU A 225      25.350  43.650  18.800  1.00  0.00           H
ATOM   2332 3HD2 LEU A 225      24.260  42.290  19.140  1.00  0.00           H
ATOM   2333  C   LEU A 225      22.940  45.430  15.170  1.00  0.00           C
ATOM   2334  O   LEU A 225      23.370  46.400  15.690  1.00  0.00           O
ATOM   2335  N   VAL A 226      21.650  45.200  14.960  1.00  0.00           N
ATOM   2336  H   VAL A 226      21.400  44.230  14.860  1.00  0.00           H
ATOM   2337  CA  VAL A 226      20.590  46.200  15.190  1.00  0.00           C
ATOM   2338  HA  VAL A 226      21.060  47.150  14.930  1.00  0.00           H
ATOM   2339  CB  VAL A 226      19.340  46.010  14.270  1.00  0.00           C
ATOM   2340  HB  VAL A 226      18.780  45.160  14.680  1.00  0.00           H
ATOM   2341  CG1 VAL A 226      18.310  47.140  14.250  1.00  0.00           C
ATOM   2342 1HG1 VAL A 226      17.650  47.260  15.120  1.00  0.00           H
ATOM   2343 2HG1 VAL A 226      18.900  48.050  14.170  1.00  0.00           H
ATOM   2344 3HG1 VAL A 226      17.630  47.050  13.400  1.00  0.00           H
ATOM   2345  CG2 VAL A 226      19.810  45.740  12.820  1.00  0.00           C
ATOM   2346 1HG2 VAL A 226      20.600  46.460  12.620  1.00  0.00           H
ATOM   2347 2HG2 VAL A 226      20.230  44.740  12.680  1.00  0.00           H
ATOM   2348 3HG2 VAL A 226      19.070  45.860  12.030  1.00  0.00           H
ATOM   2349  C   VAL A 226      20.210  46.170  16.660  1.00  0.00           C
ATOM   2350  O   VAL A 226      20.390  47.210  17.290  1.00  0.00           O
ATOM   2351  N   ALA A 227      19.650  45.090  17.170  1.00  0.00           N
ATOM   2352  H   ALA A 227      19.760  44.270  16.590  1.00  0.00           H
ATOM   2353  CA  ALA A 227      18.790  45.050  18.380  1.00  0.00           C
ATOM   2354  HA  ALA A 227      18.970  45.880  19.060  1.00  0.00           H
ATOM   2355  CB  ALA A 227      17.320  44.920  18.050  1.00  0.00           C
ATOM   2356  HB1 ALA A 227      17.250  44.370  17.110  1.00  0.00           H
ATOM   2357  HB2 ALA A 227      16.700  44.510  18.850  1.00  0.00           H
ATOM   2358  HB3 ALA A 227      16.870  45.870  17.760  1.00  0.00           H
ATOM   2359  C   ALA A 227      19.170  43.850  19.220  1.00  0.00           C
ATOM   2360  O   ALA A 227      19.540  42.790  18.640  1.00  0.00           O
ATOM   2361  N   ILE A 228      18.990  43.890  20.580  1.00  0.00           N
ATOM   2362  H   ILE A 228      18.670  44.750  21.010  1.00  0.00           H
ATOM   2363  CA  ILE A 228      19.020  42.690  21.460  1.00  0.00           C
ATOM   2364  HA  ILE A 228      19.130  41.760  20.910  1.00  0.00           H
ATOM   2365  CB  ILE A 228      20.300  42.740  22.270  1.00  0.00           C
ATOM   2366  HB  ILE A 228      20.290  43.640  22.880  1.00  0.00           H
ATOM   2367  CG2 ILE A 228      20.510  41.530  23.170  1.00  0.00           C
ATOM   2368 1HG2 ILE A 228      21.440  41.630  23.730  1.00  0.00           H
ATOM   2369 2HG2 ILE A 228      19.720  41.480  23.910  1.00  0.00           H
ATOM   2370 3HG2 ILE A 228      20.550  40.630  22.550  1.00  0.00           H
ATOM   2371  CG1 ILE A 228      21.570  42.880  21.350  1.00  0.00           C
ATOM   2372 1HG1 ILE A 228      21.240  42.840  20.310  1.00  0.00           H
ATOM   2373 2HG1 ILE A 228      22.310  42.120  21.610  1.00  0.00           H
ATOM   2374  CD  ILE A 228      22.200  44.190  21.560  1.00  0.00           C
ATOM   2375  HD1 ILE A 228      22.820  44.320  20.670  1.00  0.00           H
ATOM   2376  HD2 ILE A 228      21.510  45.020  21.700  1.00  0.00           H
ATOM   2377  HD3 ILE A 228      22.870  44.190  22.420  1.00  0.00           H
ATOM   2378  C   ILE A 228      17.780  42.610  22.280  1.00  0.00           C
ATOM   2379  O   ILE A 228      17.360  43.660  22.650  1.00  0.00           O
ATOM   2380  N   PHE A 229      17.210  41.430  22.520  1.00  0.00           N
ATOM   2381  H   PHE A 229      17.560  40.650  21.980  1.00  0.00           H
ATOM   2382  CA  PHE A 229      15.910  41.130  23.150  1.00  0.00           C
ATOM   2383  HA  PHE A 229      15.390  41.990  23.560  1.00  0.00           H
ATOM   2384  CB  PHE A 229      15.010  40.480  22.090  1.00  0.00           C
ATOM   2385  HB1 PHE A 229      14.120  40.110  22.600  1.00  0.00           H
ATOM   2386  HB2 PHE A 229      15.530  39.600  21.740  1.00  0.00           H
ATOM   2387  CG  PHE A 229      14.650  41.380  20.880  1.00  0.00           C
ATOM   2388  CD1 PHE A 229      13.470  42.130  20.890  1.00  0.00           C
ATOM   2389  HD1 PHE A 229      12.940  42.290  21.820  1.00  0.00           H
ATOM   2390  CE1 PHE A 229      12.980  42.640  19.690  1.00  0.00           C
ATOM   2391  HE1 PHE A 229      12.130  43.300  19.770  1.00  0.00           H
ATOM   2392  CZ  PHE A 229      13.710  42.430  18.500  1.00  0.00           C
ATOM   2393  HZ  PHE A 229      13.370  42.860  17.580  1.00  0.00           H
ATOM   2394  CE2 PHE A 229      14.930  41.690  18.470  1.00  0.00           C
ATOM   2395  HE2 PHE A 229      15.390  41.440  17.530  1.00  0.00           H
ATOM   2396  CD2 PHE A 229      15.360  41.100  19.690  1.00  0.00           C
ATOM   2397  HD2 PHE A 229      16.290  40.550  19.770  1.00  0.00           H
ATOM   2398  C   PHE A 229      16.050  40.200  24.390  1.00  0.00           C
ATOM   2399  O   PHE A 229      16.170  38.960  24.180  1.00  0.00           O
ATOM   2400  N   GLY A 230      16.110  40.820  25.540  1.00  0.00           N
ATOM   2401  H   GLY A 230      15.930  41.810  25.620  1.00  0.00           H
ATOM   2402  CA  GLY A 230      16.390  40.050  26.730  1.00  0.00           C
ATOM   2403  HA1 GLY A 230      17.100  39.260  26.490  1.00  0.00           H
ATOM   2404  HA2 GLY A 230      15.450  39.640  27.090  1.00  0.00           H
ATOM   2405  C   GLY A 230      17.000  41.030  27.790  1.00  0.00           C
ATOM   2406  O   GLY A 230      17.570  42.070  27.500  1.00  0.00           O
ATOM   2407  N   GLY A 231      16.730  40.680  29.070  1.00  0.00           N
ATOM   2408  H   GLY A 231      16.490  39.720  29.260  1.00  0.00           H
ATOM   2409  CA  GLY A 231      16.700  41.580  30.110  1.00  0.00           C
ATOM   2410  HA1 GLY A 231      16.330  42.580  29.870  1.00  0.00           H
ATOM   2411  HA2 GLY A 231      17.700  41.670  30.550  1.00  0.00           H
ATOM   2412  C   GLY A 231      15.790  41.130  31.250  1.00  0.00           C
ATOM   2413  O   GLY A 231      15.440  39.910  31.250  1.00  0.00           O
ATOM   2414  N   VAL A 232      15.490  42.010  32.200  1.00  0.00           N
ATOM   2415  H   VAL A 232      15.970  42.890  32.180  1.00  0.00           H
ATOM   2416  CA  VAL A 232      14.910  41.630  33.540  1.00  0.00           C
ATOM   2417  HA  VAL A 232      15.640  41.040  34.100  1.00  0.00           H
ATOM   2418  CB  VAL A 232      14.610  42.950  34.290  1.00  0.00           C
ATOM   2419  HB  VAL A 232      15.380  43.700  34.080  1.00  0.00           H
ATOM   2420  CG1 VAL A 232      13.250  43.650  33.780  1.00  0.00           C
ATOM   2421 1HG1 VAL A 232      13.200  44.710  34.000  1.00  0.00           H
ATOM   2422 2HG1 VAL A 232      13.150  43.440  32.720  1.00  0.00           H
ATOM   2423 3HG1 VAL A 232      12.410  43.240  34.340  1.00  0.00           H
ATOM   2424  CG2 VAL A 232      14.670  42.740  35.810  1.00  0.00           C
ATOM   2425 1HG2 VAL A 232      14.050  41.960  36.260  1.00  0.00           H
ATOM   2426 2HG2 VAL A 232      15.650  42.350  36.070  1.00  0.00           H
ATOM   2427 3HG2 VAL A 232      14.490  43.660  36.360  1.00  0.00           H
ATOM   2428  C   VAL A 232      13.720  40.710  33.480  1.00  0.00           C
ATOM   2429  O   VAL A 232      13.420  40.020  34.460  1.00  0.00           O
ATOM   2430  N   GLU A 233      12.970  40.760  32.360  1.00  0.00           N
ATOM   2431  H   GLU A 233      13.310  41.270  31.570  1.00  0.00           H
ATOM   2432  CA  GLU A 233      11.740  39.900  32.150  1.00  0.00           C
ATOM   2433  HA  GLU A 233      11.880  39.160  32.940  1.00  0.00           H
ATOM   2434  CB  GLU A 233      10.520  40.760  32.490  1.00  0.00           C
ATOM   2435  HB1 GLU A 233      10.140  41.260  31.600  1.00  0.00           H
ATOM   2436  HB2 GLU A 233      10.740  41.560  33.200  1.00  0.00           H
ATOM   2437  CG  GLU A 233       9.240  40.120  33.200  1.00  0.00           C
ATOM   2438  HG1 GLU A 233       8.500  40.000  32.400  1.00  0.00           H
ATOM   2439  HG2 GLU A 233       8.840  40.870  33.890  1.00  0.00           H
ATOM   2440  CD  GLU A 233       9.480  38.870  33.980  1.00  0.00           C
ATOM   2441  OE1 GLU A 233       9.640  38.910  35.240  1.00  0.00           O
ATOM   2442  OE2 GLU A 233       9.560  37.730  33.500  1.00  0.00           O
ATOM   2443  C   GLU A 233      11.670  39.060  30.890  1.00  0.00           C
ATOM   2444  O   GLU A 233      10.620  38.410  30.590  1.00  0.00           O
ATOM   2445  N   GLY A 234      12.800  39.040  30.160  1.00  0.00           N
ATOM   2446  H   GLY A 234      13.590  39.510  30.570  1.00  0.00           H
ATOM   2447  CA  GLY A 234      13.160  37.980  29.170  1.00  0.00           C
ATOM   2448  HA1 GLY A 234      14.020  38.180  28.530  1.00  0.00           H
ATOM   2449  HA2 GLY A 234      12.400  37.910  28.390  1.00  0.00           H
ATOM   2450  C   GLY A 234      13.330  36.630  29.910  1.00  0.00           C
ATOM   2451  O   GLY A 234      13.170  36.520  31.140  1.00  0.00           O
ATOM   2452  N   HIS A 235      13.680  35.590  29.150  1.00  0.00           N
ATOM   2453  H   HIS A 235      13.970  35.850  28.210  1.00  0.00           H
ATOM   2454  CA  HIS A 235      14.030  34.200  29.590  1.00  0.00           C
ATOM   2455  HA  HIS A 235      13.220  33.800  30.200  1.00  0.00           H
ATOM   2456  CB  HIS A 235      14.120  33.230  28.410  1.00  0.00           C
ATOM   2457  HB1 HIS A 235      14.420  32.250  28.770  1.00  0.00           H
ATOM   2458  HB2 HIS A 235      14.980  33.490  27.800  1.00  0.00           H
ATOM   2459  CG  HIS A 235      12.890  33.220  27.480  1.00  0.00           C
ATOM   2460  ND1 HIS A 235      11.600  32.770  27.740  1.00  0.00           N
ATOM   2461  CE1 HIS A 235      10.850  32.970  26.610  1.00  0.00           C
ATOM   2462  HE1 HIS A 235       9.810  32.690  26.560  1.00  0.00           H
ATOM   2463  NE2 HIS A 235      11.650  33.430  25.660  1.00  0.00           N
ATOM   2464  HE2 HIS A 235      11.380  33.690  24.720  1.00  0.00           H
ATOM   2465  CD2 HIS A 235      12.910  33.610  26.170  1.00  0.00           C
ATOM   2466  HD2 HIS A 235      13.750  34.070  25.680  1.00  0.00           H
ATOM   2467  C   HIS A 235      15.230  34.170  30.460  1.00  0.00           C
ATOM   2468  O   HIS A 235      16.230  34.820  30.180  1.00  0.00           O
ATOM   2469  N   ARG A 236      15.200  33.330  31.580  1.00  0.00           N
ATOM   2470  H   ARG A 236      14.390  32.740  31.750  1.00  0.00           H
ATOM   2471  CA  ARG A 236      16.310  33.120  32.570  1.00  0.00           C
ATOM   2472  HA  ARG A 236      16.910  34.020  32.630  1.00  0.00           H
ATOM   2473  CB  ARG A 236      15.610  32.830  33.920  1.00  0.00           C
ATOM   2474  HB1 ARG A 236      16.310  32.270  34.540  1.00  0.00           H
ATOM   2475  HB2 ARG A 236      14.800  32.160  33.640  1.00  0.00           H
ATOM   2476  CG  ARG A 236      15.190  34.070  34.710  1.00  0.00           C
ATOM   2477  HG1 ARG A 236      16.060  34.620  35.060  1.00  0.00           H
ATOM   2478  HG2 ARG A 236      14.720  33.790  35.660  1.00  0.00           H
ATOM   2479  CD  ARG A 236      14.140  34.930  34.120  1.00  0.00           C
ATOM   2480  HD1 ARG A 236      13.340  34.260  33.820  1.00  0.00           H
ATOM   2481  HD2 ARG A 236      14.430  35.430  33.200  1.00  0.00           H
ATOM   2482  NE  ARG A 236      13.550  35.830  35.150  1.00  0.00           N
ATOM   2483  HE  ARG A 236      13.680  35.600  36.120  1.00  0.00           H
ATOM   2484  CZ  ARG A 236      12.410  36.460  34.850  1.00  0.00           C
ATOM   2485  NH1 ARG A 236      11.780  36.360  33.660  1.00  0.00           N
ATOM   2486 1HH1 ARG A 236      12.080  35.710  32.950  1.00  0.00           H
ATOM   2487 2HH1 ARG A 236      10.900  36.820  33.450  1.00  0.00           H
ATOM   2488  NH2 ARG A 236      11.790  37.200  35.720  1.00  0.00           N
ATOM   2489 1HH2 ARG A 236      12.100  37.290  36.680  1.00  0.00           H
ATOM   2490 2HH2 ARG A 236      10.880  37.600  35.540  1.00  0.00           H
ATOM   2491  C   ARG A 236      17.190  31.960  32.170  1.00  0.00           C
ATOM   2492  O   ARG A 236      17.940  31.430  33.030  1.00  0.00           O
ATOM   2493  N   ASP A 237      16.970  31.430  31.000  1.00  0.00           N
ATOM   2494  H   ASP A 237      16.190  31.820  30.490  1.00  0.00           H
ATOM   2495  CA  ASP A 237      17.650  30.270  30.470  1.00  0.00           C
ATOM   2496  HA  ASP A 237      18.680  30.380  30.800  1.00  0.00           H
ATOM   2497  CB  ASP A 237      17.000  29.030  31.050  1.00  0.00           C
ATOM   2498  HB1 ASP A 237      16.110  28.800  30.460  1.00  0.00           H
ATOM   2499  HB2 ASP A 237      16.620  29.290  32.040  1.00  0.00           H
ATOM   2500  CG  ASP A 237      17.930  27.750  31.170  1.00  0.00           C
ATOM   2501  OD1 ASP A 237      19.100  27.790  30.680  1.00  0.00           O
ATOM   2502  OD2 ASP A 237      17.530  26.670  31.670  1.00  0.00           O
ATOM   2503  C   ASP A 237      17.710  30.120  28.870  1.00  0.00           C
ATOM   2504  O   ASP A 237      16.960  30.890  28.210  1.00  0.00           O
ATOM   2505  N   GLU A 238      18.580  29.280  28.350  1.00  0.00           N
ATOM   2506  H   GLU A 238      19.260  28.820  28.940  1.00  0.00           H
ATOM   2507  CA  GLU A 238      18.910  29.120  26.910  1.00  0.00           C
ATOM   2508  HA  GLU A 238      19.650  29.890  26.690  1.00  0.00           H
ATOM   2509  CB  GLU A 238      19.570  27.710  26.710  1.00  0.00           C
ATOM   2510  HB1 GLU A 238      19.110  26.980  27.380  1.00  0.00           H
ATOM   2511  HB2 GLU A 238      20.620  27.650  26.990  1.00  0.00           H
ATOM   2512  CG  GLU A 238      19.460  27.030  25.320  1.00  0.00           C
ATOM   2513  HG1 GLU A 238      19.640  27.830  24.600  1.00  0.00           H
ATOM   2514  HG2 GLU A 238      18.450  26.640  25.240  1.00  0.00           H
ATOM   2515  CD  GLU A 238      20.440  25.890  25.230  1.00  0.00           C
ATOM   2516  OE1 GLU A 238      20.810  25.220  26.250  1.00  0.00           O
ATOM   2517  OE2 GLU A 238      20.900  25.740  24.070  1.00  0.00           O
ATOM   2518  C   GLU A 238      17.610  29.170  26.050  1.00  0.00           C
ATOM   2519  O   GLU A 238      16.760  28.360  26.290  1.00  0.00           O
ATOM   2520  N   VAL A 239      17.450  30.050  25.090  1.00  0.00           N
ATOM   2521  H   VAL A 239      18.270  30.580  24.830  1.00  0.00           H
ATOM   2522  CA  VAL A 239      16.320  29.910  24.060  1.00  0.00           C
ATOM   2523  HA  VAL A 239      15.450  29.690  24.680  1.00  0.00           H
ATOM   2524  CB  VAL A 239      16.120  31.230  23.320  1.00  0.00           C
ATOM   2525  HB  VAL A 239      17.050  31.300  22.760  1.00  0.00           H
ATOM   2526  CG1 VAL A 239      14.920  31.190  22.400  1.00  0.00           C
ATOM   2527 1HG1 VAL A 239      14.730  32.200  22.040  1.00  0.00           H
ATOM   2528 2HG1 VAL A 239      15.210  30.670  21.490  1.00  0.00           H
ATOM   2529 3HG1 VAL A 239      14.120  30.700  22.960  1.00  0.00           H
ATOM   2530  CG2 VAL A 239      16.020  32.400  24.320  1.00  0.00           C
ATOM   2531 1HG2 VAL A 239      16.930  32.620  24.880  1.00  0.00           H
ATOM   2532 2HG2 VAL A 239      15.670  33.300  23.820  1.00  0.00           H
ATOM   2533 3HG2 VAL A 239      15.250  32.200  25.080  1.00  0.00           H
ATOM   2534  C   VAL A 239      16.540  28.770  23.030  1.00  0.00           C
ATOM   2535  O   VAL A 239      17.530  28.770  22.340  1.00  0.00           O
ATOM   2536  N   LEU A 240      15.500  27.950  22.750  1.00  0.00           N
ATOM   2537  H   LEU A 240      14.700  28.070  23.350  1.00  0.00           H
ATOM   2538  CA  LEU A 240      15.540  26.950  21.670  1.00  0.00           C
ATOM   2539  HA  LEU A 240      16.550  26.790  21.300  1.00  0.00           H
ATOM   2540  CB  LEU A 240      15.210  25.500  22.270  1.00  0.00           C
ATOM   2541  HB1 LEU A 240      15.210  24.820  21.420  1.00  0.00           H
ATOM   2542  HB2 LEU A 240      14.200  25.530  22.690  1.00  0.00           H
ATOM   2543  CG  LEU A 240      16.140  24.900  23.320  1.00  0.00           C
ATOM   2544  HG  LEU A 240      16.160  25.600  24.150  1.00  0.00           H
ATOM   2545  CD1 LEU A 240      15.570  23.590  23.800  1.00  0.00           C
ATOM   2546 1HD1 LEU A 240      16.190  23.190  24.600  1.00  0.00           H
ATOM   2547 2HD1 LEU A 240      14.610  23.790  24.280  1.00  0.00           H
ATOM   2548 3HD1 LEU A 240      15.520  22.910  22.950  1.00  0.00           H
ATOM   2549  CD2 LEU A 240      17.630  24.630  22.900  1.00  0.00           C
ATOM   2550 1HD2 LEU A 240      18.270  24.340  23.730  1.00  0.00           H
ATOM   2551 2HD2 LEU A 240      17.560  23.890  22.100  1.00  0.00           H
ATOM   2552 3HD2 LEU A 240      17.910  25.580  22.440  1.00  0.00           H
ATOM   2553  C   LEU A 240      14.780  27.230  20.420  1.00  0.00           C
ATOM   2554  O   LEU A 240      15.060  26.670  19.370  1.00  0.00           O
ATOM   2555  N   SER A 241      13.760  28.110  20.450  1.00  0.00           N
ATOM   2556  H   SER A 241      13.630  28.660  21.280  1.00  0.00           H
ATOM   2557  CA  SER A 241      12.850  28.340  19.340  1.00  0.00           C
ATOM   2558  HA  SER A 241      13.390  28.220  18.400  1.00  0.00           H
ATOM   2559  CB  SER A 241      11.890  27.160  19.270  1.00  0.00           C
ATOM   2560  HB1 SER A 241      11.400  27.060  20.240  1.00  0.00           H
ATOM   2561  HB2 SER A 241      12.480  26.250  19.140  1.00  0.00           H
ATOM   2562  OG  SER A 241      10.980  27.390  18.290  1.00  0.00           O
ATOM   2563  HG  SER A 241      11.410  27.530  17.450  1.00  0.00           H
ATOM   2564  C   SER A 241      12.260  29.710  19.230  1.00  0.00           C
ATOM   2565  O   SER A 241      11.750  30.280  20.190  1.00  0.00           O
ATOM   2566  N   ALA A 242      12.200  30.220  17.990  1.00  0.00           N
ATOM   2567  H   ALA A 242      12.580  29.700  17.210  1.00  0.00           H
ATOM   2568  CA  ALA A 242      11.400  31.350  17.680  1.00  0.00           C
ATOM   2569  HA  ALA A 242      10.570  31.510  18.370  1.00  0.00           H
ATOM   2570  CB  ALA A 242      12.400  32.570  17.830  1.00  0.00           C
ATOM   2571  HB1 ALA A 242      13.180  32.520  17.070  1.00  0.00           H
ATOM   2572  HB2 ALA A 242      11.850  33.500  17.780  1.00  0.00           H
ATOM   2573  HB3 ALA A 242      12.780  32.660  18.850  1.00  0.00           H
ATOM   2574  C   ALA A 242      10.740  31.460  16.250  1.00  0.00           C
ATOM   2575  O   ALA A 242      11.130  30.800  15.310  1.00  0.00           O
ATOM   2576  N   ASP A 243       9.800  32.370  16.100  1.00  0.00           N
ATOM   2577  H   ASP A 243       9.560  32.880  16.940  1.00  0.00           H
ATOM   2578  CA  ASP A 243       8.960  32.490  14.930  1.00  0.00           C
ATOM   2579  HA  ASP A 243       9.570  32.430  14.030  1.00  0.00           H
ATOM   2580  CB  ASP A 243       7.920  31.390  14.840  1.00  0.00           C
ATOM   2581  HB1 ASP A 243       7.050  31.490  15.480  1.00  0.00           H
ATOM   2582  HB2 ASP A 243       8.370  30.460  15.200  1.00  0.00           H
ATOM   2583  CG  ASP A 243       7.480  31.020  13.380  1.00  0.00           C
ATOM   2584  OD1 ASP A 243       6.300  30.570  13.280  1.00  0.00           O
ATOM   2585  OD2 ASP A 243       8.300  31.180  12.460  1.00  0.00           O
ATOM   2586  C   ASP A 243       8.290  33.910  14.750  1.00  0.00           C
ATOM   2587  O   ASP A 243       7.820  34.590  15.690  1.00  0.00           O
ATOM   2588  N   TYR A 244       8.290  34.410  13.550  1.00  0.00           N
ATOM   2589  H   TYR A 244       8.770  33.860  12.840  1.00  0.00           H
ATOM   2590  CA  TYR A 244       7.670  35.620  13.080  1.00  0.00           C
ATOM   2591  HA  TYR A 244       7.800  36.480  13.740  1.00  0.00           H
ATOM   2592  CB  TYR A 244       8.380  36.010  11.730  1.00  0.00           C
ATOM   2593  HB1 TYR A 244       7.650  36.360  11.010  1.00  0.00           H
ATOM   2594  HB2 TYR A 244       8.630  35.080  11.210  1.00  0.00           H
ATOM   2595  CG  TYR A 244       9.660  36.810  12.000  1.00  0.00           C
ATOM   2596  CD1 TYR A 244       9.490  38.090  12.510  1.00  0.00           C
ATOM   2597  HD1 TYR A 244       8.490  38.360  12.810  1.00  0.00           H
ATOM   2598  CE1 TYR A 244      10.500  38.950  12.760  1.00  0.00           C
ATOM   2599  HE1 TYR A 244      10.210  39.910  13.150  1.00  0.00           H
ATOM   2600  CZ  TYR A 244      11.810  38.590  12.410  1.00  0.00           C
ATOM   2601  OH  TYR A 244      12.870  39.460  12.560  1.00  0.00           O
ATOM   2602  HH  TYR A 244      13.630  38.880  12.450  1.00  0.00           H
ATOM   2603  CE2 TYR A 244      11.980  37.250  11.970  1.00  0.00           C
ATOM   2604  HE2 TYR A 244      12.930  36.840  11.640  1.00  0.00           H
ATOM   2605  CD2 TYR A 244      10.920  36.380  11.710  1.00  0.00           C
ATOM   2606  HD2 TYR A 244      11.120  35.420  11.250  1.00  0.00           H
ATOM   2607  C   TYR A 244       6.180  35.300  12.840  1.00  0.00           C
ATOM   2608  O   TYR A 244       5.820  34.270  12.260  1.00  0.00           O
ATOM   2609  N   ASP A 245       5.290  36.300  13.160  1.00  0.00           N
ATOM   2610  H   ASP A 245       5.630  37.160  13.570  1.00  0.00           H
ATOM   2611  CA  ASP A 245       3.820  36.220  12.740  1.00  0.00           C
ATOM   2612  HA  ASP A 245       3.460  35.220  13.010  1.00  0.00           H
ATOM   2613  CB  ASP A 245       2.960  37.260  13.370  1.00  0.00           C
ATOM   2614  HB1 ASP A 245       3.000  37.290  14.460  1.00  0.00           H
ATOM   2615  HB2 ASP A 245       1.930  36.950  13.190  1.00  0.00           H
ATOM   2616  CG  ASP A 245       3.120  38.620  12.720  1.00  0.00           C
ATOM   2617  OD1 ASP A 245       2.350  39.120  11.850  1.00  0.00           O
ATOM   2618  OD2 ASP A 245       4.020  39.390  13.150  1.00  0.00           O
ATOM   2619  C   ASP A 245       3.710  36.310  11.180  1.00  0.00           C
ATOM   2620  O   ASP A 245       4.780  36.520  10.610  1.00  0.00           O
ATOM   2621  N   LEU A 246       2.560  36.190  10.460  1.00  0.00           N
ATOM   2622  H   LEU A 246       1.700  36.060  10.970  1.00  0.00           H
ATOM   2623  CA  LEU A 246       2.430  36.200   9.010  1.00  0.00           C
ATOM   2624  HA  LEU A 246       3.060  35.390   8.660  1.00  0.00           H
ATOM   2625  CB  LEU A 246       0.940  36.010   8.570  1.00  0.00           C
ATOM   2626  HB1 LEU A 246       0.350  36.700   9.170  1.00  0.00           H
ATOM   2627  HB2 LEU A 246       0.740  34.960   8.790  1.00  0.00           H
ATOM   2628  CG  LEU A 246       0.600  36.220   7.150  1.00  0.00           C
ATOM   2629  HG  LEU A 246       0.830  37.250   6.860  1.00  0.00           H
ATOM   2630  CD1 LEU A 246       1.370  35.420   6.060  1.00  0.00           C
ATOM   2631 1HD1 LEU A 246       2.440  35.560   6.150  1.00  0.00           H
ATOM   2632 2HD1 LEU A 246       1.170  34.360   6.200  1.00  0.00           H
ATOM   2633 3HD1 LEU A 246       0.970  35.710   5.090  1.00  0.00           H
ATOM   2634  CD2 LEU A 246      -0.900  36.120   6.920  1.00  0.00           C
ATOM   2635 1HD2 LEU A 246      -1.130  36.270   5.860  1.00  0.00           H
ATOM   2636 2HD2 LEU A 246      -1.330  35.150   7.140  1.00  0.00           H
ATOM   2637 3HD2 LEU A 246      -1.470  36.850   7.490  1.00  0.00           H
ATOM   2638  C   LEU A 246       2.950  37.510   8.310  1.00  0.00           C
ATOM   2639  O   LEU A 246       3.620  37.460   7.250  1.00  0.00           O
ATOM   2640  N   LEU A 247       2.620  38.690   8.830  1.00  0.00           N
ATOM   2641  H   LEU A 247       2.090  38.740   9.690  1.00  0.00           H
ATOM   2642  CA  LEU A 247       3.310  39.940   8.460  1.00  0.00           C
ATOM   2643  HA  LEU A 247       3.330  39.850   7.370  1.00  0.00           H
ATOM   2644  CB  LEU A 247       2.540  41.180   8.980  1.00  0.00           C
ATOM   2645  HB1 LEU A 247       3.030  42.090   8.630  1.00  0.00           H
ATOM   2646  HB2 LEU A 247       2.450  41.120  10.060  1.00  0.00           H
ATOM   2647  CG  LEU A 247       1.080  41.330   8.580  1.00  0.00           C
ATOM   2648  HG  LEU A 247       0.530  40.580   9.160  1.00  0.00           H
ATOM   2649  CD1 LEU A 247       0.510  42.690   9.050  1.00  0.00           C
ATOM   2650 1HD1 LEU A 247       0.510  42.800  10.140  1.00  0.00           H
ATOM   2651 2HD1 LEU A 247       1.150  43.520   8.760  1.00  0.00           H
ATOM   2652 3HD1 LEU A 247      -0.500  42.880   8.690  1.00  0.00           H
ATOM   2653  CD2 LEU A 247       0.770  41.110   7.080  1.00  0.00           C
ATOM   2654 1HD2 LEU A 247       1.310  41.800   6.440  1.00  0.00           H
ATOM   2655 2HD2 LEU A 247       0.980  40.090   6.770  1.00  0.00           H
ATOM   2656 3HD2 LEU A 247      -0.300  41.200   6.840  1.00  0.00           H
ATOM   2657  C   LEU A 247       4.760  40.100   9.070  1.00  0.00           C
ATOM   2658  O   LEU A 247       5.500  40.920   8.570  1.00  0.00           O
ATOM   2659  N   GLY A 248       5.080  39.450  10.220  1.00  0.00           N
ATOM   2660  H   GLY A 248       4.390  38.880  10.700  1.00  0.00           H
ATOM   2661  CA  GLY A 248       6.280  39.830  11.010  1.00  0.00           C
ATOM   2662  HA1 GLY A 248       7.080  39.950  10.270  1.00  0.00           H
ATOM   2663  HA2 GLY A 248       6.400  38.940  11.630  1.00  0.00           H
ATOM   2664  C   GLY A 248       6.290  41.120  11.840  1.00  0.00           C
ATOM   2665  O   GLY A 248       7.380  41.600  12.280  1.00  0.00           O
ATOM   2666  N   GLU A 249       5.170  41.700  12.160  1.00  0.00           N
ATOM   2667  H   GLU A 249       4.380  41.080  12.040  1.00  0.00           H
ATOM   2668  CA  GLU A 249       5.040  42.690  13.240  1.00  0.00           C
ATOM   2669  HA  GLU A 249       5.710  43.510  12.970  1.00  0.00           H
ATOM   2670  CB  GLU A 249       3.570  43.170  13.250  1.00  0.00           C
ATOM   2671  HB1 GLU A 249       3.360  43.820  14.100  1.00  0.00           H
ATOM   2672  HB2 GLU A 249       2.950  42.280  13.300  1.00  0.00           H
ATOM   2673  CG  GLU A 249       3.140  43.950  11.940  1.00  0.00           C
ATOM   2674  HG1 GLU A 249       3.280  43.230  11.130  1.00  0.00           H
ATOM   2675  HG2 GLU A 249       3.790  44.820  11.870  1.00  0.00           H
ATOM   2676  CD  GLU A 249       1.680  44.390  12.050  1.00  0.00           C
ATOM   2677  OE1 GLU A 249       1.320  45.530  11.620  1.00  0.00           O
ATOM   2678  OE2 GLU A 249       0.830  43.730  12.650  1.00  0.00           O
ATOM   2679  C   GLU A 249       5.480  42.200  14.660  1.00  0.00           C
ATOM   2680  O   GLU A 249       5.890  43.010  15.480  1.00  0.00           O
ATOM   2681  N   LYS A 250       5.230  40.990  14.980  1.00  0.00           N
ATOM   2682  H   LYS A 250       4.830  40.370  14.280  1.00  0.00           H
ATOM   2683  CA  LYS A 250       5.560  40.360  16.270  1.00  0.00           C
ATOM   2684  HA  LYS A 250       6.160  41.060  16.850  1.00  0.00           H
ATOM   2685  CB  LYS A 250       4.320  40.180  17.150  1.00  0.00           C
ATOM   2686  HB1 LYS A 250       4.080  41.160  17.560  1.00  0.00           H
ATOM   2687  HB2 LYS A 250       4.500  39.600  18.050  1.00  0.00           H
ATOM   2688  CG  LYS A 250       3.090  39.500  16.550  1.00  0.00           C
ATOM   2689  HG1 LYS A 250       2.610  39.010  17.390  1.00  0.00           H
ATOM   2690  HG2 LYS A 250       3.340  38.730  15.820  1.00  0.00           H
ATOM   2691  CD  LYS A 250       2.100  40.450  15.800  1.00  0.00           C
ATOM   2692  HD1 LYS A 250       2.560  40.690  14.840  1.00  0.00           H
ATOM   2693  HD2 LYS A 250       1.850  41.330  16.410  1.00  0.00           H
ATOM   2694  CE  LYS A 250       0.780  39.750  15.510  1.00  0.00           C
ATOM   2695  HE1 LYS A 250       0.390  39.310  16.430  1.00  0.00           H
ATOM   2696  HE2 LYS A 250       0.870  38.920  14.810  1.00  0.00           H
ATOM   2697  NZ  LYS A 250      -0.260  40.630  15.040  1.00  0.00           N
ATOM   2698  HZ1 LYS A 250      -0.050  40.910  14.090  1.00  0.00           H
ATOM   2699  HZ2 LYS A 250      -1.070  40.040  14.990  1.00  0.00           H
ATOM   2700  HZ3 LYS A 250      -0.370  41.390  15.700  1.00  0.00           H
ATOM   2701  C   LYS A 250       6.310  39.090  16.160  1.00  0.00           C
ATOM   2702  O   LYS A 250       6.200  38.350  15.160  1.00  0.00           O
ATOM   2703  N   ILE A 251       7.190  38.900  17.190  1.00  0.00           N
ATOM   2704  H   ILE A 251       7.090  39.550  17.950  1.00  0.00           H
ATOM   2705  CA  ILE A 251       7.940  37.590  17.360  1.00  0.00           C
ATOM   2706  HA  ILE A 251       7.750  36.890  16.540  1.00  0.00           H
ATOM   2707  CB  ILE A 251       9.470  37.870  17.410  1.00  0.00           C
ATOM   2708  HB  ILE A 251       9.560  38.680  18.120  1.00  0.00           H
ATOM   2709  CG2 ILE A 251      10.370  36.740  17.890  1.00  0.00           C
ATOM   2710 1HG2 ILE A 251      10.100  36.600  18.940  1.00  0.00           H
ATOM   2711 2HG2 ILE A 251      10.350  35.820  17.300  1.00  0.00           H
ATOM   2712 3HG2 ILE A 251      11.440  36.950  17.940  1.00  0.00           H
ATOM   2713  CG1 ILE A 251      10.050  38.280  16.030  1.00  0.00           C
ATOM   2714 1HG1 ILE A 251       9.270  38.750  15.430  1.00  0.00           H
ATOM   2715 2HG1 ILE A 251      10.350  37.360  15.540  1.00  0.00           H
ATOM   2716  CD  ILE A 251      11.240  39.240  16.100  1.00  0.00           C
ATOM   2717  HD1 ILE A 251      10.890  40.030  16.770  1.00  0.00           H
ATOM   2718  HD2 ILE A 251      12.160  38.810  16.500  1.00  0.00           H
ATOM   2719  HD3 ILE A 251      11.420  39.730  15.140  1.00  0.00           H
ATOM   2720  C   ILE A 251       7.490  36.890  18.630  1.00  0.00           C
ATOM   2721  O   ILE A 251       7.200  37.570  19.640  1.00  0.00           O
ATOM   2722  N   MET A 252       7.580  35.530  18.600  1.00  0.00           N
ATOM   2723  H   MET A 252       7.870  35.070  17.740  1.00  0.00           H
ATOM   2724  CA  MET A 252       7.260  34.600  19.690  1.00  0.00           C
ATOM   2725  HA  MET A 252       6.990  35.140  20.590  1.00  0.00           H
ATOM   2726  CB  MET A 252       6.040  33.790  19.290  1.00  0.00           C
ATOM   2727  HB1 MET A 252       6.140  33.390  18.280  1.00  0.00           H
ATOM   2728  HB2 MET A 252       5.200  34.480  19.240  1.00  0.00           H
ATOM   2729  CG  MET A 252       5.730  32.620  20.300  1.00  0.00           C
ATOM   2730  HG1 MET A 252       6.530  31.900  20.450  1.00  0.00           H
ATOM   2731  HG2 MET A 252       4.850  32.080  19.930  1.00  0.00           H
ATOM   2732  SD  MET A 252       5.610  33.270  21.970  1.00  0.00           S
ATOM   2733  CE  MET A 252       4.050  34.200  21.880  1.00  0.00           C
ATOM   2734  HE1 MET A 252       4.060  35.000  22.620  1.00  0.00           H
ATOM   2735  HE2 MET A 252       3.970  34.570  20.860  1.00  0.00           H
ATOM   2736  HE3 MET A 252       3.260  33.510  22.190  1.00  0.00           H
ATOM   2737  C   MET A 252       8.520  33.820  19.950  1.00  0.00           C
ATOM   2738  O   MET A 252       9.160  33.530  18.960  1.00  0.00           O
ATOM   2739  N   SER A 253       8.770  33.580  21.220  1.00  0.00           N
ATOM   2740  H   SER A 253       8.160  33.990  21.920  1.00  0.00           H
ATOM   2741  CA  SER A 253      10.020  32.930  21.650  1.00  0.00           C
ATOM   2742  HA  SER A 253      10.290  32.310  20.800  1.00  0.00           H
ATOM   2743  CB  SER A 253      11.020  34.080  21.990  1.00  0.00           C
ATOM   2744  HB1 SER A 253      11.080  34.730  21.120  1.00  0.00           H
ATOM   2745  HB2 SER A 253      12.040  33.690  22.050  1.00  0.00           H
ATOM   2746  OG  SER A 253      10.690  34.730  23.190  1.00  0.00           O
ATOM   2747  HG  SER A 253       9.760  34.960  23.190  1.00  0.00           H
ATOM   2748  C   SER A 253       9.880  32.100  22.920  1.00  0.00           C
ATOM   2749  O   SER A 253       9.150  32.460  23.830  1.00  0.00           O
ATOM   2750  N   CYS A 254      10.570  30.920  22.820  1.00  0.00           N
ATOM   2751  H   CYS A 254      11.200  30.860  22.030  1.00  0.00           H
ATOM   2752  CA  CYS A 254      10.540  29.860  23.860  1.00  0.00           C
ATOM   2753  HA  CYS A 254      10.650  30.410  24.800  1.00  0.00           H
ATOM   2754  CB  CYS A 254       9.230  29.110  23.810  1.00  0.00           C
ATOM   2755  HB1 CYS A 254       9.320  28.380  23.010  1.00  0.00           H
ATOM   2756  HB2 CYS A 254       8.460  29.800  23.460  1.00  0.00           H
ATOM   2757  SG  CYS A 254       8.820  28.350  25.460  1.00  0.00           S
ATOM   2758  HG  CYS A 254       8.470  29.470  26.100  1.00  0.00           H
ATOM   2759  C   CYS A 254      11.760  28.950  23.880  1.00  0.00           C
ATOM   2760  O   CYS A 254      12.510  28.940  22.880  1.00  0.00           O
ATOM   2761  N   GLY A 255      11.910  28.130  24.960  1.00  0.00           N
ATOM   2762  H   GLY A 255      11.300  28.250  25.760  1.00  0.00           H
ATOM   2763  CA  GLY A 255      13.130  27.340  25.070  1.00  0.00           C
ATOM   2764  HA1 GLY A 255      13.990  28.010  25.040  1.00  0.00           H
ATOM   2765  HA2 GLY A 255      13.300  26.630  24.260  1.00  0.00           H
ATOM   2766  C   GLY A 255      13.220  26.610  26.400  1.00  0.00           C
ATOM   2767  O   GLY A 255      12.270  26.230  27.050  1.00  0.00           O
ATOM   2768  N   MET A 256      14.440  26.470  26.930  1.00  0.00           N
ATOM   2769  H   MET A 256      15.200  26.880  26.410  1.00  0.00           H
ATOM   2770  CA  MET A 256      14.710  25.880  28.220  1.00  0.00           C
ATOM   2771  HA  MET A 256      14.350  24.860  28.180  1.00  0.00           H
ATOM   2772  CB  MET A 256      16.250  25.960  28.540  1.00  0.00           C
ATOM   2773  HB1 MET A 256      16.300  25.480  29.520  1.00  0.00           H
ATOM   2774  HB2 MET A 256      16.590  27.000  28.590  1.00  0.00           H
ATOM   2775  CG  MET A 256      17.140  25.140  27.690  1.00  0.00           C
ATOM   2776  HG1 MET A 256      18.110  25.070  28.190  1.00  0.00           H
ATOM   2777  HG2 MET A 256      17.410  25.540  26.710  1.00  0.00           H
ATOM   2778  SD  MET A 256      16.460  23.440  27.400  1.00  0.00           S
ATOM   2779  CE  MET A 256      16.780  22.730  29.060  1.00  0.00           C
ATOM   2780  HE1 MET A 256      17.850  22.740  29.240  1.00  0.00           H
ATOM   2781  HE2 MET A 256      16.310  23.350  29.820  1.00  0.00           H
ATOM   2782  HE3 MET A 256      16.290  21.750  29.050  1.00  0.00           H
ATOM   2783  C   MET A 256      14.010  26.500  29.440  1.00  0.00           C
ATOM   2784  O   MET A 256      13.830  25.800  30.460  1.00  0.00           O
ATOM   2785  N   ASP A 257      13.710  27.820  29.390  1.00  0.00           N
ATOM   2786  H   ASP A 257      14.110  28.380  28.650  1.00  0.00           H
ATOM   2787  CA  ASP A 257      12.960  28.570  30.380  1.00  0.00           C
ATOM   2788  HA  ASP A 257      13.380  28.140  31.290  1.00  0.00           H
ATOM   2789  CB  ASP A 257      13.200  30.100  30.380  1.00  0.00           C
ATOM   2790  HB1 ASP A 257      12.640  30.630  29.610  1.00  0.00           H
ATOM   2791  HB2 ASP A 257      14.230  30.260  30.060  1.00  0.00           H
ATOM   2792  CG  ASP A 257      12.820  30.720  31.730  1.00  0.00           C
ATOM   2793  OD1 ASP A 257      12.870  30.000  32.740  1.00  0.00           O
ATOM   2794  OD2 ASP A 257      12.720  31.940  31.750  1.00  0.00           O
ATOM   2795  C   ASP A 257      11.490  28.220  30.390  1.00  0.00           C
ATOM   2796  O   ASP A 257      10.740  28.650  31.250  1.00  0.00           O
ATOM   2797  N   HIS A 258      10.980  27.500  29.410  1.00  0.00           N
ATOM   2798  H   HIS A 258      11.650  27.280  28.690  1.00  0.00           H
ATOM   2799  CA  HIS A 258       9.620  27.050  29.120  1.00  0.00           C
ATOM   2800  HA  HIS A 258       9.690  26.980  28.030  1.00  0.00           H
ATOM   2801  CB  HIS A 258       9.280  25.710  29.810  1.00  0.00           C
ATOM   2802  HB1 HIS A 258      10.140  25.040  29.850  1.00  0.00           H
ATOM   2803  HB2 HIS A 258       8.510  25.250  29.180  1.00  0.00           H
ATOM   2804  CG  HIS A 258       8.770  25.820  31.210  1.00  0.00           C
ATOM   2805  ND1 HIS A 258       7.470  26.140  31.610  1.00  0.00           N
ATOM   2806  CE1 HIS A 258       7.460  25.830  32.930  1.00  0.00           C
ATOM   2807  HE1 HIS A 258       6.540  25.960  33.490  1.00  0.00           H
ATOM   2808  NE2 HIS A 258       8.650  25.440  33.380  1.00  0.00           N
ATOM   2809  HE2 HIS A 258       8.850  25.130  34.320  1.00  0.00           H
ATOM   2810  CD2 HIS A 258       9.450  25.240  32.280  1.00  0.00           C
ATOM   2811  HD2 HIS A 258      10.400  24.720  32.240  1.00  0.00           H
ATOM   2812  C   HIS A 258       8.530  28.130  29.230  1.00  0.00           C
ATOM   2813  O   HIS A 258       7.430  27.900  28.820  1.00  0.00           O
ATOM   2814  N   SER A 259       8.770  29.340  29.720  1.00  0.00           N
ATOM   2815  H   SER A 259       9.720  29.440  30.060  1.00  0.00           H
ATOM   2816  CA  SER A 259       8.000  30.550  29.560  1.00  0.00           C
ATOM   2817  HA  SER A 259       6.980  30.400  29.920  1.00  0.00           H
ATOM   2818  CB  SER A 259       8.710  31.660  30.350  1.00  0.00           C
ATOM   2819  HB1 SER A 259       9.720  31.800  29.980  1.00  0.00           H
ATOM   2820  HB2 SER A 259       8.710  31.480  31.420  1.00  0.00           H
ATOM   2821  OG  SER A 259       7.960  32.840  30.110  1.00  0.00           O
ATOM   2822  HG  SER A 259       7.010  32.760  30.010  1.00  0.00           H
ATOM   2823  C   SER A 259       7.870  30.900  28.090  1.00  0.00           C
ATOM   2824  O   SER A 259       8.830  30.800  27.290  1.00  0.00           O
ATOM   2825  N   LEU A 260       6.730  31.420  27.680  1.00  0.00           N
ATOM   2826  H   LEU A 260       6.030  31.390  28.410  1.00  0.00           H
ATOM   2827  CA  LEU A 260       6.430  31.810  26.270  1.00  0.00           C
ATOM   2828  HA  LEU A 260       7.210  31.430  25.600  1.00  0.00           H
ATOM   2829  CB  LEU A 260       5.230  31.040  25.720  1.00  0.00           C
ATOM   2830  HB1 LEU A 260       5.220  31.080  24.630  1.00  0.00           H
ATOM   2831  HB2 LEU A 260       4.350  31.610  26.000  1.00  0.00           H
ATOM   2832  CG  LEU A 260       5.170  29.570  26.010  1.00  0.00           C
ATOM   2833  HG  LEU A 260       6.070  29.270  26.550  1.00  0.00           H
ATOM   2834  CD1 LEU A 260       4.020  29.190  26.890  1.00  0.00           C
ATOM   2835 1HD1 LEU A 260       4.390  29.340  27.910  1.00  0.00           H
ATOM   2836 2HD1 LEU A 260       3.060  29.630  26.610  1.00  0.00           H
ATOM   2837 3HD1 LEU A 260       3.850  28.120  26.780  1.00  0.00           H
ATOM   2838  CD2 LEU A 260       5.180  28.710  24.740  1.00  0.00           C
ATOM   2839 1HD2 LEU A 260       5.670  27.750  24.940  1.00  0.00           H
ATOM   2840 2HD2 LEU A 260       4.190  28.790  24.300  1.00  0.00           H
ATOM   2841 3HD2 LEU A 260       5.800  29.070  23.920  1.00  0.00           H
ATOM   2842  C   LEU A 260       6.350  33.360  26.180  1.00  0.00           C
ATOM   2843  O   LEU A 260       5.570  33.930  26.910  1.00  0.00           O
ATOM   2844  N   LYS A 261       7.130  34.010  25.320  1.00  0.00           N
ATOM   2845  H   LYS A 261       7.620  33.540  24.570  1.00  0.00           H
ATOM   2846  CA  LYS A 261       7.350  35.470  25.480  1.00  0.00           C
ATOM   2847  HA  LYS A 261       6.550  35.840  26.110  1.00  0.00           H
ATOM   2848  CB  LYS A 261       8.610  35.820  26.300  1.00  0.00           C
ATOM   2849  HB1 LYS A 261       8.800  36.890  26.180  1.00  0.00           H
ATOM   2850  HB2 LYS A 261       9.460  35.370  25.780  1.00  0.00           H
ATOM   2851  CG  LYS A 261       8.640  35.450  27.770  1.00  0.00           C
ATOM   2852  HG1 LYS A 261       8.680  34.390  28.010  1.00  0.00           H
ATOM   2853  HG2 LYS A 261       7.700  35.760  28.220  1.00  0.00           H
ATOM   2854  CD  LYS A 261       9.800  36.100  28.600  1.00  0.00           C
ATOM   2855  HD1 LYS A 261       9.620  37.170  28.670  1.00  0.00           H
ATOM   2856  HD2 LYS A 261      10.720  36.030  28.010  1.00  0.00           H
ATOM   2857  CE  LYS A 261      10.050  35.360  29.960  1.00  0.00           C
ATOM   2858  HE1 LYS A 261      11.090  35.560  30.230  1.00  0.00           H
ATOM   2859  HE2 LYS A 261       9.910  34.280  29.870  1.00  0.00           H
ATOM   2860  NZ  LYS A 261       9.080  35.860  31.000  1.00  0.00           N
ATOM   2861  HZ1 LYS A 261       9.030  35.160  31.730  1.00  0.00           H
ATOM   2862  HZ2 LYS A 261       9.300  36.790  31.320  1.00  0.00           H
ATOM   2863  HZ3 LYS A 261       8.200  35.940  30.510  1.00  0.00           H
ATOM   2864  C   LYS A 261       7.450  36.130  24.110  1.00  0.00           C
ATOM   2865  O   LYS A 261       8.170  35.680  23.220  1.00  0.00           O
ATOM   2866  N   LEU A 262       6.640  37.240  24.040  1.00  0.00           N
ATOM   2867  H   LEU A 262       6.150  37.440  24.900  1.00  0.00           H
ATOM   2868  CA  LEU A 262       6.370  38.030  22.800  1.00  0.00           C
ATOM   2869  HA  LEU A 262       6.820  37.440  22.000  1.00  0.00           H
ATOM   2870  CB  LEU A 262       4.800  38.160  22.470  1.00  0.00           C
ATOM   2871  HB1 LEU A 262       4.290  38.550  23.340  1.00  0.00           H
ATOM   2872  HB2 LEU A 262       4.420  37.180  22.200  1.00  0.00           H
ATOM   2873  CG  LEU A 262       4.400  39.050  21.310  1.00  0.00           C
ATOM   2874  HG  LEU A 262       5.140  39.190  20.520  1.00  0.00           H
ATOM   2875  CD1 LEU A 262       3.080  38.520  20.670  1.00  0.00           C
ATOM   2876 1HD1 LEU A 262       2.740  39.090  19.820  1.00  0.00           H
ATOM   2877 2HD1 LEU A 262       3.320  37.520  20.300  1.00  0.00           H
ATOM   2878 3HD1 LEU A 262       2.320  38.500  21.460  1.00  0.00           H
ATOM   2879  CD2 LEU A 262       4.010  40.430  21.750  1.00  0.00           C
ATOM   2880 1HD2 LEU A 262       4.870  40.810  22.310  1.00  0.00           H
ATOM   2881 2HD2 LEU A 262       3.920  41.080  20.880  1.00  0.00           H
ATOM   2882 3HD2 LEU A 262       3.180  40.570  22.450  1.00  0.00           H
ATOM   2883  C   LEU A 262       7.110  39.330  22.790  1.00  0.00           C
ATOM   2884  O   LEU A 262       7.110  40.100  23.730  1.00  0.00           O
ATOM   2885  N   TRP A 263       7.810  39.570  21.680  1.00  0.00           N
ATOM   2886  H   TRP A 263       7.910  38.780  21.060  1.00  0.00           H
ATOM   2887  CA  TRP A 263       8.510  40.850  21.370  1.00  0.00           C
ATOM   2888  HA  TRP A 263       8.340  41.490  22.240  1.00  0.00           H
ATOM   2889  CB  TRP A 263      10.060  40.550  21.310  1.00  0.00           C
ATOM   2890  HB1 TRP A 263      10.560  41.510  21.410  1.00  0.00           H
ATOM   2891  HB2 TRP A 263      10.260  40.150  20.320  1.00  0.00           H
ATOM   2892  CG  TRP A 263      10.570  39.560  22.360  1.00  0.00           C
ATOM   2893  CD1 TRP A 263      10.460  38.210  22.470  1.00  0.00           C
ATOM   2894  HD1 TRP A 263      10.120  37.490  21.750  1.00  0.00           H
ATOM   2895  NE1 TRP A 263      11.170  37.790  23.570  1.00  0.00           N
ATOM   2896  HE1 TRP A 263      11.370  36.810  23.740  1.00  0.00           H
ATOM   2897  CE2 TRP A 263      11.580  38.840  24.390  1.00  0.00           C
ATOM   2898  CZ2 TRP A 263      12.120  38.910  25.640  1.00  0.00           C
ATOM   2899  HZ2 TRP A 263      12.360  38.000  26.170  1.00  0.00           H
ATOM   2900  CH2 TRP A 263      12.520  40.140  26.160  1.00  0.00           C
ATOM   2901  HH2 TRP A 263      12.960  40.220  27.150  1.00  0.00           H
ATOM   2902  CZ3 TRP A 263      12.350  41.330  25.400  1.00  0.00           C
ATOM   2903  HZ3 TRP A 263      12.670  42.310  25.720  1.00  0.00           H
ATOM   2904  CE3 TRP A 263      11.660  41.260  24.190  1.00  0.00           C
ATOM   2905  HE3 TRP A 263      11.460  42.160  23.620  1.00  0.00           H
ATOM   2906  CD2 TRP A 263      11.190  40.000  23.650  1.00  0.00           C
ATOM   2907  C   TRP A 263       7.990  41.530  20.060  1.00  0.00           C
ATOM   2908  O   TRP A 263       7.120  40.940  19.370  1.00  0.00           O
ATOM   2909  N   ARG A 264       8.350  42.800  19.730  1.00  0.00           N
ATOM   2910  H   ARG A 264       8.970  43.350  20.300  1.00  0.00           H
ATOM   2911  CA  ARG A 264       7.670  43.430  18.590  1.00  0.00           C
ATOM   2912  HA  ARG A 264       7.190  42.670  17.970  1.00  0.00           H
ATOM   2913  CB  ARG A 264       6.650  44.400  19.170  1.00  0.00           C
ATOM   2914  HB1 ARG A 264       6.370  45.140  18.420  1.00  0.00           H
ATOM   2915  HB2 ARG A 264       7.170  44.980  19.940  1.00  0.00           H
ATOM   2916  CG  ARG A 264       5.330  43.640  19.560  1.00  0.00           C
ATOM   2917  HG1 ARG A 264       5.550  42.930  20.350  1.00  0.00           H
ATOM   2918  HG2 ARG A 264       5.040  43.060  18.690  1.00  0.00           H
ATOM   2919  CD  ARG A 264       4.210  44.520  20.080  1.00  0.00           C
ATOM   2920  HD1 ARG A 264       4.080  45.380  19.410  1.00  0.00           H
ATOM   2921  HD2 ARG A 264       4.440  44.740  21.120  1.00  0.00           H
ATOM   2922  NE  ARG A 264       2.890  43.760  20.090  1.00  0.00           N
ATOM   2923  HE  ARG A 264       2.430  43.590  20.970  1.00  0.00           H
ATOM   2924  CZ  ARG A 264       2.160  43.400  19.040  1.00  0.00           C
ATOM   2925  NH1 ARG A 264       2.470  43.750  17.810  1.00  0.00           N
ATOM   2926 1HH1 ARG A 264       3.250  44.360  17.620  1.00  0.00           H
ATOM   2927 2HH1 ARG A 264       1.980  43.530  16.960  1.00  0.00           H
ATOM   2928  NH2 ARG A 264       1.180  42.630  19.220  1.00  0.00           N
ATOM   2929 1HH2 ARG A 264       0.930  42.350  20.150  1.00  0.00           H
ATOM   2930 2HH2 ARG A 264       0.550  42.390  18.470  1.00  0.00           H
ATOM   2931  C   ARG A 264       8.580  44.150  17.620  1.00  0.00           C
ATOM   2932  O   ARG A 264       9.540  44.810  18.010  1.00  0.00           O
ATOM   2933  N   ILE A 265       8.200  44.120  16.350  1.00  0.00           N
ATOM   2934  H   ILE A 265       7.310  43.690  16.190  1.00  0.00           H
ATOM   2935  CA  ILE A 265       8.860  44.800  15.250  1.00  0.00           C
ATOM   2936  HA  ILE A 265       9.860  45.130  15.540  1.00  0.00           H
ATOM   2937  CB  ILE A 265       8.950  43.830  14.090  1.00  0.00           C
ATOM   2938  HB  ILE A 265       7.980  43.350  13.970  1.00  0.00           H
ATOM   2939  CG2 ILE A 265       9.270  44.520  12.760  1.00  0.00           C
ATOM   2940 1HG2 ILE A 265       9.100  43.800  11.960  1.00  0.00           H
ATOM   2941 2HG2 ILE A 265       8.620  45.340  12.470  1.00  0.00           H
ATOM   2942 3HG2 ILE A 265      10.280  44.920  12.850  1.00  0.00           H
ATOM   2943  CG1 ILE A 265       9.990  42.710  14.400  1.00  0.00           C
ATOM   2944 1HG1 ILE A 265       9.820  41.950  13.640  1.00  0.00           H
ATOM   2945 2HG1 ILE A 265       9.740  42.250  15.360  1.00  0.00           H
ATOM   2946  CD  ILE A 265      11.510  42.970  14.350  1.00  0.00           C
ATOM   2947  HD1 ILE A 265      11.770  43.240  13.320  1.00  0.00           H
ATOM   2948  HD2 ILE A 265      11.800  43.810  14.990  1.00  0.00           H
ATOM   2949  HD3 ILE A 265      12.150  42.100  14.520  1.00  0.00           H
ATOM   2950  C   ILE A 265       8.140  46.090  14.950  1.00  0.00           C
ATOM   2951  O   ILE A 265       8.850  47.110  14.730  1.00  0.00           O
ATOM   2952  N   ASN A 266       6.800  46.160  15.100  1.00  0.00           N
ATOM   2953  H   ASN A 266       6.290  45.340  15.420  1.00  0.00           H
ATOM   2954  CA  ASN A 266       6.080  47.380  14.890  1.00  0.00           C
ATOM   2955  HA  ASN A 266       6.340  47.770  13.910  1.00  0.00           H
ATOM   2956  CB  ASN A 266       4.590  47.040  14.760  1.00  0.00           C
ATOM   2957  HB1 ASN A 266       4.420  46.410  13.880  1.00  0.00           H
ATOM   2958  HB2 ASN A 266       4.120  47.980  14.460  1.00  0.00           H
ATOM   2959  CG  ASN A 266       3.870  46.440  15.950  1.00  0.00           C
ATOM   2960  OD1 ASN A 266       4.490  45.900  16.830  1.00  0.00           O
ATOM   2961  ND2 ASN A 266       2.610  46.260  15.740  1.00  0.00           N
ATOM   2962 1HD2 ASN A 266       2.260  46.700  14.900  1.00  0.00           H
ATOM   2963 2HD2 ASN A 266       2.010  45.970  16.500  1.00  0.00           H
ATOM   2964  C   ASN A 266       6.330  48.550  15.820  1.00  0.00           C
ATOM   2965  O   ASN A 266       5.860  49.650  15.540  1.00  0.00           O
ATOM   2966  N   SER A 267       7.050  48.370  16.910  1.00  0.00           N
ATOM   2967  H   SER A 267       7.620  47.540  17.050  1.00  0.00           H
ATOM   2968  CA  SER A 267       7.250  49.480  17.860  1.00  0.00           C
ATOM   2969  HA  SER A 267       6.310  49.950  18.140  1.00  0.00           H
ATOM   2970  CB  SER A 267       8.050  48.920  19.040  1.00  0.00           C
ATOM   2971  HB1 SER A 267       8.910  48.360  18.690  1.00  0.00           H
ATOM   2972  HB2 SER A 267       7.370  48.190  19.480  1.00  0.00           H
ATOM   2973  OG  SER A 267       8.420  49.800  20.050  1.00  0.00           O
ATOM   2974  HG  SER A 267       7.640  49.990  20.580  1.00  0.00           H
ATOM   2975  C   SER A 267       8.110  50.590  17.250  1.00  0.00           C
ATOM   2976  O   SER A 267       9.060  50.320  16.550  1.00  0.00           O
ATOM   2977  N   LYS A 268       7.680  51.880  17.460  1.00  0.00           N
ATOM   2978  H   LYS A 268       6.690  51.970  17.640  1.00  0.00           H
ATOM   2979  CA  LYS A 268       8.340  53.060  16.800  1.00  0.00           C
ATOM   2980  HA  LYS A 268       8.310  53.000  15.710  1.00  0.00           H
ATOM   2981  CB  LYS A 268       7.610  54.320  17.230  1.00  0.00           C
ATOM   2982  HB1 LYS A 268       7.830  54.410  18.300  1.00  0.00           H
ATOM   2983  HB2 LYS A 268       6.520  54.220  17.260  1.00  0.00           H
ATOM   2984  CG  LYS A 268       7.890  55.610  16.430  1.00  0.00           C
ATOM   2985  HG1 LYS A 268       7.500  55.480  15.420  1.00  0.00           H
ATOM   2986  HG2 LYS A 268       8.920  55.960  16.540  1.00  0.00           H
ATOM   2987  CD  LYS A 268       7.000  56.700  16.960  1.00  0.00           C
ATOM   2988  HD1 LYS A 268       7.250  56.930  17.990  1.00  0.00           H
ATOM   2989  HD2 LYS A 268       5.930  56.470  16.970  1.00  0.00           H
ATOM   2990  CE  LYS A 268       7.230  57.930  16.050  1.00  0.00           C
ATOM   2991  HE1 LYS A 268       6.800  57.760  15.060  1.00  0.00           H
ATOM   2992  HE2 LYS A 268       8.300  58.130  15.970  1.00  0.00           H
ATOM   2993  NZ  LYS A 268       6.520  59.150  16.610  1.00  0.00           N
ATOM   2994  HZ1 LYS A 268       5.520  58.970  16.570  1.00  0.00           H
ATOM   2995  HZ2 LYS A 268       6.800  59.280  17.570  1.00  0.00           H
ATOM   2996  HZ3 LYS A 268       6.700  59.930  15.990  1.00  0.00           H
ATOM   2997  C   LYS A 268       9.860  53.150  17.030  1.00  0.00           C
ATOM   2998  O   LYS A 268      10.610  53.490  16.080  1.00  0.00           O
ATOM   2999  N   ARG A 269      10.370  52.800  18.230  1.00  0.00           N
ATOM   3000  H   ARG A 269       9.680  52.670  18.960  1.00  0.00           H
ATOM   3001  CA  ARG A 269      11.770  52.790  18.620  1.00  0.00           C
ATOM   3002  HA  ARG A 269      12.300  53.700  18.350  1.00  0.00           H
ATOM   3003  CB  ARG A 269      11.750  52.530  20.160  1.00  0.00           C
ATOM   3004  HB1 ARG A 269      11.000  51.810  20.470  1.00  0.00           H
ATOM   3005  HB2 ARG A 269      11.320  53.440  20.600  1.00  0.00           H
ATOM   3006  CG  ARG A 269      13.180  52.400  20.770  1.00  0.00           C
ATOM   3007  HG1 ARG A 269      13.820  53.240  20.510  1.00  0.00           H
ATOM   3008  HG2 ARG A 269      13.460  51.420  20.380  1.00  0.00           H
ATOM   3009  CD  ARG A 269      13.020  52.380  22.350  1.00  0.00           C
ATOM   3010  HD1 ARG A 269      12.170  53.020  22.580  1.00  0.00           H
ATOM   3011  HD2 ARG A 269      13.940  52.680  22.830  1.00  0.00           H
ATOM   3012  NE  ARG A 269      12.670  51.030  22.870  1.00  0.00           N
ATOM   3013  HE  ARG A 269      11.940  50.510  22.410  1.00  0.00           H
ATOM   3014  CZ  ARG A 269      12.840  50.570  24.060  1.00  0.00           C
ATOM   3015  NH1 ARG A 269      13.630  51.150  24.910  1.00  0.00           N
ATOM   3016 1HH1 ARG A 269      14.220  51.880  24.540  1.00  0.00           H
ATOM   3017 2HH1 ARG A 269      13.720  50.690  25.810  1.00  0.00           H
ATOM   3018  NH2 ARG A 269      12.260  49.430  24.350  1.00  0.00           N
ATOM   3019 1HH2 ARG A 269      11.780  48.980  23.580  1.00  0.00           H
ATOM   3020 2HH2 ARG A 269      12.420  49.060  25.270  1.00  0.00           H
ATOM   3021  C   ARG A 269      12.530  51.660  17.920  1.00  0.00           C
ATOM   3022  O   ARG A 269      13.710  51.780  17.620  1.00  0.00           O
ATOM   3023  N   MET A 270      11.870  50.530  17.520  1.00  0.00           N
ATOM   3024  H   MET A 270      10.880  50.440  17.710  1.00  0.00           H
ATOM   3025  CA  MET A 270      12.460  49.480  16.750  1.00  0.00           C
ATOM   3026  HA  MET A 270      13.500  49.310  17.010  1.00  0.00           H
ATOM   3027  CB  MET A 270      11.780  48.150  17.060  1.00  0.00           C
ATOM   3028  HB1 MET A 270      10.690  48.210  17.100  1.00  0.00           H
ATOM   3029  HB2 MET A 270      12.020  48.000  18.120  1.00  0.00           H
ATOM   3030  CG  MET A 270      12.110  46.870  16.290  1.00  0.00           C
ATOM   3031  HG1 MET A 270      11.970  47.030  15.220  1.00  0.00           H
ATOM   3032  HG2 MET A 270      11.340  46.150  16.550  1.00  0.00           H
ATOM   3033  SD  MET A 270      13.770  46.170  16.630  1.00  0.00           S
ATOM   3034  CE  MET A 270      13.410  46.000  18.450  1.00  0.00           C
ATOM   3035  HE1 MET A 270      14.250  45.410  18.820  1.00  0.00           H
ATOM   3036  HE2 MET A 270      13.490  46.930  19.020  1.00  0.00           H
ATOM   3037  HE3 MET A 270      12.480  45.500  18.690  1.00  0.00           H
ATOM   3038  C   MET A 270      12.450  49.750  15.210  1.00  0.00           C
ATOM   3039  O   MET A 270      13.420  49.420  14.620  1.00  0.00           O
ATOM   3040  N   MET A 271      11.400  50.450  14.780  1.00  0.00           N
ATOM   3041  H   MET A 271      10.590  50.570  15.380  1.00  0.00           H
ATOM   3042  CA  MET A 271      11.420  51.080  13.490  1.00  0.00           C
ATOM   3043  HA  MET A 271      11.490  50.250  12.790  1.00  0.00           H
ATOM   3044  CB  MET A 271      10.090  51.760  13.130  1.00  0.00           C
ATOM   3045  HB1 MET A 271      10.170  52.340  12.200  1.00  0.00           H
ATOM   3046  HB2 MET A 271       9.860  52.490  13.910  1.00  0.00           H
ATOM   3047  CG  MET A 271       8.980  50.800  12.810  1.00  0.00           C
ATOM   3048  HG1 MET A 271       8.700  50.320  13.740  1.00  0.00           H
ATOM   3049  HG2 MET A 271       9.440  50.110  12.100  1.00  0.00           H
ATOM   3050  SD  MET A 271       7.500  51.430  11.960  1.00  0.00           S
ATOM   3051  CE  MET A 271       7.190  53.000  12.870  1.00  0.00           C
ATOM   3052  HE1 MET A 271       6.960  52.730  13.900  1.00  0.00           H
ATOM   3053  HE2 MET A 271       7.990  53.740  12.790  1.00  0.00           H
ATOM   3054  HE3 MET A 271       6.320  53.540  12.520  1.00  0.00           H
ATOM   3055  C   MET A 271      12.570  52.070  13.300  1.00  0.00           C
ATOM   3056  O   MET A 271      13.200  52.070  12.220  1.00  0.00           O
ATOM   3057  N   ASN A 272      12.890  52.880  14.320  1.00  0.00           N
ATOM   3058  H   ASN A 272      12.430  52.760  15.210  1.00  0.00           H
ATOM   3059  CA  ASN A 272      14.060  53.760  14.210  1.00  0.00           C
ATOM   3060  HA  ASN A 272      14.000  54.210  13.220  1.00  0.00           H
ATOM   3061  CB  ASN A 272      13.950  54.810  15.410  1.00  0.00           C
ATOM   3062  HB1 ASN A 272      14.420  54.330  16.260  1.00  0.00           H
ATOM   3063  HB2 ASN A 272      12.900  54.980  15.650  1.00  0.00           H
ATOM   3064  CG  ASN A 272      14.650  56.190  15.050  1.00  0.00           C
ATOM   3065  OD1 ASN A 272      14.510  56.660  13.920  1.00  0.00           O
ATOM   3066  ND2 ASN A 272      15.510  56.870  15.800  1.00  0.00           N
ATOM   3067 1HD2 ASN A 272      15.490  56.440  16.720  1.00  0.00           H
ATOM   3068 2HD2 ASN A 272      15.890  57.780  15.600  1.00  0.00           H
ATOM   3069  C   ASN A 272      15.410  53.000  14.290  1.00  0.00           C
ATOM   3070  O   ASN A 272      16.350  53.440  13.590  1.00  0.00           O
ATOM   3071  N   ALA A 273      15.460  51.910  15.070  1.00  0.00           N
ATOM   3072  H   ALA A 273      14.710  51.780  15.720  1.00  0.00           H
ATOM   3073  CA  ALA A 273      16.650  51.100  15.120  1.00  0.00           C
ATOM   3074  HA  ALA A 273      17.530  51.690  15.370  1.00  0.00           H
ATOM   3075  CB  ALA A 273      16.420  49.940  16.080  1.00  0.00           C
ATOM   3076  HB1 ALA A 273      15.930  50.320  16.980  1.00  0.00           H
ATOM   3077  HB2 ALA A 273      15.810  49.150  15.630  1.00  0.00           H
ATOM   3078  HB3 ALA A 273      17.400  49.520  16.290  1.00  0.00           H
ATOM   3079  C   ALA A 273      16.940  50.450  13.690  1.00  0.00           C
ATOM   3080  O   ALA A 273      18.060  50.520  13.240  1.00  0.00           O
ATOM   3081  N   ILE A 274      15.960  49.800  13.050  1.00  0.00           N
ATOM   3082  H   ILE A 274      15.130  49.760  13.620  1.00  0.00           H
ATOM   3083  CA  ILE A 274      15.880  49.230  11.690  1.00  0.00           C
ATOM   3084  HA  ILE A 274      16.630  48.460  11.550  1.00  0.00           H
ATOM   3085  CB  ILE A 274      14.490  48.550  11.470  1.00  0.00           C
ATOM   3086  HB  ILE A 274      13.740  49.300  11.710  1.00  0.00           H
ATOM   3087  CG2 ILE A 274      14.440  48.250   9.940  1.00  0.00           C
ATOM   3088 1HG2 ILE A 274      13.690  47.520   9.640  1.00  0.00           H
ATOM   3089 2HG2 ILE A 274      14.380  49.190   9.410  1.00  0.00           H
ATOM   3090 3HG2 ILE A 274      15.330  47.780   9.510  1.00  0.00           H
ATOM   3091  CG1 ILE A 274      14.340  47.310  12.330  1.00  0.00           C
ATOM   3092 1HG1 ILE A 274      14.700  47.440  13.360  1.00  0.00           H
ATOM   3093 2HG1 ILE A 274      14.900  46.510  11.850  1.00  0.00           H
ATOM   3094  CD  ILE A 274      12.910  46.760  12.420  1.00  0.00           C
ATOM   3095  HD1 ILE A 274      12.720  46.190  11.510  1.00  0.00           H
ATOM   3096  HD2 ILE A 274      12.710  46.110  13.280  1.00  0.00           H
ATOM   3097  HD3 ILE A 274      12.200  47.590  12.490  1.00  0.00           H
ATOM   3098  C   ILE A 274      16.330  50.370  10.710  1.00  0.00           C
ATOM   3099  O   ILE A 274      17.370  50.230   9.990  1.00  0.00           O
ATOM   3100  N   LYS A 275      15.810  51.640  10.840  1.00  0.00           N
ATOM   3101  H   LYS A 275      15.070  51.660  11.540  1.00  0.00           H
ATOM   3102  CA  LYS A 275      16.410  52.800  10.130  1.00  0.00           C
ATOM   3103  HA  LYS A 275      16.400  52.500   9.080  1.00  0.00           H
ATOM   3104  CB  LYS A 275      15.480  54.030  10.410  1.00  0.00           C
ATOM   3105  HB1 LYS A 275      15.350  54.120  11.480  1.00  0.00           H
ATOM   3106  HB2 LYS A 275      14.490  53.840   9.980  1.00  0.00           H
ATOM   3107  CG  LYS A 275      15.920  55.360   9.770  1.00  0.00           C
ATOM   3108  HG1 LYS A 275      15.980  55.250   8.690  1.00  0.00           H
ATOM   3109  HG2 LYS A 275      16.800  55.720  10.290  1.00  0.00           H
ATOM   3110  CD  LYS A 275      14.860  56.470  10.100  1.00  0.00           C
ATOM   3111  HD1 LYS A 275      14.820  56.510  11.190  1.00  0.00           H
ATOM   3112  HD2 LYS A 275      13.900  56.290   9.620  1.00  0.00           H
ATOM   3113  CE  LYS A 275      15.290  57.870   9.690  1.00  0.00           C
ATOM   3114  HE1 LYS A 275      16.350  57.870   9.960  1.00  0.00           H
ATOM   3115  HE2 LYS A 275      14.650  58.560  10.220  1.00  0.00           H
ATOM   3116  NZ  LYS A 275      15.300  58.190   8.200  1.00  0.00           N
ATOM   3117  HZ1 LYS A 275      14.430  57.980   7.750  1.00  0.00           H
ATOM   3118  HZ2 LYS A 275      15.360  59.190   8.040  1.00  0.00           H
ATOM   3119  HZ3 LYS A 275      16.110  57.880   7.680  1.00  0.00           H
ATOM   3120  C   LYS A 275      17.930  53.100  10.330  1.00  0.00           C
ATOM   3121  O   LYS A 275      18.650  53.120   9.380  1.00  0.00           O
ATOM   3122  N   GLU A 276      18.380  53.190  11.570  1.00  0.00           N
ATOM   3123  H   GLU A 276      17.710  53.010  12.300  1.00  0.00           H
ATOM   3124  CA  GLU A 276      19.750  53.410  11.990  1.00  0.00           C
ATOM   3125  HA  GLU A 276      20.130  54.330  11.560  1.00  0.00           H
ATOM   3126  CB  GLU A 276      19.780  53.430  13.540  1.00  0.00           C
ATOM   3127  HB1 GLU A 276      19.840  52.410  13.910  1.00  0.00           H
ATOM   3128  HB2 GLU A 276      18.930  53.920  14.020  1.00  0.00           H
ATOM   3129  CG  GLU A 276      21.100  54.150  13.980  1.00  0.00           C
ATOM   3130  HG1 GLU A 276      22.060  53.760  13.660  1.00  0.00           H
ATOM   3131  HG2 GLU A 276      21.110  54.010  15.060  1.00  0.00           H
ATOM   3132  CD  GLU A 276      21.230  55.650  13.650  1.00  0.00           C
ATOM   3133  OE1 GLU A 276      20.190  56.350  13.620  1.00  0.00           O
ATOM   3134  OE2 GLU A 276      22.340  56.070  13.260  1.00  0.00           O
ATOM   3135  C   GLU A 276      20.670  52.350  11.450  1.00  0.00           C
ATOM   3136  O   GLU A 276      21.820  52.670  11.170  1.00  0.00           O
ATOM   3137  N   SER A 277      20.340  51.060  11.250  1.00  0.00           N
ATOM   3138  H   SER A 277      19.380  50.830  11.450  1.00  0.00           H
ATOM   3139  CA  SER A 277      21.230  50.040  10.570  1.00  0.00           C
ATOM   3140  HA  SER A 277      22.220  50.030  11.010  1.00  0.00           H
ATOM   3141  CB  SER A 277      20.680  48.670  11.010  1.00  0.00           C
ATOM   3142  HB1 SER A 277      20.550  48.620  12.090  1.00  0.00           H
ATOM   3143  HB2 SER A 277      21.490  48.010  10.720  1.00  0.00           H
ATOM   3144  OG  SER A 277      19.520  48.300  10.330  1.00  0.00           O
ATOM   3145  HG  SER A 277      18.880  49.010  10.400  1.00  0.00           H
ATOM   3146  C   SER A 277      21.360  50.140   9.040  1.00  0.00           C
ATOM   3147  O   SER A 277      22.320  49.630   8.500  1.00  0.00           O
ATOM   3148  N   TYR A 278      20.330  50.670   8.380  1.00  0.00           N
ATOM   3149  H   TYR A 278      19.590  51.040   8.950  1.00  0.00           H
ATOM   3150  CA  TYR A 278      20.490  51.170   7.030  1.00  0.00           C
ATOM   3151  HA  TYR A 278      20.980  50.430   6.400  1.00  0.00           H
ATOM   3152  CB  TYR A 278      19.130  51.340   6.380  1.00  0.00           C
ATOM   3153  HB1 TYR A 278      19.310  51.730   5.380  1.00  0.00           H
ATOM   3154  HB2 TYR A 278      18.510  52.080   6.890  1.00  0.00           H
ATOM   3155  CG  TYR A 278      18.410  49.980   6.200  1.00  0.00           C
ATOM   3156  CD1 TYR A 278      17.210  49.690   6.920  1.00  0.00           C
ATOM   3157  HD1 TYR A 278      16.740  50.440   7.520  1.00  0.00           H
ATOM   3158  CE1 TYR A 278      16.500  48.490   6.610  1.00  0.00           C
ATOM   3159  HE1 TYR A 278      15.550  48.210   7.050  1.00  0.00           H
ATOM   3160  CZ  TYR A 278      17.080  47.460   5.780  1.00  0.00           C
ATOM   3161  OH  TYR A 278      16.450  46.250   5.570  1.00  0.00           O
ATOM   3162  HH  TYR A 278      15.500  46.200   5.700  1.00  0.00           H
ATOM   3163  CE2 TYR A 278      18.290  47.760   5.120  1.00  0.00           C
ATOM   3164  HE2 TYR A 278      18.830  47.050   4.500  1.00  0.00           H
ATOM   3165  CD2 TYR A 278      18.930  49.010   5.350  1.00  0.00           C
ATOM   3166  HD2 TYR A 278      19.900  49.280   4.970  1.00  0.00           H
ATOM   3167  C   TYR A 278      21.300  52.430   6.980  1.00  0.00           C
ATOM   3168  O   TYR A 278      22.050  52.650   6.030  1.00  0.00           O
ATOM   3169  N   ASP A 279      21.230  53.310   8.020  1.00  0.00           N
ATOM   3170  H   ASP A 279      20.670  53.130   8.840  1.00  0.00           H
ATOM   3171  CA  ASP A 279      21.980  54.550   8.090  1.00  0.00           C
ATOM   3172  HA  ASP A 279      21.840  55.020   7.120  1.00  0.00           H
ATOM   3173  CB  ASP A 279      21.410  55.410   9.210  1.00  0.00           C
ATOM   3174  HB1 ASP A 279      21.920  55.040  10.100  1.00  0.00           H
ATOM   3175  HB2 ASP A 279      20.350  55.210   9.390  1.00  0.00           H
ATOM   3176  CG  ASP A 279      21.560  56.940   9.030  1.00  0.00           C
ATOM   3177  OD1 ASP A 279      21.400  57.630  10.090  1.00  0.00           O
ATOM   3178  OD2 ASP A 279      21.670  57.330   7.840  1.00  0.00           O
ATOM   3179  C   ASP A 279      23.480  54.290   8.250  1.00  0.00           C
ATOM   3180  O   ASP A 279      24.280  55.200   7.970  1.00  0.00           O
ATOM   3181  N   TYR A 280      23.820  53.140   8.750  1.00  0.00           N
ATOM   3182  H   TYR A 280      23.100  52.460   8.950  1.00  0.00           H
ATOM   3183  CA  TYR A 280      25.230  52.710   8.930  1.00  0.00           C
ATOM   3184  HA  TYR A 280      25.720  53.490   9.520  1.00  0.00           H
ATOM   3185  CB  TYR A 280      25.160  51.410   9.700  1.00  0.00           C
ATOM   3186  HB1 TYR A 280      24.530  50.700   9.170  1.00  0.00           H
ATOM   3187  HB2 TYR A 280      24.600  51.630  10.610  1.00  0.00           H
ATOM   3188  CG  TYR A 280      26.390  50.650  10.290  1.00  0.00           C
ATOM   3189  CD1 TYR A 280      26.750  50.950  11.620  1.00  0.00           C
ATOM   3190  HD1 TYR A 280      26.190  51.640  12.230  1.00  0.00           H
ATOM   3191  CE1 TYR A 280      27.810  50.230  12.170  1.00  0.00           C
ATOM   3192  HE1 TYR A 280      28.110  50.450  13.180  1.00  0.00           H
ATOM   3193  CZ  TYR A 280      28.390  49.180  11.500  1.00  0.00           C
ATOM   3194  OH  TYR A 280      29.390  48.440  12.100  1.00  0.00           O
ATOM   3195  HH  TYR A 280      29.780  48.920  12.830  1.00  0.00           H
ATOM   3196  CE2 TYR A 280      27.980  48.800  10.190  1.00  0.00           C
ATOM   3197  HE2 TYR A 280      28.360  47.930   9.680  1.00  0.00           H
ATOM   3198  CD2 TYR A 280      26.990  49.610   9.600  1.00  0.00           C
ATOM   3199  HD2 TYR A 280      26.660  49.310   8.620  1.00  0.00           H
ATOM   3200  C   TYR A 280      25.920  52.550   7.530  1.00  0.00           C
ATOM   3201  O   TYR A 280      25.270  52.300   6.520  1.00  0.00           O
ATOM   3202  N   ASN A 281      27.230  52.760   7.460  1.00  0.00           N
ATOM   3203  H   ASN A 281      27.760  53.010   8.290  1.00  0.00           H
ATOM   3204  CA  ASN A 281      27.950  52.540   6.190  1.00  0.00           C
ATOM   3205  HA  ASN A 281      27.380  52.960   5.360  1.00  0.00           H
ATOM   3206  CB  ASN A 281      29.280  53.230   6.340  1.00  0.00           C
ATOM   3207  HB1 ASN A 281      29.800  52.770   7.180  1.00  0.00           H
ATOM   3208  HB2 ASN A 281      29.150  54.270   6.610  1.00  0.00           H
ATOM   3209  CG  ASN A 281      30.210  53.050   5.190  1.00  0.00           C
ATOM   3210  OD1 ASN A 281      30.700  52.000   4.820  1.00  0.00           O
ATOM   3211  ND2 ASN A 281      30.590  54.150   4.540  1.00  0.00           N
ATOM   3212 1HD2 ASN A 281      30.130  55.030   4.750  1.00  0.00           H
ATOM   3213 2HD2 ASN A 281      31.360  53.960   3.920  1.00  0.00           H
ATOM   3214  C   ASN A 281      28.150  51.040   5.830  1.00  0.00           C
ATOM   3215  O   ASN A 281      28.400  50.240   6.690  1.00  0.00           O
ATOM   3216  N   PRO A 282      27.930  50.660   4.610  1.00  0.00           N
ATOM   3217  CD  PRO A 282      27.370  51.390   3.540  1.00  0.00           C
ATOM   3218  HD1 PRO A 282      28.020  52.200   3.200  1.00  0.00           H
ATOM   3219  HD2 PRO A 282      26.420  51.840   3.830  1.00  0.00           H
ATOM   3220  CG  PRO A 282      27.250  50.500   2.350  1.00  0.00           C
ATOM   3221  HG1 PRO A 282      28.170  50.450   1.760  1.00  0.00           H
ATOM   3222  HG2 PRO A 282      26.390  50.770   1.730  1.00  0.00           H
ATOM   3223  CB  PRO A 282      27.060  49.110   2.970  1.00  0.00           C
ATOM   3224  HB1 PRO A 282      27.390  48.260   2.360  1.00  0.00           H
ATOM   3225  HB2 PRO A 282      26.000  48.990   3.220  1.00  0.00           H
ATOM   3226  CA  PRO A 282      27.840  49.240   4.270  1.00  0.00           C
ATOM   3227  HA  PRO A 282      27.380  48.720   5.110  1.00  0.00           H
ATOM   3228  C   PRO A 282      29.220  48.560   4.040  1.00  0.00           C
ATOM   3229  O   PRO A 282      29.310  47.340   3.890  1.00  0.00           O
ATOM   3230  N   ASN A 283      30.300  49.350   4.070  1.00  0.00           N
ATOM   3231  H   ASN A 283      30.130  50.340   4.140  1.00  0.00           H
ATOM   3232  CA  ASN A 283      31.650  48.860   3.730  1.00  0.00           C
ATOM   3233  HA  ASN A 283      31.650  47.990   3.070  1.00  0.00           H
ATOM   3234  CB  ASN A 283      32.290  49.920   2.790  1.00  0.00           C
ATOM   3235  HB1 ASN A 283      33.230  49.500   2.420  1.00  0.00           H
ATOM   3236  HB2 ASN A 283      32.560  50.780   3.400  1.00  0.00           H
ATOM   3237  CG  ASN A 283      31.450  50.420   1.650  1.00  0.00           C
ATOM   3238  OD1 ASN A 283      31.230  49.750   0.700  1.00  0.00           O
ATOM   3239  ND2 ASN A 283      30.790  51.550   1.920  1.00  0.00           N
ATOM   3240 1HD2 ASN A 283      30.940  52.100   2.760  1.00  0.00           H
ATOM   3241 2HD2 ASN A 283      30.250  51.810   1.100  1.00  0.00           H
ATOM   3242  C   ASN A 283      32.500  48.470   4.990  1.00  0.00           C
ATOM   3243  O   ASN A 283      33.640  49.020   5.200  1.00  0.00           O
ATOM   3244  N   LYS A 284      32.120  47.420   5.660  1.00  0.00           N
ATOM   3245  H   LYS A 284      31.210  47.060   5.420  1.00  0.00           H
ATOM   3246  CA  LYS A 284      32.900  46.820   6.800  1.00  0.00           C
ATOM   3247  HA  LYS A 284      32.310  46.160   7.430  1.00  0.00           H
ATOM   3248  CB  LYS A 284      34.050  45.940   6.360  1.00  0.00           C
ATOM   3249  HB1 LYS A 284      34.620  45.560   7.210  1.00  0.00           H
ATOM   3250  HB2 LYS A 284      34.680  46.590   5.760  1.00  0.00           H
ATOM   3251  CG  LYS A 284      33.550  44.800   5.430  1.00  0.00           C
ATOM   3252  HG1 LYS A 284      34.400  44.180   5.120  1.00  0.00           H
ATOM   3253  HG2 LYS A 284      33.120  45.250   4.530  1.00  0.00           H
ATOM   3254  CD  LYS A 284      32.600  43.790   6.130  1.00  0.00           C
ATOM   3255  HD1 LYS A 284      31.600  44.180   6.290  1.00  0.00           H
ATOM   3256  HD2 LYS A 284      33.040  43.440   7.060  1.00  0.00           H
ATOM   3257  CE  LYS A 284      32.450  42.600   5.110  1.00  0.00           C
ATOM   3258  HE1 LYS A 284      33.450  42.220   4.890  1.00  0.00           H
ATOM   3259  HE2 LYS A 284      32.060  43.140   4.250  1.00  0.00           H
ATOM   3260  NZ  LYS A 284      31.500  41.550   5.440  1.00  0.00           N
ATOM   3261  HZ1 LYS A 284      31.600  40.840   4.730  1.00  0.00           H
ATOM   3262  HZ2 LYS A 284      31.710  41.230   6.380  1.00  0.00           H
ATOM   3263  HZ3 LYS A 284      30.550  41.900   5.480  1.00  0.00           H
ATOM   3264  C   LYS A 284      33.260  47.830   7.870  1.00  0.00           C
ATOM   3265  O   LYS A 284      34.370  47.720   8.360  1.00  0.00           O
ATOM   3266  N   THR A 285      32.450  48.850   8.100  1.00  0.00           N
ATOM   3267  H   THR A 285      31.480  48.720   7.850  1.00  0.00           H
ATOM   3268  CA  THR A 285      32.870  50.050   8.870  1.00  0.00           C
ATOM   3269  HA  THR A 285      33.770  50.410   8.390  1.00  0.00           H
ATOM   3270  CB  THR A 285      31.790  51.200   8.790  1.00  0.00           C
ATOM   3271  HB  THR A 285      31.570  51.400   7.740  1.00  0.00           H
ATOM   3272  CG2 THR A 285      30.490  50.650   9.330  1.00  0.00           C
ATOM   3273 1HG2 THR A 285      30.540  50.350  10.380  1.00  0.00           H
ATOM   3274 2HG2 THR A 285      29.660  51.350   9.290  1.00  0.00           H
ATOM   3275 3HG2 THR A 285      30.130  49.900   8.630  1.00  0.00           H
ATOM   3276  OG1 THR A 285      32.090  52.340   9.500  1.00  0.00           O
ATOM   3277  HG1 THR A 285      32.850  52.760   9.090  1.00  0.00           H
ATOM   3278  C   THR A 285      33.300  49.740  10.290  1.00  0.00           C
ATOM   3279  O   THR A 285      32.700  48.900  10.950  1.00  0.00           O
ATOM   3280  N   ASN A 286      34.290  50.450  10.850  1.00  0.00           N
ATOM   3281  H   ASN A 286      34.740  51.120  10.250  1.00  0.00           H
ATOM   3282  CA  ASN A 286      34.640  50.380  12.260  1.00  0.00           C
ATOM   3283  HA  ASN A 286      34.590  49.340  12.590  1.00  0.00           H
ATOM   3284  CB  ASN A 286      36.100  50.730  12.500  1.00  0.00           C
ATOM   3285  HB1 ASN A 286      36.240  51.020  13.540  1.00  0.00           H
ATOM   3286  HB2 ASN A 286      36.410  51.600  11.930  1.00  0.00           H
ATOM   3287  CG  ASN A 286      36.990  49.560  12.240  1.00  0.00           C
ATOM   3288  OD1 ASN A 286      37.500  48.930  13.200  1.00  0.00           O
ATOM   3289  ND2 ASN A 286      37.240  49.310  10.980  1.00  0.00           N
ATOM   3290 1HD2 ASN A 286      37.210  50.050  10.290  1.00  0.00           H
ATOM   3291 2HD2 ASN A 286      37.700  48.430  10.800  1.00  0.00           H
ATOM   3292  C   ASN A 286      33.680  51.030  13.260  1.00  0.00           C
ATOM   3293  O   ASN A 286      33.830  50.760  14.430  1.00  0.00           O
ATOM   3294  N   ARG A 287      32.710  51.810  12.780  1.00  0.00           N
ATOM   3295  H   ARG A 287      32.760  52.110  11.820  1.00  0.00           H
ATOM   3296  CA  ARG A 287      31.640  52.360  13.630  1.00  0.00           C
ATOM   3297  HA  ARG A 287      32.110  53.060  14.320  1.00  0.00           H
ATOM   3298  CB  ARG A 287      30.550  53.000  12.720  1.00  0.00           C
ATOM   3299  HB1 ARG A 287      30.300  52.310  11.910  1.00  0.00           H
ATOM   3300  HB2 ARG A 287      31.120  53.780  12.230  1.00  0.00           H
ATOM   3301  CG  ARG A 287      29.380  53.650  13.470  1.00  0.00           C
ATOM   3302  HG1 ARG A 287      29.780  54.340  14.210  1.00  0.00           H
ATOM   3303  HG2 ARG A 287      28.800  52.940  14.070  1.00  0.00           H
ATOM   3304  CD  ARG A 287      28.310  54.410  12.590  1.00  0.00           C
ATOM   3305  HD1 ARG A 287      28.250  53.960  11.600  1.00  0.00           H
ATOM   3306  HD2 ARG A 287      28.630  55.440  12.430  1.00  0.00           H
ATOM   3307  NE  ARG A 287      26.970  54.510  13.250  1.00  0.00           N
ATOM   3308  HE  ARG A 287      26.900  54.090  14.160  1.00  0.00           H
ATOM   3309  CZ  ARG A 287      25.830  54.930  12.780  1.00  0.00           C
ATOM   3310  NH1 ARG A 287      25.650  55.320  11.560  1.00  0.00           N
ATOM   3311 1HH1 ARG A 287      26.410  55.170  10.910  1.00  0.00           H
ATOM   3312 2HH1 ARG A 287      24.780  55.790  11.350  1.00  0.00           H
ATOM   3313  NH2 ARG A 287      24.780  54.970  13.530  1.00  0.00           N
ATOM   3314 1HH2 ARG A 287      24.830  54.780  14.520  1.00  0.00           H
ATOM   3315 2HH2 ARG A 287      23.870  55.120  13.130  1.00  0.00           H
ATOM   3316  C   ARG A 287      30.960  51.290  14.540  1.00  0.00           C
ATOM   3317  O   ARG A 287      30.450  50.320  13.960  1.00  0.00           O
ATOM   3318  N   PRO A 288      31.020  51.330  15.870  1.00  0.00           N
ATOM   3319  CD  PRO A 288      31.840  52.300  16.580  1.00  0.00           C
ATOM   3320  HD1 PRO A 288      31.220  53.190  16.700  1.00  0.00           H
ATOM   3321  HD2 PRO A 288      32.770  52.590  16.090  1.00  0.00           H
ATOM   3322  CG  PRO A 288      32.100  51.740  17.940  1.00  0.00           C
ATOM   3323  HG1 PRO A 288      32.270  52.560  18.650  1.00  0.00           H
ATOM   3324  HG2 PRO A 288      32.960  51.070  17.980  1.00  0.00           H
ATOM   3325  CB  PRO A 288      30.840  50.880  18.220  1.00  0.00           C
ATOM   3326  HB1 PRO A 288      30.050  51.530  18.610  1.00  0.00           H
ATOM   3327  HB2 PRO A 288      31.010  50.140  19.000  1.00  0.00           H
ATOM   3328  CA  PRO A 288      30.470  50.380  16.810  1.00  0.00           C
ATOM   3329  HA  PRO A 288      31.010  49.440  16.690  1.00  0.00           H
ATOM   3330  C   PRO A 288      28.970  50.200  16.650  1.00  0.00           C
ATOM   3331  O   PRO A 288      28.200  51.050  16.250  1.00  0.00           O
ATOM   3332  N   PHE A 289      28.470  49.020  17.040  1.00  0.00           N
ATOM   3333  H   PHE A 289      29.160  48.370  17.380  1.00  0.00           H
ATOM   3334  CA  PHE A 289      27.170  48.500  16.770  1.00  0.00           C
ATOM   3335  HA  PHE A 289      26.990  48.630  15.700  1.00  0.00           H
ATOM   3336  CB  PHE A 289      27.100  47.000  17.080  1.00  0.00           C
ATOM   3337  HB1 PHE A 289      26.050  46.690  17.120  1.00  0.00           H
ATOM   3338  HB2 PHE A 289      27.400  46.770  18.100  1.00  0.00           H
ATOM   3339  CG  PHE A 289      27.720  45.950  16.080  1.00  0.00           C
ATOM   3340  CD1 PHE A 289      28.320  46.440  14.850  1.00  0.00           C
ATOM   3341  HD1 PHE A 289      28.400  47.490  14.650  1.00  0.00           H
ATOM   3342  CE1 PHE A 289      29.050  45.600  14.000  1.00  0.00           C
ATOM   3343  HE1 PHE A 289      29.570  45.940  13.120  1.00  0.00           H
ATOM   3344  CZ  PHE A 289      29.010  44.240  14.300  1.00  0.00           C
ATOM   3345  HZ  PHE A 289      29.450  43.520  13.630  1.00  0.00           H
ATOM   3346  CE2 PHE A 289      28.440  43.740  15.460  1.00  0.00           C
ATOM   3347  HE2 PHE A 289      28.350  42.690  15.670  1.00  0.00           H
ATOM   3348  CD2 PHE A 289      27.770  44.600  16.380  1.00  0.00           C
ATOM   3349  HD2 PHE A 289      27.400  44.150  17.290  1.00  0.00           H
ATOM   3350  C   PHE A 289      26.050  49.350  17.470  1.00  0.00           C
ATOM   3351  O   PHE A 289      26.180  49.990  18.530  1.00  0.00           O
ATOM   3352  N   ILE A 290      24.840  49.250  16.900  1.00  0.00           N
ATOM   3353  H   ILE A 290      24.680  48.710  16.070  1.00  0.00           H
ATOM   3354  CA  ILE A 290      23.720  50.100  17.240  1.00  0.00           C
ATOM   3355  HA  ILE A 290      24.080  51.120  17.280  1.00  0.00           H
ATOM   3356  CB  ILE A 290      22.610  50.100  16.110  1.00  0.00           C
ATOM   3357  HB  ILE A 290      22.330  49.080  15.840  1.00  0.00           H
ATOM   3358  CG2 ILE A 290      21.460  50.910  16.580  1.00  0.00           C
ATOM   3359 1HG2 ILE A 290      21.690  51.930  16.870  1.00  0.00           H
ATOM   3360 2HG2 ILE A 290      20.740  51.090  15.780  1.00  0.00           H
ATOM   3361 3HG2 ILE A 290      21.000  50.420  17.450  1.00  0.00           H
ATOM   3362  CG1 ILE A 290      23.240  50.860  14.860  1.00  0.00           C
ATOM   3363 1HG1 ILE A 290      23.920  51.650  15.170  1.00  0.00           H
ATOM   3364 2HG1 ILE A 290      22.450  51.420  14.360  1.00  0.00           H
ATOM   3365  CD  ILE A 290      23.820  50.010  13.720  1.00  0.00           C
ATOM   3366  HD1 ILE A 290      23.090  49.320  13.320  1.00  0.00           H
ATOM   3367  HD2 ILE A 290      24.130  50.630  12.880  1.00  0.00           H
ATOM   3368  HD3 ILE A 290      24.600  49.410  14.190  1.00  0.00           H
ATOM   3369  C   ILE A 290      23.210  49.580  18.550  1.00  0.00           C
ATOM   3370  O   ILE A 290      23.060  50.350  19.520  1.00  0.00           O
ATOM   3371  N   SER A 291      23.180  48.270  18.830  1.00  0.00           N
ATOM   3372  H   SER A 291      23.370  47.570  18.130  1.00  0.00           H
ATOM   3373  CA  SER A 291      22.990  47.600  20.130  1.00  0.00           C
ATOM   3374  HA  SER A 291      23.010  46.530  19.930  1.00  0.00           H
ATOM   3375  CB  SER A 291      24.210  47.800  21.010  1.00  0.00           C
ATOM   3376  HB1 SER A 291      24.210  47.040  21.790  1.00  0.00           H
ATOM   3377  HB2 SER A 291      24.170  48.790  21.460  1.00  0.00           H
ATOM   3378  OG  SER A 291      25.460  47.610  20.410  1.00  0.00           O
ATOM   3379  HG  SER A 291      25.780  48.480  20.140  1.00  0.00           H
ATOM   3380  C   SER A 291      21.650  47.920  20.910  1.00  0.00           C
ATOM   3381  O   SER A 291      21.620  47.800  22.150  1.00  0.00           O
ATOM   3382  N   GLN A 292      20.510  48.270  20.290  1.00  0.00           N
ATOM   3383  H   GLN A 292      20.480  48.220  19.280  1.00  0.00           H
ATOM   3384  CA  GLN A 292      19.250  48.510  21.020  1.00  0.00           C
ATOM   3385  HA  GLN A 292      19.410  49.360  21.680  1.00  0.00           H
ATOM   3386  CB  GLN A 292      18.270  48.970  19.930  1.00  0.00           C
ATOM   3387  HB1 GLN A 292      18.170  48.160  19.200  1.00  0.00           H
ATOM   3388  HB2 GLN A 292      18.740  49.820  19.440  1.00  0.00           H
ATOM   3389  CG  GLN A 292      16.900  49.480  20.440  1.00  0.00           C
ATOM   3390  HG1 GLN A 292      16.430  48.670  20.990  1.00  0.00           H
ATOM   3391  HG2 GLN A 292      16.200  49.690  19.630  1.00  0.00           H
ATOM   3392  CD  GLN A 292      16.870  50.550  21.500  1.00  0.00           C
ATOM   3393  OE1 GLN A 292      17.080  50.240  22.680  1.00  0.00           O
ATOM   3394  NE2 GLN A 292      16.510  51.820  21.160  1.00  0.00           N
ATOM   3395 1HE2 GLN A 292      16.340  52.110  20.200  1.00  0.00           H
ATOM   3396 2HE2 GLN A 292      16.660  52.570  21.810  1.00  0.00           H
ATOM   3397  C   GLN A 292      18.690  47.340  21.830  1.00  0.00           C
ATOM   3398  O   GLN A 292      17.970  46.460  21.280  1.00  0.00           O
ATOM   3399  N   LYS A 293      19.100  47.310  23.090  1.00  0.00           N
ATOM   3400  H   LYS A 293      19.670  48.080  23.410  1.00  0.00           H
ATOM   3401  CA  LYS A 293      18.640  46.360  24.070  1.00  0.00           C
ATOM   3402  HA  LYS A 293      18.670  45.360  23.630  1.00  0.00           H
ATOM   3403  CB  LYS A 293      19.500  46.340  25.290  1.00  0.00           C
ATOM   3404  HB1 LYS A 293      19.360  47.260  25.850  1.00  0.00           H
ATOM   3405  HB2 LYS A 293      20.540  46.260  24.940  1.00  0.00           H
ATOM   3406  CG  LYS A 293      19.210  45.270  26.270  1.00  0.00           C
ATOM   3407  HG1 LYS A 293      19.580  44.400  25.750  1.00  0.00           H
ATOM   3408  HG2 LYS A 293      18.120  45.260  26.410  1.00  0.00           H
ATOM   3409  CD  LYS A 293      19.910  45.530  27.630  1.00  0.00           C
ATOM   3410  HD1 LYS A 293      19.370  46.370  28.090  1.00  0.00           H
ATOM   3411  HD2 LYS A 293      20.940  45.780  27.380  1.00  0.00           H
ATOM   3412  CE  LYS A 293      19.770  44.270  28.590  1.00  0.00           C
ATOM   3413  HE1 LYS A 293      18.780  44.130  29.030  1.00  0.00           H
ATOM   3414  HE2 LYS A 293      20.460  44.410  29.420  1.00  0.00           H
ATOM   3415  NZ  LYS A 293      20.070  43.010  27.960  1.00  0.00           N
ATOM   3416  HZ1 LYS A 293      20.580  42.390  28.580  1.00  0.00           H
ATOM   3417  HZ2 LYS A 293      19.230  42.520  27.700  1.00  0.00           H
ATOM   3418  HZ3 LYS A 293      20.780  43.010  27.250  1.00  0.00           H
ATOM   3419  C   LYS A 293      17.120  46.630  24.300  1.00  0.00           C
ATOM   3420  O   LYS A 293      16.830  47.610  25.070  1.00  0.00           O
ATOM   3421  N   ILE A 294      16.240  45.810  23.770  1.00  0.00           N
ATOM   3422  H   ILE A 294      16.600  45.040  23.220  1.00  0.00           H
ATOM   3423  CA  ILE A 294      14.810  45.730  24.250  1.00  0.00           C
ATOM   3424  HA  ILE A 294      14.430  46.700  24.570  1.00  0.00           H
ATOM   3425  CB  ILE A 294      13.800  45.230  23.210  1.00  0.00           C
ATOM   3426  HB  ILE A 294      13.900  44.160  23.020  1.00  0.00           H
ATOM   3427  CG2 ILE A 294      12.360  45.270  23.760  1.00  0.00           C
ATOM   3428 1HG2 ILE A 294      12.130  46.290  24.070  1.00  0.00           H
ATOM   3429 2HG2 ILE A 294      11.710  45.020  22.930  1.00  0.00           H
ATOM   3430 3HG2 ILE A 294      12.150  44.510  24.510  1.00  0.00           H
ATOM   3431  CG1 ILE A 294      13.820  45.840  21.810  1.00  0.00           C
ATOM   3432 1HG1 ILE A 294      12.920  45.500  21.300  1.00  0.00           H
ATOM   3433 2HG1 ILE A 294      14.700  45.520  21.260  1.00  0.00           H
ATOM   3434  CD  ILE A 294      13.820  47.360  21.910  1.00  0.00           C
ATOM   3435  HD1 ILE A 294      14.530  47.750  22.640  1.00  0.00           H
ATOM   3436  HD2 ILE A 294      14.030  47.830  20.950  1.00  0.00           H
ATOM   3437  HD3 ILE A 294      12.790  47.610  22.180  1.00  0.00           H
ATOM   3438  C   ILE A 294      14.810  44.850  25.540  1.00  0.00           C
ATOM   3439  O   ILE A 294      15.050  43.620  25.490  1.00  0.00           O
ATOM   3440  N   HIS A 295      14.370  45.370  26.710  1.00  0.00           N
ATOM   3441  H   HIS A 295      14.020  46.320  26.740  1.00  0.00           H
ATOM   3442  CA  HIS A 295      14.730  44.820  28.010  1.00  0.00           C
ATOM   3443  HA  HIS A 295      15.580  44.150  27.850  1.00  0.00           H
ATOM   3444  CB  HIS A 295      15.290  45.990  28.880  1.00  0.00           C
ATOM   3445  HB1 HIS A 295      14.470  46.590  29.270  1.00  0.00           H
ATOM   3446  HB2 HIS A 295      15.900  46.650  28.260  1.00  0.00           H
ATOM   3447  CG  HIS A 295      16.120  45.500  30.040  1.00  0.00           C
ATOM   3448  ND1 HIS A 295      17.540  45.320  30.140  1.00  0.00           N
ATOM   3449  CE1 HIS A 295      17.750  45.020  31.410  1.00  0.00           C
ATOM   3450  HE1 HIS A 295      18.750  44.980  31.820  1.00  0.00           H
ATOM   3451  NE2 HIS A 295      16.620  45.040  32.150  1.00  0.00           N
ATOM   3452  HE2 HIS A 295      16.610  45.090  33.160  1.00  0.00           H
ATOM   3453  CD2 HIS A 295      15.600  45.380  31.300  1.00  0.00           C
ATOM   3454  HD2 HIS A 295      14.580  45.590  31.590  1.00  0.00           H
ATOM   3455  C   HIS A 295      13.580  43.970  28.670  1.00  0.00           C
ATOM   3456  O   HIS A 295      13.890  43.000  29.380  1.00  0.00           O
ATOM   3457  N   PHE A 296      12.280  44.330  28.390  1.00  0.00           N
ATOM   3458  H   PHE A 296      12.170  45.050  27.700  1.00  0.00           H
ATOM   3459  CA  PHE A 296      11.070  43.640  28.840  1.00  0.00           C
ATOM   3460  HA  PHE A 296      11.280  42.820  29.530  1.00  0.00           H
ATOM   3461  CB  PHE A 296      10.260  44.670  29.630  1.00  0.00           C
ATOM   3462  HB1 PHE A 296       9.360  44.140  29.960  1.00  0.00           H
ATOM   3463  HB2 PHE A 296      10.080  45.460  28.900  1.00  0.00           H
ATOM   3464  CG  PHE A 296      10.890  45.310  30.840  1.00  0.00           C
ATOM   3465  CD1 PHE A 296      10.600  44.890  32.140  1.00  0.00           C
ATOM   3466  HD1 PHE A 296       9.900  44.090  32.340  1.00  0.00           H
ATOM   3467  CE1 PHE A 296      11.060  45.630  33.220  1.00  0.00           C
ATOM   3468  HE1 PHE A 296      10.790  45.370  34.230  1.00  0.00           H
ATOM   3469  CZ  PHE A 296      11.840  46.780  33.000  1.00  0.00           C
ATOM   3470  HZ  PHE A 296      12.310  47.280  33.830  1.00  0.00           H
ATOM   3471  CE2 PHE A 296      12.270  47.120  31.680  1.00  0.00           C
ATOM   3472  HE2 PHE A 296      12.880  48.010  31.670  1.00  0.00           H
ATOM   3473  CD2 PHE A 296      11.710  46.420  30.590  1.00  0.00           C
ATOM   3474  HD2 PHE A 296      11.960  46.760  29.600  1.00  0.00           H
ATOM   3475  C   PHE A 296      10.240  43.240  27.640  1.00  0.00           C
ATOM   3476  O   PHE A 296      10.210  43.980  26.670  1.00  0.00           O
ATOM   3477  N   PRO A 297       9.530  42.090  27.710  1.00  0.00           N
ATOM   3478  CD  PRO A 297       9.440  41.190  28.830  1.00  0.00           C
ATOM   3479  HD1 PRO A 297       9.280  41.750  29.750  1.00  0.00           H
ATOM   3480  HD2 PRO A 297      10.380  40.670  29.000  1.00  0.00           H
ATOM   3481  CG  PRO A 297       8.440  40.060  28.500  1.00  0.00           C
ATOM   3482  HG1 PRO A 297       7.430  40.220  28.880  1.00  0.00           H
ATOM   3483  HG2 PRO A 297       8.590  39.070  28.940  1.00  0.00           H
ATOM   3484  CB  PRO A 297       8.270  40.010  26.940  1.00  0.00           C
ATOM   3485  HB1 PRO A 297       7.280  39.770  26.550  1.00  0.00           H
ATOM   3486  HB2 PRO A 297       9.030  39.340  26.540  1.00  0.00           H
ATOM   3487  CA  PRO A 297       8.660  41.520  26.590  1.00  0.00           C
ATOM   3488  HA  PRO A 297       9.190  41.400  25.640  1.00  0.00           H
ATOM   3489  C   PRO A 297       7.400  42.430  26.500  1.00  0.00           C
ATOM   3490  O   PRO A 297       7.040  43.190  27.390  1.00  0.00           O
ATOM   3491  N   ASP A 298       6.600  42.320  25.370  1.00  0.00           N
ATOM   3492  H   ASP A 298       6.850  41.560  24.770  1.00  0.00           H
ATOM   3493  CA  ASP A 298       5.230  42.890  25.150  1.00  0.00           C
ATOM   3494  HA  ASP A 298       5.250  43.720  25.860  1.00  0.00           H
ATOM   3495  CB  ASP A 298       5.080  43.510  23.740  1.00  0.00           C
ATOM   3496  HB1 ASP A 298       4.110  44.000  23.640  1.00  0.00           H
ATOM   3497  HB2 ASP A 298       5.230  42.720  23.010  1.00  0.00           H
ATOM   3498  CG  ASP A 298       6.150  44.560  23.540  1.00  0.00           C
ATOM   3499  OD1 ASP A 298       6.390  45.440  24.400  1.00  0.00           O
ATOM   3500  OD2 ASP A 298       6.720  44.560  22.430  1.00  0.00           O
ATOM   3501  C   ASP A 298       4.150  41.920  25.630  1.00  0.00           C
ATOM   3502  O   ASP A 298       3.120  42.410  26.050  1.00  0.00           O
ATOM   3503  N   PHE A 299       4.400  40.600  25.740  1.00  0.00           N
ATOM   3504  H   PHE A 299       5.290  40.210  25.480  1.00  0.00           H
ATOM   3505  CA  PHE A 299       3.560  39.660  26.630  1.00  0.00           C
ATOM   3506  HA  PHE A 299       3.170  40.200  27.500  1.00  0.00           H
ATOM   3507  CB  PHE A 299       2.300  39.130  25.820  1.00  0.00           C
ATOM   3508  HB1 PHE A 299       2.650  38.690  24.890  1.00  0.00           H
ATOM   3509  HB2 PHE A 299       1.710  39.940  25.390  1.00  0.00           H
ATOM   3510  CG  PHE A 299       1.410  38.110  26.440  1.00  0.00           C
ATOM   3511  CD1 PHE A 299       0.430  38.550  27.270  1.00  0.00           C
ATOM   3512  HD1 PHE A 299       0.320  39.610  27.470  1.00  0.00           H
ATOM   3513  CE1 PHE A 299      -0.460  37.630  27.860  1.00  0.00           C
ATOM   3514  HE1 PHE A 299      -1.200  37.890  28.600  1.00  0.00           H
ATOM   3515  CZ  PHE A 299      -0.250  36.290  27.700  1.00  0.00           C
ATOM   3516  HZ  PHE A 299      -0.770  35.510  28.240  1.00  0.00           H
ATOM   3517  CE2 PHE A 299       0.830  35.790  26.940  1.00  0.00           C
ATOM   3518  HE2 PHE A 299       0.910  34.720  26.810  1.00  0.00           H
ATOM   3519  CD2 PHE A 299       1.680  36.720  26.270  1.00  0.00           C
ATOM   3520  HD2 PHE A 299       2.580  36.410  25.750  1.00  0.00           H
ATOM   3521  C   PHE A 299       4.330  38.460  27.200  1.00  0.00           C
ATOM   3522  O   PHE A 299       5.250  38.060  26.500  1.00  0.00           O
ATOM   3523  N   SER A 300       4.000  37.900  28.380  1.00  0.00           N
ATOM   3524  H   SER A 300       3.220  38.290  28.890  1.00  0.00           H
ATOM   3525  CA  SER A 300       4.750  36.820  28.940  1.00  0.00           C
ATOM   3526  HA  SER A 300       5.200  36.170  28.190  1.00  0.00           H
ATOM   3527  CB  SER A 300       5.790  37.430  29.820  1.00  0.00           C
ATOM   3528  HB1 SER A 300       5.210  38.140  30.410  1.00  0.00           H
ATOM   3529  HB2 SER A 300       6.570  37.960  29.260  1.00  0.00           H
ATOM   3530  OG  SER A 300       6.370  36.400  30.530  1.00  0.00           O
ATOM   3531  HG  SER A 300       6.230  36.600  31.450  1.00  0.00           H
ATOM   3532  C   SER A 300       3.870  35.940  29.820  1.00  0.00           C
ATOM   3533  O   SER A 300       3.030  36.460  30.550  1.00  0.00           O
ATOM   3534  N   THR A 301       4.040  34.620  29.670  1.00  0.00           N
ATOM   3535  H   THR A 301       4.580  34.250  28.890  1.00  0.00           H
ATOM   3536  CA  THR A 301       3.290  33.620  30.400  1.00  0.00           C
ATOM   3537  HA  THR A 301       2.830  33.970  31.320  1.00  0.00           H
ATOM   3538  CB  THR A 301       2.220  32.960  29.530  1.00  0.00           C
ATOM   3539  HB  THR A 301       1.450  33.700  29.310  1.00  0.00           H
ATOM   3540  CG2 THR A 301       2.710  32.320  28.200  1.00  0.00           C
ATOM   3541 1HG2 THR A 301       3.300  31.440  28.430  1.00  0.00           H
ATOM   3542 2HG2 THR A 301       1.840  31.950  27.660  1.00  0.00           H
ATOM   3543 3HG2 THR A 301       3.270  33.080  27.650  1.00  0.00           H
ATOM   3544  OG1 THR A 301       1.610  31.960  30.340  1.00  0.00           O
ATOM   3545  HG1 THR A 301       1.010  32.360  30.980  1.00  0.00           H
ATOM   3546  C   THR A 301       4.220  32.450  30.790  1.00  0.00           C
ATOM   3547  O   THR A 301       5.220  32.230  30.070  1.00  0.00           O
ATOM   3548  N   ARG A 302       3.980  31.740  31.870  1.00  0.00           N
ATOM   3549  H   ARG A 302       3.100  31.820  32.350  1.00  0.00           H
ATOM   3550  CA  ARG A 302       4.650  30.460  32.180  1.00  0.00           C
ATOM   3551  HA  ARG A 302       4.880  30.020  31.210  1.00  0.00           H
ATOM   3552  CB  ARG A 302       5.970  30.700  32.980  1.00  0.00           C
ATOM   3553  HB1 ARG A 302       5.680  31.130  33.930  1.00  0.00           H
ATOM   3554  HB2 ARG A 302       6.480  31.440  32.360  1.00  0.00           H
ATOM   3555  CG  ARG A 302       6.880  29.460  33.060  1.00  0.00           C
ATOM   3556  HG1 ARG A 302       7.160  29.120  32.060  1.00  0.00           H
ATOM   3557  HG2 ARG A 302       6.420  28.590  33.530  1.00  0.00           H
ATOM   3558  CD  ARG A 302       8.170  29.840  33.810  1.00  0.00           C
ATOM   3559  HD1 ARG A 302       7.880  29.990  34.850  1.00  0.00           H
ATOM   3560  HD2 ARG A 302       8.510  30.790  33.390  1.00  0.00           H
ATOM   3561  NE  ARG A 302       9.180  28.870  33.580  1.00  0.00           N
ATOM   3562  HE  ARG A 302       9.600  28.840  32.670  1.00  0.00           H
ATOM   3563  CZ  ARG A 302       9.940  28.270  34.460  1.00  0.00           C
ATOM   3564  NH1 ARG A 302       9.570  27.980  35.670  1.00  0.00           N
ATOM   3565 1HH1 ARG A 302       8.670  28.260  36.020  1.00  0.00           H
ATOM   3566 2HH1 ARG A 302      10.270  27.420  36.150  1.00  0.00           H
ATOM   3567  NH2 ARG A 302      11.090  27.860  34.110  1.00  0.00           N
ATOM   3568 1HH2 ARG A 302      11.510  28.150  33.240  1.00  0.00           H
ATOM   3569 2HH2 ARG A 302      11.690  27.270  34.670  1.00  0.00           H
ATOM   3570  C   ARG A 302       3.670  29.510  32.860  1.00  0.00           C
ATOM   3571  O   ARG A 302       4.080  28.840  33.830  1.00  0.00           O
ATOM   3572  N   ASP A 303       2.410  29.480  32.440  1.00  0.00           N
ATOM   3573  H   ASP A 303       2.230  30.030  31.610  1.00  0.00           H
ATOM   3574  CA  ASP A 303       1.340  28.660  33.140  1.00  0.00           C
ATOM   3575  HA  ASP A 303       1.710  28.170  34.040  1.00  0.00           H
ATOM   3576  CB  ASP A 303       0.170  29.550  33.330  1.00  0.00           C
ATOM   3577  HB1 ASP A 303      -0.430  29.120  34.130  1.00  0.00           H
ATOM   3578  HB2 ASP A 303      -0.300  29.680  32.350  1.00  0.00           H
ATOM   3579  CG  ASP A 303       0.540  31.030  33.830  1.00  0.00           C
ATOM   3580  OD1 ASP A 303       0.650  31.950  32.950  1.00  0.00           O
ATOM   3581  OD2 ASP A 303       0.570  31.230  35.010  1.00  0.00           O
ATOM   3582  C   ASP A 303       0.930  27.360  32.300  1.00  0.00           C
ATOM   3583  O   ASP A 303       0.100  26.560  32.770  1.00  0.00           O
ATOM   3584  N   ILE A 304       1.550  27.100  31.130  1.00  0.00           N
ATOM   3585  H   ILE A 304       2.430  27.540  30.910  1.00  0.00           H
ATOM   3586  CA  ILE A 304       0.960  26.230  30.130  1.00  0.00           C
ATOM   3587  HA  ILE A 304      -0.130  26.290  30.220  1.00  0.00           H
ATOM   3588  CB  ILE A 304       1.260  26.780  28.700  1.00  0.00           C
ATOM   3589  HB  ILE A 304       2.310  26.950  28.460  1.00  0.00           H
ATOM   3590  CG2 ILE A 304       0.680  25.790  27.560  1.00  0.00           C
ATOM   3591 1HG2 ILE A 304       0.930  26.290  26.630  1.00  0.00           H
ATOM   3592 2HG2 ILE A 304       1.270  24.870  27.610  1.00  0.00           H
ATOM   3593 3HG2 ILE A 304      -0.390  25.590  27.640  1.00  0.00           H
ATOM   3594  CG1 ILE A 304       0.660  28.200  28.490  1.00  0.00           C
ATOM   3595 1HG1 ILE A 304       1.270  28.780  29.190  1.00  0.00           H
ATOM   3596 2HG1 ILE A 304      -0.360  28.270  28.860  1.00  0.00           H
ATOM   3597  CD  ILE A 304       0.660  28.870  27.060  1.00  0.00           C
ATOM   3598  HD1 ILE A 304       0.850  29.940  27.000  1.00  0.00           H
ATOM   3599  HD2 ILE A 304       1.410  28.460  26.390  1.00  0.00           H
ATOM   3600  HD3 ILE A 304      -0.310  28.610  26.630  1.00  0.00           H
ATOM   3601  C   ILE A 304       1.480  24.770  30.210  1.00  0.00           C
ATOM   3602  O   ILE A 304       0.690  23.890  29.860  1.00  0.00           O
ATOM   3603  N   HIS A 305       2.680  24.610  30.750  1.00  0.00           N
ATOM   3604  H   HIS A 305       3.150  25.490  30.880  1.00  0.00           H
ATOM   3605  CA  HIS A 305       3.420  23.350  30.920  1.00  0.00           C
ATOM   3606  HA  HIS A 305       2.630  22.650  31.210  1.00  0.00           H
ATOM   3607  CB  HIS A 305       3.940  22.960  29.580  1.00  0.00           C
ATOM   3608  HB1 HIS A 305       3.190  22.470  28.960  1.00  0.00           H
ATOM   3609  HB2 HIS A 305       4.770  22.250  29.660  1.00  0.00           H
ATOM   3610  CG  HIS A 305       4.500  24.140  28.790  1.00  0.00           C
ATOM   3611  ND1 HIS A 305       4.100  24.540  27.490  1.00  0.00           N
ATOM   3612  CE1 HIS A 305       4.890  25.630  27.260  1.00  0.00           C
ATOM   3613  HE1 HIS A 305       5.020  26.050  26.270  1.00  0.00           H
ATOM   3614  NE2 HIS A 305       5.760  25.790  28.180  1.00  0.00           N
ATOM   3615  HE2 HIS A 305       6.400  26.570  28.170  1.00  0.00           H
ATOM   3616  CD2 HIS A 305       5.540  24.920  29.180  1.00  0.00           C
ATOM   3617  HD2 HIS A 305       6.110  24.790  30.090  1.00  0.00           H
ATOM   3618  C   HIS A 305       4.430  23.480  32.040  1.00  0.00           C
ATOM   3619  O   HIS A 305       4.520  24.600  32.670  1.00  0.00           O
ATOM   3620  N   ARG A 306       5.130  22.410  32.400  1.00  0.00           N
ATOM   3621  H   ARG A 306       4.960  21.500  31.990  1.00  0.00           H
ATOM   3622  CA  ARG A 306       6.200  22.360  33.410  1.00  0.00           C
ATOM   3623  HA  ARG A 306       6.420  23.350  33.810  1.00  0.00           H
ATOM   3624  CB  ARG A 306       5.650  21.450  34.570  1.00  0.00           C
ATOM   3625  HB1 ARG A 306       6.520  20.960  35.010  1.00  0.00           H
ATOM   3626  HB2 ARG A 306       4.900  20.730  34.270  1.00  0.00           H
ATOM   3627  CG  ARG A 306       5.030  22.290  35.660  1.00  0.00           C
ATOM   3628  HG1 ARG A 306       4.210  22.870  35.240  1.00  0.00           H
ATOM   3629  HG2 ARG A 306       5.720  23.000  36.120  1.00  0.00           H
ATOM   3630  CD  ARG A 306       4.410  21.470  36.810  1.00  0.00           C
ATOM   3631  HD1 ARG A 306       4.080  22.150  37.600  1.00  0.00           H
ATOM   3632  HD2 ARG A 306       5.170  20.770  37.150  1.00  0.00           H
ATOM   3633  NE  ARG A 306       3.220  20.780  36.230  1.00  0.00           N
ATOM   3634  HE  ARG A 306       2.850  21.180  35.380  1.00  0.00           H
ATOM   3635  CZ  ARG A 306       2.690  19.740  36.790  1.00  0.00           C
ATOM   3636  NH1 ARG A 306       3.210  19.210  37.820  1.00  0.00           N
ATOM   3637 1HH1 ARG A 306       4.190  19.390  37.970  1.00  0.00           H
ATOM   3638 2HH1 ARG A 306       2.660  18.550  38.370  1.00  0.00           H
ATOM   3639  NH2 ARG A 306       1.620  19.190  36.410  1.00  0.00           N
ATOM   3640 1HH2 ARG A 306       1.090  19.750  35.760  1.00  0.00           H
ATOM   3641 2HH2 ARG A 306       1.160  18.390  36.810  1.00  0.00           H
ATOM   3642  C   ARG A 306       7.540  21.920  32.860  1.00  0.00           C
ATOM   3643  O   ARG A 306       8.470  21.970  33.650  1.00  0.00           O
ATOM   3644  N   ASN A 307       7.660  21.450  31.640  1.00  0.00           N
ATOM   3645  H   ASN A 307       6.880  21.490  31.000  1.00  0.00           H
ATOM   3646  CA  ASN A 307       9.020  20.920  31.120  1.00  0.00           C
ATOM   3647  HA  ASN A 307       9.750  20.960  31.930  1.00  0.00           H
ATOM   3648  CB  ASN A 307       8.840  19.480  30.680  1.00  0.00           C
ATOM   3649  HB1 ASN A 307       9.560  19.360  29.880  1.00  0.00           H
ATOM   3650  HB2 ASN A 307       7.870  19.230  30.250  1.00  0.00           H
ATOM   3651  CG  ASN A 307       9.110  18.520  31.750  1.00  0.00           C
ATOM   3652  OD1 ASN A 307       9.820  18.790  32.740  1.00  0.00           O
ATOM   3653  ND2 ASN A 307       8.700  17.300  31.520  1.00  0.00           N
ATOM   3654 1HD2 ASN A 307       8.250  17.030  30.660  1.00  0.00           H
ATOM   3655 2HD2 ASN A 307       8.730  16.670  32.310  1.00  0.00           H
ATOM   3656  C   ASN A 307       9.540  21.810  29.920  1.00  0.00           C
ATOM   3657  O   ASN A 307       8.760  22.550  29.320  1.00  0.00           O
ATOM   3658  N   TYR A 308      10.870  21.850  29.700  1.00  0.00           N
ATOM   3659  H   TYR A 308      11.470  21.490  30.430  1.00  0.00           H
ATOM   3660  CA  TYR A 308      11.480  22.540  28.470  1.00  0.00           C
ATOM   3661  HA  TYR A 308      11.510  23.590  28.770  1.00  0.00           H
ATOM   3662  CB  TYR A 308      12.970  22.250  28.360  1.00  0.00           C
ATOM   3663  HB1 TYR A 308      13.480  22.180  29.320  1.00  0.00           H
ATOM   3664  HB2 TYR A 308      13.410  23.090  27.820  1.00  0.00           H
ATOM   3665  CG  TYR A 308      13.320  21.020  27.530  1.00  0.00           C
ATOM   3666  CD1 TYR A 308      13.620  19.870  28.280  1.00  0.00           C
ATOM   3667  HD1 TYR A 308      13.680  19.890  29.360  1.00  0.00           H
ATOM   3668  CE1 TYR A 308      13.830  18.660  27.560  1.00  0.00           C
ATOM   3669  HE1 TYR A 308      14.250  17.830  28.110  1.00  0.00           H
ATOM   3670  CZ  TYR A 308      13.920  18.620  26.130  1.00  0.00           C
ATOM   3671  OH  TYR A 308      14.170  17.490  25.460  1.00  0.00           O
ATOM   3672  HH  TYR A 308      14.210  17.530  24.500  1.00  0.00           H
ATOM   3673  CE2 TYR A 308      13.670  19.820  25.400  1.00  0.00           C
ATOM   3674  HE2 TYR A 308      13.950  19.860  24.360  1.00  0.00           H
ATOM   3675  CD2 TYR A 308      13.270  21.010  26.030  1.00  0.00           C
ATOM   3676  HD2 TYR A 308      13.210  21.930  25.480  1.00  0.00           H
ATOM   3677  C   TYR A 308      10.820  22.430  27.100  1.00  0.00           C
ATOM   3678  O   TYR A 308      10.130  21.460  26.800  1.00  0.00           O
ATOM   3679  N   VAL A 309      11.030  23.400  26.260  1.00  0.00           N
ATOM   3680  H   VAL A 309      11.670  24.130  26.540  1.00  0.00           H
ATOM   3681  CA  VAL A 309      10.280  23.500  24.960  1.00  0.00           C
ATOM   3682  HA  VAL A 309       9.660  22.630  24.750  1.00  0.00           H
ATOM   3683  CB  VAL A 309       9.370  24.830  24.930  1.00  0.00           C
ATOM   3684  HB  VAL A 309       9.990  25.670  25.240  1.00  0.00           H
ATOM   3685  CG1 VAL A 309       8.850  25.210  23.490  1.00  0.00           C
ATOM   3686 1HG1 VAL A 309       8.040  25.930  23.570  1.00  0.00           H
ATOM   3687 2HG1 VAL A 309       9.700  25.490  22.870  1.00  0.00           H
ATOM   3688 3HG1 VAL A 309       8.520  24.280  23.040  1.00  0.00           H
ATOM   3689  CG2 VAL A 309       8.200  24.750  25.930  1.00  0.00           C
ATOM   3690 1HG2 VAL A 309       7.660  25.690  25.970  1.00  0.00           H
ATOM   3691 2HG2 VAL A 309       7.530  23.940  25.630  1.00  0.00           H
ATOM   3692 3HG2 VAL A 309       8.510  24.500  26.940  1.00  0.00           H
ATOM   3693  C   VAL A 309      11.250  23.640  23.810  1.00  0.00           C
ATOM   3694  O   VAL A 309      12.140  24.510  23.870  1.00  0.00           O
ATOM   3695  N   ASP A 310      11.170  22.880  22.710  1.00  0.00           N
ATOM   3696  H   ASP A 310      10.390  22.240  22.740  1.00  0.00           H
ATOM   3697  CA  ASP A 310      12.160  22.890  21.550  1.00  0.00           C
ATOM   3698  HA  ASP A 310      12.850  23.670  21.870  1.00  0.00           H
ATOM   3699  CB  ASP A 310      12.950  21.610  21.450  1.00  0.00           C
ATOM   3700  HB1 ASP A 310      13.690  21.480  22.240  1.00  0.00           H
ATOM   3701  HB2 ASP A 310      13.600  21.620  20.570  1.00  0.00           H
ATOM   3702  CG  ASP A 310      12.160  20.290  21.360  1.00  0.00           C
ATOM   3703  OD1 ASP A 310      12.780  19.230  20.930  1.00  0.00           O
ATOM   3704  OD2 ASP A 310      10.930  20.320  21.590  1.00  0.00           O
ATOM   3705  C   ASP A 310      11.600  23.400  20.280  1.00  0.00           C
ATOM   3706  O   ASP A 310      12.390  23.620  19.340  1.00  0.00           O
ATOM   3707  N   CYS A 311      10.300  23.700  20.240  1.00  0.00           N
ATOM   3708  H   CYS A 311       9.670  23.410  20.970  1.00  0.00           H
ATOM   3709  CA  CYS A 311       9.680  24.350  19.070  1.00  0.00           C
ATOM   3710  HA  CYS A 311      10.370  24.960  18.480  1.00  0.00           H
ATOM   3711  CB  CYS A 311       9.470  23.180  18.170  1.00  0.00           C
ATOM   3712  HB1 CYS A 311       8.820  22.490  18.700  1.00  0.00           H
ATOM   3713  HB2 CYS A 311      10.360  22.680  17.780  1.00  0.00           H
ATOM   3714  SG  CYS A 311       8.810  23.900  16.630  1.00  0.00           S
ATOM   3715  HG  CYS A 311       7.520  23.580  16.740  1.00  0.00           H
ATOM   3716  C   CYS A 311       8.430  25.150  19.460  1.00  0.00           C
ATOM   3717  O   CYS A 311       7.560  24.630  20.160  1.00  0.00           O
ATOM   3718  N   VAL A 312       8.390  26.460  19.020  1.00  0.00           N
ATOM   3719  H   VAL A 312       9.240  26.780  18.590  1.00  0.00           H
ATOM   3720  CA  VAL A 312       7.210  27.410  18.960  1.00  0.00           C
ATOM   3721  HA  VAL A 312       6.430  26.710  19.270  1.00  0.00           H
ATOM   3722  CB  VAL A 312       7.330  28.540  20.010  1.00  0.00           C
ATOM   3723  HB  VAL A 312       7.470  28.050  20.980  1.00  0.00           H
ATOM   3724  CG1 VAL A 312       8.460  29.580  19.820  1.00  0.00           C
ATOM   3725 1HG1 VAL A 312       8.350  30.250  18.970  1.00  0.00           H
ATOM   3726 2HG1 VAL A 312       8.770  30.040  20.750  1.00  0.00           H
ATOM   3727 3HG1 VAL A 312       9.280  28.950  19.480  1.00  0.00           H
ATOM   3728  CG2 VAL A 312       5.980  29.360  20.030  1.00  0.00           C
ATOM   3729 1HG2 VAL A 312       5.770  29.650  21.060  1.00  0.00           H
ATOM   3730 2HG2 VAL A 312       5.920  30.140  19.270  1.00  0.00           H
ATOM   3731 3HG2 VAL A 312       5.120  28.730  19.800  1.00  0.00           H
ATOM   3732  C   VAL A 312       7.050  27.870  17.510  1.00  0.00           C
ATOM   3733  O   VAL A 312       8.010  28.140  16.800  1.00  0.00           O
ATOM   3734  N   ARG A 313       5.770  28.010  17.060  1.00  0.00           N
ATOM   3735  H   ARG A 313       5.020  27.910  17.730  1.00  0.00           H
ATOM   3736  CA  ARG A 313       5.290  28.470  15.740  1.00  0.00           C
ATOM   3737  HA  ARG A 313       6.070  29.090  15.300  1.00  0.00           H
ATOM   3738  CB  ARG A 313       5.080  27.190  14.860  1.00  0.00           C
ATOM   3739  HB1 ARG A 313       4.700  27.500  13.890  1.00  0.00           H
ATOM   3740  HB2 ARG A 313       4.340  26.520  15.290  1.00  0.00           H
ATOM   3741  CG  ARG A 313       6.310  26.420  14.560  1.00  0.00           C
ATOM   3742  HG1 ARG A 313       5.990  25.510  14.060  1.00  0.00           H
ATOM   3743  HG2 ARG A 313       6.830  26.100  15.460  1.00  0.00           H
ATOM   3744  CD  ARG A 313       7.370  27.230  13.730  1.00  0.00           C
ATOM   3745  HD1 ARG A 313       7.450  28.180  14.260  1.00  0.00           H
ATOM   3746  HD2 ARG A 313       6.820  27.360  12.800  1.00  0.00           H
ATOM   3747  NE  ARG A 313       8.660  26.520  13.560  1.00  0.00           N
ATOM   3748  HE  ARG A 313       8.740  25.820  12.840  1.00  0.00           H
ATOM   3749  CZ  ARG A 313       9.800  26.930  13.990  1.00  0.00           C
ATOM   3750  NH1 ARG A 313       9.990  27.780  14.920  1.00  0.00           N
ATOM   3751 1HH1 ARG A 313       9.210  28.050  15.500  1.00  0.00           H
ATOM   3752 2HH1 ARG A 313      10.900  28.120  15.200  1.00  0.00           H
ATOM   3753  NH2 ARG A 313      10.800  26.430  13.310  1.00  0.00           N
ATOM   3754 1HH2 ARG A 313      10.700  25.680  12.640  1.00  0.00           H
ATOM   3755 2HH2 ARG A 313      11.720  26.720  13.590  1.00  0.00           H
ATOM   3756  C   ARG A 313       3.990  29.210  15.850  1.00  0.00           C
ATOM   3757  O   ARG A 313       3.100  28.870  16.610  1.00  0.00           O
ATOM   3758  N   TRP A 314       3.920  30.200  14.930  1.00  0.00           N
ATOM   3759  H   TRP A 314       4.730  30.380  14.360  1.00  0.00           H
ATOM   3760  CA  TRP A 314       2.660  30.920  14.820  1.00  0.00           C
ATOM   3761  HA  TRP A 314       2.130  31.020  15.760  1.00  0.00           H
ATOM   3762  CB  TRP A 314       2.950  32.330  14.190  1.00  0.00           C
ATOM   3763  HB1 TRP A 314       2.020  32.800  13.880  1.00  0.00           H
ATOM   3764  HB2 TRP A 314       3.630  32.280  13.340  1.00  0.00           H
ATOM   3765  CG  TRP A 314       3.560  33.400  15.090  1.00  0.00           C
ATOM   3766  CD1 TRP A 314       4.870  33.770  15.120  1.00  0.00           C
ATOM   3767  HD1 TRP A 314       5.640  33.320  14.510  1.00  0.00           H
ATOM   3768  NE1 TRP A 314       4.960  34.910  15.890  1.00  0.00           N
ATOM   3769  HE1 TRP A 314       5.810  35.430  16.020  1.00  0.00           H
ATOM   3770  CE2 TRP A 314       3.740  35.210  16.510  1.00  0.00           C
ATOM   3771  CZ2 TRP A 314       3.380  36.150  17.490  1.00  0.00           C
ATOM   3772  HZ2 TRP A 314       4.000  36.940  17.890  1.00  0.00           H
ATOM   3773  CH2 TRP A 314       2.060  36.010  18.000  1.00  0.00           C
ATOM   3774  HH2 TRP A 314       1.690  36.690  18.760  1.00  0.00           H
ATOM   3775  CZ3 TRP A 314       1.160  35.050  17.470  1.00  0.00           C
ATOM   3776  HZ3 TRP A 314       0.150  35.010  17.850  1.00  0.00           H
ATOM   3777  CE3 TRP A 314       1.600  34.090  16.610  1.00  0.00           C
ATOM   3778  HE3 TRP A 314       0.920  33.300  16.320  1.00  0.00           H
ATOM   3779  CD2 TRP A 314       2.850  34.190  16.050  1.00  0.00           C
ATOM   3780  C   TRP A 314       1.700  30.270  13.780  1.00  0.00           C
ATOM   3781  O   TRP A 314       2.170  29.710  12.720  1.00  0.00           O
ATOM   3782  N   LEU A 315       0.380  30.360  13.980  1.00  0.00           N
ATOM   3783  H   LEU A 315       0.130  30.780  14.870  1.00  0.00           H
ATOM   3784  CA  LEU A 315      -0.800  29.830  13.260  1.00  0.00           C
ATOM   3785  HA  LEU A 315      -0.460  29.660  12.240  1.00  0.00           H
ATOM   3786  CB  LEU A 315      -1.220  28.510  13.930  1.00  0.00           C
ATOM   3787  HB1 LEU A 315      -1.270  28.680  15.000  1.00  0.00           H
ATOM   3788  HB2 LEU A 315      -0.350  27.850  13.840  1.00  0.00           H
ATOM   3789  CG  LEU A 315      -2.430  27.820  13.300  1.00  0.00           C
ATOM   3790  HG  LEU A 315      -3.310  28.450  13.390  1.00  0.00           H
ATOM   3791  CD1 LEU A 315      -2.200  27.560  11.820  1.00  0.00           C
ATOM   3792 1HD1 LEU A 315      -2.790  26.660  11.680  1.00  0.00           H
ATOM   3793 2HD1 LEU A 315      -2.640  28.440  11.340  1.00  0.00           H
ATOM   3794 3HD1 LEU A 315      -1.160  27.260  11.730  1.00  0.00           H
ATOM   3795  CD2 LEU A 315      -2.570  26.520  14.110  1.00  0.00           C
ATOM   3796 1HD2 LEU A 315      -2.740  26.840  15.140  1.00  0.00           H
ATOM   3797 2HD2 LEU A 315      -3.490  25.970  13.880  1.00  0.00           H
ATOM   3798 3HD2 LEU A 315      -1.720  25.860  13.990  1.00  0.00           H
ATOM   3799  C   LEU A 315      -1.790  31.040  13.290  1.00  0.00           C
ATOM   3800  O   LEU A 315      -2.890  30.950  13.830  1.00  0.00           O
ATOM   3801  N   GLY A 316      -1.380  32.180  12.680  1.00  0.00           N
ATOM   3802  H   GLY A 316      -0.450  32.140  12.280  1.00  0.00           H
ATOM   3803  CA  GLY A 316      -2.090  33.470  12.650  1.00  0.00           C
ATOM   3804  HA1 GLY A 316      -3.150  33.350  12.410  1.00  0.00           H
ATOM   3805  HA2 GLY A 316      -1.620  34.160  11.940  1.00  0.00           H
ATOM   3806  C   GLY A 316      -2.050  34.140  14.050  1.00  0.00           C
ATOM   3807  O   GLY A 316      -1.110  34.760  14.490  1.00  0.00           O
ATOM   3808  N   ASP A 317      -3.230  34.130  14.710  1.00  0.00           N
ATOM   3809  H   ASP A 317      -3.970  33.580  14.300  1.00  0.00           H
ATOM   3810  CA  ASP A 317      -3.400  34.470  16.090  1.00  0.00           C
ATOM   3811  HA  ASP A 317      -2.780  35.260  16.510  1.00  0.00           H
ATOM   3812  CB  ASP A 317      -4.900  34.880  16.300  1.00  0.00           C
ATOM   3813  HB1 ASP A 317      -5.070  35.050  17.360  1.00  0.00           H
ATOM   3814  HB2 ASP A 317      -5.590  34.140  15.900  1.00  0.00           H
ATOM   3815  CG  ASP A 317      -5.200  36.210  15.560  1.00  0.00           C
ATOM   3816  OD1 ASP A 317      -4.430  37.210  15.650  1.00  0.00           O
ATOM   3817  OD2 ASP A 317      -6.280  36.390  14.880  1.00  0.00           O
ATOM   3818  C   ASP A 317      -3.110  33.340  17.130  1.00  0.00           C
ATOM   3819  O   ASP A 317      -2.850  33.600  18.280  1.00  0.00           O
ATOM   3820  N   LEU A 318      -3.180  32.130  16.690  1.00  0.00           N
ATOM   3821  H   LEU A 318      -3.210  31.950  15.700  1.00  0.00           H
ATOM   3822  CA  LEU A 318      -2.870  30.930  17.560  1.00  0.00           C
ATOM   3823  HA  LEU A 318      -3.260  31.060  18.570  1.00  0.00           H
ATOM   3824  CB  LEU A 318      -3.600  29.710  16.990  1.00  0.00           C
ATOM   3825  HB1 LEU A 318      -3.180  28.810  17.440  1.00  0.00           H
ATOM   3826  HB2 LEU A 318      -3.390  29.490  15.940  1.00  0.00           H
ATOM   3827  CG  LEU A 318      -5.140  29.620  17.280  1.00  0.00           C
ATOM   3828  HG  LEU A 318      -5.540  30.480  16.740  1.00  0.00           H
ATOM   3829  CD1 LEU A 318      -5.770  28.420  16.540  1.00  0.00           C
ATOM   3830 1HD1 LEU A 318      -6.780  28.280  16.940  1.00  0.00           H
ATOM   3831 2HD1 LEU A 318      -5.960  28.850  15.560  1.00  0.00           H
ATOM   3832 3HD1 LEU A 318      -5.080  27.590  16.420  1.00  0.00           H
ATOM   3833  CD2 LEU A 318      -5.610  29.720  18.770  1.00  0.00           C
ATOM   3834 1HD2 LEU A 318      -6.660  29.410  18.830  1.00  0.00           H
ATOM   3835 2HD2 LEU A 318      -5.050  29.070  19.450  1.00  0.00           H
ATOM   3836 3HD2 LEU A 318      -5.550  30.770  19.040  1.00  0.00           H
ATOM   3837  C   LEU A 318      -1.320  30.730  17.620  1.00  0.00           C
ATOM   3838  O   LEU A 318      -0.540  31.130  16.730  1.00  0.00           O
ATOM   3839  N   ILE A 319      -0.910  30.030  18.660  1.00  0.00           N
ATOM   3840  H   ILE A 319      -1.640  29.760  19.300  1.00  0.00           H
ATOM   3841  CA  ILE A 319       0.490  29.560  18.910  1.00  0.00           C
ATOM   3842  HA  ILE A 319       0.980  29.690  17.940  1.00  0.00           H
ATOM   3843  CB  ILE A 319       1.220  30.320  20.100  1.00  0.00           C
ATOM   3844  HB  ILE A 319       0.540  30.290  20.950  1.00  0.00           H
ATOM   3845  CG2 ILE A 319       2.610  29.710  20.410  1.00  0.00           C
ATOM   3846 1HG2 ILE A 319       3.160  29.520  19.490  1.00  0.00           H
ATOM   3847 2HG2 ILE A 319       3.120  30.310  21.170  1.00  0.00           H
ATOM   3848 3HG2 ILE A 319       2.530  28.720  20.860  1.00  0.00           H
ATOM   3849  CG1 ILE A 319       1.340  31.840  19.700  1.00  0.00           C
ATOM   3850 1HG1 ILE A 319       1.170  31.880  18.620  1.00  0.00           H
ATOM   3851 2HG1 ILE A 319       2.270  32.340  20.000  1.00  0.00           H
ATOM   3852  CD  ILE A 319       0.230  32.640  20.460  1.00  0.00           C
ATOM   3853  HD1 ILE A 319       0.370  33.700  20.260  1.00  0.00           H
ATOM   3854  HD2 ILE A 319      -0.780  32.270  20.290  1.00  0.00           H
ATOM   3855  HD3 ILE A 319       0.470  32.490  21.510  1.00  0.00           H
ATOM   3856  C   ILE A 319       0.400  28.020  19.120  1.00  0.00           C
ATOM   3857  O   ILE A 319      -0.480  27.590  19.860  1.00  0.00           O
ATOM   3858  N   LEU A 320       1.330  27.280  18.470  1.00  0.00           N
ATOM   3859  H   LEU A 320       2.020  27.700  17.870  1.00  0.00           H
ATOM   3860  CA  LEU A 320       1.630  25.870  18.710  1.00  0.00           C
ATOM   3861  HA  LEU A 320       0.950  25.530  19.500  1.00  0.00           H
ATOM   3862  CB  LEU A 320       1.580  25.000  17.490  1.00  0.00           C
ATOM   3863  HB1 LEU A 320       1.450  24.000  17.880  1.00  0.00           H
ATOM   3864  HB2 LEU A 320       2.570  25.040  17.030  1.00  0.00           H
ATOM   3865  CG  LEU A 320       0.410  25.210  16.490  1.00  0.00           C
ATOM   3866  HG  LEU A 320       0.410  26.210  16.070  1.00  0.00           H
ATOM   3867  CD1 LEU A 320       0.650  24.170  15.380  1.00  0.00           C
ATOM   3868 1HD1 LEU A 320      -0.090  24.250  14.580  1.00  0.00           H
ATOM   3869 2HD1 LEU A 320       1.660  24.260  14.960  1.00  0.00           H
ATOM   3870 3HD1 LEU A 320       0.490  23.150  15.740  1.00  0.00           H
ATOM   3871  CD2 LEU A 320      -0.950  24.760  17.110  1.00  0.00           C
ATOM   3872 1HD2 LEU A 320      -0.840  24.010  17.890  1.00  0.00           H
ATOM   3873 2HD2 LEU A 320      -1.530  25.610  17.470  1.00  0.00           H
ATOM   3874 3HD2 LEU A 320      -1.500  24.230  16.330  1.00  0.00           H
ATOM   3875  C   LEU A 320       3.030  25.710  19.330  1.00  0.00           C
ATOM   3876  O   LEU A 320       4.000  26.280  18.840  1.00  0.00           O
ATOM   3877  N   SER A 321       3.120  24.940  20.420  1.00  0.00           N
ATOM   3878  H   SER A 321       2.390  24.320  20.700  1.00  0.00           H
ATOM   3879  CA  SER A 321       4.460  24.700  21.120  1.00  0.00           C
ATOM   3880  HA  SER A 321       5.200  24.770  20.330  1.00  0.00           H
ATOM   3881  CB  SER A 321       4.730  25.810  22.160  1.00  0.00           C
ATOM   3882  HB1 SER A 321       4.900  26.730  21.590  1.00  0.00           H
ATOM   3883  HB2 SER A 321       5.670  25.590  22.650  1.00  0.00           H
ATOM   3884  OG  SER A 321       3.550  25.900  23.010  1.00  0.00           O
ATOM   3885  HG  SER A 321       3.640  25.130  23.580  1.00  0.00           H
ATOM   3886  C   SER A 321       4.520  23.270  21.740  1.00  0.00           C
ATOM   3887  O   SER A 321       3.560  22.590  22.080  1.00  0.00           O
ATOM   3888  N   LYS A 322       5.810  22.830  21.920  1.00  0.00           N
ATOM   3889  H   LYS A 322       6.480  23.420  21.450  1.00  0.00           H
ATOM   3890  CA  LYS A 322       6.260  21.540  22.240  1.00  0.00           C
ATOM   3891  HA  LYS A 322       5.420  20.920  22.550  1.00  0.00           H
ATOM   3892  CB  LYS A 322       6.870  20.970  20.960  1.00  0.00           C
ATOM   3893  HB1 LYS A 322       7.680  21.610  20.640  1.00  0.00           H
ATOM   3894  HB2 LYS A 322       6.130  20.900  20.160  1.00  0.00           H
ATOM   3895  CG  LYS A 322       7.420  19.520  21.190  1.00  0.00           C
ATOM   3896  HG1 LYS A 322       6.660  18.910  21.670  1.00  0.00           H
ATOM   3897  HG2 LYS A 322       8.210  19.430  21.940  1.00  0.00           H
ATOM   3898  CD  LYS A 322       7.920  18.900  19.920  1.00  0.00           C
ATOM   3899  HD1 LYS A 322       8.590  19.660  19.510  1.00  0.00           H
ATOM   3900  HD2 LYS A 322       7.080  18.680  19.260  1.00  0.00           H
ATOM   3901  CE  LYS A 322       8.800  17.620  20.110  1.00  0.00           C
ATOM   3902  HE1 LYS A 322       8.970  17.120  19.150  1.00  0.00           H
ATOM   3903  HE2 LYS A 322       8.230  16.920  20.720  1.00  0.00           H
ATOM   3904  NZ  LYS A 322      10.090  17.930  20.700  1.00  0.00           N
ATOM   3905  HZ1 LYS A 322      10.010  18.670  21.380  1.00  0.00           H
ATOM   3906  HZ2 LYS A 322      10.430  17.110  21.180  1.00  0.00           H
ATOM   3907  HZ3 LYS A 322      10.800  18.320  20.100  1.00  0.00           H
ATOM   3908  C   LYS A 322       7.220  21.600  23.380  1.00  0.00           C
ATOM   3909  O   LYS A 322       8.440  21.670  23.260  1.00  0.00           O
ATOM   3910  N   SER A 323       6.600  21.470  24.520  1.00  0.00           N
ATOM   3911  H   SER A 323       5.590  21.480  24.510  1.00  0.00           H
ATOM   3912  CA  SER A 323       7.170  21.150  25.750  1.00  0.00           C
ATOM   3913  HA  SER A 323       8.040  21.810  25.720  1.00  0.00           H
ATOM   3914  CB  SER A 323       6.260  21.570  26.950  1.00  0.00           C
ATOM   3915  HB1 SER A 323       5.290  21.090  26.830  1.00  0.00           H
ATOM   3916  HB2 SER A 323       6.140  22.660  27.010  1.00  0.00           H
ATOM   3917  OG  SER A 323       6.780  21.200  28.160  1.00  0.00           O
ATOM   3918  HG  SER A 323       7.490  21.780  28.410  1.00  0.00           H
ATOM   3919  C   SER A 323       7.480  19.690  25.790  1.00  0.00           C
ATOM   3920  O   SER A 323       6.940  18.900  25.010  1.00  0.00           O
ATOM   3921  N   CYS A 324       8.370  19.190  26.730  1.00  0.00           N
ATOM   3922  H   CYS A 324       8.830  19.890  27.290  1.00  0.00           H
ATOM   3923  CA  CYS A 324       8.930  17.810  26.770  1.00  0.00           C
ATOM   3924  HA  CYS A 324       9.020  17.410  25.770  1.00  0.00           H
ATOM   3925  CB  CYS A 324      10.350  17.870  27.320  1.00  0.00           C
ATOM   3926  HB1 CYS A 324      10.450  18.220  28.350  1.00  0.00           H
ATOM   3927  HB2 CYS A 324      10.930  18.610  26.780  1.00  0.00           H
ATOM   3928  SG  CYS A 324      11.060  16.210  27.080  1.00  0.00           S
ATOM   3929  HG  CYS A 324      10.130  15.670  27.870  1.00  0.00           H
ATOM   3930  C   CYS A 324       8.000  16.820  27.430  1.00  0.00           C
ATOM   3931  O   CYS A 324       8.200  16.320  28.570  1.00  0.00           O
ATOM   3932  N   GLU A 325       6.900  16.570  26.750  1.00  0.00           N
ATOM   3933  H   GLU A 325       6.850  17.210  25.960  1.00  0.00           H
ATOM   3934  CA  GLU A 325       5.740  15.890  27.390  1.00  0.00           C
ATOM   3935  HA  GLU A 325       6.040  15.170  28.160  1.00  0.00           H
ATOM   3936  CB  GLU A 325       4.930  16.950  28.140  1.00  0.00           C
ATOM   3937  HB1 GLU A 325       5.610  17.640  28.640  1.00  0.00           H
ATOM   3938  HB2 GLU A 325       4.240  16.510  28.860  1.00  0.00           H
ATOM   3939  CG  GLU A 325       4.100  17.920  27.300  1.00  0.00           C
ATOM   3940  HG1 GLU A 325       3.300  17.360  26.810  1.00  0.00           H
ATOM   3941  HG2 GLU A 325       4.700  18.500  26.600  1.00  0.00           H
ATOM   3942  CD  GLU A 325       3.360  18.990  28.080  1.00  0.00           C
ATOM   3943  OE1 GLU A 325       3.240  19.010  29.310  1.00  0.00           O
ATOM   3944  OE2 GLU A 325       2.880  19.910  27.440  1.00  0.00           O
ATOM   3945  C   GLU A 325       4.900  15.050  26.420  1.00  0.00           C
ATOM   3946  O   GLU A 325       3.780  14.700  26.790  1.00  0.00           O
ATOM   3947  N   ASN A 326       5.380  14.850  25.180  1.00  0.00           N
ATOM   3948  H   ASN A 326       6.300  15.200  24.970  1.00  0.00           H
ATOM   3949  CA  ASN A 326       4.760  14.130  24.050  1.00  0.00           C
ATOM   3950  HA  ASN A 326       5.490  14.320  23.260  1.00  0.00           H
ATOM   3951  CB  ASN A 326       4.760  12.600  24.390  1.00  0.00           C
ATOM   3952  HB1 ASN A 326       4.200  12.080  23.610  1.00  0.00           H
ATOM   3953  HB2 ASN A 326       4.250  12.510  25.350  1.00  0.00           H
ATOM   3954  CG  ASN A 326       6.140  11.930  24.520  1.00  0.00           C
ATOM   3955  OD1 ASN A 326       6.820  11.790  23.530  1.00  0.00           O
ATOM   3956  ND2 ASN A 326       6.500  11.610  25.690  1.00  0.00           N
ATOM   3957 1HD2 ASN A 326       5.760  11.620  26.370  1.00  0.00           H
ATOM   3958 2HD2 ASN A 326       7.360  11.110  25.910  1.00  0.00           H
ATOM   3959  C   ASN A 326       3.330  14.560  23.640  1.00  0.00           C
ATOM   3960  O   ASN A 326       2.410  13.780  23.310  1.00  0.00           O
ATOM   3961  N   ALA A 327       3.080  15.840  23.710  1.00  0.00           N
ATOM   3962  H   ALA A 327       3.920  16.370  23.890  1.00  0.00           H
ATOM   3963  CA  ALA A 327       1.910  16.590  23.350  1.00  0.00           C
ATOM   3964  HA  ALA A 327       1.470  16.140  22.450  1.00  0.00           H
ATOM   3965  CB  ALA A 327       0.960  16.510  24.580  1.00  0.00           C
ATOM   3966  HB1 ALA A 327       1.230  17.290  25.290  1.00  0.00           H
ATOM   3967  HB2 ALA A 327      -0.030  16.760  24.200  1.00  0.00           H
ATOM   3968  HB3 ALA A 327       0.930  15.560  25.110  1.00  0.00           H
ATOM   3969  C   ALA A 327       2.340  18.030  22.910  1.00  0.00           C
ATOM   3970  O   ALA A 327       3.190  18.720  23.490  1.00  0.00           O
ATOM   3971  N   ILE A 328       1.710  18.580  21.900  1.00  0.00           N
ATOM   3972  H   ILE A 328       0.970  17.970  21.600  1.00  0.00           H
ATOM   3973  CA  ILE A 328       1.860  19.890  21.260  1.00  0.00           C
ATOM   3974  HA  ILE A 328       2.760  20.420  21.600  1.00  0.00           H
ATOM   3975  CB  ILE A 328       1.900  19.940  19.700  1.00  0.00           C
ATOM   3976  HB  ILE A 328       1.190  19.180  19.360  1.00  0.00           H
ATOM   3977  CG2 ILE A 328       1.600  21.220  18.880  1.00  0.00           C
ATOM   3978 1HG2 ILE A 328       0.570  21.550  19.020  1.00  0.00           H
ATOM   3979 2HG2 ILE A 328       2.240  22.040  19.210  1.00  0.00           H
ATOM   3980 3HG2 ILE A 328       1.760  21.020  17.820  1.00  0.00           H
ATOM   3981  CG1 ILE A 328       3.350  19.380  19.270  1.00  0.00           C
ATOM   3982 1HG1 ILE A 328       3.540  18.560  19.960  1.00  0.00           H
ATOM   3983 2HG1 ILE A 328       4.100  20.140  19.460  1.00  0.00           H
ATOM   3984  CD  ILE A 328       3.410  18.940  17.770  1.00  0.00           C
ATOM   3985  HD1 ILE A 328       4.170  18.170  17.610  1.00  0.00           H
ATOM   3986  HD2 ILE A 328       2.400  18.590  17.550  1.00  0.00           H
ATOM   3987  HD3 ILE A 328       3.760  19.770  17.170  1.00  0.00           H
ATOM   3988  C   ILE A 328       0.640  20.670  21.740  1.00  0.00           C
ATOM   3989  O   ILE A 328      -0.480  20.170  21.540  1.00  0.00           O
ATOM   3990  N   VAL A 329       0.780  21.890  22.230  1.00  0.00           N
ATOM   3991  H   VAL A 329       1.700  22.310  22.240  1.00  0.00           H
ATOM   3992  CA  VAL A 329      -0.320  22.620  22.900  1.00  0.00           C
ATOM   3993  HA  VAL A 329      -1.210  21.990  22.910  1.00  0.00           H
ATOM   3994  CB  VAL A 329       0.000  22.940  24.350  1.00  0.00           C
ATOM   3995  HB  VAL A 329       0.150  21.990  24.850  1.00  0.00           H
ATOM   3996  CG1 VAL A 329       1.230  23.850  24.470  1.00  0.00           C
ATOM   3997 1HG1 VAL A 329       2.160  23.380  24.150  1.00  0.00           H
ATOM   3998 2HG1 VAL A 329       1.100  24.770  23.920  1.00  0.00           H
ATOM   3999 3HG1 VAL A 329       1.390  23.960  25.540  1.00  0.00           H
ATOM   4000  CG2 VAL A 329      -1.180  23.680  24.940  1.00  0.00           C
ATOM   4001 1HG2 VAL A 329      -2.070  23.060  25.000  1.00  0.00           H
ATOM   4002 2HG2 VAL A 329      -0.950  24.000  25.960  1.00  0.00           H
ATOM   4003 3HG2 VAL A 329      -1.470  24.490  24.270  1.00  0.00           H
ATOM   4004  C   VAL A 329      -0.630  23.810  21.970  1.00  0.00           C
ATOM   4005  O   VAL A 329       0.200  24.670  21.760  1.00  0.00           O
ATOM   4006  N   CYS A 330      -1.850  23.840  21.490  1.00  0.00           N
ATOM   4007  H   CYS A 330      -2.460  23.070  21.730  1.00  0.00           H
ATOM   4008  CA  CYS A 330      -2.460  25.000  20.840  1.00  0.00           C
ATOM   4009  HA  CYS A 330      -1.800  25.600  20.200  1.00  0.00           H
ATOM   4010  CB  CYS A 330      -3.480  24.430  19.950  1.00  0.00           C
ATOM   4011  HB1 CYS A 330      -4.220  23.790  20.440  1.00  0.00           H
ATOM   4012  HB2 CYS A 330      -3.070  23.800  19.160  1.00  0.00           H
ATOM   4013  SG  CYS A 330      -4.350  25.800  19.100  1.00  0.00           S
ATOM   4014  HG  CYS A 330      -3.680  25.700  17.950  1.00  0.00           H
ATOM   4015  C   CYS A 330      -3.050  26.020  21.890  1.00  0.00           C
ATOM   4016  O   CYS A 330      -3.920  25.670  22.680  1.00  0.00           O
ATOM   4017  N   TRP A 331      -2.610  27.240  21.780  1.00  0.00           N
ATOM   4018  H   TRP A 331      -1.870  27.370  21.110  1.00  0.00           H
ATOM   4019  CA  TRP A 331      -3.000  28.360  22.660  1.00  0.00           C
ATOM   4020  HA  TRP A 331      -4.020  28.050  22.880  1.00  0.00           H
ATOM   4021  CB  TRP A 331      -2.200  28.150  23.930  1.00  0.00           C
ATOM   4022  HB1 TRP A 331      -2.200  27.080  24.140  1.00  0.00           H
ATOM   4023  HB2 TRP A 331      -2.750  28.720  24.680  1.00  0.00           H
ATOM   4024  CG  TRP A 331      -0.760  28.570  23.910  1.00  0.00           C
ATOM   4025  CD1 TRP A 331       0.270  27.870  23.380  1.00  0.00           C
ATOM   4026  HD1 TRP A 331       0.150  26.900  22.920  1.00  0.00           H
ATOM   4027  NE1 TRP A 331       1.400  28.600  23.440  1.00  0.00           N
ATOM   4028  HE1 TRP A 331       2.280  28.190  23.170  1.00  0.00           H
ATOM   4029  CE2 TRP A 331       1.210  29.880  23.840  1.00  0.00           C
ATOM   4030  CZ2 TRP A 331       2.050  31.030  24.000  1.00  0.00           C
ATOM   4031  HZ2 TRP A 331       3.080  31.000  23.680  1.00  0.00           H
ATOM   4032  CH2 TRP A 331       1.390  32.100  24.620  1.00  0.00           C
ATOM   4033  HH2 TRP A 331       1.940  32.990  24.910  1.00  0.00           H
ATOM   4034  CZ3 TRP A 331       0.030  32.170  24.890  1.00  0.00           C
ATOM   4035  HZ3 TRP A 331      -0.400  33.040  25.380  1.00  0.00           H
ATOM   4036  CE3 TRP A 331      -0.770  31.080  24.620  1.00  0.00           C
ATOM   4037  HE3 TRP A 331      -1.790  30.980  24.940  1.00  0.00           H
ATOM   4038  CD2 TRP A 331      -0.170  29.890  24.240  1.00  0.00           C
ATOM   4039  C   TRP A 331      -3.000  29.720  22.040  1.00  0.00           C
ATOM   4040  O   TRP A 331      -2.390  29.930  20.930  1.00  0.00           O
ATOM   4041  N   LYS A 332      -3.700  30.660  22.780  1.00  0.00           N
ATOM   4042  H   LYS A 332      -4.170  30.430  23.640  1.00  0.00           H
ATOM   4043  CA  LYS A 332      -3.690  32.110  22.400  1.00  0.00           C
ATOM   4044  HA  LYS A 332      -2.800  32.320  21.810  1.00  0.00           H
ATOM   4045  CB  LYS A 332      -4.940  32.360  21.620  1.00  0.00           C
ATOM   4046  HB1 LYS A 332      -5.820  31.950  22.110  1.00  0.00           H
ATOM   4047  HB2 LYS A 332      -4.800  31.820  20.680  1.00  0.00           H
ATOM   4048  CG  LYS A 332      -5.180  33.850  21.310  1.00  0.00           C
ATOM   4049  HG1 LYS A 332      -4.240  34.110  20.820  1.00  0.00           H
ATOM   4050  HG2 LYS A 332      -5.250  34.400  22.250  1.00  0.00           H
ATOM   4051  CD  LYS A 332      -6.450  34.160  20.520  1.00  0.00           C
ATOM   4052  HD1 LYS A 332      -7.350  33.810  21.040  1.00  0.00           H
ATOM   4053  HD2 LYS A 332      -6.450  33.790  19.500  1.00  0.00           H
ATOM   4054  CE  LYS A 332      -6.610  35.660  20.360  1.00  0.00           C
ATOM   4055  HE1 LYS A 332      -7.430  35.810  19.660  1.00  0.00           H
ATOM   4056  HE2 LYS A 332      -5.720  36.120  19.920  1.00  0.00           H
ATOM   4057  NZ  LYS A 332      -6.880  36.390  21.570  1.00  0.00           N
ATOM   4058  HZ1 LYS A 332      -7.760  36.150  22.010  1.00  0.00           H
ATOM   4059  HZ2 LYS A 332      -6.090  36.260  22.180  1.00  0.00           H
ATOM   4060  HZ3 LYS A 332      -7.070  37.380  21.460  1.00  0.00           H
ATOM   4061  C   LYS A 332      -3.610  33.010  23.710  1.00  0.00           C
ATOM   4062  O   LYS A 332      -4.270  32.630  24.670  1.00  0.00           O
ATOM   4063  N   PRO A 333      -2.790  34.090  23.650  1.00  0.00           N
ATOM   4064  CD  PRO A 333      -1.690  34.330  22.750  1.00  0.00           C
ATOM   4065  HD1 PRO A 333      -2.140  34.700  21.830  1.00  0.00           H
ATOM   4066  HD2 PRO A 333      -1.080  33.450  22.590  1.00  0.00           H
ATOM   4067  CG  PRO A 333      -0.860  35.460  23.340  1.00  0.00           C
ATOM   4068  HG1 PRO A 333      -0.260  36.020  22.630  1.00  0.00           H
ATOM   4069  HG2 PRO A 333      -0.190  34.970  24.060  1.00  0.00           H
ATOM   4070  CB  PRO A 333      -1.940  36.240  24.130  1.00  0.00           C
ATOM   4071  HB1 PRO A 333      -2.480  36.770  23.350  1.00  0.00           H
ATOM   4072  HB2 PRO A 333      -1.610  36.890  24.940  1.00  0.00           H
ATOM   4073  CA  PRO A 333      -2.890  35.150  24.590  1.00  0.00           C
ATOM   4074  HA  PRO A 333      -2.530  34.850  25.570  1.00  0.00           H
ATOM   4075  C   PRO A 333      -4.240  35.800  24.900  1.00  0.00           C
ATOM   4076  O   PRO A 333      -5.020  35.990  23.950  1.00  0.00           O
ATOM   4077  N   GLY A 334      -4.500  36.040  26.180  1.00  0.00           N
ATOM   4078  H   GLY A 334      -3.950  35.650  26.940  1.00  0.00           H
ATOM   4079  CA  GLY A 334      -5.660  36.710  26.680  1.00  0.00           C
ATOM   4080  HA1 GLY A 334      -5.740  37.630  26.100  1.00  0.00           H
ATOM   4081  HA2 GLY A 334      -5.540  36.880  27.750  1.00  0.00           H
ATOM   4082  C   GLY A 334      -6.890  35.790  26.560  1.00  0.00           C
ATOM   4083  O   GLY A 334      -6.680  34.570  26.540  1.00  0.00           O
ATOM   4084  N   LYS A 335      -8.100  36.340  26.370  1.00  0.00           N
ATOM   4085  H   LYS A 335      -8.010  37.350  26.360  1.00  0.00           H
ATOM   4086  CA  LYS A 335      -9.360  35.700  25.930  1.00  0.00           C
ATOM   4087  HA  LYS A 335      -9.480  34.770  26.480  1.00  0.00           H
ATOM   4088  CB  LYS A 335     -10.590  36.550  26.370  1.00  0.00           C
ATOM   4089  HB1 LYS A 335     -11.540  36.140  26.030  1.00  0.00           H
ATOM   4090  HB2 LYS A 335     -10.390  37.520  25.920  1.00  0.00           H
ATOM   4091  CG  LYS A 335     -10.770  36.750  27.930  1.00  0.00           C
ATOM   4092  HG1 LYS A 335      -9.810  37.050  28.330  1.00  0.00           H
ATOM   4093  HG2 LYS A 335     -11.070  35.850  28.470  1.00  0.00           H
ATOM   4094  CD  LYS A 335     -11.770  37.790  28.390  1.00  0.00           C
ATOM   4095  HD1 LYS A 335     -11.600  37.940  29.450  1.00  0.00           H
ATOM   4096  HD2 LYS A 335     -12.810  37.490  28.320  1.00  0.00           H
ATOM   4097  CE  LYS A 335     -11.490  39.130  27.820  1.00  0.00           C
ATOM   4098  HE1 LYS A 335     -12.340  39.770  28.060  1.00  0.00           H
ATOM   4099  HE2 LYS A 335     -11.460  38.900  26.760  1.00  0.00           H
ATOM   4100  NZ  LYS A 335     -10.150  39.700  28.170  1.00  0.00           N
ATOM   4101  HZ1 LYS A 335      -9.980  40.520  27.600  1.00  0.00           H
ATOM   4102  HZ2 LYS A 335     -10.110  39.900  29.160  1.00  0.00           H
ATOM   4103  HZ3 LYS A 335      -9.390  39.050  28.030  1.00  0.00           H
ATOM   4104  C   LYS A 335      -9.370  35.510  24.420  1.00  0.00           C
ATOM   4105  O   LYS A 335      -8.490  36.030  23.730  1.00  0.00           O
ATOM   4106  N   MET A 336     -10.340  34.760  23.900  1.00  0.00           N
ATOM   4107  H   MET A 336     -10.970  34.260  24.510  1.00  0.00           H
ATOM   4108  CA  MET A 336     -10.510  34.630  22.480  1.00  0.00           C
ATOM   4109  HA  MET A 336      -9.570  34.240  22.090  1.00  0.00           H
ATOM   4110  CB  MET A 336     -11.590  33.560  22.080  1.00  0.00           C
ATOM   4111  HB1 MET A 336     -12.540  34.090  21.990  1.00  0.00           H
ATOM   4112  HB2 MET A 336     -11.710  32.890  22.930  1.00  0.00           H
ATOM   4113  CG  MET A 336     -11.230  32.760  20.800  1.00  0.00           C
ATOM   4114  HG1 MET A 336     -11.200  33.430  19.940  1.00  0.00           H
ATOM   4115  HG2 MET A 336     -12.040  32.030  20.770  1.00  0.00           H
ATOM   4116  SD  MET A 336      -9.650  31.920  20.890  1.00  0.00           S
ATOM   4117  CE  MET A 336      -9.570  31.310  19.200  1.00  0.00           C
ATOM   4118  HE1 MET A 336     -10.550  31.420  18.720  1.00  0.00           H
ATOM   4119  HE2 MET A 336      -8.850  31.940  18.690  1.00  0.00           H
ATOM   4120  HE3 MET A 336      -9.230  30.270  19.120  1.00  0.00           H
ATOM   4121  C   MET A 336     -10.770  35.910  21.700  1.00  0.00           C
ATOM   4122  O   MET A 336     -10.290  35.920  20.590  1.00  0.00           O
ATOM   4123  N   GLU A 337     -11.430  36.960  22.250  1.00  0.00           N
ATOM   4124  H   GLU A 337     -11.810  36.790  23.170  1.00  0.00           H
ATOM   4125  CA  GLU A 337     -11.880  38.170  21.570  1.00  0.00           C
ATOM   4126  HA  GLU A 337     -11.690  37.970  20.520  1.00  0.00           H
ATOM   4127  CB  GLU A 337     -13.480  38.190  21.600  1.00  0.00           C
ATOM   4128  HB1 GLU A 337     -14.030  37.270  21.450  1.00  0.00           H
ATOM   4129  HB2 GLU A 337     -13.720  38.840  20.750  1.00  0.00           H
ATOM   4130  CG  GLU A 337     -14.020  38.740  22.900  1.00  0.00           C
ATOM   4131  HG1 GLU A 337     -15.090  38.770  22.710  1.00  0.00           H
ATOM   4132  HG2 GLU A 337     -13.810  39.780  23.160  1.00  0.00           H
ATOM   4133  CD  GLU A 337     -13.510  37.920  24.100  1.00  0.00           C
ATOM   4134  OE1 GLU A 337     -13.250  38.550  25.170  1.00  0.00           O
ATOM   4135  OE2 GLU A 337     -13.350  36.680  24.120  1.00  0.00           O
ATOM   4136  C   GLU A 337     -11.070  39.450  21.870  1.00  0.00           C
ATOM   4137  O   GLU A 337     -11.200  40.530  21.300  1.00  0.00           O
ATOM   4138  N   ASP A 338     -10.060  39.230  22.710  1.00  0.00           N
ATOM   4139  H   ASP A 338      -9.820  38.300  23.010  1.00  0.00           H
ATOM   4140  CA  ASP A 338      -8.950  40.180  22.820  1.00  0.00           C
ATOM   4141  HA  ASP A 338      -9.420  41.140  23.040  1.00  0.00           H
ATOM   4142  CB  ASP A 338      -8.010  39.960  24.010  1.00  0.00           C
ATOM   4143  HB1 ASP A 338      -7.170  40.660  23.910  1.00  0.00           H
ATOM   4144  HB2 ASP A 338      -7.620  38.950  23.900  1.00  0.00           H
ATOM   4145  CG  ASP A 338      -8.680  40.010  25.340  1.00  0.00           C
ATOM   4146  OD1 ASP A 338      -8.180  39.310  26.230  1.00  0.00           O
ATOM   4147  OD2 ASP A 338      -9.680  40.750  25.550  1.00  0.00           O
ATOM   4148  C   ASP A 338      -8.060  40.040  21.560  1.00  0.00           C
ATOM   4149  O   ASP A 338      -7.400  39.040  21.300  1.00  0.00           O
ATOM   4150  N   ASP A 339      -7.810  41.110  20.910  1.00  0.00           N
ATOM   4151  H   ASP A 339      -8.060  41.990  21.320  1.00  0.00           H
ATOM   4152  CA  ASP A 339      -6.830  41.260  19.810  1.00  0.00           C
ATOM   4153  HA  ASP A 339      -6.870  40.390  19.160  1.00  0.00           H
ATOM   4154  CB  ASP A 339      -7.070  42.460  18.840  1.00  0.00           C
ATOM   4155  HB1 ASP A 339      -6.480  42.340  17.930  1.00  0.00           H
ATOM   4156  HB2 ASP A 339      -6.710  43.410  19.250  1.00  0.00           H
ATOM   4157  CG  ASP A 339      -8.500  42.760  18.450  1.00  0.00           C
ATOM   4158  OD1 ASP A 339      -8.770  42.530  17.250  1.00  0.00           O
ATOM   4159  OD2 ASP A 339      -9.260  43.360  19.210  1.00  0.00           O
ATOM   4160  C   ASP A 339      -5.510  41.270  20.560  1.00  0.00           C
ATOM   4161  O   ASP A 339      -5.340  42.130  21.410  1.00  0.00           O
ATOM   4162  N   ILE A 340      -4.580  40.390  20.210  1.00  0.00           N
ATOM   4163  H   ILE A 340      -4.860  39.770  19.460  1.00  0.00           H
ATOM   4164  CA  ILE A 340      -3.200  40.390  20.690  1.00  0.00           C
ATOM   4165  HA  ILE A 340      -3.200  40.260  21.770  1.00  0.00           H
ATOM   4166  CB  ILE A 340      -2.420  39.210  20.030  1.00  0.00           C
ATOM   4167  HB  ILE A 340      -2.460  39.440  18.970  1.00  0.00           H
ATOM   4168  CG2 ILE A 340      -0.940  39.130  20.350  1.00  0.00           C
ATOM   4169 1HG2 ILE A 340      -0.480  40.040  19.950  1.00  0.00           H
ATOM   4170 2HG2 ILE A 340      -0.770  39.030  21.420  1.00  0.00           H
ATOM   4171 3HG2 ILE A 340      -0.490  38.330  19.770  1.00  0.00           H
ATOM   4172  CG1 ILE A 340      -3.140  37.860  20.370  1.00  0.00           C
ATOM   4173 1HG1 ILE A 340      -4.220  38.020  20.430  1.00  0.00           H
ATOM   4174 2HG1 ILE A 340      -2.890  37.450  21.340  1.00  0.00           H
ATOM   4175  CD  ILE A 340      -2.850  36.760  19.330  1.00  0.00           C
ATOM   4176  HD1 ILE A 340      -3.100  37.000  18.290  1.00  0.00           H
ATOM   4177  HD2 ILE A 340      -1.820  36.430  19.450  1.00  0.00           H
ATOM   4178  HD3 ILE A 340      -3.330  35.850  19.700  1.00  0.00           H
ATOM   4179  C   ILE A 340      -2.470  41.750  20.440  1.00  0.00           C
ATOM   4180  O   ILE A 340      -1.540  42.030  21.220  1.00  0.00           O
ATOM   4181  N   ASP A 341      -2.740  42.450  19.360  1.00  0.00           N
ATOM   4182  H   ASP A 341      -3.600  42.210  18.880  1.00  0.00           H
ATOM   4183  CA  ASP A 341      -2.180  43.800  19.200  1.00  0.00           C
ATOM   4184  HA  ASP A 341      -1.110  43.790  19.440  1.00  0.00           H
ATOM   4185  CB  ASP A 341      -2.290  44.140  17.710  1.00  0.00           C
ATOM   4186  HB1 ASP A 341      -1.900  45.140  17.530  1.00  0.00           H
ATOM   4187  HB2 ASP A 341      -3.340  44.190  17.440  1.00  0.00           H
ATOM   4188  CG  ASP A 341      -1.520  43.140  16.780  1.00  0.00           C
ATOM   4189  OD1 ASP A 341      -1.880  43.010  15.570  1.00  0.00           O
ATOM   4190  OD2 ASP A 341      -0.620  42.360  17.160  1.00  0.00           O
ATOM   4191  C   ASP A 341      -2.800  44.800  20.200  1.00  0.00           C
ATOM   4192  O   ASP A 341      -2.600  46.020  20.070  1.00  0.00           O
ATOM   4193  N   LYS A 342      -3.710  44.370  21.090  1.00  0.00           N
ATOM   4194  H   LYS A 342      -3.840  43.380  21.250  1.00  0.00           H
ATOM   4195  CA  LYS A 342      -4.450  45.230  22.050  1.00  0.00           C
ATOM   4196  HA  LYS A 342      -3.960  46.210  22.030  1.00  0.00           H
ATOM   4197  CB  LYS A 342      -5.930  45.450  21.720  1.00  0.00           C
ATOM   4198  HB1 LYS A 342      -6.390  45.970  22.570  1.00  0.00           H
ATOM   4199  HB2 LYS A 342      -6.480  44.520  21.570  1.00  0.00           H
ATOM   4200  CG  LYS A 342      -6.120  46.360  20.460  1.00  0.00           C
ATOM   4201  HG1 LYS A 342      -5.690  45.790  19.630  1.00  0.00           H
ATOM   4202  HG2 LYS A 342      -5.600  47.280  20.720  1.00  0.00           H
ATOM   4203  CD  LYS A 342      -7.600  46.660  20.100  1.00  0.00           C
ATOM   4204  HD1 LYS A 342      -8.190  45.750  19.990  1.00  0.00           H
ATOM   4205  HD2 LYS A 342      -7.550  47.140  19.130  1.00  0.00           H
ATOM   4206  CE  LYS A 342      -8.340  47.590  21.070  1.00  0.00           C
ATOM   4207  HE1 LYS A 342      -7.740  48.490  21.240  1.00  0.00           H
ATOM   4208  HE2 LYS A 342      -8.580  47.100  22.010  1.00  0.00           H
ATOM   4209  NZ  LYS A 342      -9.650  47.920  20.380  1.00  0.00           N
ATOM   4210  HZ1 LYS A 342     -10.200  48.470  21.020  1.00  0.00           H
ATOM   4211  HZ2 LYS A 342      -9.460  48.500  19.570  1.00  0.00           H
ATOM   4212  HZ3 LYS A 342     -10.190  47.130  20.080  1.00  0.00           H
ATOM   4213  C   LYS A 342      -4.220  44.710  23.450  1.00  0.00           C
ATOM   4214  O   LYS A 342      -4.440  45.450  24.440  1.00  0.00           O
ATOM   4215  N   ILE A 343      -3.790  43.480  23.680  1.00  0.00           N
ATOM   4216  H   ILE A 343      -3.810  42.890  22.860  1.00  0.00           H
ATOM   4217  CA  ILE A 343      -3.210  42.950  24.950  1.00  0.00           C
ATOM   4218  HA  ILE A 343      -3.830  43.130  25.830  1.00  0.00           H
ATOM   4219  CB  ILE A 343      -2.920  41.430  24.980  1.00  0.00           C
ATOM   4220  HB  ILE A 343      -2.210  41.300  24.170  1.00  0.00           H
ATOM   4221  CG2 ILE A 343      -2.160  40.940  26.260  1.00  0.00           C
ATOM   4222 1HG2 ILE A 343      -2.780  41.280  27.090  1.00  0.00           H
ATOM   4223 2HG2 ILE A 343      -2.160  39.850  26.310  1.00  0.00           H
ATOM   4224 3HG2 ILE A 343      -1.180  41.420  26.320  1.00  0.00           H
ATOM   4225  CG1 ILE A 343      -4.180  40.630  24.610  1.00  0.00           C
ATOM   4226 1HG1 ILE A 343      -4.590  41.080  23.710  1.00  0.00           H
ATOM   4227 2HG1 ILE A 343      -4.990  40.710  25.340  1.00  0.00           H
ATOM   4228  CD  ILE A 343      -4.050  39.120  24.240  1.00  0.00           C
ATOM   4229  HD1 ILE A 343      -4.970  38.570  24.020  1.00  0.00           H
ATOM   4230  HD2 ILE A 343      -3.230  38.930  23.550  1.00  0.00           H
ATOM   4231  HD3 ILE A 343      -3.720  38.600  25.140  1.00  0.00           H
ATOM   4232  C   ILE A 343      -1.980  43.820  25.280  1.00  0.00           C
ATOM   4233  O   ILE A 343      -1.140  44.180  24.420  1.00  0.00           O
ATOM   4234  N   LYS A 344      -1.890  44.270  26.560  1.00  0.00           N
ATOM   4235  H   LYS A 344      -2.630  44.090  27.220  1.00  0.00           H
ATOM   4236  CA  LYS A 344      -0.750  45.090  27.100  1.00  0.00           C
ATOM   4237  HA  LYS A 344      -0.200  45.700  26.390  1.00  0.00           H
ATOM   4238  CB  LYS A 344      -1.350  46.020  28.160  1.00  0.00           C
ATOM   4239  HB1 LYS A 344      -0.530  46.610  28.570  1.00  0.00           H
ATOM   4240  HB2 LYS A 344      -1.730  45.390  28.960  1.00  0.00           H
ATOM   4241  CG  LYS A 344      -2.560  46.870  27.710  1.00  0.00           C
ATOM   4242  HG1 LYS A 344      -3.440  46.230  27.640  1.00  0.00           H
ATOM   4243  HG2 LYS A 344      -2.490  47.240  26.690  1.00  0.00           H
ATOM   4244  CD  LYS A 344      -2.900  48.020  28.680  1.00  0.00           C
ATOM   4245  HD1 LYS A 344      -1.990  48.560  28.970  1.00  0.00           H
ATOM   4246  HD2 LYS A 344      -3.420  47.730  29.590  1.00  0.00           H
ATOM   4247  CE  LYS A 344      -3.740  49.090  27.960  1.00  0.00           C
ATOM   4248  HE1 LYS A 344      -3.170  49.400  27.080  1.00  0.00           H
ATOM   4249  HE2 LYS A 344      -3.830  49.900  28.680  1.00  0.00           H
ATOM   4250  NZ  LYS A 344      -4.970  48.480  27.500  1.00  0.00           N
ATOM   4251  HZ1 LYS A 344      -5.330  48.030  28.330  1.00  0.00           H
ATOM   4252  HZ2 LYS A 344      -5.560  49.260  27.230  1.00  0.00           H
ATOM   4253  HZ3 LYS A 344      -4.950  47.790  26.760  1.00  0.00           H
ATOM   4254  C   LYS A 344       0.350  44.250  27.820  1.00  0.00           C
ATOM   4255  O   LYS A 344       0.090  43.160  28.280  1.00  0.00           O
ATOM   4256  N   PRO A 345       1.590  44.770  27.920  1.00  0.00           N
ATOM   4257  CD  PRO A 345       2.140  45.990  27.280  1.00  0.00           C
ATOM   4258  HD1 PRO A 345       1.800  46.880  27.820  1.00  0.00           H
ATOM   4259  HD2 PRO A 345       1.800  45.950  26.250  1.00  0.00           H
ATOM   4260  CG  PRO A 345       3.690  45.880  27.380  1.00  0.00           C
ATOM   4261  HG1 PRO A 345       4.150  46.870  27.410  1.00  0.00           H
ATOM   4262  HG2 PRO A 345       4.110  45.270  26.580  1.00  0.00           H
ATOM   4263  CB  PRO A 345       3.850  45.070  28.710  1.00  0.00           C
ATOM   4264  HB1 PRO A 345       3.560  45.740  29.520  1.00  0.00           H
ATOM   4265  HB2 PRO A 345       4.840  44.650  28.880  1.00  0.00           H
ATOM   4266  CA  PRO A 345       2.700  44.010  28.660  1.00  0.00           C
ATOM   4267  HA  PRO A 345       2.900  43.040  28.200  1.00  0.00           H
ATOM   4268  C   PRO A 345       2.320  43.710  30.170  1.00  0.00           C
ATOM   4269  O   PRO A 345       2.730  42.700  30.750  1.00  0.00           O
ATOM   4270  N   SER A 346       1.430  44.460  30.750  1.00  0.00           N
ATOM   4271  H   SER A 346       1.110  45.220  30.160  1.00  0.00           H
ATOM   4272  CA  SER A 346       0.900  44.170  32.190  1.00  0.00           C
ATOM   4273  HA  SER A 346       1.730  43.740  32.740  1.00  0.00           H
ATOM   4274  CB  SER A 346       0.510  45.450  32.920  1.00  0.00           C
ATOM   4275  HB1 SER A 346       1.350  46.130  33.060  1.00  0.00           H
ATOM   4276  HB2 SER A 346       0.100  45.200  33.900  1.00  0.00           H
ATOM   4277  OG  SER A 346      -0.480  46.130  32.150  1.00  0.00           O
ATOM   4278  HG  SER A 346      -0.090  46.910  31.760  1.00  0.00           H
ATOM   4279  C   SER A 346      -0.230  43.080  32.180  1.00  0.00           C
ATOM   4280  O   SER A 346      -1.220  43.200  32.940  1.00  0.00           O
ATOM   4281  N   GLU A 347      -0.030  42.040  31.410  1.00  0.00           N
ATOM   4282  H   GLU A 347       0.880  42.040  30.970  1.00  0.00           H
ATOM   4283  CA  GLU A 347      -0.900  40.850  31.260  1.00  0.00           C
ATOM   4284  HA  GLU A 347      -1.520  40.610  32.120  1.00  0.00           H
ATOM   4285  CB  GLU A 347      -1.820  41.210  30.040  1.00  0.00           C
ATOM   4286  HB1 GLU A 347      -1.260  41.320  29.120  1.00  0.00           H
ATOM   4287  HB2 GLU A 347      -2.200  42.210  30.210  1.00  0.00           H
ATOM   4288  CG  GLU A 347      -2.990  40.270  29.840  1.00  0.00           C
ATOM   4289  HG1 GLU A 347      -2.680  39.330  29.390  1.00  0.00           H
ATOM   4290  HG2 GLU A 347      -3.680  40.750  29.140  1.00  0.00           H
ATOM   4291  CD  GLU A 347      -3.700  40.080  31.210  1.00  0.00           C
ATOM   4292  OE1 GLU A 347      -3.300  39.060  31.900  1.00  0.00           O
ATOM   4293  OE2 GLU A 347      -4.400  40.990  31.710  1.00  0.00           O
ATOM   4294  C   GLU A 347      -0.110  39.510  31.030  1.00  0.00           C
ATOM   4295  O   GLU A 347       0.990  39.580  30.480  1.00  0.00           O
ATOM   4296  N   SER A 348      -0.710  38.410  31.430  1.00  0.00           N
ATOM   4297  H   SER A 348      -1.540  38.460  32.010  1.00  0.00           H
ATOM   4298  CA  SER A 348      -0.210  37.080  31.210  1.00  0.00           C
ATOM   4299  HA  SER A 348       0.560  37.060  30.430  1.00  0.00           H
ATOM   4300  CB  SER A 348       0.450  36.630  32.490  1.00  0.00           C
ATOM   4301  HB1 SER A 348       0.790  35.590  32.410  1.00  0.00           H
ATOM   4302  HB2 SER A 348      -0.300  36.750  33.280  1.00  0.00           H
ATOM   4303  OG  SER A 348       1.680  37.280  32.850  1.00  0.00           O
ATOM   4304  HG  SER A 348       2.320  36.870  32.250  1.00  0.00           H
ATOM   4305  C   SER A 348      -1.280  35.980  30.880  1.00  0.00           C
ATOM   4306  O   SER A 348      -0.940  34.840  30.670  1.00  0.00           O
ATOM   4307  N   ASN A 349      -2.560  36.230  31.110  1.00  0.00           N
ATOM   4308  H   ASN A 349      -2.770  37.190  31.320  1.00  0.00           H
ATOM   4309  CA  ASN A 349      -3.630  35.240  30.940  1.00  0.00           C
ATOM   4310  HA  ASN A 349      -3.540  34.580  31.790  1.00  0.00           H
ATOM   4311  CB  ASN A 349      -4.970  36.000  31.140  1.00  0.00           C
ATOM   4312  HB1 ASN A 349      -4.970  36.910  30.540  1.00  0.00           H
ATOM   4313  HB2 ASN A 349      -5.070  36.310  32.180  1.00  0.00           H
ATOM   4314  CG  ASN A 349      -6.290  35.390  30.600  1.00  0.00           C
ATOM   4315  OD1 ASN A 349      -6.810  35.720  29.530  1.00  0.00           O
ATOM   4316  ND2 ASN A 349      -6.860  34.480  31.340  1.00  0.00           N
ATOM   4317 1HD2 ASN A 349      -6.350  34.120  32.130  1.00  0.00           H
ATOM   4318 2HD2 ASN A 349      -7.560  33.900  30.890  1.00  0.00           H
ATOM   4319  C   ASN A 349      -3.670  34.490  29.590  1.00  0.00           C
ATOM   4320  O   ASN A 349      -3.300  34.990  28.550  1.00  0.00           O
ATOM   4321  N   VAL A 350      -4.130  33.240  29.540  1.00  0.00           N
ATOM   4322  H   VAL A 350      -4.310  32.670  30.350  1.00  0.00           H
ATOM   4323  CA  VAL A 350      -4.140  32.550  28.270  1.00  0.00           C
ATOM   4324  HA  VAL A 350      -4.230  33.230  27.420  1.00  0.00           H
ATOM   4325  CB  VAL A 350      -2.790  31.640  28.050  1.00  0.00           C
ATOM   4326  HB  VAL A 350      -2.860  31.020  27.160  1.00  0.00           H
ATOM   4327  CG1 VAL A 350      -1.520  32.510  27.880  1.00  0.00           C
ATOM   4328 1HG1 VAL A 350      -1.690  33.280  27.130  1.00  0.00           H
ATOM   4329 2HG1 VAL A 350      -1.100  32.880  28.810  1.00  0.00           H
ATOM   4330 3HG1 VAL A 350      -0.770  31.810  27.520  1.00  0.00           H
ATOM   4331  CG2 VAL A 350      -2.520  30.720  29.260  1.00  0.00           C
ATOM   4332 1HG2 VAL A 350      -2.360  31.360  30.130  1.00  0.00           H
ATOM   4333 2HG2 VAL A 350      -3.410  30.110  29.430  1.00  0.00           H
ATOM   4334 3HG2 VAL A 350      -1.710  30.000  29.150  1.00  0.00           H
ATOM   4335  C   VAL A 350      -5.400  31.710  28.130  1.00  0.00           C
ATOM   4336  O   VAL A 350      -6.100  31.330  29.080  1.00  0.00           O
ATOM   4337  N   THR A 351      -5.810  31.510  26.910  1.00  0.00           N
ATOM   4338  H   THR A 351      -5.170  31.900  26.240  1.00  0.00           H
ATOM   4339  CA  THR A 351      -6.860  30.660  26.450  1.00  0.00           C
ATOM   4340  HA  THR A 351      -7.480  30.290  27.270  1.00  0.00           H
ATOM   4341  CB  THR A 351      -7.820  31.380  25.530  1.00  0.00           C
ATOM   4342  HB  THR A 351      -7.190  31.880  24.790  1.00  0.00           H
ATOM   4343  CG2 THR A 351      -8.960  30.520  25.020  1.00  0.00           C
ATOM   4344 1HG2 THR A 351      -9.610  31.100  24.370  1.00  0.00           H
ATOM   4345 2HG2 THR A 351      -8.510  29.760  24.380  1.00  0.00           H
ATOM   4346 3HG2 THR A 351      -9.450  30.150  25.930  1.00  0.00           H
ATOM   4347  OG1 THR A 351      -8.410  32.440  26.240  1.00  0.00           O
ATOM   4348  HG1 THR A 351      -7.720  33.000  26.610  1.00  0.00           H
ATOM   4349  C   THR A 351      -6.180  29.440  25.810  1.00  0.00           C
ATOM   4350  O   THR A 351      -5.400  29.640  24.830  1.00  0.00           O
ATOM   4351  N   ILE A 352      -6.380  28.240  26.350  1.00  0.00           N
ATOM   4352  H   ILE A 352      -7.030  28.200  27.130  1.00  0.00           H
ATOM   4353  CA  ILE A 352      -5.890  27.050  25.740  1.00  0.00           C
ATOM   4354  HA  ILE A 352      -5.150  27.380  25.010  1.00  0.00           H
ATOM   4355  CB  ILE A 352      -5.180  26.070  26.740  1.00  0.00           C
ATOM   4356  HB  ILE A 352      -6.010  25.500  27.170  1.00  0.00           H
ATOM   4357  CG2 ILE A 352      -4.350  24.980  26.050  1.00  0.00           C
ATOM   4358 1HG2 ILE A 352      -3.610  25.410  25.380  1.00  0.00           H
ATOM   4359 2HG2 ILE A 352      -4.070  24.140  26.690  1.00  0.00           H
ATOM   4360 3HG2 ILE A 352      -4.870  24.350  25.320  1.00  0.00           H
ATOM   4361  CG1 ILE A 352      -4.410  26.630  28.010  1.00  0.00           C
ATOM   4362 1HG1 ILE A 352      -4.030  25.790  28.590  1.00  0.00           H
ATOM   4363 2HG1 ILE A 352      -5.140  27.200  28.580  1.00  0.00           H
ATOM   4364  CD  ILE A 352      -3.180  27.520  27.630  1.00  0.00           C
ATOM   4365  HD1 ILE A 352      -3.450  28.340  26.980  1.00  0.00           H
ATOM   4366  HD2 ILE A 352      -2.840  27.870  28.610  1.00  0.00           H
ATOM   4367  HD3 ILE A 352      -2.470  26.920  27.050  1.00  0.00           H
ATOM   4368  C   ILE A 352      -6.970  26.370  24.860  1.00  0.00           C
ATOM   4369  O   ILE A 352      -8.070  26.100  25.380  1.00  0.00           O
ATOM   4370  N   LEU A 353      -6.600  25.930  23.670  1.00  0.00           N
ATOM   4371  H   LEU A 353      -5.660  26.100  23.370  1.00  0.00           H
ATOM   4372  CA  LEU A 353      -7.600  25.340  22.750  1.00  0.00           C
ATOM   4373  HA  LEU A 353      -8.600  25.600  23.080  1.00  0.00           H
ATOM   4374  CB  LEU A 353      -7.560  25.810  21.320  1.00  0.00           C
ATOM   4375  HB1 LEU A 353      -8.190  25.130  20.750  1.00  0.00           H
ATOM   4376  HB2 LEU A 353      -6.580  25.570  20.910  1.00  0.00           H
ATOM   4377  CG  LEU A 353      -8.080  27.270  21.080  1.00  0.00           C
ATOM   4378  HG  LEU A 353      -8.040  27.400  20.000  1.00  0.00           H
ATOM   4379  CD1 LEU A 353      -9.440  27.670  21.590  1.00  0.00           C
ATOM   4380 1HD1 LEU A 353      -9.380  27.800  22.670  1.00  0.00           H
ATOM   4381 2HD1 LEU A 353      -9.780  28.560  21.060  1.00  0.00           H
ATOM   4382 3HD1 LEU A 353     -10.200  26.910  21.360  1.00  0.00           H
ATOM   4383  CD2 LEU A 353      -7.160  28.340  21.590  1.00  0.00           C
ATOM   4384 1HD2 LEU A 353      -7.430  29.280  21.110  1.00  0.00           H
ATOM   4385 2HD2 LEU A 353      -7.160  28.400  22.680  1.00  0.00           H
ATOM   4386 3HD2 LEU A 353      -6.190  28.020  21.210  1.00  0.00           H
ATOM   4387  C   LEU A 353      -7.490  23.840  22.820  1.00  0.00           C
ATOM   4388  O   LEU A 353      -8.500  23.170  23.020  1.00  0.00           O
ATOM   4389  N   GLY A 354      -6.200  23.360  22.940  1.00  0.00           N
ATOM   4390  H   GLY A 354      -5.400  23.840  22.550  1.00  0.00           H
ATOM   4391  CA  GLY A 354      -6.010  21.990  23.340  1.00  0.00           C
ATOM   4392  HA1 GLY A 354      -6.710  21.230  23.010  1.00  0.00           H
ATOM   4393  HA2 GLY A 354      -6.030  21.990  24.430  1.00  0.00           H
ATOM   4394  C   GLY A 354      -4.650  21.410  23.130  1.00  0.00           C
ATOM   4395  O   GLY A 354      -3.760  22.080  22.650  1.00  0.00           O
ATOM   4396  N   ARG A 355      -4.510  20.130  23.550  1.00  0.00           N
ATOM   4397  H   ARG A 355      -5.330  19.740  23.990  1.00  0.00           H
ATOM   4398  CA  ARG A 355      -3.330  19.320  23.310  1.00  0.00           C
ATOM   4399  HA  ARG A 355      -2.610  20.010  22.880  1.00  0.00           H
ATOM   4400  CB  ARG A 355      -2.650  18.720  24.610  1.00  0.00           C
ATOM   4401  HB1 ARG A 355      -2.000  17.870  24.390  1.00  0.00           H
ATOM   4402  HB2 ARG A 355      -3.430  18.360  25.290  1.00  0.00           H
ATOM   4403  CG  ARG A 355      -1.780  19.780  25.230  1.00  0.00           C
ATOM   4404  HG1 ARG A 355      -2.360  20.610  25.640  1.00  0.00           H
ATOM   4405  HG2 ARG A 355      -1.100  20.150  24.460  1.00  0.00           H
ATOM   4406  CD  ARG A 355      -0.980  19.210  26.410  1.00  0.00           C
ATOM   4407  HD1 ARG A 355      -0.410  18.340  26.090  1.00  0.00           H
ATOM   4408  HD2 ARG A 355      -1.740  18.880  27.110  1.00  0.00           H
ATOM   4409  NE  ARG A 355      -0.010  20.170  26.970  1.00  0.00           N
ATOM   4410  HE  ARG A 355       0.990  20.050  26.930  1.00  0.00           H
ATOM   4411  CZ  ARG A 355      -0.250  21.250  27.690  1.00  0.00           C
ATOM   4412  NH1 ARG A 355      -1.430  21.580  28.150  1.00  0.00           N
ATOM   4413 1HH1 ARG A 355      -2.200  20.930  28.030  1.00  0.00           H
ATOM   4414 2HH1 ARG A 355      -1.430  22.510  28.530  1.00  0.00           H
ATOM   4415  NH2 ARG A 355       0.830  21.850  28.030  1.00  0.00           N
ATOM   4416 1HH2 ARG A 355       1.700  21.370  27.880  1.00  0.00           H
ATOM   4417 2HH2 ARG A 355       0.760  22.600  28.700  1.00  0.00           H
ATOM   4418  C   ARG A 355      -3.490  18.180  22.250  1.00  0.00           C
ATOM   4419  O   ARG A 355      -4.170  17.190  22.460  1.00  0.00           O
ATOM   4420  N   PHE A 356      -2.730  18.340  21.120  1.00  0.00           N
ATOM   4421  H   PHE A 356      -2.090  19.120  21.130  1.00  0.00           H
ATOM   4422  CA  PHE A 356      -2.480  17.240  20.180  1.00  0.00           C
ATOM   4423  HA  PHE A 356      -3.360  16.720  19.800  1.00  0.00           H
ATOM   4424  CB  PHE A 356      -1.670  17.850  19.030  1.00  0.00           C
ATOM   4425  HB1 PHE A 356      -1.330  17.110  18.300  1.00  0.00           H
ATOM   4426  HB2 PHE A 356      -0.750  18.220  19.480  1.00  0.00           H
ATOM   4427  CG  PHE A 356      -2.460  18.830  18.200  1.00  0.00           C
ATOM   4428  CD1 PHE A 356      -2.260  20.220  18.310  1.00  0.00           C
ATOM   4429  HD1 PHE A 356      -1.510  20.570  19.000  1.00  0.00           H
ATOM   4430  CE1 PHE A 356      -2.930  21.180  17.510  1.00  0.00           C
ATOM   4431  HE1 PHE A 356      -2.810  22.240  17.650  1.00  0.00           H
ATOM   4432  CZ  PHE A 356      -3.920  20.740  16.630  1.00  0.00           C
ATOM   4433  HZ  PHE A 356      -4.300  21.360  15.840  1.00  0.00           H
ATOM   4434  CE2 PHE A 356      -4.240  19.400  16.600  1.00  0.00           C
ATOM   4435  HE2 PHE A 356      -5.070  19.110  15.990  1.00  0.00           H
ATOM   4436  CD2 PHE A 356      -3.590  18.450  17.450  1.00  0.00           C
ATOM   4437  HD2 PHE A 356      -3.810  17.410  17.220  1.00  0.00           H
ATOM   4438  C   PHE A 356      -1.690  16.190  20.970  1.00  0.00           C
ATOM   4439  O   PHE A 356      -0.920  16.480  21.870  1.00  0.00           O
ATOM   4440  N   ASP A 357      -1.730  14.910  20.530  1.00  0.00           N
ATOM   4441  H   ASP A 357      -2.310  14.690  19.730  1.00  0.00           H
ATOM   4442  CA  ASP A 357      -1.300  13.750  21.350  1.00  0.00           C
ATOM   4443  HA  ASP A 357      -0.790  14.050  22.260  1.00  0.00           H
ATOM   4444  CB  ASP A 357      -2.590  13.050  21.880  1.00  0.00           C
ATOM   4445  HB1 ASP A 357      -3.050  12.520  21.040  1.00  0.00           H
ATOM   4446  HB2 ASP A 357      -3.270  13.850  22.190  1.00  0.00           H
ATOM   4447  CG  ASP A 357      -2.500  12.170  23.130  1.00  0.00           C
ATOM   4448  OD1 ASP A 357      -3.480  11.550  23.500  1.00  0.00           O
ATOM   4449  OD2 ASP A 357      -1.450  12.000  23.700  1.00  0.00           O
ATOM   4450  C   ASP A 357      -0.480  12.660  20.570  1.00  0.00           C
ATOM   4451  O   ASP A 357      -0.920  12.280  19.490  1.00  0.00           O
ATOM   4452  N   TYR A 358       0.650  12.300  21.050  1.00  0.00           N
ATOM   4453  H   TYR A 358       1.000  12.650  21.940  1.00  0.00           H
ATOM   4454  CA  TYR A 358       1.530  11.310  20.400  1.00  0.00           C
ATOM   4455  HA  TYR A 358       0.980  10.490  19.950  1.00  0.00           H
ATOM   4456  CB  TYR A 358       2.420  12.130  19.420  1.00  0.00           C
ATOM   4457  HB1 TYR A 358       1.720  12.470  18.660  1.00  0.00           H
ATOM   4458  HB2 TYR A 358       3.080  11.470  18.870  1.00  0.00           H
ATOM   4459  CG  TYR A 358       3.210  13.270  19.960  1.00  0.00           C
ATOM   4460  CD1 TYR A 358       4.530  13.210  20.470  1.00  0.00           C
ATOM   4461  HD1 TYR A 358       5.000  12.260  20.650  1.00  0.00           H
ATOM   4462  CE1 TYR A 358       5.170  14.500  20.690  1.00  0.00           C
ATOM   4463  HE1 TYR A 358       6.140  14.450  21.160  1.00  0.00           H
ATOM   4464  CZ  TYR A 358       4.500  15.720  20.370  1.00  0.00           C
ATOM   4465  OH  TYR A 358       5.220  16.810  20.650  1.00  0.00           O
ATOM   4466  HH  TYR A 358       5.770  16.590  21.400  1.00  0.00           H
ATOM   4467  CE2 TYR A 358       3.180  15.700  19.980  1.00  0.00           C
ATOM   4468  HE2 TYR A 358       2.570  16.580  19.800  1.00  0.00           H
ATOM   4469  CD2 TYR A 358       2.530  14.500  19.770  1.00  0.00           C
ATOM   4470  HD2 TYR A 358       1.480  14.460  19.530  1.00  0.00           H
ATOM   4471  C   TYR A 358       2.440  10.550  21.370  1.00  0.00           C
ATOM   4472  O   TYR A 358       2.250  10.550  22.600  1.00  0.00           O
ATOM   4473  N   SER A 359       3.370   9.760  20.850  1.00  0.00           N
ATOM   4474  H   SER A 359       3.430   9.690  19.850  1.00  0.00           H
ATOM   4475  CA  SER A 359       4.440   9.160  21.650  1.00  0.00           C
ATOM   4476  HA  SER A 359       4.690   9.730  22.540  1.00  0.00           H
ATOM   4477  CB  SER A 359       4.040   7.710  22.020  1.00  0.00           C
ATOM   4478  HB1 SER A 359       4.160   7.080  21.140  1.00  0.00           H
ATOM   4479  HB2 SER A 359       2.990   7.630  22.290  1.00  0.00           H
ATOM   4480  OG  SER A 359       4.840   7.120  23.050  1.00  0.00           O
ATOM   4481  HG  SER A 359       4.620   7.600  23.850  1.00  0.00           H
ATOM   4482  C   SER A 359       5.760   9.130  20.880  1.00  0.00           C
ATOM   4483  O   SER A 359       5.850   9.680  19.810  1.00  0.00           O
ATOM   4484  N   GLN A 360       6.740   8.450  21.440  1.00  0.00           N
ATOM   4485  H   GLN A 360       6.610   8.060  22.370  1.00  0.00           H
ATOM   4486  CA  GLN A 360       8.060   8.160  20.860  1.00  0.00           C
ATOM   4487  HA  GLN A 360       8.640   7.660  21.630  1.00  0.00           H
ATOM   4488  CB  GLN A 360       7.940   7.200  19.650  1.00  0.00           C
ATOM   4489  HB1 GLN A 360       8.900   6.990  19.190  1.00  0.00           H
ATOM   4490  HB2 GLN A 360       7.270   7.640  18.910  1.00  0.00           H
ATOM   4491  CG  GLN A 360       7.320   5.850  19.990  1.00  0.00           C
ATOM   4492  HG1 GLN A 360       7.030   5.330  19.080  1.00  0.00           H
ATOM   4493  HG2 GLN A 360       6.380   6.080  20.480  1.00  0.00           H
ATOM   4494  CD  GLN A 360       8.140   4.940  20.900  1.00  0.00           C
ATOM   4495  OE1 GLN A 360       9.250   5.260  21.310  1.00  0.00           O
ATOM   4496  NE2 GLN A 360       7.700   3.730  21.170  1.00  0.00           N
ATOM   4497 1HE2 GLN A 360       6.760   3.460  20.910  1.00  0.00           H
ATOM   4498 2HE2 GLN A 360       8.280   3.140  21.740  1.00  0.00           H
ATOM   4499  C   GLN A 360       8.850   9.500  20.490  1.00  0.00           C
ATOM   4500  O   GLN A 360       9.510   9.570  19.520  1.00  0.00           O
ATOM   4501  N   CYS A 361       8.550  10.620  21.160  1.00  0.00           N
ATOM   4502  H   CYS A 361       8.020  10.500  22.010  1.00  0.00           H
ATOM   4503  CA  CYS A 361       9.250  11.990  20.920  1.00  0.00           C
ATOM   4504  HA  CYS A 361      10.020  11.830  20.170  1.00  0.00           H
ATOM   4505  CB  CYS A 361       8.140  12.900  20.360  1.00  0.00           C
ATOM   4506  HB1 CYS A 361       8.470  13.940  20.300  1.00  0.00           H
ATOM   4507  HB2 CYS A 361       7.330  12.820  21.080  1.00  0.00           H
ATOM   4508  SG  CYS A 361       7.740  12.470  18.650  1.00  0.00           S
ATOM   4509  HG  CYS A 361       8.980  12.490  18.140  1.00  0.00           H
ATOM   4510  C   CYS A 361       9.970  12.480  22.210  1.00  0.00           C
ATOM   4511  O   CYS A 361      10.040  13.710  22.490  1.00  0.00           O
ATOM   4512  N   ASP A 362      10.640  11.590  22.960  1.00  0.00           N
ATOM   4513  H   ASP A 362      10.790  10.640  22.650  1.00  0.00           H
ATOM   4514  CA  ASP A 362      11.340  11.920  24.250  1.00  0.00           C
ATOM   4515  HA  ASP A 362      10.770  12.730  24.710  1.00  0.00           H
ATOM   4516  CB  ASP A 362      11.220  10.720  25.190  1.00  0.00           C
ATOM   4517  HB1 ASP A 362      11.350  10.980  26.240  1.00  0.00           H
ATOM   4518  HB2 ASP A 362      12.110  10.110  25.060  1.00  0.00           H
ATOM   4519  CG  ASP A 362      10.010   9.890  25.120  1.00  0.00           C
ATOM   4520  OD1 ASP A 362      10.000   9.030  24.210  1.00  0.00           O
ATOM   4521  OD2 ASP A 362       8.990  10.100  25.860  1.00  0.00           O
ATOM   4522  C   ASP A 362      12.820  12.270  24.020  1.00  0.00           C
ATOM   4523  O   ASP A 362      13.460  12.600  25.030  1.00  0.00           O
ATOM   4524  N   ILE A 363      13.410  12.070  22.750  1.00  0.00           N
ATOM   4525  H   ILE A 363      12.790  11.950  21.960  1.00  0.00           H
ATOM   4526  CA  ILE A 363      14.830  12.350  22.490  1.00  0.00           C
ATOM   4527  HA  ILE A 363      15.520  11.980  23.250  1.00  0.00           H
ATOM   4528  CB  ILE A 363      15.340  11.580  21.240  1.00  0.00           C
ATOM   4529  HB  ILE A 363      14.630  11.790  20.450  1.00  0.00           H
ATOM   4530  CG2 ILE A 363      16.650  12.140  20.670  1.00  0.00           C
ATOM   4531 1HG2 ILE A 363      17.410  12.210  21.450  1.00  0.00           H
ATOM   4532 2HG2 ILE A 363      17.150  11.590  19.860  1.00  0.00           H
ATOM   4533 3HG2 ILE A 363      16.550  13.120  20.200  1.00  0.00           H
ATOM   4534  CG1 ILE A 363      15.410  10.060  21.400  1.00  0.00           C
ATOM   4535 1HG1 ILE A 363      14.430   9.630  21.570  1.00  0.00           H
ATOM   4536 2HG1 ILE A 363      16.000   9.870  22.300  1.00  0.00           H
ATOM   4537  CD  ILE A 363      15.960   9.200  20.240  1.00  0.00           C
ATOM   4538  HD1 ILE A 363      17.030   9.410  20.190  1.00  0.00           H
ATOM   4539  HD2 ILE A 363      15.880   8.120  20.320  1.00  0.00           H
ATOM   4540  HD3 ILE A 363      15.480   9.630  19.350  1.00  0.00           H
ATOM   4541  C   ILE A 363      15.180  13.830  22.440  1.00  0.00           C
ATOM   4542  O   ILE A 363      14.510  14.630  21.790  1.00  0.00           O
ATOM   4543  N   TRP A 364      16.330  14.280  23.050  1.00  0.00           N
ATOM   4544  H   TRP A 364      16.940  13.640  23.530  1.00  0.00           H
ATOM   4545  CA  TRP A 364      16.820  15.610  22.920  1.00  0.00           C
ATOM   4546  HA  TRP A 364      16.170  16.320  23.440  1.00  0.00           H
ATOM   4547  CB  TRP A 364      18.190  15.700  23.630  1.00  0.00           C
ATOM   4548  HB1 TRP A 364      18.820  16.510  23.260  1.00  0.00           H
ATOM   4549  HB2 TRP A 364      18.720  14.800  23.300  1.00  0.00           H
ATOM   4550  CG  TRP A 364      18.070  15.930  25.190  1.00  0.00           C
ATOM   4551  CD1 TRP A 364      18.220  14.960  26.070  1.00  0.00           C
ATOM   4552  HD1 TRP A 364      18.400  13.910  25.890  1.00  0.00           H
ATOM   4553  NE1 TRP A 364      17.970  15.430  27.350  1.00  0.00           N
ATOM   4554  HE1 TRP A 364      17.670  14.810  28.090  1.00  0.00           H
ATOM   4555  CE2 TRP A 364      17.820  16.770  27.380  1.00  0.00           C
ATOM   4556  CZ2 TRP A 364      17.540  17.660  28.380  1.00  0.00           C
ATOM   4557  HZ2 TRP A 364      17.400  17.170  29.330  1.00  0.00           H
ATOM   4558  CH2 TRP A 364      17.390  18.980  28.140  1.00  0.00           C
ATOM   4559  HH2 TRP A 364      17.190  19.550  29.040  1.00  0.00           H
ATOM   4560  CZ3 TRP A 364      17.510  19.500  26.790  1.00  0.00           C
ATOM   4561  HZ3 TRP A 364      17.470  20.570  26.630  1.00  0.00           H
ATOM   4562  CE3 TRP A 364      17.850  18.570  25.740  1.00  0.00           C
ATOM   4563  HE3 TRP A 364      17.940  18.840  24.690  1.00  0.00           H
ATOM   4564  CD2 TRP A 364      17.910  17.170  25.990  1.00  0.00           C
ATOM   4565  C   TRP A 364      16.960  16.130  21.460  1.00  0.00           C
ATOM   4566  O   TRP A 364      17.710  15.560  20.710  1.00  0.00           O
ATOM   4567  N   TYR A 365      16.490  17.390  21.220  1.00  0.00           N
ATOM   4568  H   TYR A 365      15.850  17.720  21.940  1.00  0.00           H
ATOM   4569  CA  TYR A 365      16.600  18.070  19.930  1.00  0.00           C
ATOM   4570  HA  TYR A 365      16.150  19.060  19.970  1.00  0.00           H
ATOM   4571  CB  TYR A 365      18.050  18.330  19.440  1.00  0.00           C
ATOM   4572  HB1 TYR A 365      17.960  19.030  18.610  1.00  0.00           H
ATOM   4573  HB2 TYR A 365      18.460  17.390  19.090  1.00  0.00           H
ATOM   4574  CG  TYR A 365      18.920  18.890  20.490  1.00  0.00           C
ATOM   4575  CD1 TYR A 365      18.470  20.100  21.070  1.00  0.00           C
ATOM   4576  HD1 TYR A 365      17.660  20.750  20.790  1.00  0.00           H
ATOM   4577  CE1 TYR A 365      19.140  20.660  22.160  1.00  0.00           C
ATOM   4578  HE1 TYR A 365      18.860  21.570  22.660  1.00  0.00           H
ATOM   4579  CZ  TYR A 365      20.210  19.990  22.680  1.00  0.00           C
ATOM   4580  OH  TYR A 365      20.840  20.440  23.800  1.00  0.00           O
ATOM   4581  HH  TYR A 365      20.470  21.300  24.030  1.00  0.00           H
ATOM   4582  CE2 TYR A 365      20.630  18.730  22.140  1.00  0.00           C
ATOM   4583  HE2 TYR A 365      21.440  18.170  22.590  1.00  0.00           H
ATOM   4584  CD2 TYR A 365      20.020  18.230  21.010  1.00  0.00           C
ATOM   4585  HD2 TYR A 365      20.080  17.190  20.740  1.00  0.00           H
ATOM   4586  C   TYR A 365      15.660  17.370  18.870  1.00  0.00           C
ATOM   4587  O   TYR A 365      16.150  16.480  18.090  1.00  0.00           O
ATOM   4588  N   MET A 366      14.390  17.690  18.870  1.00  0.00           N
ATOM   4589  H   MET A 366      14.000  18.310  19.570  1.00  0.00           H
ATOM   4590  CA  MET A 366      13.350  17.120  18.000  1.00  0.00           C
ATOM   4591  HA  MET A 366      13.910  16.960  17.080  1.00  0.00           H
ATOM   4592  CB  MET A 366      12.950  15.750  18.610  1.00  0.00           C
ATOM   4593  HB1 MET A 366      12.360  15.910  19.520  1.00  0.00           H
ATOM   4594  HB2 MET A 366      13.830  15.160  18.840  1.00  0.00           H
ATOM   4595  CG  MET A 366      12.010  14.960  17.720  1.00  0.00           C
ATOM   4596  HG1 MET A 366      12.570  14.870  16.790  1.00  0.00           H
ATOM   4597  HG2 MET A 366      11.140  15.540  17.440  1.00  0.00           H
ATOM   4598  SD  MET A 366      11.460  13.240  18.180  1.00  0.00           S
ATOM   4599  CE  MET A 366      12.940  12.290  17.950  1.00  0.00           C
ATOM   4600  HE1 MET A 366      12.680  11.240  17.980  1.00  0.00           H
ATOM   4601  HE2 MET A 366      13.370  12.580  16.990  1.00  0.00           H
ATOM   4602  HE3 MET A 366      13.550  12.650  18.780  1.00  0.00           H
ATOM   4603  C   MET A 366      12.190  18.090  17.600  1.00  0.00           C
ATOM   4604  O   MET A 366      11.130  18.140  18.230  1.00  0.00           O
ATOM   4605  N   ARG A 367      12.450  18.960  16.560  1.00  0.00           N
ATOM   4606  H   ARG A 367      13.350  19.010  16.100  1.00  0.00           H
ATOM   4607  CA  ARG A 367      11.560  20.000  16.100  1.00  0.00           C
ATOM   4608  HA  ARG A 367      11.110  20.510  16.950  1.00  0.00           H
ATOM   4609  CB  ARG A 367      12.460  21.060  15.410  1.00  0.00           C
ATOM   4610  HB1 ARG A 367      12.770  20.630  14.470  1.00  0.00           H
ATOM   4611  HB2 ARG A 367      13.360  21.200  16.010  1.00  0.00           H
ATOM   4612  CG  ARG A 367      11.840  22.360  14.980  1.00  0.00           C
ATOM   4613  HG1 ARG A 367      10.750  22.440  15.070  1.00  0.00           H
ATOM   4614  HG2 ARG A 367      12.050  22.650  13.950  1.00  0.00           H
ATOM   4615  CD  ARG A 367      12.350  23.560  15.820  1.00  0.00           C
ATOM   4616  HD1 ARG A 367      12.300  23.350  16.890  1.00  0.00           H
ATOM   4617  HD2 ARG A 367      11.670  24.370  15.560  1.00  0.00           H
ATOM   4618  NE  ARG A 367      13.660  24.020  15.410  1.00  0.00           N
ATOM   4619  HE  ARG A 367      14.030  23.860  14.480  1.00  0.00           H
ATOM   4620  CZ  ARG A 367      14.490  24.610  16.180  1.00  0.00           C
ATOM   4621  NH1 ARG A 367      14.220  25.010  17.350  1.00  0.00           N
ATOM   4622 1HH1 ARG A 367      13.350  24.780  17.830  1.00  0.00           H
ATOM   4623 2HH1 ARG A 367      14.960  25.490  17.830  1.00  0.00           H
ATOM   4624  NH2 ARG A 367      15.700  24.770  15.770  1.00  0.00           N
ATOM   4625 1HH2 ARG A 367      15.930  24.290  14.910  1.00  0.00           H
ATOM   4626 2HH2 ARG A 367      16.400  25.170  16.390  1.00  0.00           H
ATOM   4627  C   ARG A 367      10.460  19.560  15.050  1.00  0.00           C
ATOM   4628  O   ARG A 367      10.820  19.050  13.970  1.00  0.00           O
ATOM   4629  N   PHE A 368       9.160  19.930  15.390  1.00  0.00           N
ATOM   4630  H   PHE A 368       9.030  20.510  16.210  1.00  0.00           H
ATOM   4631  CA  PHE A 368       8.040  19.820  14.450  1.00  0.00           C
ATOM   4632  HA  PHE A 368       8.160  18.860  13.950  1.00  0.00           H
ATOM   4633  CB  PHE A 368       6.650  19.920  15.230  1.00  0.00           C
ATOM   4634  HB1 PHE A 368       6.810  19.350  16.150  1.00  0.00           H
ATOM   4635  HB2 PHE A 368       5.850  19.400  14.710  1.00  0.00           H
ATOM   4636  CG  PHE A 368       6.260  21.250  15.800  1.00  0.00           C
ATOM   4637  CD1 PHE A 368       5.570  22.190  14.960  1.00  0.00           C
ATOM   4638  HD1 PHE A 368       5.560  22.090  13.880  1.00  0.00           H
ATOM   4639  CE1 PHE A 368       4.900  23.270  15.600  1.00  0.00           C
ATOM   4640  HE1 PHE A 368       4.360  23.990  15.010  1.00  0.00           H
ATOM   4641  CZ  PHE A 368       5.080  23.430  16.990  1.00  0.00           C
ATOM   4642  HZ  PHE A 368       4.830  24.340  17.520  1.00  0.00           H
ATOM   4643  CE2 PHE A 368       5.770  22.500  17.800  1.00  0.00           C
ATOM   4644  HE2 PHE A 368       5.800  22.680  18.860  1.00  0.00           H
ATOM   4645  CD2 PHE A 368       6.400  21.430  17.170  1.00  0.00           C
ATOM   4646  HD2 PHE A 368       6.950  20.740  17.790  1.00  0.00           H
ATOM   4647  C   PHE A 368       8.120  20.880  13.320  1.00  0.00           C
ATOM   4648  O   PHE A 368       8.920  21.780  13.370  1.00  0.00           O
ATOM   4649  N   SER A 369       7.330  20.750  12.270  1.00  0.00           N
ATOM   4650  H   SER A 369       6.600  20.060  12.320  1.00  0.00           H
ATOM   4651  CA  SER A 369       7.380  21.490  10.960  1.00  0.00           C
ATOM   4652  HA  SER A 369       7.970  22.390  11.150  1.00  0.00           H
ATOM   4653  CB  SER A 369       8.220  20.610  10.000  1.00  0.00           C
ATOM   4654  HB1 SER A 369       7.550  19.840   9.630  1.00  0.00           H
ATOM   4655  HB2 SER A 369       9.000  20.090  10.560  1.00  0.00           H
ATOM   4656  OG  SER A 369       8.700  21.450   8.980  1.00  0.00           O
ATOM   4657  HG  SER A 369       9.550  21.080   8.720  1.00  0.00           H
ATOM   4658  C   SER A 369       5.930  21.770  10.440  1.00  0.00           C
ATOM   4659  O   SER A 369       5.040  20.980  10.660  1.00  0.00           O
ATOM   4660  N   MET A 370       5.780  22.870   9.750  1.00  0.00           N
ATOM   4661  H   MET A 370       6.580  23.480   9.670  1.00  0.00           H
ATOM   4662  CA  MET A 370       4.490  23.370   9.200  1.00  0.00           C
ATOM   4663  HA  MET A 370       3.740  22.580   9.260  1.00  0.00           H
ATOM   4664  CB  MET A 370       4.000  24.500  10.150  1.00  0.00           C
ATOM   4665  HB1 MET A 370       3.150  24.980   9.660  1.00  0.00           H
ATOM   4666  HB2 MET A 370       4.690  25.340  10.200  1.00  0.00           H
ATOM   4667  CG  MET A 370       3.450  23.980  11.520  1.00  0.00           C
ATOM   4668  HG1 MET A 370       4.130  23.230  11.920  1.00  0.00           H
ATOM   4669  HG2 MET A 370       2.520  23.450  11.310  1.00  0.00           H
ATOM   4670  SD  MET A 370       3.270  25.190  12.850  1.00  0.00           S
ATOM   4671  CE  MET A 370       1.850  26.220  12.320  1.00  0.00           C
ATOM   4672  HE1 MET A 370       1.110  25.640  11.780  1.00  0.00           H
ATOM   4673  HE2 MET A 370       1.490  26.780  13.180  1.00  0.00           H
ATOM   4674  HE3 MET A 370       2.200  26.940  11.570  1.00  0.00           H
ATOM   4675  C   MET A 370       4.700  23.840   7.750  1.00  0.00           C
ATOM   4676  O   MET A 370       5.730  24.250   7.300  1.00  0.00           O
ATOM   4677  N   ASP A 371       3.500  23.820   7.040  1.00  0.00           N
ATOM   4678  H   ASP A 371       2.630  23.530   7.460  1.00  0.00           H
ATOM   4679  CA  ASP A 371       3.490  24.170   5.610  1.00  0.00           C
ATOM   4680  HA  ASP A 371       4.430  23.750   5.240  1.00  0.00           H
ATOM   4681  CB  ASP A 371       2.370  23.430   4.890  1.00  0.00           C
ATOM   4682  HB1 ASP A 371       2.340  22.410   5.270  1.00  0.00           H
ATOM   4683  HB2 ASP A 371       2.660  23.430   3.840  1.00  0.00           H
ATOM   4684  CG  ASP A 371       1.060  24.080   5.070  1.00  0.00           C
ATOM   4685  OD1 ASP A 371       0.530  24.730   4.160  1.00  0.00           O
ATOM   4686  OD2 ASP A 371       0.480  23.970   6.190  1.00  0.00           O
ATOM   4687  C   ASP A 371       3.530  25.620   5.390  1.00  0.00           C
ATOM   4688  O   ASP A 371       3.130  26.430   6.290  1.00  0.00           O
ATOM   4689  N   PHE A 372       3.990  26.010   4.210  1.00  0.00           N
ATOM   4690  H   PHE A 372       4.230  25.280   3.560  1.00  0.00           H
ATOM   4691  CA  PHE A 372       4.130  27.420   3.930  1.00  0.00           C
ATOM   4692  HA  PHE A 372       4.990  27.900   4.410  1.00  0.00           H
ATOM   4693  CB  PHE A 372       4.460  27.710   2.470  1.00  0.00           C
ATOM   4694  HB1 PHE A 372       3.720  27.130   1.930  1.00  0.00           H
ATOM   4695  HB2 PHE A 372       5.360  27.180   2.190  1.00  0.00           H
ATOM   4696  CG  PHE A 372       4.550  29.180   1.930  1.00  0.00           C
ATOM   4697  CD1 PHE A 372       3.820  29.510   0.770  1.00  0.00           C
ATOM   4698  HD1 PHE A 372       3.340  28.660   0.300  1.00  0.00           H
ATOM   4699  CE1 PHE A 372       3.850  30.800   0.290  1.00  0.00           C
ATOM   4700  HE1 PHE A 372       3.280  31.100  -0.580  1.00  0.00           H
ATOM   4701  CZ  PHE A 372       4.600  31.760   0.930  1.00  0.00           C
ATOM   4702  HZ  PHE A 372       4.700  32.760   0.520  1.00  0.00           H
ATOM   4703  CE2 PHE A 372       5.320  31.440   2.090  1.00  0.00           C
ATOM   4704  HE2 PHE A 372       5.960  32.110   2.630  1.00  0.00           H
ATOM   4705  CD2 PHE A 372       5.260  30.120   2.630  1.00  0.00           C
ATOM   4706  HD2 PHE A 372       5.920  29.800   3.420  1.00  0.00           H
ATOM   4707  C   PHE A 372       2.840  28.200   4.250  1.00  0.00           C
ATOM   4708  O   PHE A 372       2.900  29.350   4.670  1.00  0.00           O
ATOM   4709  N   TRP A 373       1.650  27.540   4.030  1.00  0.00           N
ATOM   4710  H   TRP A 373       1.760  26.600   3.690  1.00  0.00           H
ATOM   4711  CA  TRP A 373       0.280  28.100   4.220  1.00  0.00           C
ATOM   4712  HA  TRP A 373       0.470  29.160   4.090  1.00  0.00           H
ATOM   4713  CB  TRP A 373      -0.660  27.500   3.120  1.00  0.00           C
ATOM   4714  HB1 TRP A 373      -1.590  28.040   2.990  1.00  0.00           H
ATOM   4715  HB2 TRP A 373      -0.950  26.480   3.410  1.00  0.00           H
ATOM   4716  CG  TRP A 373      -0.090  27.330   1.780  1.00  0.00           C
ATOM   4717  CD1 TRP A 373       0.450  26.170   1.320  1.00  0.00           C
ATOM   4718  HD1 TRP A 373       0.510  25.270   1.920  1.00  0.00           H
ATOM   4719  NE1 TRP A 373       1.010  26.310   0.080  1.00  0.00           N
ATOM   4720  HE1 TRP A 373       1.630  25.630  -0.320  1.00  0.00           H
ATOM   4721  CE2 TRP A 373       0.860  27.620  -0.350  1.00  0.00           C
ATOM   4722  CZ2 TRP A 373       1.230  28.250  -1.530  1.00  0.00           C
ATOM   4723  HZ2 TRP A 373       1.730  27.700  -2.320  1.00  0.00           H
ATOM   4724  CH2 TRP A 373       0.920  29.590  -1.670  1.00  0.00           C
ATOM   4725  HH2 TRP A 373       1.080  30.050  -2.640  1.00  0.00           H
ATOM   4726  CZ3 TRP A 373       0.270  30.290  -0.650  1.00  0.00           C
ATOM   4727  HZ3 TRP A 373       0.020  31.300  -0.930  1.00  0.00           H
ATOM   4728  CE3 TRP A 373      -0.160  29.670   0.560  1.00  0.00           C
ATOM   4729  HE3 TRP A 373      -0.820  30.140   1.270  1.00  0.00           H
ATOM   4730  CD2 TRP A 373       0.160  28.290   0.740  1.00  0.00           C
ATOM   4731  C   TRP A 373      -0.400  27.900   5.560  1.00  0.00           C
ATOM   4732  O   TRP A 373      -1.610  28.140   5.660  1.00  0.00           O
ATOM   4733  N   GLN A 374       0.340  27.360   6.550  1.00  0.00           N
ATOM   4734  H   GLN A 374       1.270  26.990   6.370  1.00  0.00           H
ATOM   4735  CA  GLN A 374      -0.120  26.940   7.850  1.00  0.00           C
ATOM   4736  HA  GLN A 374       0.580  26.210   8.270  1.00  0.00           H
ATOM   4737  CB  GLN A 374       0.010  28.200   8.740  1.00  0.00           C
ATOM   4738  HB1 GLN A 374      -0.510  28.080   9.690  1.00  0.00           H
ATOM   4739  HB2 GLN A 374      -0.440  28.940   8.070  1.00  0.00           H
ATOM   4740  CG  GLN A 374       1.450  28.670   9.050  1.00  0.00           C
ATOM   4741  HG1 GLN A 374       2.120  27.860   8.770  1.00  0.00           H
ATOM   4742  HG2 GLN A 374       1.500  28.820  10.130  1.00  0.00           H
ATOM   4743  CD  GLN A 374       2.020  30.000   8.520  1.00  0.00           C
ATOM   4744  OE1 GLN A 374       1.290  30.720   7.810  1.00  0.00           O
ATOM   4745  NE2 GLN A 374       3.200  30.490   8.800  1.00  0.00           N
ATOM   4746 1HE2 GLN A 374       3.780  30.080   9.520  1.00  0.00           H
ATOM   4747 2HE2 GLN A 374       3.470  31.360   8.360  1.00  0.00           H
ATOM   4748  C   GLN A 374      -1.520  26.200   7.900  1.00  0.00           C
ATOM   4749  O   GLN A 374      -2.390  26.530   8.710  1.00  0.00           O
ATOM   4750  N   LYS A 375      -1.720  25.260   6.930  1.00  0.00           N
ATOM   4751  H   LYS A 375      -1.040  25.110   6.200  1.00  0.00           H
ATOM   4752  CA  LYS A 375      -2.890  24.420   6.890  1.00  0.00           C
ATOM   4753  HA  LYS A 375      -3.730  24.930   7.360  1.00  0.00           H
ATOM   4754  CB  LYS A 375      -3.320  23.970   5.510  1.00  0.00           C
ATOM   4755  HB1 LYS A 375      -4.400  23.930   5.560  1.00  0.00           H
ATOM   4756  HB2 LYS A 375      -2.880  22.970   5.380  1.00  0.00           H
ATOM   4757  CG  LYS A 375      -3.010  24.950   4.340  1.00  0.00           C
ATOM   4758  HG1 LYS A 375      -1.970  24.910   4.010  1.00  0.00           H
ATOM   4759  HG2 LYS A 375      -3.270  25.970   4.640  1.00  0.00           H
ATOM   4760  CD  LYS A 375      -3.750  24.620   3.030  1.00  0.00           C
ATOM   4761  HD1 LYS A 375      -3.360  23.670   2.660  1.00  0.00           H
ATOM   4762  HD2 LYS A 375      -3.530  25.420   2.330  1.00  0.00           H
ATOM   4763  CE  LYS A 375      -5.310  24.530   3.030  1.00  0.00           C
ATOM   4764  HE1 LYS A 375      -5.630  25.520   3.330  1.00  0.00           H
ATOM   4765  HE2 LYS A 375      -5.580  23.750   3.740  1.00  0.00           H
ATOM   4766  NZ  LYS A 375      -5.800  24.230   1.710  1.00  0.00           N
ATOM   4767  HZ1 LYS A 375      -5.500  25.000   1.130  1.00  0.00           H
ATOM   4768  HZ2 LYS A 375      -5.420  23.340   1.410  1.00  0.00           H
ATOM   4769  HZ3 LYS A 375      -6.810  24.240   1.730  1.00  0.00           H
ATOM   4770  C   LYS A 375      -2.640  23.200   7.750  1.00  0.00           C
ATOM   4771  O   LYS A 375      -3.570  22.510   8.090  1.00  0.00           O
ATOM   4772  N   MET A 376      -1.350  22.800   7.970  1.00  0.00           N
ATOM   4773  H   MET A 376      -0.700  23.390   7.460  1.00  0.00           H
ATOM   4774  CA  MET A 376      -0.900  21.480   8.370  1.00  0.00           C
ATOM   4775  HA  MET A 376      -1.690  20.940   8.890  1.00  0.00           H
ATOM   4776  CB  MET A 376      -0.750  20.730   7.060  1.00  0.00           C
ATOM   4777  HB1 MET A 376      -0.170  21.390   6.420  1.00  0.00           H
ATOM   4778  HB2 MET A 376      -1.720  20.490   6.630  1.00  0.00           H
ATOM   4779  CG  MET A 376      -0.020  19.350   7.060  1.00  0.00           C
ATOM   4780  HG1 MET A 376      -0.650  18.590   7.520  1.00  0.00           H
ATOM   4781  HG2 MET A 376       0.960  19.470   7.520  1.00  0.00           H
ATOM   4782  SD  MET A 376       0.190  18.620   5.470  1.00  0.00           S
ATOM   4783  CE  MET A 376       1.130  19.930   4.600  1.00  0.00           C
ATOM   4784  HE1 MET A 376       0.400  20.680   4.310  1.00  0.00           H
ATOM   4785  HE2 MET A 376       1.970  20.310   5.180  1.00  0.00           H
ATOM   4786  HE3 MET A 376       1.650  19.640   3.690  1.00  0.00           H
ATOM   4787  C   MET A 376       0.390  21.550   9.230  1.00  0.00           C
ATOM   4788  O   MET A 376       1.190  22.510   9.160  1.00  0.00           O
ATOM   4789  N   LEU A 377       0.650  20.450   9.980  1.00  0.00           N
ATOM   4790  H   LEU A 377      -0.090  19.760   9.930  1.00  0.00           H
ATOM   4791  CA  LEU A 377       1.670  20.290  10.970  1.00  0.00           C
ATOM   4792  HA  LEU A 377       2.460  20.980  10.680  1.00  0.00           H
ATOM   4793  CB  LEU A 377       1.100  20.630  12.360  1.00  0.00           C
ATOM   4794  HB1 LEU A 377       0.050  20.370  12.200  1.00  0.00           H
ATOM   4795  HB2 LEU A 377       1.160  21.710  12.460  1.00  0.00           H
ATOM   4796  CG  LEU A 377       1.760  19.900  13.540  1.00  0.00           C
ATOM   4797  HG  LEU A 377       1.980  18.860  13.320  1.00  0.00           H
ATOM   4798  CD1 LEU A 377       3.020  20.620  13.910  1.00  0.00           C
ATOM   4799 1HD1 LEU A 377       3.710  19.950  14.420  1.00  0.00           H
ATOM   4800 2HD1 LEU A 377       3.440  21.020  12.990  1.00  0.00           H
ATOM   4801 3HD1 LEU A 377       2.840  21.420  14.630  1.00  0.00           H
ATOM   4802  CD2 LEU A 377       0.910  19.860  14.820  1.00  0.00           C
ATOM   4803 1HD2 LEU A 377       0.510  20.850  15.050  1.00  0.00           H
ATOM   4804 2HD2 LEU A 377       0.060  19.170  14.740  1.00  0.00           H
ATOM   4805 3HD2 LEU A 377       1.560  19.470  15.600  1.00  0.00           H
ATOM   4806  C   LEU A 377       2.230  18.840  10.870  1.00  0.00           C
ATOM   4807  O   LEU A 377       1.440  17.950  10.960  1.00  0.00           O
ATOM   4808  N   ALA A 378       3.520  18.650  10.650  1.00  0.00           N
ATOM   4809  H   ALA A 378       4.180  19.410  10.640  1.00  0.00           H
ATOM   4810  CA  ALA A 378       4.200  17.380  10.730  1.00  0.00           C
ATOM   4811  HA  ALA A 378       3.520  16.590  11.040  1.00  0.00           H
ATOM   4812  CB  ALA A 378       4.720  16.980   9.320  1.00  0.00           C
ATOM   4813  HB1 ALA A 378       5.070  15.960   9.480  1.00  0.00           H
ATOM   4814  HB2 ALA A 378       3.990  16.940   8.510  1.00  0.00           H
ATOM   4815  HB3 ALA A 378       5.550  17.610   9.030  1.00  0.00           H
ATOM   4816  C   ALA A 378       5.310  17.260  11.850  1.00  0.00           C
ATOM   4817  O   ALA A 378       5.930  18.250  12.280  1.00  0.00           O
ATOM   4818  N   LEU A 379       5.630  16.050  12.180  1.00  0.00           N
ATOM   4819  H   LEU A 379       5.150  15.260  11.760  1.00  0.00           H
ATOM   4820  CA  LEU A 379       6.520  15.640  13.210  1.00  0.00           C
ATOM   4821  HA  LEU A 379       7.300  16.400  13.220  1.00  0.00           H
ATOM   4822  CB  LEU A 379       5.970  15.840  14.630  1.00  0.00           C
ATOM   4823  HB1 LEU A 379       4.980  15.390  14.540  1.00  0.00           H
ATOM   4824  HB2 LEU A 379       5.780  16.890  14.860  1.00  0.00           H
ATOM   4825  CG  LEU A 379       6.670  15.220  15.880  1.00  0.00           C
ATOM   4826  HG  LEU A 379       6.590  14.130  15.910  1.00  0.00           H
ATOM   4827  CD1 LEU A 379       8.170  15.700  16.010  1.00  0.00           C
ATOM   4828 1HD1 LEU A 379       8.870  15.200  15.340  1.00  0.00           H
ATOM   4829 2HD1 LEU A 379       8.240  16.790  15.940  1.00  0.00           H
ATOM   4830 3HD1 LEU A 379       8.560  15.550  17.010  1.00  0.00           H
ATOM   4831  CD2 LEU A 379       5.870  15.750  17.070  1.00  0.00           C
ATOM   4832 1HD2 LEU A 379       4.840  15.930  16.780  1.00  0.00           H
ATOM   4833 2HD2 LEU A 379       5.970  15.000  17.860  1.00  0.00           H
ATOM   4834 3HD2 LEU A 379       6.270  16.720  17.370  1.00  0.00           H
ATOM   4835  C   LEU A 379       7.050  14.210  12.900  1.00  0.00           C
ATOM   4836  O   LEU A 379       6.350  13.280  12.600  1.00  0.00           O
ATOM   4837  N   GLY A 380       8.370  14.100  13.050  1.00  0.00           N
ATOM   4838  H   GLY A 380       8.940  14.920  13.180  1.00  0.00           H
ATOM   4839  CA  GLY A 380       9.010  12.730  12.880  1.00  0.00           C
ATOM   4840  HA1 GLY A 380       9.990  12.850  12.420  1.00  0.00           H
ATOM   4841  HA2 GLY A 380       8.380  12.100  12.250  1.00  0.00           H
ATOM   4842  C   GLY A 380       9.190  12.120  14.290  1.00  0.00           C
ATOM   4843  O   GLY A 380       9.730  12.780  15.180  1.00  0.00           O
ATOM   4844  N   ASN A 381       8.730  10.910  14.560  1.00  0.00           N
ATOM   4845  H   ASN A 381       8.280  10.380  13.830  1.00  0.00           H
ATOM   4846  CA  ASN A 381       9.010  10.260  15.850  1.00  0.00           C
ATOM   4847  HA  ASN A 381       9.050  11.010  16.640  1.00  0.00           H
ATOM   4848  CB  ASN A 381       7.800   9.370  16.250  1.00  0.00           C
ATOM   4849  HB1 ASN A 381       6.890   9.960  16.070  1.00  0.00           H
ATOM   4850  HB2 ASN A 381       7.890   9.290  17.340  1.00  0.00           H
ATOM   4851  CG  ASN A 381       7.620   7.930  15.710  1.00  0.00           C
ATOM   4852  OD1 ASN A 381       8.540   7.320  15.170  1.00  0.00           O
ATOM   4853  ND2 ASN A 381       6.420   7.370  15.780  1.00  0.00           N
ATOM   4854 1HD2 ASN A 381       5.730   7.810  16.380  1.00  0.00           H
ATOM   4855 2HD2 ASN A 381       6.330   6.360  15.780  1.00  0.00           H
ATOM   4856  C   ASN A 381      10.430   9.500  15.900  1.00  0.00           C
ATOM   4857  O   ASN A 381      11.180   9.530  14.910  1.00  0.00           O
ATOM   4858  N   GLN A 382      10.810   9.040  17.090  1.00  0.00           N
ATOM   4859  H   GLN A 382      10.230   9.300  17.870  1.00  0.00           H
ATOM   4860  CA  GLN A 382      12.140   8.460  17.360  1.00  0.00           C
ATOM   4861  HA  GLN A 382      12.910   8.930  16.760  1.00  0.00           H
ATOM   4862  CB  GLN A 382      12.390   8.700  18.890  1.00  0.00           C
ATOM   4863  HB1 GLN A 382      11.790   9.570  19.140  1.00  0.00           H
ATOM   4864  HB2 GLN A 382      13.430   8.980  19.030  1.00  0.00           H
ATOM   4865  CG  GLN A 382      12.030   7.540  19.820  1.00  0.00           C
ATOM   4866  HG1 GLN A 382      12.740   6.710  19.880  1.00  0.00           H
ATOM   4867  HG2 GLN A 382      11.040   7.150  19.560  1.00  0.00           H
ATOM   4868  CD  GLN A 382      11.820   8.140  21.270  1.00  0.00           C
ATOM   4869  OE1 GLN A 382      11.970   9.340  21.580  1.00  0.00           O
ATOM   4870  NE2 GLN A 382      11.380   7.410  22.220  1.00  0.00           N
ATOM   4871 1HE2 GLN A 382      11.200   6.420  22.230  1.00  0.00           H
ATOM   4872 2HE2 GLN A 382      11.180   7.980  23.040  1.00  0.00           H
ATOM   4873  C   GLN A 382      12.300   6.980  17.060  1.00  0.00           C
ATOM   4874  O   GLN A 382      13.400   6.420  17.200  1.00  0.00           O
ATOM   4875  N   VAL A 383      11.180   6.350  16.610  1.00  0.00           N
ATOM   4876  H   VAL A 383      10.380   6.960  16.500  1.00  0.00           H
ATOM   4877  CA  VAL A 383      11.150   4.950  16.150  1.00  0.00           C
ATOM   4878  HA  VAL A 383      12.090   4.470  16.400  1.00  0.00           H
ATOM   4879  CB  VAL A 383      10.050   4.170  16.850  1.00  0.00           C
ATOM   4880  HB  VAL A 383      10.020   3.170  16.420  1.00  0.00           H
ATOM   4881  CG1 VAL A 383      10.540   3.960  18.330  1.00  0.00           C
ATOM   4882 1HG1 VAL A 383      11.440   3.350  18.470  1.00  0.00           H
ATOM   4883 2HG1 VAL A 383      10.530   4.890  18.890  1.00  0.00           H
ATOM   4884 3HG1 VAL A 383       9.760   3.340  18.790  1.00  0.00           H
ATOM   4885  CG2 VAL A 383       8.680   4.830  16.750  1.00  0.00           C
ATOM   4886 1HG2 VAL A 383       8.660   5.780  17.280  1.00  0.00           H
ATOM   4887 2HG2 VAL A 383       8.320   4.920  15.730  1.00  0.00           H
ATOM   4888 3HG2 VAL A 383       8.000   4.120  17.210  1.00  0.00           H
ATOM   4889  C   VAL A 383      11.040   4.930  14.660  1.00  0.00           C
ATOM   4890  O   VAL A 383      11.110   3.820  14.130  1.00  0.00           O
ATOM   4891  N   GLY A 384      10.980   6.070  13.940  1.00  0.00           N
ATOM   4892  H   GLY A 384      11.020   6.950  14.440  1.00  0.00           H
ATOM   4893  CA  GLY A 384      11.160   6.150  12.490  1.00  0.00           C
ATOM   4894  HA1 GLY A 384      11.650   5.230  12.170  1.00  0.00           H
ATOM   4895  HA2 GLY A 384      11.760   7.040  12.280  1.00  0.00           H
ATOM   4896  C   GLY A 384       9.830   6.310  11.670  1.00  0.00           C
ATOM   4897  O   GLY A 384       9.820   6.040  10.530  1.00  0.00           O
ATOM   4898  N   LYS A 385       8.720   6.680  12.280  1.00  0.00           N
ATOM   4899  H   LYS A 385       8.770   6.810  13.280  1.00  0.00           H
ATOM   4900  CA  LYS A 385       7.390   6.910  11.810  1.00  0.00           C
ATOM   4901  HA  LYS A 385       7.260   6.850  10.720  1.00  0.00           H
ATOM   4902  CB  LYS A 385       6.420   5.950  12.430  1.00  0.00           C
ATOM   4903  HB1 LYS A 385       5.460   6.450  12.470  1.00  0.00           H
ATOM   4904  HB2 LYS A 385       6.700   5.790  13.480  1.00  0.00           H
ATOM   4905  CG  LYS A 385       6.320   4.590  11.600  1.00  0.00           C
ATOM   4906  HG1 LYS A 385       5.960   4.920  10.620  1.00  0.00           H
ATOM   4907  HG2 LYS A 385       5.490   4.010  11.990  1.00  0.00           H
ATOM   4908  CD  LYS A 385       7.530   3.610  11.390  1.00  0.00           C
ATOM   4909  HD1 LYS A 385       8.220   4.160  10.760  1.00  0.00           H
ATOM   4910  HD2 LYS A 385       7.100   2.780  10.830  1.00  0.00           H
ATOM   4911  CE  LYS A 385       8.260   3.230  12.730  1.00  0.00           C
ATOM   4912  HE1 LYS A 385       7.540   3.110  13.540  1.00  0.00           H
ATOM   4913  HE2 LYS A 385       8.950   4.020  13.020  1.00  0.00           H
ATOM   4914  NZ  LYS A 385       9.010   1.970  12.460  1.00  0.00           N
ATOM   4915  HZ1 LYS A 385       9.420   1.640  13.320  1.00  0.00           H
ATOM   4916  HZ2 LYS A 385       8.390   1.230  12.160  1.00  0.00           H
ATOM   4917  HZ3 LYS A 385       9.640   2.070  11.670  1.00  0.00           H
ATOM   4918  C   LYS A 385       7.030   8.380  11.980  1.00  0.00           C
ATOM   4919  O   LYS A 385       7.530   9.130  12.820  1.00  0.00           O
ATOM   4920  N   LEU A 386       6.260   8.830  10.980  1.00  0.00           N
ATOM   4921  H   LEU A 386       5.960   8.150  10.300  1.00  0.00           H
ATOM   4922  CA  LEU A 386       5.720  10.230  10.980  1.00  0.00           C
ATOM   4923  HA  LEU A 386       6.400  10.950  11.430  1.00  0.00           H
ATOM   4924  CB  LEU A 386       5.640  10.800   9.500  1.00  0.00           C
ATOM   4925  HB1 LEU A 386       5.170  11.780   9.560  1.00  0.00           H
ATOM   4926  HB2 LEU A 386       4.950  10.180   8.930  1.00  0.00           H
ATOM   4927  CG  LEU A 386       7.000  10.840   8.780  1.00  0.00           C
ATOM   4928  HG  LEU A 386       7.420   9.830   8.710  1.00  0.00           H
ATOM   4929  CD1 LEU A 386       6.810  11.350   7.410  1.00  0.00           C
ATOM   4930 1HD1 LEU A 386       6.250  10.650   6.790  1.00  0.00           H
ATOM   4931 2HD1 LEU A 386       6.310  12.310   7.390  1.00  0.00           H
ATOM   4932 3HD1 LEU A 386       7.740  11.510   6.870  1.00  0.00           H
ATOM   4933  CD2 LEU A 386       8.000  11.740   9.440  1.00  0.00           C
ATOM   4934 1HD2 LEU A 386       7.480  12.640   9.750  1.00  0.00           H
ATOM   4935 2HD2 LEU A 386       8.460  11.190  10.260  1.00  0.00           H
ATOM   4936 3HD2 LEU A 386       8.820  12.020   8.780  1.00  0.00           H
ATOM   4937  C   LEU A 386       4.410  10.390  11.780  1.00  0.00           C
ATOM   4938  O   LEU A 386       3.680   9.400  11.950  1.00  0.00           O
ATOM   4939  N   TYR A 387       4.040  11.620  12.060  1.00  0.00           N
ATOM   4940  H   TYR A 387       4.830  12.250  12.070  1.00  0.00           H
ATOM   4941  CA  TYR A 387       2.750  12.120  12.610  1.00  0.00           C
ATOM   4942  HA  TYR A 387       1.990  11.340  12.540  1.00  0.00           H
ATOM   4943  CB  TYR A 387       2.830  12.580  14.050  1.00  0.00           C
ATOM   4944  HB1 TYR A 387       1.830  12.820  14.390  1.00  0.00           H
ATOM   4945  HB2 TYR A 387       3.400  13.510  14.120  1.00  0.00           H
ATOM   4946  CG  TYR A 387       3.290  11.600  15.100  1.00  0.00           C
ATOM   4947  CD1 TYR A 387       2.670  10.370  15.190  1.00  0.00           C
ATOM   4948  HD1 TYR A 387       1.810  10.160  14.560  1.00  0.00           H
ATOM   4949  CE1 TYR A 387       2.910   9.450  16.210  1.00  0.00           C
ATOM   4950  HE1 TYR A 387       2.370   8.520  16.350  1.00  0.00           H
ATOM   4951  CZ  TYR A 387       3.980   9.740  17.030  1.00  0.00           C
ATOM   4952  OH  TYR A 387       4.450   8.800  17.840  1.00  0.00           O
ATOM   4953  HH  TYR A 387       5.080   9.130  18.490  1.00  0.00           H
ATOM   4954  CE2 TYR A 387       4.690  10.980  16.950  1.00  0.00           C
ATOM   4955  HE2 TYR A 387       5.450  11.280  17.650  1.00  0.00           H
ATOM   4956  CD2 TYR A 387       4.300  11.970  16.010  1.00  0.00           C
ATOM   4957  HD2 TYR A 387       4.750  12.950  15.990  1.00  0.00           H
ATOM   4958  C   TYR A 387       2.350  13.330  11.830  1.00  0.00           C
ATOM   4959  O   TYR A 387       3.210  14.200  11.590  1.00  0.00           O
ATOM   4960  N   VAL A 388       1.070  13.530  11.610  1.00  0.00           N
ATOM   4961  H   VAL A 388       0.440  12.790  11.890  1.00  0.00           H
ATOM   4962  CA  VAL A 388       0.570  14.650  10.760  1.00  0.00           C
ATOM   4963  HA  VAL A 388       1.290  15.450  10.940  1.00  0.00           H
ATOM   4964  CB  VAL A 388       0.600  14.390   9.310  1.00  0.00           C
ATOM   4965  HB  VAL A 388       1.570  13.940   9.080  1.00  0.00           H
ATOM   4966  CG1 VAL A 388      -0.540  13.490   8.800  1.00  0.00           C
ATOM   4967 1HG1 VAL A 388      -1.520  13.920   9.030  1.00  0.00           H
ATOM   4968 2HG1 VAL A 388      -0.330  13.390   7.730  1.00  0.00           H
ATOM   4969 3HG1 VAL A 388      -0.570  12.490   9.220  1.00  0.00           H
ATOM   4970  CG2 VAL A 388       0.670  15.620   8.470  1.00  0.00           C
ATOM   4971 1HG2 VAL A 388       0.630  15.520   7.390  1.00  0.00           H
ATOM   4972 2HG2 VAL A 388      -0.210  16.240   8.660  1.00  0.00           H
ATOM   4973 3HG2 VAL A 388       1.510  16.280   8.710  1.00  0.00           H
ATOM   4974  C   VAL A 388      -0.790  15.100  11.280  1.00  0.00           C
ATOM   4975  O   VAL A 388      -1.600  14.240  11.620  1.00  0.00           O
ATOM   4976  N   TRP A 389      -1.070  16.410  11.180  1.00  0.00           N
ATOM   4977  H   TRP A 389      -0.290  17.050  11.110  1.00  0.00           H
ATOM   4978  CA  TRP A 389      -2.320  17.010  11.610  1.00  0.00           C
ATOM   4979  HA  TRP A 389      -3.200  16.400  11.400  1.00  0.00           H
ATOM   4980  CB  TRP A 389      -2.280  17.480  13.070  1.00  0.00           C
ATOM   4981  HB1 TRP A 389      -3.240  17.950  13.270  1.00  0.00           H
ATOM   4982  HB2 TRP A 389      -1.600  18.330  13.220  1.00  0.00           H
ATOM   4983  CG  TRP A 389      -1.920  16.430  14.090  1.00  0.00           C
ATOM   4984  CD1 TRP A 389      -2.760  15.860  14.990  1.00  0.00           C
ATOM   4985  HD1 TRP A 389      -3.790  16.150  15.100  1.00  0.00           H
ATOM   4986  NE1 TRP A 389      -2.030  15.180  15.940  1.00  0.00           N
ATOM   4987  HE1 TRP A 389      -2.470  14.700  16.710  1.00  0.00           H
ATOM   4988  CE2 TRP A 389      -0.690  15.350  15.790  1.00  0.00           C
ATOM   4989  CZ2 TRP A 389       0.460  14.880  16.420  1.00  0.00           C
ATOM   4990  HZ2 TRP A 389       0.380  14.350  17.360  1.00  0.00           H
ATOM   4991  CH2 TRP A 389       1.720  15.120  15.910  1.00  0.00           C
ATOM   4992  HH2 TRP A 389       2.620  14.740  16.370  1.00  0.00           H
ATOM   4993  CZ3 TRP A 389       1.920  15.850  14.740  1.00  0.00           C
ATOM   4994  HZ3 TRP A 389       2.890  16.010  14.300  1.00  0.00           H
ATOM   4995  CE3 TRP A 389       0.790  16.180  13.980  1.00  0.00           C
ATOM   4996  HE3 TRP A 389       0.940  16.720  13.060  1.00  0.00           H
ATOM   4997  CD2 TRP A 389      -0.610  15.930  14.460  1.00  0.00           C
ATOM   4998  C   TRP A 389      -2.630  18.260  10.730  1.00  0.00           C
ATOM   4999  O   TRP A 389      -1.750  18.980  10.340  1.00  0.00           O
ATOM   5000  N   ASP A 390      -3.870  18.460  10.470  1.00  0.00           N
ATOM   5001  H   ASP A 390      -4.590  17.880  10.860  1.00  0.00           H
ATOM   5002  CA  ASP A 390      -4.450  19.600   9.750  1.00  0.00           C
ATOM   5003  HA  ASP A 390      -3.770  20.030   9.020  1.00  0.00           H
ATOM   5004  CB  ASP A 390      -5.640  19.270   8.930  1.00  0.00           C
ATOM   5005  HB1 ASP A 390      -5.170  18.840   8.050  1.00  0.00           H
ATOM   5006  HB2 ASP A 390      -6.230  20.110   8.560  1.00  0.00           H
ATOM   5007  CG  ASP A 390      -6.610  18.200   9.440  1.00  0.00           C
ATOM   5008  OD1 ASP A 390      -6.560  17.850  10.640  1.00  0.00           O
ATOM   5009  OD2 ASP A 390      -7.350  17.610   8.620  1.00  0.00           O
ATOM   5010  C   ASP A 390      -4.940  20.620  10.770  1.00  0.00           C
ATOM   5011  O   ASP A 390      -5.410  20.280  11.890  1.00  0.00           O
ATOM   5012  N   LEU A 391      -4.690  21.940  10.510  1.00  0.00           N
ATOM   5013  H   LEU A 391      -4.410  22.230   9.590  1.00  0.00           H
ATOM   5014  CA  LEU A 391      -4.930  23.060  11.470  1.00  0.00           C
ATOM   5015  HA  LEU A 391      -5.100  22.700  12.490  1.00  0.00           H
ATOM   5016  CB  LEU A 391      -3.630  23.810  11.470  1.00  0.00           C
ATOM   5017  HB1 LEU A 391      -3.880  24.640  12.130  1.00  0.00           H
ATOM   5018  HB2 LEU A 391      -3.550  24.310  10.500  1.00  0.00           H
ATOM   5019  CG  LEU A 391      -2.340  23.130  11.820  1.00  0.00           C
ATOM   5020  HG  LEU A 391      -2.170  22.330  11.100  1.00  0.00           H
ATOM   5021  CD1 LEU A 391      -1.100  23.920  11.440  1.00  0.00           C
ATOM   5022 1HD1 LEU A 391      -1.220  24.350  10.440  1.00  0.00           H
ATOM   5023 2HD1 LEU A 391      -1.070  24.780  12.110  1.00  0.00           H
ATOM   5024 3HD1 LEU A 391      -0.150  23.410  11.590  1.00  0.00           H
ATOM   5025  CD2 LEU A 391      -2.290  22.620  13.260  1.00  0.00           C
ATOM   5026 1HD2 LEU A 391      -2.290  23.520  13.870  1.00  0.00           H
ATOM   5027 2HD2 LEU A 391      -3.110  21.930  13.460  1.00  0.00           H
ATOM   5028 3HD2 LEU A 391      -1.330  22.100  13.300  1.00  0.00           H
ATOM   5029  C   LEU A 391      -6.080  23.930  11.150  1.00  0.00           C
ATOM   5030  O   LEU A 391      -6.600  24.670  11.980  1.00  0.00           O
ATOM   5031  N   GLU A 392      -6.700  23.800   9.990  1.00  0.00           N
ATOM   5032  H   GLU A 392      -6.250  23.190   9.320  1.00  0.00           H
ATOM   5033  CA  GLU A 392      -7.730  24.690   9.330  1.00  0.00           C
ATOM   5034  HA  GLU A 392      -7.720  25.710   9.730  1.00  0.00           H
ATOM   5035  CB  GLU A 392      -7.280  24.830   7.820  1.00  0.00           C
ATOM   5036  HB1 GLU A 392      -6.300  25.300   7.730  1.00  0.00           H
ATOM   5037  HB2 GLU A 392      -7.950  25.520   7.310  1.00  0.00           H
ATOM   5038  CG  GLU A 392      -7.280  23.480   7.020  1.00  0.00           C
ATOM   5039  HG1 GLU A 392      -8.240  23.010   7.260  1.00  0.00           H
ATOM   5040  HG2 GLU A 392      -6.370  22.960   7.300  1.00  0.00           H
ATOM   5041  CD  GLU A 392      -7.360  23.660   5.540  1.00  0.00           C
ATOM   5042  OE1 GLU A 392      -7.580  24.850   5.030  1.00  0.00           O
ATOM   5043  OE2 GLU A 392      -7.220  22.600   4.840  1.00  0.00           O
ATOM   5044  C   GLU A 392      -9.180  24.180   9.610  1.00  0.00           C
ATOM   5045  O   GLU A 392     -10.180  24.460   8.950  1.00  0.00           O
ATOM   5046  N   VAL A 393      -9.360  23.440  10.720  1.00  0.00           N
ATOM   5047  H   VAL A 393      -8.560  23.350  11.330  1.00  0.00           H
ATOM   5048  CA  VAL A 393     -10.450  22.450  10.900  1.00  0.00           C
ATOM   5049  HA  VAL A 393     -11.320  22.800  10.340  1.00  0.00           H
ATOM   5050  CB  VAL A 393     -10.070  21.010  10.520  1.00  0.00           C
ATOM   5051  HB  VAL A 393     -10.970  20.390  10.470  1.00  0.00           H
ATOM   5052  CG1 VAL A 393      -9.510  20.910   9.120  1.00  0.00           C
ATOM   5053 1HG1 VAL A 393      -9.500  19.860   8.820  1.00  0.00           H
ATOM   5054 2HG1 VAL A 393     -10.190  21.340   8.380  1.00  0.00           H
ATOM   5055 3HG1 VAL A 393      -8.480  21.240   9.110  1.00  0.00           H
ATOM   5056  CG2 VAL A 393      -9.020  20.390  11.430  1.00  0.00           C
ATOM   5057 1HG2 VAL A 393      -9.360  20.390  12.470  1.00  0.00           H
ATOM   5058 2HG2 VAL A 393      -8.920  19.360  11.100  1.00  0.00           H
ATOM   5059 3HG2 VAL A 393      -8.070  20.930  11.360  1.00  0.00           H
ATOM   5060  C   VAL A 393     -10.990  22.490  12.350  1.00  0.00           C
[truncated: 62,580 more chars]
