# Supplementary material for: Insight into the Inhibitory Mechanism of Embryonic Ectoderm Development Subunit by Triazolopyrimidine Derivatives as Inhibitors through Molecular Dynamics Simulation
Source: Molecules. 2023 Dec 7;28(24):7997. doi: 10.3390/molecules28247997 (PMC10745707; doi:10.3390/molecules28247997)
Supplement: Supplementary file 1 [file molecules-28-07997-s001.zip › Supplement/copies/Complex2.pdb]

REMARK    GENERATED BY TRJCONV
TITLE     Protein in water t= 158050.00000 step= 79025000
REMARK    THIS IS A SIMULATION BOX
CRYST1   90.565   90.565   90.565  90.00  90.00  90.00 P 1           1
MODEL        1
ATOM      1  N   CYS A  78      74.050  62.810  15.490  1.00  0.00           N
ATOM      2  H1  CYS A  78      74.700  63.120  16.190  1.00  0.00           H
ATOM      3  H2  CYS A  78      73.960  63.410  14.690  1.00  0.00           H
ATOM      4  H3  CYS A  78      73.170  62.660  15.960  1.00  0.00           H
ATOM      5  CA  CYS A  78      74.420  61.450  14.990  1.00  0.00           C
ATOM      6  HA  CYS A  78      74.520  60.940  15.950  1.00  0.00           H
ATOM      7  CB  CYS A  78      73.190  60.830  14.300  1.00  0.00           C
ATOM      8  HB1 CYS A  78      73.090  61.410  13.380  1.00  0.00           H
ATOM      9  HB2 CYS A  78      72.290  61.030  14.890  1.00  0.00           H
ATOM     10  SG  CYS A  78      73.410  59.090  13.960  1.00  0.00           S
ATOM     11  HG  CYS A  78      73.160  58.630  15.190  1.00  0.00           H
ATOM     12  C   CYS A  78      75.740  61.410  14.280  1.00  0.00           C
ATOM     13  O   CYS A  78      75.830  61.810  13.120  1.00  0.00           O
ATOM     14  N   LYS A  79      76.760  60.930  14.990  1.00  0.00           N
ATOM     15  H   LYS A  79      76.610  60.640  15.950  1.00  0.00           H
ATOM     16  CA  LYS A  79      78.180  60.900  14.540  1.00  0.00           C
ATOM     17  HA  LYS A  79      78.210  60.950  13.460  1.00  0.00           H
ATOM     18  CB  LYS A  79      78.820  62.230  14.980  1.00  0.00           C
ATOM     19  HB1 LYS A  79      78.430  62.390  15.990  1.00  0.00           H
ATOM     20  HB2 LYS A  79      78.470  62.960  14.260  1.00  0.00           H
ATOM     21  CG  LYS A  79      80.360  62.180  15.090  1.00  0.00           C
ATOM     22  HG1 LYS A  79      80.830  61.890  14.150  1.00  0.00           H
ATOM     23  HG2 LYS A  79      80.710  61.580  15.940  1.00  0.00           H
ATOM     24  CD  LYS A  79      80.700  63.640  15.480  1.00  0.00           C
ATOM     25  HD1 LYS A  79      80.260  63.910  16.440  1.00  0.00           H
ATOM     26  HD2 LYS A  79      80.300  64.410  14.810  1.00  0.00           H
ATOM     27  CE  LYS A  79      82.220  63.770  15.460  1.00  0.00           C
ATOM     28  HE1 LYS A  79      82.450  63.850  14.400  1.00  0.00           H
ATOM     29  HE2 LYS A  79      82.750  62.960  15.960  1.00  0.00           H
ATOM     30  NZ  LYS A  79      82.670  64.950  16.310  1.00  0.00           N
ATOM     31  HZ1 LYS A  79      83.670  65.090  16.260  1.00  0.00           H
ATOM     32  HZ2 LYS A  79      82.140  65.740  15.980  1.00  0.00           H
ATOM     33  HZ3 LYS A  79      82.380  64.860  17.270  1.00  0.00           H
ATOM     34  C   LYS A  79      79.010  59.630  14.860  1.00  0.00           C
ATOM     35  O   LYS A  79      80.050  59.440  14.320  1.00  0.00           O
ATOM     36  N   TYR A  80      78.490  58.740  15.730  1.00  0.00           N
ATOM     37  H   TYR A  80      77.620  58.890  16.210  1.00  0.00           H
ATOM     38  CA  TYR A  80      79.230  57.560  16.240  1.00  0.00           C
ATOM     39  HA  TYR A  80      80.200  57.340  15.790  1.00  0.00           H
ATOM     40  CB  TYR A  80      79.550  57.900  17.740  1.00  0.00           C
ATOM     41  HB1 TYR A  80      80.040  57.090  18.280  1.00  0.00           H
ATOM     42  HB2 TYR A  80      78.570  58.050  18.200  1.00  0.00           H
ATOM     43  CG  TYR A  80      80.360  59.100  18.040  1.00  0.00           C
ATOM     44  CD1 TYR A  80      81.620  59.210  17.430  1.00  0.00           C
ATOM     45  HD1 TYR A  80      81.890  58.400  16.770  1.00  0.00           H
ATOM     46  CE1 TYR A  80      82.430  60.280  17.680  1.00  0.00           C
ATOM     47  HE1 TYR A  80      83.370  60.470  17.170  1.00  0.00           H
ATOM     48  CZ  TYR A  80      82.030  61.250  18.610  1.00  0.00           C
ATOM     49  OH  TYR A  80      82.740  62.370  18.840  1.00  0.00           O
ATOM     50  HH  TYR A  80      82.240  63.010  19.350  1.00  0.00           H
ATOM     51  CE2 TYR A  80      80.780  61.190  19.190  1.00  0.00           C
ATOM     52  HE2 TYR A  80      80.460  61.940  19.900  1.00  0.00           H
ATOM     53  CD2 TYR A  80      79.940  60.130  18.940  1.00  0.00           C
ATOM     54  HD2 TYR A  80      79.000  60.090  19.470  1.00  0.00           H
ATOM     55  C   TYR A  80      78.430  56.200  16.220  1.00  0.00           C
ATOM     56  O   TYR A  80      77.220  56.120  16.280  1.00  0.00           O
ATOM     57  N   SER A  81      79.160  55.070  16.110  1.00  0.00           N
ATOM     58  H   SER A  81      80.160  55.160  16.180  1.00  0.00           H
ATOM     59  CA  SER A  81      78.590  53.640  16.130  1.00  0.00           C
ATOM     60  HA  SER A  81      77.670  53.700  16.720  1.00  0.00           H
ATOM     61  CB  SER A  81      78.140  53.180  14.740  1.00  0.00           C
ATOM     62  HB1 SER A  81      79.050  53.190  14.140  1.00  0.00           H
ATOM     63  HB2 SER A  81      77.520  53.990  14.370  1.00  0.00           H
ATOM     64  OG  SER A  81      77.430  51.920  14.600  1.00  0.00           O
ATOM     65  HG  SER A  81      76.970  51.710  13.790  1.00  0.00           H
ATOM     66  C   SER A  81      79.550  52.560  16.670  1.00  0.00           C
ATOM     67  O   SER A  81      80.780  52.750  16.680  1.00  0.00           O
ATOM     68  N   PHE A  82      79.060  51.490  17.310  1.00  0.00           N
ATOM     69  H   PHE A  82      78.070  51.340  17.320  1.00  0.00           H
ATOM     70  CA  PHE A  82      79.890  50.490  18.010  1.00  0.00           C
ATOM     71  HA  PHE A  82      80.940  50.540  17.730  1.00  0.00           H
ATOM     72  CB  PHE A  82      79.640  50.530  19.550  1.00  0.00           C
ATOM     73  HB1 PHE A  82      80.030  49.640  20.040  1.00  0.00           H
ATOM     74  HB2 PHE A  82      78.580  50.440  19.780  1.00  0.00           H
ATOM     75  CG  PHE A  82      80.170  51.830  20.210  1.00  0.00           C
ATOM     76  CD1 PHE A  82      79.660  53.130  20.000  1.00  0.00           C
ATOM     77  HD1 PHE A  82      78.820  53.190  19.330  1.00  0.00           H
ATOM     78  CE1 PHE A  82      80.350  54.190  20.560  1.00  0.00           C
ATOM     79  HE1 PHE A  82      79.950  55.170  20.340  1.00  0.00           H
ATOM     80  CZ  PHE A  82      81.470  54.010  21.400  1.00  0.00           C
ATOM     81  HZ  PHE A  82      81.930  54.830  21.920  1.00  0.00           H
ATOM     82  CE2 PHE A  82      81.900  52.720  21.640  1.00  0.00           C
ATOM     83  HE2 PHE A  82      82.750  52.570  22.290  1.00  0.00           H
ATOM     84  CD2 PHE A  82      81.300  51.660  20.960  1.00  0.00           C
ATOM     85  HD2 PHE A  82      81.750  50.680  20.980  1.00  0.00           H
ATOM     86  C   PHE A  82      79.470  49.050  17.670  1.00  0.00           C
ATOM     87  O   PHE A  82      78.350  48.820  17.220  1.00  0.00           O
ATOM     88  N   LYS A  83      80.350  48.040  17.830  1.00  0.00           N
ATOM     89  H   LYS A  83      81.170  48.310  18.360  1.00  0.00           H
ATOM     90  CA  LYS A  83      80.210  46.590  17.550  1.00  0.00           C
ATOM     91  HA  LYS A  83      79.160  46.320  17.380  1.00  0.00           H
ATOM     92  CB  LYS A  83      81.050  46.310  16.280  1.00  0.00           C
ATOM     93  HB1 LYS A  83      80.730  46.930  15.450  1.00  0.00           H
ATOM     94  HB2 LYS A  83      80.800  45.290  15.990  1.00  0.00           H
ATOM     95  CG  LYS A  83      82.620  46.430  16.510  1.00  0.00           C
ATOM     96  HG1 LYS A  83      82.950  45.660  17.210  1.00  0.00           H
ATOM     97  HG2 LYS A  83      82.890  47.410  16.900  1.00  0.00           H
ATOM     98  CD  LYS A  83      83.410  46.180  15.210  1.00  0.00           C
ATOM     99  HD1 LYS A  83      83.230  47.000  14.520  1.00  0.00           H
ATOM    100  HD2 LYS A  83      83.110  45.250  14.720  1.00  0.00           H
ATOM    101  CE  LYS A  83      84.860  46.000  15.550  1.00  0.00           C
ATOM    102  HE1 LYS A  83      85.100  44.980  15.850  1.00  0.00           H
ATOM    103  HE2 LYS A  83      85.140  46.530  16.460  1.00  0.00           H
ATOM    104  NZ  LYS A  83      85.820  46.340  14.460  1.00  0.00           N
ATOM    105  HZ1 LYS A  83      85.810  45.610  13.770  1.00  0.00           H
ATOM    106  HZ2 LYS A  83      85.830  47.260  14.050  1.00  0.00           H
ATOM    107  HZ3 LYS A  83      86.720  46.280  14.910  1.00  0.00           H
ATOM    108  C   LYS A  83      80.590  45.800  18.830  1.00  0.00           C
ATOM    109  O   LYS A  83      81.600  46.190  19.430  1.00  0.00           O
ATOM    110  N   CYS A  84      79.820  44.800  19.180  1.00  0.00           N
ATOM    111  H   CYS A  84      79.050  44.610  18.560  1.00  0.00           H
ATOM    112  CA  CYS A  84      80.160  43.890  20.330  1.00  0.00           C
ATOM    113  HA  CYS A  84      80.580  44.520  21.120  1.00  0.00           H
ATOM    114  CB  CYS A  84      78.910  43.160  20.810  1.00  0.00           C
ATOM    115  HB1 CYS A  84      78.670  42.370  20.100  1.00  0.00           H
ATOM    116  HB2 CYS A  84      78.090  43.890  20.840  1.00  0.00           H
ATOM    117  SG  CYS A  84      79.130  42.520  22.500  1.00  0.00           S
ATOM    118  HG  CYS A  84      79.070  43.670  23.180  1.00  0.00           H
ATOM    119  C   CYS A  84      81.320  42.930  19.830  1.00  0.00           C
ATOM    120  O   CYS A  84      81.260  42.480  18.670  1.00  0.00           O
ATOM    121  N   VAL A  85      82.310  42.640  20.700  1.00  0.00           N
ATOM    122  H   VAL A  85      82.290  43.070  21.620  1.00  0.00           H
ATOM    123  CA  VAL A  85      83.430  41.860  20.180  1.00  0.00           C
ATOM    124  HA  VAL A  85      83.230  41.420  19.200  1.00  0.00           H
ATOM    125  CB  VAL A  85      84.690  42.760  20.060  1.00  0.00           C
ATOM    126  HB  VAL A  85      85.540  42.100  19.880  1.00  0.00           H
ATOM    127  CG1 VAL A  85      84.550  43.720  18.820  1.00  0.00           C
ATOM    128 1HG1 VAL A  85      85.410  44.380  18.790  1.00  0.00           H
ATOM    129 2HG1 VAL A  85      84.680  43.130  17.920  1.00  0.00           H
ATOM    130 3HG1 VAL A  85      83.620  44.290  18.810  1.00  0.00           H
ATOM    131  CG2 VAL A  85      84.990  43.730  21.170  1.00  0.00           C
ATOM    132 1HG2 VAL A  85      84.210  44.490  21.190  1.00  0.00           H
ATOM    133 2HG2 VAL A  85      84.790  43.300  22.150  1.00  0.00           H
ATOM    134 3HG2 VAL A  85      86.010  44.130  21.210  1.00  0.00           H
ATOM    135  C   VAL A  85      83.820  40.670  21.020  1.00  0.00           C
ATOM    136  O   VAL A  85      84.400  39.660  20.580  1.00  0.00           O
ATOM    137  N   ASN A  86      83.460  40.740  22.330  1.00  0.00           N
ATOM    138  H   ASN A  86      83.040  41.610  22.640  1.00  0.00           H
ATOM    139  CA  ASN A  86      83.630  39.740  23.380  1.00  0.00           C
ATOM    140  HA  ASN A  86      83.570  38.740  22.940  1.00  0.00           H
ATOM    141  CB  ASN A  86      85.040  39.930  23.820  1.00  0.00           C
ATOM    142  HB1 ASN A  86      85.110  40.870  24.380  1.00  0.00           H
ATOM    143  HB2 ASN A  86      85.760  39.990  23.010  1.00  0.00           H
ATOM    144  CG  ASN A  86      85.440  38.800  24.700  1.00  0.00           C
ATOM    145  OD1 ASN A  86      85.730  38.910  25.860  1.00  0.00           O
ATOM    146  ND2 ASN A  86      85.500  37.610  24.200  1.00  0.00           N
ATOM    147 1HD2 ASN A  86      85.610  37.630  23.200  1.00  0.00           H
ATOM    148 2HD2 ASN A  86      85.650  36.760  24.730  1.00  0.00           H
ATOM    149  C   ASN A  86      82.590  39.890  24.530  1.00  0.00           C
ATOM    150  O   ASN A  86      82.100  41.020  24.890  1.00  0.00           O
ATOM    151  N   SER A  87      82.330  38.780  25.200  1.00  0.00           N
ATOM    152  H   SER A  87      82.580  37.960  24.670  1.00  0.00           H
ATOM    153  CA  SER A  87      81.400  38.570  26.290  1.00  0.00           C
ATOM    154  HA  SER A  87      81.300  39.570  26.710  1.00  0.00           H
ATOM    155  CB  SER A  87      79.990  38.060  25.800  1.00  0.00           C
ATOM    156  HB1 SER A  87      80.080  37.210  25.130  1.00  0.00           H
ATOM    157  HB2 SER A  87      79.500  38.930  25.350  1.00  0.00           H
ATOM    158  OG  SER A  87      79.200  37.740  26.890  1.00  0.00           O
ATOM    159  HG  SER A  87      78.310  38.080  26.780  1.00  0.00           H
ATOM    160  C   SER A  87      82.010  37.540  27.300  1.00  0.00           C
ATOM    161  O   SER A  87      82.590  36.550  26.840  1.00  0.00           O
ATOM    162  N   LEU A  88      81.740  37.790  28.590  1.00  0.00           N
ATOM    163  H   LEU A  88      81.110  38.560  28.750  1.00  0.00           H
ATOM    164  CA  LEU A  88      82.100  37.010  29.790  1.00  0.00           C
ATOM    165  HA  LEU A  88      82.340  35.970  29.550  1.00  0.00           H
ATOM    166  CB  LEU A  88      83.190  37.780  30.590  1.00  0.00           C
ATOM    167  HB1 LEU A  88      82.900  38.730  31.030  1.00  0.00           H
ATOM    168  HB2 LEU A  88      83.990  38.130  29.940  1.00  0.00           H
ATOM    169  CG  LEU A  88      83.810  36.970  31.680  1.00  0.00           C
ATOM    170  HG  LEU A  88      83.560  35.910  31.600  1.00  0.00           H
ATOM    171  CD1 LEU A  88      85.360  36.980  31.570  1.00  0.00           C
ATOM    172 1HD1 LEU A  88      85.750  37.990  31.690  1.00  0.00           H
ATOM    173 2HD1 LEU A  88      85.860  36.460  32.380  1.00  0.00           H
ATOM    174 3HD1 LEU A  88      85.740  36.710  30.590  1.00  0.00           H
ATOM    175  CD2 LEU A  88      83.460  37.370  33.040  1.00  0.00           C
ATOM    176 1HD2 LEU A  88      83.820  38.370  33.270  1.00  0.00           H
ATOM    177 2HD2 LEU A  88      82.390  37.250  33.230  1.00  0.00           H
ATOM    178 3HD2 LEU A  88      83.860  36.710  33.820  1.00  0.00           H
ATOM    179  C   LEU A  88      80.840  36.940  30.610  1.00  0.00           C
ATOM    180  O   LEU A  88      79.940  37.740  30.440  1.00  0.00           O
ATOM    181  N   LYS A  89      80.700  35.950  31.510  1.00  0.00           N
ATOM    182  H   LYS A  89      81.400  35.230  31.390  1.00  0.00           H
ATOM    183  CA  LYS A  89      79.610  35.750  32.470  1.00  0.00           C
ATOM    184  HA  LYS A  89      79.310  36.660  32.980  1.00  0.00           H
ATOM    185  CB  LYS A  89      78.350  35.160  31.760  1.00  0.00           C
ATOM    186  HB1 LYS A  89      78.730  34.300  31.200  1.00  0.00           H
ATOM    187  HB2 LYS A  89      78.120  35.790  30.910  1.00  0.00           H
ATOM    188  CG  LYS A  89      77.020  34.880  32.510  1.00  0.00           C
ATOM    189  HG1 LYS A  89      76.160  35.040  31.870  1.00  0.00           H
ATOM    190  HG2 LYS A  89      76.960  35.590  33.330  1.00  0.00           H
ATOM    191  CD  LYS A  89      77.020  33.490  33.140  1.00  0.00           C
ATOM    192  HD1 LYS A  89      77.810  33.400  33.890  1.00  0.00           H
ATOM    193  HD2 LYS A  89      77.130  32.740  32.370  1.00  0.00           H
ATOM    194  CE  LYS A  89      75.660  33.270  33.850  1.00  0.00           C
ATOM    195  HE1 LYS A  89      75.550  32.200  34.020  1.00  0.00           H
ATOM    196  HE2 LYS A  89      74.940  33.460  33.060  1.00  0.00           H
ATOM    197  NZ  LYS A  89      75.450  33.940  35.140  1.00  0.00           N
ATOM    198  HZ1 LYS A  89      75.480  34.940  35.040  1.00  0.00           H
ATOM    199  HZ2 LYS A  89      74.560  33.640  35.510  1.00  0.00           H
ATOM    200  HZ3 LYS A  89      76.160  33.660  35.810  1.00  0.00           H
ATOM    201  C   LYS A  89      80.050  34.860  33.580  1.00  0.00           C
ATOM    202  O   LYS A  89      80.560  33.780  33.380  1.00  0.00           O
ATOM    203  N   GLU A  90      79.890  35.340  34.830  1.00  0.00           N
ATOM    204  H   GLU A  90      79.430  36.240  34.950  1.00  0.00           H
ATOM    205  CA  GLU A  90      80.280  34.670  35.990  1.00  0.00           C
ATOM    206  HA  GLU A  90      81.070  33.940  35.820  1.00  0.00           H
ATOM    207  CB  GLU A  90      80.890  35.700  37.020  1.00  0.00           C
ATOM    208  HB1 GLU A  90      81.220  35.180  37.920  1.00  0.00           H
ATOM    209  HB2 GLU A  90      80.070  36.300  37.420  1.00  0.00           H
ATOM    210  CG  GLU A  90      82.040  36.650  36.590  1.00  0.00           C
ATOM    211  HG1 GLU A  90      82.000  37.560  37.190  1.00  0.00           H
ATOM    212  HG2 GLU A  90      81.850  36.900  35.540  1.00  0.00           H
ATOM    213  CD  GLU A  90      83.420  36.080  36.730  1.00  0.00           C
ATOM    214  OE1 GLU A  90      84.310  37.000  36.880  1.00  0.00           O
ATOM    215  OE2 GLU A  90      83.630  34.840  36.660  1.00  0.00           O
ATOM    216  C   GLU A  90      79.120  33.920  36.610  1.00  0.00           C
ATOM    217  O   GLU A  90      78.000  34.400  36.600  1.00  0.00           O
ATOM    218  N   ASP A  91      79.360  32.720  37.140  1.00  0.00           N
ATOM    219  H   ASP A  91      80.330  32.490  36.970  1.00  0.00           H
ATOM    220  CA  ASP A  91      78.380  31.710  37.660  1.00  0.00           C
ATOM    221  HA  ASP A  91      77.490  31.760  37.040  1.00  0.00           H
ATOM    222  CB  ASP A  91      78.950  30.280  37.580  1.00  0.00           C
ATOM    223  HB1 ASP A  91      78.240  29.610  38.070  1.00  0.00           H
ATOM    224  HB2 ASP A  91      79.920  30.320  38.060  1.00  0.00           H
ATOM    225  CG  ASP A  91      79.190  29.750  36.240  1.00  0.00           C
ATOM    226  OD1 ASP A  91      78.410  30.020  35.290  1.00  0.00           O
ATOM    227  OD2 ASP A  91      80.140  28.970  36.040  1.00  0.00           O
ATOM    228  C   ASP A  91      77.840  31.980  39.080  1.00  0.00           C
ATOM    229  O   ASP A  91      76.840  31.360  39.440  1.00  0.00           O
ATOM    230  N   HIS A  92      78.430  33.010  39.810  1.00  0.00           N
ATOM    231  H   HIS A  92      79.240  33.480  39.420  1.00  0.00           H
ATOM    232  CA  HIS A  92      77.760  33.490  40.950  1.00  0.00           C
ATOM    233  HA  HIS A  92      77.320  32.640  41.470  1.00  0.00           H
ATOM    234  CB  HIS A  92      78.850  33.990  41.960  1.00  0.00           C
ATOM    235  HB1 HIS A  92      79.580  33.200  42.070  1.00  0.00           H
ATOM    236  HB2 HIS A  92      78.380  34.230  42.910  1.00  0.00           H
ATOM    237  CG  HIS A  92      79.570  35.270  41.400  1.00  0.00           C
ATOM    238  ND1 HIS A  92      79.120  36.610  41.450  1.00  0.00           N
ATOM    239  CE1 HIS A  92      80.050  37.350  40.820  1.00  0.00           C
ATOM    240  HE1 HIS A  92      80.180  38.420  40.860  1.00  0.00           H
ATOM    241  NE2 HIS A  92      81.090  36.580  40.440  1.00  0.00           N
ATOM    242  HE2 HIS A  92      81.960  36.900  40.050  1.00  0.00           H
ATOM    243  CD2 HIS A  92      80.800  35.290  40.740  1.00  0.00           C
ATOM    244  HD2 HIS A  92      81.380  34.410  40.480  1.00  0.00           H
ATOM    245  C   HIS A  92      76.640  34.560  40.790  1.00  0.00           C
ATOM    246  O   HIS A  92      75.920  34.860  41.740  1.00  0.00           O
ATOM    247  N   ASN A  93      76.430  34.950  39.520  1.00  0.00           N
ATOM    248  H   ASN A  93      77.070  34.460  38.910  1.00  0.00           H
ATOM    249  CA  ASN A  93      75.210  35.570  38.930  1.00  0.00           C
ATOM    250  HA  ASN A  93      75.410  35.800  37.880  1.00  0.00           H
ATOM    251  CB  ASN A  93      74.120  34.510  38.870  1.00  0.00           C
ATOM    252  HB1 ASN A  93      73.580  34.540  39.820  1.00  0.00           H
ATOM    253  HB2 ASN A  93      74.570  33.520  38.820  1.00  0.00           H
ATOM    254  CG  ASN A  93      73.080  34.690  37.810  1.00  0.00           C
ATOM    255  OD1 ASN A  93      73.340  34.420  36.650  1.00  0.00           O
ATOM    256  ND2 ASN A  93      71.900  35.060  38.270  1.00  0.00           N
ATOM    257 1HD2 ASN A  93      71.780  35.100  39.270  1.00  0.00           H
ATOM    258 2HD2 ASN A  93      71.170  35.010  37.570  1.00  0.00           H
ATOM    259  C   ASN A  93      74.830  37.000  39.520  1.00  0.00           C
ATOM    260  O   ASN A  93      73.780  37.450  39.300  1.00  0.00           O
ATOM    261  N   GLN A  94      75.680  37.690  40.270  1.00  0.00           N
ATOM    262  H   GLN A  94      76.490  37.210  40.630  1.00  0.00           H
ATOM    263  CA  GLN A  94      75.210  38.900  40.990  1.00  0.00           C
ATOM    264  HA  GLN A  94      74.270  38.630  41.470  1.00  0.00           H
ATOM    265  CB  GLN A  94      76.110  39.440  42.080  1.00  0.00           C
ATOM    266  HB1 GLN A  94      76.200  38.670  42.840  1.00  0.00           H
ATOM    267  HB2 GLN A  94      75.720  40.320  42.600  1.00  0.00           H
ATOM    268  CG  GLN A  94      77.490  39.830  41.600  1.00  0.00           C
ATOM    269  HG1 GLN A  94      77.350  40.650  40.900  1.00  0.00           H
ATOM    270  HG2 GLN A  94      77.880  38.970  41.060  1.00  0.00           H
ATOM    271  CD  GLN A  94      78.370  40.260  42.760  1.00  0.00           C
ATOM    272  OE1 GLN A  94      78.190  40.100  43.990  1.00  0.00           O
ATOM    273  NE2 GLN A  94      79.480  40.920  42.440  1.00  0.00           N
ATOM    274 1HE2 GLN A  94      79.760  41.110  41.490  1.00  0.00           H
ATOM    275 2HE2 GLN A  94      79.840  41.540  43.160  1.00  0.00           H
ATOM    276  C   GLN A  94      74.840  40.090  39.990  1.00  0.00           C
ATOM    277  O   GLN A  94      75.480  40.210  38.930  1.00  0.00           O
ATOM    278  N   PRO A  95      73.910  40.980  40.470  1.00  0.00           N
ATOM    279  CD  PRO A  95      73.110  40.950  41.710  1.00  0.00           C
ATOM    280  HD1 PRO A  95      73.670  40.610  42.580  1.00  0.00           H
ATOM    281  HD2 PRO A  95      72.390  40.170  41.440  1.00  0.00           H
ATOM    282  CG  PRO A  95      72.460  42.330  41.940  1.00  0.00           C
ATOM    283  HG1 PRO A  95      73.080  43.050  42.480  1.00  0.00           H
ATOM    284  HG2 PRO A  95      71.500  42.260  42.460  1.00  0.00           H
ATOM    285  CB  PRO A  95      72.360  42.820  40.490  1.00  0.00           C
ATOM    286  HB1 PRO A  95      72.340  43.910  40.430  1.00  0.00           H
ATOM    287  HB2 PRO A  95      71.430  42.480  40.020  1.00  0.00           H
ATOM    288  CA  PRO A  95      73.570  42.220  39.770  1.00  0.00           C
ATOM    289  HA  PRO A  95      73.290  42.130  38.720  1.00  0.00           H
ATOM    290  C   PRO A  95      74.710  43.220  39.880  1.00  0.00           C
ATOM    291  O   PRO A  95      75.080  43.650  40.930  1.00  0.00           O
ATOM    292  N   LEU A  96      75.220  43.620  38.660  1.00  0.00           N
ATOM    293  H   LEU A  96      74.910  43.310  37.750  1.00  0.00           H
ATOM    294  CA  LEU A  96      76.350  44.530  38.460  1.00  0.00           C
ATOM    295  HA  LEU A  96      76.990  44.470  39.350  1.00  0.00           H
ATOM    296  CB  LEU A  96      77.260  43.970  37.330  1.00  0.00           C
ATOM    297  HB1 LEU A  96      78.160  44.570  37.450  1.00  0.00           H
ATOM    298  HB2 LEU A  96      76.830  44.120  36.340  1.00  0.00           H
ATOM    299  CG  LEU A  96      77.760  42.550  37.350  1.00  0.00           C
ATOM    300  HG  LEU A  96      76.840  41.990  37.510  1.00  0.00           H
ATOM    301  CD1 LEU A  96      78.490  42.180  36.090  1.00  0.00           C
ATOM    302 1HD1 LEU A  96      77.940  42.290  35.160  1.00  0.00           H
ATOM    303 2HD1 LEU A  96      79.420  42.730  35.970  1.00  0.00           H
ATOM    304 3HD1 LEU A  96      78.800  41.130  36.110  1.00  0.00           H
ATOM    305  CD2 LEU A  96      78.640  42.260  38.530  1.00  0.00           C
ATOM    306 1HD2 LEU A  96      79.260  41.370  38.390  1.00  0.00           H
ATOM    307 2HD2 LEU A  96      79.310  43.110  38.680  1.00  0.00           H
ATOM    308 3HD2 LEU A  96      78.020  42.170  39.430  1.00  0.00           H
ATOM    309  C   LEU A  96      75.900  46.030  38.360  1.00  0.00           C
ATOM    310  O   LEU A  96      75.810  46.550  37.270  1.00  0.00           O
ATOM    311  N   PHE A  97      75.830  46.680  39.580  1.00  0.00           N
ATOM    312  H   PHE A  97      76.020  46.130  40.400  1.00  0.00           H
ATOM    313  CA  PHE A  97      75.410  48.030  39.790  1.00  0.00           C
ATOM    314  HA  PHE A  97      74.470  48.180  39.280  1.00  0.00           H
ATOM    315  CB  PHE A  97      75.150  48.220  41.260  1.00  0.00           C
ATOM    316  HB1 PHE A  97      75.060  49.290  41.440  1.00  0.00           H
ATOM    317  HB2 PHE A  97      76.080  47.920  41.740  1.00  0.00           H
ATOM    318  CG  PHE A  97      74.080  47.390  41.880  1.00  0.00           C
ATOM    319  CD1 PHE A  97      72.710  47.500  41.470  1.00  0.00           C
ATOM    320  HD1 PHE A  97      72.480  48.120  40.610  1.00  0.00           H
ATOM    321  CE1 PHE A  97      71.760  46.700  42.110  1.00  0.00           C
ATOM    322  HE1 PHE A  97      70.740  46.750  41.730  1.00  0.00           H
ATOM    323  CZ  PHE A  97      72.070  45.830  43.130  1.00  0.00           C
ATOM    324  HZ  PHE A  97      71.270  45.290  43.620  1.00  0.00           H
ATOM    325  CE2 PHE A  97      73.320  45.940  43.710  1.00  0.00           C
ATOM    326  HE2 PHE A  97      73.530  45.450  44.650  1.00  0.00           H
ATOM    327  CD2 PHE A  97      74.350  46.670  43.030  1.00  0.00           C
ATOM    328  HD2 PHE A  97      75.340  46.590  43.470  1.00  0.00           H
ATOM    329  C   PHE A  97      76.370  49.150  39.340  1.00  0.00           C
ATOM    330  O   PHE A  97      75.900  50.270  39.120  1.00  0.00           O
ATOM    331  N   GLY A  98      77.720  48.870  39.200  1.00  0.00           N
ATOM    332  H   GLY A  98      78.130  47.960  39.390  1.00  0.00           H
ATOM    333  CA  GLY A  98      78.690  49.820  38.690  1.00  0.00           C
ATOM    334  HA1 GLY A  98      79.140  50.340  39.530  1.00  0.00           H
ATOM    335  HA2 GLY A  98      78.160  50.630  38.190  1.00  0.00           H
ATOM    336  C   GLY A  98      79.740  49.260  37.790  1.00  0.00           C
ATOM    337  O   GLY A  98      80.130  48.160  37.990  1.00  0.00           O
ATOM    338  N   VAL A  99      80.270  50.070  36.900  1.00  0.00           N
ATOM    339  H   VAL A  99      79.870  50.990  36.750  1.00  0.00           H
ATOM    340  CA  VAL A  99      81.470  49.810  36.160  1.00  0.00           C
ATOM    341  HA  VAL A  99      82.010  49.190  36.880  1.00  0.00           H
ATOM    342  CB  VAL A  99      81.210  48.980  34.850  1.00  0.00           C
ATOM    343  HB  VAL A  99      80.710  48.040  35.090  1.00  0.00           H
ATOM    344  CG1 VAL A  99      80.540  49.820  33.790  1.00  0.00           C
ATOM    345 1HG1 VAL A  99      80.080  49.250  32.980  1.00  0.00           H
ATOM    346 2HG1 VAL A  99      79.780  50.410  34.290  1.00  0.00           H
ATOM    347 3HG1 VAL A  99      81.280  50.530  33.430  1.00  0.00           H
ATOM    348  CG2 VAL A  99      82.560  48.620  34.250  1.00  0.00           C
ATOM    349 1HG2 VAL A  99      83.200  49.440  33.930  1.00  0.00           H
ATOM    350 2HG2 VAL A  99      83.030  47.970  34.980  1.00  0.00           H
ATOM    351 3HG2 VAL A  99      82.360  48.050  33.340  1.00  0.00           H
ATOM    352  C   VAL A  99      82.330  51.130  35.920  1.00  0.00           C
ATOM    353  O   VAL A  99      81.830  52.210  35.680  1.00  0.00           O
ATOM    354  N   GLN A 100      83.640  51.100  36.100  1.00  0.00           N
ATOM    355  H   GLN A 100      84.020  50.250  36.490  1.00  0.00           H
ATOM    356  CA  GLN A 100      84.620  52.210  35.950  1.00  0.00           C
ATOM    357  HA  GLN A 100      84.200  52.970  35.290  1.00  0.00           H
ATOM    358  CB  GLN A 100      84.800  52.840  37.340  1.00  0.00           C
ATOM    359  HB1 GLN A 100      85.430  53.720  37.220  1.00  0.00           H
ATOM    360  HB2 GLN A 100      85.400  52.170  37.960  1.00  0.00           H
ATOM    361  CG  GLN A 100      83.580  53.290  38.210  1.00  0.00           C
ATOM    362  HG1 GLN A 100      83.930  53.480  39.220  1.00  0.00           H
ATOM    363  HG2 GLN A 100      82.830  52.500  38.180  1.00  0.00           H
ATOM    364  CD  GLN A 100      82.840  54.530  37.700  1.00  0.00           C
ATOM    365  OE1 GLN A 100      81.630  54.740  37.920  1.00  0.00           O
ATOM    366  NE2 GLN A 100      83.560  55.440  37.040  1.00  0.00           N
ATOM    367 1HE2 GLN A 100      84.500  55.230  36.750  1.00  0.00           H
ATOM    368 2HE2 GLN A 100      83.010  56.230  36.740  1.00  0.00           H
ATOM    369  C   GLN A 100      85.980  51.850  35.400  1.00  0.00           C
ATOM    370  O   GLN A 100      86.540  50.810  35.680  1.00  0.00           O
ATOM    371  N   PHE A 101      86.460  52.670  34.430  1.00  0.00           N
ATOM    372  H   PHE A 101      85.890  53.360  33.970  1.00  0.00           H
ATOM    373  CA  PHE A 101      87.810  52.480  33.900  1.00  0.00           C
ATOM    374  HA  PHE A 101      88.190  51.460  33.880  1.00  0.00           H
ATOM    375  CB  PHE A 101      87.850  53.100  32.490  1.00  0.00           C
ATOM    376  HB1 PHE A 101      88.870  53.470  32.320  1.00  0.00           H
ATOM    377  HB2 PHE A 101      87.210  53.980  32.490  1.00  0.00           H
ATOM    378  CG  PHE A 101      87.460  52.090  31.410  1.00  0.00           C
ATOM    379  CD1 PHE A 101      88.490  51.340  30.740  1.00  0.00           C
ATOM    380  HD1 PHE A 101      89.470  51.390  31.180  1.00  0.00           H
ATOM    381  CE1 PHE A 101      88.120  50.690  29.570  1.00  0.00           C
ATOM    382  HE1 PHE A 101      88.880  50.250  28.950  1.00  0.00           H
ATOM    383  CZ  PHE A 101      86.800  50.680  29.060  1.00  0.00           C
ATOM    384  HZ  PHE A 101      86.710  50.150  28.120  1.00  0.00           H
ATOM    385  CE2 PHE A 101      85.820  51.280  29.780  1.00  0.00           C
ATOM    386  HE2 PHE A 101      84.800  51.170  29.430  1.00  0.00           H
ATOM    387  CD2 PHE A 101      86.130  51.970  30.980  1.00  0.00           C
ATOM    388  HD2 PHE A 101      85.380  52.410  31.620  1.00  0.00           H
ATOM    389  C   PHE A 101      88.780  53.280  34.770  1.00  0.00           C
ATOM    390  O   PHE A 101      88.490  54.400  35.220  1.00  0.00           O
ATOM    391  N   ASN A 102      90.010  52.730  34.890  1.00  0.00           N
ATOM    392  H   ASN A 102      90.230  51.830  34.490  1.00  0.00           H
ATOM    393  CA  ASN A 102      91.200  53.360  35.400  1.00  0.00           C
ATOM    394  HA  ASN A 102      90.890  53.730  36.380  1.00  0.00           H
ATOM    395  CB  ASN A 102      92.240  52.340  35.780  1.00  0.00           C
ATOM    396  HB1 ASN A 102      92.640  51.810  34.920  1.00  0.00           H
ATOM    397  HB2 ASN A 102      91.700  51.620  36.400  1.00  0.00           H
ATOM    398  CG  ASN A 102      93.350  52.950  36.630  1.00  0.00           C
ATOM    399  OD1 ASN A 102      93.160  53.750  37.540  1.00  0.00           O
ATOM    400  ND2 ASN A 102      94.580  52.700  36.270  1.00  0.00           N
ATOM    401 1HD2 ASN A 102      94.780  52.110  35.470  1.00  0.00           H
ATOM    402 2HD2 ASN A 102      95.310  52.920  36.930  1.00  0.00           H
ATOM    403  C   ASN A 102      91.720  54.550  34.580  1.00  0.00           C
ATOM    404  O   ASN A 102      92.790  54.520  34.010  1.00  0.00           O
ATOM    405  N   TRP A 103      90.840  55.590  34.500  1.00  0.00           N
ATOM    406  H   TRP A 103      89.950  55.560  34.960  1.00  0.00           H
ATOM    407  CA  TRP A 103      91.160  56.780  33.800  1.00  0.00           C
ATOM    408  HA  TRP A 103      91.140  56.560  32.730  1.00  0.00           H
ATOM    409  CB  TRP A 103      90.000  57.740  33.960  1.00  0.00           C
ATOM    410  HB1 TRP A 103      90.370  58.730  33.720  1.00  0.00           H
ATOM    411  HB2 TRP A 103      89.650  57.810  34.990  1.00  0.00           H
ATOM    412  CG  TRP A 103      88.750  57.560  33.090  1.00  0.00           C
ATOM    413  CD1 TRP A 103      88.460  56.580  32.220  1.00  0.00           C
ATOM    414  HD1 TRP A 103      89.120  55.760  31.960  1.00  0.00           H
ATOM    415  NE1 TRP A 103      87.210  56.730  31.710  1.00  0.00           N
ATOM    416  HE1 TRP A 103      86.740  56.210  30.970  1.00  0.00           H
ATOM    417  CE2 TRP A 103      86.640  57.910  32.090  1.00  0.00           C
ATOM    418  CZ2 TRP A 103      85.450  58.550  31.710  1.00  0.00           C
ATOM    419  HZ2 TRP A 103      84.890  58.110  30.900  1.00  0.00           H
ATOM    420  CH2 TRP A 103      85.160  59.880  32.140  1.00  0.00           C
ATOM    421  HH2 TRP A 103      84.290  60.450  31.850  1.00  0.00           H
ATOM    422  CZ3 TRP A 103      86.110  60.440  33.010  1.00  0.00           C
ATOM    423  HZ3 TRP A 103      85.960  61.460  33.330  1.00  0.00           H
ATOM    424  CE3 TRP A 103      87.320  59.850  33.290  1.00  0.00           C
ATOM    425  HE3 TRP A 103      88.010  60.400  33.900  1.00  0.00           H
ATOM    426  CD2 TRP A 103      87.580  58.520  32.950  1.00  0.00           C
ATOM    427  C   TRP A 103      92.510  57.470  34.010  1.00  0.00           C
ATOM    428  O   TRP A 103      93.030  58.160  33.100  1.00  0.00           O
ATOM    429  N   HIS A 104      93.100  57.420  35.230  1.00  0.00           N
ATOM    430  H   HIS A 104      92.620  56.810  35.870  1.00  0.00           H
ATOM    431  CA  HIS A 104      94.430  58.030  35.540  1.00  0.00           C
ATOM    432  HA  HIS A 104      94.480  59.040  35.140  1.00  0.00           H
ATOM    433  CB  HIS A 104      94.610  57.970  37.040  1.00  0.00           C
ATOM    434  HB1 HIS A 104      95.560  58.430  37.310  1.00  0.00           H
ATOM    435  HB2 HIS A 104      94.570  56.920  37.310  1.00  0.00           H
ATOM    436  CG  HIS A 104      93.650  58.820  37.860  1.00  0.00           C
ATOM    437  ND1 HIS A 104      92.980  58.260  38.960  1.00  0.00           N
ATOM    438  CE1 HIS A 104      92.170  59.190  39.410  1.00  0.00           C
ATOM    439  HE1 HIS A 104      91.490  59.080  40.240  1.00  0.00           H
ATOM    440  NE2 HIS A 104      92.340  60.310  38.650  1.00  0.00           N
ATOM    441  HE2 HIS A 104      92.010  61.220  38.960  1.00  0.00           H
ATOM    442  CD2 HIS A 104      93.380  60.160  37.750  1.00  0.00           C
ATOM    443  HD2 HIS A 104      93.830  60.910  37.120  1.00  0.00           H
ATOM    444  C   HIS A 104      95.580  57.280  34.890  1.00  0.00           C
ATOM    445  O   HIS A 104      96.630  57.800  34.760  1.00  0.00           O
ATOM    446  N   SER A 105      95.350  56.050  34.400  1.00  0.00           N
ATOM    447  H   SER A 105      94.380  55.750  34.390  1.00  0.00           H
ATOM    448  CA  SER A 105      96.330  55.360  33.500  1.00  0.00           C
ATOM    449  HA  SER A 105      97.310  55.130  33.920  1.00  0.00           H
ATOM    450  CB  SER A 105      95.820  53.950  33.100  1.00  0.00           C
ATOM    451  HB1 SER A 105      94.890  53.950  32.530  1.00  0.00           H
ATOM    452  HB2 SER A 105      95.540  53.420  34.010  1.00  0.00           H
ATOM    453  OG  SER A 105      96.740  53.230  32.270  1.00  0.00           O
ATOM    454  HG  SER A 105      97.580  53.470  32.670  1.00  0.00           H
ATOM    455  C   SER A 105      96.510  56.200  32.150  1.00  0.00           C
ATOM    456  O   SER A 105      95.540  56.610  31.520  1.00  0.00           O
ATOM    457  N   LYS A 106      97.780  56.460  31.810  1.00  0.00           N
ATOM    458  H   LYS A 106      98.520  56.370  32.500  1.00  0.00           H
ATOM    459  CA  LYS A 106      98.190  57.030  30.580  1.00  0.00           C
ATOM    460  HA  LYS A 106      97.690  58.000  30.580  1.00  0.00           H
ATOM    461  CB  LYS A 106      99.690  57.490  30.560  1.00  0.00           C
ATOM    462  HB1 LYS A 106      99.990  58.070  31.440  1.00  0.00           H
ATOM    463  HB2 LYS A 106      99.830  58.050  29.640  1.00  0.00           H
ATOM    464  CG  LYS A 106     100.670  56.240  30.380  1.00  0.00           C
ATOM    465  HG1 LYS A 106     100.560  55.720  29.430  1.00  0.00           H
ATOM    466  HG2 LYS A 106     100.320  55.510  31.110  1.00  0.00           H
ATOM    467  CD  LYS A 106     102.160  56.610  30.750  1.00  0.00           C
ATOM    468  HD1 LYS A 106     102.290  57.000  31.760  1.00  0.00           H
ATOM    469  HD2 LYS A 106     102.520  57.290  29.980  1.00  0.00           H
ATOM    470  CE  LYS A 106     103.080  55.480  30.580  1.00  0.00           C
ATOM    471  HE1 LYS A 106     104.050  55.970  30.560  1.00  0.00           H
ATOM    472  HE2 LYS A 106     102.780  55.040  29.630  1.00  0.00           H
ATOM    473  NZ  LYS A 106     103.030  54.410  31.580  1.00  0.00           N
ATOM    474  HZ1 LYS A 106     102.940  54.800  32.500  1.00  0.00           H
ATOM    475  HZ2 LYS A 106     102.280  53.780  31.320  1.00  0.00           H
ATOM    476  HZ3 LYS A 106     103.940  53.960  31.600  1.00  0.00           H
ATOM    477  C   LYS A 106      97.750  56.280  29.290  1.00  0.00           C
ATOM    478  O   LYS A 106      97.630  55.060  29.260  1.00  0.00           O
ATOM    479  N   GLU A 107      97.380  57.020  28.250  1.00  0.00           N
ATOM    480  H   GLU A 107      97.460  58.020  28.360  1.00  0.00           H
ATOM    481  CA  GLU A 107      96.950  56.580  26.990  1.00  0.00           C
ATOM    482  HA  GLU A 107      96.040  55.990  27.070  1.00  0.00           H
ATOM    483  CB  GLU A 107      96.580  57.770  26.050  1.00  0.00           C
ATOM    484  HB1 GLU A 107      96.290  57.270  25.130  1.00  0.00           H
ATOM    485  HB2 GLU A 107      97.500  58.350  25.920  1.00  0.00           H
ATOM    486  CG  GLU A 107      95.450  58.720  26.490  1.00  0.00           C
ATOM    487  HG1 GLU A 107      95.740  59.300  27.370  1.00  0.00           H
ATOM    488  HG2 GLU A 107      94.610  58.110  26.830  1.00  0.00           H
ATOM    489  CD  GLU A 107      94.930  59.570  25.360  1.00  0.00           C
ATOM    490  OE1 GLU A 107      93.670  59.880  25.260  1.00  0.00           O
ATOM    491  OE2 GLU A 107      95.670  60.040  24.530  1.00  0.00           O
ATOM    492  C   GLU A 107      98.010  55.650  26.430  1.00  0.00           C
ATOM    493  O   GLU A 107      99.160  56.070  26.150  1.00  0.00           O
ATOM    494  N   GLY A 108      97.630  54.390  26.200  1.00  0.00           N
ATOM    495  H   GLY A 108      96.740  54.020  26.510  1.00  0.00           H
ATOM    496  CA  GLY A 108      98.570  53.350  25.780  1.00  0.00           C
ATOM    497  HA1 GLY A 108      99.440  53.800  25.300  1.00  0.00           H
ATOM    498  HA2 GLY A 108      98.110  52.710  25.040  1.00  0.00           H
ATOM    499  C   GLY A 108      98.970  52.430  26.870  1.00  0.00           C
ATOM    500  O   GLY A 108      99.760  51.510  26.620  1.00  0.00           O
ATOM    501  N   ASP A 109      98.520  52.510  28.120  1.00  0.00           N
ATOM    502  H   ASP A 109      97.980  53.330  28.360  1.00  0.00           H
ATOM    503  CA  ASP A 109      98.590  51.400  29.070  1.00  0.00           C
ATOM    504  HA  ASP A 109      99.340  50.680  28.750  1.00  0.00           H
ATOM    505  CB  ASP A 109      99.230  51.910  30.390  1.00  0.00           C
ATOM    506  HB1 ASP A 109      98.950  51.230  31.190  1.00  0.00           H
ATOM    507  HB2 ASP A 109      98.810  52.880  30.670  1.00  0.00           H
ATOM    508  CG  ASP A 109     100.790  52.060  30.430  1.00  0.00           C
ATOM    509  OD1 ASP A 109     101.240  52.420  31.520  1.00  0.00           O
ATOM    510  OD2 ASP A 109     101.590  51.840  29.480  1.00  0.00           O
ATOM    511  C   ASP A 109      97.270  50.600  29.240  1.00  0.00           C
ATOM    512  O   ASP A 109      96.230  51.190  28.840  1.00  0.00           O
ATOM    513  N   PRO A 110      97.270  49.400  29.850  1.00  0.00           N
ATOM    514  CD  PRO A 110      98.360  48.520  30.150  1.00  0.00           C
ATOM    515  HD1 PRO A 110      98.870  48.780  31.090  1.00  0.00           H
ATOM    516  HD2 PRO A 110      99.170  48.560  29.430  1.00  0.00           H
ATOM    517  CG  PRO A 110      97.730  47.150  30.400  1.00  0.00           C
ATOM    518  HG1 PRO A 110      98.100  46.720  31.330  1.00  0.00           H
ATOM    519  HG2 PRO A 110      98.060  46.450  29.630  1.00  0.00           H
ATOM    520  CB  PRO A 110      96.240  47.310  30.450  1.00  0.00           C
ATOM    521  HB1 PRO A 110      95.820  47.300  31.450  1.00  0.00           H
ATOM    522  HB2 PRO A 110      95.770  46.470  29.940  1.00  0.00           H
ATOM    523  CA  PRO A 110      96.000  48.610  29.770  1.00  0.00           C
ATOM    524  HA  PRO A 110      96.020  48.450  28.690  1.00  0.00           H
ATOM    525  C   PRO A 110      94.650  49.350  30.160  1.00  0.00           C
ATOM    526  O   PRO A 110      94.450  50.010  31.220  1.00  0.00           O
ATOM    527  N   LEU A 111      93.670  49.100  29.310  1.00  0.00           N
ATOM    528  H   LEU A 111      93.870  48.600  28.450  1.00  0.00           H
ATOM    529  CA  LEU A 111      92.250  49.510  29.510  1.00  0.00           C
ATOM    530  HA  LEU A 111      92.300  50.530  29.910  1.00  0.00           H
ATOM    531  CB  LEU A 111      91.720  49.550  28.090  1.00  0.00           C
ATOM    532  HB1 LEU A 111      90.630  49.620  28.100  1.00  0.00           H
ATOM    533  HB2 LEU A 111      91.960  48.580  27.640  1.00  0.00           H
ATOM    534  CG  LEU A 111      92.250  50.680  27.220  1.00  0.00           C
ATOM    535  HG  LEU A 111      93.250  50.930  27.560  1.00  0.00           H
ATOM    536  CD1 LEU A 111      92.360  50.120  25.690  1.00  0.00           C
ATOM    537 1HD1 LEU A 111      93.150  49.380  25.590  1.00  0.00           H
ATOM    538 2HD1 LEU A 111      91.450  49.540  25.490  1.00  0.00           H
ATOM    539 3HD1 LEU A 111      92.550  50.940  25.000  1.00  0.00           H
ATOM    540  CD2 LEU A 111      91.430  52.000  27.310  1.00  0.00           C
ATOM    541 1HD2 LEU A 111      91.970  52.760  26.760  1.00  0.00           H
ATOM    542 2HD2 LEU A 111      90.500  51.870  26.770  1.00  0.00           H
ATOM    543 3HD2 LEU A 111      91.330  52.230  28.370  1.00  0.00           H
ATOM    544  C   LEU A 111      91.560  48.590  30.530  1.00  0.00           C
ATOM    545  O   LEU A 111      90.750  47.700  30.240  1.00  0.00           O
ATOM    546  N   VAL A 112      91.870  48.820  31.840  1.00  0.00           N
ATOM    547  H   VAL A 112      92.490  49.590  32.060  1.00  0.00           H
ATOM    548  CA  VAL A 112      91.420  48.060  32.960  1.00  0.00           C
ATOM    549  HA  VAL A 112      91.010  47.130  32.580  1.00  0.00           H
ATOM    550  CB  VAL A 112      92.610  47.880  33.970  1.00  0.00           C
ATOM    551  HB  VAL A 112      92.980  48.850  34.300  1.00  0.00           H
ATOM    552  CG1 VAL A 112      92.210  47.190  35.330  1.00  0.00           C
ATOM    553 1HG1 VAL A 112      91.710  46.230  35.220  1.00  0.00           H
ATOM    554 2HG1 VAL A 112      93.080  47.190  35.990  1.00  0.00           H
ATOM    555 3HG1 VAL A 112      91.460  47.830  35.790  1.00  0.00           H
ATOM    556  CG2 VAL A 112      93.690  47.010  33.330  1.00  0.00           C
ATOM    557 1HG2 VAL A 112      93.310  46.030  33.020  1.00  0.00           H
ATOM    558 2HG2 VAL A 112      94.130  47.580  32.510  1.00  0.00           H
ATOM    559 3HG2 VAL A 112      94.450  46.780  34.070  1.00  0.00           H
ATOM    560  C   VAL A 112      90.240  48.750  33.680  1.00  0.00           C
ATOM    561  O   VAL A 112      90.230  50.000  33.720  1.00  0.00           O
ATOM    562  N   PHE A 113      89.210  47.950  34.040  1.00  0.00           N
ATOM    563  H   PHE A 113      89.280  46.950  33.910  1.00  0.00           H
ATOM    564  CA  PHE A 113      88.030  48.340  34.680  1.00  0.00           C
ATOM    565  HA  PHE A 113      88.170  49.340  35.080  1.00  0.00           H
ATOM    566  CB  PHE A 113      86.830  48.420  33.700  1.00  0.00           C
ATOM    567  HB1 PHE A 113      87.030  49.070  32.850  1.00  0.00           H
ATOM    568  HB2 PHE A 113      85.920  48.790  34.170  1.00  0.00           H
ATOM    569  CG  PHE A 113      86.440  47.110  33.020  1.00  0.00           C
ATOM    570  CD1 PHE A 113      87.110  46.730  31.830  1.00  0.00           C
ATOM    571  HD1 PHE A 113      87.840  47.430  31.460  1.00  0.00           H
ATOM    572  CE1 PHE A 113      86.800  45.600  31.050  1.00  0.00           C
ATOM    573  HE1 PHE A 113      87.350  45.270  30.180  1.00  0.00           H
ATOM    574  CZ  PHE A 113      85.770  44.760  31.620  1.00  0.00           C
ATOM    575  HZ  PHE A 113      85.440  43.880  31.080  1.00  0.00           H
ATOM    576  CE2 PHE A 113      85.150  45.110  32.820  1.00  0.00           C
ATOM    577  HE2 PHE A 113      84.420  44.460  33.270  1.00  0.00           H
ATOM    578  CD2 PHE A 113      85.440  46.270  33.500  1.00  0.00           C
ATOM    579  HD2 PHE A 113      85.020  46.490  34.470  1.00  0.00           H
ATOM    580  C   PHE A 113      87.720  47.520  35.960  1.00  0.00           C
ATOM    581  O   PHE A 113      88.110  46.370  36.100  1.00  0.00           O
ATOM    582  N   ALA A 114      86.930  48.080  36.830  1.00  0.00           N
ATOM    583  H   ALA A 114      86.530  49.000  36.700  1.00  0.00           H
ATOM    584  CA  ALA A 114      86.250  47.360  37.850  1.00  0.00           C
ATOM    585  HA  ALA A 114      86.690  46.360  37.900  1.00  0.00           H
ATOM    586  CB  ALA A 114      86.530  48.060  39.170  1.00  0.00           C
ATOM    587  HB1 ALA A 114      85.870  47.650  39.920  1.00  0.00           H
ATOM    588  HB2 ALA A 114      87.590  47.920  39.370  1.00  0.00           H
ATOM    589  HB3 ALA A 114      86.280  49.130  39.160  1.00  0.00           H
ATOM    590  C   ALA A 114      84.730  47.130  37.560  1.00  0.00           C
ATOM    591  O   ALA A 114      84.110  48.100  37.080  1.00  0.00           O
ATOM    592  N   THR A 115      84.130  46.110  38.150  1.00  0.00           N
ATOM    593  H   THR A 115      84.710  45.560  38.770  1.00  0.00           H
ATOM    594  CA  THR A 115      82.640  46.120  38.280  1.00  0.00           C
ATOM    595  HA  THR A 115      82.320  47.160  38.210  1.00  0.00           H
ATOM    596  CB  THR A 115      81.920  45.500  37.050  1.00  0.00           C
ATOM    597  HB  THR A 115      82.330  45.820  36.090  1.00  0.00           H
ATOM    598  CG2 THR A 115      82.060  43.990  37.030  1.00  0.00           C
ATOM    599 1HG2 THR A 115      81.450  43.500  37.790  1.00  0.00           H
ATOM    600 2HG2 THR A 115      81.660  43.670  36.070  1.00  0.00           H
ATOM    601 3HG2 THR A 115      83.100  43.710  36.840  1.00  0.00           H
ATOM    602  OG1 THR A 115      80.550  45.760  37.080  1.00  0.00           O
ATOM    603  HG1 THR A 115      80.350  46.700  37.200  1.00  0.00           H
ATOM    604  C   THR A 115      82.120  45.530  39.570  1.00  0.00           C
ATOM    605  O   THR A 115      82.730  44.560  40.070  1.00  0.00           O
ATOM    606  N   VAL A 116      81.110  46.150  40.130  1.00  0.00           N
ATOM    607  H   VAL A 116      80.620  46.750  39.470  1.00  0.00           H
ATOM    608  CA  VAL A 116      80.610  45.920  41.430  1.00  0.00           C
ATOM    609  HA  VAL A 116      81.250  45.130  41.830  1.00  0.00           H
ATOM    610  CB  VAL A 116      80.820  47.150  42.380  1.00  0.00           C
ATOM    611  HB  VAL A 116      81.850  47.460  42.220  1.00  0.00           H
ATOM    612  CG1 VAL A 116      79.880  48.380  42.120  1.00  0.00           C
ATOM    613 1HG1 VAL A 116      78.860  48.020  42.190  1.00  0.00           H
ATOM    614 2HG1 VAL A 116      80.000  49.170  42.860  1.00  0.00           H
ATOM    615 3HG1 VAL A 116      80.060  48.750  41.110  1.00  0.00           H
ATOM    616  CG2 VAL A 116      80.530  46.770  43.900  1.00  0.00           C
ATOM    617 1HG2 VAL A 116      81.210  45.990  44.240  1.00  0.00           H
ATOM    618 2HG2 VAL A 116      80.770  47.570  44.600  1.00  0.00           H
ATOM    619 3HG2 VAL A 116      79.500  46.450  44.100  1.00  0.00           H
ATOM    620  C   VAL A 116      79.210  45.350  41.500  1.00  0.00           C
ATOM    621  O   VAL A 116      78.240  45.790  40.860  1.00  0.00           O
ATOM    622  N   GLY A 117      79.010  44.420  42.400  1.00  0.00           N
ATOM    623  H   GLY A 117      79.770  44.150  43.010  1.00  0.00           H
ATOM    624  CA  GLY A 117      77.800  43.760  42.640  1.00  0.00           C
ATOM    625  HA1 GLY A 117      77.610  42.930  41.960  1.00  0.00           H
ATOM    626  HA2 GLY A 117      76.940  44.410  42.490  1.00  0.00           H
ATOM    627  C   GLY A 117      77.720  43.270  44.060  1.00  0.00           C
ATOM    628  O   GLY A 117      78.710  43.140  44.730  1.00  0.00           O
ATOM    629  N   SER A 118      76.490  42.790  44.460  1.00  0.00           N
ATOM    630  H   SER A 118      75.770  42.770  43.740  1.00  0.00           H
ATOM    631  CA  SER A 118      75.970  42.630  45.830  1.00  0.00           C
ATOM    632  HA  SER A 118      76.070  43.640  46.230  1.00  0.00           H
ATOM    633  CB  SER A 118      74.450  42.310  45.870  1.00  0.00           C
ATOM    634  HB1 SER A 118      73.920  43.180  45.480  1.00  0.00           H
ATOM    635  HB2 SER A 118      74.140  42.040  46.880  1.00  0.00           H
ATOM    636  OG  SER A 118      74.100  41.300  44.980  1.00  0.00           O
ATOM    637  HG  SER A 118      74.420  40.430  45.240  1.00  0.00           H
ATOM    638  C   SER A 118      76.830  41.900  46.880  1.00  0.00           C
ATOM    639  O   SER A 118      76.430  41.980  48.050  1.00  0.00           O
ATOM    640  N   ASN A 119      77.940  41.270  46.510  1.00  0.00           N
ATOM    641  H   ASN A 119      78.140  41.280  45.520  1.00  0.00           H
ATOM    642  CA  ASN A 119      78.980  40.890  47.450  1.00  0.00           C
ATOM    643  HA  ASN A 119      78.850  41.370  48.420  1.00  0.00           H
ATOM    644  CB  ASN A 119      79.030  39.370  47.720  1.00  0.00           C
ATOM    645  HB1 ASN A 119      79.890  39.130  48.350  1.00  0.00           H
ATOM    646  HB2 ASN A 119      79.090  38.870  46.760  1.00  0.00           H
ATOM    647  CG  ASN A 119      77.780  39.030  48.430  1.00  0.00           C
ATOM    648  OD1 ASN A 119      76.820  38.680  47.770  1.00  0.00           O
ATOM    649  ND2 ASN A 119      77.710  39.150  49.760  1.00  0.00           N
ATOM    650 1HD2 ASN A 119      78.510  39.510  50.270  1.00  0.00           H
ATOM    651 2HD2 ASN A 119      76.890  38.870  50.260  1.00  0.00           H
ATOM    652  C   ASN A 119      80.360  41.390  46.980  1.00  0.00           C
ATOM    653  O   ASN A 119      81.170  41.910  47.760  1.00  0.00           O
ATOM    654  N   ARG A 120      80.680  41.180  45.710  1.00  0.00           N
ATOM    655  H   ARG A 120      80.000  40.660  45.180  1.00  0.00           H
ATOM    656  CA  ARG A 120      82.080  41.400  45.300  1.00  0.00           C
ATOM    657  HA  ARG A 120      82.600  41.830  46.150  1.00  0.00           H
ATOM    658  CB  ARG A 120      82.730  40.040  45.040  1.00  0.00           C
ATOM    659  HB1 ARG A 120      82.860  39.360  45.890  1.00  0.00           H
ATOM    660  HB2 ARG A 120      83.780  40.260  44.820  1.00  0.00           H
ATOM    661  CG  ARG A 120      82.080  39.260  43.870  1.00  0.00           C
ATOM    662  HG1 ARG A 120      82.070  39.800  42.920  1.00  0.00           H
ATOM    663  HG2 ARG A 120      81.040  38.980  44.020  1.00  0.00           H
ATOM    664  CD  ARG A 120      82.900  38.040  43.540  1.00  0.00           C
ATOM    665  HD1 ARG A 120      83.870  38.480  43.270  1.00  0.00           H
ATOM    666  HD2 ARG A 120      82.590  37.650  42.580  1.00  0.00           H
ATOM    667  NE  ARG A 120      82.930  37.050  44.610  1.00  0.00           N
ATOM    668  HE  ARG A 120      82.090  36.770  45.090  1.00  0.00           H
ATOM    669  CZ  ARG A 120      83.960  36.300  44.940  1.00  0.00           C
ATOM    670  NH1 ARG A 120      85.130  36.530  44.520  1.00  0.00           N
ATOM    671 1HH1 ARG A 120      85.260  37.220  43.790  1.00  0.00           H
ATOM    672 2HH1 ARG A 120      85.900  35.980  44.880  1.00  0.00           H
ATOM    673  NH2 ARG A 120      83.760  35.360  45.710  1.00  0.00           N
ATOM    674 1HH2 ARG A 120      82.860  35.220  46.150  1.00  0.00           H
ATOM    675 2HH2 ARG A 120      84.510  34.760  46.020  1.00  0.00           H
ATOM    676  C   ARG A 120      82.220  42.490  44.210  1.00  0.00           C
ATOM    677  O   ARG A 120      81.350  42.830  43.430  1.00  0.00           O
ATOM    678  N   VAL A 121      83.460  43.010  44.350  1.00  0.00           N
ATOM    679  H   VAL A 121      84.100  42.470  44.910  1.00  0.00           H
ATOM    680  CA  VAL A 121      84.080  43.860  43.260  1.00  0.00           C
ATOM    681  HA  VAL A 121      83.310  44.040  42.510  1.00  0.00           H
ATOM    682  CB  VAL A 121      84.440  45.350  43.620  1.00  0.00           C
ATOM    683  HB  VAL A 121      83.600  45.910  44.020  1.00  0.00           H
ATOM    684  CG1 VAL A 121      85.470  45.210  44.830  1.00  0.00           C
ATOM    685 1HG1 VAL A 121      84.910  44.970  45.730  1.00  0.00           H
ATOM    686 2HG1 VAL A 121      86.240  44.440  44.760  1.00  0.00           H
ATOM    687 3HG1 VAL A 121      86.040  46.110  45.050  1.00  0.00           H
ATOM    688  CG2 VAL A 121      85.030  46.190  42.500  1.00  0.00           C
ATOM    689 1HG2 VAL A 121      84.900  47.220  42.840  1.00  0.00           H
ATOM    690 2HG2 VAL A 121      86.080  46.040  42.270  1.00  0.00           H
ATOM    691 3HG2 VAL A 121      84.510  46.070  41.550  1.00  0.00           H
ATOM    692  C   VAL A 121      85.180  43.070  42.620  1.00  0.00           C
ATOM    693  O   VAL A 121      86.020  42.450  43.240  1.00  0.00           O
ATOM    694  N   THR A 122      85.160  42.980  41.280  1.00  0.00           N
ATOM    695  H   THR A 122      84.450  43.400  40.700  1.00  0.00           H
ATOM    696  CA  THR A 122      86.190  42.200  40.420  1.00  0.00           C
ATOM    697  HA  THR A 122      86.980  41.880  41.090  1.00  0.00           H
ATOM    698  CB  THR A 122      85.530  40.890  39.840  1.00  0.00           C
ATOM    699  HB  THR A 122      84.830  41.250  39.090  1.00  0.00           H
ATOM    700  CG2 THR A 122      86.530  39.970  39.180  1.00  0.00           C
ATOM    701 1HG2 THR A 122      87.370  39.830  39.850  1.00  0.00           H
ATOM    702 2HG2 THR A 122      86.070  38.990  39.040  1.00  0.00           H
ATOM    703 3HG2 THR A 122      86.820  40.390  38.220  1.00  0.00           H
ATOM    704  OG1 THR A 122      84.880  40.250  40.940  1.00  0.00           O
ATOM    705  HG1 THR A 122      83.950  40.440  40.810  1.00  0.00           H
ATOM    706  C   THR A 122      86.840  43.060  39.340  1.00  0.00           C
ATOM    707  O   THR A 122      86.110  43.870  38.710  1.00  0.00           O
ATOM    708  N   LEU A 123      88.110  42.830  39.040  1.00  0.00           N
ATOM    709  H   LEU A 123      88.590  42.190  39.650  1.00  0.00           H
ATOM    710  CA  LEU A 123      88.880  43.560  38.020  1.00  0.00           C
ATOM    711  HA  LEU A 123      88.410  44.490  37.700  1.00  0.00           H
ATOM    712  CB  LEU A 123      90.320  43.910  38.550  1.00  0.00           C
ATOM    713  HB1 LEU A 123      90.890  44.460  37.810  1.00  0.00           H
ATOM    714  HB2 LEU A 123      90.840  42.980  38.790  1.00  0.00           H
ATOM    715  CG  LEU A 123      90.230  44.670  39.890  1.00  0.00           C
ATOM    716  HG  LEU A 123      89.710  44.030  40.600  1.00  0.00           H
ATOM    717  CD1 LEU A 123      91.630  45.020  40.420  1.00  0.00           C
ATOM    718 1HD1 LEU A 123      91.630  45.670  41.300  1.00  0.00           H
ATOM    719 2HD1 LEU A 123      92.250  44.190  40.760  1.00  0.00           H
ATOM    720 3HD1 LEU A 123      92.200  45.530  39.640  1.00  0.00           H
ATOM    721  CD2 LEU A 123      89.490  45.970  39.680  1.00  0.00           C
ATOM    722 1HD2 LEU A 123      89.590  46.650  40.520  1.00  0.00           H
ATOM    723 2HD2 LEU A 123      89.880  46.450  38.780  1.00  0.00           H
ATOM    724 3HD2 LEU A 123      88.440  45.740  39.500  1.00  0.00           H
ATOM    725  C   LEU A 123      89.080  42.760  36.700  1.00  0.00           C
ATOM    726  O   LEU A 123      89.070  41.540  36.690  1.00  0.00           O
ATOM    727  N   TYR A 124      89.100  43.480  35.580  1.00  0.00           N
ATOM    728  H   TYR A 124      88.970  44.480  35.650  1.00  0.00           H
ATOM    729  CA  TYR A 124      89.140  42.930  34.200  1.00  0.00           C
ATOM    730  HA  TYR A 124      89.740  42.020  34.140  1.00  0.00           H
ATOM    731  CB  TYR A 124      87.780  42.610  33.650  1.00  0.00           C
ATOM    732  HB1 TYR A 124      87.980  42.030  32.740  1.00  0.00           H
ATOM    733  HB2 TYR A 124      87.200  43.500  33.440  1.00  0.00           H
ATOM    734  CG  TYR A 124      86.830  41.870  34.520  1.00  0.00           C
ATOM    735  CD1 TYR A 124      86.090  42.440  35.580  1.00  0.00           C
ATOM    736  HD1 TYR A 124      86.240  43.480  35.810  1.00  0.00           H
ATOM    737  CE1 TYR A 124      85.100  41.680  36.230  1.00  0.00           C
ATOM    738  HE1 TYR A 124      84.410  42.170  36.900  1.00  0.00           H
ATOM    739  CZ  TYR A 124      84.980  40.330  35.990  1.00  0.00           C
ATOM    740  OH  TYR A 124      84.120  39.580  36.690  1.00  0.00           O
ATOM    741  HH  TYR A 124      84.230  38.640  36.550  1.00  0.00           H
ATOM    742  CE2 TYR A 124      85.770  39.710  35.010  1.00  0.00           C
ATOM    743  HE2 TYR A 124      85.700  38.650  34.830  1.00  0.00           H
ATOM    744  CD2 TYR A 124      86.680  40.470  34.270  1.00  0.00           C
ATOM    745  HD2 TYR A 124      87.300  39.930  33.570  1.00  0.00           H
ATOM    746  C   TYR A 124      89.830  43.950  33.290  1.00  0.00           C
ATOM    747  O   TYR A 124      89.770  45.160  33.490  1.00  0.00           O
ATOM    748  N   GLU A 125      90.550  43.400  32.320  1.00  0.00           N
ATOM    749  H   GLU A 125      90.410  42.410  32.140  1.00  0.00           H
ATOM    750  CA  GLU A 125      91.310  44.060  31.260  1.00  0.00           C
ATOM    751  HA  GLU A 125      91.350  45.110  31.550  1.00  0.00           H
ATOM    752  CB  GLU A 125      92.730  43.640  31.260  1.00  0.00           C
ATOM    753  HB1 GLU A 125      92.850  42.580  31.050  1.00  0.00           H
ATOM    754  HB2 GLU A 125      93.050  43.850  32.290  1.00  0.00           H
ATOM    755  CG  GLU A 125      93.670  44.390  30.330  1.00  0.00           C
ATOM    756  HG1 GLU A 125      93.670  45.420  30.680  1.00  0.00           H
ATOM    757  HG2 GLU A 125      93.290  44.340  29.320  1.00  0.00           H
ATOM    758  CD  GLU A 125      95.070  43.780  30.360  1.00  0.00           C
ATOM    759  OE1 GLU A 125      95.770  44.030  31.370  1.00  0.00           O
ATOM    760  OE2 GLU A 125      95.540  43.090  29.390  1.00  0.00           O
ATOM    761  C   GLU A 125      90.600  43.960  29.900  1.00  0.00           C
ATOM    762  O   GLU A 125      90.210  42.870  29.530  1.00  0.00           O
ATOM    763  N   CYS A 126      90.450  45.030  29.170  1.00  0.00           N
ATOM    764  H   CYS A 126      90.650  45.980  29.440  1.00  0.00           H
ATOM    765  CA  CYS A 126      90.190  44.990  27.730  1.00  0.00           C
ATOM    766  HA  CYS A 126      89.350  44.290  27.650  1.00  0.00           H
ATOM    767  CB  CYS A 126      89.690  46.350  27.220  1.00  0.00           C
ATOM    768  HB1 CYS A 126      89.410  46.250  26.170  1.00  0.00           H
ATOM    769  HB2 CYS A 126      90.530  47.040  27.340  1.00  0.00           H
ATOM    770  SG  CYS A 126      88.210  47.070  28.090  1.00  0.00           S
ATOM    771  HG  CYS A 126      88.740  47.210  29.300  1.00  0.00           H
ATOM    772  C   CYS A 126      91.310  44.390  26.920  1.00  0.00           C
ATOM    773  O   CYS A 126      92.110  45.120  26.280  1.00  0.00           O
ATOM    774  N   HIS A 127      91.490  43.090  26.960  1.00  0.00           N
ATOM    775  H   HIS A 127      90.830  42.470  27.400  1.00  0.00           H
ATOM    776  CA  HIS A 127      92.580  42.360  26.270  1.00  0.00           C
ATOM    777  HA  HIS A 127      93.510  42.840  26.560  1.00  0.00           H
ATOM    778  CB  HIS A 127      92.630  40.890  26.720  1.00  0.00           C
ATOM    779  HB1 HIS A 127      91.770  40.400  26.280  1.00  0.00           H
ATOM    780  HB2 HIS A 127      92.580  40.830  27.810  1.00  0.00           H
ATOM    781  CG  HIS A 127      93.740  39.900  26.260  1.00  0.00           C
ATOM    782  ND1 HIS A 127      95.080  40.220  26.220  1.00  0.00           N
ATOM    783  CE1 HIS A 127      95.750  39.070  26.070  1.00  0.00           C
ATOM    784  HE1 HIS A 127      96.810  38.920  25.910  1.00  0.00           H
ATOM    785  NE2 HIS A 127      94.890  38.050  25.900  1.00  0.00           N
ATOM    786  HE2 HIS A 127      95.090  37.070  25.730  1.00  0.00           H
ATOM    787  CD2 HIS A 127      93.600  38.570  26.020  1.00  0.00           C
ATOM    788  HD2 HIS A 127      92.670  38.060  26.200  1.00  0.00           H
ATOM    789  C   HIS A 127      92.540  42.400  24.780  1.00  0.00           C
ATOM    790  O   HIS A 127      91.580  42.900  24.190  1.00  0.00           O
ATOM    791  N   SER A 128      93.570  41.890  24.140  1.00  0.00           N
ATOM    792  H   SER A 128      94.340  41.560  24.700  1.00  0.00           H
ATOM    793  CA  SER A 128      93.720  42.030  22.680  1.00  0.00           C
ATOM    794  HA  SER A 128      93.490  43.050  22.390  1.00  0.00           H
ATOM    795  CB  SER A 128      95.230  41.830  22.250  1.00  0.00           C
ATOM    796  HB1 SER A 128      95.840  42.440  22.920  1.00  0.00           H
ATOM    797  HB2 SER A 128      95.360  42.250  21.250  1.00  0.00           H
ATOM    798  OG  SER A 128      95.580  40.460  22.290  1.00  0.00           O
ATOM    799  HG  SER A 128      96.510  40.460  22.040  1.00  0.00           H
ATOM    800  C   SER A 128      92.680  41.270  21.840  1.00  0.00           C
ATOM    801  O   SER A 128      92.080  40.380  22.330  1.00  0.00           O
ATOM    802  N   GLN A 129      92.570  41.640  20.560  1.00  0.00           N
ATOM    803  H   GLN A 129      92.970  42.550  20.360  1.00  0.00           H
ATOM    804  CA  GLN A 129      91.680  41.090  19.530  1.00  0.00           C
ATOM    805  HA  GLN A 129      91.740  41.670  18.610  1.00  0.00           H
ATOM    806  CB  GLN A 129      92.070  39.720  19.020  1.00  0.00           C
ATOM    807  HB1 GLN A 129      91.240  39.270  18.480  1.00  0.00           H
ATOM    808  HB2 GLN A 129      92.110  39.120  19.930  1.00  0.00           H
ATOM    809  CG  GLN A 129      93.420  39.540  18.380  1.00  0.00           C
ATOM    810  HG1 GLN A 129      93.720  38.500  18.510  1.00  0.00           H
ATOM    811  HG2 GLN A 129      94.180  40.180  18.840  1.00  0.00           H
ATOM    812  CD  GLN A 129      93.410  39.870  16.860  1.00  0.00           C
ATOM    813  OE1 GLN A 129      93.090  40.970  16.470  1.00  0.00           O
ATOM    814  NE2 GLN A 129      93.650  38.890  15.970  1.00  0.00           N
ATOM    815 1HE2 GLN A 129      93.880  37.990  16.370  1.00  0.00           H
ATOM    816 2HE2 GLN A 129      93.240  38.970  15.050  1.00  0.00           H
ATOM    817  C   GLN A 129      90.190  41.220  19.860  1.00  0.00           C
ATOM    818  O   GLN A 129      89.330  40.340  19.610  1.00  0.00           O
ATOM    819  N   GLY A 130      89.800  42.230  20.620  1.00  0.00           N
ATOM    820  H   GLY A 130      90.530  42.890  20.850  1.00  0.00           H
ATOM    821  CA  GLY A 130      88.510  42.390  21.150  1.00  0.00           C
ATOM    822  HA1 GLY A 130      87.820  41.960  20.430  1.00  0.00           H
ATOM    823  HA2 GLY A 130      88.320  43.470  21.220  1.00  0.00           H
ATOM    824  C   GLY A 130      88.210  41.950  22.580  1.00  0.00           C
ATOM    825  O   GLY A 130      87.100  42.220  23.120  1.00  0.00           O
ATOM    826  N   GLU A 131      89.090  41.210  23.270  1.00  0.00           N
ATOM    827  H   GLU A 131      90.020  41.100  22.890  1.00  0.00           H
ATOM    828  CA  GLU A 131      88.710  40.430  24.390  1.00  0.00           C
ATOM    829  HA  GLU A 131      87.760  39.950  24.160  1.00  0.00           H
ATOM    830  CB  GLU A 131      89.740  39.290  24.540  1.00  0.00           C
ATOM    831  HB1 GLU A 131      89.560  38.840  25.520  1.00  0.00           H
ATOM    832  HB2 GLU A 131      90.710  39.780  24.540  1.00  0.00           H
ATOM    833  CG  GLU A 131      89.560  38.230  23.380  1.00  0.00           C
ATOM    834  HG1 GLU A 131      90.210  38.560  22.570  1.00  0.00           H
ATOM    835  HG2 GLU A 131      88.520  38.200  23.060  1.00  0.00           H
ATOM    836  CD  GLU A 131      89.980  36.810  23.760  1.00  0.00           C
ATOM    837  OE1 GLU A 131      89.890  36.290  24.930  1.00  0.00           O
ATOM    838  OE2 GLU A 131      90.290  36.100  22.760  1.00  0.00           O
ATOM    839  C   GLU A 131      88.580  41.200  25.680  1.00  0.00           C
ATOM    840  O   GLU A 131      88.990  42.330  25.770  1.00  0.00           O
ATOM    841  N   ILE A 132      87.990  40.570  26.630  1.00  0.00           N
ATOM    842  H   ILE A 132      87.570  39.710  26.300  1.00  0.00           H
ATOM    843  CA  ILE A 132      88.020  40.900  28.040  1.00  0.00           C
ATOM    844  HA  ILE A 132      88.670  41.770  28.110  1.00  0.00           H
ATOM    845  CB  ILE A 132      86.570  40.990  28.570  1.00  0.00           C
ATOM    846  HB  ILE A 132      86.050  40.050  28.370  1.00  0.00           H
ATOM    847  CG2 ILE A 132      86.660  41.150  30.090  1.00  0.00           C
ATOM    848 1HG2 ILE A 132      87.450  41.880  30.290  1.00  0.00           H
ATOM    849 2HG2 ILE A 132      85.720  41.470  30.540  1.00  0.00           H
ATOM    850 3HG2 ILE A 132      86.910  40.220  30.590  1.00  0.00           H
ATOM    851  CG1 ILE A 132      85.710  41.980  27.850  1.00  0.00           C
ATOM    852 1HG1 ILE A 132      85.770  41.820  26.770  1.00  0.00           H
ATOM    853 2HG1 ILE A 132      86.110  42.970  28.010  1.00  0.00           H
ATOM    854  CD  ILE A 132      84.160  41.980  28.190  1.00  0.00           C
ATOM    855  HD1 ILE A 132      83.930  41.040  28.690  1.00  0.00           H
ATOM    856  HD2 ILE A 132      83.970  42.810  28.870  1.00  0.00           H
ATOM    857  HD3 ILE A 132      83.530  42.030  27.310  1.00  0.00           H
ATOM    858  C   ILE A 132      88.770  39.780  28.760  1.00  0.00           C
ATOM    859  O   ILE A 132      88.640  38.570  28.420  1.00  0.00           O
ATOM    860  N   ARG A 133      89.570  40.040  29.800  1.00  0.00           N
ATOM    861  H   ARG A 133      89.790  41.000  30.000  1.00  0.00           H
ATOM    862  CA  ARG A 133      90.200  39.020  30.590  1.00  0.00           C
ATOM    863  HA  ARG A 133      89.680  38.070  30.630  1.00  0.00           H
ATOM    864  CB  ARG A 133      91.640  38.760  30.120  1.00  0.00           C
ATOM    865  HB1 ARG A 133      91.750  38.740  29.030  1.00  0.00           H
ATOM    866  HB2 ARG A 133      92.040  37.850  30.570  1.00  0.00           H
ATOM    867  CG  ARG A 133      92.650  39.740  30.510  1.00  0.00           C
ATOM    868  HG1 ARG A 133      92.740  39.930  31.580  1.00  0.00           H
ATOM    869  HG2 ARG A 133      92.540  40.650  29.920  1.00  0.00           H
ATOM    870  CD  ARG A 133      94.120  39.320  30.090  1.00  0.00           C
ATOM    871  HD1 ARG A 133      94.150  39.240  29.010  1.00  0.00           H
ATOM    872  HD2 ARG A 133      94.400  38.360  30.530  1.00  0.00           H
ATOM    873  NE  ARG A 133      95.170  40.340  30.380  1.00  0.00           N
ATOM    874  HE  ARG A 133      95.150  41.150  29.790  1.00  0.00           H
ATOM    875  CZ  ARG A 133      95.920  40.310  31.460  1.00  0.00           C
ATOM    876  NH1 ARG A 133      96.130  39.340  32.270  1.00  0.00           N
ATOM    877 1HH1 ARG A 133      95.540  38.530  32.210  1.00  0.00           H
ATOM    878 2HH1 ARG A 133      96.820  39.490  32.990  1.00  0.00           H
ATOM    879  NH2 ARG A 133      96.430  41.440  31.920  1.00  0.00           N
ATOM    880 1HH2 ARG A 133      96.460  42.250  31.320  1.00  0.00           H
ATOM    881 2HH2 ARG A 133      96.650  41.510  32.900  1.00  0.00           H
ATOM    882  C   ARG A 133      90.050  39.470  32.030  1.00  0.00           C
ATOM    883  O   ARG A 133      90.260  40.630  32.370  1.00  0.00           O
ATOM    884  N   LEU A 134      89.650  38.500  32.960  1.00  0.00           N
ATOM    885  H   LEU A 134      89.480  37.560  32.630  1.00  0.00           H
ATOM    886  CA  LEU A 134      89.620  38.650  34.410  1.00  0.00           C
ATOM    887  HA  LEU A 134      88.980  39.430  34.830  1.00  0.00           H
ATOM    888  CB  LEU A 134      89.120  37.330  35.000  1.00  0.00           C
ATOM    889  HB1 LEU A 134      89.610  36.450  34.580  1.00  0.00           H
ATOM    890  HB2 LEU A 134      88.070  37.230  34.720  1.00  0.00           H
ATOM    891  CG  LEU A 134      89.160  37.050  36.470  1.00  0.00           C
ATOM    892  HG  LEU A 134      90.150  37.330  36.830  1.00  0.00           H
ATOM    893  CD1 LEU A 134      88.180  37.830  37.390  1.00  0.00           C
ATOM    894 1HD1 LEU A 134      88.430  37.710  38.440  1.00  0.00           H
ATOM    895 2HD1 LEU A 134      88.320  38.900  37.200  1.00  0.00           H
ATOM    896 3HD1 LEU A 134      87.150  37.550  37.160  1.00  0.00           H
ATOM    897  CD2 LEU A 134      89.020  35.560  36.730  1.00  0.00           C
ATOM    898 1HD2 LEU A 134      89.810  35.000  36.230  1.00  0.00           H
ATOM    899 2HD2 LEU A 134      89.140  35.220  37.760  1.00  0.00           H
ATOM    900 3HD2 LEU A 134      88.060  35.220  36.330  1.00  0.00           H
ATOM    901  C   LEU A 134      91.020  38.970  34.870  1.00  0.00           C
ATOM    902  O   LEU A 134      92.040  38.480  34.430  1.00  0.00           O
ATOM    903  N   LEU A 135      91.090  39.710  35.960  1.00  0.00           N
ATOM    904  H   LEU A 135      90.240  40.050  36.390  1.00  0.00           H
ATOM    905  CA  LEU A 135      92.380  40.030  36.710  1.00  0.00           C
ATOM    906  HA  LEU A 135      93.190  39.410  36.320  1.00  0.00           H
ATOM    907  CB  LEU A 135      92.700  41.550  36.580  1.00  0.00           C
ATOM    908  HB1 LEU A 135      93.510  41.760  37.280  1.00  0.00           H
ATOM    909  HB2 LEU A 135      91.780  42.000  36.940  1.00  0.00           H
ATOM    910  CG  LEU A 135      93.060  42.140  35.160  1.00  0.00           C
ATOM    911  HG  LEU A 135      92.280  41.940  34.420  1.00  0.00           H
ATOM    912  CD1 LEU A 135      93.120  43.660  35.450  1.00  0.00           C
ATOM    913 1HD1 LEU A 135      93.570  44.190  34.610  1.00  0.00           H
ATOM    914 2HD1 LEU A 135      92.110  44.010  35.640  1.00  0.00           H
ATOM    915 3HD1 LEU A 135      93.630  43.880  36.390  1.00  0.00           H
ATOM    916  CD2 LEU A 135      94.500  41.760  34.610  1.00  0.00           C
ATOM    917 1HD2 LEU A 135      94.580  42.230  33.630  1.00  0.00           H
ATOM    918 2HD2 LEU A 135      95.210  42.150  35.340  1.00  0.00           H
ATOM    919 3HD2 LEU A 135      94.580  40.670  34.560  1.00  0.00           H
ATOM    920  C   LEU A 135      92.310  39.420  38.080  1.00  0.00           C
ATOM    921  O   LEU A 135      93.070  38.470  38.330  1.00  0.00           O
ATOM    922  N   GLN A 136      91.490  39.990  39.000  1.00  0.00           N
ATOM    923  H   GLN A 136      90.920  40.800  38.790  1.00  0.00           H
ATOM    924  CA  GLN A 136      91.230  39.470  40.400  1.00  0.00           C
ATOM    925  HA  GLN A 136      90.850  38.450  40.350  1.00  0.00           H
ATOM    926  CB  GLN A 136      92.540  39.450  41.260  1.00  0.00           C
ATOM    927  HB1 GLN A 136      93.310  38.780  40.870  1.00  0.00           H
ATOM    928  HB2 GLN A 136      92.410  39.160  42.310  1.00  0.00           H
ATOM    929  CG  GLN A 136      93.330  40.810  41.170  1.00  0.00           C
ATOM    930  HG1 GLN A 136      92.780  41.670  41.540  1.00  0.00           H
ATOM    931  HG2 GLN A 136      93.550  40.980  40.110  1.00  0.00           H
ATOM    932  CD  GLN A 136      94.680  40.760  41.940  1.00  0.00           C
ATOM    933  OE1 GLN A 136      95.070  39.800  42.630  1.00  0.00           O
ATOM    934  NE2 GLN A 136      95.540  41.730  41.700  1.00  0.00           N
ATOM    935 1HE2 GLN A 136      95.340  42.460  41.030  1.00  0.00           H
ATOM    936 2HE2 GLN A 136      96.340  41.880  42.310  1.00  0.00           H
ATOM    937  C   GLN A 136      90.060  40.150  41.170  1.00  0.00           C
ATOM    938  O   GLN A 136      89.510  41.150  40.730  1.00  0.00           O
ATOM    939  N   SER A 137      89.630  39.620  42.340  1.00  0.00           N
ATOM    940  H   SER A 137      90.180  38.820  42.600  1.00  0.00           H
ATOM    941  CA  SER A 137      88.340  39.880  43.050  1.00  0.00           C
ATOM    942  HA  SER A 137      87.840  40.770  42.660  1.00  0.00           H
ATOM    943  CB  SER A 137      87.420  38.730  42.810  1.00  0.00           C
ATOM    944  HB1 SER A 137      87.860  37.840  43.260  1.00  0.00           H
ATOM    945  HB2 SER A 137      87.310  38.660  41.730  1.00  0.00           H
ATOM    946  OG  SER A 137      86.080  38.960  43.290  1.00  0.00           O
ATOM    947  HG  SER A 137      85.690  39.470  42.570  1.00  0.00           H
ATOM    948  C   SER A 137      88.470  40.050  44.590  1.00  0.00           C
ATOM    949  O   SER A 137      89.330  39.430  45.190  1.00  0.00           O
ATOM    950  N   TYR A 138      87.620  40.930  45.200  1.00  0.00           N
ATOM    951  H   TYR A 138      87.080  41.530  44.600  1.00  0.00           H
ATOM    952  CA  TYR A 138      87.580  41.130  46.670  1.00  0.00           C
ATOM    953  HA  TYR A 138      88.030  40.230  47.090  1.00  0.00           H
ATOM    954  CB  TYR A 138      88.520  42.320  47.190  1.00  0.00           C
ATOM    955  HB1 TYR A 138      88.480  43.120  46.450  1.00  0.00           H
ATOM    956  HB2 TYR A 138      89.520  41.890  47.250  1.00  0.00           H
ATOM    957  CG  TYR A 138      88.070  42.830  48.540  1.00  0.00           C
ATOM    958  CD1 TYR A 138      87.250  43.960  48.580  1.00  0.00           C
ATOM    959  HD1 TYR A 138      86.990  44.400  47.630  1.00  0.00           H
ATOM    960  CE1 TYR A 138      86.910  44.600  49.820  1.00  0.00           C
ATOM    961  HE1 TYR A 138      86.570  45.620  49.850  1.00  0.00           H
ATOM    962  CZ  TYR A 138      87.300  44.020  51.040  1.00  0.00           C
ATOM    963  OH  TYR A 138      87.070  44.570  52.340  1.00  0.00           O
ATOM    964  HH  TYR A 138      87.360  43.960  53.020  1.00  0.00           H
ATOM    965  CE2 TYR A 138      88.080  42.820  51.010  1.00  0.00           C
ATOM    966  HE2 TYR A 138      88.560  42.480  51.920  1.00  0.00           H
ATOM    967  CD2 TYR A 138      88.490  42.250  49.750  1.00  0.00           C
ATOM    968  HD2 TYR A 138      89.150  41.400  49.830  1.00  0.00           H
ATOM    969  C   TYR A 138      86.130  41.210  47.160  1.00  0.00           C
ATOM    970  O   TYR A 138      85.260  41.780  46.590  1.00  0.00           O
ATOM    971  N   VAL A 139      85.930  40.710  48.400  1.00  0.00           N
ATOM    972  H   VAL A 139      86.740  40.510  48.960  1.00  0.00           H
ATOM    973  CA  VAL A 139      84.730  40.640  49.160  1.00  0.00           C
ATOM    974  HA  VAL A 139      84.180  41.570  49.020  1.00  0.00           H
ATOM    975  CB  VAL A 139      83.940  39.390  48.670  1.00  0.00           C
ATOM    976  HB  VAL A 139      83.700  39.650  47.630  1.00  0.00           H
ATOM    977  CG1 VAL A 139      84.580  38.020  48.550  1.00  0.00           C
ATOM    978 1HG1 VAL A 139      83.860  37.200  48.480  1.00  0.00           H
ATOM    979 2HG1 VAL A 139      85.270  38.030  47.700  1.00  0.00           H
ATOM    980 3HG1 VAL A 139      85.120  37.860  49.480  1.00  0.00           H
ATOM    981  CG2 VAL A 139      82.570  39.410  49.380  1.00  0.00           C
ATOM    982 1HG2 VAL A 139      82.010  38.640  48.850  1.00  0.00           H
ATOM    983 2HG2 VAL A 139      82.810  39.160  50.410  1.00  0.00           H
ATOM    984 3HG2 VAL A 139      82.140  40.400  49.260  1.00  0.00           H
ATOM    985  C   VAL A 139      85.130  40.590  50.670  1.00  0.00           C
ATOM    986  O   VAL A 139      86.200  40.050  51.100  1.00  0.00           O
ATOM    987  N   ASP A 140      84.310  41.260  51.460  1.00  0.00           N
ATOM    988  H   ASP A 140      83.400  41.590  51.160  1.00  0.00           H
ATOM    989  CA  ASP A 140      84.610  41.550  52.900  1.00  0.00           C
ATOM    990  HA  ASP A 140      85.640  41.890  52.900  1.00  0.00           H
ATOM    991  CB  ASP A 140      83.720  42.630  53.240  1.00  0.00           C
ATOM    992  HB1 ASP A 140      82.720  42.200  53.150  1.00  0.00           H
ATOM    993  HB2 ASP A 140      83.880  43.440  52.530  1.00  0.00           H
ATOM    994  CG  ASP A 140      83.990  43.220  54.630  1.00  0.00           C
ATOM    995  OD1 ASP A 140      83.050  43.960  55.090  1.00  0.00           O
ATOM    996  OD2 ASP A 140      85.150  42.990  55.140  1.00  0.00           O
ATOM    997  C   ASP A 140      84.470  40.290  53.830  1.00  0.00           C
ATOM    998  O   ASP A 140      83.740  39.370  53.530  1.00  0.00           O
ATOM    999  N   ALA A 141      85.190  40.160  54.930  1.00  0.00           N
ATOM   1000  H   ALA A 141      85.630  41.010  55.270  1.00  0.00           H
ATOM   1001  CA  ALA A 141      85.190  38.980  55.770  1.00  0.00           C
ATOM   1002  HA  ALA A 141      85.360  38.050  55.220  1.00  0.00           H
ATOM   1003  CB  ALA A 141      86.400  38.920  56.770  1.00  0.00           C
ATOM   1004  HB1 ALA A 141      86.220  38.010  57.340  1.00  0.00           H
ATOM   1005  HB2 ALA A 141      87.300  38.860  56.160  1.00  0.00           H
ATOM   1006  HB3 ALA A 141      86.350  39.790  57.430  1.00  0.00           H
ATOM   1007  C   ALA A 141      83.830  38.780  56.560  1.00  0.00           C
ATOM   1008  O   ALA A 141      83.340  37.640  56.680  1.00  0.00           O
ATOM   1009  N   ASP A 142      83.240  39.760  57.110  1.00  0.00           N
ATOM   1010  H   ASP A 142      83.720  40.650  57.160  1.00  0.00           H
ATOM   1011  CA  ASP A 142      81.930  39.770  57.830  1.00  0.00           C
ATOM   1012  HA  ASP A 142      81.760  38.960  58.540  1.00  0.00           H
ATOM   1013  CB  ASP A 142      82.090  40.920  58.840  1.00  0.00           C
ATOM   1014  HB1 ASP A 142      82.470  41.840  58.390  1.00  0.00           H
ATOM   1015  HB2 ASP A 142      82.840  40.580  59.550  1.00  0.00           H
ATOM   1016  CG  ASP A 142      80.760  41.340  59.540  1.00  0.00           C
ATOM   1017  OD1 ASP A 142      80.830  42.120  60.530  1.00  0.00           O
ATOM   1018  OD2 ASP A 142      79.650  41.090  59.110  1.00  0.00           O
ATOM   1019  C   ASP A 142      80.740  39.850  56.870  1.00  0.00           C
ATOM   1020  O   ASP A 142      80.720  40.680  55.960  1.00  0.00           O
ATOM   1021  N   ALA A 143      79.760  38.940  56.980  1.00  0.00           N
ATOM   1022  H   ALA A 143      79.890  38.280  57.730  1.00  0.00           H
ATOM   1023  CA  ALA A 143      78.670  38.760  56.030  1.00  0.00           C
ATOM   1024  HA  ALA A 143      79.100  38.810  55.020  1.00  0.00           H
ATOM   1025  CB  ALA A 143      77.950  37.390  56.150  1.00  0.00           C
ATOM   1026  HB1 ALA A 143      77.460  37.170  57.100  1.00  0.00           H
ATOM   1027  HB2 ALA A 143      77.250  37.260  55.330  1.00  0.00           H
ATOM   1028  HB3 ALA A 143      78.720  36.630  56.080  1.00  0.00           H
ATOM   1029  C   ALA A 143      77.660  39.890  56.020  1.00  0.00           C
ATOM   1030  O   ALA A 143      76.740  39.780  55.200  1.00  0.00           O
ATOM   1031  N   ASP A 144      77.640  40.910  56.850  1.00  0.00           N
ATOM   1032  H   ASP A 144      78.320  40.960  57.590  1.00  0.00           H
ATOM   1033  CA  ASP A 144      76.600  41.950  56.810  1.00  0.00           C
ATOM   1034  HA  ASP A 144      75.660  41.410  56.720  1.00  0.00           H
ATOM   1035  CB  ASP A 144      76.610  42.710  58.130  1.00  0.00           C
ATOM   1036  HB1 ASP A 144      76.070  43.650  58.050  1.00  0.00           H
ATOM   1037  HB2 ASP A 144      77.640  43.040  58.270  1.00  0.00           H
ATOM   1038  CG  ASP A 144      76.150  41.980  59.400  1.00  0.00           C
ATOM   1039  OD1 ASP A 144      75.300  41.070  59.360  1.00  0.00           O
ATOM   1040  OD2 ASP A 144      76.380  42.580  60.490  1.00  0.00           O
ATOM   1041  C   ASP A 144      76.710  42.980  55.650  1.00  0.00           C
ATOM   1042  O   ASP A 144      75.710  43.620  55.310  1.00  0.00           O
ATOM   1043  N   GLU A 145      77.850  43.110  54.910  1.00  0.00           N
ATOM   1044  H   GLU A 145      78.700  42.640  55.170  1.00  0.00           H
ATOM   1045  CA  GLU A 145      78.020  44.080  53.820  1.00  0.00           C
ATOM   1046  HA  GLU A 145      77.460  44.990  53.990  1.00  0.00           H
ATOM   1047  CB  GLU A 145      79.510  44.340  53.650  1.00  0.00           C
ATOM   1048  HB1 GLU A 145      79.910  43.390  53.310  1.00  0.00           H
ATOM   1049  HB2 GLU A 145      79.870  44.590  54.650  1.00  0.00           H
ATOM   1050  CG  GLU A 145      79.850  45.510  52.640  1.00  0.00           C
ATOM   1051  HG1 GLU A 145      79.550  45.130  51.670  1.00  0.00           H
ATOM   1052  HG2 GLU A 145      80.940  45.610  52.600  1.00  0.00           H
ATOM   1053  CD  GLU A 145      79.110  46.850  52.810  1.00  0.00           C
ATOM   1054  OE1 GLU A 145      77.870  46.870  52.680  1.00  0.00           O
ATOM   1055  OE2 GLU A 145      79.830  47.870  53.140  1.00  0.00           O
ATOM   1056  C   GLU A 145      77.410  43.540  52.480  1.00  0.00           C
ATOM   1057  O   GLU A 145      77.450  42.310  52.210  1.00  0.00           O
ATOM   1058  N   ASN A 146      76.900  44.460  51.650  1.00  0.00           N
ATOM   1059  H   ASN A 146      76.920  45.390  52.030  1.00  0.00           H
ATOM   1060  CA  ASN A 146      76.490  44.180  50.270  1.00  0.00           C
ATOM   1061  HA  ASN A 146      76.960  43.250  49.950  1.00  0.00           H
ATOM   1062  CB  ASN A 146      74.950  44.110  50.210  1.00  0.00           C
ATOM   1063  HB1 ASN A 146      74.790  44.130  49.130  1.00  0.00           H
ATOM   1064  HB2 ASN A 146      74.500  44.970  50.700  1.00  0.00           H
ATOM   1065  CG  ASN A 146      74.350  42.850  50.740  1.00  0.00           C
ATOM   1066  OD1 ASN A 146      73.420  42.910  51.600  1.00  0.00           O
ATOM   1067  ND2 ASN A 146      74.790  41.650  50.370  1.00  0.00           N
ATOM   1068 1HD2 ASN A 146      75.560  41.670  49.720  1.00  0.00           H
ATOM   1069 2HD2 ASN A 146      74.800  40.900  51.050  1.00  0.00           H
ATOM   1070  C   ASN A 146      77.000  45.330  49.310  1.00  0.00           C
ATOM   1071  O   ASN A 146      76.460  46.400  49.330  1.00  0.00           O
ATOM   1072  N   PHE A 147      78.080  45.160  48.570  1.00  0.00           N
ATOM   1073  H   PHE A 147      78.660  44.340  48.670  1.00  0.00           H
ATOM   1074  CA  PHE A 147      78.690  46.300  47.860  1.00  0.00           C
ATOM   1075  HA  PHE A 147      78.940  47.130  48.520  1.00  0.00           H
ATOM   1076  CB  PHE A 147      80.090  45.750  47.290  1.00  0.00           C
ATOM   1077  HB1 PHE A 147      80.530  46.420  46.550  1.00  0.00           H
ATOM   1078  HB2 PHE A 147      79.970  44.840  46.710  1.00  0.00           H
ATOM   1079  CG  PHE A 147      81.250  45.490  48.190  1.00  0.00           C
ATOM   1080  CD1 PHE A 147      81.310  46.090  49.500  1.00  0.00           C
ATOM   1081  HD1 PHE A 147      80.480  46.700  49.840  1.00  0.00           H
ATOM   1082  CE1 PHE A 147      82.490  46.010  50.280  1.00  0.00           C
ATOM   1083  HE1 PHE A 147      82.520  46.480  51.250  1.00  0.00           H
ATOM   1084  CZ  PHE A 147      83.550  45.300  49.760  1.00  0.00           C
ATOM   1085  HZ  PHE A 147      84.410  45.200  50.400  1.00  0.00           H
ATOM   1086  CE2 PHE A 147      83.550  44.750  48.440  1.00  0.00           C
ATOM   1087  HE2 PHE A 147      84.410  44.120  48.230  1.00  0.00           H
ATOM   1088  CD2 PHE A 147      82.410  44.840  47.680  1.00  0.00           C
ATOM   1089  HD2 PHE A 147      82.200  44.300  46.770  1.00  0.00           H
ATOM   1090  C   PHE A 147      77.820  46.780  46.670  1.00  0.00           C
ATOM   1091  O   PHE A 147      77.060  46.040  46.050  1.00  0.00           O
ATOM   1092  N   TYR A 148      77.800  48.080  46.350  1.00  0.00           N
ATOM   1093  H   TYR A 148      78.390  48.640  46.950  1.00  0.00           H
ATOM   1094  CA  TYR A 148      76.800  48.810  45.530  1.00  0.00           C
ATOM   1095  HA  TYR A 148      76.370  48.080  44.850  1.00  0.00           H
ATOM   1096  CB  TYR A 148      75.830  49.430  46.470  1.00  0.00           C
ATOM   1097  HB1 TYR A 148      75.170  49.980  45.800  1.00  0.00           H
ATOM   1098  HB2 TYR A 148      76.310  50.150  47.130  1.00  0.00           H
ATOM   1099  CG  TYR A 148      74.870  48.570  47.250  1.00  0.00           C
ATOM   1100  CD1 TYR A 148      74.490  47.290  46.770  1.00  0.00           C
ATOM   1101  HD1 TYR A 148      74.860  46.900  45.840  1.00  0.00           H
ATOM   1102  CE1 TYR A 148      73.620  46.530  47.570  1.00  0.00           C
ATOM   1103  HE1 TYR A 148      73.360  45.530  47.260  1.00  0.00           H
ATOM   1104  CZ  TYR A 148      72.990  47.070  48.750  1.00  0.00           C
ATOM   1105  OH  TYR A 148      72.250  46.270  49.600  1.00  0.00           O
ATOM   1106  HH  TYR A 148      72.140  45.380  49.280  1.00  0.00           H
ATOM   1107  CE2 TYR A 148      73.320  48.360  49.180  1.00  0.00           C
ATOM   1108  HE2 TYR A 148      72.940  48.810  50.080  1.00  0.00           H
ATOM   1109  CD2 TYR A 148      74.250  49.150  48.370  1.00  0.00           C
ATOM   1110  HD2 TYR A 148      74.540  50.160  48.630  1.00  0.00           H
ATOM   1111  C   TYR A 148      77.430  49.860  44.600  1.00  0.00           C
ATOM   1112  O   TYR A 148      76.860  50.230  43.590  1.00  0.00           O
ATOM   1113  N   THR A 149      78.620  50.430  44.990  1.00  0.00           N
ATOM   1114  H   THR A 149      79.060  50.020  45.800  1.00  0.00           H
ATOM   1115  CA  THR A 149      79.320  51.450  44.210  1.00  0.00           C
ATOM   1116  HA  THR A 149      79.110  51.230  43.170  1.00  0.00           H
ATOM   1117  CB  THR A 149      78.750  52.800  44.630  1.00  0.00           C
ATOM   1118  HB  THR A 149      77.670  52.870  44.570  1.00  0.00           H
ATOM   1119  CG2 THR A 149      79.020  53.140  46.150  1.00  0.00           C
ATOM   1120 1HG2 THR A 149      80.090  53.060  46.360  1.00  0.00           H
ATOM   1121 2HG2 THR A 149      78.730  54.160  46.390  1.00  0.00           H
ATOM   1122 3HG2 THR A 149      78.320  52.510  46.700  1.00  0.00           H
ATOM   1123  OG1 THR A 149      79.360  53.840  43.850  1.00  0.00           O
ATOM   1124  HG1 THR A 149      79.250  53.590  42.930  1.00  0.00           H
ATOM   1125  C   THR A 149      80.840  51.370  44.420  1.00  0.00           C
ATOM   1126  O   THR A 149      81.280  51.050  45.500  1.00  0.00           O
ATOM   1127  N   CYS A 150      81.580  51.710  43.340  1.00  0.00           N
ATOM   1128  H   CYS A 150      81.190  51.950  42.440  1.00  0.00           H
ATOM   1129  CA  CYS A 150      83.000  51.710  43.350  1.00  0.00           C
ATOM   1130  HA  CYS A 150      83.300  51.820  44.390  1.00  0.00           H
ATOM   1131  CB  CYS A 150      83.440  50.350  42.830  1.00  0.00           C
ATOM   1132  HB1 CYS A 150      83.020  49.540  43.430  1.00  0.00           H
ATOM   1133  HB2 CYS A 150      84.510  50.250  42.960  1.00  0.00           H
ATOM   1134  SG  CYS A 150      82.900  49.980  41.140  1.00  0.00           S
ATOM   1135  HG  CYS A 150      83.640  50.920  40.550  1.00  0.00           H
ATOM   1136  C   CYS A 150      83.730  52.720  42.470  1.00  0.00           C
ATOM   1137  O   CYS A 150      83.120  53.250  41.560  1.00  0.00           O
ATOM   1138  N   ALA A 151      85.030  52.910  42.750  1.00  0.00           N
ATOM   1139  H   ALA A 151      85.500  52.520  43.550  1.00  0.00           H
ATOM   1140  CA  ALA A 151      85.830  54.040  42.090  1.00  0.00           C
ATOM   1141  HA  ALA A 151      85.500  54.000  41.050  1.00  0.00           H
ATOM   1142  CB  ALA A 151      85.440  55.410  42.720  1.00  0.00           C
ATOM   1143  HB1 ALA A 151      85.800  56.170  42.020  1.00  0.00           H
ATOM   1144  HB2 ALA A 151      84.350  55.450  42.700  1.00  0.00           H
ATOM   1145  HB3 ALA A 151      85.810  55.490  43.740  1.00  0.00           H
ATOM   1146  C   ALA A 151      87.360  53.830  42.080  1.00  0.00           C
ATOM   1147  O   ALA A 151      87.960  53.170  42.930  1.00  0.00           O
ATOM   1148  N   TRP A 152      88.040  54.580  41.140  1.00  0.00           N
ATOM   1149  H   TRP A 152      87.480  55.010  40.410  1.00  0.00           H
ATOM   1150  CA  TRP A 152      89.480  54.490  40.910  1.00  0.00           C
ATOM   1151  HA  TRP A 152      89.800  53.680  41.560  1.00  0.00           H
ATOM   1152  CB  TRP A 152      89.880  54.160  39.470  1.00  0.00           C
ATOM   1153  HB1 TRP A 152      90.940  54.350  39.330  1.00  0.00           H
ATOM   1154  HB2 TRP A 152      89.380  54.920  38.880  1.00  0.00           H
ATOM   1155  CG  TRP A 152      89.560  52.820  38.950  1.00  0.00           C
ATOM   1156  CD1 TRP A 152      88.550  52.580  38.120  1.00  0.00           C
ATOM   1157  HD1 TRP A 152      87.890  53.310  37.690  1.00  0.00           H
ATOM   1158  NE1 TRP A 152      88.650  51.240  37.770  1.00  0.00           N
ATOM   1159  HE1 TRP A 152      87.970  50.740  37.230  1.00  0.00           H
ATOM   1160  CE2 TRP A 152      89.760  50.610  38.230  1.00  0.00           C
ATOM   1161  CZ2 TRP A 152      90.200  49.260  38.180  1.00  0.00           C
ATOM   1162  HZ2 TRP A 152      89.720  48.500  37.580  1.00  0.00           H
ATOM   1163  CH2 TRP A 152      91.290  48.880  38.990  1.00  0.00           C
ATOM   1164  HH2 TRP A 152      91.570  47.850  39.060  1.00  0.00           H
ATOM   1165  CZ3 TRP A 152      91.930  49.880  39.730  1.00  0.00           C
ATOM   1166  HZ3 TRP A 152      92.860  49.600  40.210  1.00  0.00           H
ATOM   1167  CE3 TRP A 152      91.480  51.200  39.850  1.00  0.00           C
ATOM   1168  HE3 TRP A 152      92.090  51.970  40.310  1.00  0.00           H
ATOM   1169  CD2 TRP A 152      90.310  51.590  39.130  1.00  0.00           C
ATOM   1170  C   TRP A 152      90.310  55.710  41.350  1.00  0.00           C
ATOM   1171  O   TRP A 152      89.920  56.890  41.130  1.00  0.00           O
ATOM   1172  N   THR A 153      91.480  55.580  41.890  1.00  0.00           N
ATOM   1173  H   THR A 153      91.770  54.630  42.040  1.00  0.00           H
ATOM   1174  CA  THR A 153      92.430  56.680  42.210  1.00  0.00           C
ATOM   1175  HA  THR A 153      92.350  57.450  41.440  1.00  0.00           H
ATOM   1176  CB  THR A 153      92.130  57.400  43.590  1.00  0.00           C
ATOM   1177  HB  THR A 153      91.050  57.510  43.550  1.00  0.00           H
ATOM   1178  CG2 THR A 153      92.530  56.540  44.800  1.00  0.00           C
ATOM   1179 1HG2 THR A 153      91.990  56.950  45.660  1.00  0.00           H
ATOM   1180 2HG2 THR A 153      92.260  55.500  44.660  1.00  0.00           H
ATOM   1181 3HG2 THR A 153      93.590  56.600  45.060  1.00  0.00           H
ATOM   1182  OG1 THR A 153      92.850  58.670  43.600  1.00  0.00           O
ATOM   1183  HG1 THR A 153      92.420  59.170  44.290  1.00  0.00           H
ATOM   1184  C   THR A 153      93.970  56.200  42.160  1.00  0.00           C
ATOM   1185  O   THR A 153      94.250  55.130  41.650  1.00  0.00           O
ATOM   1186  N   TYR A 154      94.950  57.050  42.600  1.00  0.00           N
ATOM   1187  H   TYR A 154      94.740  57.910  43.080  1.00  0.00           H
ATOM   1188  CA  TYR A 154      96.350  56.680  42.780  1.00  0.00           C
ATOM   1189  HA  TYR A 154      96.370  55.600  42.910  1.00  0.00           H
ATOM   1190  CB  TYR A 154      97.150  57.020  41.520  1.00  0.00           C
ATOM   1191  HB1 TYR A 154      96.610  56.560  40.680  1.00  0.00           H
ATOM   1192  HB2 TYR A 154      98.160  56.630  41.610  1.00  0.00           H
ATOM   1193  CG  TYR A 154      97.130  58.480  41.160  1.00  0.00           C
ATOM   1194  CD1 TYR A 154      98.080  59.340  41.670  1.00  0.00           C
ATOM   1195  HD1 TYR A 154      98.800  59.100  42.440  1.00  0.00           H
ATOM   1196  CE1 TYR A 154      98.030  60.720  41.390  1.00  0.00           C
ATOM   1197  HE1 TYR A 154      98.780  61.390  41.780  1.00  0.00           H
ATOM   1198  CZ  TYR A 154      97.010  61.270  40.570  1.00  0.00           C
ATOM   1199  OH  TYR A 154      96.960  62.490  40.210  1.00  0.00           O
ATOM   1200  HH  TYR A 154      97.670  63.060  40.510  1.00  0.00           H
ATOM   1201  CE2 TYR A 154      96.100  60.340  39.920  1.00  0.00           C
ATOM   1202  HE2 TYR A 154      95.280  60.710  39.330  1.00  0.00           H
ATOM   1203  CD2 TYR A 154      96.150  58.950  40.280  1.00  0.00           C
ATOM   1204  HD2 TYR A 154      95.390  58.310  39.850  1.00  0.00           H
ATOM   1205  C   TYR A 154      96.980  57.170  44.110  1.00  0.00           C
ATOM   1206  O   TYR A 154      96.430  58.110  44.650  1.00  0.00           O
ATOM   1207  N   ASP A 155      98.040  56.560  44.620  1.00  0.00           N
ATOM   1208  H   ASP A 155      98.410  55.720  44.210  1.00  0.00           H
ATOM   1209  CA  ASP A 155      98.750  57.060  45.780  1.00  0.00           C
ATOM   1210  HA  ASP A 155      98.080  57.450  46.550  1.00  0.00           H
ATOM   1211  CB  ASP A 155      99.680  55.920  46.290  1.00  0.00           C
ATOM   1212  HB1 ASP A 155     100.240  55.630  45.410  1.00  0.00           H
ATOM   1213  HB2 ASP A 155      99.030  55.100  46.610  1.00  0.00           H
ATOM   1214  CG  ASP A 155     100.690  56.370  47.430  1.00  0.00           C
ATOM   1215  OD1 ASP A 155     100.410  57.360  48.120  1.00  0.00           O
ATOM   1216  OD2 ASP A 155     101.690  55.690  47.650  1.00  0.00           O
ATOM   1217  C   ASP A 155      99.570  58.310  45.290  1.00  0.00           C
ATOM   1218  O   ASP A 155     100.520  58.140  44.550  1.00  0.00           O
ATOM   1219  N   SER A 156      99.250  59.540  45.730  1.00  0.00           N
ATOM   1220  H   SER A 156      98.470  59.610  46.360  1.00  0.00           H
ATOM   1221  CA  SER A 156      99.930  60.770  45.230  1.00  0.00           C
ATOM   1222  HA  SER A 156      99.770  60.850  44.150  1.00  0.00           H
ATOM   1223  CB  SER A 156      99.190  62.060  45.670  1.00  0.00           C
ATOM   1224  HB1 SER A 156      98.140  61.980  45.400  1.00  0.00           H
ATOM   1225  HB2 SER A 156      99.600  62.870  45.060  1.00  0.00           H
ATOM   1226  OG  SER A 156      99.310  62.150  47.120  1.00  0.00           O
ATOM   1227  HG  SER A 156     100.250  62.240  47.320  1.00  0.00           H
ATOM   1228  C   SER A 156     101.440  60.850  45.360  1.00  0.00           C
ATOM   1229  O   SER A 156     102.150  61.630  44.760  1.00  0.00           O
ATOM   1230  N   ASN A 157     101.930  60.030  46.330  1.00  0.00           N
ATOM   1231  H   ASN A 157     101.270  59.430  46.790  1.00  0.00           H
ATOM   1232  CA  ASN A 157     103.370  59.840  46.550  1.00  0.00           C
ATOM   1233  HA  ASN A 157     103.800  60.830  46.680  1.00  0.00           H
ATOM   1234  CB  ASN A 157     103.640  59.110  47.920  1.00  0.00           C
ATOM   1235  HB1 ASN A 157     104.690  58.890  48.140  1.00  0.00           H
ATOM   1236  HB2 ASN A 157     103.200  58.110  47.850  1.00  0.00           H
ATOM   1237  CG  ASN A 157     103.090  59.870  49.070  1.00  0.00           C
ATOM   1238  OD1 ASN A 157     103.650  60.870  49.430  1.00  0.00           O
ATOM   1239  ND2 ASN A 157     101.930  59.350  49.550  1.00  0.00           N
ATOM   1240 1HD2 ASN A 157     101.520  58.470  49.290  1.00  0.00           H
ATOM   1241 2HD2 ASN A 157     101.540  59.870  50.320  1.00  0.00           H
ATOM   1242  C   ASN A 157     104.090  59.070  45.460  1.00  0.00           C
ATOM   1243  O   ASN A 157     105.260  59.300  45.280  1.00  0.00           O
ATOM   1244  N   THR A 158     103.360  58.210  44.700  1.00  0.00           N
ATOM   1245  H   THR A 158     102.430  57.880  44.910  1.00  0.00           H
ATOM   1246  CA  THR A 158     104.080  57.330  43.750  1.00  0.00           C
ATOM   1247  HA  THR A 158     105.040  57.750  43.440  1.00  0.00           H
ATOM   1248  CB  THR A 158     104.340  55.970  44.340  1.00  0.00           C
ATOM   1249  HB  THR A 158     104.870  55.400  43.570  1.00  0.00           H
ATOM   1250  CG2 THR A 158     105.270  55.890  45.540  1.00  0.00           C
ATOM   1251 1HG2 THR A 158     105.700  54.890  45.640  1.00  0.00           H
ATOM   1252 2HG2 THR A 158     106.000  56.690  45.670  1.00  0.00           H
ATOM   1253 3HG2 THR A 158     104.640  55.970  46.420  1.00  0.00           H
ATOM   1254  OG1 THR A 158     103.060  55.390  44.670  1.00  0.00           O
ATOM   1255  HG1 THR A 158     103.240  54.650  45.250  1.00  0.00           H
ATOM   1256  C   THR A 158     103.360  57.160  42.410  1.00  0.00           C
ATOM   1257  O   THR A 158     103.890  56.640  41.420  1.00  0.00           O
ATOM   1258  N   SER A 159     102.090  57.630  42.310  1.00  0.00           N
ATOM   1259  H   SER A 159     101.710  57.950  43.190  1.00  0.00           H
ATOM   1260  CA  SER A 159     101.250  57.390  41.110  1.00  0.00           C
ATOM   1261  HA  SER A 159     100.280  57.850  41.300  1.00  0.00           H
ATOM   1262  CB  SER A 159     101.720  58.170  39.870  1.00  0.00           C
ATOM   1263  HB1 SER A 159     101.360  57.570  39.030  1.00  0.00           H
ATOM   1264  HB2 SER A 159     102.810  58.230  39.900  1.00  0.00           H
ATOM   1265  OG  SER A 159     101.170  59.550  39.870  1.00  0.00           O
ATOM   1266  HG  SER A 159     101.680  60.140  40.410  1.00  0.00           H
ATOM   1267  C   SER A 159     100.820  55.910  40.980  1.00  0.00           C
ATOM   1268  O   SER A 159     100.050  55.690  40.030  1.00  0.00           O
ATOM   1269  N   HIS A 160     101.080  55.100  42.010  1.00  0.00           N
ATOM   1270  H   HIS A 160     101.690  55.460  42.730  1.00  0.00           H
ATOM   1271  CA  HIS A 160     100.620  53.700  42.000  1.00  0.00           C
ATOM   1272  HA  HIS A 160     100.870  53.340  41.000  1.00  0.00           H
ATOM   1273  CB  HIS A 160     101.220  52.910  43.170  1.00  0.00           C
ATOM   1274  HB1 HIS A 160     100.720  51.940  43.260  1.00  0.00           H
ATOM   1275  HB2 HIS A 160     100.990  53.440  44.090  1.00  0.00           H
ATOM   1276  CG  HIS A 160     102.710  52.630  43.120  1.00  0.00           C
ATOM   1277  ND1 HIS A 160     103.450  51.920  44.060  1.00  0.00           N
ATOM   1278  HD1 HIS A 160     103.110  51.440  44.880  1.00  0.00           H
ATOM   1279  CE1 HIS A 160     104.730  52.110  43.780  1.00  0.00           C
ATOM   1280  HE1 HIS A 160     105.540  51.790  44.420  1.00  0.00           H
ATOM   1281  NE2 HIS A 160     104.870  52.830  42.620  1.00  0.00           N
ATOM   1282  CD2 HIS A 160     103.610  53.260  42.230  1.00  0.00           C
ATOM   1283  HD2 HIS A 160     103.340  53.900  41.400  1.00  0.00           H
ATOM   1284  C   HIS A 160      99.090  53.670  41.980  1.00  0.00           C
ATOM   1285  O   HIS A 160      98.460  54.470  42.600  1.00  0.00           O
ATOM   1286  N   PRO A 161      98.430  52.770  41.220  1.00  0.00           N
ATOM   1287  CD  PRO A 161      99.100  51.770  40.410  1.00  0.00           C
ATOM   1288  HD1 PRO A 161      99.850  51.250  40.990  1.00  0.00           H
ATOM   1289  HD2 PRO A 161      99.590  52.070  39.480  1.00  0.00           H
ATOM   1290  CG  PRO A 161      97.990  50.730  40.200  1.00  0.00           C
ATOM   1291  HG1 PRO A 161      97.910  50.130  41.110  1.00  0.00           H
ATOM   1292  HG2 PRO A 161      98.040  50.190  39.260  1.00  0.00           H
ATOM   1293  CB  PRO A 161      96.760  51.590  40.100  1.00  0.00           C
ATOM   1294  HB1 PRO A 161      95.830  51.070  40.300  1.00  0.00           H
ATOM   1295  HB2 PRO A 161      96.710  52.020  39.100  1.00  0.00           H
ATOM   1296  CA  PRO A 161      97.020  52.670  41.140  1.00  0.00           C
ATOM   1297  HA  PRO A 161      96.620  53.650  40.850  1.00  0.00           H
ATOM   1298  C   PRO A 161      96.470  52.260  42.510  1.00  0.00           C
ATOM   1299  O   PRO A 161      97.130  51.520  43.260  1.00  0.00           O
ATOM   1300  N   LEU A 162      95.300  52.790  42.820  1.00  0.00           N
ATOM   1301  H   LEU A 162      95.060  53.590  42.260  1.00  0.00           H
ATOM   1302  CA  LEU A 162      94.400  52.580  43.980  1.00  0.00           C
ATOM   1303  HA  LEU A 162      94.680  51.640  44.470  1.00  0.00           H
ATOM   1304  CB  LEU A 162      94.620  53.580  45.180  1.00  0.00           C
ATOM   1305  HB1 LEU A 162      93.690  53.500  45.750  1.00  0.00           H
ATOM   1306  HB2 LEU A 162      94.620  54.570  44.720  1.00  0.00           H
ATOM   1307  CG  LEU A 162      95.840  53.400  46.050  1.00  0.00           C
ATOM   1308  HG  LEU A 162      96.770  53.410  45.470  1.00  0.00           H
ATOM   1309  CD1 LEU A 162      95.930  54.500  47.090  1.00  0.00           C
ATOM   1310 1HD1 LEU A 162      96.090  55.500  46.690  1.00  0.00           H
ATOM   1311 2HD1 LEU A 162      94.950  54.580  47.570  1.00  0.00           H
ATOM   1312 3HD1 LEU A 162      96.790  54.300  47.720  1.00  0.00           H
ATOM   1313  CD2 LEU A 162      95.730  52.050  46.820  1.00  0.00           C
ATOM   1314 1HD2 LEU A 162      96.330  52.290  47.700  1.00  0.00           H
ATOM   1315 2HD2 LEU A 162      94.710  51.860  47.150  1.00  0.00           H
ATOM   1316 3HD2 LEU A 162      96.090  51.240  46.190  1.00  0.00           H
ATOM   1317  C   LEU A 162      92.880  52.480  43.590  1.00  0.00           C
ATOM   1318  O   LEU A 162      92.390  52.980  42.530  1.00  0.00           O
ATOM   1319  N   LEU A 163      92.180  51.680  44.370  1.00  0.00           N
ATOM   1320  H   LEU A 163      92.610  51.380  45.230  1.00  0.00           H
ATOM   1321  CA  LEU A 163      90.750  51.320  44.150  1.00  0.00           C
ATOM   1322  HA  LEU A 163      90.300  51.890  43.340  1.00  0.00           H
ATOM   1323  CB  LEU A 163      90.820  49.850  43.770  1.00  0.00           C
ATOM   1324  HB1 LEU A 163      91.360  49.350  44.570  1.00  0.00           H
ATOM   1325  HB2 LEU A 163      91.500  49.800  42.920  1.00  0.00           H
ATOM   1326  CG  LEU A 163      89.540  49.170  43.440  1.00  0.00           C
ATOM   1327  HG  LEU A 163      88.890  49.260  44.310  1.00  0.00           H
ATOM   1328  CD1 LEU A 163      88.820  49.660  42.160  1.00  0.00           C
ATOM   1329 1HD1 LEU A 163      89.390  49.710  41.230  1.00  0.00           H
ATOM   1330 2HD1 LEU A 163      88.050  48.900  41.970  1.00  0.00           H
ATOM   1331 3HD1 LEU A 163      88.420  50.620  42.500  1.00  0.00           H
ATOM   1332  CD2 LEU A 163      89.750  47.610  43.180  1.00  0.00           C
ATOM   1333 1HD2 LEU A 163      90.390  47.480  42.310  1.00  0.00           H
ATOM   1334 2HD2 LEU A 163      90.130  47.170  44.090  1.00  0.00           H
ATOM   1335 3HD2 LEU A 163      88.810  47.130  42.880  1.00  0.00           H
ATOM   1336  C   LEU A 163      89.940  51.590  45.400  1.00  0.00           C
ATOM   1337  O   LEU A 163      90.420  51.420  46.520  1.00  0.00           O
ATOM   1338  N   ALA A 164      88.700  52.050  45.310  1.00  0.00           N
ATOM   1339  H   ALA A 164      88.400  52.220  44.370  1.00  0.00           H
ATOM   1340  CA  ALA A 164      87.720  52.190  46.450  1.00  0.00           C
ATOM   1341  HA  ALA A 164      88.110  51.650  47.320  1.00  0.00           H
ATOM   1342  CB  ALA A 164      87.590  53.570  46.970  1.00  0.00           C
ATOM   1343  HB1 ALA A 164      88.590  54.020  46.900  1.00  0.00           H
ATOM   1344  HB2 ALA A 164      86.880  54.160  46.390  1.00  0.00           H
ATOM   1345  HB3 ALA A 164      87.220  53.580  47.990  1.00  0.00           H
ATOM   1346  C   ALA A 164      86.370  51.470  46.280  1.00  0.00           C
ATOM   1347  O   ALA A 164      85.920  51.420  45.130  1.00  0.00           O
ATOM   1348  N   VAL A 165      85.740  50.920  47.310  1.00  0.00           N
ATOM   1349  H   VAL A 165      86.110  51.150  48.220  1.00  0.00           H
ATOM   1350  CA  VAL A 165      84.470  50.150  47.270  1.00  0.00           C
ATOM   1351  HA  VAL A 165      83.880  50.590  46.460  1.00  0.00           H
ATOM   1352  CB  VAL A 165      84.770  48.670  46.940  1.00  0.00           C
ATOM   1353  HB  VAL A 165      85.530  48.660  46.160  1.00  0.00           H
ATOM   1354  CG1 VAL A 165      85.260  47.880  48.130  1.00  0.00           C
ATOM   1355 1HG1 VAL A 165      84.550  47.780  48.950  1.00  0.00           H
ATOM   1356 2HG1 VAL A 165      85.380  46.830  47.830  1.00  0.00           H
ATOM   1357 3HG1 VAL A 165      86.210  48.300  48.470  1.00  0.00           H
ATOM   1358  CG2 VAL A 165      83.550  47.940  46.350  1.00  0.00           C
ATOM   1359 1HG2 VAL A 165      83.290  48.340  45.370  1.00  0.00           H
ATOM   1360 2HG2 VAL A 165      83.680  46.880  46.150  1.00  0.00           H
ATOM   1361 3HG2 VAL A 165      82.660  47.960  46.990  1.00  0.00           H
ATOM   1362  C   VAL A 165      83.630  50.410  48.560  1.00  0.00           C
ATOM   1363  O   VAL A 165      84.150  50.490  49.700  1.00  0.00           O
ATOM   1364  N   ALA A 166      82.280  50.570  48.360  1.00  0.00           N
ATOM   1365  H   ALA A 166      81.930  50.630  47.420  1.00  0.00           H
ATOM   1366  CA  ALA A 166      81.360  50.580  49.510  1.00  0.00           C
ATOM   1367  HA  ALA A 166      81.650  49.890  50.290  1.00  0.00           H
ATOM   1368  CB  ALA A 166      81.380  51.970  50.310  1.00  0.00           C
ATOM   1369  HB1 ALA A 166      80.670  51.910  51.130  1.00  0.00           H
ATOM   1370  HB2 ALA A 166      82.390  52.250  50.610  1.00  0.00           H
ATOM   1371  HB3 ALA A 166      81.050  52.730  49.590  1.00  0.00           H
ATOM   1372  C   ALA A 166      79.920  50.180  49.070  1.00  0.00           C
ATOM   1373  O   ALA A 166      79.630  49.790  47.910  1.00  0.00           O
ATOM   1374  N   GLY A 167      79.040  50.080  50.120  1.00  0.00           N
ATOM   1375  H   GLY A 167      79.380  50.210  51.060  1.00  0.00           H
ATOM   1376  CA  GLY A 167      77.620  49.620  49.970  1.00  0.00           C
ATOM   1377  HA1 GLY A 167      77.640  48.630  49.510  1.00  0.00           H
ATOM   1378  HA2 GLY A 167      77.120  50.200  49.190  1.00  0.00           H
ATOM   1379  C   GLY A 167      76.800  49.630  51.160  1.00  0.00           C
ATOM   1380  O   GLY A 167      76.840  50.540  51.990  1.00  0.00           O
ATOM   1381  N   SER A 168      75.930  48.620  51.360  1.00  0.00           N
ATOM   1382  H   SER A 168      76.150  47.860  50.740  1.00  0.00           H
ATOM   1383  CA  SER A 168      74.860  48.620  52.370  1.00  0.00           C
ATOM   1384  HA  SER A 168      74.160  49.380  52.030  1.00  0.00           H
ATOM   1385  CB  SER A 168      74.260  47.200  52.340  1.00  0.00           C
ATOM   1386  HB1 SER A 168      74.930  46.430  52.730  1.00  0.00           H
ATOM   1387  HB2 SER A 168      74.110  46.870  51.320  1.00  0.00           H
ATOM   1388  OG  SER A 168      73.040  47.160  53.080  1.00  0.00           O
ATOM   1389  HG  SER A 168      73.240  47.080  54.010  1.00  0.00           H
ATOM   1390  C   SER A 168      75.190  49.000  53.860  1.00  0.00           C
ATOM   1391  O   SER A 168      74.400  49.720  54.490  1.00  0.00           O
ATOM   1392  N   ARG A 169      76.370  48.760  54.350  1.00  0.00           N
ATOM   1393  H   ARG A 169      77.020  48.260  53.750  1.00  0.00           H
ATOM   1394  CA  ARG A 169      76.850  49.220  55.690  1.00  0.00           C
ATOM   1395  HA  ARG A 169      76.030  49.060  56.400  1.00  0.00           H
ATOM   1396  CB  ARG A 169      78.010  48.460  56.310  1.00  0.00           C
ATOM   1397  HB1 ARG A 169      78.130  48.840  57.320  1.00  0.00           H
ATOM   1398  HB2 ARG A 169      78.920  48.660  55.740  1.00  0.00           H
ATOM   1399  CG  ARG A 169      77.720  47.000  56.190  1.00  0.00           C
ATOM   1400  HG1 ARG A 169      77.830  46.740  55.140  1.00  0.00           H
ATOM   1401  HG2 ARG A 169      76.670  46.800  56.390  1.00  0.00           H
ATOM   1402  CD  ARG A 169      78.430  45.930  56.970  1.00  0.00           C
ATOM   1403  HD1 ARG A 169      79.480  46.230  56.940  1.00  0.00           H
ATOM   1404  HD2 ARG A 169      78.260  44.990  56.450  1.00  0.00           H
ATOM   1405  NE  ARG A 169      77.990  45.840  58.350  1.00  0.00           N
ATOM   1406  HE  ARG A 169      77.050  46.170  58.500  1.00  0.00           H
ATOM   1407  CZ  ARG A 169      78.710  45.310  59.300  1.00  0.00           C
ATOM   1408  NH1 ARG A 169      79.710  44.560  58.940  1.00  0.00           N
ATOM   1409 1HH1 ARG A 169      80.000  44.480  57.970  1.00  0.00           H
ATOM   1410 2HH1 ARG A 169      80.080  43.930  59.640  1.00  0.00           H
ATOM   1411  NH2 ARG A 169      78.380  45.470  60.530  1.00  0.00           N
ATOM   1412 1HH2 ARG A 169      77.600  46.070  60.750  1.00  0.00           H
ATOM   1413 2HH2 ARG A 169      78.880  45.030  61.290  1.00  0.00           H
ATOM   1414  C   ARG A 169      77.140  50.740  55.780  1.00  0.00           C
ATOM   1415  O   ARG A 169      77.340  51.230  56.850  1.00  0.00           O
ATOM   1416  N   GLY A 170      77.340  51.420  54.640  1.00  0.00           N
ATOM   1417  H   GLY A 170      77.180  50.840  53.820  1.00  0.00           H
ATOM   1418  CA  GLY A 170      78.130  52.640  54.560  1.00  0.00           C
ATOM   1419  HA1 GLY A 170      77.570  53.530  54.840  1.00  0.00           H
ATOM   1420  HA2 GLY A 170      78.330  52.850  53.510  1.00  0.00           H
ATOM   1421  C   GLY A 170      79.530  52.700  55.270  1.00  0.00           C
ATOM   1422  O   GLY A 170      79.870  53.710  55.850  1.00  0.00           O
ATOM   1423  N   ILE A 171      80.270  51.590  55.390  1.00  0.00           N
ATOM   1424  H   ILE A 171      79.880  50.800  54.890  1.00  0.00           H
ATOM   1425  CA  ILE A 171      81.710  51.530  55.840  1.00  0.00           C
ATOM   1426  HA  ILE A 171      81.860  52.350  56.540  1.00  0.00           H
ATOM   1427  CB  ILE A 171      81.960  50.260  56.680  1.00  0.00           C
ATOM   1428  HB  ILE A 171      81.900  49.410  56.000  1.00  0.00           H
ATOM   1429  CG2 ILE A 171      83.440  50.150  57.130  1.00  0.00           C
ATOM   1430 1HG2 ILE A 171      84.090  50.360  56.280  1.00  0.00           H
ATOM   1431 2HG2 ILE A 171      83.640  50.830  57.960  1.00  0.00           H
ATOM   1432 3HG2 ILE A 171      83.530  49.140  57.530  1.00  0.00           H
ATOM   1433  CG1 ILE A 171      81.040  50.110  57.940  1.00  0.00           C
ATOM   1434 1HG1 ILE A 171      80.030  50.150  57.530  1.00  0.00           H
ATOM   1435 2HG1 ILE A 171      81.150  50.990  58.580  1.00  0.00           H
ATOM   1436  CD  ILE A 171      81.100  48.860  58.800  1.00  0.00           C
ATOM   1437  HD1 ILE A 171      80.670  49.090  59.770  1.00  0.00           H
ATOM   1438  HD2 ILE A 171      80.680  48.000  58.270  1.00  0.00           H
ATOM   1439  HD3 ILE A 171      82.130  48.620  59.050  1.00  0.00           H
ATOM   1440  C   ILE A 171      82.600  51.620  54.570  1.00  0.00           C
ATOM   1441  O   ILE A 171      82.480  50.750  53.720  1.00  0.00           O
ATOM   1442  N   ILE A 172      83.300  52.750  54.290  1.00  0.00           N
ATOM   1443  H   ILE A 172      83.490  53.390  55.040  1.00  0.00           H
ATOM   1444  CA  ILE A 172      84.060  52.730  53.060  1.00  0.00           C
ATOM   1445  HA  ILE A 172      83.430  52.360  52.260  1.00  0.00           H
ATOM   1446  CB  ILE A 172      84.560  54.080  52.630  1.00  0.00           C
ATOM   1447  HB  ILE A 172      85.010  54.450  53.550  1.00  0.00           H
ATOM   1448  CG2 ILE A 172      85.680  54.140  51.530  1.00  0.00           C
ATOM   1449 1HG2 ILE A 172      85.630  55.140  51.090  1.00  0.00           H
ATOM   1450 2HG2 ILE A 172      86.660  53.810  51.880  1.00  0.00           H
ATOM   1451 3HG2 ILE A 172      85.420  53.570  50.640  1.00  0.00           H
ATOM   1452  CG1 ILE A 172      83.360  54.980  52.200  1.00  0.00           C
ATOM   1453 1HG1 ILE A 172      82.660  54.760  53.000  1.00  0.00           H
ATOM   1454 2HG1 ILE A 172      82.970  54.770  51.200  1.00  0.00           H
ATOM   1455  CD  ILE A 172      83.530  56.470  52.260  1.00  0.00           C
ATOM   1456  HD1 ILE A 172      84.210  56.830  51.490  1.00  0.00           H
ATOM   1457  HD2 ILE A 172      82.610  57.000  52.020  1.00  0.00           H
ATOM   1458  HD3 ILE A 172      83.790  56.820  53.260  1.00  0.00           H
ATOM   1459  C   ILE A 172      85.280  51.800  53.180  1.00  0.00           C
ATOM   1460  O   ILE A 172      85.980  51.780  54.230  1.00  0.00           O
ATOM   1461  N   ARG A 173      85.650  51.130  52.040  1.00  0.00           N
ATOM   1462  H   ARG A 173      84.990  51.150  51.280  1.00  0.00           H
ATOM   1463  CA  ARG A 173      86.940  50.480  51.900  1.00  0.00           C
ATOM   1464  HA  ARG A 173      87.460  50.530  52.860  1.00  0.00           H
ATOM   1465  CB  ARG A 173      86.800  49.010  51.530  1.00  0.00           C
ATOM   1466  HB1 ARG A 173      87.840  48.660  51.570  1.00  0.00           H
ATOM   1467  HB2 ARG A 173      86.580  48.940  50.460  1.00  0.00           H
ATOM   1468  CG  ARG A 173      85.860  48.030  52.340  1.00  0.00           C
ATOM   1469  HG1 ARG A 173      85.990  47.020  51.950  1.00  0.00           H
ATOM   1470  HG2 ARG A 173      84.860  48.440  52.200  1.00  0.00           H
ATOM   1471  CD  ARG A 173      86.100  48.070  53.830  1.00  0.00           C
ATOM   1472  HD1 ARG A 173      85.600  48.940  54.250  1.00  0.00           H
ATOM   1473  HD2 ARG A 173      87.170  48.210  54.010  1.00  0.00           H
ATOM   1474  NE  ARG A 173      85.470  46.900  54.550  1.00  0.00           N
ATOM   1475  HE  ARG A 173      84.470  46.840  54.400  1.00  0.00           H
ATOM   1476  CZ  ARG A 173      85.930  46.290  55.590  1.00  0.00           C
ATOM   1477  NH1 ARG A 173      87.200  46.190  55.720  1.00  0.00           N
ATOM   1478 1HH1 ARG A 173      87.830  46.500  54.990  1.00  0.00           H
ATOM   1479 2HH1 ARG A 173      87.530  45.880  56.620  1.00  0.00           H
ATOM   1480  NH2 ARG A 173      85.040  45.850  56.370  1.00  0.00           N
ATOM   1481 1HH2 ARG A 173      84.050  46.020  56.280  1.00  0.00           H
ATOM   1482 2HH2 ARG A 173      85.410  45.350  57.170  1.00  0.00           H
ATOM   1483  C   ARG A 173      87.800  51.270  50.910  1.00  0.00           C
ATOM   1484  O   ARG A 173      87.310  51.790  49.930  1.00  0.00           O
ATOM   1485  N   ILE A 174      89.150  51.260  51.060  1.00  0.00           N
ATOM   1486  H   ILE A 174      89.500  50.910  51.940  1.00  0.00           H
ATOM   1487  CA  ILE A 174      90.130  51.490  50.050  1.00  0.00           C
ATOM   1488  HA  ILE A 174      89.580  51.590  49.120  1.00  0.00           H
ATOM   1489  CB  ILE A 174      90.930  52.710  50.360  1.00  0.00           C
ATOM   1490  HB  ILE A 174      91.320  52.500  51.360  1.00  0.00           H
ATOM   1491  CG2 ILE A 174      92.120  52.770  49.380  1.00  0.00           C
ATOM   1492 1HG2 ILE A 174      92.750  53.640  49.550  1.00  0.00           H
ATOM   1493 2HG2 ILE A 174      92.740  51.870  49.440  1.00  0.00           H
ATOM   1494 3HG2 ILE A 174      91.640  52.920  48.410  1.00  0.00           H
ATOM   1495  CG1 ILE A 174      89.960  53.960  50.490  1.00  0.00           C
ATOM   1496 1HG1 ILE A 174      89.150  53.850  51.220  1.00  0.00           H
ATOM   1497 2HG1 ILE A 174      89.500  54.170  49.520  1.00  0.00           H
ATOM   1498  CD  ILE A 174      90.760  55.280  50.920  1.00  0.00           C
ATOM   1499  HD1 ILE A 174      90.090  56.120  51.080  1.00  0.00           H
ATOM   1500  HD2 ILE A 174      91.340  55.000  51.800  1.00  0.00           H
ATOM   1501  HD3 ILE A 174      91.430  55.460  50.080  1.00  0.00           H
ATOM   1502  C   ILE A 174      90.930  50.210  49.920  1.00  0.00           C
ATOM   1503  O   ILE A 174      91.560  49.770  50.890  1.00  0.00           O
ATOM   1504  N   ILE A 175      91.120  49.690  48.640  1.00  0.00           N
ATOM   1505  H   ILE A 175      90.670  50.180  47.880  1.00  0.00           H
ATOM   1506  CA  ILE A 175      91.920  48.550  48.210  1.00  0.00           C
ATOM   1507  HA  ILE A 175      92.260  47.940  49.050  1.00  0.00           H
ATOM   1508  CB  ILE A 175      91.020  47.640  47.310  1.00  0.00           C
ATOM   1509  HB  ILE A 175      90.570  48.290  46.550  1.00  0.00           H
ATOM   1510  CG2 ILE A 175      91.850  46.650  46.470  1.00  0.00           C
ATOM   1511 1HG2 ILE A 175      92.520  46.030  47.060  1.00  0.00           H
ATOM   1512 2HG2 ILE A 175      91.090  46.000  46.040  1.00  0.00           H
ATOM   1513 3HG2 ILE A 175      92.320  47.140  45.620  1.00  0.00           H
ATOM   1514  CG1 ILE A 175      89.950  46.940  48.280  1.00  0.00           C
ATOM   1515 1HG1 ILE A 175      90.070  47.320  49.300  1.00  0.00           H
ATOM   1516 2HG1 ILE A 175      90.120  45.870  48.330  1.00  0.00           H
ATOM   1517  CD  ILE A 175      88.500  47.120  47.690  1.00  0.00           C
ATOM   1518  HD1 ILE A 175      88.520  46.520  46.780  1.00  0.00           H
ATOM   1519  HD2 ILE A 175      87.740  46.700  48.350  1.00  0.00           H
ATOM   1520  HD3 ILE A 175      88.230  48.150  47.490  1.00  0.00           H
ATOM   1521  C   ILE A 175      93.260  48.900  47.430  1.00  0.00           C
ATOM   1522  O   ILE A 175      93.350  49.850  46.650  1.00  0.00           O
ATOM   1523  N   ASN A 176      94.390  48.170  47.710  1.00  0.00           N
ATOM   1524  H   ASN A 176      94.200  47.260  48.100  1.00  0.00           H
ATOM   1525  CA  ASN A 176      95.570  48.200  46.820  1.00  0.00           C
ATOM   1526  HA  ASN A 176      95.860  49.220  46.560  1.00  0.00           H
ATOM   1527  CB  ASN A 176      96.810  47.710  47.610  1.00  0.00           C
ATOM   1528  HB1 ASN A 176      96.590  46.750  48.080  1.00  0.00           H
ATOM   1529  HB2 ASN A 176      97.020  48.420  48.410  1.00  0.00           H
ATOM   1530  CG  ASN A 176      98.100  47.590  46.740  1.00  0.00           C
ATOM   1531  OD1 ASN A 176      98.140  47.840  45.560  1.00  0.00           O
ATOM   1532  ND2 ASN A 176      99.220  47.140  47.230  1.00  0.00           N
ATOM   1533 1HD2 ASN A 176      99.370  47.070  48.230  1.00  0.00           H
ATOM   1534 2HD2 ASN A 176     100.050  47.020  46.670  1.00  0.00           H
ATOM   1535  C   ASN A 176      95.270  47.280  45.580  1.00  0.00           C
ATOM   1536  O   ASN A 176      95.250  46.100  45.830  1.00  0.00           O
ATOM   1537  N   PRO A 177      95.010  47.750  44.380  1.00  0.00           N
ATOM   1538  CD  PRO A 177      95.120  49.110  43.960  1.00  0.00           C
ATOM   1539  HD1 PRO A 177      96.100  49.540  44.150  1.00  0.00           H
ATOM   1540  HD2 PRO A 177      94.400  49.680  44.550  1.00  0.00           H
ATOM   1541  CG  PRO A 177      94.880  49.110  42.470  1.00  0.00           C
ATOM   1542  HG1 PRO A 177      95.760  48.820  41.880  1.00  0.00           H
ATOM   1543  HG2 PRO A 177      94.550  50.100  42.150  1.00  0.00           H
ATOM   1544  CB  PRO A 177      93.870  47.940  42.320  1.00  0.00           C
ATOM   1545  HB1 PRO A 177      93.940  47.560  41.300  1.00  0.00           H
ATOM   1546  HB2 PRO A 177      92.830  48.210  42.530  1.00  0.00           H
ATOM   1547  CA  PRO A 177      94.390  46.920  43.330  1.00  0.00           C
ATOM   1548  HA  PRO A 177      93.560  46.310  43.680  1.00  0.00           H
ATOM   1549  C   PRO A 177      95.410  45.910  42.770  1.00  0.00           C
ATOM   1550  O   PRO A 177      95.050  44.920  42.140  1.00  0.00           O
ATOM   1551  N   ILE A 178      96.730  46.130  42.990  1.00  0.00           N
ATOM   1552  H   ILE A 178      96.950  46.890  43.620  1.00  0.00           H
ATOM   1553  CA  ILE A 178      97.810  45.270  42.600  1.00  0.00           C
ATOM   1554  HA  ILE A 178      97.760  45.240  41.510  1.00  0.00           H
ATOM   1555  CB  ILE A 178      99.190  45.960  42.890  1.00  0.00           C
ATOM   1556  HB  ILE A 178      99.290  45.880  43.980  1.00  0.00           H
ATOM   1557  CG2 ILE A 178     100.360  45.150  42.330  1.00  0.00           C
ATOM   1558 1HG2 ILE A 178     100.060  44.660  41.400  1.00  0.00           H
ATOM   1559 2HG2 ILE A 178     101.180  45.830  42.100  1.00  0.00           H
ATOM   1560 3HG2 ILE A 178     100.540  44.410  43.110  1.00  0.00           H
ATOM   1561  CG1 ILE A 178      99.370  47.430  42.430  1.00  0.00           C
ATOM   1562 1HG1 ILE A 178      98.430  47.960  42.510  1.00  0.00           H
ATOM   1563 2HG1 ILE A 178      99.750  47.590  41.420  1.00  0.00           H
ATOM   1564  CD  ILE A 178     100.390  48.130  43.320  1.00  0.00           C
ATOM   1565  HD1 ILE A 178     100.680  48.980  42.700  1.00  0.00           H
ATOM   1566  HD2 ILE A 178      99.990  48.500  44.270  1.00  0.00           H
ATOM   1567  HD3 ILE A 178     101.240  47.470  43.520  1.00  0.00           H
ATOM   1568  C   ILE A 178      97.770  43.880  43.240  1.00  0.00           C
ATOM   1569  O   ILE A 178      98.230  42.900  42.620  1.00  0.00           O
ATOM   1570  N   THR A 179      97.100  43.690  44.360  1.00  0.00           N
ATOM   1571  H   THR A 179      97.020  44.580  44.820  1.00  0.00           H
ATOM   1572  CA  THR A 179      96.950  42.380  45.080  1.00  0.00           C
ATOM   1573  HA  THR A 179      97.330  41.580  44.440  1.00  0.00           H
ATOM   1574  CB  THR A 179      97.870  42.390  46.400  1.00  0.00           C
ATOM   1575  HB  THR A 179      97.660  41.510  47.010  1.00  0.00           H
ATOM   1576  CG2 THR A 179      99.370  42.460  46.040  1.00  0.00           C
ATOM   1577 1HG2 THR A 179      99.620  43.310  45.400  1.00  0.00           H
ATOM   1578 2HG2 THR A 179      99.870  42.560  47.010  1.00  0.00           H
ATOM   1579 3HG2 THR A 179      99.600  41.490  45.620  1.00  0.00           H
ATOM   1580  OG1 THR A 179      97.520  43.490  47.280  1.00  0.00           O
ATOM   1581  HG1 THR A 179      98.150  43.590  48.000  1.00  0.00           H
ATOM   1582  C   THR A 179      95.440  42.190  45.480  1.00  0.00           C
ATOM   1583  O   THR A 179      95.160  41.120  45.990  1.00  0.00           O
ATOM   1584  N   MET A 180      94.580  43.230  45.270  1.00  0.00           N
ATOM   1585  H   MET A 180      94.990  44.070  44.900  1.00  0.00           H
ATOM   1586  CA  MET A 180      93.210  43.210  45.520  1.00  0.00           C
ATOM   1587  HA  MET A 180      92.860  44.220  45.310  1.00  0.00           H
ATOM   1588  CB  MET A 180      92.440  42.270  44.560  1.00  0.00           C
ATOM   1589  HB1 MET A 180      92.550  41.220  44.840  1.00  0.00           H
ATOM   1590  HB2 MET A 180      92.870  42.380  43.570  1.00  0.00           H
ATOM   1591  CG  MET A 180      90.950  42.590  44.460  1.00  0.00           C
ATOM   1592  HG1 MET A 180      90.430  42.280  45.360  1.00  0.00           H
ATOM   1593  HG2 MET A 180      90.630  41.880  43.700  1.00  0.00           H
ATOM   1594  SD  MET A 180      90.450  44.200  43.960  1.00  0.00           S
ATOM   1595  CE  MET A 180      88.810  43.900  43.240  1.00  0.00           C
ATOM   1596  HE1 MET A 180      88.430  44.840  42.820  1.00  0.00           H
ATOM   1597  HE2 MET A 180      88.810  43.050  42.560  1.00  0.00           H
ATOM   1598  HE3 MET A 180      88.100  43.660  44.030  1.00  0.00           H
ATOM   1599  C   MET A 180      92.920  43.070  47.040  1.00  0.00           C
ATOM   1600  O   MET A 180      92.120  42.300  47.500  1.00  0.00           O
ATOM   1601  N   GLN A 181      93.650  43.760  47.970  1.00  0.00           N
ATOM   1602  H   GLN A 181      94.420  44.320  47.640  1.00  0.00           H
ATOM   1603  CA  GLN A 181      93.490  43.590  49.420  1.00  0.00           C
ATOM   1604  HA  GLN A 181      92.700  42.870  49.660  1.00  0.00           H
ATOM   1605  CB  GLN A 181      94.680  43.140  50.210  1.00  0.00           C
ATOM   1606  HB1 GLN A 181      94.340  42.890  51.220  1.00  0.00           H
ATOM   1607  HB2 GLN A 181      95.370  43.980  50.250  1.00  0.00           H
ATOM   1608  CG  GLN A 181      95.410  41.900  49.550  1.00  0.00           C
ATOM   1609  HG1 GLN A 181      96.360  41.820  50.090  1.00  0.00           H
ATOM   1610  HG2 GLN A 181      95.790  42.140  48.560  1.00  0.00           H
ATOM   1611  CD  GLN A 181      94.660  40.640  49.540  1.00  0.00           C
ATOM   1612  OE1 GLN A 181      93.680  40.380  50.220  1.00  0.00           O
ATOM   1613  NE2 GLN A 181      94.970  39.700  48.660  1.00  0.00           N
ATOM   1614 1HE2 GLN A 181      95.660  39.770  47.940  1.00  0.00           H
ATOM   1615 2HE2 GLN A 181      94.460  38.830  48.740  1.00  0.00           H
ATOM   1616  C   GLN A 181      92.860  44.850  50.050  1.00  0.00           C
ATOM   1617  O   GLN A 181      93.210  45.940  49.540  1.00  0.00           O
ATOM   1618  N   CYS A 182      91.960  44.740  51.030  1.00  0.00           N
ATOM   1619  H   CYS A 182      91.790  43.820  51.420  1.00  0.00           H
ATOM   1620  CA  CYS A 182      91.540  45.900  51.840  1.00  0.00           C
ATOM   1621  HA  CYS A 182      91.310  46.640  51.080  1.00  0.00           H
ATOM   1622  CB  CYS A 182      90.320  45.560  52.580  1.00  0.00           C
ATOM   1623  HB1 CYS A 182      90.420  44.690  53.240  1.00  0.00           H
ATOM   1624  HB2 CYS A 182      89.610  45.290  51.810  1.00  0.00           H
ATOM   1625  SG  CYS A 182      89.750  46.980  53.540  1.00  0.00           S
ATOM   1626  HG  CYS A 182      90.430  46.670  54.650  1.00  0.00           H
ATOM   1627  C   CYS A 182      92.660  46.380  52.740  1.00  0.00           C
ATOM   1628  O   CYS A 182      92.920  45.850  53.830  1.00  0.00           O
ATOM   1629  N   ILE A 183      93.320  47.460  52.350  1.00  0.00           N
ATOM   1630  H   ILE A 183      93.010  47.890  51.500  1.00  0.00           H
ATOM   1631  CA  ILE A 183      94.340  48.180  53.130  1.00  0.00           C
ATOM   1632  HA  ILE A 183      94.810  47.440  53.790  1.00  0.00           H
ATOM   1633  CB  ILE A 183      95.520  48.650  52.230  1.00  0.00           C
ATOM   1634  HB  ILE A 183      96.290  49.020  52.910  1.00  0.00           H
ATOM   1635  CG2 ILE A 183      96.150  47.400  51.490  1.00  0.00           C
ATOM   1636 1HG2 ILE A 183      96.430  46.620  52.190  1.00  0.00           H
ATOM   1637 2HG2 ILE A 183      95.330  46.950  50.940  1.00  0.00           H
ATOM   1638 3HG2 ILE A 183      96.910  47.770  50.810  1.00  0.00           H
ATOM   1639  CG1 ILE A 183      95.310  49.730  51.100  1.00  0.00           C
ATOM   1640 1HG1 ILE A 183      94.590  49.330  50.390  1.00  0.00           H
ATOM   1641 2HG1 ILE A 183      96.270  49.900  50.620  1.00  0.00           H
ATOM   1642  CD  ILE A 183      94.870  51.130  51.560  1.00  0.00           C
ATOM   1643  HD1 ILE A 183      93.800  51.070  51.780  1.00  0.00           H
ATOM   1644  HD2 ILE A 183      95.530  51.650  52.240  1.00  0.00           H
ATOM   1645  HD3 ILE A 183      94.820  51.790  50.700  1.00  0.00           H
ATOM   1646  C   ILE A 183      93.910  49.340  54.010  1.00  0.00           C
ATOM   1647  O   ILE A 183      94.700  49.640  54.900  1.00  0.00           O
ATOM   1648  N   LYS A 184      92.820  50.050  53.780  1.00  0.00           N
ATOM   1649  H   LYS A 184      92.440  49.750  52.900  1.00  0.00           H
ATOM   1650  CA  LYS A 184      92.140  51.040  54.650  1.00  0.00           C
ATOM   1651  HA  LYS A 184      92.420  50.890  55.690  1.00  0.00           H
ATOM   1652  CB  LYS A 184      92.520  52.500  54.280  1.00  0.00           C
ATOM   1653  HB1 LYS A 184      91.760  53.140  54.730  1.00  0.00           H
ATOM   1654  HB2 LYS A 184      92.410  52.620  53.200  1.00  0.00           H
ATOM   1655  CG  LYS A 184      93.910  52.930  54.690  1.00  0.00           C
ATOM   1656  HG1 LYS A 184      94.650  52.240  54.290  1.00  0.00           H
ATOM   1657  HG2 LYS A 184      93.960  52.890  55.780  1.00  0.00           H
ATOM   1658  CD  LYS A 184      94.120  54.320  54.060  1.00  0.00           C
ATOM   1659  HD1 LYS A 184      93.280  54.970  54.310  1.00  0.00           H
ATOM   1660  HD2 LYS A 184      94.220  54.340  52.970  1.00  0.00           H
ATOM   1661  CE  LYS A 184      95.350  54.880  54.790  1.00  0.00           C
ATOM   1662  HE1 LYS A 184      96.160  54.190  54.540  1.00  0.00           H
ATOM   1663  HE2 LYS A 184      95.180  54.910  55.860  1.00  0.00           H
ATOM   1664  NZ  LYS A 184      95.770  56.250  54.370  1.00  0.00           N
ATOM   1665  HZ1 LYS A 184      95.990  56.410  53.390  1.00  0.00           H
ATOM   1666  HZ2 LYS A 184      94.960  56.830  54.550  1.00  0.00           H
ATOM   1667  HZ3 LYS A 184      96.530  56.550  54.950  1.00  0.00           H
ATOM   1668  C   LYS A 184      90.630  50.830  54.640  1.00  0.00           C
ATOM   1669  O   LYS A 184      89.940  50.480  53.640  1.00  0.00           O
ATOM   1670  N   HIS A 185      90.010  51.160  55.790  1.00  0.00           N
ATOM   1671  H   HIS A 185      90.590  51.290  56.600  1.00  0.00           H
ATOM   1672  CA  HIS A 185      88.580  51.180  55.990  1.00  0.00           C
ATOM   1673  HA  HIS A 185      88.150  51.180  54.990  1.00  0.00           H
ATOM   1674  CB  HIS A 185      88.210  49.740  56.490  1.00  0.00           C
ATOM   1675  HB1 HIS A 185      88.590  49.100  55.700  1.00  0.00           H
ATOM   1676  HB2 HIS A 185      87.130  49.590  56.520  1.00  0.00           H
ATOM   1677  CG  HIS A 185      88.750  49.360  57.810  1.00  0.00           C
ATOM   1678  ND1 HIS A 185      90.090  49.200  58.090  1.00  0.00           N
ATOM   1679  CE1 HIS A 185      90.290  48.860  59.330  1.00  0.00           C
ATOM   1680  HE1 HIS A 185      91.240  48.800  59.840  1.00  0.00           H
ATOM   1681  NE2 HIS A 185      89.050  48.600  59.850  1.00  0.00           N
ATOM   1682  HE2 HIS A 185      88.900  48.550  60.850  1.00  0.00           H
ATOM   1683  CD2 HIS A 185      88.110  48.920  58.910  1.00  0.00           C
ATOM   1684  HD2 HIS A 185      87.060  48.770  59.060  1.00  0.00           H
ATOM   1685  C   HIS A 185      88.070  52.340  56.930  1.00  0.00           C
ATOM   1686  O   HIS A 185      88.780  52.640  57.880  1.00  0.00           O
ATOM   1687  N   TYR A 186      86.840  52.890  56.670  1.00  0.00           N
ATOM   1688  H   TYR A 186      86.480  52.690  55.750  1.00  0.00           H
ATOM   1689  CA  TYR A 186      86.400  54.060  57.420  1.00  0.00           C
ATOM   1690  HA  TYR A 186      87.020  54.320  58.280  1.00  0.00           H
ATOM   1691  CB  TYR A 186      86.270  55.290  56.470  1.00  0.00           C
ATOM   1692  HB1 TYR A 186      85.770  56.090  57.010  1.00  0.00           H
ATOM   1693  HB2 TYR A 186      85.610  54.990  55.660  1.00  0.00           H
ATOM   1694  CG  TYR A 186      87.520  55.890  55.870  1.00  0.00           C
ATOM   1695  CD1 TYR A 186      87.320  56.830  54.800  1.00  0.00           C
ATOM   1696  HD1 TYR A 186      86.340  57.220  54.560  1.00  0.00           H
ATOM   1697  CE1 TYR A 186      88.480  57.420  54.260  1.00  0.00           C
ATOM   1698  HE1 TYR A 186      88.450  58.250  53.570  1.00  0.00           H
ATOM   1699  CZ  TYR A 186      89.770  57.040  54.650  1.00  0.00           C
ATOM   1700  OH  TYR A 186      90.740  57.720  54.010  1.00  0.00           O
ATOM   1701  HH  TYR A 186      91.620  57.580  54.360  1.00  0.00           H
ATOM   1702  CE2 TYR A 186      89.940  56.260  55.820  1.00  0.00           C
ATOM   1703  HE2 TYR A 186      90.910  56.070  56.260  1.00  0.00           H
ATOM   1704  CD2 TYR A 186      88.760  55.740  56.430  1.00  0.00           C
ATOM   1705  HD2 TYR A 186      88.940  55.090  57.270  1.00  0.00           H
ATOM   1706  C   TYR A 186      85.000  54.000  57.880  1.00  0.00           C
ATOM   1707  O   TYR A 186      84.050  53.500  57.280  1.00  0.00           O
ATOM   1708  N   VAL A 187      84.900  54.510  59.130  1.00  0.00           N
ATOM   1709  H   VAL A 187      85.640  55.090  59.490  1.00  0.00           H
ATOM   1710  CA  VAL A 187      83.810  54.150  60.100  1.00  0.00           C
ATOM   1711  HA  VAL A 187      83.780  53.070  60.250  1.00  0.00           H
ATOM   1712  CB  VAL A 187      84.080  54.810  61.460  1.00  0.00           C
ATOM   1713  HB  VAL A 187      85.040  54.410  61.810  1.00  0.00           H
ATOM   1714  CG1 VAL A 187      84.200  56.270  61.490  1.00  0.00           C
ATOM   1715 1HG1 VAL A 187      84.810  56.620  60.660  1.00  0.00           H
ATOM   1716 2HG1 VAL A 187      83.190  56.680  61.490  1.00  0.00           H
ATOM   1717 3HG1 VAL A 187      84.770  56.570  62.370  1.00  0.00           H
ATOM   1718  CG2 VAL A 187      82.980  54.410  62.480  1.00  0.00           C
ATOM   1719 1HG2 VAL A 187      83.100  54.960  63.410  1.00  0.00           H
ATOM   1720 2HG2 VAL A 187      81.980  54.610  62.080  1.00  0.00           H
ATOM   1721 3HG2 VAL A 187      83.060  53.340  62.660  1.00  0.00           H
ATOM   1722  C   VAL A 187      82.510  54.500  59.510  1.00  0.00           C
ATOM   1723  O   VAL A 187      82.330  55.600  58.940  1.00  0.00           O
ATOM   1724  N   GLY A 188      81.490  53.650  59.700  1.00  0.00           N
ATOM   1725  H   GLY A 188      81.610  52.700  60.040  1.00  0.00           H
ATOM   1726  CA  GLY A 188      80.150  54.170  59.330  1.00  0.00           C
ATOM   1727  HA1 GLY A 188      79.770  53.410  58.640  1.00  0.00           H
ATOM   1728  HA2 GLY A 188      80.110  55.150  58.860  1.00  0.00           H
ATOM   1729  C   GLY A 188      79.190  54.230  60.500  1.00  0.00           C
ATOM   1730  O   GLY A 188      79.560  54.210  61.660  1.00  0.00           O
ATOM   1731  N   HIS A 189      77.920  54.220  60.260  1.00  0.00           N
ATOM   1732  H   HIS A 189      77.780  54.460  59.290  1.00  0.00           H
ATOM   1733  CA  HIS A 189      76.750  54.170  61.220  1.00  0.00           C
ATOM   1734  HA  HIS A 189      77.060  53.780  62.190  1.00  0.00           H
ATOM   1735  CB  HIS A 189      76.200  55.640  61.470  1.00  0.00           C
ATOM   1736  HB1 HIS A 189      75.520  55.600  62.320  1.00  0.00           H
ATOM   1737  HB2 HIS A 189      75.630  56.060  60.640  1.00  0.00           H
ATOM   1738  CG  HIS A 189      77.240  56.630  61.960  1.00  0.00           C
ATOM   1739  ND1 HIS A 189      78.220  56.290  62.850  1.00  0.00           N
ATOM   1740  HD1 HIS A 189      78.310  55.390  63.310  1.00  0.00           H
ATOM   1741  CE1 HIS A 189      79.030  57.350  63.110  1.00  0.00           C
ATOM   1742  HE1 HIS A 189      79.880  57.520  63.770  1.00  0.00           H
ATOM   1743  NE2 HIS A 189      78.530  58.400  62.350  1.00  0.00           N
ATOM   1744  HE2 HIS A 189      78.800  59.360  62.490  1.00  0.00           H
ATOM   1745  CD2 HIS A 189      77.380  57.950  61.630  1.00  0.00           C
ATOM   1746  HD2 HIS A 189      76.740  58.590  61.040  1.00  0.00           H
ATOM   1747  C   HIS A 189      75.590  53.280  60.720  1.00  0.00           C
ATOM   1748  O   HIS A 189      74.420  53.580  60.990  1.00  0.00           O
ATOM   1749  N   GLY A 190      75.850  52.190  59.940  1.00  0.00           N
ATOM   1750  H   GLY A 190      76.800  52.080  59.620  1.00  0.00           H
ATOM   1751  CA  GLY A 190      74.910  51.240  59.300  1.00  0.00           C
ATOM   1752  HA1 GLY A 190      74.230  50.850  60.050  1.00  0.00           H
ATOM   1753  HA2 GLY A 190      75.580  50.480  58.890  1.00  0.00           H
ATOM   1754  C   GLY A 190      74.070  51.750  58.170  1.00  0.00           C
ATOM   1755  O   GLY A 190      73.240  50.980  57.650  1.00  0.00           O
ATOM   1756  N   ASN A 191      74.120  52.990  57.700  1.00  0.00           N
ATOM   1757  H   ASN A 191      74.930  53.520  58.030  1.00  0.00           H
ATOM   1758  CA  ASN A 191      73.340  53.550  56.690  1.00  0.00           C
ATOM   1759  HA  ASN A 191      72.420  52.960  56.660  1.00  0.00           H
ATOM   1760  CB  ASN A 191      73.040  55.010  57.000  1.00  0.00           C
ATOM   1761  HB1 ASN A 191      72.130  55.350  56.510  1.00  0.00           H
ATOM   1762  HB2 ASN A 191      73.890  55.590  56.650  1.00  0.00           H
ATOM   1763  CG  ASN A 191      72.870  55.420  58.500  1.00  0.00           C
ATOM   1764  OD1 ASN A 191      73.500  56.370  58.980  1.00  0.00           O
ATOM   1765  ND2 ASN A 191      72.030  54.680  59.210  1.00  0.00           N
ATOM   1766 1HD2 ASN A 191      71.810  53.750  58.890  1.00  0.00           H
ATOM   1767 2HD2 ASN A 191      71.950  54.770  60.210  1.00  0.00           H
ATOM   1768  C   ASN A 191      74.100  53.470  55.340  1.00  0.00           C
ATOM   1769  O   ASN A 191      75.260  53.890  55.340  1.00  0.00           O
ATOM   1770  N   ALA A 192      73.500  52.890  54.320  1.00  0.00           N
ATOM   1771  H   ALA A 192      72.570  52.530  54.420  1.00  0.00           H
ATOM   1772  CA  ALA A 192      74.170  52.580  53.000  1.00  0.00           C
ATOM   1773  HA  ALA A 192      74.880  51.780  53.200  1.00  0.00           H
ATOM   1774  CB  ALA A 192      73.070  51.970  52.090  1.00  0.00           C
ATOM   1775  HB1 ALA A 192      73.500  51.630  51.150  1.00  0.00           H
ATOM   1776  HB2 ALA A 192      72.610  51.170  52.670  1.00  0.00           H
ATOM   1777  HB3 ALA A 192      72.350  52.730  51.790  1.00  0.00           H
ATOM   1778  C   ALA A 192      74.760  53.860  52.390  1.00  0.00           C
ATOM   1779  O   ALA A 192      74.280  54.960  52.600  1.00  0.00           O
ATOM   1780  N   ILE A 193      75.760  53.650  51.540  1.00  0.00           N
ATOM   1781  H   ILE A 193      76.000  52.670  51.520  1.00  0.00           H
ATOM   1782  CA  ILE A 193      76.200  54.610  50.570  1.00  0.00           C
ATOM   1783  HA  ILE A 193      75.930  55.640  50.770  1.00  0.00           H
ATOM   1784  CB  ILE A 193      77.730  54.580  50.520  1.00  0.00           C
ATOM   1785  HB  ILE A 193      78.050  53.560  50.690  1.00  0.00           H
ATOM   1786  CG2 ILE A 193      78.390  55.110  49.190  1.00  0.00           C
ATOM   1787 1HG2 ILE A 193      78.190  56.160  49.000  1.00  0.00           H
ATOM   1788 2HG2 ILE A 193      79.470  54.960  49.210  1.00  0.00           H
ATOM   1789 3HG2 ILE A 193      77.940  54.560  48.360  1.00  0.00           H
ATOM   1790  CG1 ILE A 193      78.190  55.550  51.670  1.00  0.00           C
ATOM   1791 1HG1 ILE A 193      77.590  55.560  52.570  1.00  0.00           H
ATOM   1792 2HG1 ILE A 193      78.070  56.600  51.420  1.00  0.00           H
ATOM   1793  CD  ILE A 193      79.620  55.300  52.200  1.00  0.00           C
ATOM   1794  HD1 ILE A 193      80.360  55.370  51.390  1.00  0.00           H
ATOM   1795  HD2 ILE A 193      79.830  55.940  53.050  1.00  0.00           H
ATOM   1796  HD3 ILE A 193      79.720  54.270  52.540  1.00  0.00           H
ATOM   1797  C   ILE A 193      75.610  54.250  49.220  1.00  0.00           C
ATOM   1798  O   ILE A 193      75.480  53.130  48.800  1.00  0.00           O
ATOM   1799  N   ASN A 194      75.350  55.290  48.400  1.00  0.00           N
ATOM   1800  H   ASN A 194      75.610  56.200  48.740  1.00  0.00           H
ATOM   1801  CA  ASN A 194      74.840  55.210  46.950  1.00  0.00           C
ATOM   1802  HA  ASN A 194      74.600  54.210  46.600  1.00  0.00           H
ATOM   1803  CB  ASN A 194      73.640  56.090  46.890  1.00  0.00           C
ATOM   1804  HB1 ASN A 194      73.230  55.970  45.890  1.00  0.00           H
ATOM   1805  HB2 ASN A 194      73.840  57.090  47.270  1.00  0.00           H
ATOM   1806  CG  ASN A 194      72.520  55.610  47.850  1.00  0.00           C
ATOM   1807  OD1 ASN A 194      72.070  54.450  47.740  1.00  0.00           O
ATOM   1808  ND2 ASN A 194      71.950  56.410  48.690  1.00  0.00           N
ATOM   1809 1HD2 ASN A 194      72.180  57.380  48.860  1.00  0.00           H
ATOM   1810 2HD2 ASN A 194      71.160  56.010  49.180  1.00  0.00           H
ATOM   1811  C   ASN A 194      75.880  55.620  45.830  1.00  0.00           C
ATOM   1812  O   ASN A 194      75.890  55.080  44.680  1.00  0.00           O
ATOM   1813  N   GLU A 195      76.780  56.600  46.140  1.00  0.00           N
ATOM   1814  H   GLU A 195      76.730  57.040  47.050  1.00  0.00           H
ATOM   1815  CA  GLU A 195      77.890  56.910  45.170  1.00  0.00           C
ATOM   1816  HA  GLU A 195      78.130  55.970  44.670  1.00  0.00           H
ATOM   1817  CB  GLU A 195      77.530  57.920  44.080  1.00  0.00           C
ATOM   1818  HB1 GLU A 195      77.040  58.820  44.430  1.00  0.00           H
ATOM   1819  HB2 GLU A 195      76.720  57.440  43.520  1.00  0.00           H
ATOM   1820  CG  GLU A 195      78.540  58.190  43.000  1.00  0.00           C
ATOM   1821  HG1 GLU A 195      79.020  57.220  42.830  1.00  0.00           H
ATOM   1822  HG2 GLU A 195      79.350  58.820  43.350  1.00  0.00           H
ATOM   1823  CD  GLU A 195      78.070  58.720  41.640  1.00  0.00           C
ATOM   1824  OE1 GLU A 195      77.140  59.580  41.680  1.00  0.00           O
ATOM   1825  OE2 GLU A 195      78.540  58.140  40.640  1.00  0.00           O
ATOM   1826  C   GLU A 195      79.180  57.320  45.890  1.00  0.00           C
ATOM   1827  O   GLU A 195      79.270  58.080  46.830  1.00  0.00           O
ATOM   1828  N   LEU A 196      80.320  56.870  45.350  1.00  0.00           N
ATOM   1829  H   LEU A 196      80.260  56.180  44.620  1.00  0.00           H
ATOM   1830  CA  LEU A 196      81.670  57.410  45.600  1.00  0.00           C
ATOM   1831  HA  LEU A 196      81.560  58.160  46.380  1.00  0.00           H
ATOM   1832  CB  LEU A 196      82.670  56.380  46.130  1.00  0.00           C
ATOM   1833  HB1 LEU A 196      83.500  56.990  46.500  1.00  0.00           H
ATOM   1834  HB2 LEU A 196      83.100  55.860  45.270  1.00  0.00           H
ATOM   1835  CG  LEU A 196      82.300  55.380  47.250  1.00  0.00           C
ATOM   1836  HG  LEU A 196      81.430  54.810  46.930  1.00  0.00           H
ATOM   1837  CD1 LEU A 196      83.290  54.340  47.660  1.00  0.00           C
ATOM   1838 1HD1 LEU A 196      84.250  54.840  47.800  1.00  0.00           H
ATOM   1839 2HD1 LEU A 196      82.900  53.860  48.550  1.00  0.00           H
ATOM   1840 3HD1 LEU A 196      83.420  53.620  46.850  1.00  0.00           H
ATOM   1841  CD2 LEU A 196      81.960  56.300  48.440  1.00  0.00           C
ATOM   1842 1HD2 LEU A 196      81.660  55.550  49.170  1.00  0.00           H
ATOM   1843 2HD2 LEU A 196      82.940  56.670  48.750  1.00  0.00           H
ATOM   1844 3HD2 LEU A 196      81.070  56.870  48.210  1.00  0.00           H
ATOM   1845  C   LEU A 196      82.330  58.060  44.380  1.00  0.00           C
ATOM   1846  O   LEU A 196      82.330  57.470  43.300  1.00  0.00           O
ATOM   1847  N   LYS A 197      82.940  59.210  44.560  1.00  0.00           N
ATOM   1848  H   LYS A 197      82.900  59.650  45.460  1.00  0.00           H
ATOM   1849  CA  LYS A 197      83.750  59.840  43.460  1.00  0.00           C
ATOM   1850  HA  LYS A 197      84.090  59.050  42.780  1.00  0.00           H
ATOM   1851  CB  LYS A 197      82.940  60.810  42.600  1.00  0.00           C
ATOM   1852  HB1 LYS A 197      83.580  61.440  41.980  1.00  0.00           H
ATOM   1853  HB2 LYS A 197      82.460  61.500  43.290  1.00  0.00           H
ATOM   1854  CG  LYS A 197      81.950  60.130  41.660  1.00  0.00           C
ATOM   1855  HG1 LYS A 197      81.110  59.960  42.330  1.00  0.00           H
ATOM   1856  HG2 LYS A 197      82.290  59.210  41.180  1.00  0.00           H
ATOM   1857  CD  LYS A 197      81.420  61.140  40.580  1.00  0.00           C
ATOM   1858  HD1 LYS A 197      82.290  61.560  40.080  1.00  0.00           H
ATOM   1859  HD2 LYS A 197      80.840  61.940  41.040  1.00  0.00           H
ATOM   1860  CE  LYS A 197      80.470  60.520  39.550  1.00  0.00           C
ATOM   1861  HE1 LYS A 197      79.450  60.870  39.690  1.00  0.00           H
ATOM   1862  HE2 LYS A 197      80.420  59.440  39.720  1.00  0.00           H
ATOM   1863  NZ  LYS A 197      80.890  60.910  38.200  1.00  0.00           N
ATOM   1864  HZ1 LYS A 197      80.610  61.870  38.080  1.00  0.00           H
ATOM   1865  HZ2 LYS A 197      81.890  60.880  38.070  1.00  0.00           H
ATOM   1866  HZ3 LYS A 197      80.440  60.360  37.480  1.00  0.00           H
ATOM   1867  C   LYS A 197      84.890  60.530  44.010  1.00  0.00           C
ATOM   1868  O   LYS A 197      84.740  61.240  44.990  1.00  0.00           O
ATOM   1869  N   PHE A 198      86.030  60.310  43.390  1.00  0.00           N
ATOM   1870  H   PHE A 198      86.040  59.630  42.640  1.00  0.00           H
ATOM   1871  CA  PHE A 198      87.270  61.040  43.690  1.00  0.00           C
ATOM   1872  HA  PHE A 198      87.360  61.210  44.760  1.00  0.00           H
ATOM   1873  CB  PHE A 198      88.510  60.140  43.420  1.00  0.00           C
ATOM   1874  HB1 PHE A 198      89.360  60.780  43.600  1.00  0.00           H
ATOM   1875  HB2 PHE A 198      88.690  59.800  42.400  1.00  0.00           H
ATOM   1876  CG  PHE A 198      88.700  58.970  44.450  1.00  0.00           C
ATOM   1877  CD1 PHE A 198      89.390  59.210  45.680  1.00  0.00           C
ATOM   1878  HD1 PHE A 198      89.710  60.210  45.940  1.00  0.00           H
ATOM   1879  CE1 PHE A 198      89.650  58.100  46.470  1.00  0.00           C
ATOM   1880  HE1 PHE A 198      90.270  58.250  47.350  1.00  0.00           H
ATOM   1881  CZ  PHE A 198      89.240  56.850  46.080  1.00  0.00           C
ATOM   1882  HZ  PHE A 198      89.380  56.110  46.860  1.00  0.00           H
ATOM   1883  CE2 PHE A 198      88.560  56.590  44.840  1.00  0.00           C
ATOM   1884  HE2 PHE A 198      88.140  55.630  44.610  1.00  0.00           H
ATOM   1885  CD2 PHE A 198      88.340  57.640  44.010  1.00  0.00           C
ATOM   1886  HD2 PHE A 198      87.860  57.480  43.060  1.00  0.00           H
ATOM   1887  C   PHE A 198      87.410  62.340  42.860  1.00  0.00           C
ATOM   1888  O   PHE A 198      87.090  62.330  41.680  1.00  0.00           O
ATOM   1889  N   HIS A 199      87.730  63.470  43.490  1.00  0.00           N
ATOM   1890  H   HIS A 199      87.920  63.360  44.480  1.00  0.00           H
ATOM   1891  CA  HIS A 199      87.890  64.830  42.860  1.00  0.00           C
ATOM   1892  HA  HIS A 199      86.910  65.230  42.610  1.00  0.00           H
ATOM   1893  CB  HIS A 199      88.620  65.680  43.940  1.00  0.00           C
ATOM   1894  HB1 HIS A 199      89.610  65.260  44.100  1.00  0.00           H
ATOM   1895  HB2 HIS A 199      88.110  65.570  44.900  1.00  0.00           H
ATOM   1896  CG  HIS A 199      88.780  67.110  43.690  1.00  0.00           C
ATOM   1897  ND1 HIS A 199      89.430  67.760  42.640  1.00  0.00           N
ATOM   1898  CE1 HIS A 199      89.380  69.080  42.950  1.00  0.00           C
ATOM   1899  HE1 HIS A 199      89.790  69.900  42.380  1.00  0.00           H
ATOM   1900  NE2 HIS A 199      88.690  69.240  44.070  1.00  0.00           N
ATOM   1901  HE2 HIS A 199      88.680  70.080  44.630  1.00  0.00           H
ATOM   1902  CD2 HIS A 199      88.380  68.010  44.590  1.00  0.00           C
ATOM   1903  HD2 HIS A 199      87.740  67.790  45.430  1.00  0.00           H
ATOM   1904  C   HIS A 199      88.760  64.830  41.640  1.00  0.00           C
ATOM   1905  O   HIS A 199      89.800  64.130  41.650  1.00  0.00           O
ATOM   1906  N   PRO A 200      88.480  65.640  40.590  1.00  0.00           N
ATOM   1907  CD  PRO A 200      87.330  66.570  40.480  1.00  0.00           C
ATOM   1908  HD1 PRO A 200      87.340  67.270  41.320  1.00  0.00           H
ATOM   1909  HD2 PRO A 200      86.470  65.900  40.510  1.00  0.00           H
ATOM   1910  CG  PRO A 200      87.440  67.130  39.060  1.00  0.00           C
ATOM   1911  HG1 PRO A 200      87.940  68.090  38.990  1.00  0.00           H
ATOM   1912  HG2 PRO A 200      86.450  67.290  38.630  1.00  0.00           H
ATOM   1913  CB  PRO A 200      88.190  66.100  38.200  1.00  0.00           C
ATOM   1914  HB1 PRO A 200      88.830  66.550  37.450  1.00  0.00           H
ATOM   1915  HB2 PRO A 200      87.390  65.460  37.830  1.00  0.00           H
ATOM   1916  CA  PRO A 200      89.130  65.450  39.230  1.00  0.00           C
ATOM   1917  HA  PRO A 200      89.240  64.390  39.020  1.00  0.00           H
ATOM   1918  C   PRO A 200      90.570  66.030  39.250  1.00  0.00           C
ATOM   1919  O   PRO A 200      91.450  65.580  38.520  1.00  0.00           O
ATOM   1920  N   ARG A 201      90.830  67.100  40.030  1.00  0.00           N
ATOM   1921  H   ARG A 201      90.040  67.460  40.530  1.00  0.00           H
ATOM   1922  CA  ARG A 201      92.140  67.830  40.080  1.00  0.00           C
ATOM   1923  HA  ARG A 201      92.700  67.540  39.190  1.00  0.00           H
ATOM   1924  CB  ARG A 201      91.900  69.300  40.040  1.00  0.00           C
ATOM   1925  HB1 ARG A 201      92.670  69.920  40.520  1.00  0.00           H
ATOM   1926  HB2 ARG A 201      91.100  69.660  40.690  1.00  0.00           H
ATOM   1927  CG  ARG A 201      91.580  69.760  38.650  1.00  0.00           C
ATOM   1928  HG1 ARG A 201      90.600  69.410  38.310  1.00  0.00           H
ATOM   1929  HG2 ARG A 201      92.230  69.400  37.860  1.00  0.00           H
ATOM   1930  CD  ARG A 201      91.570  71.290  38.440  1.00  0.00           C
ATOM   1931  HD1 ARG A 201      92.460  71.750  38.890  1.00  0.00           H
ATOM   1932  HD2 ARG A 201      90.680  71.650  38.960  1.00  0.00           H
ATOM   1933  NE  ARG A 201      91.570  71.690  37.010  1.00  0.00           N
ATOM   1934  HE  ARG A 201      91.480  70.910  36.370  1.00  0.00           H
ATOM   1935  CZ  ARG A 201      91.880  72.920  36.670  1.00  0.00           C
ATOM   1936  NH1 ARG A 201      92.080  73.850  37.580  1.00  0.00           N
ATOM   1937 1HH1 ARG A 201      92.130  73.580  38.550  1.00  0.00           H
ATOM   1938 2HH1 ARG A 201      92.090  74.840  37.350  1.00  0.00           H
ATOM   1939  NH2 ARG A 201      91.950  73.270  35.440  1.00  0.00           N
ATOM   1940 1HH2 ARG A 201      91.900  72.580  34.710  1.00  0.00           H
ATOM   1941 2HH2 ARG A 201      92.220  74.200  35.130  1.00  0.00           H
ATOM   1942  C   ARG A 201      93.090  67.410  41.210  1.00  0.00           C
ATOM   1943  O   ARG A 201      94.290  67.230  40.980  1.00  0.00           O
ATOM   1944  N   ASP A 202      92.530  67.030  42.370  1.00  0.00           N
ATOM   1945  H   ASP A 202      91.530  67.080  42.470  1.00  0.00           H
ATOM   1946  CA  ASP A 202      93.310  66.260  43.420  1.00  0.00           C
ATOM   1947  HA  ASP A 202      94.210  65.900  42.930  1.00  0.00           H
ATOM   1948  CB  ASP A 202      93.630  67.220  44.510  1.00  0.00           C
ATOM   1949  HB1 ASP A 202      92.710  67.440  45.070  1.00  0.00           H
ATOM   1950  HB2 ASP A 202      93.970  68.160  44.090  1.00  0.00           H
ATOM   1951  CG  ASP A 202      94.630  66.630  45.530  1.00  0.00           C
ATOM   1952  OD1 ASP A 202      94.660  67.190  46.630  1.00  0.00           O
ATOM   1953  OD2 ASP A 202      95.190  65.520  45.340  1.00  0.00           O
ATOM   1954  C   ASP A 202      92.630  64.970  43.880  1.00  0.00           C
ATOM   1955  O   ASP A 202      91.700  65.060  44.800  1.00  0.00           O
ATOM   1956  N   PRO A 203      92.940  63.780  43.310  1.00  0.00           N
ATOM   1957  CD  PRO A 203      93.530  63.650  41.920  1.00  0.00           C
ATOM   1958  HD1 PRO A 203      94.600  63.470  41.900  1.00  0.00           H
ATOM   1959  HD2 PRO A 203      93.160  64.470  41.310  1.00  0.00           H
ATOM   1960  CG  PRO A 203      92.810  62.520  41.320  1.00  0.00           C
ATOM   1961  HG1 PRO A 203      93.410  62.050  40.540  1.00  0.00           H
ATOM   1962  HG2 PRO A 203      91.820  62.820  40.990  1.00  0.00           H
ATOM   1963  CB  PRO A 203      92.580  61.590  42.530  1.00  0.00           C
ATOM   1964  HB1 PRO A 203      93.530  61.070  42.690  1.00  0.00           H
ATOM   1965  HB2 PRO A 203      91.760  60.900  42.360  1.00  0.00           H
ATOM   1966  CA  PRO A 203      92.250  62.550  43.650  1.00  0.00           C
ATOM   1967  HA  PRO A 203      91.170  62.680  43.520  1.00  0.00           H
ATOM   1968  C   PRO A 203      92.460  61.990  45.020  1.00  0.00           C
ATOM   1969  O   PRO A 203      92.160  60.830  45.270  1.00  0.00           O
ATOM   1970  N   ASN A 204      93.000  62.760  45.920  1.00  0.00           N
ATOM   1971  H   ASN A 204      93.150  63.730  45.660  1.00  0.00           H
ATOM   1972  CA  ASN A 204      92.990  62.430  47.360  1.00  0.00           C
ATOM   1973  HA  ASN A 204      93.150  61.360  47.410  1.00  0.00           H
ATOM   1974  CB  ASN A 204      94.190  63.170  48.060  1.00  0.00           C
ATOM   1975  HB1 ASN A 204      94.140  62.920  49.120  1.00  0.00           H
ATOM   1976  HB2 ASN A 204      94.130  64.250  47.980  1.00  0.00           H
ATOM   1977  CG  ASN A 204      95.540  62.680  47.610  1.00  0.00           C
ATOM   1978  OD1 ASN A 204      95.740  61.960  46.660  1.00  0.00           O
ATOM   1979  ND2 ASN A 204      96.570  63.240  48.210  1.00  0.00           N
ATOM   1980 1HD2 ASN A 204      96.430  63.930  48.930  1.00  0.00           H
ATOM   1981 2HD2 ASN A 204      97.500  63.060  47.850  1.00  0.00           H
ATOM   1982  C   ASN A 204      91.640  62.620  48.030  1.00  0.00           C
ATOM   1983  O   ASN A 204      91.450  62.250  49.160  1.00  0.00           O
ATOM   1984  N   LEU A 205      90.770  63.440  47.350  1.00  0.00           N
ATOM   1985  H   LEU A 205      91.020  63.730  46.410  1.00  0.00           H
ATOM   1986  CA  LEU A 205      89.630  64.080  48.010  1.00  0.00           C
ATOM   1987  HA  LEU A 205      89.750  64.030  49.090  1.00  0.00           H
ATOM   1988  CB  LEU A 205      89.620  65.600  47.610  1.00  0.00           C
ATOM   1989  HB1 LEU A 205      88.790  65.920  48.230  1.00  0.00           H
ATOM   1990  HB2 LEU A 205      89.380  65.700  46.550  1.00  0.00           H
ATOM   1991  CG  LEU A 205      90.860  66.460  47.950  1.00  0.00           C
ATOM   1992  HG  LEU A 205      91.640  66.150  47.260  1.00  0.00           H
ATOM   1993  CD1 LEU A 205      90.470  67.930  47.610  1.00  0.00           C
ATOM   1994 1HD1 LEU A 205      91.320  68.580  47.740  1.00  0.00           H
ATOM   1995 2HD1 LEU A 205      90.350  67.980  46.530  1.00  0.00           H
ATOM   1996 3HD1 LEU A 205      89.560  68.360  48.030  1.00  0.00           H
ATOM   1997  CD2 LEU A 205      91.220  66.500  49.450  1.00  0.00           C
ATOM   1998 1HD2 LEU A 205      92.010  67.250  49.570  1.00  0.00           H
ATOM   1999 2HD2 LEU A 205      90.400  66.790  50.090  1.00  0.00           H
ATOM   2000 3HD2 LEU A 205      91.470  65.480  49.750  1.00  0.00           H
ATOM   2001  C   LEU A 205      88.380  63.270  47.610  1.00  0.00           C
ATOM   2002  O   LEU A 205      87.950  63.260  46.460  1.00  0.00           O
ATOM   2003  N   LEU A 206      87.860  62.430  48.530  1.00  0.00           N
ATOM   2004  H   LEU A 206      88.240  62.360  49.460  1.00  0.00           H
ATOM   2005  CA  LEU A 206      86.880  61.380  48.260  1.00  0.00           C
ATOM   2006  HA  LEU A 206      86.830  61.190  47.190  1.00  0.00           H
ATOM   2007  CB  LEU A 206      87.360  60.120  48.920  1.00  0.00           C
ATOM   2008  HB1 LEU A 206      87.370  60.300  49.990  1.00  0.00           H
ATOM   2009  HB2 LEU A 206      88.360  59.790  48.620  1.00  0.00           H
ATOM   2010  CG  LEU A 206      86.500  58.890  48.760  1.00  0.00           C
ATOM   2011  HG  LEU A 206      85.600  59.180  49.310  1.00  0.00           H
ATOM   2012  CD1 LEU A 206      86.060  58.550  47.330  1.00  0.00           C
ATOM   2013 1HD1 LEU A 206      86.860  58.720  46.620  1.00  0.00           H
ATOM   2014 2HD1 LEU A 206      85.790  57.490  47.230  1.00  0.00           H
ATOM   2015 3HD1 LEU A 206      85.300  59.270  47.020  1.00  0.00           H
ATOM   2016  CD2 LEU A 206      87.180  57.680  49.400  1.00  0.00           C
ATOM   2017 1HD2 LEU A 206      87.630  57.960  50.350  1.00  0.00           H
ATOM   2018 2HD2 LEU A 206      86.500  56.830  49.410  1.00  0.00           H
ATOM   2019 3HD2 LEU A 206      88.040  57.370  48.800  1.00  0.00           H
ATOM   2020  C   LEU A 206      85.540  61.830  48.720  1.00  0.00           C
ATOM   2021  O   LEU A 206      85.340  61.990  49.940  1.00  0.00           O
ATOM   2022  N   LEU A 207      84.710  62.180  47.740  1.00  0.00           N
ATOM   2023  H   LEU A 207      84.880  61.880  46.800  1.00  0.00           H
ATOM   2024  CA  LEU A 207      83.240  62.440  47.940  1.00  0.00           C
ATOM   2025  HA  LEU A 207      83.130  62.970  48.880  1.00  0.00           H
ATOM   2026  CB  LEU A 207      82.790  63.230  46.760  1.00  0.00           C
ATOM   2027  HB1 LEU A 207      83.180  62.800  45.840  1.00  0.00           H
ATOM   2028  HB2 LEU A 207      83.260  64.210  46.640  1.00  0.00           H
ATOM   2029  CG  LEU A 207      81.310  63.490  46.630  1.00  0.00           C
ATOM   2030  HG  LEU A 207      80.760  62.550  46.710  1.00  0.00           H
ATOM   2031  CD1 LEU A 207      80.940  64.360  47.830  1.00  0.00           C
ATOM   2032 1HD1 LEU A 207      81.400  65.350  47.810  1.00  0.00           H
ATOM   2033 2HD1 LEU A 207      79.890  64.620  47.710  1.00  0.00           H
ATOM   2034 3HD1 LEU A 207      81.080  63.770  48.730  1.00  0.00           H
ATOM   2035  CD2 LEU A 207      80.920  64.260  45.360  1.00  0.00           C
ATOM   2036 1HD2 LEU A 207      81.440  63.850  44.490  1.00  0.00           H
ATOM   2037 2HD2 LEU A 207      79.840  64.230  45.180  1.00  0.00           H
ATOM   2038 3HD2 LEU A 207      81.330  65.260  45.470  1.00  0.00           H
ATOM   2039  C   LEU A 207      82.440  61.150  48.170  1.00  0.00           C
ATOM   2040  O   LEU A 207      82.300  60.290  47.320  1.00  0.00           O
ATOM   2041  N   SER A 208      81.800  61.000  49.350  1.00  0.00           N
ATOM   2042  H   SER A 208      81.950  61.680  50.090  1.00  0.00           H
ATOM   2043  CA  SER A 208      80.720  60.010  49.530  1.00  0.00           C
ATOM   2044  HA  SER A 208      80.650  59.350  48.660  1.00  0.00           H
ATOM   2045  CB  SER A 208      80.890  59.010  50.700  1.00  0.00           C
ATOM   2046  HB1 SER A 208      81.810  58.460  50.510  1.00  0.00           H
ATOM   2047  HB2 SER A 208      80.070  58.290  50.640  1.00  0.00           H
ATOM   2048  OG  SER A 208      80.990  59.680  51.870  1.00  0.00           O
ATOM   2049  HG  SER A 208      81.740  60.260  51.770  1.00  0.00           H
ATOM   2050  C   SER A 208      79.330  60.650  49.520  1.00  0.00           C
ATOM   2051  O   SER A 208      79.110  61.770  49.980  1.00  0.00           O
ATOM   2052  N   VAL A 209      78.370  59.870  48.890  1.00  0.00           N
ATOM   2053  H   VAL A 209      78.830  59.170  48.320  1.00  0.00           H
ATOM   2054  CA  VAL A 209      76.940  60.190  48.730  1.00  0.00           C
ATOM   2055  HA  VAL A 209      76.720  61.150  49.190  1.00  0.00           H
ATOM   2056  CB  VAL A 209      76.480  60.330  47.280  1.00  0.00           C
ATOM   2057  HB  VAL A 209      76.330  59.300  46.930  1.00  0.00           H
ATOM   2058  CG1 VAL A 209      75.100  60.930  47.250  1.00  0.00           C
ATOM   2059 1HG1 VAL A 209      74.750  61.060  46.220  1.00  0.00           H
ATOM   2060 2HG1 VAL A 209      74.480  60.300  47.890  1.00  0.00           H
ATOM   2061 3HG1 VAL A 209      75.120  61.950  47.630  1.00  0.00           H
ATOM   2062  CG2 VAL A 209      77.410  61.030  46.220  1.00  0.00           C
ATOM   2063 1HG2 VAL A 209      78.370  60.540  46.080  1.00  0.00           H
ATOM   2064 2HG2 VAL A 209      76.800  61.060  45.320  1.00  0.00           H
ATOM   2065 3HG2 VAL A 209      77.730  62.000  46.590  1.00  0.00           H
ATOM   2066  C   VAL A 209      76.100  59.160  49.480  1.00  0.00           C
ATOM   2067  O   VAL A 209      76.250  57.930  49.200  1.00  0.00           O
ATOM   2068  N   SER A 210      75.210  59.530  50.390  1.00  0.00           N
ATOM   2069  H   SER A 210      75.050  60.520  50.520  1.00  0.00           H
ATOM   2070  CA  SER A 210      74.840  58.670  51.510  1.00  0.00           C
ATOM   2071  HA  SER A 210      75.200  57.640  51.390  1.00  0.00           H
ATOM   2072  CB  SER A 210      75.440  59.160  52.840  1.00  0.00           C
ATOM   2073  HB1 SER A 210      75.070  60.150  53.120  1.00  0.00           H
ATOM   2074  HB2 SER A 210      76.520  59.270  52.680  1.00  0.00           H
ATOM   2075  OG  SER A 210      75.260  58.140  53.810  1.00  0.00           O
ATOM   2076  HG  SER A 210      74.840  58.470  54.610  1.00  0.00           H
ATOM   2077  C   SER A 210      73.300  58.620  51.740  1.00  0.00           C
ATOM   2078  O   SER A 210      72.590  59.650  51.500  1.00  0.00           O
ATOM   2079  N   LYS A 211      72.750  57.520  52.100  1.00  0.00           N
ATOM   2080  H   LYS A 211      73.400  56.770  52.300  1.00  0.00           H
ATOM   2081  CA  LYS A 211      71.360  57.240  52.390  1.00  0.00           C
ATOM   2082  HA  LYS A 211      70.800  57.650  51.560  1.00  0.00           H
ATOM   2083  CB  LYS A 211      71.040  55.720  52.470  1.00  0.00           C
ATOM   2084  HB1 LYS A 211      71.670  55.280  53.240  1.00  0.00           H
ATOM   2085  HB2 LYS A 211      71.340  55.230  51.540  1.00  0.00           H
ATOM   2086  CG  LYS A 211      69.610  55.250  52.760  1.00  0.00           C
ATOM   2087  HG1 LYS A 211      68.980  55.820  52.080  1.00  0.00           H
ATOM   2088  HG2 LYS A 211      69.350  55.470  53.800  1.00  0.00           H
ATOM   2089  CD  LYS A 211      69.320  53.700  52.490  1.00  0.00           C
ATOM   2090  HD1 LYS A 211      70.030  53.100  53.040  1.00  0.00           H
ATOM   2091  HD2 LYS A 211      69.520  53.550  51.430  1.00  0.00           H
ATOM   2092  CE  LYS A 211      67.890  53.260  52.940  1.00  0.00           C
ATOM   2093  HE1 LYS A 211      67.580  53.680  53.890  1.00  0.00           H
ATOM   2094  HE2 LYS A 211      67.960  52.180  53.030  1.00  0.00           H
ATOM   2095  NZ  LYS A 211      66.840  53.600  51.920  1.00  0.00           N
ATOM   2096  HZ1 LYS A 211      65.950  53.740  52.380  1.00  0.00           H
ATOM   2097  HZ2 LYS A 211      66.990  54.470  51.420  1.00  0.00           H
ATOM   2098  HZ3 LYS A 211      66.760  52.870  51.230  1.00  0.00           H
ATOM   2099  C   LYS A 211      70.740  57.990  53.600  1.00  0.00           C
ATOM   2100  O   LYS A 211      69.620  58.480  53.590  1.00  0.00           O
ATOM   2101  N   ASP A 212      71.570  58.180  54.650  1.00  0.00           N
ATOM   2102  H   ASP A 212      72.500  57.800  54.590  1.00  0.00           H
ATOM   2103  CA  ASP A 212      71.320  59.170  55.720  1.00  0.00           C
ATOM   2104  HA  ASP A 212      70.250  59.030  55.900  1.00  0.00           H
ATOM   2105  CB  ASP A 212      72.070  58.880  57.060  1.00  0.00           C
ATOM   2106  HB1 ASP A 212      71.840  57.870  57.420  1.00  0.00           H
ATOM   2107  HB2 ASP A 212      71.680  59.430  57.920  1.00  0.00           H
ATOM   2108  CG  ASP A 212      73.540  59.090  56.900  1.00  0.00           C
ATOM   2109  OD1 ASP A 212      74.140  58.690  55.860  1.00  0.00           O
ATOM   2110  OD2 ASP A 212      74.150  59.560  57.890  1.00  0.00           O
ATOM   2111  C   ASP A 212      71.470  60.610  55.300  1.00  0.00           C
ATOM   2112  O   ASP A 212      72.160  61.410  55.910  1.00  0.00           O
ATOM   2113  N   HIS A 213      70.780  61.060  54.230  1.00  0.00           N
ATOM   2114  H   HIS A 213      70.200  60.360  53.780  1.00  0.00           H
ATOM   2115  CA  HIS A 213      70.420  62.470  54.030  1.00  0.00           C
ATOM   2116  HA  HIS A 213      69.730  62.430  53.190  1.00  0.00           H
ATOM   2117  CB  HIS A 213      69.640  63.010  55.270  1.00  0.00           C
ATOM   2118  HB1 HIS A 213      69.160  63.980  55.140  1.00  0.00           H
ATOM   2119  HB2 HIS A 213      70.320  63.130  56.110  1.00  0.00           H
ATOM   2120  CG  HIS A 213      68.490  62.080  55.700  1.00  0.00           C
ATOM   2121  ND1 HIS A 213      67.310  61.840  54.940  1.00  0.00           N
ATOM   2122  CE1 HIS A 213      66.770  60.790  55.570  1.00  0.00           C
ATOM   2123  HE1 HIS A 213      65.850  60.290  55.280  1.00  0.00           H
ATOM   2124  NE2 HIS A 213      67.560  60.380  56.610  1.00  0.00           N
ATOM   2125  HE2 HIS A 213      67.390  59.550  57.170  1.00  0.00           H
ATOM   2126  CD2 HIS A 213      68.610  61.200  56.700  1.00  0.00           C
ATOM   2127  HD2 HIS A 213      69.390  61.140  57.440  1.00  0.00           H
ATOM   2128  C   HIS A 213      71.570  63.410  53.690  1.00  0.00           C
ATOM   2129  O   HIS A 213      71.400  64.610  53.810  1.00  0.00           O
ATOM   2130  N   ALA A 214      72.720  62.920  53.240  1.00  0.00           N
ATOM   2131  H   ALA A 214      72.740  61.920  53.070  1.00  0.00           H
ATOM   2132  CA  ALA A 214      73.960  63.690  53.310  1.00  0.00           C
ATOM   2133  HA  ALA A 214      73.660  64.720  53.160  1.00  0.00           H
ATOM   2134  CB  ALA A 214      74.710  63.450  54.670  1.00  0.00           C
ATOM   2135  HB1 ALA A 214      75.780  63.630  54.650  1.00  0.00           H
ATOM   2136  HB2 ALA A 214      74.410  64.130  55.460  1.00  0.00           H
ATOM   2137  HB3 ALA A 214      74.490  62.410  54.920  1.00  0.00           H
ATOM   2138  C   ALA A 214      74.810  63.400  52.090  1.00  0.00           C
ATOM   2139  O   ALA A 214      74.670  62.430  51.390  1.00  0.00           O
ATOM   2140  N   LEU A 215      75.790  64.280  51.930  1.00  0.00           N
ATOM   2141  H   LEU A 215      75.820  65.040  52.600  1.00  0.00           H
ATOM   2142  CA  LEU A 215      77.170  64.000  51.360  1.00  0.00           C
ATOM   2143  HA  LEU A 215      77.290  62.990  50.990  1.00  0.00           H
ATOM   2144  CB  LEU A 215      77.330  64.840  50.040  1.00  0.00           C
ATOM   2145  HB1 LEU A 215      78.340  64.600  49.710  1.00  0.00           H
ATOM   2146  HB2 LEU A 215      77.480  65.880  50.360  1.00  0.00           H
ATOM   2147  CG  LEU A 215      76.170  64.840  48.970  1.00  0.00           C
ATOM   2148  HG  LEU A 215      75.750  63.830  48.970  1.00  0.00           H
ATOM   2149  CD1 LEU A 215      75.010  65.860  49.200  1.00  0.00           C
ATOM   2150 1HD1 LEU A 215      74.320  65.900  48.360  1.00  0.00           H
ATOM   2151 2HD1 LEU A 215      74.410  65.620  50.070  1.00  0.00           H
ATOM   2152 3HD1 LEU A 215      75.350  66.820  49.560  1.00  0.00           H
ATOM   2153  CD2 LEU A 215      76.670  65.220  47.630  1.00  0.00           C
ATOM   2154 1HD2 LEU A 215      75.920  64.980  46.870  1.00  0.00           H
ATOM   2155 2HD2 LEU A 215      76.930  66.270  47.530  1.00  0.00           H
ATOM   2156 3HD2 LEU A 215      77.560  64.690  47.290  1.00  0.00           H
ATOM   2157  C   LEU A 215      78.270  64.410  52.380  1.00  0.00           C
ATOM   2158  O   LEU A 215      78.090  65.300  53.180  1.00  0.00           O
ATOM   2159  N   ARG A 216      79.430  63.670  52.320  1.00  0.00           N
ATOM   2160  H   ARG A 216      79.580  62.930  51.650  1.00  0.00           H
ATOM   2161  CA  ARG A 216      80.590  63.790  53.330  1.00  0.00           C
ATOM   2162  HA  ARG A 216      80.470  64.780  53.760  1.00  0.00           H
ATOM   2163  CB  ARG A 216      80.350  62.850  54.490  1.00  0.00           C
ATOM   2164  HB1 ARG A 216      81.230  62.880  55.130  1.00  0.00           H
ATOM   2165  HB2 ARG A 216      80.340  61.820  54.130  1.00  0.00           H
ATOM   2166  CG  ARG A 216      79.140  63.260  55.340  1.00  0.00           C
ATOM   2167  HG1 ARG A 216      78.240  63.200  54.740  1.00  0.00           H
ATOM   2168  HG2 ARG A 216      79.400  64.260  55.690  1.00  0.00           H
ATOM   2169  CD  ARG A 216      78.970  62.310  56.500  1.00  0.00           C
ATOM   2170  HD1 ARG A 216      78.350  62.770  57.260  1.00  0.00           H
ATOM   2171  HD2 ARG A 216      80.000  62.140  56.830  1.00  0.00           H
ATOM   2172  NE  ARG A 216      78.370  61.030  56.050  1.00  0.00           N
ATOM   2173  HE  ARG A 216      78.930  60.410  55.480  1.00  0.00           H
ATOM   2174  CZ  ARG A 216      77.180  60.480  56.410  1.00  0.00           C
ATOM   2175  NH1 ARG A 216      76.300  61.160  57.120  1.00  0.00           N
ATOM   2176 1HH1 ARG A 216      76.540  62.010  57.620  1.00  0.00           H
ATOM   2177 2HH1 ARG A 216      75.350  60.870  57.320  1.00  0.00           H
ATOM   2178  NH2 ARG A 216      76.850  59.350  56.030  1.00  0.00           N
ATOM   2179 1HH2 ARG A 216      77.410  58.820  55.390  1.00  0.00           H
ATOM   2180 2HH2 ARG A 216      76.020  58.970  56.460  1.00  0.00           H
ATOM   2181  C   ARG A 216      81.870  63.600  52.590  1.00  0.00           C
ATOM   2182  O   ARG A 216      81.960  62.790  51.660  1.00  0.00           O
ATOM   2183  N   LEU A 217      82.940  64.300  53.020  1.00  0.00           N
ATOM   2184  H   LEU A 217      82.770  64.960  53.760  1.00  0.00           H
ATOM   2185  CA  LEU A 217      84.180  64.360  52.260  1.00  0.00           C
ATOM   2186  HA  LEU A 217      84.180  63.640  51.440  1.00  0.00           H
ATOM   2187  CB  LEU A 217      84.460  65.810  51.790  1.00  0.00           C
ATOM   2188  HB1 LEU A 217      84.640  66.380  52.700  1.00  0.00           H
ATOM   2189  HB2 LEU A 217      83.560  66.280  51.370  1.00  0.00           H
ATOM   2190  CG  LEU A 217      85.740  65.840  50.910  1.00  0.00           C
ATOM   2191  HG  LEU A 217      85.710  64.900  50.360  1.00  0.00           H
ATOM   2192  CD1 LEU A 217      85.610  66.880  49.890  1.00  0.00           C
ATOM   2193 1HD1 LEU A 217      86.510  67.080  49.310  1.00  0.00           H
ATOM   2194 2HD1 LEU A 217      84.780  66.580  49.240  1.00  0.00           H
ATOM   2195 3HD1 LEU A 217      85.300  67.840  50.300  1.00  0.00           H
ATOM   2196  CD2 LEU A 217      87.100  66.090  51.690  1.00  0.00           C
ATOM   2197 1HD2 LEU A 217      87.990  65.750  51.170  1.00  0.00           H
ATOM   2198 2HD2 LEU A 217      87.110  67.140  51.990  1.00  0.00           H
ATOM   2199 3HD2 LEU A 217      87.120  65.490  52.600  1.00  0.00           H
ATOM   2200  C   LEU A 217      85.390  63.910  53.050  1.00  0.00           C
ATOM   2201  O   LEU A 217      85.670  64.440  54.180  1.00  0.00           O
ATOM   2202  N   TRP A 218      86.150  62.940  52.590  1.00  0.00           N
ATOM   2203  H   TRP A 218      86.060  62.650  51.620  1.00  0.00           H
ATOM   2204  CA  TRP A 218      87.350  62.440  53.190  1.00  0.00           C
ATOM   2205  HA  TRP A 218      87.350  62.890  54.190  1.00  0.00           H
ATOM   2206  CB  TRP A 218      87.250  60.960  53.360  1.00  0.00           C
ATOM   2207  HB1 TRP A 218      88.240  60.600  53.610  1.00  0.00           H
ATOM   2208  HB2 TRP A 218      87.160  60.500  52.380  1.00  0.00           H
ATOM   2209  CG  TRP A 218      86.230  60.330  54.210  1.00  0.00           C
ATOM   2210  CD1 TRP A 218      85.060  59.900  53.750  1.00  0.00           C
ATOM   2211  HD1 TRP A 218      84.790  60.030  52.710  1.00  0.00           H
ATOM   2212  NE1 TRP A 218      84.270  59.360  54.760  1.00  0.00           N
ATOM   2213  HE1 TRP A 218      83.390  58.860  54.650  1.00  0.00           H
ATOM   2214  CE2 TRP A 218      84.950  59.330  55.910  1.00  0.00           C
ATOM   2215  CZ2 TRP A 218      84.710  58.720  57.180  1.00  0.00           C
ATOM   2216  HZ2 TRP A 218      83.790  58.160  57.230  1.00  0.00           H
ATOM   2217  CH2 TRP A 218      85.700  58.800  58.140  1.00  0.00           C
ATOM   2218  HH2 TRP A 218      85.530  58.320  59.090  1.00  0.00           H
ATOM   2219  CZ3 TRP A 218      86.920  59.560  57.930  1.00  0.00           C
ATOM   2220  HZ3 TRP A 218      87.580  59.670  58.780  1.00  0.00           H
ATOM   2221  CE3 TRP A 218      87.130  60.180  56.670  1.00  0.00           C
ATOM   2222  HE3 TRP A 218      88.060  60.660  56.420  1.00  0.00           H
ATOM   2223  CD2 TRP A 218      86.180  60.040  55.650  1.00  0.00           C
ATOM   2224  C   TRP A 218      88.670  62.810  52.440  1.00  0.00           C
ATOM   2225  O   TRP A 218      88.790  62.710  51.230  1.00  0.00           O
ATOM   2226  N   ASN A 219      89.770  63.140  53.120  1.00  0.00           N
ATOM   2227  H   ASN A 219      89.550  63.180  54.100  1.00  0.00           H
ATOM   2228  CA  ASN A 219      91.110  63.240  52.580  1.00  0.00           C
ATOM   2229  HA  ASN A 219      90.940  63.470  51.530  1.00  0.00           H
ATOM   2230  CB  ASN A 219      91.830  64.430  53.160  1.00  0.00           C
ATOM   2231  HB1 ASN A 219      91.930  64.240  54.230  1.00  0.00           H
ATOM   2232  HB2 ASN A 219      91.210  65.300  52.960  1.00  0.00           H
ATOM   2233  CG  ASN A 219      93.290  64.600  52.640  1.00  0.00           C
ATOM   2234  OD1 ASN A 219      93.960  63.610  52.310  1.00  0.00           O
ATOM   2235  ND2 ASN A 219      93.660  65.840  52.350  1.00  0.00           N
ATOM   2236 1HD2 ASN A 219      93.170  66.590  52.810  1.00  0.00           H
ATOM   2237 2HD2 ASN A 219      94.500  66.060  51.830  1.00  0.00           H
ATOM   2238  C   ASN A 219      91.770  61.890  52.850  1.00  0.00           C
ATOM   2239  O   ASN A 219      92.010  61.590  54.010  1.00  0.00           O
ATOM   2240  N   ILE A 220      92.050  61.090  51.810  1.00  0.00           N
ATOM   2241  H   ILE A 220      91.820  61.490  50.910  1.00  0.00           H
ATOM   2242  CA  ILE A 220      92.480  59.640  51.810  1.00  0.00           C
ATOM   2243  HA  ILE A 220      92.070  59.260  52.750  1.00  0.00           H
ATOM   2244  CB  ILE A 220      91.860  58.760  50.680  1.00  0.00           C
ATOM   2245  HB  ILE A 220      91.940  57.710  50.950  1.00  0.00           H
ATOM   2246  CG2 ILE A 220      90.370  58.940  50.650  1.00  0.00           C
ATOM   2247 1HG2 ILE A 220      90.110  59.900  50.190  1.00  0.00           H
ATOM   2248 2HG2 ILE A 220      89.890  58.170  50.040  1.00  0.00           H
ATOM   2249 3HG2 ILE A 220      90.060  59.070  51.680  1.00  0.00           H
ATOM   2250  CG1 ILE A 220      92.450  59.070  49.310  1.00  0.00           C
ATOM   2251 1HG1 ILE A 220      93.170  59.880  49.360  1.00  0.00           H
ATOM   2252 2HG1 ILE A 220      91.680  59.390  48.610  1.00  0.00           H
ATOM   2253  CD  ILE A 220      93.290  57.910  48.690  1.00  0.00           C
ATOM   2254  HD1 ILE A 220      92.620  57.200  48.220  1.00  0.00           H
ATOM   2255  HD2 ILE A 220      93.990  58.210  47.910  1.00  0.00           H
ATOM   2256  HD3 ILE A 220      93.900  57.400  49.440  1.00  0.00           H
ATOM   2257  C   ILE A 220      93.970  59.380  52.020  1.00  0.00           C
ATOM   2258  O   ILE A 220      94.550  58.350  51.780  1.00  0.00           O
ATOM   2259  N   GLN A 221      94.650  60.390  52.480  1.00  0.00           N
ATOM   2260  H   GLN A 221      94.140  61.260  52.560  1.00  0.00           H
ATOM   2261  CA  GLN A 221      96.110  60.300  52.800  1.00  0.00           C
ATOM   2262  HA  GLN A 221      96.470  59.270  52.730  1.00  0.00           H
ATOM   2263  CB  GLN A 221      96.880  61.180  51.790  1.00  0.00           C
ATOM   2264  HB1 GLN A 221      97.900  61.350  52.140  1.00  0.00           H
ATOM   2265  HB2 GLN A 221      96.340  62.130  51.740  1.00  0.00           H
ATOM   2266  CG  GLN A 221      97.010  60.500  50.400  1.00  0.00           C
ATOM   2267  HG1 GLN A 221      97.390  61.280  49.730  1.00  0.00           H
ATOM   2268  HG2 GLN A 221      96.060  60.100  50.030  1.00  0.00           H
ATOM   2269  CD  GLN A 221      98.100  59.420  50.200  1.00  0.00           C
ATOM   2270  OE1 GLN A 221      98.840  59.000  51.030  1.00  0.00           O
ATOM   2271  NE2 GLN A 221      98.200  58.820  49.030  1.00  0.00           N
ATOM   2272 1HE2 GLN A 221      97.480  58.950  48.330  1.00  0.00           H
ATOM   2273 2HE2 GLN A 221      99.010  58.270  48.790  1.00  0.00           H
ATOM   2274  C   GLN A 221      96.350  60.720  54.240  1.00  0.00           C
ATOM   2275  O   GLN A 221      97.320  60.300  54.850  1.00  0.00           O
ATOM   2276  N   THR A 222      95.410  61.600  54.770  1.00  0.00           N
ATOM   2277  H   THR A 222      94.780  62.050  54.110  1.00  0.00           H
ATOM   2278  CA  THR A 222      95.380  61.840  56.210  1.00  0.00           C
ATOM   2279  HA  THR A 222      96.300  61.460  56.660  1.00  0.00           H
ATOM   2280  CB  THR A 222      95.410  63.370  56.540  1.00  0.00           C
ATOM   2281  HB  THR A 222      95.190  63.490  57.600  1.00  0.00           H
ATOM   2282  CG2 THR A 222      96.770  64.000  56.190  1.00  0.00           C
ATOM   2283 1HG2 THR A 222      96.950  64.960  56.680  1.00  0.00           H
ATOM   2284 2HG2 THR A 222      97.570  63.410  56.630  1.00  0.00           H
ATOM   2285 3HG2 THR A 222      96.970  64.060  55.120  1.00  0.00           H
ATOM   2286  OG1 THR A 222      94.430  64.140  55.920  1.00  0.00           O
ATOM   2287  HG1 THR A 222      94.650  65.050  56.120  1.00  0.00           H
ATOM   2288  C   THR A 222      94.180  61.230  56.980  1.00  0.00           C
ATOM   2289  O   THR A 222      94.060  61.290  58.240  1.00  0.00           O
ATOM   2290  N   ASP A 223      93.300  60.500  56.280  1.00  0.00           N
ATOM   2291  H   ASP A 223      93.650  60.390  55.340  1.00  0.00           H
ATOM   2292  CA  ASP A 223      92.130  59.740  56.660  1.00  0.00           C
ATOM   2293  HA  ASP A 223      91.500  59.350  55.860  1.00  0.00           H
ATOM   2294  CB  ASP A 223      92.570  58.420  57.250  1.00  0.00           C
ATOM   2295  HB1 ASP A 223      91.670  57.850  57.490  1.00  0.00           H
ATOM   2296  HB2 ASP A 223      93.220  58.620  58.110  1.00  0.00           H
ATOM   2297  CG  ASP A 223      93.460  57.570  56.320  1.00  0.00           C
ATOM   2298  OD1 ASP A 223      94.360  56.850  56.840  1.00  0.00           O
ATOM   2299  OD2 ASP A 223      93.240  57.570  55.070  1.00  0.00           O
ATOM   2300  C   ASP A 223      91.300  60.630  57.550  1.00  0.00           C
ATOM   2301  O   ASP A 223      90.950  60.250  58.640  1.00  0.00           O
ATOM   2302  N   THR A 224      90.870  61.820  57.040  1.00  0.00           N
ATOM   2303  H   THR A 224      91.100  62.070  56.090  1.00  0.00           H
ATOM   2304  CA  THR A 224      90.130  62.820  57.870  1.00  0.00           C
ATOM   2305  HA  THR A 224      89.830  62.230  58.740  1.00  0.00           H
ATOM   2306  CB  THR A 224      90.920  63.940  58.510  1.00  0.00           C
ATOM   2307  HB  THR A 224      91.840  63.440  58.840  1.00  0.00           H
ATOM   2308  CG2 THR A 224      91.270  65.090  57.570  1.00  0.00           C
ATOM   2309 1HG2 THR A 224      92.050  65.740  57.960  1.00  0.00           H
ATOM   2310 2HG2 THR A 224      91.560  64.700  56.590  1.00  0.00           H
ATOM   2311 3HG2 THR A 224      90.410  65.750  57.510  1.00  0.00           H
ATOM   2312  OG1 THR A 224      90.260  64.540  59.560  1.00  0.00           O
ATOM   2313  HG1 THR A 224      90.940  64.960  60.090  1.00  0.00           H
ATOM   2314  C   THR A 224      88.810  63.290  57.250  1.00  0.00           C
ATOM   2315  O   THR A 224      88.770  63.490  56.040  1.00  0.00           O
ATOM   2316  N   LEU A 225      87.820  63.290  58.140  1.00  0.00           N
ATOM   2317  H   LEU A 225      87.980  63.030  59.100  1.00  0.00           H
ATOM   2318  CA  LEU A 225      86.530  63.800  57.760  1.00  0.00           C
ATOM   2319  HA  LEU A 225      86.330  63.530  56.720  1.00  0.00           H
ATOM   2320  CB  LEU A 225      85.340  63.240  58.540  1.00  0.00           C
ATOM   2321  HB1 LEU A 225      85.470  63.260  59.620  1.00  0.00           H
ATOM   2322  HB2 LEU A 225      85.290  62.180  58.300  1.00  0.00           H
ATOM   2323  CG  LEU A 225      83.990  63.930  58.110  1.00  0.00           C
ATOM   2324  HG  LEU A 225      83.980  65.010  58.160  1.00  0.00           H
ATOM   2325  CD1 LEU A 225      83.520  63.620  56.720  1.00  0.00           C
ATOM   2326 1HD1 LEU A 225      83.980  64.230  55.940  1.00  0.00           H
ATOM   2327 2HD1 LEU A 225      83.730  62.570  56.530  1.00  0.00           H
ATOM   2328 3HD1 LEU A 225      82.460  63.900  56.640  1.00  0.00           H
ATOM   2329  CD2 LEU A 225      82.970  63.320  59.120  1.00  0.00           C
ATOM   2330 1HD2 LEU A 225      82.010  63.830  59.060  1.00  0.00           H
ATOM   2331 2HD2 LEU A 225      82.840  62.310  58.740  1.00  0.00           H
ATOM   2332 3HD2 LEU A 225      83.400  63.240  60.110  1.00  0.00           H
ATOM   2333  C   LEU A 225      86.520  65.300  57.680  1.00  0.00           C
ATOM   2334  O   LEU A 225      86.480  66.030  58.660  1.00  0.00           O
ATOM   2335  N   VAL A 226      86.450  65.830  56.480  1.00  0.00           N
ATOM   2336  H   VAL A 226      86.350  65.130  55.760  1.00  0.00           H
ATOM   2337  CA  VAL A 226      86.790  67.250  56.200  1.00  0.00           C
ATOM   2338  HA  VAL A 226      87.420  67.660  56.990  1.00  0.00           H
ATOM   2339  CB  VAL A 226      87.570  67.420  54.890  1.00  0.00           C
ATOM   2340  HB  VAL A 226      86.830  67.250  54.110  1.00  0.00           H
ATOM   2341  CG1 VAL A 226      88.040  68.860  54.880  1.00  0.00           C
ATOM   2342 1HG1 VAL A 226      87.210  69.550  54.750  1.00  0.00           H
ATOM   2343 2HG1 VAL A 226      88.530  69.090  55.830  1.00  0.00           H
ATOM   2344 3HG1 VAL A 226      88.770  69.040  54.090  1.00  0.00           H
ATOM   2345  CG2 VAL A 226      88.710  66.460  54.840  1.00  0.00           C
ATOM   2346 1HG2 VAL A 226      89.310  66.710  53.970  1.00  0.00           H
ATOM   2347 2HG2 VAL A 226      89.380  66.630  55.680  1.00  0.00           H
ATOM   2348 3HG2 VAL A 226      88.330  65.440  54.760  1.00  0.00           H
ATOM   2349  C   VAL A 226      85.510  68.080  56.150  1.00  0.00           C
ATOM   2350  O   VAL A 226      85.450  69.090  56.830  1.00  0.00           O
ATOM   2351  N   ALA A 227      84.460  67.700  55.430  1.00  0.00           N
ATOM   2352  H   ALA A 227      84.640  66.790  55.040  1.00  0.00           H
ATOM   2353  CA  ALA A 227      83.210  68.480  55.180  1.00  0.00           C
ATOM   2354  HA  ALA A 227      83.210  69.350  55.850  1.00  0.00           H
ATOM   2355  CB  ALA A 227      83.280  69.120  53.760  1.00  0.00           C
ATOM   2356  HB1 ALA A 227      83.100  68.250  53.130  1.00  0.00           H
ATOM   2357  HB2 ALA A 227      82.440  69.780  53.550  1.00  0.00           H
ATOM   2358  HB3 ALA A 227      84.250  69.610  53.630  1.00  0.00           H
ATOM   2359  C   ALA A 227      81.980  67.630  55.400  1.00  0.00           C
ATOM   2360  O   ALA A 227      82.020  66.420  55.400  1.00  0.00           O
ATOM   2361  N   ILE A 228      80.830  68.350  55.630  1.00  0.00           N
ATOM   2362  H   ILE A 228      80.800  69.330  55.870  1.00  0.00           H
ATOM   2363  CA  ILE A 228      79.470  67.800  55.790  1.00  0.00           C
ATOM   2364  HA  ILE A 228      79.440  66.790  55.370  1.00  0.00           H
ATOM   2365  CB  ILE A 228      79.070  67.690  57.240  1.00  0.00           C
ATOM   2366  HB  ILE A 228      79.000  68.690  57.670  1.00  0.00           H
ATOM   2367  CG2 ILE A 228      77.670  67.130  57.340  1.00  0.00           C
ATOM   2368 1HG2 ILE A 228      77.470  66.260  56.700  1.00  0.00           H
ATOM   2369 2HG2 ILE A 228      77.460  66.840  58.370  1.00  0.00           H
ATOM   2370 3HG2 ILE A 228      76.930  67.870  57.040  1.00  0.00           H
ATOM   2371  CG1 ILE A 228      80.110  66.930  58.080  1.00  0.00           C
ATOM   2372 1HG1 ILE A 228      81.090  67.400  58.100  1.00  0.00           H
ATOM   2373 2HG1 ILE A 228      80.230  65.920  57.680  1.00  0.00           H
ATOM   2374  CD  ILE A 228      79.840  66.580  59.590  1.00  0.00           C
ATOM   2375  HD1 ILE A 228      80.620  65.880  59.890  1.00  0.00           H
ATOM   2376  HD2 ILE A 228      79.840  67.530  60.130  1.00  0.00           H
ATOM   2377  HD3 ILE A 228      78.850  66.120  59.660  1.00  0.00           H
ATOM   2378  C   ILE A 228      78.560  68.660  54.920  1.00  0.00           C
ATOM   2379  O   ILE A 228      78.630  69.900  55.040  1.00  0.00           O
ATOM   2380  N   PHE A 229      77.710  68.090  54.050  1.00  0.00           N
ATOM   2381  H   PHE A 229      77.770  67.100  53.820  1.00  0.00           H
ATOM   2382  CA  PHE A 229      76.760  68.860  53.280  1.00  0.00           C
ATOM   2383  HA  PHE A 229      76.740  69.910  53.550  1.00  0.00           H
ATOM   2384  CB  PHE A 229      77.060  68.750  51.800  1.00  0.00           C
ATOM   2385  HB1 PHE A 229      76.310  69.180  51.140  1.00  0.00           H
ATOM   2386  HB2 PHE A 229      77.040  67.660  51.710  1.00  0.00           H
ATOM   2387  CG  PHE A 229      78.440  69.230  51.370  1.00  0.00           C
ATOM   2388  CD1 PHE A 229      78.670  70.590  51.090  1.00  0.00           C
ATOM   2389  HD1 PHE A 229      77.880  71.300  51.260  1.00  0.00           H
ATOM   2390  CE1 PHE A 229      79.980  71.060  50.860  1.00  0.00           C
ATOM   2391  HE1 PHE A 229      80.110  72.100  50.590  1.00  0.00           H
ATOM   2392  CZ  PHE A 229      81.090  70.220  50.710  1.00  0.00           C
ATOM   2393  HZ  PHE A 229      82.100  70.580  50.600  1.00  0.00           H
ATOM   2394  CE2 PHE A 229      80.900  68.840  50.900  1.00  0.00           C
ATOM   2395  HE2 PHE A 229      81.740  68.160  50.950  1.00  0.00           H
ATOM   2396  CD2 PHE A 229      79.590  68.380  51.230  1.00  0.00           C
ATOM   2397  HD2 PHE A 229      79.610  67.340  51.520  1.00  0.00           H
ATOM   2398  C   PHE A 229      75.410  68.210  53.570  1.00  0.00           C
ATOM   2399  O   PHE A 229      75.100  67.090  53.100  1.00  0.00           O
ATOM   2400  N   GLY A 230      74.540  68.950  54.250  1.00  0.00           N
ATOM   2401  H   GLY A 230      74.950  69.760  54.700  1.00  0.00           H
ATOM   2402  CA  GLY A 230      73.130  68.580  54.530  1.00  0.00           C
ATOM   2403  HA1 GLY A 230      72.980  67.510  54.370  1.00  0.00           H
ATOM   2404  HA2 GLY A 230      72.480  69.020  53.780  1.00  0.00           H
ATOM   2405  C   GLY A 230      72.760  68.910  55.940  1.00  0.00           C
ATOM   2406  O   GLY A 230      73.500  69.090  56.900  1.00  0.00           O
ATOM   2407  N   GLY A 231      71.460  68.970  56.100  1.00  0.00           N
ATOM   2408  H   GLY A 231      70.880  68.560  55.380  1.00  0.00           H
ATOM   2409  CA  GLY A 231      70.780  69.860  57.120  1.00  0.00           C
ATOM   2410  HA1 GLY A 231      71.480  70.490  57.660  1.00  0.00           H
ATOM   2411  HA2 GLY A 231      70.260  69.140  57.750  1.00  0.00           H
ATOM   2412  C   GLY A 231      69.710  70.710  56.500  1.00  0.00           C
ATOM   2413  O   GLY A 231      69.110  70.220  55.530  1.00  0.00           O
ATOM   2414  N   VAL A 232      69.420  71.910  57.040  1.00  0.00           N
ATOM   2415  H   VAL A 232      69.970  72.400  57.730  1.00  0.00           H
ATOM   2416  CA  VAL A 232      68.130  72.550  56.840  1.00  0.00           C
ATOM   2417  HA  VAL A 232      67.490  71.800  57.310  1.00  0.00           H
ATOM   2418  CB  VAL A 232      68.150  73.800  57.650  1.00  0.00           C
ATOM   2419  HB  VAL A 232      68.600  73.600  58.620  1.00  0.00           H
ATOM   2420  CG1 VAL A 232      69.020  74.900  57.230  1.00  0.00           C
ATOM   2421 1HG1 VAL A 232      68.650  75.430  56.360  1.00  0.00           H
ATOM   2422 2HG1 VAL A 232      69.230  75.670  57.970  1.00  0.00           H
ATOM   2423 3HG1 VAL A 232      69.990  74.560  56.860  1.00  0.00           H
ATOM   2424  CG2 VAL A 232      66.800  74.450  57.890  1.00  0.00           C
ATOM   2425 1HG2 VAL A 232      66.200  74.600  57.000  1.00  0.00           H
ATOM   2426 2HG2 VAL A 232      66.270  73.790  58.570  1.00  0.00           H
ATOM   2427 3HG2 VAL A 232      66.850  75.360  58.490  1.00  0.00           H
ATOM   2428  C   VAL A 232      67.640  72.750  55.460  1.00  0.00           C
ATOM   2429  O   VAL A 232      66.510  72.510  55.140  1.00  0.00           O
ATOM   2430  N   GLU A 233      68.570  73.220  54.570  1.00  0.00           N
ATOM   2431  H   GLU A 233      69.480  73.490  54.910  1.00  0.00           H
ATOM   2432  CA  GLU A 233      68.210  73.500  53.240  1.00  0.00           C
ATOM   2433  HA  GLU A 233      67.150  73.280  53.110  1.00  0.00           H
ATOM   2434  CB  GLU A 233      68.400  75.040  53.060  1.00  0.00           C
ATOM   2435  HB1 GLU A 233      69.430  75.340  53.220  1.00  0.00           H
ATOM   2436  HB2 GLU A 233      67.760  75.570  53.770  1.00  0.00           H
ATOM   2437  CG  GLU A 233      68.050  75.680  51.710  1.00  0.00           C
ATOM   2438  HG1 GLU A 233      68.820  75.340  51.020  1.00  0.00           H
ATOM   2439  HG2 GLU A 233      68.290  76.740  51.720  1.00  0.00           H
ATOM   2440  CD  GLU A 233      66.630  75.400  51.220  1.00  0.00           C
ATOM   2441  OE1 GLU A 233      66.420  75.230  50.000  1.00  0.00           O
ATOM   2442  OE2 GLU A 233      65.770  75.270  52.090  1.00  0.00           O
ATOM   2443  C   GLU A 233      68.960  72.540  52.220  1.00  0.00           C
ATOM   2444  O   GLU A 233      68.820  72.610  50.980  1.00  0.00           O
ATOM   2445  N   GLY A 234      69.510  71.460  52.750  1.00  0.00           N
ATOM   2446  H   GLY A 234      69.480  71.400  53.760  1.00  0.00           H
ATOM   2447  CA  GLY A 234      70.060  70.300  52.010  1.00  0.00           C
ATOM   2448  HA1 GLY A 234      70.770  69.790  52.650  1.00  0.00           H
ATOM   2449  HA2 GLY A 234      70.580  70.620  51.110  1.00  0.00           H
ATOM   2450  C   GLY A 234      68.950  69.300  51.620  1.00  0.00           C
ATOM   2451  O   GLY A 234      67.760  69.690  51.570  1.00  0.00           O
ATOM   2452  N   HIS A 235      69.300  68.050  51.320  1.00  0.00           N
ATOM   2453  H   HIS A 235      70.250  67.760  51.510  1.00  0.00           H
ATOM   2454  CA  HIS A 235      68.310  67.010  50.860  1.00  0.00           C
ATOM   2455  HA  HIS A 235      67.650  67.440  50.110  1.00  0.00           H
ATOM   2456  CB  HIS A 235      69.020  65.750  50.340  1.00  0.00           C
ATOM   2457  HB1 HIS A 235      68.260  65.000  50.120  1.00  0.00           H
ATOM   2458  HB2 HIS A 235      69.810  65.410  51.020  1.00  0.00           H
ATOM   2459  CG  HIS A 235      69.610  66.020  48.940  1.00  0.00           C
ATOM   2460  ND1 HIS A 235      68.970  65.820  47.780  1.00  0.00           N
ATOM   2461  CE1 HIS A 235      69.910  66.280  46.870  1.00  0.00           C
ATOM   2462  HE1 HIS A 235      69.830  66.240  45.790  1.00  0.00           H
ATOM   2463  NE2 HIS A 235      71.070  66.570  47.410  1.00  0.00           N
ATOM   2464  HE2 HIS A 235      71.910  66.780  46.890  1.00  0.00           H
ATOM   2465  CD2 HIS A 235      70.920  66.490  48.730  1.00  0.00           C
ATOM   2466  HD2 HIS A 235      71.680  66.570  49.490  1.00  0.00           H
ATOM   2467  C   HIS A 235      67.330  66.650  51.980  1.00  0.00           C
ATOM   2468  O   HIS A 235      67.760  66.250  53.060  1.00  0.00           O
ATOM   2469  N   ARG A 236      66.000  66.800  51.800  1.00  0.00           N
ATOM   2470  H   ARG A 236      65.740  67.050  50.860  1.00  0.00           H
ATOM   2471  CA  ARG A 236      64.960  66.310  52.730  1.00  0.00           C
ATOM   2472  HA  ARG A 236      65.160  66.620  53.760  1.00  0.00           H
ATOM   2473  CB  ARG A 236      63.640  66.960  52.150  1.00  0.00           C
ATOM   2474  HB1 ARG A 236      62.810  66.320  52.450  1.00  0.00           H
ATOM   2475  HB2 ARG A 236      63.680  66.920  51.060  1.00  0.00           H
ATOM   2476  CG  ARG A 236      63.340  68.350  52.650  1.00  0.00           C
ATOM   2477  HG1 ARG A 236      63.340  68.370  53.740  1.00  0.00           H
ATOM   2478  HG2 ARG A 236      62.370  68.590  52.210  1.00  0.00           H
ATOM   2479  CD  ARG A 236      64.220  69.450  52.000  1.00  0.00           C
ATOM   2480  HD1 ARG A 236      63.980  69.610  50.950  1.00  0.00           H
ATOM   2481  HD2 ARG A 236      65.270  69.150  52.020  1.00  0.00           H
ATOM   2482  NE  ARG A 236      64.050  70.770  52.710  1.00  0.00           N
ATOM   2483  HE  ARG A 236      63.600  70.740  53.620  1.00  0.00           H
ATOM   2484  CZ  ARG A 236      64.590  71.860  52.290  1.00  0.00           C
ATOM   2485  NH1 ARG A 236      65.530  71.970  51.430  1.00  0.00           N
ATOM   2486 1HH1 ARG A 236      66.160  71.220  51.210  1.00  0.00           H
ATOM   2487 2HH1 ARG A 236      65.770  72.910  51.130  1.00  0.00           H
ATOM   2488  NH2 ARG A 236      64.220  73.000  52.780  1.00  0.00           N
ATOM   2489 1HH2 ARG A 236      63.370  73.030  53.320  1.00  0.00           H
ATOM   2490 2HH2 ARG A 236      64.640  73.880  52.520  1.00  0.00           H
ATOM   2491  C   ARG A 236      64.840  64.830  52.720  1.00  0.00           C
ATOM   2492  O   ARG A 236      63.890  64.330  53.340  1.00  0.00           O
ATOM   2493  N   ASP A 237      65.640  64.050  51.960  1.00  0.00           N
ATOM   2494  H   ASP A 237      66.400  64.460  51.440  1.00  0.00           H
ATOM   2495  CA  ASP A 237      65.460  62.580  51.890  1.00  0.00           C
ATOM   2496  HA  ASP A 237      65.220  62.150  52.870  1.00  0.00           H
ATOM   2497  CB  ASP A 237      64.250  62.370  50.960  1.00  0.00           C
ATOM   2498  HB1 ASP A 237      64.630  62.180  49.950  1.00  0.00           H
ATOM   2499  HB2 ASP A 237      63.560  63.210  50.910  1.00  0.00           H
ATOM   2500  CG  ASP A 237      63.420  61.210  51.390  1.00  0.00           C
ATOM   2501  OD1 ASP A 237      62.190  61.290  51.240  1.00  0.00           O
ATOM   2502  OD2 ASP A 237      64.010  60.160  51.800  1.00  0.00           O
ATOM   2503  C   ASP A 237      66.720  61.940  51.350  1.00  0.00           C
ATOM   2504  O   ASP A 237      67.730  62.580  51.020  1.00  0.00           O
ATOM   2505  N   GLU A 238      66.830  60.630  51.200  1.00  0.00           N
ATOM   2506  H   GLU A 238      65.980  60.120  51.360  1.00  0.00           H
ATOM   2507  CA  GLU A 238      67.980  59.810  50.820  1.00  0.00           C
ATOM   2508  HA  GLU A 238      68.700  59.860  51.630  1.00  0.00           H
ATOM   2509  CB  GLU A 238      67.570  58.350  50.780  1.00  0.00           C
ATOM   2510  HB1 GLU A 238      67.320  57.930  51.750  1.00  0.00           H
ATOM   2511  HB2 GLU A 238      68.420  57.740  50.500  1.00  0.00           H
ATOM   2512  CG  GLU A 238      66.510  57.990  49.740  1.00  0.00           C
ATOM   2513  HG1 GLU A 238      67.020  58.230  48.800  1.00  0.00           H
ATOM   2514  HG2 GLU A 238      65.620  58.590  49.920  1.00  0.00           H
ATOM   2515  CD  GLU A 238      66.080  56.530  49.900  1.00  0.00           C
ATOM   2516  OE1 GLU A 238      64.930  56.190  49.650  1.00  0.00           O
ATOM   2517  OE2 GLU A 238      66.830  55.600  50.150  1.00  0.00           O
ATOM   2518  C   GLU A 238      68.620  60.310  49.490  1.00  0.00           C
ATOM   2519  O   GLU A 238      67.900  60.510  48.510  1.00  0.00           O
ATOM   2520  N   VAL A 239      69.970  60.460  49.500  1.00  0.00           N
ATOM   2521  H   VAL A 239      70.490  60.220  50.340  1.00  0.00           H
ATOM   2522  CA  VAL A 239      70.770  61.030  48.360  1.00  0.00           C
ATOM   2523  HA  VAL A 239      70.150  61.550  47.640  1.00  0.00           H
ATOM   2524  CB  VAL A 239      71.900  62.000  48.940  1.00  0.00           C
ATOM   2525  HB  VAL A 239      72.800  61.560  49.360  1.00  0.00           H
ATOM   2526  CG1 VAL A 239      72.390  62.970  47.840  1.00  0.00           C
ATOM   2527 1HG1 VAL A 239      73.290  63.440  48.230  1.00  0.00           H
ATOM   2528 2HG1 VAL A 239      72.720  62.320  47.040  1.00  0.00           H
ATOM   2529 3HG1 VAL A 239      71.620  63.650  47.450  1.00  0.00           H
ATOM   2530  CG2 VAL A 239      71.360  62.850  50.120  1.00  0.00           C
ATOM   2531 1HG2 VAL A 239      71.190  62.280  51.040  1.00  0.00           H
ATOM   2532 2HG2 VAL A 239      72.100  63.590  50.420  1.00  0.00           H
ATOM   2533 3HG2 VAL A 239      70.430  63.280  49.750  1.00  0.00           H
ATOM   2534  C   VAL A 239      71.380  59.920  47.600  1.00  0.00           C
ATOM   2535  O   VAL A 239      72.020  59.080  48.240  1.00  0.00           O
ATOM   2536  N   LEU A 240      71.180  59.830  46.260  1.00  0.00           N
ATOM   2537  H   LEU A 240      70.850  60.590  45.680  1.00  0.00           H
ATOM   2538  CA  LEU A 240      71.480  58.690  45.440  1.00  0.00           C
ATOM   2539  HA  LEU A 240      71.770  57.790  45.970  1.00  0.00           H
ATOM   2540  CB  LEU A 240      70.150  58.400  44.630  1.00  0.00           C
ATOM   2541  HB1 LEU A 240      70.420  57.570  43.970  1.00  0.00           H
ATOM   2542  HB2 LEU A 240      70.030  59.300  44.020  1.00  0.00           H
ATOM   2543  CG  LEU A 240      68.840  58.020  45.440  1.00  0.00           C
ATOM   2544  HG  LEU A 240      68.790  58.490  46.420  1.00  0.00           H
ATOM   2545  CD1 LEU A 240      67.540  58.290  44.700  1.00  0.00           C
ATOM   2546 1HD1 LEU A 240      67.530  57.710  43.780  1.00  0.00           H
ATOM   2547 2HD1 LEU A 240      66.790  57.820  45.350  1.00  0.00           H
ATOM   2548 3HD1 LEU A 240      67.320  59.340  44.520  1.00  0.00           H
ATOM   2549  CD2 LEU A 240      68.890  56.500  45.940  1.00  0.00           C
ATOM   2550 1HD2 LEU A 240      69.870  56.180  46.280  1.00  0.00           H
ATOM   2551 2HD2 LEU A 240      68.110  56.510  46.700  1.00  0.00           H
ATOM   2552 3HD2 LEU A 240      68.500  55.880  45.130  1.00  0.00           H
ATOM   2553  C   LEU A 240      72.730  58.880  44.570  1.00  0.00           C
ATOM   2554  O   LEU A 240      73.450  57.910  44.270  1.00  0.00           O
ATOM   2555  N   SER A 241      73.020  60.110  44.080  1.00  0.00           N
ATOM   2556  H   SER A 241      72.380  60.870  44.240  1.00  0.00           H
ATOM   2557  CA  SER A 241      74.130  60.410  43.240  1.00  0.00           C
ATOM   2558  HA  SER A 241      74.970  59.750  43.470  1.00  0.00           H
ATOM   2559  CB  SER A 241      73.760  59.960  41.820  1.00  0.00           C
ATOM   2560  HB1 SER A 241      72.850  60.500  41.570  1.00  0.00           H
ATOM   2561  HB2 SER A 241      73.580  58.900  41.640  1.00  0.00           H
ATOM   2562  OG  SER A 241      74.680  60.300  40.770  1.00  0.00           O
ATOM   2563  HG  SER A 241      75.560  60.010  41.040  1.00  0.00           H
ATOM   2564  C   SER A 241      74.710  61.810  43.260  1.00  0.00           C
ATOM   2565  O   SER A 241      73.980  62.700  43.670  1.00  0.00           O
ATOM   2566  N   ALA A 242      76.000  61.980  42.880  1.00  0.00           N
ATOM   2567  H   ALA A 242      76.490  61.160  42.560  1.00  0.00           H
ATOM   2568  CA  ALA A 242      76.570  63.320  42.730  1.00  0.00           C
ATOM   2569  HA  ALA A 242      75.840  64.110  42.520  1.00  0.00           H
ATOM   2570  CB  ALA A 242      77.280  63.700  44.070  1.00  0.00           C
ATOM   2571  HB1 ALA A 242      76.470  63.740  44.790  1.00  0.00           H
ATOM   2572  HB2 ALA A 242      77.990  62.960  44.450  1.00  0.00           H
ATOM   2573  HB3 ALA A 242      77.740  64.680  44.040  1.00  0.00           H
ATOM   2574  C   ALA A 242      77.490  63.400  41.540  1.00  0.00           C
ATOM   2575  O   ALA A 242      77.870  62.370  40.980  1.00  0.00           O
ATOM   2576  N   ASP A 243      78.070  64.590  41.250  1.00  0.00           N
ATOM   2577  H   ASP A 243      77.800  65.310  41.890  1.00  0.00           H
ATOM   2578  CA  ASP A 243      79.200  64.740  40.350  1.00  0.00           C
ATOM   2579  HA  ASP A 243      79.900  63.900  40.420  1.00  0.00           H
ATOM   2580  CB  ASP A 243      78.760  64.770  38.880  1.00  0.00           C
ATOM   2581  HB1 ASP A 243      78.200  65.690  38.720  1.00  0.00           H
ATOM   2582  HB2 ASP A 243      77.990  64.010  38.780  1.00  0.00           H
ATOM   2583  CG  ASP A 243      79.800  64.440  37.750  1.00  0.00           C
ATOM   2584  OD1 ASP A 243      80.740  63.630  38.030  1.00  0.00           O
ATOM   2585  OD2 ASP A 243      79.600  64.970  36.620  1.00  0.00           O
ATOM   2586  C   ASP A 243      80.040  66.010  40.700  1.00  0.00           C
ATOM   2587  O   ASP A 243      79.490  67.050  41.040  1.00  0.00           O
ATOM   2588  N   TYR A 244      81.410  65.930  40.640  1.00  0.00           N
ATOM   2589  H   TYR A 244      81.870  65.150  40.190  1.00  0.00           H
ATOM   2590  CA  TYR A 244      82.300  67.060  40.680  1.00  0.00           C
ATOM   2591  HA  TYR A 244      82.020  67.860  41.360  1.00  0.00           H
ATOM   2592  CB  TYR A 244      83.700  66.610  41.070  1.00  0.00           C
ATOM   2593  HB1 TYR A 244      84.380  67.420  40.810  1.00  0.00           H
ATOM   2594  HB2 TYR A 244      84.130  65.840  40.430  1.00  0.00           H
ATOM   2595  CG  TYR A 244      84.060  66.330  42.510  1.00  0.00           C
ATOM   2596  CD1 TYR A 244      84.580  67.360  43.340  1.00  0.00           C
ATOM   2597  HD1 TYR A 244      84.810  68.370  43.020  1.00  0.00           H
ATOM   2598  CE1 TYR A 244      85.040  67.020  44.650  1.00  0.00           C
ATOM   2599  HE1 TYR A 244      85.480  67.740  45.330  1.00  0.00           H
ATOM   2600  CZ  TYR A 244      85.050  65.650  44.990  1.00  0.00           C
ATOM   2601  OH  TYR A 244      85.460  65.330  46.230  1.00  0.00           O
ATOM   2602  HH  TYR A 244      85.710  64.410  46.350  1.00  0.00           H
ATOM   2603  CE2 TYR A 244      84.650  64.670  44.070  1.00  0.00           C
ATOM   2604  HE2 TYR A 244      84.660  63.640  44.360  1.00  0.00           H
ATOM   2605  CD2 TYR A 244      84.050  65.020  42.880  1.00  0.00           C
ATOM   2606  HD2 TYR A 244      83.690  64.230  42.230  1.00  0.00           H
ATOM   2607  C   TYR A 244      82.350  67.710  39.290  1.00  0.00           C
ATOM   2608  O   TYR A 244      82.440  67.060  38.280  1.00  0.00           O
ATOM   2609  N   ASP A 245      82.210  69.050  39.280  1.00  0.00           N
ATOM   2610  H   ASP A 245      81.890  69.600  40.070  1.00  0.00           H
ATOM   2611  CA  ASP A 245      82.570  69.810  38.130  1.00  0.00           C
ATOM   2612  HA  ASP A 245      82.080  69.290  37.310  1.00  0.00           H
ATOM   2613  CB  ASP A 245      82.060  71.230  38.190  1.00  0.00           C
ATOM   2614  HB1 ASP A 245      81.200  71.260  38.850  1.00  0.00           H
ATOM   2615  HB2 ASP A 245      81.780  71.500  37.170  1.00  0.00           H
ATOM   2616  CG  ASP A 245      83.040  72.360  38.640  1.00  0.00           C
ATOM   2617  OD1 ASP A 245      83.170  73.370  37.880  1.00  0.00           O
ATOM   2618  OD2 ASP A 245      83.760  72.150  39.640  1.00  0.00           O
ATOM   2619  C   ASP A 245      84.060  69.670  37.850  1.00  0.00           C
ATOM   2620  O   ASP A 245      84.860  69.450  38.790  1.00  0.00           O
ATOM   2621  N   LEU A 246      84.420  69.800  36.580  1.00  0.00           N
ATOM   2622  H   LEU A 246      83.580  70.010  36.070  1.00  0.00           H
ATOM   2623  CA  LEU A 246      85.740  69.630  35.950  1.00  0.00           C
ATOM   2624  HA  LEU A 246      85.910  68.560  36.060  1.00  0.00           H
ATOM   2625  CB  LEU A 246      85.770  70.020  34.420  1.00  0.00           C
ATOM   2626  HB1 LEU A 246      86.470  70.800  34.120  1.00  0.00           H
ATOM   2627  HB2 LEU A 246      84.820  70.510  34.190  1.00  0.00           H
ATOM   2628  CG  LEU A 246      85.790  68.920  33.340  1.00  0.00           C
ATOM   2629  HG  LEU A 246      85.030  68.180  33.580  1.00  0.00           H
ATOM   2630  CD1 LEU A 246      85.510  69.600  31.990  1.00  0.00           C
ATOM   2631 1HD1 LEU A 246      84.460  69.890  31.900  1.00  0.00           H
ATOM   2632 2HD1 LEU A 246      86.190  70.440  31.830  1.00  0.00           H
ATOM   2633 3HD1 LEU A 246      85.700  68.930  31.160  1.00  0.00           H
ATOM   2634  CD2 LEU A 246      87.200  68.230  33.200  1.00  0.00           C
ATOM   2635 1HD2 LEU A 246      87.540  67.760  34.130  1.00  0.00           H
ATOM   2636 2HD2 LEU A 246      87.080  67.390  32.510  1.00  0.00           H
ATOM   2637 3HD2 LEU A 246      87.980  68.850  32.770  1.00  0.00           H
ATOM   2638  C   LEU A 246      86.940  70.330  36.640  1.00  0.00           C
ATOM   2639  O   LEU A 246      87.980  69.700  36.910  1.00  0.00           O
ATOM   2640  N   LEU A 247      86.670  71.560  37.070  1.00  0.00           N
ATOM   2641  H   LEU A 247      85.770  71.910  36.760  1.00  0.00           H
ATOM   2642  CA  LEU A 247      87.580  72.530  37.660  1.00  0.00           C
ATOM   2643  HA  LEU A 247      88.520  72.370  37.130  1.00  0.00           H
ATOM   2644  CB  LEU A 247      87.110  74.000  37.540  1.00  0.00           C
ATOM   2645  HB1 LEU A 247      87.870  74.580  38.070  1.00  0.00           H
ATOM   2646  HB2 LEU A 247      86.240  74.310  38.110  1.00  0.00           H
ATOM   2647  CG  LEU A 247      87.090  74.640  36.120  1.00  0.00           C
ATOM   2648  HG  LEU A 247      86.230  74.160  35.660  1.00  0.00           H
ATOM   2649  CD1 LEU A 247      86.840  76.130  36.150  1.00  0.00           C
ATOM   2650 1HD1 LEU A 247      87.680  76.700  36.550  1.00  0.00           H
ATOM   2651 2HD1 LEU A 247      86.740  76.480  35.120  1.00  0.00           H
ATOM   2652 3HD1 LEU A 247      85.940  76.310  36.740  1.00  0.00           H
ATOM   2653  CD2 LEU A 247      88.380  74.440  35.350  1.00  0.00           C
ATOM   2654 1HD2 LEU A 247      89.320  74.680  35.850  1.00  0.00           H
ATOM   2655 2HD2 LEU A 247      88.610  73.390  35.210  1.00  0.00           H
ATOM   2656 3HD2 LEU A 247      88.350  74.980  34.400  1.00  0.00           H
ATOM   2657  C   LEU A 247      87.780  72.210  39.180  1.00  0.00           C
ATOM   2658  O   LEU A 247      88.540  72.890  39.870  1.00  0.00           O
ATOM   2659  N   GLY A 248      87.040  71.270  39.730  1.00  0.00           N
ATOM   2660  H   GLY A 248      86.300  70.760  39.260  1.00  0.00           H
ATOM   2661  CA  GLY A 248      87.090  70.880  41.160  1.00  0.00           C
ATOM   2662  HA1 GLY A 248      88.120  70.620  41.400  1.00  0.00           H
ATOM   2663  HA2 GLY A 248      86.520  69.950  41.140  1.00  0.00           H
ATOM   2664  C   GLY A 248      86.470  71.880  42.160  1.00  0.00           C
ATOM   2665  O   GLY A 248      86.820  71.910  43.320  1.00  0.00           O
ATOM   2666  N   GLU A 249      85.620  72.730  41.570  1.00  0.00           N
ATOM   2667  H   GLU A 249      85.340  72.540  40.620  1.00  0.00           H
ATOM   2668  CA  GLU A 249      85.160  73.990  42.160  1.00  0.00           C
ATOM   2669  HA  GLU A 249      85.820  74.330  42.960  1.00  0.00           H
ATOM   2670  CB  GLU A 249      85.320  75.060  41.020  1.00  0.00           C
ATOM   2671  HB1 GLU A 249      84.860  74.730  40.080  1.00  0.00           H
ATOM   2672  HB2 GLU A 249      86.400  75.050  40.910  1.00  0.00           H
ATOM   2673  CG  GLU A 249      84.760  76.380  41.520  1.00  0.00           C
ATOM   2674  HG1 GLU A 249      85.440  76.850  42.230  1.00  0.00           H
ATOM   2675  HG2 GLU A 249      83.800  76.200  42.010  1.00  0.00           H
ATOM   2676  CD  GLU A 249      84.680  77.390  40.320  1.00  0.00           C
ATOM   2677  OE1 GLU A 249      83.480  77.620  40.040  1.00  0.00           O
ATOM   2678  OE2 GLU A 249      85.680  78.090  39.900  1.00  0.00           O
ATOM   2679  C   GLU A 249      83.740  73.830  42.810  1.00  0.00           C
ATOM   2680  O   GLU A 249      83.550  74.400  43.880  1.00  0.00           O
ATOM   2681  N   LYS A 250      82.800  73.120  42.180  1.00  0.00           N
ATOM   2682  H   LYS A 250      83.040  72.720  41.280  1.00  0.00           H
ATOM   2683  CA  LYS A 250      81.520  72.770  42.800  1.00  0.00           C
ATOM   2684  HA  LYS A 250      81.670  72.760  43.880  1.00  0.00           H
ATOM   2685  CB  LYS A 250      80.570  73.910  42.460  1.00  0.00           C
ATOM   2686  HB1 LYS A 250      80.940  74.860  42.850  1.00  0.00           H
ATOM   2687  HB2 LYS A 250      79.630  73.800  43.000  1.00  0.00           H
ATOM   2688  CG  LYS A 250      80.240  74.220  41.000  1.00  0.00           C
ATOM   2689  HG1 LYS A 250      79.310  74.780  40.840  1.00  0.00           H
ATOM   2690  HG2 LYS A 250      80.180  73.260  40.480  1.00  0.00           H
ATOM   2691  CD  LYS A 250      81.300  75.030  40.290  1.00  0.00           C
ATOM   2692  HD1 LYS A 250      82.150  74.390  40.070  1.00  0.00           H
ATOM   2693  HD2 LYS A 250      81.530  76.000  40.740  1.00  0.00           H
ATOM   2694  CE  LYS A 250      80.950  75.410  38.800  1.00  0.00           C
ATOM   2695  HE1 LYS A 250      80.150  76.150  38.780  1.00  0.00           H
ATOM   2696  HE2 LYS A 250      80.570  74.570  38.230  1.00  0.00           H
ATOM   2697  NZ  LYS A 250      82.180  75.910  38.090  1.00  0.00           N
ATOM   2698  HZ1 LYS A 250      82.090  76.150  37.110  1.00  0.00           H
ATOM   2699  HZ2 LYS A 250      82.550  76.750  38.510  1.00  0.00           H
ATOM   2700  HZ3 LYS A 250      82.940  75.250  38.110  1.00  0.00           H
ATOM   2701  C   LYS A 250      80.950  71.440  42.310  1.00  0.00           C
ATOM   2702  O   LYS A 250      81.010  70.990  41.170  1.00  0.00           O
ATOM   2703  N   ILE A 251      80.350  70.790  43.320  1.00  0.00           N
ATOM   2704  H   ILE A 251      80.310  71.320  44.180  1.00  0.00           H
ATOM   2705  CA  ILE A 251      79.680  69.560  43.260  1.00  0.00           C
ATOM   2706  HA  ILE A 251      80.160  68.810  42.620  1.00  0.00           H
ATOM   2707  CB  ILE A 251      79.720  68.960  44.730  1.00  0.00           C
ATOM   2708  HB  ILE A 251      79.100  69.550  45.420  1.00  0.00           H
ATOM   2709  CG2 ILE A 251      79.090  67.540  44.710  1.00  0.00           C
ATOM   2710 1HG2 ILE A 251      79.520  66.920  43.930  1.00  0.00           H
ATOM   2711 2HG2 ILE A 251      79.290  67.070  45.680  1.00  0.00           H
ATOM   2712 3HG2 ILE A 251      78.000  67.570  44.640  1.00  0.00           H
ATOM   2713  CG1 ILE A 251      81.160  68.760  45.250  1.00  0.00           C
ATOM   2714 1HG1 ILE A 251      81.700  69.700  45.150  1.00  0.00           H
ATOM   2715 2HG1 ILE A 251      81.780  68.020  44.750  1.00  0.00           H
ATOM   2716  CD  ILE A 251      81.180  68.560  46.750  1.00  0.00           C
ATOM   2717  HD1 ILE A 251      80.950  67.530  47.010  1.00  0.00           H
ATOM   2718  HD2 ILE A 251      82.150  68.790  47.190  1.00  0.00           H
ATOM   2719  HD3 ILE A 251      80.410  69.140  47.270  1.00  0.00           H
ATOM   2720  C   ILE A 251      78.190  69.760  42.920  1.00  0.00           C
ATOM   2721  O   ILE A 251      77.570  70.710  43.430  1.00  0.00           O
ATOM   2722  N   MET A 252      77.650  68.890  42.030  1.00  0.00           N
ATOM   2723  H   MET A 252      78.270  68.200  41.630  1.00  0.00           H
ATOM   2724  CA  MET A 252      76.170  68.650  41.960  1.00  0.00           C
ATOM   2725  HA  MET A 252      75.740  69.560  42.390  1.00  0.00           H
ATOM   2726  CB  MET A 252      75.820  68.760  40.450  1.00  0.00           C
ATOM   2727  HB1 MET A 252      76.350  67.930  39.970  1.00  0.00           H
ATOM   2728  HB2 MET A 252      76.150  69.700  40.010  1.00  0.00           H
ATOM   2729  CG  MET A 252      74.340  68.480  40.210  1.00  0.00           C
ATOM   2730  HG1 MET A 252      74.020  67.540  40.660  1.00  0.00           H
ATOM   2731  HG2 MET A 252      74.170  68.500  39.130  1.00  0.00           H
ATOM   2732  SD  MET A 252      73.290  69.770  40.870  1.00  0.00           S
ATOM   2733  CE  MET A 252      73.520  71.170  39.780  1.00  0.00           C
ATOM   2734  HE1 MET A 252      72.690  71.850  39.990  1.00  0.00           H
ATOM   2735  HE2 MET A 252      74.510  71.590  39.910  1.00  0.00           H
ATOM   2736  HE3 MET A 252      73.470  70.830  38.750  1.00  0.00           H
ATOM   2737  C   MET A 252      75.660  67.410  42.700  1.00  0.00           C
ATOM   2738  O   MET A 252      76.380  66.470  42.940  1.00  0.00           O
ATOM   2739  N   SER A 253      74.350  67.310  43.060  1.00  0.00           N
ATOM   2740  H   SER A 253      73.780  68.110  42.840  1.00  0.00           H
ATOM   2741  CA  SER A 253      73.750  66.160  43.820  1.00  0.00           C
ATOM   2742  HA  SER A 253      74.220  65.220  43.540  1.00  0.00           H
ATOM   2743  CB  SER A 253      74.050  66.300  45.290  1.00  0.00           C
ATOM   2744  HB1 SER A 253      75.110  66.190  45.540  1.00  0.00           H
ATOM   2745  HB2 SER A 253      73.480  65.500  45.750  1.00  0.00           H
ATOM   2746  OG  SER A 253      73.590  67.580  45.820  1.00  0.00           O
ATOM   2747  HG  SER A 253      73.740  68.230  45.130  1.00  0.00           H
ATOM   2748  C   SER A 253      72.290  65.970  43.620  1.00  0.00           C
ATOM   2749  O   SER A 253      71.550  66.930  43.440  1.00  0.00           O
ATOM   2750  N   CYS A 254      71.850  64.710  43.750  1.00  0.00           N
ATOM   2751  H   CYS A 254      72.550  64.010  43.920  1.00  0.00           H
ATOM   2752  CA  CYS A 254      70.430  64.400  43.620  1.00  0.00           C
ATOM   2753  HA  CYS A 254      69.790  65.220  43.950  1.00  0.00           H
ATOM   2754  CB  CYS A 254      70.110  64.290  42.080  1.00  0.00           C
ATOM   2755  HB1 CYS A 254      70.320  65.210  41.540  1.00  0.00           H
ATOM   2756  HB2 CYS A 254      69.070  64.010  41.910  1.00  0.00           H
ATOM   2757  SG  CYS A 254      70.900  62.860  41.110  1.00  0.00           S
ATOM   2758  HG  CYS A 254      70.020  61.960  41.550  1.00  0.00           H
ATOM   2759  C   CYS A 254      69.950  63.140  44.420  1.00  0.00           C
ATOM   2760  O   CYS A 254      70.780  62.350  44.880  1.00  0.00           O
ATOM   2761  N   GLY A 255      68.660  63.010  44.680  1.00  0.00           N
ATOM   2762  H   GLY A 255      68.000  63.700  44.350  1.00  0.00           H
ATOM   2763  CA  GLY A 255      68.060  61.860  45.380  1.00  0.00           C
ATOM   2764  HA1 GLY A 255      68.260  62.020  46.430  1.00  0.00           H
ATOM   2765  HA2 GLY A 255      68.620  61.000  45.020  1.00  0.00           H
ATOM   2766  C   GLY A 255      66.550  61.700  45.270  1.00  0.00           C
ATOM   2767  O   GLY A 255      66.040  62.130  44.210  1.00  0.00           O
ATOM   2768  N   MET A 256      65.910  61.230  46.310  1.00  0.00           N
ATOM   2769  H   MET A 256      66.440  60.990  47.130  1.00  0.00           H
ATOM   2770  CA  MET A 256      64.490  60.980  46.130  1.00  0.00           C
ATOM   2771  HA  MET A 256      64.300  60.550  45.140  1.00  0.00           H
ATOM   2772  CB  MET A 256      63.970  60.080  47.340  1.00  0.00           C
ATOM   2773  HB1 MET A 256      62.880  60.080  47.350  1.00  0.00           H
ATOM   2774  HB2 MET A 256      64.300  60.540  48.270  1.00  0.00           H
ATOM   2775  CG  MET A 256      64.450  58.630  47.330  1.00  0.00           C
ATOM   2776  HG1 MET A 256      63.890  58.140  48.130  1.00  0.00           H
ATOM   2777  HG2 MET A 256      65.530  58.540  47.410  1.00  0.00           H
ATOM   2778  SD  MET A 256      64.040  57.720  45.830  1.00  0.00           S
ATOM   2779  CE  MET A 256      62.270  57.620  45.830  1.00  0.00           C
ATOM   2780  HE1 MET A 256      61.910  58.630  45.640  1.00  0.00           H
ATOM   2781  HE2 MET A 256      61.840  56.860  45.160  1.00  0.00           H
ATOM   2782  HE3 MET A 256      62.030  57.320  46.850  1.00  0.00           H
ATOM   2783  C   MET A 256      63.630  62.280  46.180  1.00  0.00           C
ATOM   2784  O   MET A 256      62.630  62.350  45.430  1.00  0.00           O
ATOM   2785  N   ASP A 257      64.060  63.360  46.930  1.00  0.00           N
ATOM   2786  H   ASP A 257      64.990  63.400  47.310  1.00  0.00           H
ATOM   2787  CA  ASP A 257      63.270  64.580  47.100  1.00  0.00           C
ATOM   2788  HA  ASP A 257      62.330  64.130  47.430  1.00  0.00           H
ATOM   2789  CB  ASP A 257      63.670  65.510  48.270  1.00  0.00           C
ATOM   2790  HB1 ASP A 257      63.940  64.860  49.110  1.00  0.00           H
ATOM   2791  HB2 ASP A 257      62.820  66.110  48.620  1.00  0.00           H
ATOM   2792  CG  ASP A 257      64.850  66.400  48.030  1.00  0.00           C
ATOM   2793  OD1 ASP A 257      65.230  67.050  49.000  1.00  0.00           O
ATOM   2794  OD2 ASP A 257      65.480  66.450  46.950  1.00  0.00           O
ATOM   2795  C   ASP A 257      63.030  65.360  45.790  1.00  0.00           C
ATOM   2796  O   ASP A 257      62.250  66.320  45.770  1.00  0.00           O
ATOM   2797  N   HIS A 258      63.750  65.050  44.730  1.00  0.00           N
ATOM   2798  H   HIS A 258      64.520  64.430  44.920  1.00  0.00           H
ATOM   2799  CA  HIS A 258      63.710  65.530  43.380  1.00  0.00           C
ATOM   2800  HA  HIS A 258      64.520  64.980  42.900  1.00  0.00           H
ATOM   2801  CB  HIS A 258      62.530  65.010  42.540  1.00  0.00           C
ATOM   2802  HB1 HIS A 258      62.420  63.940  42.740  1.00  0.00           H
ATOM   2803  HB2 HIS A 258      62.750  65.060  41.470  1.00  0.00           H
ATOM   2804  CG  HIS A 258      61.110  65.610  42.790  1.00  0.00           C
ATOM   2805  ND1 HIS A 258      60.190  65.180  43.700  1.00  0.00           N
ATOM   2806  CE1 HIS A 258      59.060  65.870  43.440  1.00  0.00           C
ATOM   2807  HE1 HIS A 258      58.200  65.800  44.080  1.00  0.00           H
ATOM   2808  NE2 HIS A 258      59.200  66.700  42.390  1.00  0.00           N
ATOM   2809  HE2 HIS A 258      58.480  67.290  42.000  1.00  0.00           H
ATOM   2810  CD2 HIS A 258      60.450  66.510  41.970  1.00  0.00           C
ATOM   2811  HD2 HIS A 258      60.810  67.010  41.080  1.00  0.00           H
ATOM   2812  C   HIS A 258      64.060  67.030  43.280  1.00  0.00           C
ATOM   2813  O   HIS A 258      63.840  67.610  42.230  1.00  0.00           O
ATOM   2814  N   SER A 259      64.670  67.590  44.300  1.00  0.00           N
ATOM   2815  H   SER A 259      64.790  67.080  45.170  1.00  0.00           H
ATOM   2816  CA  SER A 259      65.440  68.820  44.110  1.00  0.00           C
ATOM   2817  HA  SER A 259      65.090  69.310  43.210  1.00  0.00           H
ATOM   2818  CB  SER A 259      65.150  69.790  45.280  1.00  0.00           C
ATOM   2819  HB1 SER A 259      65.110  69.240  46.220  1.00  0.00           H
ATOM   2820  HB2 SER A 259      64.210  70.240  44.990  1.00  0.00           H
ATOM   2821  OG  SER A 259      66.150  70.730  45.390  1.00  0.00           O
ATOM   2822  HG  SER A 259      65.630  71.520  45.570  1.00  0.00           H
ATOM   2823  C   SER A 259      66.870  68.470  43.770  1.00  0.00           C
ATOM   2824  O   SER A 259      67.570  67.640  44.410  1.00  0.00           O
ATOM   2825  N   LEU A 260      67.350  69.020  42.690  1.00  0.00           N
ATOM   2826  H   LEU A 260      66.870  69.840  42.330  1.00  0.00           H
ATOM   2827  CA  LEU A 260      68.820  68.920  42.300  1.00  0.00           C
ATOM   2828  HA  LEU A 260      69.370  68.030  42.620  1.00  0.00           H
ATOM   2829  CB  LEU A 260      69.020  69.080  40.740  1.00  0.00           C
ATOM   2830  HB1 LEU A 260      70.040  68.900  40.400  1.00  0.00           H
ATOM   2831  HB2 LEU A 260      68.760  70.120  40.570  1.00  0.00           H
ATOM   2832  CG  LEU A 260      68.030  68.290  39.790  1.00  0.00           C
ATOM   2833  HG  LEU A 260      67.000  68.330  40.140  1.00  0.00           H
ATOM   2834  CD1 LEU A 260      68.060  68.950  38.370  1.00  0.00           C
ATOM   2835 1HD1 LEU A 260      67.270  68.440  37.810  1.00  0.00           H
ATOM   2836 2HD1 LEU A 260      67.950  70.030  38.440  1.00  0.00           H
ATOM   2837 3HD1 LEU A 260      68.930  68.700  37.770  1.00  0.00           H
ATOM   2838  CD2 LEU A 260      68.360  66.830  39.620  1.00  0.00           C
ATOM   2839 1HD2 LEU A 260      69.390  66.780  39.260  1.00  0.00           H
ATOM   2840 2HD2 LEU A 260      68.270  66.320  40.570  1.00  0.00           H
ATOM   2841 3HD2 LEU A 260      67.650  66.330  38.960  1.00  0.00           H
ATOM   2842  C   LEU A 260      69.580  70.050  43.000  1.00  0.00           C
ATOM   2843  O   LEU A 260      69.080  71.170  43.110  1.00  0.00           O
ATOM   2844  N   LYS A 261      70.720  69.890  43.660  1.00  0.00           N
ATOM   2845  H   LYS A 261      71.070  68.940  43.690  1.00  0.00           H
ATOM   2846  CA  LYS A 261      71.420  70.820  44.540  1.00  0.00           C
ATOM   2847  HA  LYS A 261      70.950  71.790  44.420  1.00  0.00           H
ATOM   2848  CB  LYS A 261      71.140  70.430  45.950  1.00  0.00           C
ATOM   2849  HB1 LYS A 261      71.430  71.280  46.570  1.00  0.00           H
ATOM   2850  HB2 LYS A 261      71.680  69.510  46.210  1.00  0.00           H
ATOM   2851  CG  LYS A 261      69.710  70.030  46.240  1.00  0.00           C
ATOM   2852  HG1 LYS A 261      69.590  69.020  45.860  1.00  0.00           H
ATOM   2853  HG2 LYS A 261      69.080  70.820  45.830  1.00  0.00           H
ATOM   2854  CD  LYS A 261      69.400  69.850  47.710  1.00  0.00           C
ATOM   2855  HD1 LYS A 261      69.600  70.840  48.130  1.00  0.00           H
ATOM   2856  HD2 LYS A 261      70.040  69.080  48.140  1.00  0.00           H
ATOM   2857  CE  LYS A 261      67.890  69.600  48.070  1.00  0.00           C
ATOM   2858  HE1 LYS A 261      67.240  70.400  47.730  1.00  0.00           H
ATOM   2859  HE2 LYS A 261      67.710  69.530  49.150  1.00  0.00           H
ATOM   2860  NZ  LYS A 261      67.450  68.280  47.550  1.00  0.00           N
ATOM   2861  HZ1 LYS A 261      66.570  68.020  47.970  1.00  0.00           H
ATOM   2862  HZ2 LYS A 261      67.310  68.200  46.560  1.00  0.00           H
ATOM   2863  HZ3 LYS A 261      68.070  67.540  47.850  1.00  0.00           H
ATOM   2864  C   LYS A 261      72.950  70.950  44.220  1.00  0.00           C
ATOM   2865  O   LYS A 261      73.590  69.900  44.100  1.00  0.00           O
ATOM   2866  N   LEU A 262      73.500  72.150  44.210  1.00  0.00           N
ATOM   2867  H   LEU A 262      72.930  72.980  44.280  1.00  0.00           H
ATOM   2868  CA  LEU A 262      74.890  72.560  43.930  1.00  0.00           C
ATOM   2869  HA  LEU A 262      75.500  71.750  43.530  1.00  0.00           H
ATOM   2870  CB  LEU A 262      74.770  73.660  42.880  1.00  0.00           C
ATOM   2871  HB1 LEU A 262      74.110  74.460  43.210  1.00  0.00           H
ATOM   2872  HB2 LEU A 262      74.290  73.080  42.090  1.00  0.00           H
ATOM   2873  CG  LEU A 262      76.030  74.200  42.230  1.00  0.00           C
ATOM   2874  HG  LEU A 262      76.720  73.410  41.950  1.00  0.00           H
ATOM   2875  CD1 LEU A 262      75.750  74.840  40.870  1.00  0.00           C
ATOM   2876 1HD1 LEU A 262      75.150  74.210  40.210  1.00  0.00           H
ATOM   2877 2HD1 LEU A 262      75.060  75.650  41.080  1.00  0.00           H
ATOM   2878 3HD1 LEU A 262      76.700  75.180  40.460  1.00  0.00           H
ATOM   2879  CD2 LEU A 262      76.640  75.310  43.080  1.00  0.00           C
ATOM   2880 1HD2 LEU A 262      76.000  76.190  43.120  1.00  0.00           H
ATOM   2881 2HD2 LEU A 262      76.890  74.890  44.050  1.00  0.00           H
ATOM   2882 3HD2 LEU A 262      77.600  75.590  42.650  1.00  0.00           H
ATOM   2883  C   LEU A 262      75.590  72.990  45.220  1.00  0.00           C
ATOM   2884  O   LEU A 262      75.130  73.840  45.980  1.00  0.00           O
ATOM   2885  N   TRP A 263      76.830  72.420  45.450  1.00  0.00           N
ATOM   2886  H   TRP A 263      77.220  71.700  44.850  1.00  0.00           H
ATOM   2887  CA  TRP A 263      77.720  72.740  46.610  1.00  0.00           C
ATOM   2888  HA  TRP A 263      77.270  73.600  47.120  1.00  0.00           H
ATOM   2889  CB  TRP A 263      77.710  71.560  47.620  1.00  0.00           C
ATOM   2890  HB1 TRP A 263      78.110  71.960  48.560  1.00  0.00           H
ATOM   2891  HB2 TRP A 263      78.510  70.860  47.370  1.00  0.00           H
ATOM   2892  CG  TRP A 263      76.460  70.740  47.870  1.00  0.00           C
ATOM   2893  CD1 TRP A 263      76.100  69.650  47.210  1.00  0.00           C
ATOM   2894  HD1 TRP A 263      76.660  69.270  46.370  1.00  0.00           H
ATOM   2895  NE1 TRP A 263      74.920  69.180  47.780  1.00  0.00           N
ATOM   2896  HE1 TRP A 263      74.360  68.440  47.380  1.00  0.00           H
ATOM   2897  CE2 TRP A 263      74.540  69.840  48.900  1.00  0.00           C
ATOM   2898  CZ2 TRP A 263      73.580  69.600  49.880  1.00  0.00           C
ATOM   2899  HZ2 TRP A 263      72.980  68.700  49.900  1.00  0.00           H
ATOM   2900  CH2 TRP A 263      73.400  70.600  50.930  1.00  0.00           C
ATOM   2901  HH2 TRP A 263      72.690  70.540  51.750  1.00  0.00           H
ATOM   2902  CZ3 TRP A 263      74.250  71.710  50.920  1.00  0.00           C
ATOM   2903  HZ3 TRP A 263      74.140  72.400  51.740  1.00  0.00           H
ATOM   2904  CE3 TRP A 263      75.260  71.870  49.980  1.00  0.00           C
ATOM   2905  HE3 TRP A 263      76.000  72.630  50.120  1.00  0.00           H
ATOM   2906  CD2 TRP A 263      75.480  70.920  48.940  1.00  0.00           C
ATOM   2907  C   TRP A 263      79.090  73.190  46.140  1.00  0.00           C
ATOM   2908  O   TRP A 263      79.950  72.350  45.690  1.00  0.00           O
ATOM   2909  N   ARG A 264      79.340  74.450  46.140  1.00  0.00           N
ATOM   2910  H   ARG A 264      78.650  75.010  46.610  1.00  0.00           H
ATOM   2911  CA  ARG A 264      80.680  74.990  45.910  1.00  0.00           C
ATOM   2912  HA  ARG A 264      81.100  74.510  45.020  1.00  0.00           H
ATOM   2913  CB  ARG A 264      80.510  76.560  45.740  1.00  0.00           C
ATOM   2914  HB1 ARG A 264      81.530  76.900  45.570  1.00  0.00           H
ATOM   2915  HB2 ARG A 264      80.170  77.070  46.640  1.00  0.00           H
ATOM   2916  CG  ARG A 264      79.560  76.940  44.520  1.00  0.00           C
ATOM   2917  HG1 ARG A 264      78.670  76.350  44.710  1.00  0.00           H
ATOM   2918  HG2 ARG A 264      80.060  76.610  43.610  1.00  0.00           H
ATOM   2919  CD  ARG A 264      79.360  78.420  44.320  1.00  0.00           C
ATOM   2920  HD1 ARG A 264      80.260  79.000  44.110  1.00  0.00           H
ATOM   2921  HD2 ARG A 264      78.860  78.680  45.250  1.00  0.00           H
ATOM   2922  NE  ARG A 264      78.400  78.640  43.170  1.00  0.00           N
ATOM   2923  HE  ARG A 264      77.440  78.580  43.500  1.00  0.00           H
ATOM   2924  CZ  ARG A 264      78.650  78.960  41.900  1.00  0.00           C
ATOM   2925  NH1 ARG A 264      79.870  79.150  41.390  1.00  0.00           N
ATOM   2926 1HH1 ARG A 264      80.660  79.000  41.990  1.00  0.00           H
ATOM   2927 2HH1 ARG A 264      80.050  79.200  40.390  1.00  0.00           H
ATOM   2928  NH2 ARG A 264      77.640  78.960  41.150  1.00  0.00           N
ATOM   2929 1HH2 ARG A 264      76.740  78.840  41.580  1.00  0.00           H
ATOM   2930 2HH2 ARG A 264      77.710  79.130  40.150  1.00  0.00           H
ATOM   2931  C   ARG A 264      81.720  74.670  47.030  1.00  0.00           C
ATOM   2932  O   ARG A 264      81.390  74.560  48.200  1.00  0.00           O
ATOM   2933  N   ILE A 265      82.960  74.350  46.720  1.00  0.00           N
ATOM   2934  H   ILE A 265      83.200  74.330  45.740  1.00  0.00           H
ATOM   2935  CA  ILE A 265      84.020  73.990  47.650  1.00  0.00           C
ATOM   2936  HA  ILE A 265      83.730  74.170  48.690  1.00  0.00           H
ATOM   2937  CB  ILE A 265      84.230  72.460  47.440  1.00  0.00           C
ATOM   2938  HB  ILE A 265      84.980  72.040  48.110  1.00  0.00           H
ATOM   2939  CG2 ILE A 265      83.020  71.750  47.980  1.00  0.00           C
ATOM   2940 1HG2 ILE A 265      82.810  72.070  49.000  1.00  0.00           H
ATOM   2941 2HG2 ILE A 265      82.220  71.970  47.270  1.00  0.00           H
ATOM   2942 3HG2 ILE A 265      83.020  70.670  48.120  1.00  0.00           H
ATOM   2943  CG1 ILE A 265      84.670  72.080  45.990  1.00  0.00           C
ATOM   2944 1HG1 ILE A 265      85.510  72.720  45.750  1.00  0.00           H
ATOM   2945 2HG1 ILE A 265      83.870  72.350  45.300  1.00  0.00           H
ATOM   2946  CD  ILE A 265      85.120  70.640  45.860  1.00  0.00           C
ATOM   2947  HD1 ILE A 265      85.140  70.360  44.800  1.00  0.00           H
ATOM   2948  HD2 ILE A 265      86.130  70.400  46.200  1.00  0.00           H
ATOM   2949  HD3 ILE A 265      84.400  70.010  46.380  1.00  0.00           H
ATOM   2950  C   ILE A 265      85.310  74.780  47.400  1.00  0.00           C
ATOM   2951  O   ILE A 265      86.280  74.520  48.110  1.00  0.00           O
ATOM   2952  N   ASN A 266      85.380  75.820  46.520  1.00  0.00           N
ATOM   2953  H   ASN A 266      84.700  75.860  45.770  1.00  0.00           H
ATOM   2954  CA  ASN A 266      86.450  76.810  46.350  1.00  0.00           C
ATOM   2955  HA  ASN A 266      87.400  76.290  46.490  1.00  0.00           H
ATOM   2956  CB  ASN A 266      86.530  77.300  44.900  1.00  0.00           C
ATOM   2957  HB1 ASN A 266      86.500  76.490  44.170  1.00  0.00           H
ATOM   2958  HB2 ASN A 266      87.510  77.730  44.700  1.00  0.00           H
ATOM   2959  CG  ASN A 266      85.440  78.340  44.570  1.00  0.00           C
ATOM   2960  OD1 ASN A 266      84.260  78.280  45.060  1.00  0.00           O
ATOM   2961  ND2 ASN A 266      85.770  79.260  43.700  1.00  0.00           N
ATOM   2962 1HD2 ASN A 266      86.720  79.310  43.360  1.00  0.00           H
ATOM   2963 2HD2 ASN A 266      85.170  80.070  43.630  1.00  0.00           H
ATOM   2964  C   ASN A 266      86.370  77.940  47.450  1.00  0.00           C
ATOM   2965  O   ASN A 266      87.340  78.680  47.770  1.00  0.00           O
ATOM   2966  N   SER A 267      85.150  78.000  48.010  1.00  0.00           N
ATOM   2967  H   SER A 267      84.420  77.580  47.450  1.00  0.00           H
ATOM   2968  CA  SER A 267      84.740  78.890  49.110  1.00  0.00           C
ATOM   2969  HA  SER A 267      84.740  79.910  48.740  1.00  0.00           H
ATOM   2970  CB  SER A 267      83.360  78.600  49.680  1.00  0.00           C
ATOM   2971  HB1 SER A 267      83.140  79.160  50.580  1.00  0.00           H
ATOM   2972  HB2 SER A 267      83.330  77.540  49.900  1.00  0.00           H
ATOM   2973  OG  SER A 267      82.300  78.780  48.760  1.00  0.00           O
ATOM   2974  HG  SER A 267      81.500  78.540  49.240  1.00  0.00           H
ATOM   2975  C   SER A 267      85.780  78.830  50.200  1.00  0.00           C
ATOM   2976  O   SER A 267      86.090  77.800  50.740  1.00  0.00           O
ATOM   2977  N   LYS A 268      86.290  79.990  50.610  1.00  0.00           N
ATOM   2978  H   LYS A 268      86.040  80.740  49.980  1.00  0.00           H
ATOM   2979  CA  LYS A 268      87.420  80.180  51.570  1.00  0.00           C
ATOM   2980  HA  LYS A 268      88.260  79.790  50.990  1.00  0.00           H
ATOM   2981  CB  LYS A 268      87.590  81.640  51.900  1.00  0.00           C
ATOM   2982  HB1 LYS A 268      88.130  81.800  52.830  1.00  0.00           H
ATOM   2983  HB2 LYS A 268      86.560  81.990  51.980  1.00  0.00           H
ATOM   2984  CG  LYS A 268      88.220  82.350  50.720  1.00  0.00           C
ATOM   2985  HG1 LYS A 268      87.810  82.130  49.740  1.00  0.00           H
ATOM   2986  HG2 LYS A 268      89.230  81.930  50.650  1.00  0.00           H
ATOM   2987  CD  LYS A 268      88.370  83.870  50.870  1.00  0.00           C
ATOM   2988  HD1 LYS A 268      88.900  84.150  51.780  1.00  0.00           H
ATOM   2989  HD2 LYS A 268      87.380  84.330  50.840  1.00  0.00           H
ATOM   2990  CE  LYS A 268      89.220  84.500  49.740  1.00  0.00           C
ATOM   2991  HE1 LYS A 268      88.750  84.190  48.810  1.00  0.00           H
ATOM   2992  HE2 LYS A 268      90.250  84.150  49.730  1.00  0.00           H
ATOM   2993  NZ  LYS A 268      89.200  85.970  49.770  1.00  0.00           N
ATOM   2994  HZ1 LYS A 268      89.680  86.370  48.980  1.00  0.00           H
ATOM   2995  HZ2 LYS A 268      88.260  86.320  49.670  1.00  0.00           H
ATOM   2996  HZ3 LYS A 268      89.620  86.410  50.590  1.00  0.00           H
ATOM   2997  C   LYS A 268      87.240  79.270  52.790  1.00  0.00           C
ATOM   2998  O   LYS A 268      88.220  78.630  53.150  1.00  0.00           O
ATOM   2999  N   ARG A 269      86.020  79.170  53.340  1.00  0.00           N
ATOM   3000  H   ARG A 269      85.270  79.780  53.030  1.00  0.00           H
ATOM   3001  CA  ARG A 269      85.760  78.260  54.440  1.00  0.00           C
ATOM   3002  HA  ARG A 269      86.400  78.370  55.320  1.00  0.00           H
ATOM   3003  CB  ARG A 269      84.280  78.470  54.810  1.00  0.00           C
ATOM   3004  HB1 ARG A 269      83.690  78.160  53.940  1.00  0.00           H
ATOM   3005  HB2 ARG A 269      84.040  79.500  55.090  1.00  0.00           H
ATOM   3006  CG  ARG A 269      83.920  77.720  56.030  1.00  0.00           C
ATOM   3007  HG1 ARG A 269      84.490  78.070  56.890  1.00  0.00           H
ATOM   3008  HG2 ARG A 269      84.140  76.660  55.870  1.00  0.00           H
ATOM   3009  CD  ARG A 269      82.370  77.930  56.280  1.00  0.00           C
ATOM   3010  HD1 ARG A 269      81.790  77.870  55.360  1.00  0.00           H
ATOM   3011  HD2 ARG A 269      82.240  78.920  56.710  1.00  0.00           H
ATOM   3012  NE  ARG A 269      81.870  76.910  57.260  1.00  0.00           N
ATOM   3013  HE  ARG A 269      82.570  76.340  57.710  1.00  0.00           H
ATOM   3014  CZ  ARG A 269      80.590  76.590  57.420  1.00  0.00           C
ATOM   3015  NH1 ARG A 269      79.600  77.340  56.930  1.00  0.00           N
ATOM   3016 1HH1 ARG A 269      79.710  78.230  56.470  1.00  0.00           H
ATOM   3017 2HH1 ARG A 269      78.640  77.020  56.970  1.00  0.00           H
ATOM   3018  NH2 ARG A 269      80.270  75.610  58.200  1.00  0.00           N
ATOM   3019 1HH2 ARG A 269      80.990  75.310  58.850  1.00  0.00           H
ATOM   3020 2HH2 ARG A 269      79.290  75.450  58.390  1.00  0.00           H
ATOM   3021  C   ARG A 269      85.980  76.760  54.150  1.00  0.00           C
ATOM   3022  O   ARG A 269      86.430  76.000  55.030  1.00  0.00           O
ATOM   3023  N   MET A 270      85.660  76.320  52.940  1.00  0.00           N
ATOM   3024  H   MET A 270      85.390  76.980  52.220  1.00  0.00           H
ATOM   3025  CA  MET A 270      85.820  74.950  52.560  1.00  0.00           C
ATOM   3026  HA  MET A 270      85.600  74.350  53.450  1.00  0.00           H
ATOM   3027  CB  MET A 270      84.760  74.580  51.530  1.00  0.00           C
ATOM   3028  HB1 MET A 270      84.840  75.070  50.560  1.00  0.00           H
ATOM   3029  HB2 MET A 270      83.810  74.950  51.910  1.00  0.00           H
ATOM   3030  CG  MET A 270      84.680  73.040  51.380  1.00  0.00           C
ATOM   3031  HG1 MET A 270      85.580  72.590  50.970  1.00  0.00           H
ATOM   3032  HG2 MET A 270      83.830  72.900  50.710  1.00  0.00           H
ATOM   3033  SD  MET A 270      84.400  72.130  52.970  1.00  0.00           S
ATOM   3034  CE  MET A 270      82.780  72.750  53.400  1.00  0.00           C
ATOM   3035  HE1 MET A 270      82.660  73.830  53.440  1.00  0.00           H
ATOM   3036  HE2 MET A 270      82.030  72.490  52.660  1.00  0.00           H
ATOM   3037  HE3 MET A 270      82.440  72.350  54.360  1.00  0.00           H
ATOM   3038  C   MET A 270      87.250  74.630  52.000  1.00  0.00           C
ATOM   3039  O   MET A 270      87.730  73.550  52.250  1.00  0.00           O
ATOM   3040  N   MET A 271      87.840  75.610  51.330  1.00  0.00           N
ATOM   3041  H   MET A 271      87.370  76.480  51.510  1.00  0.00           H
ATOM   3042  CA  MET A 271      89.140  75.560  50.710  1.00  0.00           C
ATOM   3043  HA  MET A 271      89.380  74.600  50.260  1.00  0.00           H
ATOM   3044  CB  MET A 271      89.200  76.540  49.550  1.00  0.00           C
ATOM   3045  HB1 MET A 271      88.960  77.520  49.960  1.00  0.00           H
ATOM   3046  HB2 MET A 271      88.470  76.300  48.770  1.00  0.00           H
ATOM   3047  CG  MET A 271      90.630  76.590  48.920  1.00  0.00           C
ATOM   3048  HG1 MET A 271      90.460  76.690  47.850  1.00  0.00           H
ATOM   3049  HG2 MET A 271      91.180  75.680  49.160  1.00  0.00           H
ATOM   3050  SD  MET A 271      91.510  77.970  49.620  1.00  0.00           S
ATOM   3051  CE  MET A 271      90.670  79.360  48.790  1.00  0.00           C
ATOM   3052  HE1 MET A 271      89.640  79.470  49.120  1.00  0.00           H
ATOM   3053  HE2 MET A 271      91.130  80.330  48.970  1.00  0.00           H
ATOM   3054  HE3 MET A 271      90.680  79.080  47.730  1.00  0.00           H
ATOM   3055  C   MET A 271      90.300  75.840  51.730  1.00  0.00           C
ATOM   3056  O   MET A 271      91.360  75.230  51.520  1.00  0.00           O
ATOM   3057  N   ASN A 272      90.040  76.630  52.800  1.00  0.00           N
ATOM   3058  H   ASN A 272      89.290  77.300  52.790  1.00  0.00           H
ATOM   3059  CA  ASN A 272      90.920  76.670  53.960  1.00  0.00           C
ATOM   3060  HA  ASN A 272      91.930  76.800  53.580  1.00  0.00           H
ATOM   3061  CB  ASN A 272      90.490  77.840  54.930  1.00  0.00           C
ATOM   3062  HB1 ASN A 272      91.030  77.750  55.870  1.00  0.00           H
ATOM   3063  HB2 ASN A 272      89.430  77.910  55.140  1.00  0.00           H
ATOM   3064  CG  ASN A 272      90.730  79.280  54.420  1.00  0.00           C
ATOM   3065  OD1 ASN A 272      91.370  79.580  53.430  1.00  0.00           O
ATOM   3066  ND2 ASN A 272      90.200  80.230  55.140  1.00  0.00           N
ATOM   3067 1HD2 ASN A 272      89.520  79.990  55.850  1.00  0.00           H
ATOM   3068 2HD2 ASN A 272      90.260  81.170  54.790  1.00  0.00           H
ATOM   3069  C   ASN A 272      90.850  75.380  54.830  1.00  0.00           C
ATOM   3070  O   ASN A 272      91.900  74.940  55.280  1.00  0.00           O
ATOM   3071  N   ALA A 273      89.750  74.690  54.890  1.00  0.00           N
ATOM   3072  H   ALA A 273      88.920  75.120  54.500  1.00  0.00           H
ATOM   3073  CA  ALA A 273      89.630  73.310  55.490  1.00  0.00           C
ATOM   3074  HA  ALA A 273      90.070  73.280  56.490  1.00  0.00           H
ATOM   3075  CB  ALA A 273      88.130  73.080  55.800  1.00  0.00           C
ATOM   3076  HB1 ALA A 273      87.790  73.690  56.630  1.00  0.00           H
ATOM   3077  HB2 ALA A 273      87.500  73.240  54.930  1.00  0.00           H
ATOM   3078  HB3 ALA A 273      87.960  72.130  56.310  1.00  0.00           H
ATOM   3079  C   ALA A 273      90.280  72.130  54.740  1.00  0.00           C
ATOM   3080  O   ALA A 273      90.990  71.330  55.310  1.00  0.00           O
ATOM   3081  N   ILE A 274      90.050  72.010  53.420  1.00  0.00           N
ATOM   3082  H   ILE A 274      89.230  72.460  53.050  1.00  0.00           H
ATOM   3083  CA  ILE A 274      90.850  71.100  52.540  1.00  0.00           C
ATOM   3084  HA  ILE A 274      90.720  70.060  52.820  1.00  0.00           H
ATOM   3085  CB  ILE A 274      90.190  71.240  51.080  1.00  0.00           C
ATOM   3086  HB  ILE A 274      90.140  72.320  50.900  1.00  0.00           H
ATOM   3087  CG2 ILE A 274      91.070  70.680  49.890  1.00  0.00           C
ATOM   3088 1HG2 ILE A 274      90.810  71.180  48.950  1.00  0.00           H
ATOM   3089 2HG2 ILE A 274      92.130  70.930  49.960  1.00  0.00           H
ATOM   3090 3HG2 ILE A 274      91.040  69.600  49.820  1.00  0.00           H
ATOM   3091  CG1 ILE A 274      88.770  70.570  51.080  1.00  0.00           C
ATOM   3092 1HG1 ILE A 274      88.320  70.840  52.030  1.00  0.00           H
ATOM   3093 2HG1 ILE A 274      88.910  69.490  51.090  1.00  0.00           H
ATOM   3094  CD  ILE A 274      87.860  71.050  49.870  1.00  0.00           C
ATOM   3095  HD1 ILE A 274      87.000  70.400  49.690  1.00  0.00           H
ATOM   3096  HD2 ILE A 274      87.620  72.110  49.970  1.00  0.00           H
ATOM   3097  HD3 ILE A 274      88.520  71.040  49.010  1.00  0.00           H
ATOM   3098  C   ILE A 274      92.370  71.400  52.670  1.00  0.00           C
ATOM   3099  O   ILE A 274      93.200  70.480  52.800  1.00  0.00           O
ATOM   3100  N   LYS A 275      92.760  72.660  52.750  1.00  0.00           N
ATOM   3101  H   LYS A 275      92.060  73.390  52.740  1.00  0.00           H
ATOM   3102  CA  LYS A 275      94.150  73.070  53.040  1.00  0.00           C
ATOM   3103  HA  LYS A 275      94.880  72.510  52.450  1.00  0.00           H
ATOM   3104  CB  LYS A 275      94.300  74.520  52.630  1.00  0.00           C
ATOM   3105  HB1 LYS A 275      95.180  74.890  53.150  1.00  0.00           H
ATOM   3106  HB2 LYS A 275      93.440  75.050  53.030  1.00  0.00           H
ATOM   3107  CG  LYS A 275      94.350  74.560  51.090  1.00  0.00           C
ATOM   3108  HG1 LYS A 275      93.520  74.100  50.570  1.00  0.00           H
ATOM   3109  HG2 LYS A 275      95.280  74.100  50.750  1.00  0.00           H
ATOM   3110  CD  LYS A 275      94.400  76.010  50.680  1.00  0.00           C
ATOM   3111  HD1 LYS A 275      95.350  76.380  51.060  1.00  0.00           H
ATOM   3112  HD2 LYS A 275      93.640  76.640  51.120  1.00  0.00           H
ATOM   3113  CE  LYS A 275      94.400  76.370  49.220  1.00  0.00           C
ATOM   3114  HE1 LYS A 275      93.420  76.270  48.750  1.00  0.00           H
ATOM   3115  HE2 LYS A 275      95.020  75.660  48.660  1.00  0.00           H
ATOM   3116  NZ  LYS A 275      94.940  77.700  48.980  1.00  0.00           N
ATOM   3117  HZ1 LYS A 275      95.880  77.790  49.350  1.00  0.00           H
ATOM   3118  HZ2 LYS A 275      95.150  77.770  47.990  1.00  0.00           H
ATOM   3119  HZ3 LYS A 275      94.370  78.470  49.300  1.00  0.00           H
ATOM   3120  C   LYS A 275      94.640  72.670  54.460  1.00  0.00           C
ATOM   3121  O   LYS A 275      95.800  72.230  54.520  1.00  0.00           O
ATOM   3122  N   GLU A 276      93.800  72.700  55.530  1.00  0.00           N
ATOM   3123  H   GLU A 276      93.010  73.320  55.450  1.00  0.00           H
ATOM   3124  CA  GLU A 276      94.140  72.190  56.810  1.00  0.00           C
ATOM   3125  HA  GLU A 276      95.160  72.540  56.980  1.00  0.00           H
ATOM   3126  CB  GLU A 276      93.150  72.750  57.830  1.00  0.00           C
ATOM   3127  HB1 GLU A 276      92.200  72.330  57.520  1.00  0.00           H
ATOM   3128  HB2 GLU A 276      93.030  73.820  57.700  1.00  0.00           H
ATOM   3129  CG  GLU A 276      93.440  72.450  59.310  1.00  0.00           C
ATOM   3130  HG1 GLU A 276      93.390  71.410  59.640  1.00  0.00           H
ATOM   3131  HG2 GLU A 276      92.640  72.860  59.920  1.00  0.00           H
ATOM   3132  CD  GLU A 276      94.760  73.040  59.910  1.00  0.00           C
ATOM   3133  OE1 GLU A 276      95.190  74.120  59.360  1.00  0.00           O
ATOM   3134  OE2 GLU A 276      95.280  72.500  60.960  1.00  0.00           O
ATOM   3135  C   GLU A 276      94.240  70.690  56.860  1.00  0.00           C
ATOM   3136  O   GLU A 276      95.110  70.110  57.550  1.00  0.00           O
ATOM   3137  N   SER A 277      93.410  69.970  56.040  1.00  0.00           N
ATOM   3138  H   SER A 277      92.790  70.530  55.460  1.00  0.00           H
ATOM   3139  CA  SER A 277      93.340  68.460  56.080  1.00  0.00           C
ATOM   3140  HA  SER A 277      93.210  68.140  57.110  1.00  0.00           H
ATOM   3141  CB  SER A 277      92.220  67.960  55.160  1.00  0.00           C
ATOM   3142  HB1 SER A 277      91.260  68.320  55.530  1.00  0.00           H
ATOM   3143  HB2 SER A 277      92.170  66.870  55.280  1.00  0.00           H
ATOM   3144  OG  SER A 277      92.400  68.140  53.760  1.00  0.00           O
ATOM   3145  HG  SER A 277      92.660  69.040  53.560  1.00  0.00           H
ATOM   3146  C   SER A 277      94.650  67.830  55.530  1.00  0.00           C
ATOM   3147  O   SER A 277      94.990  66.710  55.850  1.00  0.00           O
ATOM   3148  N   TYR A 278      95.430  68.580  54.820  1.00  0.00           N
ATOM   3149  H   TYR A 278      95.100  69.520  54.690  1.00  0.00           H
ATOM   3150  CA  TYR A 278      96.780  68.200  54.360  1.00  0.00           C
ATOM   3151  HA  TYR A 278      96.710  67.200  53.930  1.00  0.00           H
ATOM   3152  CB  TYR A 278      97.260  69.100  53.210  1.00  0.00           C
ATOM   3153  HB1 TYR A 278      98.280  68.790  52.960  1.00  0.00           H
ATOM   3154  HB2 TYR A 278      97.380  70.100  53.640  1.00  0.00           H
ATOM   3155  CG  TYR A 278      96.400  69.120  52.030  1.00  0.00           C
ATOM   3156  CD1 TYR A 278      96.020  67.930  51.410  1.00  0.00           C
ATOM   3157  HD1 TYR A 278      96.360  66.990  51.810  1.00  0.00           H
ATOM   3158  CE1 TYR A 278      95.220  67.950  50.260  1.00  0.00           C
ATOM   3159  HE1 TYR A 278      94.970  67.020  49.770  1.00  0.00           H
ATOM   3160  CZ  TYR A 278      94.840  69.170  49.650  1.00  0.00           C
ATOM   3161  OH  TYR A 278      94.070  69.080  48.520  1.00  0.00           O
ATOM   3162  HH  TYR A 278      94.190  68.280  48.000  1.00  0.00           H
ATOM   3163  CE2 TYR A 278      95.240  70.340  50.240  1.00  0.00           C
ATOM   3164  HE2 TYR A 278      94.940  71.250  49.730  1.00  0.00           H
ATOM   3165  CD2 TYR A 278      95.980  70.340  51.440  1.00  0.00           C
ATOM   3166  HD2 TYR A 278      96.250  71.260  51.950  1.00  0.00           H
ATOM   3167  C   TYR A 278      97.820  68.180  55.520  1.00  0.00           C
ATOM   3168  O   TYR A 278      98.960  67.920  55.340  1.00  0.00           O
ATOM   3169  N   ASP A 279      97.380  68.560  56.730  1.00  0.00           N
ATOM   3170  H   ASP A 279      96.400  68.750  56.900  1.00  0.00           H
ATOM   3171  CA  ASP A 279      98.180  68.900  57.950  1.00  0.00           C
ATOM   3172  HA  ASP A 279      99.160  68.430  57.940  1.00  0.00           H
ATOM   3173  CB  ASP A 279      98.360  70.440  57.950  1.00  0.00           C
ATOM   3174  HB1 ASP A 279      97.410  70.890  58.250  1.00  0.00           H
ATOM   3175  HB2 ASP A 279      98.700  70.790  56.980  1.00  0.00           H
ATOM   3176  CG  ASP A 279      99.420  70.990  58.930  1.00  0.00           C
ATOM   3177  OD1 ASP A 279      99.230  72.080  59.470  1.00  0.00           O
ATOM   3178  OD2 ASP A 279     100.500  70.410  59.030  1.00  0.00           O
ATOM   3179  C   ASP A 279      97.540  68.340  59.240  1.00  0.00           C
ATOM   3180  O   ASP A 279      98.150  68.320  60.360  1.00  0.00           O
ATOM   3181  N   TYR A 280      96.380  67.640  59.170  1.00  0.00           N
ATOM   3182  H   TYR A 280      95.920  67.800  58.290  1.00  0.00           H
ATOM   3183  CA  TYR A 280      95.660  66.920  60.270  1.00  0.00           C
ATOM   3184  HA  TYR A 280      95.680  67.450  61.220  1.00  0.00           H
ATOM   3185  CB  TYR A 280      94.210  66.660  59.740  1.00  0.00           C
ATOM   3186  HB1 TYR A 280      94.230  66.140  58.780  1.00  0.00           H
ATOM   3187  HB2 TYR A 280      93.650  67.580  59.540  1.00  0.00           H
ATOM   3188  CG  TYR A 280      93.410  65.770  60.710  1.00  0.00           C
ATOM   3189  CD1 TYR A 280      92.650  66.340  61.690  1.00  0.00           C
ATOM   3190  HD1 TYR A 280      92.770  67.410  61.790  1.00  0.00           H
ATOM   3191  CE1 TYR A 280      92.050  65.570  62.690  1.00  0.00           C
ATOM   3192  HE1 TYR A 280      91.530  66.120  63.470  1.00  0.00           H
ATOM   3193  CZ  TYR A 280      92.130  64.140  62.680  1.00  0.00           C
ATOM   3194  OH  TYR A 280      91.540  63.390  63.570  1.00  0.00           O
ATOM   3195  HH  TYR A 280      91.540  63.830  64.420  1.00  0.00           H
ATOM   3196  CE2 TYR A 280      92.830  63.550  61.600  1.00  0.00           C
ATOM   3197  HE2 TYR A 280      92.750  62.470  61.580  1.00  0.00           H
ATOM   3198  CD2 TYR A 280      93.450  64.400  60.660  1.00  0.00           C
ATOM   3199  HD2 TYR A 280      93.940  63.890  59.850  1.00  0.00           H
ATOM   3200  C   TYR A 280      96.420  65.600  60.620  1.00  0.00           C
ATOM   3201  O   TYR A 280      96.630  64.720  59.810  1.00  0.00           O
ATOM   3202  N   ASN A 281      96.660  65.320  61.870  1.00  0.00           N
ATOM   3203  H   ASN A 281      96.360  65.990  62.560  1.00  0.00           H
ATOM   3204  CA  ASN A 281      97.490  64.210  62.330  1.00  0.00           C
ATOM   3205  HA  ASN A 281      97.100  63.270  61.930  1.00  0.00           H
ATOM   3206  CB  ASN A 281      98.940  64.300  61.810  1.00  0.00           C
ATOM   3207  HB1 ASN A 281      99.420  65.210  62.170  1.00  0.00           H
ATOM   3208  HB2 ASN A 281      99.000  64.290  60.720  1.00  0.00           H
ATOM   3209  CG  ASN A 281      99.770  63.060  62.270  1.00  0.00           C
ATOM   3210  OD1 ASN A 281     100.310  63.100  63.360  1.00  0.00           O
ATOM   3211  ND2 ASN A 281      99.830  62.030  61.500  1.00  0.00           N
ATOM   3212 1HD2 ASN A 281      99.240  62.070  60.670  1.00  0.00           H
ATOM   3213 2HD2 ASN A 281     100.170  61.170  61.890  1.00  0.00           H
ATOM   3214  C   ASN A 281      97.630  64.160  63.920  1.00  0.00           C
ATOM   3215  O   ASN A 281      98.090  65.180  64.460  1.00  0.00           O
ATOM   3216  N   PRO A 282      97.140  63.060  64.570  1.00  0.00           N
ATOM   3217  CD  PRO A 282      96.300  61.940  63.980  1.00  0.00           C
ATOM   3218  HD1 PRO A 282      96.860  61.210  63.380  1.00  0.00           H
ATOM   3219  HD2 PRO A 282      95.490  62.290  63.330  1.00  0.00           H
ATOM   3220  CG  PRO A 282      95.790  61.210  65.190  1.00  0.00           C
ATOM   3221  HG1 PRO A 282      95.690  60.140  65.020  1.00  0.00           H
ATOM   3222  HG2 PRO A 282      94.830  61.640  65.490  1.00  0.00           H
ATOM   3223  CB  PRO A 282      96.740  61.550  66.310  1.00  0.00           C
ATOM   3224  HB1 PRO A 282      97.590  60.870  66.220  1.00  0.00           H
ATOM   3225  HB2 PRO A 282      96.250  61.480  67.280  1.00  0.00           H
ATOM   3226  CA  PRO A 282      97.120  62.980  66.050  1.00  0.00           C
ATOM   3227  HA  PRO A 282      96.320  63.640  66.390  1.00  0.00           H
ATOM   3228  C   PRO A 282      98.370  63.300  66.810  1.00  0.00           C
ATOM   3229  O   PRO A 282      98.290  63.730  67.970  1.00  0.00           O
ATOM   3230  N   ASN A 283      99.520  63.000  66.220  1.00  0.00           N
ATOM   3231  H   ASN A 283      99.460  62.420  65.390  1.00  0.00           H
ATOM   3232  CA  ASN A 283     100.800  63.100  66.960  1.00  0.00           C
ATOM   3233  HA  ASN A 283     100.700  62.880  68.020  1.00  0.00           H
ATOM   3234  CB  ASN A 283     101.770  61.930  66.480  1.00  0.00           C
ATOM   3235  HB1 ASN A 283     102.720  62.060  67.000  1.00  0.00           H
ATOM   3236  HB2 ASN A 283     102.020  62.060  65.430  1.00  0.00           H
ATOM   3237  CG  ASN A 283     101.260  60.560  66.720  1.00  0.00           C
ATOM   3238  OD1 ASN A 283     100.110  60.200  66.420  1.00  0.00           O
ATOM   3239  ND2 ASN A 283     102.120  59.710  67.270  1.00  0.00           N
ATOM   3240 1HD2 ASN A 283     103.080  59.920  67.480  1.00  0.00           H
ATOM   3241 2HD2 ASN A 283     101.810  58.810  67.600  1.00  0.00           H
ATOM   3242  C   ASN A 283     101.380  64.510  66.890  1.00  0.00           C
ATOM   3243  O   ASN A 283     102.360  64.740  67.600  1.00  0.00           O
ATOM   3244  N   LYS A 284     100.780  65.390  66.110  1.00  0.00           N
ATOM   3245  H   LYS A 284      99.980  65.190  65.510  1.00  0.00           H
ATOM   3246  CA  LYS A 284     101.020  66.810  66.160  1.00  0.00           C
ATOM   3247  HA  LYS A 284     102.060  67.030  66.400  1.00  0.00           H
ATOM   3248  CB  LYS A 284     100.850  67.410  64.740  1.00  0.00           C
ATOM   3249  HB1 LYS A 284     101.060  68.480  64.810  1.00  0.00           H
ATOM   3250  HB2 LYS A 284      99.800  67.340  64.460  1.00  0.00           H
ATOM   3251  CG  LYS A 284     101.670  66.830  63.590  1.00  0.00           C
ATOM   3252  HG1 LYS A 284     101.590  65.750  63.490  1.00  0.00           H
ATOM   3253  HG2 LYS A 284     102.710  67.100  63.800  1.00  0.00           H
ATOM   3254  CD  LYS A 284     101.330  67.500  62.220  1.00  0.00           C
ATOM   3255  HD1 LYS A 284     101.520  68.550  62.450  1.00  0.00           H
ATOM   3256  HD2 LYS A 284     100.310  67.280  61.890  1.00  0.00           H
ATOM   3257  CE  LYS A 284     102.270  67.290  61.000  1.00  0.00           C
ATOM   3258  HE1 LYS A 284     102.420  66.220  60.850  1.00  0.00           H
ATOM   3259  HE2 LYS A 284     103.240  67.780  61.100  1.00  0.00           H
ATOM   3260  NZ  LYS A 284     101.540  67.830  59.810  1.00  0.00           N
ATOM   3261  HZ1 LYS A 284     102.190  67.800  59.040  1.00  0.00           H
ATOM   3262  HZ2 LYS A 284     100.790  67.200  59.570  1.00  0.00           H
ATOM   3263  HZ3 LYS A 284     101.220  68.790  59.840  1.00  0.00           H
ATOM   3264  C   LYS A 284     100.140  67.530  67.150  1.00  0.00           C
ATOM   3265  O   LYS A 284     100.570  68.350  67.930  1.00  0.00           O
ATOM   3266  N   THR A 285      98.870  67.230  67.200  1.00  0.00           N
ATOM   3267  H   THR A 285      98.560  66.620  66.460  1.00  0.00           H
ATOM   3268  CA  THR A 285      97.900  67.420  68.320  1.00  0.00           C
ATOM   3269  HA  THR A 285      98.450  67.230  69.250  1.00  0.00           H
ATOM   3270  CB  THR A 285      97.470  68.940  68.290  1.00  0.00           C
ATOM   3271  HB  THR A 285      98.360  69.540  68.420  1.00  0.00           H
ATOM   3272  CG2 THR A 285      96.930  69.570  66.990  1.00  0.00           C
ATOM   3273 1HG2 THR A 285      96.460  70.510  67.270  1.00  0.00           H
ATOM   3274 2HG2 THR A 285      97.790  69.650  66.320  1.00  0.00           H
ATOM   3275 3HG2 THR A 285      96.100  68.970  66.620  1.00  0.00           H
ATOM   3276  OG1 THR A 285      96.570  69.240  69.330  1.00  0.00           O
ATOM   3277  HG1 THR A 285      97.100  69.240  70.140  1.00  0.00           H
ATOM   3278  C   THR A 285      96.670  66.480  68.170  1.00  0.00           C
ATOM   3279  O   THR A 285      96.390  66.130  67.020  1.00  0.00           O
ATOM   3280  N   ASN A 286      95.990  66.080  69.240  1.00  0.00           N
ATOM   3281  H   ASN A 286      96.350  66.380  70.130  1.00  0.00           H
ATOM   3282  CA  ASN A 286      94.730  65.380  69.100  1.00  0.00           C
ATOM   3283  HA  ASN A 286      94.770  64.730  68.220  1.00  0.00           H
ATOM   3284  CB  ASN A 286      94.450  64.510  70.330  1.00  0.00           C
ATOM   3285  HB1 ASN A 286      93.390  64.250  70.360  1.00  0.00           H
ATOM   3286  HB2 ASN A 286      94.820  65.060  71.190  1.00  0.00           H
ATOM   3287  CG  ASN A 286      95.210  63.160  70.260  1.00  0.00           C
ATOM   3288  OD1 ASN A 286      94.790  62.300  69.460  1.00  0.00           O
ATOM   3289  ND2 ASN A 286      96.230  62.910  71.020  1.00  0.00           N
ATOM   3290 1HD2 ASN A 286      96.620  63.660  71.570  1.00  0.00           H
ATOM   3291 2HD2 ASN A 286      96.740  62.070  70.810  1.00  0.00           H
ATOM   3292  C   ASN A 286      93.550  66.340  68.920  1.00  0.00           C
ATOM   3293  O   ASN A 286      93.360  67.210  69.810  1.00  0.00           O
ATOM   3294  N   ARG A 287      92.740  66.080  67.840  1.00  0.00           N
ATOM   3295  H   ARG A 287      93.060  65.330  67.250  1.00  0.00           H
ATOM   3296  CA  ARG A 287      91.530  66.820  67.480  1.00  0.00           C
ATOM   3297  HA  ARG A 287      91.030  67.150  68.400  1.00  0.00           H
ATOM   3298  CB  ARG A 287      91.800  68.120  66.740  1.00  0.00           C
ATOM   3299  HB1 ARG A 287      92.130  68.820  67.520  1.00  0.00           H
ATOM   3300  HB2 ARG A 287      90.840  68.480  66.380  1.00  0.00           H
ATOM   3301  CG  ARG A 287      92.860  68.030  65.630  1.00  0.00           C
ATOM   3302  HG1 ARG A 287      92.570  67.290  64.900  1.00  0.00           H
ATOM   3303  HG2 ARG A 287      93.800  67.680  66.060  1.00  0.00           H
ATOM   3304  CD  ARG A 287      93.140  69.400  65.050  1.00  0.00           C
ATOM   3305  HD1 ARG A 287      93.460  70.130  65.800  1.00  0.00           H
ATOM   3306  HD2 ARG A 287      92.230  69.800  64.600  1.00  0.00           H
ATOM   3307  NE  ARG A 287      94.190  69.330  64.060  1.00  0.00           N
ATOM   3308  HE  ARG A 287      94.750  68.490  64.060  1.00  0.00           H
ATOM   3309  CZ  ARG A 287      94.540  70.180  63.160  1.00  0.00           C
ATOM   3310  NH1 ARG A 287      93.840  71.240  62.930  1.00  0.00           N
ATOM   3311 1HH1 ARG A 287      92.870  71.290  63.210  1.00  0.00           H
ATOM   3312 2HH1 ARG A 287      94.220  71.940  62.300  1.00  0.00           H
ATOM   3313  NH2 ARG A 287      95.650  69.980  62.480  1.00  0.00           N
ATOM   3314 1HH2 ARG A 287      96.290  69.220  62.660  1.00  0.00           H
ATOM   3315 2HH2 ARG A 287      95.850  70.750  61.850  1.00  0.00           H
ATOM   3316  C   ARG A 287      90.560  65.970  66.620  1.00  0.00           C
ATOM   3317  O   ARG A 287      91.010  65.210  65.730  1.00  0.00           O
ATOM   3318  N   PRO A 288      89.270  66.060  66.850  1.00  0.00           N
ATOM   3319  CD  PRO A 288      88.690  66.690  68.000  1.00  0.00           C
ATOM   3320  HD1 PRO A 288      88.720  67.780  67.960  1.00  0.00           H
ATOM   3321  HD2 PRO A 288      89.290  66.370  68.850  1.00  0.00           H
ATOM   3322  CG  PRO A 288      87.200  66.230  68.060  1.00  0.00           C
ATOM   3323  HG1 PRO A 288      86.520  66.990  68.450  1.00  0.00           H
ATOM   3324  HG2 PRO A 288      87.140  65.310  68.650  1.00  0.00           H
ATOM   3325  CB  PRO A 288      86.970  65.950  66.570  1.00  0.00           C
ATOM   3326  HB1 PRO A 288      86.740  66.920  66.110  1.00  0.00           H
ATOM   3327  HB2 PRO A 288      86.100  65.300  66.520  1.00  0.00           H
ATOM   3328  CA  PRO A 288      88.280  65.420  66.050  1.00  0.00           C
ATOM   3329  HA  PRO A 288      88.400  64.360  66.240  1.00  0.00           H
ATOM   3330  C   PRO A 288      88.380  65.790  64.580  1.00  0.00           C
ATOM   3331  O   PRO A 288      88.960  66.870  64.300  1.00  0.00           O
ATOM   3332  N   PHE A 289      87.820  64.980  63.760  1.00  0.00           N
ATOM   3333  H   PHE A 289      87.400  64.130  64.110  1.00  0.00           H
ATOM   3334  CA  PHE A 289      87.760  65.340  62.380  1.00  0.00           C
ATOM   3335  HA  PHE A 289      88.740  65.250  61.930  1.00  0.00           H
ATOM   3336  CB  PHE A 289      86.810  64.290  61.690  1.00  0.00           C
ATOM   3337  HB1 PHE A 289      86.940  64.450  60.620  1.00  0.00           H
ATOM   3338  HB2 PHE A 289      85.780  64.440  62.020  1.00  0.00           H
ATOM   3339  CG  PHE A 289      87.140  62.760  61.850  1.00  0.00           C
ATOM   3340  CD1 PHE A 289      86.130  61.790  61.710  1.00  0.00           C
ATOM   3341  HD1 PHE A 289      85.110  62.080  61.530  1.00  0.00           H
ATOM   3342  CE1 PHE A 289      86.480  60.410  61.760  1.00  0.00           C
ATOM   3343  HE1 PHE A 289      85.710  59.690  61.510  1.00  0.00           H
ATOM   3344  CZ  PHE A 289      87.790  60.020  62.080  1.00  0.00           C
ATOM   3345  HZ  PHE A 289      87.870  58.950  62.120  1.00  0.00           H
ATOM   3346  CE2 PHE A 289      88.830  60.950  62.260  1.00  0.00           C
ATOM   3347  HE2 PHE A 289      89.850  60.610  62.360  1.00  0.00           H
ATOM   3348  CD2 PHE A 289      88.480  62.300  62.060  1.00  0.00           C
ATOM   3349  HD2 PHE A 289      89.280  63.010  62.170  1.00  0.00           H
ATOM   3350  C   PHE A 289      87.160  66.780  62.100  1.00  0.00           C
ATOM   3351  O   PHE A 289      86.500  67.390  62.940  1.00  0.00           O
ATOM   3352  N   ILE A 290      87.560  67.350  61.010  1.00  0.00           N
ATOM   3353  H   ILE A 290      87.820  66.820  60.190  1.00  0.00           H
ATOM   3354  CA  ILE A 290      87.420  68.810  60.760  1.00  0.00           C
ATOM   3355  HA  ILE A 290      87.810  69.260  61.670  1.00  0.00           H
ATOM   3356  CB  ILE A 290      88.350  69.200  59.580  1.00  0.00           C
ATOM   3357  HB  ILE A 290      88.070  68.640  58.690  1.00  0.00           H
ATOM   3358  CG2 ILE A 290      88.150  70.740  59.350  1.00  0.00           C
ATOM   3359 1HG2 ILE A 290      87.140  71.030  59.060  1.00  0.00           H
ATOM   3360 2HG2 ILE A 290      88.430  71.340  60.210  1.00  0.00           H
ATOM   3361 3HG2 ILE A 290      88.810  71.010  58.520  1.00  0.00           H
ATOM   3362  CG1 ILE A 290      89.820  68.850  59.850  1.00  0.00           C
ATOM   3363 1HG1 ILE A 290      89.850  67.900  60.380  1.00  0.00           H
ATOM   3364 2HG1 ILE A 290      90.360  69.650  60.380  1.00  0.00           H
ATOM   3365  CD  ILE A 290      90.670  68.610  58.550  1.00  0.00           C
ATOM   3366  HD1 ILE A 290      90.510  69.460  57.890  1.00  0.00           H
ATOM   3367  HD2 ILE A 290      91.700  68.350  58.800  1.00  0.00           H
ATOM   3368  HD3 ILE A 290      90.310  67.720  58.040  1.00  0.00           H
ATOM   3369  C   ILE A 290      85.900  69.190  60.640  1.00  0.00           C
ATOM   3370  O   ILE A 290      85.530  70.340  60.990  1.00  0.00           O
ATOM   3371  N   SER A 291      85.120  68.210  60.210  1.00  0.00           N
ATOM   3372  H   SER A 291      85.680  67.390  60.030  1.00  0.00           H
ATOM   3373  CA  SER A 291      83.710  68.170  60.170  1.00  0.00           C
ATOM   3374  HA  SER A 291      83.400  67.400  59.460  1.00  0.00           H
ATOM   3375  CB  SER A 291      83.030  67.570  61.440  1.00  0.00           C
ATOM   3376  HB1 SER A 291      81.950  67.460  61.280  1.00  0.00           H
ATOM   3377  HB2 SER A 291      83.160  68.120  62.370  1.00  0.00           H
ATOM   3378  OG  SER A 291      83.600  66.280  61.710  1.00  0.00           O
ATOM   3379  HG  SER A 291      84.500  66.490  61.980  1.00  0.00           H
ATOM   3380  C   SER A 291      82.990  69.450  59.690  1.00  0.00           C
ATOM   3381  O   SER A 291      82.000  69.740  60.330  1.00  0.00           O
ATOM   3382  N   GLN A 292      83.410  70.200  58.650  1.00  0.00           N
ATOM   3383  H   GLN A 292      84.340  70.040  58.290  1.00  0.00           H
ATOM   3384  CA  GLN A 292      82.740  71.520  58.210  1.00  0.00           C
ATOM   3385  HA  GLN A 292      82.900  72.250  58.990  1.00  0.00           H
ATOM   3386  CB  GLN A 292      83.320  72.100  56.930  1.00  0.00           C
ATOM   3387  HB1 GLN A 292      82.610  72.810  56.510  1.00  0.00           H
ATOM   3388  HB2 GLN A 292      83.330  71.370  56.110  1.00  0.00           H
ATOM   3389  CG  GLN A 292      84.700  72.840  57.150  1.00  0.00           C
ATOM   3390  HG1 GLN A 292      85.010  73.220  56.180  1.00  0.00           H
ATOM   3391  HG2 GLN A 292      85.460  72.220  57.610  1.00  0.00           H
ATOM   3392  CD  GLN A 292      84.470  74.080  58.050  1.00  0.00           C
ATOM   3393  OE1 GLN A 292      83.570  74.850  57.990  1.00  0.00           O
ATOM   3394  NE2 GLN A 292      85.290  74.270  59.120  1.00  0.00           N
ATOM   3395 1HE2 GLN A 292      85.910  73.590  59.550  1.00  0.00           H
ATOM   3396 2HE2 GLN A 292      85.170  75.200  59.500  1.00  0.00           H
ATOM   3397  C   GLN A 292      81.180  71.290  58.020  1.00  0.00           C
ATOM   3398  O   GLN A 292      80.810  70.930  56.880  1.00  0.00           O
ATOM   3399  N   LYS A 293      80.350  71.710  58.940  1.00  0.00           N
ATOM   3400  H   LYS A 293      80.770  72.190  59.720  1.00  0.00           H
ATOM   3401  CA  LYS A 293      78.920  71.740  58.790  1.00  0.00           C
ATOM   3402  HA  LYS A 293      78.680  70.770  58.340  1.00  0.00           H
ATOM   3403  CB  LYS A 293      78.230  71.890  60.220  1.00  0.00           C
ATOM   3404  HB1 LYS A 293      77.210  72.190  59.970  1.00  0.00           H
ATOM   3405  HB2 LYS A 293      78.690  72.740  60.720  1.00  0.00           H
ATOM   3406  CG  LYS A 293      78.250  70.600  61.050  1.00  0.00           C
ATOM   3407  HG1 LYS A 293      79.290  70.360  61.250  1.00  0.00           H
ATOM   3408  HG2 LYS A 293      77.660  69.890  60.470  1.00  0.00           H
ATOM   3409  CD  LYS A 293      77.370  70.770  62.300  1.00  0.00           C
ATOM   3410  HD1 LYS A 293      76.330  70.980  62.040  1.00  0.00           H
ATOM   3411  HD2 LYS A 293      77.760  71.560  62.940  1.00  0.00           H
ATOM   3412  CE  LYS A 293      77.150  69.390  62.980  1.00  0.00           C
ATOM   3413  HE1 LYS A 293      78.150  69.140  63.320  1.00  0.00           H
ATOM   3414  HE2 LYS A 293      76.580  68.820  62.240  1.00  0.00           H
ATOM   3415  NZ  LYS A 293      76.240  69.530  64.180  1.00  0.00           N
ATOM   3416  HZ1 LYS A 293      76.690  70.060  64.910  1.00  0.00           H
ATOM   3417  HZ2 LYS A 293      75.420  70.040  63.870  1.00  0.00           H
ATOM   3418  HZ3 LYS A 293      75.840  68.640  64.460  1.00  0.00           H
ATOM   3419  C   LYS A 293      78.420  72.750  57.780  1.00  0.00           C
ATOM   3420  O   LYS A 293      78.170  73.890  58.140  1.00  0.00           O
ATOM   3421  N   ILE A 294      78.220  72.380  56.530  1.00  0.00           N
ATOM   3422  H   ILE A 294      78.530  71.450  56.270  1.00  0.00           H
ATOM   3423  CA  ILE A 294      77.370  73.010  55.500  1.00  0.00           C
ATOM   3424  HA  ILE A 294      77.270  74.040  55.830  1.00  0.00           H
ATOM   3425  CB  ILE A 294      77.920  72.950  54.100  1.00  0.00           C
ATOM   3426  HB  ILE A 294      78.030  71.890  53.870  1.00  0.00           H
ATOM   3427  CG2 ILE A 294      76.920  73.560  53.090  1.00  0.00           C
ATOM   3428 1HG2 ILE A 294      76.420  74.500  53.340  1.00  0.00           H
ATOM   3429 2HG2 ILE A 294      77.330  73.530  52.080  1.00  0.00           H
ATOM   3430 3HG2 ILE A 294      76.060  72.910  52.920  1.00  0.00           H
ATOM   3431  CG1 ILE A 294      79.250  73.660  53.800  1.00  0.00           C
ATOM   3432 1HG1 ILE A 294      79.550  73.530  52.760  1.00  0.00           H
ATOM   3433 2HG1 ILE A 294      80.040  73.120  54.320  1.00  0.00           H
ATOM   3434  CD  ILE A 294      79.260  75.160  54.010  1.00  0.00           C
ATOM   3435  HD1 ILE A 294      80.290  75.440  54.220  1.00  0.00           H
ATOM   3436  HD2 ILE A 294      78.870  75.680  53.140  1.00  0.00           H
ATOM   3437  HD3 ILE A 294      78.710  75.330  54.940  1.00  0.00           H
ATOM   3438  C   ILE A 294      75.940  72.540  55.540  1.00  0.00           C
ATOM   3439  O   ILE A 294      75.630  71.330  55.410  1.00  0.00           O
ATOM   3440  N   HIS A 295      74.950  73.440  55.780  1.00  0.00           N
ATOM   3441  H   HIS A 295      75.220  74.420  55.830  1.00  0.00           H
ATOM   3442  CA  HIS A 295      73.540  73.090  55.920  1.00  0.00           C
ATOM   3443  HA  HIS A 295      73.420  72.010  55.940  1.00  0.00           H
ATOM   3444  CB  HIS A 295      73.010  73.730  57.230  1.00  0.00           C
ATOM   3445  HB1 HIS A 295      71.960  73.460  57.320  1.00  0.00           H
ATOM   3446  HB2 HIS A 295      73.120  74.800  57.090  1.00  0.00           H
ATOM   3447  CG  HIS A 295      73.760  73.270  58.450  1.00  0.00           C
ATOM   3448  ND1 HIS A 295      73.750  71.900  58.830  1.00  0.00           N
ATOM   3449  CE1 HIS A 295      74.460  71.920  59.960  1.00  0.00           C
ATOM   3450  HE1 HIS A 295      74.600  70.980  60.470  1.00  0.00           H
ATOM   3451  NE2 HIS A 295      74.960  73.150  60.250  1.00  0.00           N
ATOM   3452  HE2 HIS A 295      75.350  73.440  61.130  1.00  0.00           H
ATOM   3453  CD2 HIS A 295      74.420  74.060  59.350  1.00  0.00           C
ATOM   3454  HD2 HIS A 295      74.430  75.140  59.330  1.00  0.00           H
ATOM   3455  C   HIS A 295      72.660  73.520  54.710  1.00  0.00           C
ATOM   3456  O   HIS A 295      71.450  73.260  54.610  1.00  0.00           O
ATOM   3457  N   PHE A 296      73.220  74.360  53.870  1.00  0.00           N
ATOM   3458  H   PHE A 296      74.200  74.570  54.000  1.00  0.00           H
ATOM   3459  CA  PHE A 296      72.560  75.010  52.820  1.00  0.00           C
ATOM   3460  HA  PHE A 296      71.580  74.560  52.670  1.00  0.00           H
ATOM   3461  CB  PHE A 296      72.330  76.530  53.110  1.00  0.00           C
ATOM   3462  HB1 PHE A 296      71.760  76.880  52.240  1.00  0.00           H
ATOM   3463  HB2 PHE A 296      73.280  77.050  52.950  1.00  0.00           H
ATOM   3464  CG  PHE A 296      71.640  77.120  54.380  1.00  0.00           C
ATOM   3465  CD1 PHE A 296      70.300  77.480  54.370  1.00  0.00           C
ATOM   3466  HD1 PHE A 296      69.690  77.500  53.480  1.00  0.00           H
ATOM   3467  CE1 PHE A 296      69.670  78.090  55.480  1.00  0.00           C
ATOM   3468  HE1 PHE A 296      68.650  78.410  55.340  1.00  0.00           H
ATOM   3469  CZ  PHE A 296      70.370  78.230  56.700  1.00  0.00           C
ATOM   3470  HZ  PHE A 296      69.860  78.720  57.510  1.00  0.00           H
ATOM   3471  CE2 PHE A 296      71.660  77.710  56.730  1.00  0.00           C
ATOM   3472  HE2 PHE A 296      72.300  77.640  57.590  1.00  0.00           H
ATOM   3473  CD2 PHE A 296      72.250  77.140  55.600  1.00  0.00           C
ATOM   3474  HD2 PHE A 296      73.270  76.780  55.630  1.00  0.00           H
ATOM   3475  C   PHE A 296      73.290  74.830  51.480  1.00  0.00           C
ATOM   3476  O   PHE A 296      74.490  74.900  51.550  1.00  0.00           O
ATOM   3477  N   PRO A 297      72.630  74.810  50.290  1.00  0.00           N
ATOM   3478  CD  PRO A 297      71.150  74.870  50.120  1.00  0.00           C
ATOM   3479  HD1 PRO A 297      70.860  75.890  50.330  1.00  0.00           H
ATOM   3480  HD2 PRO A 297      70.640  74.120  50.720  1.00  0.00           H
ATOM   3481  CG  PRO A 297      70.910  74.440  48.680  1.00  0.00           C
ATOM   3482  HG1 PRO A 297      70.490  75.240  48.070  1.00  0.00           H
ATOM   3483  HG2 PRO A 297      70.180  73.630  48.720  1.00  0.00           H
ATOM   3484  CB  PRO A 297      72.300  73.960  48.220  1.00  0.00           C
ATOM   3485  HB1 PRO A 297      72.470  74.230  47.170  1.00  0.00           H
ATOM   3486  HB2 PRO A 297      72.350  72.880  48.270  1.00  0.00           H
ATOM   3487  CA  PRO A 297      73.310  74.680  49.020  1.00  0.00           C
ATOM   3488  HA  PRO A 297      74.230  74.130  49.190  1.00  0.00           H
ATOM   3489  C   PRO A 297      73.690  76.000  48.460  1.00  0.00           C
ATOM   3490  O   PRO A 297      73.260  77.030  48.970  1.00  0.00           O
ATOM   3491  N   ASP A 298      74.400  76.040  47.340  1.00  0.00           N
ATOM   3492  H   ASP A 298      74.710  75.210  46.850  1.00  0.00           H
ATOM   3493  CA  ASP A 298      74.640  77.330  46.630  1.00  0.00           C
ATOM   3494  HA  ASP A 298      74.280  78.120  47.290  1.00  0.00           H
ATOM   3495  CB  ASP A 298      76.110  77.500  46.370  1.00  0.00           C
ATOM   3496  HB1 ASP A 298      76.350  78.510  46.060  1.00  0.00           H
ATOM   3497  HB2 ASP A 298      76.510  76.860  45.590  1.00  0.00           H
ATOM   3498  CG  ASP A 298      76.870  77.230  47.630  1.00  0.00           C
ATOM   3499  OD1 ASP A 298      77.680  76.250  47.650  1.00  0.00           O
ATOM   3500  OD2 ASP A 298      76.780  78.090  48.560  1.00  0.00           O
ATOM   3501  C   ASP A 298      73.870  77.470  45.290  1.00  0.00           C
ATOM   3502  O   ASP A 298      73.770  78.560  44.820  1.00  0.00           O
ATOM   3503  N   PHE A 299      73.270  76.380  44.730  1.00  0.00           N
ATOM   3504  H   PHE A 299      73.380  75.510  45.240  1.00  0.00           H
ATOM   3505  CA  PHE A 299      72.010  76.500  44.010  1.00  0.00           C
ATOM   3506  HA  PHE A 299      71.460  77.390  44.310  1.00  0.00           H
ATOM   3507  CB  PHE A 299      72.360  76.740  42.490  1.00  0.00           C
ATOM   3508  HB1 PHE A 299      73.000  75.930  42.150  1.00  0.00           H
ATOM   3509  HB2 PHE A 299      72.930  77.650  42.290  1.00  0.00           H
ATOM   3510  CG  PHE A 299      71.110  76.770  41.630  1.00  0.00           C
ATOM   3511  CD1 PHE A 299      70.450  77.970  41.600  1.00  0.00           C
ATOM   3512  HD1 PHE A 299      70.830  78.790  42.200  1.00  0.00           H
ATOM   3513  CE1 PHE A 299      69.210  78.030  40.890  1.00  0.00           C
ATOM   3514  HE1 PHE A 299      68.590  78.920  40.910  1.00  0.00           H
ATOM   3515  CZ  PHE A 299      68.800  77.000  40.060  1.00  0.00           C
ATOM   3516  HZ  PHE A 299      67.810  77.080  39.630  1.00  0.00           H
ATOM   3517  CE2 PHE A 299      69.450  75.810  40.130  1.00  0.00           C
ATOM   3518  HE2 PHE A 299      69.070  74.990  39.550  1.00  0.00           H
ATOM   3519  CD2 PHE A 299      70.630  75.700  40.880  1.00  0.00           C
ATOM   3520  HD2 PHE A 299      71.190  74.780  40.860  1.00  0.00           H
ATOM   3521  C   PHE A 299      71.150  75.290  44.290  1.00  0.00           C
ATOM   3522  O   PHE A 299      71.630  74.210  44.560  1.00  0.00           O
ATOM   3523  N   SER A 300      69.820  75.400  44.150  1.00  0.00           N
ATOM   3524  H   SER A 300      69.490  76.280  43.790  1.00  0.00           H
ATOM   3525  CA  SER A 300      68.920  74.200  44.150  1.00  0.00           C
ATOM   3526  HA  SER A 300      69.440  73.400  43.630  1.00  0.00           H
ATOM   3527  CB  SER A 300      68.530  73.850  45.560  1.00  0.00           C
ATOM   3528  HB1 SER A 300      69.360  73.620  46.220  1.00  0.00           H
ATOM   3529  HB2 SER A 300      67.870  72.990  45.560  1.00  0.00           H
ATOM   3530  OG  SER A 300      67.920  74.980  46.190  1.00  0.00           O
ATOM   3531  HG  SER A 300      68.540  75.670  46.410  1.00  0.00           H
ATOM   3532  C   SER A 300      67.610  74.550  43.420  1.00  0.00           C
ATOM   3533  O   SER A 300      67.350  75.720  43.120  1.00  0.00           O
ATOM   3534  N   THR A 301      66.880  73.540  43.000  1.00  0.00           N
ATOM   3535  H   THR A 301      67.170  72.600  43.200  1.00  0.00           H
ATOM   3536  CA  THR A 301      65.690  73.650  42.170  1.00  0.00           C
ATOM   3537  HA  THR A 301      65.030  74.470  42.470  1.00  0.00           H
ATOM   3538  CB  THR A 301      66.050  73.920  40.710  1.00  0.00           C
ATOM   3539  HB  THR A 301      66.590  74.870  40.700  1.00  0.00           H
ATOM   3540  CG2 THR A 301      66.910  72.770  40.120  1.00  0.00           C
ATOM   3541 1HG2 THR A 301      67.260  73.080  39.140  1.00  0.00           H
ATOM   3542 2HG2 THR A 301      67.730  72.580  40.820  1.00  0.00           H
ATOM   3543 3HG2 THR A 301      66.370  71.850  39.920  1.00  0.00           H
ATOM   3544  OG1 THR A 301      64.890  74.160  39.960  1.00  0.00           O
ATOM   3545  HG1 THR A 301      64.600  75.070  40.060  1.00  0.00           H
ATOM   3546  C   THR A 301      64.830  72.380  42.200  1.00  0.00           C
ATOM   3547  O   THR A 301      65.450  71.330  42.060  1.00  0.00           O
ATOM   3548  N   ARG A 302      63.490  72.420  42.290  1.00  0.00           N
ATOM   3549  H   ARG A 302      63.070  73.330  42.410  1.00  0.00           H
ATOM   3550  CA  ARG A 302      62.560  71.340  42.140  1.00  0.00           C
ATOM   3551  HA  ARG A 302      63.080  70.390  42.090  1.00  0.00           H
ATOM   3552  CB  ARG A 302      61.530  71.320  43.240  1.00  0.00           C
ATOM   3553  HB1 ARG A 302      60.630  71.810  42.870  1.00  0.00           H
ATOM   3554  HB2 ARG A 302      62.030  71.850  44.050  1.00  0.00           H
ATOM   3555  CG  ARG A 302      61.200  69.860  43.670  1.00  0.00           C
ATOM   3556  HG1 ARG A 302      62.110  69.350  44.010  1.00  0.00           H
ATOM   3557  HG2 ARG A 302      60.830  69.340  42.780  1.00  0.00           H
ATOM   3558  CD  ARG A 302      60.230  69.820  44.850  1.00  0.00           C
ATOM   3559  HD1 ARG A 302      59.190  69.900  44.510  1.00  0.00           H
ATOM   3560  HD2 ARG A 302      60.400  70.680  45.500  1.00  0.00           H
ATOM   3561  NE  ARG A 302      60.340  68.560  45.650  1.00  0.00           N
ATOM   3562  HE  ARG A 302      61.060  67.880  45.420  1.00  0.00           H
ATOM   3563  CZ  ARG A 302      59.610  68.120  46.690  1.00  0.00           C
ATOM   3564  NH1 ARG A 302      58.580  68.760  47.180  1.00  0.00           N
ATOM   3565 1HH1 ARG A 302      58.160  69.420  46.540  1.00  0.00           H
ATOM   3566 2HH1 ARG A 302      57.970  68.260  47.810  1.00  0.00           H
ATOM   3567  NH2 ARG A 302      60.020  67.100  47.330  1.00  0.00           N
ATOM   3568 1HH2 ARG A 302      60.820  66.630  46.920  1.00  0.00           H
ATOM   3569 2HH2 ARG A 302      59.750  66.950  48.290  1.00  0.00           H
ATOM   3570  C   ARG A 302      61.850  71.330  40.730  1.00  0.00           C
ATOM   3571  O   ARG A 302      60.860  70.630  40.460  1.00  0.00           O
ATOM   3572  N   ASP A 303      62.350  72.100  39.720  1.00  0.00           N
ATOM   3573  H   ASP A 303      63.250  72.500  39.960  1.00  0.00           H
ATOM   3574  CA  ASP A 303      61.730  72.650  38.550  1.00  0.00           C
ATOM   3575  HA  ASP A 303      60.680  72.500  38.800  1.00  0.00           H
ATOM   3576  CB  ASP A 303      61.810  74.160  38.310  1.00  0.00           C
ATOM   3577  HB1 ASP A 303      61.410  74.470  37.340  1.00  0.00           H
ATOM   3578  HB2 ASP A 303      62.870  74.410  38.260  1.00  0.00           H
ATOM   3579  CG  ASP A 303      61.340  75.030  39.480  1.00  0.00           C
ATOM   3580  OD1 ASP A 303      61.690  76.260  39.550  1.00  0.00           O
ATOM   3581  OD2 ASP A 303      60.530  74.590  40.310  1.00  0.00           O
ATOM   3582  C   ASP A 303      61.990  71.820  37.250  1.00  0.00           C
ATOM   3583  O   ASP A 303      61.380  72.020  36.240  1.00  0.00           O
ATOM   3584  N   ILE A 304      62.890  70.820  37.360  1.00  0.00           N
ATOM   3585  H   ILE A 304      63.180  70.530  38.280  1.00  0.00           H
ATOM   3586  CA  ILE A 304      63.460  70.040  36.200  1.00  0.00           C
ATOM   3587  HA  ILE A 304      63.330  70.580  35.260  1.00  0.00           H
ATOM   3588  CB  ILE A 304      64.980  69.740  36.300  1.00  0.00           C
ATOM   3589  HB  ILE A 304      65.190  69.140  37.190  1.00  0.00           H
ATOM   3590  CG2 ILE A 304      65.580  69.100  35.020  1.00  0.00           C
ATOM   3591 1HG2 ILE A 304      66.670  69.030  35.020  1.00  0.00           H
ATOM   3592 2HG2 ILE A 304      65.160  68.100  34.990  1.00  0.00           H
ATOM   3593 3HG2 ILE A 304      65.360  69.740  34.170  1.00  0.00           H
ATOM   3594  CG1 ILE A 304      65.790  71.120  36.660  1.00  0.00           C
ATOM   3595 1HG1 ILE A 304      66.840  70.850  36.590  1.00  0.00           H
ATOM   3596 2HG1 ILE A 304      65.450  71.500  37.620  1.00  0.00           H
ATOM   3597  CD  ILE A 304      65.720  72.340  35.680  1.00  0.00           C
ATOM   3598  HD1 ILE A 304      66.100  71.990  34.720  1.00  0.00           H
ATOM   3599  HD2 ILE A 304      64.670  72.610  35.560  1.00  0.00           H
ATOM   3600  HD3 ILE A 304      66.290  73.200  36.020  1.00  0.00           H
ATOM   3601  C   ILE A 304      62.520  68.760  36.080  1.00  0.00           C
ATOM   3602  O   ILE A 304      62.380  68.130  35.010  1.00  0.00           O
ATOM   3603  N   HIS A 305      61.990  68.340  37.240  1.00  0.00           N
ATOM   3604  H   HIS A 305      62.350  68.790  38.060  1.00  0.00           H
ATOM   3605  CA  HIS A 305      61.400  67.030  37.460  1.00  0.00           C
ATOM   3606  HA  HIS A 305      61.390  66.460  36.520  1.00  0.00           H
ATOM   3607  CB  HIS A 305      62.460  66.240  38.350  1.00  0.00           C
ATOM   3608  HB1 HIS A 305      62.000  65.270  38.560  1.00  0.00           H
ATOM   3609  HB2 HIS A 305      62.750  66.650  39.310  1.00  0.00           H
ATOM   3610  CG  HIS A 305      63.720  65.960  37.580  1.00  0.00           C
ATOM   3611  ND1 HIS A 305      63.790  65.460  36.290  1.00  0.00           N
ATOM   3612  CE1 HIS A 305      65.120  65.310  36.010  1.00  0.00           C
ATOM   3613  HE1 HIS A 305      65.400  64.920  35.040  1.00  0.00           H
ATOM   3614  NE2 HIS A 305      65.900  65.700  37.010  1.00  0.00           N
ATOM   3615  HE2 HIS A 305      66.900  65.610  37.110  1.00  0.00           H
ATOM   3616  CD2 HIS A 305      65.010  66.090  38.070  1.00  0.00           C
ATOM   3617  HD2 HIS A 305      65.300  66.350  39.080  1.00  0.00           H
ATOM   3618  C   HIS A 305      60.070  67.040  38.060  1.00  0.00           C
ATOM   3619  O   HIS A 305      59.740  67.940  38.800  1.00  0.00           O
ATOM   3620  N   ARG A 306      59.350  65.900  37.980  1.00  0.00           N
ATOM   3621  H   ARG A 306      59.550  65.170  37.310  1.00  0.00           H
ATOM   3622  CA  ARG A 306      58.110  65.700  38.830  1.00  0.00           C
ATOM   3623  HA  ARG A 306      58.050  66.530  39.540  1.00  0.00           H
ATOM   3624  CB  ARG A 306      56.870  66.020  37.940  1.00  0.00           C
ATOM   3625  HB1 ARG A 306      57.000  67.060  37.610  1.00  0.00           H
ATOM   3626  HB2 ARG A 306      55.930  65.870  38.470  1.00  0.00           H
ATOM   3627  CG  ARG A 306      56.690  65.090  36.760  1.00  0.00           C
ATOM   3628  HG1 ARG A 306      56.680  64.070  37.140  1.00  0.00           H
ATOM   3629  HG2 ARG A 306      57.500  65.170  36.030  1.00  0.00           H
ATOM   3630  CD  ARG A 306      55.390  65.400  36.060  1.00  0.00           C
ATOM   3631  HD1 ARG A 306      55.380  66.480  35.910  1.00  0.00           H
ATOM   3632  HD2 ARG A 306      54.590  65.120  36.740  1.00  0.00           H
ATOM   3633  NE  ARG A 306      55.300  64.720  34.800  1.00  0.00           N
ATOM   3634  HE  ARG A 306      56.170  64.260  34.560  1.00  0.00           H
ATOM   3635  CZ  ARG A 306      54.250  64.520  34.010  1.00  0.00           C
ATOM   3636  NH1 ARG A 306      53.140  65.210  34.130  1.00  0.00           N
ATOM   3637 1HH1 ARG A 306      53.050  65.790  34.950  1.00  0.00           H
ATOM   3638 2HH1 ARG A 306      52.410  65.100  33.450  1.00  0.00           H
ATOM   3639  NH2 ARG A 306      54.330  63.660  33.080  1.00  0.00           N
ATOM   3640 1HH2 ARG A 306      55.210  63.190  32.970  1.00  0.00           H
ATOM   3641 2HH2 ARG A 306      53.750  63.690  32.250  1.00  0.00           H
ATOM   3642  C   ARG A 306      58.080  64.510  39.740  1.00  0.00           C
ATOM   3643  O   ARG A 306      57.200  64.410  40.590  1.00  0.00           O
ATOM   3644  N   ASN A 307      59.200  63.660  39.650  1.00  0.00           N
ATOM   3645  H   ASN A 307      59.840  63.780  38.880  1.00  0.00           H
ATOM   3646  CA  ASN A 307      59.400  62.340  40.370  1.00  0.00           C
ATOM   3647  HA  ASN A 307      58.830  62.300  41.300  1.00  0.00           H
ATOM   3648  CB  ASN A 307      58.890  61.200  39.440  1.00  0.00           C
ATOM   3649  HB1 ASN A 307      59.100  60.200  39.830  1.00  0.00           H
ATOM   3650  HB2 ASN A 307      59.420  61.310  38.500  1.00  0.00           H
ATOM   3651  CG  ASN A 307      57.380  61.070  39.280  1.00  0.00           C
ATOM   3652  OD1 ASN A 307      56.590  61.210  40.160  1.00  0.00           O
ATOM   3653  ND2 ASN A 307      56.840  60.910  38.090  1.00  0.00           N
ATOM   3654 1HD2 ASN A 307      57.520  60.810  37.340  1.00  0.00           H
ATOM   3655 2HD2 ASN A 307      55.890  60.590  38.060  1.00  0.00           H
ATOM   3656  C   ASN A 307      60.930  62.100  40.670  1.00  0.00           C
ATOM   3657  O   ASN A 307      61.690  62.940  40.270  1.00  0.00           O
ATOM   3658  N   TYR A 308      61.330  60.970  41.330  1.00  0.00           N
ATOM   3659  H   TYR A 308      60.590  60.290  41.490  1.00  0.00           H
ATOM   3660  CA  TYR A 308      62.640  60.730  41.960  1.00  0.00           C
ATOM   3661  HA  TYR A 308      62.710  61.440  42.780  1.00  0.00           H
ATOM   3662  CB  TYR A 308      62.550  59.390  42.730  1.00  0.00           C
ATOM   3663  HB1 TYR A 308      61.510  59.240  43.010  1.00  0.00           H
ATOM   3664  HB2 TYR A 308      63.080  59.380  43.680  1.00  0.00           H
ATOM   3665  CG  TYR A 308      63.040  58.080  42.110  1.00  0.00           C
ATOM   3666  CD1 TYR A 308      62.010  57.150  41.680  1.00  0.00           C
ATOM   3667  HD1 TYR A 308      60.980  57.420  41.800  1.00  0.00           H
ATOM   3668  CE1 TYR A 308      62.500  55.900  41.180  1.00  0.00           C
ATOM   3669  HE1 TYR A 308      61.700  55.270  40.800  1.00  0.00           H
ATOM   3670  CZ  TYR A 308      63.850  55.630  41.060  1.00  0.00           C
ATOM   3671  OH  TYR A 308      64.080  54.430  40.510  1.00  0.00           O
ATOM   3672  HH  TYR A 308      64.930  54.070  40.770  1.00  0.00           H
ATOM   3673  CE2 TYR A 308      64.800  56.580  41.440  1.00  0.00           C
ATOM   3674  HE2 TYR A 308      65.850  56.330  41.480  1.00  0.00           H
ATOM   3675  CD2 TYR A 308      64.390  57.730  42.090  1.00  0.00           C
ATOM   3676  HD2 TYR A 308      65.060  58.470  42.510  1.00  0.00           H
ATOM   3677  C   TYR A 308      63.890  60.720  41.040  1.00  0.00           C
ATOM   3678  O   TYR A 308      63.750  60.500  39.840  1.00  0.00           O
ATOM   3679  N   VAL A 309      65.120  60.990  41.530  1.00  0.00           N
ATOM   3680  H   VAL A 309      65.200  61.320  42.480  1.00  0.00           H
ATOM   3681  CA  VAL A 309      66.260  61.130  40.620  1.00  0.00           C
ATOM   3682  HA  VAL A 309      65.990  60.700  39.650  1.00  0.00           H
ATOM   3683  CB  VAL A 309      66.630  62.590  40.270  1.00  0.00           C
ATOM   3684  HB  VAL A 309      67.000  63.000  41.210  1.00  0.00           H
ATOM   3685  CG1 VAL A 309      67.690  62.610  39.110  1.00  0.00           C
ATOM   3686 1HG1 VAL A 309      68.610  62.070  39.340  1.00  0.00           H
ATOM   3687 2HG1 VAL A 309      67.280  62.070  38.260  1.00  0.00           H
ATOM   3688 3HG1 VAL A 309      67.960  63.610  38.770  1.00  0.00           H
ATOM   3689  CG2 VAL A 309      65.480  63.460  39.840  1.00  0.00           C
ATOM   3690 1HG2 VAL A 309      65.850  64.490  39.890  1.00  0.00           H
ATOM   3691 2HG2 VAL A 309      65.130  63.270  38.830  1.00  0.00           H
ATOM   3692 3HG2 VAL A 309      64.710  63.410  40.600  1.00  0.00           H
ATOM   3693  C   VAL A 309      67.540  60.370  41.130  1.00  0.00           C
ATOM   3694  O   VAL A 309      68.180  60.880  42.040  1.00  0.00           O
ATOM   3695  N   ASP A 310      68.010  59.300  40.490  1.00  0.00           N
ATOM   3696  H   ASP A 310      67.420  58.950  39.750  1.00  0.00           H
ATOM   3697  CA  ASP A 310      69.130  58.470  40.980  1.00  0.00           C
ATOM   3698  HA  ASP A 310      69.300  58.720  42.030  1.00  0.00           H
ATOM   3699  CB  ASP A 310      68.800  56.940  41.140  1.00  0.00           C
ATOM   3700  HB1 ASP A 310      67.960  56.820  41.820  1.00  0.00           H
ATOM   3701  HB2 ASP A 310      69.730  56.430  41.370  1.00  0.00           H
ATOM   3702  CG  ASP A 310      68.320  56.220  39.900  1.00  0.00           C
ATOM   3703  OD1 ASP A 310      68.160  54.980  39.940  1.00  0.00           O
ATOM   3704  OD2 ASP A 310      68.030  56.850  38.870  1.00  0.00           O
ATOM   3705  C   ASP A 310      70.450  58.720  40.280  1.00  0.00           C
ATOM   3706  O   ASP A 310      71.450  58.190  40.720  1.00  0.00           O
ATOM   3707  N   CYS A 311      70.520  59.680  39.310  1.00  0.00           N
ATOM   3708  H   CYS A 311      69.650  60.170  39.140  1.00  0.00           H
ATOM   3709  CA  CYS A 311      71.700  60.100  38.580  1.00  0.00           C
ATOM   3710  HA  CYS A 311      72.560  60.050  39.260  1.00  0.00           H
ATOM   3711  CB  CYS A 311      71.820  59.140  37.390  1.00  0.00           C
ATOM   3712  HB1 CYS A 311      70.980  59.210  36.700  1.00  0.00           H
ATOM   3713  HB2 CYS A 311      71.750  58.150  37.820  1.00  0.00           H
ATOM   3714  SG  CYS A 311      73.520  59.300  36.640  1.00  0.00           S
ATOM   3715  HG  CYS A 311      73.230  59.200  35.340  1.00  0.00           H
ATOM   3716  C   CYS A 311      71.770  61.570  38.050  1.00  0.00           C
ATOM   3717  O   CYS A 311      70.740  62.180  37.700  1.00  0.00           O
ATOM   3718  N   VAL A 312      72.920  62.210  38.100  1.00  0.00           N
ATOM   3719  H   VAL A 312      73.690  61.710  38.500  1.00  0.00           H
ATOM   3720  CA  VAL A 312      73.190  63.570  37.660  1.00  0.00           C
ATOM   3721  HA  VAL A 312      72.570  63.820  36.800  1.00  0.00           H
ATOM   3722  CB  VAL A 312      72.900  64.660  38.750  1.00  0.00           C
ATOM   3723  HB  VAL A 312      71.880  64.600  39.130  1.00  0.00           H
ATOM   3724  CG1 VAL A 312      73.860  64.490  39.950  1.00  0.00           C
ATOM   3725 1HG1 VAL A 312      73.900  63.480  40.360  1.00  0.00           H
ATOM   3726 2HG1 VAL A 312      74.890  64.730  39.690  1.00  0.00           H
ATOM   3727 3HG1 VAL A 312      73.460  65.190  40.690  1.00  0.00           H
ATOM   3728  CG2 VAL A 312      73.010  66.070  38.280  1.00  0.00           C
ATOM   3729 1HG2 VAL A 312      74.040  66.320  38.020  1.00  0.00           H
ATOM   3730 2HG2 VAL A 312      72.380  66.220  37.400  1.00  0.00           H
ATOM   3731 3HG2 VAL A 312      72.610  66.750  39.030  1.00  0.00           H
ATOM   3732  C   VAL A 312      74.700  63.680  37.180  1.00  0.00           C
ATOM   3733  O   VAL A 312      75.470  62.950  37.790  1.00  0.00           O
ATOM   3734  N   ARG A 313      75.070  64.410  36.110  1.00  0.00           N
ATOM   3735  H   ARG A 313      74.340  64.900  35.610  1.00  0.00           H
ATOM   3736  CA  ARG A 313      76.440  64.540  35.690  1.00  0.00           C
ATOM   3737  HA  ARG A 313      77.140  64.470  36.520  1.00  0.00           H
ATOM   3738  CB  ARG A 313      76.850  63.500  34.680  1.00  0.00           C
ATOM   3739  HB1 ARG A 313      77.920  63.610  34.470  1.00  0.00           H
ATOM   3740  HB2 ARG A 313      76.290  63.710  33.770  1.00  0.00           H
ATOM   3741  CG  ARG A 313      76.690  62.010  35.050  1.00  0.00           C
ATOM   3742  HG1 ARG A 313      76.770  61.370  34.170  1.00  0.00           H
ATOM   3743  HG2 ARG A 313      75.720  61.820  35.520  1.00  0.00           H
ATOM   3744  CD  ARG A 313      77.760  61.580  36.060  1.00  0.00           C
ATOM   3745  HD1 ARG A 313      77.670  62.220  36.930  1.00  0.00           H
ATOM   3746  HD2 ARG A 313      78.770  61.680  35.660  1.00  0.00           H
ATOM   3747  NE  ARG A 313      77.500  60.180  36.450  1.00  0.00           N
ATOM   3748  HE  ARG A 313      77.630  59.430  35.780  1.00  0.00           H
ATOM   3749  CZ  ARG A 313      77.530  59.800  37.700  1.00  0.00           C
ATOM   3750  NH1 ARG A 313      77.120  60.480  38.670  1.00  0.00           N
ATOM   3751 1HH1 ARG A 313      76.610  61.330  38.500  1.00  0.00           H
ATOM   3752 2HH1 ARG A 313      77.070  60.100  39.600  1.00  0.00           H
ATOM   3753  NH2 ARG A 313      77.900  58.620  38.050  1.00  0.00           N
ATOM   3754 1HH2 ARG A 313      78.350  58.200  37.240  1.00  0.00           H
ATOM   3755 2HH2 ARG A 313      78.010  58.410  39.030  1.00  0.00           H
ATOM   3756  C   ARG A 313      76.720  65.870  35.000  1.00  0.00           C
ATOM   3757  O   ARG A 313      75.830  66.370  34.300  1.00  0.00           O
ATOM   3758  N   TRP A 314      77.930  66.420  35.110  1.00  0.00           N
ATOM   3759  H   TRP A 314      78.610  65.940  35.690  1.00  0.00           H
ATOM   3760  CA  TRP A 314      78.350  67.700  34.390  1.00  0.00           C
ATOM   3761  HA  TRP A 314      77.500  68.390  34.390  1.00  0.00           H
ATOM   3762  CB  TRP A 314      79.380  68.380  35.240  1.00  0.00           C
ATOM   3763  HB1 TRP A 314      79.730  69.310  34.780  1.00  0.00           H
ATOM   3764  HB2 TRP A 314      80.250  67.710  35.280  1.00  0.00           H
ATOM   3765  CG  TRP A 314      79.070  68.770  36.640  1.00  0.00           C
ATOM   3766  CD1 TRP A 314      79.560  68.140  37.730  1.00  0.00           C
ATOM   3767  HD1 TRP A 314      80.250  67.310  37.680  1.00  0.00           H
ATOM   3768  NE1 TRP A 314      79.210  68.890  38.890  1.00  0.00           N
ATOM   3769  HE1 TRP A 314      79.540  68.620  39.800  1.00  0.00           H
ATOM   3770  CE2 TRP A 314      78.480  69.980  38.570  1.00  0.00           C
ATOM   3771  CZ2 TRP A 314      78.090  71.090  39.290  1.00  0.00           C
ATOM   3772  HZ2 TRP A 314      78.300  71.000  40.340  1.00  0.00           H
ATOM   3773  CH2 TRP A 314      77.430  72.160  38.690  1.00  0.00           C
ATOM   3774  HH2 TRP A 314      77.150  73.010  39.300  1.00  0.00           H
ATOM   3775  CZ3 TRP A 314      77.210  72.050  37.300  1.00  0.00           C
ATOM   3776  HZ3 TRP A 314      76.710  72.830  36.760  1.00  0.00           H
ATOM   3777  CE3 TRP A 314      77.670  71.010  36.520  1.00  0.00           C
ATOM   3778  HE3 TRP A 314      77.530  70.920  35.450  1.00  0.00           H
ATOM   3779  CD2 TRP A 314      78.380  69.930  37.150  1.00  0.00           C
ATOM   3780  C   TRP A 314      78.720  67.520  32.980  1.00  0.00           C
ATOM   3781  O   TRP A 314      79.130  66.470  32.490  1.00  0.00           O
ATOM   3782  N   LEU A 315      78.360  68.450  32.130  1.00  0.00           N
ATOM   3783  H   LEU A 315      78.030  69.290  32.600  1.00  0.00           H
ATOM   3784  CA  LEU A 315      78.790  68.730  30.700  1.00  0.00           C
ATOM   3785  HA  LEU A 315      79.550  68.020  30.370  1.00  0.00           H
ATOM   3786  CB  LEU A 315      77.540  68.480  29.840  1.00  0.00           C
ATOM   3787  HB1 LEU A 315      76.810  69.150  30.290  1.00  0.00           H
ATOM   3788  HB2 LEU A 315      77.090  67.490  29.930  1.00  0.00           H
ATOM   3789  CG  LEU A 315      77.720  68.890  28.300  1.00  0.00           C
ATOM   3790  HG  LEU A 315      77.980  69.940  28.190  1.00  0.00           H
ATOM   3791  CD1 LEU A 315      78.690  68.040  27.480  1.00  0.00           C
ATOM   3792 1HD1 LEU A 315      79.690  68.230  27.840  1.00  0.00           H
ATOM   3793 2HD1 LEU A 315      78.170  67.090  27.620  1.00  0.00           H
ATOM   3794 3HD1 LEU A 315      78.670  68.330  26.430  1.00  0.00           H
ATOM   3795  CD2 LEU A 315      76.280  68.620  27.790  1.00  0.00           C
ATOM   3796 1HD2 LEU A 315      76.290  68.640  26.700  1.00  0.00           H
ATOM   3797 2HD2 LEU A 315      75.940  67.610  28.020  1.00  0.00           H
ATOM   3798 3HD2 LEU A 315      75.490  69.300  28.110  1.00  0.00           H
ATOM   3799  C   LEU A 315      79.370  70.160  30.530  1.00  0.00           C
ATOM   3800  O   LEU A 315      78.880  71.100  30.000  1.00  0.00           O
ATOM   3801  N   GLY A 316      80.530  70.330  31.230  1.00  0.00           N
ATOM   3802  H   GLY A 316      81.010  69.490  31.530  1.00  0.00           H
ATOM   3803  CA  GLY A 316      81.110  71.640  31.600  1.00  0.00           C
ATOM   3804  HA1 GLY A 316      81.380  72.330  30.800  1.00  0.00           H
ATOM   3805  HA2 GLY A 316      82.030  71.500  32.180  1.00  0.00           H
ATOM   3806  C   GLY A 316      80.250  72.430  32.520  1.00  0.00           C
ATOM   3807  O   GLY A 316      79.870  71.960  33.630  1.00  0.00           O
ATOM   3808  N   ASP A 317      79.930  73.660  32.160  1.00  0.00           N
ATOM   3809  H   ASP A 317      80.410  74.040  31.360  1.00  0.00           H
ATOM   3810  CA  ASP A 317      78.880  74.450  32.810  1.00  0.00           C
ATOM   3811  HA  ASP A 317      79.020  74.450  33.890  1.00  0.00           H
ATOM   3812  CB  ASP A 317      78.920  75.910  32.290  1.00  0.00           C
ATOM   3813  HB1 ASP A 317      78.370  76.490  33.040  1.00  0.00           H
ATOM   3814  HB2 ASP A 317      78.470  75.980  31.310  1.00  0.00           H
ATOM   3815  CG  ASP A 317      80.260  76.620  32.310  1.00  0.00           C
ATOM   3816  OD1 ASP A 317      81.300  76.150  32.780  1.00  0.00           O
ATOM   3817  OD2 ASP A 317      80.200  77.840  32.040  1.00  0.00           O
ATOM   3818  C   ASP A 317      77.360  73.990  32.550  1.00  0.00           C
ATOM   3819  O   ASP A 317      76.400  74.520  33.150  1.00  0.00           O
ATOM   3820  N   LEU A 318      77.090  73.000  31.740  1.00  0.00           N
ATOM   3821  H   LEU A 318      77.860  72.830  31.110  1.00  0.00           H
ATOM   3822  CA  LEU A 318      75.760  72.410  31.560  1.00  0.00           C
ATOM   3823  HA  LEU A 318      75.040  73.170  31.850  1.00  0.00           H
ATOM   3824  CB  LEU A 318      75.520  72.100  30.040  1.00  0.00           C
ATOM   3825  HB1 LEU A 318      74.460  71.860  29.940  1.00  0.00           H
ATOM   3826  HB2 LEU A 318      76.150  71.260  29.730  1.00  0.00           H
ATOM   3827  CG  LEU A 318      75.680  73.380  29.130  1.00  0.00           C
ATOM   3828  HG  LEU A 318      76.710  73.730  29.180  1.00  0.00           H
ATOM   3829  CD1 LEU A 318      75.450  72.950  27.660  1.00  0.00           C
ATOM   3830 1HD1 LEU A 318      74.440  72.550  27.540  1.00  0.00           H
ATOM   3831 2HD1 LEU A 318      75.440  73.800  26.970  1.00  0.00           H
ATOM   3832 3HD1 LEU A 318      76.090  72.120  27.340  1.00  0.00           H
ATOM   3833  CD2 LEU A 318      74.810  74.530  29.530  1.00  0.00           C
ATOM   3834 1HD2 LEU A 318      73.750  74.260  29.550  1.00  0.00           H
ATOM   3835 2HD2 LEU A 318      75.110  74.930  30.500  1.00  0.00           H
ATOM   3836 3HD2 LEU A 318      74.850  75.340  28.800  1.00  0.00           H
ATOM   3837  C   LEU A 318      75.620  71.100  32.380  1.00  0.00           C
ATOM   3838  O   LEU A 318      76.630  70.430  32.610  1.00  0.00           O
ATOM   3839  N   ILE A 319      74.360  70.790  32.780  1.00  0.00           N
ATOM   3840  H   ILE A 319      73.570  71.370  32.530  1.00  0.00           H
ATOM   3841  CA  ILE A 319      74.090  69.610  33.630  1.00  0.00           C
ATOM   3842  HA  ILE A 319      75.050  69.160  33.890  1.00  0.00           H
ATOM   3843  CB  ILE A 319      73.340  70.130  34.900  1.00  0.00           C
ATOM   3844  HB  ILE A 319      72.440  70.610  34.510  1.00  0.00           H
ATOM   3845  CG2 ILE A 319      72.960  68.970  35.810  1.00  0.00           C
ATOM   3846 1HG2 ILE A 319      73.820  68.340  36.020  1.00  0.00           H
ATOM   3847 2HG2 ILE A 319      72.630  69.310  36.790  1.00  0.00           H
ATOM   3848 3HG2 ILE A 319      72.220  68.320  35.350  1.00  0.00           H
ATOM   3849  CG1 ILE A 319      74.280  71.060  35.700  1.00  0.00           C
ATOM   3850 1HG1 ILE A 319      75.200  71.360  35.190  1.00  0.00           H
ATOM   3851 2HG1 ILE A 319      74.720  70.540  36.550  1.00  0.00           H
ATOM   3852  CD  ILE A 319      73.620  72.430  36.120  1.00  0.00           C
ATOM   3853  HD1 ILE A 319      72.870  72.610  35.350  1.00  0.00           H
ATOM   3854  HD2 ILE A 319      73.260  72.310  37.140  1.00  0.00           H
ATOM   3855  HD3 ILE A 319      74.500  73.060  36.220  1.00  0.00           H
ATOM   3856  C   ILE A 319      73.170  68.660  32.890  1.00  0.00           C
ATOM   3857  O   ILE A 319      72.060  69.030  32.520  1.00  0.00           O
ATOM   3858  N   LEU A 320      73.570  67.370  32.870  1.00  0.00           N
ATOM   3859  H   LEU A 320      74.460  67.200  33.310  1.00  0.00           H
ATOM   3860  CA  LEU A 320      72.690  66.190  32.550  1.00  0.00           C
ATOM   3861  HA  LEU A 320      71.880  66.540  31.910  1.00  0.00           H
ATOM   3862  CB  LEU A 320      73.610  65.210  31.800  1.00  0.00           C
ATOM   3863  HB1 LEU A 320      73.100  64.260  31.620  1.00  0.00           H
ATOM   3864  HB2 LEU A 320      74.520  65.000  32.350  1.00  0.00           H
ATOM   3865  CG  LEU A 320      73.920  65.640  30.350  1.00  0.00           C
ATOM   3866  HG  LEU A 320      74.100  66.710  30.270  1.00  0.00           H
ATOM   3867  CD1 LEU A 320      75.140  64.850  29.870  1.00  0.00           C
ATOM   3868 1HD1 LEU A 320      74.890  63.810  29.720  1.00  0.00           H
ATOM   3869 2HD1 LEU A 320      75.640  65.260  28.990  1.00  0.00           H
ATOM   3870 3HD1 LEU A 320      75.930  64.860  30.630  1.00  0.00           H
ATOM   3871  CD2 LEU A 320      72.820  65.260  29.410  1.00  0.00           C
ATOM   3872 1HD2 LEU A 320      73.110  65.690  28.450  1.00  0.00           H
ATOM   3873 2HD2 LEU A 320      72.800  64.170  29.430  1.00  0.00           H
ATOM   3874 3HD2 LEU A 320      71.860  65.630  29.790  1.00  0.00           H
ATOM   3875  C   LEU A 320      72.010  65.620  33.800  1.00  0.00           C
ATOM   3876  O   LEU A 320      72.720  65.410  34.760  1.00  0.00           O
ATOM   3877  N   SER A 321      70.780  65.240  33.780  1.00  0.00           N
ATOM   3878  H   SER A 321      70.270  65.550  32.970  1.00  0.00           H
ATOM   3879  CA  SER A 321      70.240  64.400  34.810  1.00  0.00           C
ATOM   3880  HA  SER A 321      70.920  63.660  35.230  1.00  0.00           H
ATOM   3881  CB  SER A 321      69.830  65.370  35.980  1.00  0.00           C
ATOM   3882  HB1 SER A 321      69.050  66.000  35.560  1.00  0.00           H
ATOM   3883  HB2 SER A 321      70.640  66.010  36.330  1.00  0.00           H
ATOM   3884  OG  SER A 321      69.270  64.700  37.080  1.00  0.00           O
ATOM   3885  HG  SER A 321      69.860  63.960  37.240  1.00  0.00           H
ATOM   3886  C   SER A 321      69.010  63.590  34.390  1.00  0.00           C
ATOM   3887  O   SER A 321      68.370  63.970  33.450  1.00  0.00           O
ATOM   3888  N   LYS A 322      68.760  62.410  35.010  1.00  0.00           N
ATOM   3889  H   LYS A 322      69.090  62.330  35.960  1.00  0.00           H
ATOM   3890  CA  LYS A 322      67.670  61.560  34.620  1.00  0.00           C
ATOM   3891  HA  LYS A 322      67.600  61.380  33.540  1.00  0.00           H
ATOM   3892  CB  LYS A 322      67.850  60.180  35.260  1.00  0.00           C
ATOM   3893  HB1 LYS A 322      68.070  60.300  36.320  1.00  0.00           H
ATOM   3894  HB2 LYS A 322      68.780  59.750  34.880  1.00  0.00           H
ATOM   3895  CG  LYS A 322      66.810  59.100  35.040  1.00  0.00           C
ATOM   3896  HG1 LYS A 322      66.640  58.900  33.980  1.00  0.00           H
ATOM   3897  HG2 LYS A 322      65.860  59.440  35.460  1.00  0.00           H
ATOM   3898  CD  LYS A 322      67.310  57.790  35.810  1.00  0.00           C
ATOM   3899  HD1 LYS A 322      67.610  58.090  36.810  1.00  0.00           H
ATOM   3900  HD2 LYS A 322      68.090  57.350  35.200  1.00  0.00           H
ATOM   3901  CE  LYS A 322      66.100  56.860  36.000  1.00  0.00           C
ATOM   3902  HE1 LYS A 322      65.860  56.440  35.020  1.00  0.00           H
ATOM   3903  HE2 LYS A 322      65.250  57.380  36.440  1.00  0.00           H
ATOM   3904  NZ  LYS A 322      66.510  55.710  36.820  1.00  0.00           N
ATOM   3905  HZ1 LYS A 322      66.800  55.820  37.780  1.00  0.00           H
ATOM   3906  HZ2 LYS A 322      65.750  55.040  36.850  1.00  0.00           H
ATOM   3907  HZ3 LYS A 322      67.250  55.160  36.410  1.00  0.00           H
ATOM   3908  C   LYS A 322      66.270  62.130  34.930  1.00  0.00           C
ATOM   3909  O   LYS A 322      66.110  62.500  36.060  1.00  0.00           O
ATOM   3910  N   SER A 323      65.210  61.930  34.090  1.00  0.00           N
ATOM   3911  H   SER A 323      65.390  61.500  33.190  1.00  0.00           H
ATOM   3912  CA  SER A 323      63.840  62.040  34.570  1.00  0.00           C
ATOM   3913  HA  SER A 323      63.720  62.550  35.520  1.00  0.00           H
ATOM   3914  CB  SER A 323      63.130  63.080  33.620  1.00  0.00           C
ATOM   3915  HB1 SER A 323      63.290  62.770  32.590  1.00  0.00           H
ATOM   3916  HB2 SER A 323      63.720  63.990  33.730  1.00  0.00           H
ATOM   3917  OG  SER A 323      61.780  63.290  33.950  1.00  0.00           O
ATOM   3918  HG  SER A 323      61.640  64.140  33.540  1.00  0.00           H
ATOM   3919  C   SER A 323      63.180  60.680  34.460  1.00  0.00           C
ATOM   3920  O   SER A 323      63.480  59.850  33.640  1.00  0.00           O
ATOM   3921  N   CYS A 324      62.150  60.500  35.220  1.00  0.00           N
ATOM   3922  H   CYS A 324      61.910  61.330  35.730  1.00  0.00           H
ATOM   3923  CA  CYS A 324      61.150  59.460  34.940  1.00  0.00           C
ATOM   3924  HA  CYS A 324      61.610  58.490  34.790  1.00  0.00           H
ATOM   3925  CB  CYS A 324      60.120  59.160  36.060  1.00  0.00           C
ATOM   3926  HB1 CYS A 324      59.600  58.230  35.820  1.00  0.00           H
ATOM   3927  HB2 CYS A 324      59.520  60.070  36.090  1.00  0.00           H
ATOM   3928  SG  CYS A 324      61.010  58.710  37.600  1.00  0.00           S
ATOM   3929  HG  CYS A 324      61.360  59.880  38.140  1.00  0.00           H
ATOM   3930  C   CYS A 324      60.300  59.600  33.610  1.00  0.00           C
ATOM   3931  O   CYS A 324      59.630  58.680  33.220  1.00  0.00           O
ATOM   3932  N   GLU A 325      60.420  60.660  32.910  1.00  0.00           N
ATOM   3933  H   GLU A 325      60.930  61.440  33.310  1.00  0.00           H
ATOM   3934  CA  GLU A 325      59.910  60.800  31.480  1.00  0.00           C
ATOM   3935  HA  GLU A 325      58.950  60.290  31.440  1.00  0.00           H
ATOM   3936  CB  GLU A 325      59.830  62.250  31.030  1.00  0.00           C
ATOM   3937  HB1 GLU A 325      59.500  62.300  29.990  1.00  0.00           H
ATOM   3938  HB2 GLU A 325      60.880  62.510  31.080  1.00  0.00           H
ATOM   3939  CG  GLU A 325      58.990  63.230  31.890  1.00  0.00           C
ATOM   3940  HG1 GLU A 325      59.000  64.240  31.490  1.00  0.00           H
ATOM   3941  HG2 GLU A 325      59.450  63.290  32.880  1.00  0.00           H
ATOM   3942  CD  GLU A 325      57.520  62.900  31.950  1.00  0.00           C
ATOM   3943  OE1 GLU A 325      56.830  62.880  30.890  1.00  0.00           O
ATOM   3944  OE2 GLU A 325      57.000  62.750  33.080  1.00  0.00           O
ATOM   3945  C   GLU A 325      60.680  59.940  30.450  1.00  0.00           C
ATOM   3946  O   GLU A 325      60.490  60.130  29.240  1.00  0.00           O
ATOM   3947  N   ASN A 326      61.650  59.060  30.920  1.00  0.00           N
ATOM   3948  H   ASN A 326      61.830  59.180  31.910  1.00  0.00           H
ATOM   3949  CA  ASN A 326      62.570  58.190  30.260  1.00  0.00           C
ATOM   3950  HA  ASN A 326      63.270  57.800  31.000  1.00  0.00           H
ATOM   3951  CB  ASN A 326      61.900  57.000  29.580  1.00  0.00           C
ATOM   3952  HB1 ASN A 326      62.670  56.280  29.300  1.00  0.00           H
ATOM   3953  HB2 ASN A 326      61.480  57.300  28.610  1.00  0.00           H
ATOM   3954  CG  ASN A 326      60.890  56.320  30.510  1.00  0.00           C
ATOM   3955  OD1 ASN A 326      61.140  55.770  31.570  1.00  0.00           O
ATOM   3956  ND2 ASN A 326      59.760  56.150  29.890  1.00  0.00           N
ATOM   3957 1HD2 ASN A 326      59.570  56.760  29.120  1.00  0.00           H
ATOM   3958 2HD2 ASN A 326      58.990  55.710  30.370  1.00  0.00           H
ATOM   3959  C   ASN A 326      63.490  59.000  29.380  1.00  0.00           C
ATOM   3960  O   ASN A 326      63.520  58.760  28.200  1.00  0.00           O
ATOM   3961  N   ALA A 327      64.180  60.000  29.910  1.00  0.00           N
ATOM   3962  H   ALA A 327      64.020  60.160  30.890  1.00  0.00           H
ATOM   3963  CA  ALA A 327      65.180  60.840  29.210  1.00  0.00           C
ATOM   3964  HA  ALA A 327      65.750  60.190  28.550  1.00  0.00           H
ATOM   3965  CB  ALA A 327      64.500  61.880  28.380  1.00  0.00           C
ATOM   3966  HB1 ALA A 327      63.940  62.570  29.020  1.00  0.00           H
ATOM   3967  HB2 ALA A 327      65.220  62.470  27.810  1.00  0.00           H
ATOM   3968  HB3 ALA A 327      63.820  61.440  27.640  1.00  0.00           H
ATOM   3969  C   ALA A 327      66.180  61.320  30.210  1.00  0.00           C
ATOM   3970  O   ALA A 327      65.840  61.530  31.390  1.00  0.00           O
ATOM   3971  N   ILE A 328      67.370  61.590  29.660  1.00  0.00           N
ATOM   3972  H   ILE A 328      67.610  61.110  28.800  1.00  0.00           H
ATOM   3973  CA  ILE A 328      68.360  62.450  30.360  1.00  0.00           C
ATOM   3974  HA  ILE A 328      68.300  62.410  31.440  1.00  0.00           H
ATOM   3975  CB  ILE A 328      69.790  62.000  30.030  1.00  0.00           C
ATOM   3976  HB  ILE A 328      69.880  62.040  28.950  1.00  0.00           H
ATOM   3977  CG2 ILE A 328      70.890  62.740  30.720  1.00  0.00           C
ATOM   3978 1HG2 ILE A 328      70.930  62.590  31.800  1.00  0.00           H
ATOM   3979 2HG2 ILE A 328      71.860  62.370  30.370  1.00  0.00           H
ATOM   3980 3HG2 ILE A 328      70.720  63.780  30.460  1.00  0.00           H
ATOM   3981  CG1 ILE A 328      69.960  60.520  30.540  1.00  0.00           C
ATOM   3982 1HG1 ILE A 328      69.010  60.230  30.970  1.00  0.00           H
ATOM   3983 2HG1 ILE A 328      70.700  60.340  31.320  1.00  0.00           H
ATOM   3984  CD  ILE A 328      70.220  59.550  29.460  1.00  0.00           C
ATOM   3985  HD1 ILE A 328      71.250  59.600  29.090  1.00  0.00           H
ATOM   3986  HD2 ILE A 328      70.150  58.560  29.890  1.00  0.00           H
ATOM   3987  HD3 ILE A 328      69.510  59.620  28.640  1.00  0.00           H
ATOM   3988  C   ILE A 328      68.180  63.950  29.930  1.00  0.00           C
ATOM   3989  O   ILE A 328      68.600  64.310  28.840  1.00  0.00           O
ATOM   3990  N   VAL A 329      67.490  64.710  30.750  1.00  0.00           N
ATOM   3991  H   VAL A 329      67.390  64.270  31.650  1.00  0.00           H
ATOM   3992  CA  VAL A 329      67.350  66.120  30.600  1.00  0.00           C
ATOM   3993  HA  VAL A 329      67.040  66.310  29.570  1.00  0.00           H
ATOM   3994  CB  VAL A 329      66.300  66.630  31.630  1.00  0.00           C
ATOM   3995  HB  VAL A 329      66.510  66.200  32.610  1.00  0.00           H
ATOM   3996  CG1 VAL A 329      66.290  68.160  31.770  1.00  0.00           C
ATOM   3997 1HG1 VAL A 329      67.200  68.630  32.150  1.00  0.00           H
ATOM   3998 2HG1 VAL A 329      66.150  68.440  30.730  1.00  0.00           H
ATOM   3999 3HG1 VAL A 329      65.510  68.450  32.480  1.00  0.00           H
ATOM   4000  CG2 VAL A 329      64.930  66.180  31.070  1.00  0.00           C
ATOM   4001 1HG2 VAL A 329      64.230  66.570  31.820  1.00  0.00           H
ATOM   4002 2HG2 VAL A 329      64.770  66.640  30.100  1.00  0.00           H
ATOM   4003 3HG2 VAL A 329      64.880  65.100  30.980  1.00  0.00           H
ATOM   4004  C   VAL A 329      68.630  66.910  30.750  1.00  0.00           C
ATOM   4005  O   VAL A 329      69.340  66.760  31.730  1.00  0.00           O
ATOM   4006  N   CYS A 330      69.010  67.740  29.810  1.00  0.00           N
ATOM   4007  H   CYS A 330      68.430  67.830  28.990  1.00  0.00           H
ATOM   4008  CA  CYS A 330      70.150  68.690  29.850  1.00  0.00           C
ATOM   4009  HA  CYS A 330      70.890  68.410  30.590  1.00  0.00           H
ATOM   4010  CB  CYS A 330      70.800  68.620  28.430  1.00  0.00           C
ATOM   4011  HB1 CYS A 330      70.240  69.120  27.640  1.00  0.00           H
ATOM   4012  HB2 CYS A 330      70.910  67.560  28.230  1.00  0.00           H
ATOM   4013  SG  CYS A 330      72.400  69.450  28.610  1.00  0.00           S
ATOM   4014  HG  CYS A 330      71.860  70.550  28.080  1.00  0.00           H
ATOM   4015  C   CYS A 330      69.760  70.140  30.060  1.00  0.00           C
ATOM   4016  O   CYS A 330      68.920  70.560  29.250  1.00  0.00           O
ATOM   4017  N   TRP A 331      70.270  70.820  31.100  1.00  0.00           N
ATOM   4018  H   TRP A 331      70.920  70.320  31.700  1.00  0.00           H
ATOM   4019  CA  TRP A 331      69.800  72.130  31.590  1.00  0.00           C
ATOM   4020  HA  TRP A 331      69.390  72.690  30.760  1.00  0.00           H
ATOM   4021  CB  TRP A 331      68.730  71.890  32.590  1.00  0.00           C
ATOM   4022  HB1 TRP A 331      67.940  71.320  32.090  1.00  0.00           H
ATOM   4023  HB2 TRP A 331      68.220  72.840  32.760  1.00  0.00           H
ATOM   4024  CG  TRP A 331      69.180  71.200  33.830  1.00  0.00           C
ATOM   4025  CD1 TRP A 331      69.380  69.860  33.980  1.00  0.00           C
ATOM   4026  HD1 TRP A 331      69.300  69.140  33.180  1.00  0.00           H
ATOM   4027  NE1 TRP A 331      69.740  69.610  35.280  1.00  0.00           N
ATOM   4028  HE1 TRP A 331      69.960  68.690  35.630  1.00  0.00           H
ATOM   4029  CE2 TRP A 331      69.880  70.760  36.000  1.00  0.00           C
ATOM   4030  CZ2 TRP A 331      70.370  71.030  37.290  1.00  0.00           C
ATOM   4031  HZ2 TRP A 331      70.760  70.170  37.800  1.00  0.00           H
ATOM   4032  CH2 TRP A 331      70.220  72.340  37.810  1.00  0.00           C
ATOM   4033  HH2 TRP A 331      70.610  72.580  38.790  1.00  0.00           H
ATOM   4034  CZ3 TRP A 331      69.640  73.380  36.990  1.00  0.00           C
ATOM   4035  HZ3 TRP A 331      69.580  74.380  37.400  1.00  0.00           H
ATOM   4036  CE3 TRP A 331      69.160  73.080  35.720  1.00  0.00           C
ATOM   4037  HE3 TRP A 331      68.600  73.780  35.100  1.00  0.00           H
ATOM   4038  CD2 TRP A 331      69.400  71.810  35.150  1.00  0.00           C
ATOM   4039  C   TRP A 331      70.970  73.000  32.160  1.00  0.00           C
ATOM   4040  O   TRP A 331      72.020  72.390  32.490  1.00  0.00           O
ATOM   4041  N   LYS A 332      70.810  74.340  32.220  1.00  0.00           N
ATOM   4042  H   LYS A 332      69.980  74.790  31.860  1.00  0.00           H
ATOM   4043  CA  LYS A 332      71.610  75.170  33.140  1.00  0.00           C
ATOM   4044  HA  LYS A 332      72.340  74.510  33.610  1.00  0.00           H
ATOM   4045  CB  LYS A 332      72.410  76.190  32.310  1.00  0.00           C
ATOM   4046  HB1 LYS A 332      73.130  75.750  31.610  1.00  0.00           H
ATOM   4047  HB2 LYS A 332      72.960  76.850  32.980  1.00  0.00           H
ATOM   4048  CG  LYS A 332      71.530  77.160  31.500  1.00  0.00           C
ATOM   4049  HG1 LYS A 332      70.960  77.710  32.250  1.00  0.00           H
ATOM   4050  HG2 LYS A 332      70.830  76.520  30.940  1.00  0.00           H
ATOM   4051  CD  LYS A 332      72.130  78.150  30.480  1.00  0.00           C
ATOM   4052  HD1 LYS A 332      71.320  78.730  30.030  1.00  0.00           H
ATOM   4053  HD2 LYS A 332      72.740  77.570  29.790  1.00  0.00           H
ATOM   4054  CE  LYS A 332      73.030  79.140  31.270  1.00  0.00           C
ATOM   4055  HE1 LYS A 332      73.970  78.650  31.560  1.00  0.00           H
ATOM   4056  HE2 LYS A 332      72.590  79.390  32.240  1.00  0.00           H
ATOM   4057  NZ  LYS A 332      73.420  80.390  30.520  1.00  0.00           N
ATOM   4058  HZ1 LYS A 332      74.090  80.210  29.780  1.00  0.00           H
ATOM   4059  HZ2 LYS A 332      72.630  80.960  30.250  1.00  0.00           H
ATOM   4060  HZ3 LYS A 332      73.900  80.930  31.230  1.00  0.00           H
ATOM   4061  C   LYS A 332      70.770  75.870  34.240  1.00  0.00           C
ATOM   4062  O   LYS A 332      69.570  75.950  34.010  1.00  0.00           O
ATOM   4063  N   PRO A 333      71.390  76.330  35.360  1.00  0.00           N
ATOM   4064  CD  PRO A 333      72.700  75.920  35.790  1.00  0.00           C
ATOM   4065  HD1 PRO A 333      73.500  75.970  35.050  1.00  0.00           H
ATOM   4066  HD2 PRO A 333      72.670  74.910  36.200  1.00  0.00           H
ATOM   4067  CG  PRO A 333      73.040  76.820  36.960  1.00  0.00           C
ATOM   4068  HG1 PRO A 333      73.500  77.790  36.780  1.00  0.00           H
ATOM   4069  HG2 PRO A 333      73.700  76.230  37.600  1.00  0.00           H
ATOM   4070  CB  PRO A 333      71.690  77.200  37.540  1.00  0.00           C
ATOM   4071  HB1 PRO A 333      71.740  78.160  38.060  1.00  0.00           H
ATOM   4072  HB2 PRO A 333      71.260  76.460  38.210  1.00  0.00           H
ATOM   4073  CA  PRO A 333      70.760  77.250  36.300  1.00  0.00           C
ATOM   4074  HA  PRO A 333      69.780  76.840  36.540  1.00  0.00           H
ATOM   4075  C   PRO A 333      70.710  78.690  35.680  1.00  0.00           C
ATOM   4076  O   PRO A 333      71.650  79.110  35.010  1.00  0.00           O
ATOM   4077  N   GLY A 334      69.800  79.550  36.130  1.00  0.00           N
ATOM   4078  H   GLY A 334      69.040  79.240  36.710  1.00  0.00           H
ATOM   4079  CA  GLY A 334      69.620  80.920  35.670  1.00  0.00           C
ATOM   4080  HA1 GLY A 334      70.610  81.360  35.590  1.00  0.00           H
ATOM   4081  HA2 GLY A 334      69.050  81.520  36.390  1.00  0.00           H
ATOM   4082  C   GLY A 334      68.850  80.930  34.300  1.00  0.00           C
ATOM   4083  O   GLY A 334      68.440  79.890  33.800  1.00  0.00           O
ATOM   4084  N   LYS A 335      68.640  82.130  33.780  1.00  0.00           N
ATOM   4085  H   LYS A 335      69.100  82.880  34.280  1.00  0.00           H
ATOM   4086  CA  LYS A 335      68.100  82.480  32.430  1.00  0.00           C
ATOM   4087  HA  LYS A 335      67.350  81.780  32.060  1.00  0.00           H
ATOM   4088  CB  LYS A 335      67.380  83.840  32.510  1.00  0.00           C
ATOM   4089  HB1 LYS A 335      66.970  83.940  31.510  1.00  0.00           H
ATOM   4090  HB2 LYS A 335      68.210  84.530  32.720  1.00  0.00           H
ATOM   4091  CG  LYS A 335      66.310  84.130  33.550  1.00  0.00           C
ATOM   4092  HG1 LYS A 335      66.550  83.720  34.540  1.00  0.00           H
ATOM   4093  HG2 LYS A 335      65.450  83.570  33.180  1.00  0.00           H
ATOM   4094  CD  LYS A 335      65.800  85.590  33.620  1.00  0.00           C
ATOM   4095  HD1 LYS A 335      64.760  85.590  33.300  1.00  0.00           H
ATOM   4096  HD2 LYS A 335      66.340  86.170  32.880  1.00  0.00           H
ATOM   4097  CE  LYS A 335      65.670  86.260  34.990  1.00  0.00           C
ATOM   4098  HE1 LYS A 335      65.100  85.610  35.660  1.00  0.00           H
ATOM   4099  HE2 LYS A 335      65.050  87.150  34.860  1.00  0.00           H
ATOM   4100  NZ  LYS A 335      66.950  86.680  35.600  1.00  0.00           N
ATOM   4101  HZ1 LYS A 335      67.530  87.020  34.850  1.00  0.00           H
ATOM   4102  HZ2 LYS A 335      66.820  87.400  36.300  1.00  0.00           H
ATOM   4103  HZ3 LYS A 335      67.400  86.000  36.190  1.00  0.00           H
ATOM   4104  C   LYS A 335      69.260  82.450  31.450  1.00  0.00           C
ATOM   4105  O   LYS A 335      70.400  82.180  31.720  1.00  0.00           O
ATOM   4106  N   MET A 336      68.940  82.570  30.180  1.00  0.00           N
ATOM   4107  H   MET A 336      67.960  82.580  29.930  1.00  0.00           H
ATOM   4108  CA  MET A 336      69.730  82.090  29.030  1.00  0.00           C
ATOM   4109  HA  MET A 336      69.920  81.020  29.100  1.00  0.00           H
ATOM   4110  CB  MET A 336      68.860  82.250  27.760  1.00  0.00           C
ATOM   4111  HB1 MET A 336      68.660  83.320  27.640  1.00  0.00           H
ATOM   4112  HB2 MET A 336      67.940  81.670  27.870  1.00  0.00           H
ATOM   4113  CG  MET A 336      69.580  81.760  26.430  1.00  0.00           C
ATOM   4114  HG1 MET A 336      70.500  82.290  26.190  1.00  0.00           H
ATOM   4115  HG2 MET A 336      68.810  82.020  25.700  1.00  0.00           H
ATOM   4116  SD  MET A 336      69.930  79.960  26.290  1.00  0.00           S
ATOM   4117  CE  MET A 336      70.360  79.820  24.560  1.00  0.00           C
ATOM   4118  HE1 MET A 336      69.410  79.960  24.050  1.00  0.00           H
ATOM   4119  HE2 MET A 336      71.120  80.580  24.380  1.00  0.00           H
ATOM   4120  HE3 MET A 336      70.780  78.880  24.210  1.00  0.00           H
ATOM   4121  C   MET A 336      71.120  82.680  28.990  1.00  0.00           C
ATOM   4122  O   MET A 336      72.060  81.900  28.790  1.00  0.00           O
ATOM   4123  N   GLU A 337      71.440  83.930  29.270  1.00  0.00           N
ATOM   4124  H   GLU A 337      70.680  84.540  29.530  1.00  0.00           H
ATOM   4125  CA  GLU A 337      72.830  84.490  29.270  1.00  0.00           C
ATOM   4126  HA  GLU A 337      73.370  83.920  28.520  1.00  0.00           H
ATOM   4127  CB  GLU A 337      72.810  85.970  28.800  1.00  0.00           C
ATOM   4128  HB1 GLU A 337      73.790  86.420  28.700  1.00  0.00           H
ATOM   4129  HB2 GLU A 337      72.220  86.570  29.500  1.00  0.00           H
ATOM   4130  CG  GLU A 337      72.070  86.240  27.480  1.00  0.00           C
ATOM   4131  HG1 GLU A 337      72.100  87.310  27.270  1.00  0.00           H
ATOM   4132  HG2 GLU A 337      71.050  85.970  27.740  1.00  0.00           H
ATOM   4133  CD  GLU A 337      72.780  85.510  26.360  1.00  0.00           C
ATOM   4134  OE1 GLU A 337      74.000  85.310  26.340  1.00  0.00           O
ATOM   4135  OE2 GLU A 337      72.110  85.160  25.340  1.00  0.00           O
ATOM   4136  C   GLU A 337      73.550  84.360  30.550  1.00  0.00           C
ATOM   4137  O   GLU A 337      74.720  84.670  30.530  1.00  0.00           O
ATOM   4138  N   ASP A 338      73.040  83.740  31.600  1.00  0.00           N
ATOM   4139  H   ASP A 338      72.070  83.490  31.490  1.00  0.00           H
ATOM   4140  CA  ASP A 338      73.640  83.810  32.920  1.00  0.00           C
ATOM   4141  HA  ASP A 338      73.950  84.830  33.140  1.00  0.00           H
ATOM   4142  CB  ASP A 338      72.600  83.480  34.000  1.00  0.00           C
ATOM   4143  HB1 ASP A 338      73.070  83.530  34.980  1.00  0.00           H
ATOM   4144  HB2 ASP A 338      72.230  82.450  33.920  1.00  0.00           H
ATOM   4145  CG  ASP A 338      71.350  84.390  33.970  1.00  0.00           C
ATOM   4146  OD1 ASP A 338      70.440  84.050  34.770  1.00  0.00           O
ATOM   4147  OD2 ASP A 338      71.170  85.330  33.180  1.00  0.00           O
ATOM   4148  C   ASP A 338      74.880  82.930  33.150  1.00  0.00           C
ATOM   4149  O   ASP A 338      74.890  81.750  32.770  1.00  0.00           O
ATOM   4150  N   ASP A 339      75.960  83.570  33.450  1.00  0.00           N
ATOM   4151  H   ASP A 339      75.880  84.550  33.690  1.00  0.00           H
ATOM   4152  CA  ASP A 339      77.270  82.920  33.720  1.00  0.00           C
ATOM   4153  HA  ASP A 339      77.480  82.310  32.840  1.00  0.00           H
ATOM   4154  CB  ASP A 339      78.390  83.990  33.780  1.00  0.00           C
ATOM   4155  HB1 ASP A 339      78.300  84.640  34.650  1.00  0.00           H
ATOM   4156  HB2 ASP A 339      78.380  84.560  32.860  1.00  0.00           H
ATOM   4157  CG  ASP A 339      79.770  83.200  33.850  1.00  0.00           C
ATOM   4158  OD1 ASP A 339      79.850  81.980  34.030  1.00  0.00           O
ATOM   4159  OD2 ASP A 339      80.840  83.900  33.840  1.00  0.00           O
ATOM   4160  C   ASP A 339      77.140  82.100  34.950  1.00  0.00           C
ATOM   4161  O   ASP A 339      76.840  82.600  36.070  1.00  0.00           O
ATOM   4162  N   ILE A 340      77.430  80.750  34.910  1.00  0.00           N
ATOM   4163  H   ILE A 340      77.890  80.390  34.090  1.00  0.00           H
ATOM   4164  CA  ILE A 340      77.300  79.890  36.100  1.00  0.00           C
ATOM   4165  HA  ILE A 340      76.290  79.920  36.500  1.00  0.00           H
ATOM   4166  CB  ILE A 340      77.620  78.410  35.730  1.00  0.00           C
ATOM   4167  HB  ILE A 340      77.140  78.080  34.810  1.00  0.00           H
ATOM   4168  CG2 ILE A 340      79.130  78.140  35.500  1.00  0.00           C
ATOM   4169 1HG2 ILE A 340      79.260  77.090  35.240  1.00  0.00           H
ATOM   4170 2HG2 ILE A 340      79.520  78.780  34.700  1.00  0.00           H
ATOM   4171 3HG2 ILE A 340      79.690  78.310  36.420  1.00  0.00           H
ATOM   4172  CG1 ILE A 340      77.060  77.510  36.920  1.00  0.00           C
ATOM   4173 1HG1 ILE A 340      76.020  77.810  37.030  1.00  0.00           H
ATOM   4174 2HG1 ILE A 340      77.670  77.660  37.810  1.00  0.00           H
ATOM   4175  CD  ILE A 340      77.080  76.100  36.560  1.00  0.00           C
ATOM   4176  HD1 ILE A 340      76.570  75.440  37.260  1.00  0.00           H
ATOM   4177  HD2 ILE A 340      76.830  75.880  35.530  1.00  0.00           H
ATOM   4178  HD3 ILE A 340      78.110  75.730  36.610  1.00  0.00           H
ATOM   4179  C   ILE A 340      78.220  80.330  37.220  1.00  0.00           C
ATOM   4180  O   ILE A 340      78.000  80.030  38.370  1.00  0.00           O
ATOM   4181  N   ASP A 341      79.270  81.060  36.900  1.00  0.00           N
ATOM   4182  H   ASP A 341      79.320  81.140  35.890  1.00  0.00           H
ATOM   4183  CA  ASP A 341      80.230  81.690  37.860  1.00  0.00           C
ATOM   4184  HA  ASP A 341      80.560  80.900  38.540  1.00  0.00           H
ATOM   4185  CB  ASP A 341      81.580  82.160  37.300  1.00  0.00           C
ATOM   4186  HB1 ASP A 341      82.300  82.480  38.050  1.00  0.00           H
ATOM   4187  HB2 ASP A 341      81.370  82.990  36.630  1.00  0.00           H
ATOM   4188  CG  ASP A 341      82.300  81.070  36.490  1.00  0.00           C
ATOM   4189  OD1 ASP A 341      82.170  79.850  36.810  1.00  0.00           O
ATOM   4190  OD2 ASP A 341      83.090  81.490  35.680  1.00  0.00           O
ATOM   4191  C   ASP A 341      79.620  82.860  38.690  1.00  0.00           C
ATOM   4192  O   ASP A 341      80.120  83.130  39.760  1.00  0.00           O
ATOM   4193  N   LYS A 342      78.500  83.470  38.300  1.00  0.00           N
ATOM   4194  H   LYS A 342      78.290  83.190  37.350  1.00  0.00           H
ATOM   4195  CA  LYS A 342      77.820  84.660  38.780  1.00  0.00           C
ATOM   4196  HA  LYS A 342      78.280  84.930  39.730  1.00  0.00           H
ATOM   4197  CB  LYS A 342      77.950  85.860  37.910  1.00  0.00           C
ATOM   4198  HB1 LYS A 342      77.190  86.570  38.220  1.00  0.00           H
ATOM   4199  HB2 LYS A 342      77.780  85.620  36.860  1.00  0.00           H
ATOM   4200  CG  LYS A 342      79.370  86.560  37.980  1.00  0.00           C
ATOM   4201  HG1 LYS A 342      80.030  85.700  37.960  1.00  0.00           H
ATOM   4202  HG2 LYS A 342      79.460  87.080  38.930  1.00  0.00           H
ATOM   4203  CD  LYS A 342      79.560  87.550  36.800  1.00  0.00           C
ATOM   4204  HD1 LYS A 342      78.820  88.350  36.850  1.00  0.00           H
ATOM   4205  HD2 LYS A 342      79.370  86.980  35.900  1.00  0.00           H
ATOM   4206  CE  LYS A 342      80.980  88.100  36.710  1.00  0.00           C
ATOM   4207  HE1 LYS A 342      81.160  88.370  35.670  1.00  0.00           H
ATOM   4208  HE2 LYS A 342      81.720  87.340  36.940  1.00  0.00           H
ATOM   4209  NZ  LYS A 342      81.130  89.190  37.590  1.00  0.00           N
ATOM   4210  HZ1 LYS A 342      80.690  90.070  37.350  1.00  0.00           H
ATOM   4211  HZ2 LYS A 342      80.770  88.940  38.510  1.00  0.00           H
ATOM   4212  HZ3 LYS A 342      82.070  89.460  37.810  1.00  0.00           H
ATOM   4213  C   LYS A 342      76.360  84.290  39.190  1.00  0.00           C
ATOM   4214  O   LYS A 342      75.700  85.170  39.750  1.00  0.00           O
ATOM   4215  N   ILE A 343      75.930  83.020  39.100  1.00  0.00           N
ATOM   4216  H   ILE A 343      76.670  82.600  38.570  1.00  0.00           H
ATOM   4217  CA  ILE A 343      74.750  82.380  39.790  1.00  0.00           C
ATOM   4218  HA  ILE A 343      73.860  82.960  39.560  1.00  0.00           H
ATOM   4219  CB  ILE A 343      74.480  80.950  39.160  1.00  0.00           C
ATOM   4220  HB  ILE A 343      75.430  80.430  39.240  1.00  0.00           H
ATOM   4221  CG2 ILE A 343      73.510  80.020  39.970  1.00  0.00           C
ATOM   4222 1HG2 ILE A 343      73.910  80.010  40.990  1.00  0.00           H
ATOM   4223 2HG2 ILE A 343      72.520  80.470  39.880  1.00  0.00           H
ATOM   4224 3HG2 ILE A 343      73.620  79.060  39.470  1.00  0.00           H
ATOM   4225  CG1 ILE A 343      74.050  81.130  37.680  1.00  0.00           C
ATOM   4226 1HG1 ILE A 343      73.970  80.140  37.230  1.00  0.00           H
ATOM   4227 2HG1 ILE A 343      74.760  81.780  37.170  1.00  0.00           H
ATOM   4228  CD  ILE A 343      72.670  81.710  37.420  1.00  0.00           C
ATOM   4229  HD1 ILE A 343      71.830  81.140  37.830  1.00  0.00           H
ATOM   4230  HD2 ILE A 343      72.700  82.740  37.760  1.00  0.00           H
ATOM   4231  HD3 ILE A 343      72.500  81.740  36.350  1.00  0.00           H
ATOM   4232  C   ILE A 343      74.900  82.330  41.310  1.00  0.00           C
ATOM   4233  O   ILE A 343      75.800  81.720  41.860  1.00  0.00           O
ATOM   4234  N   LYS A 344      73.880  82.920  41.980  1.00  0.00           N
ATOM   4235  H   LYS A 344      73.130  83.290  41.410  1.00  0.00           H
ATOM   4236  CA  LYS A 344      73.770  83.100  43.440  1.00  0.00           C
ATOM   4237  HA  LYS A 344      74.760  82.830  43.830  1.00  0.00           H
ATOM   4238  CB  LYS A 344      73.390  84.600  43.780  1.00  0.00           C
ATOM   4239  HB1 LYS A 344      74.130  85.260  43.320  1.00  0.00           H
ATOM   4240  HB2 LYS A 344      73.490  84.800  44.850  1.00  0.00           H
ATOM   4241  CG  LYS A 344      72.020  84.970  43.440  1.00  0.00           C
ATOM   4242  HG1 LYS A 344      71.300  84.550  44.130  1.00  0.00           H
ATOM   4243  HG2 LYS A 344      71.760  84.610  42.440  1.00  0.00           H
ATOM   4244  CD  LYS A 344      71.910  86.490  43.520  1.00  0.00           C
ATOM   4245  HD1 LYS A 344      72.630  86.990  42.870  1.00  0.00           H
ATOM   4246  HD2 LYS A 344      71.960  86.890  44.530  1.00  0.00           H
ATOM   4247  CE  LYS A 344      70.520  86.830  42.950  1.00  0.00           C
ATOM   4248  HE1 LYS A 344      70.220  87.870  43.110  1.00  0.00           H
ATOM   4249  HE2 LYS A 344      69.750  86.210  43.400  1.00  0.00           H
ATOM   4250  NZ  LYS A 344      70.550  86.620  41.480  1.00  0.00           N
ATOM   4251  HZ1 LYS A 344      70.990  87.420  41.050  1.00  0.00           H
ATOM   4252  HZ2 LYS A 344      71.090  85.840  41.150  1.00  0.00           H
ATOM   4253  HZ3 LYS A 344      69.590  86.460  41.200  1.00  0.00           H
ATOM   4254  C   LYS A 344      72.890  82.170  44.270  1.00  0.00           C
ATOM   4255  O   LYS A 344      72.050  81.600  43.560  1.00  0.00           O
ATOM   4256  N   PRO A 345      73.100  81.900  45.560  1.00  0.00           N
ATOM   4257  CD  PRO A 345      74.370  82.230  46.250  1.00  0.00           C
ATOM   4258  HD1 PRO A 345      74.620  83.290  46.300  1.00  0.00           H
ATOM   4259  HD2 PRO A 345      75.250  81.810  45.770  1.00  0.00           H
ATOM   4260  CG  PRO A 345      74.260  81.450  47.580  1.00  0.00           C
ATOM   4261  HG1 PRO A 345      74.830  81.910  48.390  1.00  0.00           H
ATOM   4262  HG2 PRO A 345      74.540  80.410  47.380  1.00  0.00           H
ATOM   4263  CB  PRO A 345      72.810  81.420  47.960  1.00  0.00           C
ATOM   4264  HB1 PRO A 345      72.440  82.360  48.360  1.00  0.00           H
ATOM   4265  HB2 PRO A 345      72.780  80.570  48.650  1.00  0.00           H
ATOM   4266  CA  PRO A 345      72.260  81.180  46.530  1.00  0.00           C
ATOM   4267  HA  PRO A 345      72.360  80.120  46.300  1.00  0.00           H
ATOM   4268  C   PRO A 345      70.770  81.570  46.440  1.00  0.00           C
ATOM   4269  O   PRO A 345      69.920  80.680  46.540  1.00  0.00           O
ATOM   4270  N   SER A 346      70.450  82.870  46.090  1.00  0.00           N
ATOM   4271  H   SER A 346      71.140  83.600  46.200  1.00  0.00           H
ATOM   4272  CA  SER A 346      69.010  83.280  46.120  1.00  0.00           C
ATOM   4273  HA  SER A 346      68.550  82.600  46.840  1.00  0.00           H
ATOM   4274  CB  SER A 346      68.830  84.630  46.710  1.00  0.00           C
ATOM   4275  HB1 SER A 346      69.420  84.700  47.620  1.00  0.00           H
ATOM   4276  HB2 SER A 346      67.790  84.870  46.900  1.00  0.00           H
ATOM   4277  OG  SER A 346      69.400  85.590  45.810  1.00  0.00           O
ATOM   4278  HG  SER A 346      69.230  86.450  46.190  1.00  0.00           H
ATOM   4279  C   SER A 346      68.380  83.230  44.710  1.00  0.00           C
ATOM   4280  O   SER A 346      67.270  83.690  44.530  1.00  0.00           O
ATOM   4281  N   GLU A 347      69.110  82.650  43.720  1.00  0.00           N
ATOM   4282  H   GLU A 347      70.100  82.470  43.800  1.00  0.00           H
ATOM   4283  CA  GLU A 347      68.560  82.480  42.360  1.00  0.00           C
ATOM   4284  HA  GLU A 347      68.260  83.480  42.070  1.00  0.00           H
ATOM   4285  CB  GLU A 347      69.710  82.010  41.470  1.00  0.00           C
ATOM   4286  HB1 GLU A 347      70.180  81.090  41.810  1.00  0.00           H
ATOM   4287  HB2 GLU A 347      70.510  82.760  41.480  1.00  0.00           H
ATOM   4288  CG  GLU A 347      69.430  81.740  39.990  1.00  0.00           C
ATOM   4289  HG1 GLU A 347      68.650  80.980  39.940  1.00  0.00           H
ATOM   4290  HG2 GLU A 347      70.360  81.420  39.520  1.00  0.00           H
ATOM   4291  CD  GLU A 347      68.960  83.070  39.470  1.00  0.00           C
ATOM   4292  OE1 GLU A 347      67.730  83.170  39.290  1.00  0.00           O
ATOM   4293  OE2 GLU A 347      69.660  84.070  39.220  1.00  0.00           O
ATOM   4294  C   GLU A 347      67.390  81.540  42.280  1.00  0.00           C
ATOM   4295  O   GLU A 347      67.380  80.490  42.930  1.00  0.00           O
ATOM   4296  N   SER A 348      66.380  81.900  41.470  1.00  0.00           N
ATOM   4297  H   SER A 348      66.510  82.770  40.970  1.00  0.00           H
ATOM   4298  CA  SER A 348      65.190  81.130  41.240  1.00  0.00           C
ATOM   4299  HA  SER A 348      65.090  80.190  41.790  1.00  0.00           H
ATOM   4300  CB  SER A 348      63.950  82.040  41.460  1.00  0.00           C
ATOM   4301  HB1 SER A 348      63.900  82.360  42.510  1.00  0.00           H
ATOM   4302  HB2 SER A 348      63.010  81.540  41.220  1.00  0.00           H
ATOM   4303  OG  SER A 348      63.970  83.130  40.580  1.00  0.00           O
ATOM   4304  HG  SER A 348      63.140  83.110  40.090  1.00  0.00           H
ATOM   4305  C   SER A 348      65.040  80.620  39.790  1.00  0.00           C
ATOM   4306  O   SER A 348      64.240  79.810  39.520  1.00  0.00           O
ATOM   4307  N   ASN A 349      65.780  81.110  38.850  1.00  0.00           N
ATOM   4308  H   ASN A 349      66.400  81.890  39.050  1.00  0.00           H
ATOM   4309  CA  ASN A 349      65.640  80.700  37.420  1.00  0.00           C
ATOM   4310  HA  ASN A 349      64.570  80.560  37.250  1.00  0.00           H
ATOM   4311  CB  ASN A 349      66.170  81.850  36.540  1.00  0.00           C
ATOM   4312  HB1 ASN A 349      66.010  81.690  35.470  1.00  0.00           H
ATOM   4313  HB2 ASN A 349      67.140  82.210  36.870  1.00  0.00           H
ATOM   4314  CG  ASN A 349      65.300  83.050  36.900  1.00  0.00           C
ATOM   4315  OD1 ASN A 349      64.280  83.260  36.240  1.00  0.00           O
ATOM   4316  ND2 ASN A 349      65.880  84.000  37.700  1.00  0.00           N
ATOM   4317 1HD2 ASN A 349      66.800  83.860  38.100  1.00  0.00           H
ATOM   4318 2HD2 ASN A 349      65.370  84.800  38.040  1.00  0.00           H
ATOM   4319  C   ASN A 349      66.380  79.380  37.080  1.00  0.00           C
ATOM   4320  O   ASN A 349      67.350  78.980  37.740  1.00  0.00           O
ATOM   4321  N   VAL A 350      66.020  78.790  35.940  1.00  0.00           N
ATOM   4322  H   VAL A 350      65.170  79.130  35.520  1.00  0.00           H
ATOM   4323  CA  VAL A 350      66.560  77.730  35.210  1.00  0.00           C
ATOM   4324  HA  VAL A 350      67.650  77.750  35.220  1.00  0.00           H
ATOM   4325  CB  VAL A 350      66.110  76.400  35.770  1.00  0.00           C
ATOM   4326  HB  VAL A 350      66.750  75.640  35.320  1.00  0.00           H
ATOM   4327  CG1 VAL A 350      66.450  76.200  37.280  1.00  0.00           C
ATOM   4328 1HG1 VAL A 350      66.140  75.200  37.600  1.00  0.00           H
ATOM   4329 2HG1 VAL A 350      67.520  76.340  37.380  1.00  0.00           H
ATOM   4330 3HG1 VAL A 350      66.030  76.920  37.980  1.00  0.00           H
ATOM   4331  CG2 VAL A 350      64.590  76.160  35.500  1.00  0.00           C
ATOM   4332 1HG2 VAL A 350      64.300  75.180  35.860  1.00  0.00           H
ATOM   4333 2HG2 VAL A 350      63.890  76.880  35.920  1.00  0.00           H
ATOM   4334 3HG2 VAL A 350      64.490  76.090  34.420  1.00  0.00           H
ATOM   4335  C   VAL A 350      66.310  77.920  33.690  1.00  0.00           C
ATOM   4336  O   VAL A 350      65.440  78.670  33.230  1.00  0.00           O
ATOM   4337  N   THR A 351      67.100  77.150  32.880  1.00  0.00           N
ATOM   4338  H   THR A 351      67.760  76.500  33.280  1.00  0.00           H
ATOM   4339  CA  THR A 351      66.950  77.080  31.350  1.00  0.00           C
ATOM   4340  HA  THR A 351      65.910  77.310  31.110  1.00  0.00           H
ATOM   4341  CB  THR A 351      67.970  77.940  30.610  1.00  0.00           C
ATOM   4342  HB  THR A 351      68.940  77.600  30.960  1.00  0.00           H
ATOM   4343  CG2 THR A 351      67.740  77.950  29.080  1.00  0.00           C
ATOM   4344 1HG2 THR A 351      68.110  77.020  28.650  1.00  0.00           H
ATOM   4345 2HG2 THR A 351      66.700  78.230  28.920  1.00  0.00           H
ATOM   4346 3HG2 THR A 351      68.300  78.740  28.580  1.00  0.00           H
ATOM   4347  OG1 THR A 351      67.860  79.230  31.070  1.00  0.00           O
ATOM   4348  HG1 THR A 351      68.010  79.260  32.020  1.00  0.00           H
ATOM   4349  C   THR A 351      67.160  75.610  30.930  1.00  0.00           C
ATOM   4350  O   THR A 351      68.250  75.070  31.090  1.00  0.00           O
ATOM   4351  N   ILE A 352      66.090  74.950  30.440  1.00  0.00           N
ATOM   4352  H   ILE A 352      65.160  75.340  30.440  1.00  0.00           H
ATOM   4353  CA  ILE A 352      66.180  73.590  29.840  1.00  0.00           C
ATOM   4354  HA  ILE A 352      66.990  73.070  30.330  1.00  0.00           H
ATOM   4355  CB  ILE A 352      64.970  72.660  29.950  1.00  0.00           C
ATOM   4356  HB  ILE A 352      64.100  73.030  29.410  1.00  0.00           H
ATOM   4357  CG2 ILE A 352      65.280  71.260  29.320  1.00  0.00           C
ATOM   4358 1HG2 ILE A 352      66.180  70.810  29.750  1.00  0.00           H
ATOM   4359 2HG2 ILE A 352      64.350  70.750  29.570  1.00  0.00           H
ATOM   4360 3HG2 ILE A 352      65.350  71.330  28.230  1.00  0.00           H
ATOM   4361  CG1 ILE A 352      64.600  72.560  31.470  1.00  0.00           C
ATOM   4362 1HG1 ILE A 352      64.380  73.600  31.700  1.00  0.00           H
ATOM   4363 2HG1 ILE A 352      65.510  72.350  32.030  1.00  0.00           H
ATOM   4364  CD  ILE A 352      63.390  71.810  32.030  1.00  0.00           C
ATOM   4365  HD1 ILE A 352      62.460  72.060  31.520  1.00  0.00           H
ATOM   4366  HD2 ILE A 352      63.600  70.750  32.140  1.00  0.00           H
ATOM   4367  HD3 ILE A 352      63.260  72.080  33.080  1.00  0.00           H
ATOM   4368  C   ILE A 352      66.650  73.890  28.380  1.00  0.00           C
ATOM   4369  O   ILE A 352      66.230  74.890  27.760  1.00  0.00           O
ATOM   4370  N   LEU A 353      67.530  73.050  27.960  1.00  0.00           N
ATOM   4371  H   LEU A 353      67.830  72.350  28.630  1.00  0.00           H
ATOM   4372  CA  LEU A 353      68.110  73.070  26.680  1.00  0.00           C
ATOM   4373  HA  LEU A 353      67.700  73.890  26.100  1.00  0.00           H
ATOM   4374  CB  LEU A 353      69.630  73.280  26.870  1.00  0.00           C
ATOM   4375  HB1 LEU A 353      70.070  73.130  25.880  1.00  0.00           H
ATOM   4376  HB2 LEU A 353      69.990  72.410  27.420  1.00  0.00           H
ATOM   4377  CG  LEU A 353      70.110  74.580  27.540  1.00  0.00           C
ATOM   4378  HG  LEU A 353      69.720  74.690  28.550  1.00  0.00           H
ATOM   4379  CD1 LEU A 353      71.630  74.490  27.780  1.00  0.00           C
ATOM   4380 1HD1 LEU A 353      71.770  73.810  28.620  1.00  0.00           H
ATOM   4381 2HD1 LEU A 353      72.140  74.130  26.880  1.00  0.00           H
ATOM   4382 3HD1 LEU A 353      72.020  75.490  27.980  1.00  0.00           H
ATOM   4383  CD2 LEU A 353      69.970  75.850  26.670  1.00  0.00           C
ATOM   4384 1HD2 LEU A 353      70.600  75.810  25.790  1.00  0.00           H
ATOM   4385 2HD2 LEU A 353      68.910  75.930  26.410  1.00  0.00           H
ATOM   4386 3HD2 LEU A 353      70.220  76.760  27.220  1.00  0.00           H
ATOM   4387  C   LEU A 353      67.850  71.750  25.850  1.00  0.00           C
ATOM   4388  O   LEU A 353      68.050  71.700  24.640  1.00  0.00           O
ATOM   4389  N   GLY A 354      67.290  70.670  26.440  1.00  0.00           N
ATOM   4390  H   GLY A 354      67.340  70.670  27.450  1.00  0.00           H
ATOM   4391  CA  GLY A 354      67.010  69.440  25.670  1.00  0.00           C
ATOM   4392  HA1 GLY A 354      67.710  69.300  24.850  1.00  0.00           H
ATOM   4393  HA2 GLY A 354      65.990  69.630  25.330  1.00  0.00           H
ATOM   4394  C   GLY A 354      66.970  68.100  26.460  1.00  0.00           C
ATOM   4395  O   GLY A 354      67.310  68.160  27.710  1.00  0.00           O
ATOM   4396  N   ARG A 355      66.700  66.980  25.820  1.00  0.00           N
ATOM   4397  H   ARG A 355      66.610  66.990  24.810  1.00  0.00           H
ATOM   4398  CA  ARG A 355      66.660  65.660  26.510  1.00  0.00           C
ATOM   4399  HA  ARG A 355      67.370  65.670  27.340  1.00  0.00           H
ATOM   4400  CB  ARG A 355      65.290  65.440  27.120  1.00  0.00           C
ATOM   4401  HB1 ARG A 355      65.040  66.150  27.900  1.00  0.00           H
ATOM   4402  HB2 ARG A 355      65.370  64.560  27.770  1.00  0.00           H
ATOM   4403  CG  ARG A 355      64.180  65.220  26.090  1.00  0.00           C
ATOM   4404  HG1 ARG A 355      64.420  64.270  25.620  1.00  0.00           H
ATOM   4405  HG2 ARG A 355      64.170  66.000  25.320  1.00  0.00           H
ATOM   4406  CD  ARG A 355      62.770  64.840  26.650  1.00  0.00           C
ATOM   4407  HD1 ARG A 355      62.890  63.940  27.250  1.00  0.00           H
ATOM   4408  HD2 ARG A 355      62.040  64.530  25.910  1.00  0.00           H
ATOM   4409  NE  ARG A 355      62.150  65.910  27.390  1.00  0.00           N
ATOM   4410  HE  ARG A 355      62.660  66.790  27.370  1.00  0.00           H
ATOM   4411  CZ  ARG A 355      61.050  65.820  28.170  1.00  0.00           C
ATOM   4412  NH1 ARG A 355      60.370  64.730  28.380  1.00  0.00           N
ATOM   4413 1HH1 ARG A 355      60.750  63.860  28.050  1.00  0.00           H
ATOM   4414 2HH1 ARG A 355      59.450  64.740  28.790  1.00  0.00           H
ATOM   4415  NH2 ARG A 355      60.680  66.920  28.690  1.00  0.00           N
ATOM   4416 1HH2 ARG A 355      61.210  67.780  28.620  1.00  0.00           H
ATOM   4417 2HH2 ARG A 355      59.870  66.840  29.290  1.00  0.00           H
ATOM   4418  C   ARG A 355      67.080  64.510  25.560  1.00  0.00           C
ATOM   4419  O   ARG A 355      66.700  64.430  24.400  1.00  0.00           O
ATOM   4420  N   PHE A 356      67.800  63.540  26.160  1.00  0.00           N
ATOM   4421  H   PHE A 356      68.160  63.730  27.080  1.00  0.00           H
ATOM   4422  CA  PHE A 356      68.420  62.410  25.460  1.00  0.00           C
ATOM   4423  HA  PHE A 356      68.400  62.580  24.380  1.00  0.00           H
ATOM   4424  CB  PHE A 356      69.860  62.270  25.820  1.00  0.00           C
ATOM   4425  HB1 PHE A 356      70.120  61.260  25.490  1.00  0.00           H
ATOM   4426  HB2 PHE A 356      69.840  62.350  26.910  1.00  0.00           H
ATOM   4427  CG  PHE A 356      70.800  63.360  25.300  1.00  0.00           C
ATOM   4428  CD1 PHE A 356      71.090  64.460  26.110  1.00  0.00           C
ATOM   4429  HD1 PHE A 356      70.790  64.400  27.150  1.00  0.00           H
ATOM   4430  CE1 PHE A 356      71.820  65.580  25.720  1.00  0.00           C
ATOM   4431  HE1 PHE A 356      72.000  66.450  26.340  1.00  0.00           H
ATOM   4432  CZ  PHE A 356      72.400  65.550  24.480  1.00  0.00           C
ATOM   4433  HZ  PHE A 356      73.110  66.330  24.230  1.00  0.00           H
ATOM   4434  CE2 PHE A 356      72.200  64.440  23.620  1.00  0.00           C
ATOM   4435  HE2 PHE A 356      72.580  64.550  22.620  1.00  0.00           H
ATOM   4436  CD2 PHE A 356      71.290  63.390  24.040  1.00  0.00           C
ATOM   4437  HD2 PHE A 356      70.980  62.600  23.370  1.00  0.00           H
ATOM   4438  C   PHE A 356      67.500  61.200  25.810  1.00  0.00           C
ATOM   4439  O   PHE A 356      67.510  60.630  26.900  1.00  0.00           O
ATOM   4440  N   ASP A 357      66.550  61.000  24.860  1.00  0.00           N
ATOM   4441  H   ASP A 357      66.650  61.580  24.040  1.00  0.00           H
ATOM   4442  CA  ASP A 357      65.280  60.250  25.020  1.00  0.00           C
ATOM   4443  HA  ASP A 357      65.070  60.510  26.060  1.00  0.00           H
ATOM   4444  CB  ASP A 357      64.310  60.850  24.020  1.00  0.00           C
ATOM   4445  HB1 ASP A 357      64.350  60.390  23.040  1.00  0.00           H
ATOM   4446  HB2 ASP A 357      64.540  61.920  23.930  1.00  0.00           H
ATOM   4447  CG  ASP A 357      62.840  60.850  24.470  1.00  0.00           C
ATOM   4448  OD1 ASP A 357      62.210  59.860  24.100  1.00  0.00           O
ATOM   4449  OD2 ASP A 357      62.300  61.780  25.120  1.00  0.00           O
ATOM   4450  C   ASP A 357      65.370  58.760  24.840  1.00  0.00           C
ATOM   4451  O   ASP A 357      66.020  58.300  23.900  1.00  0.00           O
ATOM   4452  N   TYR A 358      64.820  57.910  25.730  1.00  0.00           N
ATOM   4453  H   TYR A 358      64.380  58.280  26.570  1.00  0.00           H
ATOM   4454  CA  TYR A 358      64.870  56.430  25.640  1.00  0.00           C
ATOM   4455  HA  TYR A 358      64.980  56.120  24.600  1.00  0.00           H
ATOM   4456  CB  TYR A 358      66.040  56.030  26.460  1.00  0.00           C
ATOM   4457  HB1 TYR A 358      66.910  56.530  26.040  1.00  0.00           H
ATOM   4458  HB2 TYR A 358      66.380  55.000  26.350  1.00  0.00           H
ATOM   4459  CG  TYR A 358      66.010  56.390  27.910  1.00  0.00           C
ATOM   4460  CD1 TYR A 358      65.430  55.570  28.870  1.00  0.00           C
ATOM   4461  HD1 TYR A 358      65.010  54.630  28.540  1.00  0.00           H
ATOM   4462  CE1 TYR A 358      65.370  55.920  30.220  1.00  0.00           C
ATOM   4463  HE1 TYR A 358      64.920  55.290  30.970  1.00  0.00           H
ATOM   4464  CZ  TYR A 358      66.020  57.180  30.570  1.00  0.00           C
ATOM   4465  OH  TYR A 358      66.030  57.480  31.900  1.00  0.00           O
ATOM   4466  HH  TYR A 358      65.480  56.870  32.380  1.00  0.00           H
ATOM   4467  CE2 TYR A 358      66.710  57.930  29.630  1.00  0.00           C
ATOM   4468  HE2 TYR A 358      67.220  58.770  30.060  1.00  0.00           H
ATOM   4469  CD2 TYR A 358      66.760  57.530  28.230  1.00  0.00           C
ATOM   4470  HD2 TYR A 358      67.090  58.270  27.520  1.00  0.00           H
ATOM   4471  C   TYR A 358      63.540  55.770  26.140  1.00  0.00           C
ATOM   4472  O   TYR A 358      62.500  56.360  26.380  1.00  0.00           O
ATOM   4473  N   SER A 359      63.590  54.420  26.300  1.00  0.00           N
ATOM   4474  H   SER A 359      64.520  54.100  26.090  1.00  0.00           H
ATOM   4475  CA  SER A 359      62.460  53.550  26.780  1.00  0.00           C
ATOM   4476  HA  SER A 359      61.810  54.200  27.360  1.00  0.00           H
ATOM   4477  CB  SER A 359      61.730  53.100  25.520  1.00  0.00           C
ATOM   4478  HB1 SER A 359      61.330  54.050  25.140  1.00  0.00           H
ATOM   4479  HB2 SER A 359      60.900  52.410  25.670  1.00  0.00           H
ATOM   4480  OG  SER A 359      62.620  52.420  24.590  1.00  0.00           O
ATOM   4481  HG  SER A 359      62.210  52.310  23.730  1.00  0.00           H
ATOM   4482  C   SER A 359      62.990  52.310  27.500  1.00  0.00           C
ATOM   4483  O   SER A 359      64.190  52.060  27.600  1.00  0.00           O
ATOM   4484  N   GLN A 360      62.060  51.460  28.020  1.00  0.00           N
ATOM   4485  H   GLN A 360      61.100  51.760  28.130  1.00  0.00           H
ATOM   4486  CA  GLN A 360      62.440  50.090  28.390  1.00  0.00           C
ATOM   4487  HA  GLN A 360      61.560  49.640  28.870  1.00  0.00           H
ATOM   4488  CB  GLN A 360      62.740  49.240  27.060  1.00  0.00           C
ATOM   4489  HB1 GLN A 360      63.040  48.240  27.380  1.00  0.00           H
ATOM   4490  HB2 GLN A 360      63.500  49.700  26.430  1.00  0.00           H
ATOM   4491  CG  GLN A 360      61.650  49.210  26.050  1.00  0.00           C
ATOM   4492  HG1 GLN A 360      61.270  50.190  25.760  1.00  0.00           H
ATOM   4493  HG2 GLN A 360      60.840  48.720  26.580  1.00  0.00           H
ATOM   4494  CD  GLN A 360      61.980  48.440  24.790  1.00  0.00           C
ATOM   4495  OE1 GLN A 360      63.100  48.030  24.510  1.00  0.00           O
ATOM   4496  NE2 GLN A 360      61.050  48.340  23.870  1.00  0.00           N
ATOM   4497 1HE2 GLN A 360      60.140  48.760  24.040  1.00  0.00           H
ATOM   4498 2HE2 GLN A 360      61.160  47.580  23.210  1.00  0.00           H
ATOM   4499  C   GLN A 360      63.540  49.930  29.480  1.00  0.00           C
ATOM   4500  O   GLN A 360      64.470  49.180  29.410  1.00  0.00           O
ATOM   4501  N   CYS A 361      63.510  50.870  30.480  1.00  0.00           N
ATOM   4502  H   CYS A 361      62.750  51.540  30.470  1.00  0.00           H
ATOM   4503  CA  CYS A 361      64.690  51.150  31.390  1.00  0.00           C
ATOM   4504  HA  CYS A 361      65.170  50.190  31.610  1.00  0.00           H
ATOM   4505  CB  CYS A 361      65.490  52.180  30.530  1.00  0.00           C
ATOM   4506  HB1 CYS A 361      65.070  53.180  30.500  1.00  0.00           H
ATOM   4507  HB2 CYS A 361      65.570  51.870  29.490  1.00  0.00           H
ATOM   4508  SG  CYS A 361      67.120  52.220  31.200  1.00  0.00           S
ATOM   4509  HG  CYS A 361      66.880  52.990  32.260  1.00  0.00           H
ATOM   4510  C   CYS A 361      64.140  51.850  32.640  1.00  0.00           C
ATOM   4511  O   CYS A 361      64.730  52.820  33.130  1.00  0.00           O
ATOM   4512  N   ASP A 362      63.000  51.460  33.100  1.00  0.00           N
ATOM   4513  H   ASP A 362      62.530  50.730  32.570  1.00  0.00           H
ATOM   4514  CA  ASP A 362      62.360  51.990  34.300  1.00  0.00           C
ATOM   4515  HA  ASP A 362      62.570  53.050  34.480  1.00  0.00           H
ATOM   4516  CB  ASP A 362      60.850  51.990  34.020  1.00  0.00           C
ATOM   4517  HB1 ASP A 362      60.450  50.980  34.050  1.00  0.00           H
ATOM   4518  HB2 ASP A 362      60.580  52.520  33.110  1.00  0.00           H
ATOM   4519  CG  ASP A 362      60.020  52.810  35.060  1.00  0.00           C
ATOM   4520  OD1 ASP A 362      60.610  53.700  35.720  1.00  0.00           O
ATOM   4521  OD2 ASP A 362      58.830  52.500  35.060  1.00  0.00           O
ATOM   4522  C   ASP A 362      62.670  51.240  35.600  1.00  0.00           C
ATOM   4523  O   ASP A 362      62.450  51.790  36.720  1.00  0.00           O
ATOM   4524  N   ILE A 363      63.080  49.970  35.570  1.00  0.00           N
ATOM   4525  H   ILE A 363      63.100  49.490  34.680  1.00  0.00           H
ATOM   4526  CA  ILE A 363      63.590  49.190  36.680  1.00  0.00           C
ATOM   4527  HA  ILE A 363      62.770  49.080  37.380  1.00  0.00           H
ATOM   4528  CB  ILE A 363      64.180  47.830  36.130  1.00  0.00           C
ATOM   4529  HB  ILE A 363      63.330  47.430  35.580  1.00  0.00           H
ATOM   4530  CG2 ILE A 363      65.380  48.040  35.230  1.00  0.00           C
ATOM   4531 1HG2 ILE A 363      65.570  47.180  34.580  1.00  0.00           H
ATOM   4532 2HG2 ILE A 363      65.240  48.920  34.610  1.00  0.00           H
ATOM   4533 3HG2 ILE A 363      66.290  48.140  35.820  1.00  0.00           H
ATOM   4534  CG1 ILE A 363      64.570  46.990  37.340  1.00  0.00           C
ATOM   4535 1HG1 ILE A 363      63.630  46.690  37.810  1.00  0.00           H
ATOM   4536 2HG1 ILE A 363      65.230  47.530  38.010  1.00  0.00           H
ATOM   4537  CD  ILE A 363      65.080  45.660  37.010  1.00  0.00           C
ATOM   4538  HD1 ILE A 363      65.940  45.700  36.340  1.00  0.00           H
ATOM   4539  HD2 ILE A 363      65.360  45.160  37.940  1.00  0.00           H
ATOM   4540  HD3 ILE A 363      64.300  45.110  36.490  1.00  0.00           H
ATOM   4541  C   ILE A 363      64.730  49.980  37.430  1.00  0.00           C
ATOM   4542  O   ILE A 363      65.620  50.620  36.840  1.00  0.00           O
ATOM   4543  N   TRP A 364      64.560  49.930  38.730  1.00  0.00           N
ATOM   4544  H   TRP A 364      63.700  49.440  38.940  1.00  0.00           H
ATOM   4545  CA  TRP A 364      65.350  50.570  39.690  1.00  0.00           C
ATOM   4546  HA  TRP A 364      65.330  51.640  39.480  1.00  0.00           H
ATOM   4547  CB  TRP A 364      64.810  50.300  41.040  1.00  0.00           C
ATOM   4548  HB1 TRP A 364      65.440  50.790  41.790  1.00  0.00           H
ATOM   4549  HB2 TRP A 364      64.940  49.230  41.180  1.00  0.00           H
ATOM   4550  CG  TRP A 364      63.380  50.720  41.280  1.00  0.00           C
ATOM   4551  CD1 TRP A 364      62.650  51.620  40.530  1.00  0.00           C
ATOM   4552  HD1 TRP A 364      62.970  52.210  39.680  1.00  0.00           H
ATOM   4553  NE1 TRP A 364      61.320  51.600  40.990  1.00  0.00           N
ATOM   4554  HE1 TRP A 364      60.600  52.160  40.550  1.00  0.00           H
ATOM   4555  CE2 TRP A 364      61.180  50.890  42.150  1.00  0.00           C
ATOM   4556  CZ2 TRP A 364      60.130  50.730  43.020  1.00  0.00           C
ATOM   4557  HZ2 TRP A 364      59.190  51.230  42.830  1.00  0.00           H
ATOM   4558  CH2 TRP A 364      60.240  49.830  44.070  1.00  0.00           C
ATOM   4559  HH2 TRP A 364      59.360  49.630  44.660  1.00  0.00           H
ATOM   4560  CZ3 TRP A 364      61.430  49.150  44.290  1.00  0.00           C
ATOM   4561  HZ3 TRP A 364      61.540  48.390  45.050  1.00  0.00           H
ATOM   4562  CE3 TRP A 364      62.530  49.320  43.410  1.00  0.00           C
ATOM   4563  HE3 TRP A 364      63.480  48.900  43.700  1.00  0.00           H
ATOM   4564  CD2 TRP A 364      62.420  50.210  42.250  1.00  0.00           C
ATOM   4565  C   TRP A 364      66.770  49.960  39.630  1.00  0.00           C
ATOM   4566  O   TRP A 364      66.980  48.760  39.250  1.00  0.00           O
ATOM   4567  N   TYR A 365      67.710  50.750  40.210  1.00  0.00           N
ATOM   4568  H   TYR A 365      67.320  51.600  40.590  1.00  0.00           H
ATOM   4569  CA  TYR A 365      69.090  50.540  40.530  1.00  0.00           C
ATOM   4570  HA  TYR A 365      69.500  51.430  41.020  1.00  0.00           H
ATOM   4571  CB  TYR A 365      69.060  49.450  41.580  1.00  0.00           C
ATOM   4572  HB1 TYR A 365      70.110  49.210  41.710  1.00  0.00           H
ATOM   4573  HB2 TYR A 365      68.460  48.650  41.140  1.00  0.00           H
ATOM   4574  CG  TYR A 365      68.400  49.820  42.890  1.00  0.00           C
ATOM   4575  CD1 TYR A 365      67.270  49.120  43.350  1.00  0.00           C
ATOM   4576  HD1 TYR A 365      66.810  48.450  42.640  1.00  0.00           H
ATOM   4577  CE1 TYR A 365      66.860  49.320  44.660  1.00  0.00           C
ATOM   4578  HE1 TYR A 365      65.990  48.820  45.060  1.00  0.00           H
ATOM   4579  CZ  TYR A 365      67.500  50.310  45.500  1.00  0.00           C
ATOM   4580  OH  TYR A 365      67.000  50.570  46.700  1.00  0.00           O
ATOM   4581  HH  TYR A 365      67.250  51.440  47.010  1.00  0.00           H
ATOM   4582  CE2 TYR A 365      68.540  51.050  44.950  1.00  0.00           C
ATOM   4583  HE2 TYR A 365      68.840  51.890  45.570  1.00  0.00           H
ATOM   4584  CD2 TYR A 365      69.110  50.750  43.700  1.00  0.00           C
ATOM   4585  HD2 TYR A 365      69.960  51.270  43.300  1.00  0.00           H
ATOM   4586  C   TYR A 365      69.910  50.250  39.260  1.00  0.00           C
ATOM   4587  O   TYR A 365      70.570  49.160  39.160  1.00  0.00           O
ATOM   4588  N   MET A 366      69.840  51.110  38.290  1.00  0.00           N
ATOM   4589  H   MET A 366      69.250  51.900  38.450  1.00  0.00           H
ATOM   4590  CA  MET A 366      70.680  51.100  37.070  1.00  0.00           C
ATOM   4591  HA  MET A 366      71.560  50.530  37.370  1.00  0.00           H
ATOM   4592  CB  MET A 366      69.940  50.490  35.880  1.00  0.00           C
ATOM   4593  HB1 MET A 366      70.710  50.180  35.170  1.00  0.00           H
ATOM   4594  HB2 MET A 366      69.350  51.250  35.370  1.00  0.00           H
ATOM   4595  CG  MET A 366      68.920  49.270  36.030  1.00  0.00           C
ATOM   4596  HG1 MET A 366      67.890  49.610  35.900  1.00  0.00           H
ATOM   4597  HG2 MET A 366      69.140  48.730  36.950  1.00  0.00           H
ATOM   4598  SD  MET A 366      69.090  48.090  34.710  1.00  0.00           S
ATOM   4599  CE  MET A 366      68.220  48.930  33.370  1.00  0.00           C
ATOM   4600  HE1 MET A 366      68.590  49.950  33.270  1.00  0.00           H
ATOM   4601  HE2 MET A 366      68.500  48.450  32.430  1.00  0.00           H
ATOM   4602  HE3 MET A 366      67.130  48.910  33.470  1.00  0.00           H
ATOM   4603  C   MET A 366      71.140  52.570  36.840  1.00  0.00           C
ATOM   4604  O   MET A 366      70.460  53.410  37.420  1.00  0.00           O
ATOM   4605  N   ARG A 367      72.130  52.830  36.010  1.00  0.00           N
ATOM   4606  H   ARG A 367      72.620  52.010  35.680  1.00  0.00           H
ATOM   4607  CA  ARG A 367      72.700  54.180  35.840  1.00  0.00           C
ATOM   4608  HA  ARG A 367      71.920  54.940  35.810  1.00  0.00           H
ATOM   4609  CB  ARG A 367      73.630  54.440  37.030  1.00  0.00           C
ATOM   4610  HB1 ARG A 367      74.650  54.320  36.650  1.00  0.00           H
ATOM   4611  HB2 ARG A 367      73.540  53.600  37.720  1.00  0.00           H
ATOM   4612  CG  ARG A 367      73.600  55.820  37.620  1.00  0.00           C
ATOM   4613  HG1 ARG A 367      73.010  56.490  37.000  1.00  0.00           H
ATOM   4614  HG2 ARG A 367      74.600  56.250  37.520  1.00  0.00           H
ATOM   4615  CD  ARG A 367      73.150  55.920  39.030  1.00  0.00           C
ATOM   4616  HD1 ARG A 367      72.110  55.640  39.190  1.00  0.00           H
ATOM   4617  HD2 ARG A 367      73.200  56.990  39.200  1.00  0.00           H
ATOM   4618  NE  ARG A 367      74.040  55.150  39.930  1.00  0.00           N
ATOM   4619  HE  ARG A 367      74.660  54.460  39.550  1.00  0.00           H
ATOM   4620  CZ  ARG A 367      74.080  55.350  41.230  1.00  0.00           C
ATOM   4621  NH1 ARG A 367      73.400  56.230  41.870  1.00  0.00           N
ATOM   4622 1HH1 ARG A 367      72.670  56.730  41.390  1.00  0.00           H
ATOM   4623 2HH1 ARG A 367      73.470  56.240  42.880  1.00  0.00           H
ATOM   4624  NH2 ARG A 367      74.870  54.700  42.050  1.00  0.00           N
ATOM   4625 1HH2 ARG A 367      75.310  53.840  41.770  1.00  0.00           H
ATOM   4626 2HH2 ARG A 367      75.040  54.990  43.000  1.00  0.00           H
ATOM   4627  C   ARG A 367      73.480  54.380  34.480  1.00  0.00           C
ATOM   4628  O   ARG A 367      74.410  53.610  34.110  1.00  0.00           O
ATOM   4629  N   PHE A 368      73.110  55.430  33.790  1.00  0.00           N
ATOM   4630  H   PHE A 368      72.360  56.000  34.160  1.00  0.00           H
ATOM   4631  CA  PHE A 368      73.930  56.030  32.660  1.00  0.00           C
ATOM   4632  HA  PHE A 368      74.040  55.220  31.940  1.00  0.00           H
ATOM   4633  CB  PHE A 368      73.140  57.140  31.950  1.00  0.00           C
ATOM   4634  HB1 PHE A 368      72.130  56.730  31.840  1.00  0.00           H
ATOM   4635  HB2 PHE A 368      73.550  57.200  30.940  1.00  0.00           H
ATOM   4636  CG  PHE A 368      73.160  58.560  32.560  1.00  0.00           C
ATOM   4637  CD1 PHE A 368      74.170  59.490  32.260  1.00  0.00           C
ATOM   4638  HD1 PHE A 368      75.090  59.210  31.770  1.00  0.00           H
ATOM   4639  CE1 PHE A 368      74.020  60.850  32.730  1.00  0.00           C
ATOM   4640  HE1 PHE A 368      74.810  61.560  32.530  1.00  0.00           H
ATOM   4641  CZ  PHE A 368      72.980  61.230  33.560  1.00  0.00           C
ATOM   4642  HZ  PHE A 368      73.020  62.260  33.880  1.00  0.00           H
ATOM   4643  CE2 PHE A 368      71.970  60.340  33.820  1.00  0.00           C
ATOM   4644  HE2 PHE A 368      71.140  60.710  34.410  1.00  0.00           H
ATOM   4645  CD2 PHE A 368      72.040  58.990  33.350  1.00  0.00           C
ATOM   4646  HD2 PHE A 368      71.170  58.350  33.410  1.00  0.00           H
ATOM   4647  C   PHE A 368      75.390  56.430  32.900  1.00  0.00           C
ATOM   4648  O   PHE A 368      75.790  56.850  34.000  1.00  0.00           O
ATOM   4649  N   SER A 369      76.160  56.490  31.780  1.00  0.00           N
ATOM   4650  H   SER A 369      75.920  55.960  30.960  1.00  0.00           H
ATOM   4651  CA  SER A 369      77.570  56.980  31.730  1.00  0.00           C
ATOM   4652  HA  SER A 369      77.830  57.500  32.650  1.00  0.00           H
ATOM   4653  CB  SER A 369      78.460  55.750  31.600  1.00  0.00           C
ATOM   4654  HB1 SER A 369      78.120  55.110  32.410  1.00  0.00           H
ATOM   4655  HB2 SER A 369      79.530  55.910  31.730  1.00  0.00           H
ATOM   4656  OG  SER A 369      78.160  54.960  30.390  1.00  0.00           O
ATOM   4657  HG  SER A 369      77.650  54.180  30.600  1.00  0.00           H
ATOM   4658  C   SER A 369      77.990  57.980  30.560  1.00  0.00           C
ATOM   4659  O   SER A 369      77.260  58.180  29.590  1.00  0.00           O
ATOM   4660  N   MET A 370      79.230  58.530  30.640  1.00  0.00           N
ATOM   4661  H   MET A 370      79.690  58.260  31.500  1.00  0.00           H
ATOM   4662  CA  MET A 370      79.820  59.540  29.750  1.00  0.00           C
ATOM   4663  HA  MET A 370      79.470  59.520  28.720  1.00  0.00           H
ATOM   4664  CB  MET A 370      79.660  60.960  30.290  1.00  0.00           C
ATOM   4665  HB1 MET A 370      80.400  61.620  29.850  1.00  0.00           H
ATOM   4666  HB2 MET A 370      79.890  60.920  31.360  1.00  0.00           H
ATOM   4667  CG  MET A 370      78.230  61.540  30.190  1.00  0.00           C
ATOM   4668  HG1 MET A 370      77.570  60.700  30.450  1.00  0.00           H
ATOM   4669  HG2 MET A 370      78.020  61.770  29.140  1.00  0.00           H
ATOM   4670  SD  MET A 370      78.020  63.020  31.190  1.00  0.00           S
ATOM   4671  CE  MET A 370      78.750  64.100  29.980  1.00  0.00           C
ATOM   4672  HE1 MET A 370      78.670  65.120  30.380  1.00  0.00           H
ATOM   4673  HE2 MET A 370      79.770  63.810  29.750  1.00  0.00           H
ATOM   4674  HE3 MET A 370      78.330  64.120  28.980  1.00  0.00           H
ATOM   4675  C   MET A 370      81.330  59.310  29.600  1.00  0.00           C
ATOM   4676  O   MET A 370      81.930  58.650  30.460  1.00  0.00           O
ATOM   4677  N   ASP A 371      81.870  59.850  28.570  1.00  0.00           N
ATOM   4678  H   ASP A 371      81.320  60.400  27.930  1.00  0.00           H
ATOM   4679  CA  ASP A 371      83.290  59.900  28.400  1.00  0.00           C
ATOM   4680  HA  ASP A 371      83.710  59.050  28.930  1.00  0.00           H
ATOM   4681  CB  ASP A 371      83.670  59.900  26.890  1.00  0.00           C
ATOM   4682  HB1 ASP A 371      83.080  59.130  26.380  1.00  0.00           H
ATOM   4683  HB2 ASP A 371      84.730  59.790  26.670  1.00  0.00           H
ATOM   4684  CG  ASP A 371      83.170  61.140  26.270  1.00  0.00           C
ATOM   4685  OD1 ASP A 371      81.970  61.480  26.290  1.00  0.00           O
ATOM   4686  OD2 ASP A 371      83.990  61.910  25.790  1.00  0.00           O
ATOM   4687  C   ASP A 371      84.080  60.960  29.120  1.00  0.00           C
ATOM   4688  O   ASP A 371      83.530  61.900  29.700  1.00  0.00           O
ATOM   4689  N   PHE A 372      85.410  60.840  28.950  1.00  0.00           N
ATOM   4690  H   PHE A 372      85.800  60.020  28.510  1.00  0.00           H
ATOM   4691  CA  PHE A 372      86.420  61.780  29.510  1.00  0.00           C
ATOM   4692  HA  PHE A 372      86.240  61.940  30.570  1.00  0.00           H
ATOM   4693  CB  PHE A 372      87.700  61.000  29.310  1.00  0.00           C
ATOM   4694  HB1 PHE A 372      87.770  60.760  28.250  1.00  0.00           H
ATOM   4695  HB2 PHE A 372      87.570  60.070  29.870  1.00  0.00           H
ATOM   4696  CG  PHE A 372      88.950  61.690  29.730  1.00  0.00           C
ATOM   4697  CD1 PHE A 372      89.440  62.710  28.910  1.00  0.00           C
ATOM   4698  HD1 PHE A 372      88.830  62.910  28.050  1.00  0.00           H
ATOM   4699  CE1 PHE A 372      90.570  63.390  29.290  1.00  0.00           C
ATOM   4700  HE1 PHE A 372      91.010  64.150  28.670  1.00  0.00           H
ATOM   4701  CZ  PHE A 372      91.280  63.030  30.490  1.00  0.00           C
ATOM   4702  HZ  PHE A 372      92.100  63.600  30.880  1.00  0.00           H
ATOM   4703  CE2 PHE A 372      90.860  61.990  31.300  1.00  0.00           C
ATOM   4704  HE2 PHE A 372      91.410  61.780  32.210  1.00  0.00           H
ATOM   4705  CD2 PHE A 372      89.620  61.380  30.940  1.00  0.00           C
ATOM   4706  HD2 PHE A 372      89.130  60.700  31.620  1.00  0.00           H
ATOM   4707  C   PHE A 372      86.380  63.210  28.870  1.00  0.00           C
ATOM   4708  O   PHE A 372      86.730  64.130  29.580  1.00  0.00           O
ATOM   4709  N   TRP A 373      85.960  63.310  27.580  1.00  0.00           N
ATOM   4710  H   TRP A 373      85.740  62.440  27.120  1.00  0.00           H
ATOM   4711  CA  TRP A 373      85.770  64.530  26.750  1.00  0.00           C
ATOM   4712  HA  TRP A 373      86.240  65.330  27.330  1.00  0.00           H
ATOM   4713  CB  TRP A 373      86.460  64.340  25.450  1.00  0.00           C
ATOM   4714  HB1 TRP A 373      86.000  65.090  24.800  1.00  0.00           H
ATOM   4715  HB2 TRP A 373      86.190  63.410  24.960  1.00  0.00           H
ATOM   4716  CG  TRP A 373      87.970  64.540  25.590  1.00  0.00           C
ATOM   4717  CD1 TRP A 373      88.930  63.580  25.410  1.00  0.00           C
ATOM   4718  HD1 TRP A 373      88.700  62.570  25.130  1.00  0.00           H
ATOM   4719  NE1 TRP A 373      90.200  64.170  25.360  1.00  0.00           N
ATOM   4720  HE1 TRP A 373      91.010  63.610  25.150  1.00  0.00           H
ATOM   4721  CE2 TRP A 373      90.130  65.480  25.530  1.00  0.00           C
ATOM   4722  CZ2 TRP A 373      91.040  66.490  25.610  1.00  0.00           C
ATOM   4723  HZ2 TRP A 373      92.080  66.250  25.450  1.00  0.00           H
ATOM   4724  CH2 TRP A 373      90.570  67.810  25.890  1.00  0.00           C
ATOM   4725  HH2 TRP A 373      91.220  68.670  25.910  1.00  0.00           H
ATOM   4726  CZ3 TRP A 373      89.210  68.120  26.080  1.00  0.00           C
ATOM   4727  HZ3 TRP A 373      88.990  69.150  26.300  1.00  0.00           H
ATOM   4728  CE3 TRP A 373      88.320  67.070  25.870  1.00  0.00           C
ATOM   4729  HE3 TRP A 373      87.260  67.190  26.050  1.00  0.00           H
ATOM   4730  CD2 TRP A 373      88.720  65.750  25.690  1.00  0.00           C
ATOM   4731  C   TRP A 373      84.340  64.970  26.750  1.00  0.00           C
ATOM   4732  O   TRP A 373      83.990  65.960  26.120  1.00  0.00           O
ATOM   4733  N   GLN A 374      83.440  64.270  27.450  1.00  0.00           N
ATOM   4734  H   GLN A 374      83.740  63.520  28.060  1.00  0.00           H
ATOM   4735  CA  GLN A 374      81.950  64.500  27.470  1.00  0.00           C
ATOM   4736  HA  GLN A 374      81.460  63.650  27.950  1.00  0.00           H
ATOM   4737  CB  GLN A 374      81.630  65.730  28.340  1.00  0.00           C
ATOM   4738  HB1 GLN A 374      80.590  66.060  28.270  1.00  0.00           H
ATOM   4739  HB2 GLN A 374      82.230  66.520  27.900  1.00  0.00           H
ATOM   4740  CG  GLN A 374      81.990  65.590  29.850  1.00  0.00           C
ATOM   4741  HG1 GLN A 374      83.010  65.260  30.020  1.00  0.00           H
ATOM   4742  HG2 GLN A 374      81.380  64.810  30.300  1.00  0.00           H
ATOM   4743  CD  GLN A 374      82.010  66.830  30.680  1.00  0.00           C
ATOM   4744  OE1 GLN A 374      82.180  67.930  30.190  1.00  0.00           O
ATOM   4745  NE2 GLN A 374      82.000  66.740  31.990  1.00  0.00           N
ATOM   4746 1HE2 GLN A 374      81.590  65.920  32.410  1.00  0.00           H
ATOM   4747 2HE2 GLN A 374      82.310  67.540  32.520  1.00  0.00           H
ATOM   4748  C   GLN A 374      81.340  64.670  26.020  1.00  0.00           C
ATOM   4749  O   GLN A 374      80.520  65.560  25.760  1.00  0.00           O
ATOM   4750  N   LYS A 375      81.770  63.920  25.030  1.00  0.00           N
ATOM   4751  H   LYS A 375      82.310  63.110  25.310  1.00  0.00           H
ATOM   4752  CA  LYS A 375      81.290  63.910  23.600  1.00  0.00           C
ATOM   4753  HA  LYS A 375      80.890  64.900  23.380  1.00  0.00           H
ATOM   4754  CB  LYS A 375      82.530  63.630  22.690  1.00  0.00           C
ATOM   4755  HB1 LYS A 375      82.150  63.570  21.670  1.00  0.00           H
ATOM   4756  HB2 LYS A 375      82.980  62.670  22.930  1.00  0.00           H
ATOM   4757  CG  LYS A 375      83.610  64.710  22.800  1.00  0.00           C
ATOM   4758  HG1 LYS A 375      83.900  64.850  23.840  1.00  0.00           H
ATOM   4759  HG2 LYS A 375      83.180  65.660  22.500  1.00  0.00           H
ATOM   4760  CD  LYS A 375      84.890  64.470  22.050  1.00  0.00           C
ATOM   4761  HD1 LYS A 375      85.390  63.560  22.380  1.00  0.00           H
ATOM   4762  HD2 LYS A 375      85.580  65.300  22.250  1.00  0.00           H
ATOM   4763  CE  LYS A 375      84.680  64.290  20.510  1.00  0.00           C
ATOM   4764  HE1 LYS A 375      83.840  63.650  20.240  1.00  0.00           H
ATOM   4765  HE2 LYS A 375      85.580  63.910  20.030  1.00  0.00           H
ATOM   4766  NZ  LYS A 375      84.550  65.650  19.950  1.00  0.00           N
ATOM   4767  HZ1 LYS A 375      84.590  65.590  18.950  1.00  0.00           H
ATOM   4768  HZ2 LYS A 375      83.630  66.020  20.120  1.00  0.00           H
ATOM   4769  HZ3 LYS A 375      85.260  66.270  20.330  1.00  0.00           H
ATOM   4770  C   LYS A 375      80.200  62.800  23.360  1.00  0.00           C
ATOM   4771  O   LYS A 375      79.420  62.870  22.380  1.00  0.00           O
ATOM   4772  N   MET A 376      80.050  61.850  24.290  1.00  0.00           N
ATOM   4773  H   MET A 376      80.750  61.740  25.010  1.00  0.00           H
ATOM   4774  CA  MET A 376      79.140  60.720  24.220  1.00  0.00           C
ATOM   4775  HA  MET A 376      78.340  60.850  23.500  1.00  0.00           H
ATOM   4776  CB  MET A 376      80.140  59.540  23.860  1.00  0.00           C
ATOM   4777  HB1 MET A 376      79.700  58.550  23.930  1.00  0.00           H
ATOM   4778  HB2 MET A 376      81.050  59.590  24.460  1.00  0.00           H
ATOM   4779  CG  MET A 376      80.570  59.620  22.310  1.00  0.00           C
ATOM   4780  HG1 MET A 376      81.090  60.530  22.000  1.00  0.00           H
ATOM   4781  HG2 MET A 376      79.740  59.810  21.630  1.00  0.00           H
ATOM   4782  SD  MET A 376      81.290  58.040  21.820  1.00  0.00           S
ATOM   4783  CE  MET A 376      82.760  57.980  22.850  1.00  0.00           C
ATOM   4784  HE1 MET A 376      83.410  57.120  22.690  1.00  0.00           H
ATOM   4785  HE2 MET A 376      83.360  58.890  22.830  1.00  0.00           H
ATOM   4786  HE3 MET A 376      82.300  57.770  23.810  1.00  0.00           H
ATOM   4787  C   MET A 376      78.350  60.480  25.540  1.00  0.00           C
ATOM   4788  O   MET A 376      78.780  60.900  26.630  1.00  0.00           O
ATOM   4789  N   LEU A 377      77.280  59.750  25.370  1.00  0.00           N
ATOM   4790  H   LEU A 377      76.870  59.550  24.470  1.00  0.00           H
ATOM   4791  CA  LEU A 377      76.350  59.410  26.490  1.00  0.00           C
ATOM   4792  HA  LEU A 377      76.740  59.430  27.510  1.00  0.00           H
ATOM   4793  CB  LEU A 377      75.210  60.470  26.560  1.00  0.00           C
ATOM   4794  HB1 LEU A 377      74.830  60.690  25.560  1.00  0.00           H
ATOM   4795  HB2 LEU A 377      75.660  61.430  26.810  1.00  0.00           H
ATOM   4796  CG  LEU A 377      73.910  60.080  27.440  1.00  0.00           C
ATOM   4797  HG  LEU A 377      73.570  59.070  27.180  1.00  0.00           H
ATOM   4798  CD1 LEU A 377      74.220  60.140  28.980  1.00  0.00           C
ATOM   4799 1HD1 LEU A 377      74.270  61.170  29.320  1.00  0.00           H
ATOM   4800 2HD1 LEU A 377      73.380  59.630  29.450  1.00  0.00           H
ATOM   4801 3HD1 LEU A 377      75.140  59.600  29.210  1.00  0.00           H
ATOM   4802  CD2 LEU A 377      72.820  61.090  27.170  1.00  0.00           C
ATOM   4803 1HD2 LEU A 377      73.010  62.020  27.700  1.00  0.00           H
ATOM   4804 2HD2 LEU A 377      72.790  61.250  26.100  1.00  0.00           H
ATOM   4805 3HD2 LEU A 377      71.850  60.650  27.410  1.00  0.00           H
ATOM   4806  C   LEU A 377      75.840  57.960  26.280  1.00  0.00           C
ATOM   4807  O   LEU A 377      75.510  57.600  25.130  1.00  0.00           O
ATOM   4808  N   ALA A 378      75.670  57.150  27.380  1.00  0.00           N
ATOM   4809  H   ALA A 378      76.010  57.400  28.300  1.00  0.00           H
ATOM   4810  CA  ALA A 378      75.200  55.760  27.110  1.00  0.00           C
ATOM   4811  HA  ALA A 378      74.580  55.780  26.210  1.00  0.00           H
ATOM   4812  CB  ALA A 378      76.460  54.940  26.830  1.00  0.00           C
ATOM   4813  HB1 ALA A 378      76.970  55.180  25.900  1.00  0.00           H
ATOM   4814  HB2 ALA A 378      77.140  55.040  27.670  1.00  0.00           H
ATOM   4815  HB3 ALA A 378      76.230  53.870  26.750  1.00  0.00           H
ATOM   4816  C   ALA A 378      74.310  55.260  28.290  1.00  0.00           C
ATOM   4817  O   ALA A 378      74.450  55.630  29.470  1.00  0.00           O
ATOM   4818  N   LEU A 379      73.350  54.410  28.040  1.00  0.00           N
ATOM   4819  H   LEU A 379      73.100  54.240  27.070  1.00  0.00           H
ATOM   4820  CA  LEU A 379      72.470  53.820  28.990  1.00  0.00           C
ATOM   4821  HA  LEU A 379      73.100  53.710  29.870  1.00  0.00           H
ATOM   4822  CB  LEU A 379      71.270  54.820  29.230  1.00  0.00           C
ATOM   4823  HB1 LEU A 379      70.740  55.080  28.310  1.00  0.00           H
ATOM   4824  HB2 LEU A 379      71.630  55.710  29.750  1.00  0.00           H
ATOM   4825  CG  LEU A 379      70.210  54.300  30.200  1.00  0.00           C
ATOM   4826  HG  LEU A 379      69.820  53.320  29.910  1.00  0.00           H
ATOM   4827  CD1 LEU A 379      70.730  54.220  31.600  1.00  0.00           C
ATOM   4828 1HD1 LEU A 379      70.030  53.600  32.170  1.00  0.00           H
ATOM   4829 2HD1 LEU A 379      71.690  53.710  31.640  1.00  0.00           H
ATOM   4830 3HD1 LEU A 379      70.810  55.220  32.020  1.00  0.00           H
ATOM   4831  CD2 LEU A 379      69.110  55.310  30.210  1.00  0.00           C
ATOM   4832 1HD2 LEU A 379      69.420  56.310  30.520  1.00  0.00           H
ATOM   4833 2HD2 LEU A 379      68.650  55.430  29.230  1.00  0.00           H
ATOM   4834 3HD2 LEU A 379      68.460  55.070  31.050  1.00  0.00           H
ATOM   4835  C   LEU A 379      71.930  52.480  28.530  1.00  0.00           C
ATOM   4836  O   LEU A 379      71.490  52.440  27.420  1.00  0.00           O
ATOM   4837  N   GLY A 380      72.060  51.500  29.390  1.00  0.00           N
ATOM   4838  H   GLY A 380      72.380  51.620  30.340  1.00  0.00           H
ATOM   4839  CA  GLY A 380      71.660  50.110  29.060  1.00  0.00           C
ATOM   4840  HA1 GLY A 380      72.320  49.440  29.610  1.00  0.00           H
ATOM   4841  HA2 GLY A 380      71.850  49.820  28.030  1.00  0.00           H
ATOM   4842  C   GLY A 380      70.230  49.740  29.570  1.00  0.00           C
ATOM   4843  O   GLY A 380      69.750  50.150  30.620  1.00  0.00           O
ATOM   4844  N   ASN A 381      69.460  48.980  28.820  1.00  0.00           N
ATOM   4845  H   ASN A 381      69.850  48.700  27.930  1.00  0.00           H
ATOM   4846  CA  ASN A 381      68.060  48.710  29.060  1.00  0.00           C
ATOM   4847  HA  ASN A 381      67.720  49.480  29.750  1.00  0.00           H
ATOM   4848  CB  ASN A 381      67.310  49.110  27.750  1.00  0.00           C
ATOM   4849  HB1 ASN A 381      67.880  49.740  27.060  1.00  0.00           H
ATOM   4850  HB2 ASN A 381      66.500  49.820  27.890  1.00  0.00           H
ATOM   4851  CG  ASN A 381      66.810  47.870  26.970  1.00  0.00           C
ATOM   4852  OD1 ASN A 381      67.210  46.730  27.180  1.00  0.00           O
ATOM   4853  ND2 ASN A 381      65.890  48.130  26.080  1.00  0.00           N
ATOM   4854 1HD2 ASN A 381      65.570  49.080  25.950  1.00  0.00           H
ATOM   4855 2HD2 ASN A 381      65.610  47.340  25.520  1.00  0.00           H
ATOM   4856  C   ASN A 381      67.660  47.430  29.790  1.00  0.00           C
ATOM   4857  O   ASN A 381      68.520  46.610  30.000  1.00  0.00           O
ATOM   4858  N   GLN A 382      66.370  47.220  30.190  1.00  0.00           N
ATOM   4859  H   GLN A 382      65.670  47.910  29.960  1.00  0.00           H
ATOM   4860  CA  GLN A 382      65.980  46.200  31.080  1.00  0.00           C
ATOM   4861  HA  GLN A 382      66.780  45.950  31.780  1.00  0.00           H
ATOM   4862  CB  GLN A 382      64.780  46.590  31.930  1.00  0.00           C
ATOM   4863  HB1 GLN A 382      65.030  47.570  32.340  1.00  0.00           H
ATOM   4864  HB2 GLN A 382      64.600  45.870  32.730  1.00  0.00           H
ATOM   4865  CG  GLN A 382      63.440  46.760  31.170  1.00  0.00           C
ATOM   4866  HG1 GLN A 382      62.990  45.760  31.140  1.00  0.00           H
ATOM   4867  HG2 GLN A 382      63.630  47.030  30.140  1.00  0.00           H
ATOM   4868  CD  GLN A 382      62.570  47.860  31.730  1.00  0.00           C
ATOM   4869  OE1 GLN A 382      62.740  48.530  32.730  1.00  0.00           O
ATOM   4870  NE2 GLN A 382      61.330  47.950  31.300  1.00  0.00           N
ATOM   4871 1HE2 GLN A 382      60.940  47.370  30.560  1.00  0.00           H
ATOM   4872 2HE2 GLN A 382      60.770  48.780  31.450  1.00  0.00           H
ATOM   4873  C   GLN A 382      65.910  44.860  30.350  1.00  0.00           C
ATOM   4874  O   GLN A 382      65.480  43.910  30.990  1.00  0.00           O
ATOM   4875  N   VAL A 383      66.210  44.820  29.030  1.00  0.00           N
ATOM   4876  H   VAL A 383      66.640  45.620  28.580  1.00  0.00           H
ATOM   4877  CA  VAL A 383      65.950  43.660  28.130  1.00  0.00           C
ATOM   4878  HA  VAL A 383      65.890  42.770  28.760  1.00  0.00           H
ATOM   4879  CB  VAL A 383      64.550  43.700  27.430  1.00  0.00           C
ATOM   4880  HB  VAL A 383      64.400  42.820  26.800  1.00  0.00           H
ATOM   4881  CG1 VAL A 383      63.370  43.650  28.490  1.00  0.00           C
ATOM   4882 1HG1 VAL A 383      62.380  43.530  28.040  1.00  0.00           H
ATOM   4883 2HG1 VAL A 383      63.520  42.780  29.130  1.00  0.00           H
ATOM   4884 3HG1 VAL A 383      63.380  44.570  29.070  1.00  0.00           H
ATOM   4885  CG2 VAL A 383      64.350  45.000  26.580  1.00  0.00           C
ATOM   4886 1HG2 VAL A 383      64.130  45.830  27.260  1.00  0.00           H
ATOM   4887 2HG2 VAL A 383      65.190  45.340  25.970  1.00  0.00           H
ATOM   4888 3HG2 VAL A 383      63.450  45.020  25.980  1.00  0.00           H
ATOM   4889  C   VAL A 383      67.090  43.550  27.050  1.00  0.00           C
ATOM   4890  O   VAL A 383      66.920  42.980  25.950  1.00  0.00           O
ATOM   4891  N   GLY A 384      68.330  43.870  27.450  1.00  0.00           N
ATOM   4892  H   GLY A 384      68.380  44.380  28.320  1.00  0.00           H
ATOM   4893  CA  GLY A 384      69.600  43.510  26.820  1.00  0.00           C
ATOM   4894  HA1 GLY A 384      69.680  42.440  26.590  1.00  0.00           H
ATOM   4895  HA2 GLY A 384      70.400  43.780  27.510  1.00  0.00           H
ATOM   4896  C   GLY A 384      69.930  44.350  25.600  1.00  0.00           C
ATOM   4897  O   GLY A 384      70.790  44.020  24.820  1.00  0.00           O
ATOM   4898  N   LYS A 385      69.160  45.400  25.310  1.00  0.00           N
ATOM   4899  H   LYS A 385      68.480  45.670  26.000  1.00  0.00           H
ATOM   4900  CA  LYS A 385      69.490  46.570  24.410  1.00  0.00           C
ATOM   4901  HA  LYS A 385      70.300  46.180  23.800  1.00  0.00           H
ATOM   4902  CB  LYS A 385      68.260  46.930  23.520  1.00  0.00           C
ATOM   4903  HB1 LYS A 385      68.340  47.920  23.080  1.00  0.00           H
ATOM   4904  HB2 LYS A 385      67.410  47.000  24.190  1.00  0.00           H
ATOM   4905  CG  LYS A 385      67.910  45.890  22.450  1.00  0.00           C
ATOM   4906  HG1 LYS A 385      68.740  45.770  21.750  1.00  0.00           H
ATOM   4907  HG2 LYS A 385      67.150  46.320  21.810  1.00  0.00           H
ATOM   4908  CD  LYS A 385      67.550  44.510  22.910  1.00  0.00           C
ATOM   4909  HD1 LYS A 385      66.740  44.520  23.630  1.00  0.00           H
ATOM   4910  HD2 LYS A 385      68.390  44.140  23.500  1.00  0.00           H
ATOM   4911  CE  LYS A 385      67.110  43.510  21.740  1.00  0.00           C
ATOM   4912  HE1 LYS A 385      67.980  43.350  21.100  1.00  0.00           H
ATOM   4913  HE2 LYS A 385      66.310  43.980  21.180  1.00  0.00           H
ATOM   4914  NZ  LYS A 385      66.630  42.250  22.350  1.00  0.00           N
ATOM   4915  HZ1 LYS A 385      67.370  41.850  22.910  1.00  0.00           H
ATOM   4916  HZ2 LYS A 385      65.790  42.450  22.860  1.00  0.00           H
ATOM   4917  HZ3 LYS A 385      66.410  41.500  21.700  1.00  0.00           H
ATOM   4918  C   LYS A 385      70.080  47.780  25.130  1.00  0.00           C
ATOM   4919  O   LYS A 385      69.970  47.940  26.360  1.00  0.00           O
ATOM   4920  N   LEU A 386      70.800  48.580  24.360  1.00  0.00           N
ATOM   4921  H   LEU A 386      70.670  48.380  23.380  1.00  0.00           H
ATOM   4922  CA  LEU A 386      71.860  49.540  24.740  1.00  0.00           C
ATOM   4923  HA  LEU A 386      71.720  49.850  25.780  1.00  0.00           H
ATOM   4924  CB  LEU A 386      73.220  48.790  24.650  1.00  0.00           C
ATOM   4925  HB1 LEU A 386      73.240  48.210  23.730  1.00  0.00           H
ATOM   4926  HB2 LEU A 386      73.290  48.100  25.500  1.00  0.00           H
ATOM   4927  CG  LEU A 386      74.440  49.730  24.670  1.00  0.00           C
ATOM   4928  HG  LEU A 386      74.290  50.580  24.020  1.00  0.00           H
ATOM   4929  CD1 LEU A 386      74.670  50.200  26.140  1.00  0.00           C
ATOM   4930 1HD1 LEU A 386      74.460  49.400  26.850  1.00  0.00           H
ATOM   4931 2HD1 LEU A 386      75.690  50.560  26.210  1.00  0.00           H
ATOM   4932 3HD1 LEU A 386      73.990  51.010  26.370  1.00  0.00           H
ATOM   4933  CD2 LEU A 386      75.730  48.990  24.140  1.00  0.00           C
ATOM   4934 1HD2 LEU A 386      76.660  49.570  24.140  1.00  0.00           H
ATOM   4935 2HD2 LEU A 386      75.890  48.210  24.890  1.00  0.00           H
ATOM   4936 3HD2 LEU A 386      75.500  48.620  23.140  1.00  0.00           H
ATOM   4937  C   LEU A 386      71.730  50.760  23.890  1.00  0.00           C
ATOM   4938  O   LEU A 386      71.800  50.680  22.640  1.00  0.00           O
ATOM   4939  N   TYR A 387      71.750  51.890  24.580  1.00  0.00           N
ATOM   4940  H   TYR A 387      71.610  51.840  25.570  1.00  0.00           H
ATOM   4941  CA  TYR A 387      71.590  53.250  23.950  1.00  0.00           C
ATOM   4942  HA  TYR A 387      71.340  53.160  22.900  1.00  0.00           H
ATOM   4943  CB  TYR A 387      70.500  54.030  24.680  1.00  0.00           C
ATOM   4944  HB1 TYR A 387      70.210  54.870  24.040  1.00  0.00           H
ATOM   4945  HB2 TYR A 387      70.970  54.380  25.600  1.00  0.00           H
ATOM   4946  CG  TYR A 387      69.170  53.220  24.900  1.00  0.00           C
ATOM   4947  CD1 TYR A 387      68.710  52.280  23.970  1.00  0.00           C
ATOM   4948  HD1 TYR A 387      69.170  52.040  23.020  1.00  0.00           H
ATOM   4949  CE1 TYR A 387      67.460  51.650  24.210  1.00  0.00           C
ATOM   4950  HE1 TYR A 387      66.990  51.020  23.470  1.00  0.00           H
ATOM   4951  CZ  TYR A 387      66.750  51.730  25.400  1.00  0.00           C
ATOM   4952  OH  TYR A 387      65.630  50.970  25.620  1.00  0.00           O
ATOM   4953  HH  TYR A 387      65.060  51.460  26.220  1.00  0.00           H
ATOM   4954  CE2 TYR A 387      67.290  52.530  26.370  1.00  0.00           C
ATOM   4955  HE2 TYR A 387      66.860  52.680  27.350  1.00  0.00           H
ATOM   4956  CD2 TYR A 387      68.400  53.320  26.070  1.00  0.00           C
ATOM   4957  HD2 TYR A 387      68.840  53.980  26.800  1.00  0.00           H
ATOM   4958  C   TYR A 387      72.930  53.980  23.960  1.00  0.00           C
ATOM   4959  O   TYR A 387      73.640  53.960  25.010  1.00  0.00           O
ATOM   4960  N   VAL A 388      73.220  54.660  22.820  1.00  0.00           N
ATOM   4961  H   VAL A 388      72.890  54.310  21.940  1.00  0.00           H
ATOM   4962  CA  VAL A 388      74.270  55.760  22.730  1.00  0.00           C
ATOM   4963  HA  VAL A 388      74.470  56.130  23.730  1.00  0.00           H
ATOM   4964  CB  VAL A 388      75.640  55.190  22.230  1.00  0.00           C
ATOM   4965  HB  VAL A 388      75.960  54.480  22.990  1.00  0.00           H
ATOM   4966  CG1 VAL A 388      75.750  54.380  20.880  1.00  0.00           C
ATOM   4967 1HG1 VAL A 388      76.710  53.860  20.960  1.00  0.00           H
ATOM   4968 2HG1 VAL A 388      74.970  53.620  20.870  1.00  0.00           H
ATOM   4969 3HG1 VAL A 388      75.670  55.000  19.990  1.00  0.00           H
ATOM   4970  CG2 VAL A 388      76.770  56.240  22.220  1.00  0.00           C
ATOM   4971 1HG2 VAL A 388      76.550  57.000  21.470  1.00  0.00           H
ATOM   4972 2HG2 VAL A 388      76.840  56.650  23.230  1.00  0.00           H
ATOM   4973 3HG2 VAL A 388      77.690  55.670  22.060  1.00  0.00           H
ATOM   4974  C   VAL A 388      73.860  56.960  21.850  1.00  0.00           C
ATOM   4975  O   VAL A 388      73.270  56.750  20.840  1.00  0.00           O
ATOM   4976  N   TRP A 389      74.210  58.200  22.230  1.00  0.00           N
ATOM   4977  H   TRP A 389      74.730  58.220  23.090  1.00  0.00           H
ATOM   4978  CA  TRP A 389      73.960  59.460  21.550  1.00  0.00           C
ATOM   4979  HA  TRP A 389      73.490  59.310  20.580  1.00  0.00           H
ATOM   4980  CB  TRP A 389      72.940  60.350  22.340  1.00  0.00           C
ATOM   4981  HB1 TRP A 389      72.730  61.270  21.790  1.00  0.00           H
ATOM   4982  HB2 TRP A 389      73.410  60.710  23.250  1.00  0.00           H
ATOM   4983  CG  TRP A 389      71.620  59.800  22.860  1.00  0.00           C
ATOM   4984  CD1 TRP A 389      70.420  60.010  22.240  1.00  0.00           C
ATOM   4985  HD1 TRP A 389      70.310  60.690  21.420  1.00  0.00           H
ATOM   4986  NE1 TRP A 389      69.340  59.620  23.050  1.00  0.00           N
ATOM   4987  HE1 TRP A 389      68.400  59.850  22.760  1.00  0.00           H
ATOM   4988  CE2 TRP A 389      69.790  59.010  24.220  1.00  0.00           C
ATOM   4989  CZ2 TRP A 389      69.100  58.470  25.300  1.00  0.00           C
ATOM   4990  HZ2 TRP A 389      68.030  58.570  25.370  1.00  0.00           H
ATOM   4991  CH2 TRP A 389      69.860  57.850  26.340  1.00  0.00           C
ATOM   4992  HH2 TRP A 389      69.390  57.380  27.180  1.00  0.00           H
ATOM   4993  CZ3 TRP A 389      71.230  57.640  26.140  1.00  0.00           C
ATOM   4994  HZ3 TRP A 389      71.800  57.090  26.880  1.00  0.00           H
ATOM   4995  CE3 TRP A 389      71.920  58.200  25.090  1.00  0.00           C
ATOM   4996  HE3 TRP A 389      72.970  57.990  25.000  1.00  0.00           H
ATOM   4997  CD2 TRP A 389      71.190  59.000  24.090  1.00  0.00           C
ATOM   4998  C   TRP A 389      75.280  60.210  21.520  1.00  0.00           C
ATOM   4999  O   TRP A 389      76.080  60.160  22.500  1.00  0.00           O
ATOM   5000  N   ASP A 390      75.510  60.960  20.490  1.00  0.00           N
ATOM   5001  H   ASP A 390      74.910  61.040  19.680  1.00  0.00           H
ATOM   5002  CA  ASP A 390      76.350  62.160  20.650  1.00  0.00           C
ATOM   5003  HA  ASP A 390      77.260  61.910  21.200  1.00  0.00           H
ATOM   5004  CB  ASP A 390      76.870  62.640  19.240  1.00  0.00           C
ATOM   5005  HB1 ASP A 390      77.640  61.970  18.860  1.00  0.00           H
ATOM   5006  HB2 ASP A 390      77.350  63.610  19.360  1.00  0.00           H
ATOM   5007  CG  ASP A 390      75.870  62.770  18.130  1.00  0.00           C
ATOM   5008  OD1 ASP A 390      76.290  63.300  17.050  1.00  0.00           O
ATOM   5009  OD2 ASP A 390      74.700  62.420  18.250  1.00  0.00           O
ATOM   5010  C   ASP A 390      75.660  63.250  21.480  1.00  0.00           C
ATOM   5011  O   ASP A 390      74.520  63.590  21.310  1.00  0.00           O
ATOM   5012  N   LEU A 391      76.420  63.780  22.420  1.00  0.00           N
ATOM   5013  H   LEU A 391      77.310  63.410  22.700  1.00  0.00           H
ATOM   5014  CA  LEU A 391      76.050  65.040  23.070  1.00  0.00           C
ATOM   5015  HA  LEU A 391      74.980  65.070  23.260  1.00  0.00           H
ATOM   5016  CB  LEU A 391      76.920  65.130  24.400  1.00  0.00           C
ATOM   5017  HB1 LEU A 391      76.770  66.100  24.880  1.00  0.00           H
ATOM   5018  HB2 LEU A 391      77.950  65.110  24.060  1.00  0.00           H
ATOM   5019  CG  LEU A 391      76.620  63.980  25.390  1.00  0.00           C
ATOM   5020  HG  LEU A 391      76.510  63.050  24.830  1.00  0.00           H
ATOM   5021  CD1 LEU A 391      77.760  63.840  26.460  1.00  0.00           C
ATOM   5022 1HD1 LEU A 391      77.600  63.080  27.230  1.00  0.00           H
ATOM   5023 2HD1 LEU A 391      78.680  63.700  25.890  1.00  0.00           H
ATOM   5024 3HD1 LEU A 391      77.940  64.750  27.040  1.00  0.00           H
ATOM   5025  CD2 LEU A 391      75.320  64.200  26.240  1.00  0.00           C
ATOM   5026 1HD2 LEU A 391      75.360  63.650  27.180  1.00  0.00           H
ATOM   5027 2HD2 LEU A 391      75.290  65.260  26.510  1.00  0.00           H
ATOM   5028 3HD2 LEU A 391      74.480  63.870  25.630  1.00  0.00           H
ATOM   5029  C   LEU A 391      76.330  66.270  22.230  1.00  0.00           C
ATOM   5030  O   LEU A 391      75.760  67.300  22.390  1.00  0.00           O
ATOM   5031  N   GLU A 392      77.360  66.190  21.320  1.00  0.00           N
ATOM   5032  H   GLU A 392      77.900  65.340  21.350  1.00  0.00           H
ATOM   5033  CA  GLU A 392      77.750  67.250  20.330  1.00  0.00           C
ATOM   5034  HA  GLU A 392      77.530  68.190  20.840  1.00  0.00           H
ATOM   5035  CB  GLU A 392      79.250  67.280  20.160  1.00  0.00           C
ATOM   5036  HB1 GLU A 392      79.580  67.220  21.200  1.00  0.00           H
ATOM   5037  HB2 GLU A 392      79.460  68.220  19.650  1.00  0.00           H
ATOM   5038  CG  GLU A 392      79.810  66.040  19.430  1.00  0.00           C
ATOM   5039  HG1 GLU A 392      79.620  66.250  18.370  1.00  0.00           H
ATOM   5040  HG2 GLU A 392      79.350  65.130  19.800  1.00  0.00           H
ATOM   5041  CD  GLU A 392      81.290  65.890  19.610  1.00  0.00           C
ATOM   5042  OE1 GLU A 392      81.900  66.640  20.390  1.00  0.00           O
ATOM   5043  OE2 GLU A 392      81.930  65.030  19.000  1.00  0.00           O
ATOM   5044  C   GLU A 392      76.860  67.170  19.090  1.00  0.00           C
ATOM   5045  O   GLU A 392      77.310  67.520  17.970  1.00  0.00           O
ATOM   5046  N   VAL A 393      75.590  66.780  19.220  1.00  0.00           N
ATOM   5047  H   VAL A 393      75.200  66.530  20.120  1.00  0.00           H
ATOM   5048  CA  VAL A 393      74.540  67.150  18.170  1.00  0.00           C
ATOM   5049  HA  VAL A 393      74.890  66.820  17.190  1.00  0.00           H
ATOM   5050  CB  VAL A 393      73.350  66.190  18.490  1.00  0.00           C
ATOM   5051  HB  VAL A 393      73.740  65.170  18.390  1.00  0.00           H
ATOM   5052  CG1 VAL A 393      72.750  66.340  19.970  1.00  0.00           C
ATOM   5053 1HG1 VAL A 393      71.990  65.570  20.090  1.00  0.00           H
ATOM   5054 2HG1 VAL A 393      73.640  66.240  20.600  1.00  0.00           H
ATOM   5055 3HG1 VAL A 393      72.300  67.320  20.080  1.00  0.00           H
ATOM   5056  CG2 VAL A 393      72.230  66.440  17.460  1.00  0.00           C
ATOM   5057 1HG2 VAL A 393      71.490  65.650  17.470  1.00  0.00           H
ATOM   5058 2HG2 VAL A 393      71.870  67.470  17.530  1.00  0.00           H
ATOM   5059 3HG2 VAL A 393      72.730  66.540  16.490  1.00  0.00           H
ATOM   5060  C   VAL A 393      74.130  68.640  18.210  1.00  0.00           C
[truncated: 62,659 more chars]
