# Supplementary material for: Insight into the Inhibitory Mechanism of Embryonic Ectoderm Development Subunit by Triazolopyrimidine Derivatives as Inhibitors through Molecular Dynamics Simulation
Source: Molecules. 2023 Dec 7;28(24):7997. doi: 10.3390/molecules28247997 (PMC10745707; doi:10.3390/molecules28247997)
Supplement: Supplementary file 1 [file molecules-28-07997-s001.zip › Supplement/copies/Complex3.pdb]

REMARK    GENERATED BY TRJCONV
TITLE     Protein in water t= 131000.00000 step= 65500000
REMARK    THIS IS A SIMULATION BOX
CRYST1   90.592   90.592   90.592  90.00  90.00  90.00 P 1           1
MODEL        1
ATOM      1  N   CYS A  78      -8.920 118.210   0.560  1.00  0.00           N
ATOM      2  H1  CYS A  78      -8.230 118.900   0.810  1.00  0.00           H
ATOM      3  H2  CYS A  78      -8.420 117.510   0.020  1.00  0.00           H
ATOM      4  H3  CYS A  78      -9.580 118.590  -0.100  1.00  0.00           H
ATOM      5  CA  CYS A  78      -9.670 117.560   1.650  1.00  0.00           C
ATOM      6  HA  CYS A  78     -10.420 116.900   1.200  1.00  0.00           H
ATOM      7  CB  CYS A  78      -8.700 116.820   2.530  1.00  0.00           C
ATOM      8  HB1 CYS A  78      -7.960 117.430   3.060  1.00  0.00           H
ATOM      9  HB2 CYS A  78      -8.160 116.150   1.870  1.00  0.00           H
ATOM     10  SG  CYS A  78      -9.610 115.960   3.900  1.00  0.00           S
ATOM     11  HG  CYS A  78      -8.530 115.750   4.660  1.00  0.00           H
ATOM     12  C   CYS A  78     -10.560 118.550   2.510  1.00  0.00           C
ATOM     13  O   CYS A  78     -10.150 119.700   2.580  1.00  0.00           O
ATOM     14  N   LYS A  79     -11.700 118.120   3.080  1.00  0.00           N
ATOM     15  H   LYS A  79     -12.000 117.180   2.870  1.00  0.00           H
ATOM     16  CA  LYS A  79     -12.480 118.870   4.070  1.00  0.00           C
ATOM     17  HA  LYS A  79     -12.970 119.800   3.810  1.00  0.00           H
ATOM     18  CB  LYS A  79     -13.540 117.880   4.520  1.00  0.00           C
ATOM     19  HB1 LYS A  79     -13.130 116.870   4.620  1.00  0.00           H
ATOM     20  HB2 LYS A  79     -14.320 117.780   3.760  1.00  0.00           H
ATOM     21  CG  LYS A  79     -14.260 118.140   5.850  1.00  0.00           C
ATOM     22  HG1 LYS A  79     -14.480 119.210   5.870  1.00  0.00           H
ATOM     23  HG2 LYS A  79     -13.600 117.850   6.660  1.00  0.00           H
ATOM     24  CD  LYS A  79     -15.500 117.240   5.990  1.00  0.00           C
ATOM     25  HD1 LYS A  79     -15.190 116.200   5.890  1.00  0.00           H
ATOM     26  HD2 LYS A  79     -16.310 117.510   5.310  1.00  0.00           H
ATOM     27  CE  LYS A  79     -15.920 117.400   7.480  1.00  0.00           C
ATOM     28  HE1 LYS A  79     -16.340 118.390   7.630  1.00  0.00           H
ATOM     29  HE2 LYS A  79     -15.030 117.290   8.090  1.00  0.00           H
ATOM     30  NZ  LYS A  79     -16.920 116.400   7.820  1.00  0.00           N
ATOM     31  HZ1 LYS A  79     -16.580 115.450   7.720  1.00  0.00           H
ATOM     32  HZ2 LYS A  79     -17.060 116.450   8.820  1.00  0.00           H
ATOM     33  HZ3 LYS A  79     -17.810 116.580   7.390  1.00  0.00           H
ATOM     34  C   LYS A  79     -11.630 119.210   5.280  1.00  0.00           C
ATOM     35  O   LYS A  79     -11.930 120.160   5.950  1.00  0.00           O
ATOM     36  N   TYR A  80     -10.740 118.280   5.640  1.00  0.00           N
ATOM     37  H   TYR A  80     -10.560 117.510   5.020  1.00  0.00           H
ATOM     38  CA  TYR A  80      -9.870 118.440   6.820  1.00  0.00           C
ATOM     39  HA  TYR A  80     -10.480 118.940   7.560  1.00  0.00           H
ATOM     40  CB  TYR A  80      -9.760 117.090   7.560  1.00  0.00           C
ATOM     41  HB1 TYR A  80      -9.230 117.360   8.470  1.00  0.00           H
ATOM     42  HB2 TYR A  80      -9.250 116.340   6.960  1.00  0.00           H
ATOM     43  CG  TYR A  80     -11.100 116.490   7.990  1.00  0.00           C
ATOM     44  CD1 TYR A  80     -11.710 116.960   9.140  1.00  0.00           C
ATOM     45  HD1 TYR A  80     -11.230 117.720   9.740  1.00  0.00           H
ATOM     46  CE1 TYR A  80     -12.870 116.380   9.610  1.00  0.00           C
ATOM     47  HE1 TYR A  80     -13.280 116.640  10.570  1.00  0.00           H
ATOM     48  CZ  TYR A  80     -13.460 115.350   8.920  1.00  0.00           C
ATOM     49  OH  TYR A  80     -14.610 114.840   9.420  1.00  0.00           O
ATOM     50  HH  TYR A  80     -15.080 114.400   8.710  1.00  0.00           H
ATOM     51  CE2 TYR A  80     -12.940 114.900   7.690  1.00  0.00           C
ATOM     52  HE2 TYR A  80     -13.470 114.170   7.100  1.00  0.00           H
ATOM     53  CD2 TYR A  80     -11.720 115.400   7.300  1.00  0.00           C
ATOM     54  HD2 TYR A  80     -11.200 115.040   6.420  1.00  0.00           H
ATOM     55  C   TYR A  80      -8.580 119.110   6.380  1.00  0.00           C
ATOM     56  O   TYR A  80      -8.020 118.880   5.290  1.00  0.00           O
ATOM     57  N   SER A  81      -8.000 119.810   7.390  1.00  0.00           N
ATOM     58  H   SER A  81      -8.440 120.000   8.270  1.00  0.00           H
ATOM     59  CA  SER A  81      -6.660 120.390   7.270  1.00  0.00           C
ATOM     60  HA  SER A  81      -6.040 119.740   6.650  1.00  0.00           H
ATOM     61  CB  SER A  81      -6.830 121.670   6.540  1.00  0.00           C
ATOM     62  HB1 SER A  81      -7.600 122.280   7.010  1.00  0.00           H
ATOM     63  HB2 SER A  81      -7.210 121.430   5.550  1.00  0.00           H
ATOM     64  OG  SER A  81      -5.570 122.390   6.350  1.00  0.00           O
ATOM     65  HG  SER A  81      -5.680 123.120   5.730  1.00  0.00           H
ATOM     66  C   SER A  81      -5.980 120.630   8.700  1.00  0.00           C
ATOM     67  O   SER A  81      -6.650 120.710   9.720  1.00  0.00           O
ATOM     68  N   PHE A  82      -4.640 120.740   8.700  1.00  0.00           N
ATOM     69  H   PHE A  82      -4.250 120.800   7.780  1.00  0.00           H
ATOM     70  CA  PHE A  82      -3.780 120.930   9.890  1.00  0.00           C
ATOM     71  HA  PHE A  82      -4.320 121.460  10.670  1.00  0.00           H
ATOM     72  CB  PHE A  82      -3.230 119.560  10.250  1.00  0.00           C
ATOM     73  HB1 PHE A  82      -2.490 119.680  11.050  1.00  0.00           H
ATOM     74  HB2 PHE A  82      -2.860 119.110   9.330  1.00  0.00           H
ATOM     75  CG  PHE A  82      -4.080 118.420  10.720  1.00  0.00           C
ATOM     76  CD1 PHE A  82      -4.960 117.770   9.820  1.00  0.00           C
ATOM     77  HD1 PHE A  82      -4.930 117.850   8.750  1.00  0.00           H
ATOM     78  CE1 PHE A  82      -6.060 116.900  10.230  1.00  0.00           C
ATOM     79  HE1 PHE A  82      -6.720 116.440   9.520  1.00  0.00           H
ATOM     80  CZ  PHE A  82      -6.100 116.520  11.590  1.00  0.00           C
ATOM     81  HZ  PHE A  82      -6.790 115.730  11.870  1.00  0.00           H
ATOM     82  CE2 PHE A  82      -5.250 117.220  12.470  1.00  0.00           C
ATOM     83  HE2 PHE A  82      -5.380 116.950  13.500  1.00  0.00           H
ATOM     84  CD2 PHE A  82      -4.260 118.160  12.070  1.00  0.00           C
ATOM     85  HD2 PHE A  82      -3.640 118.640  12.820  1.00  0.00           H
ATOM     86  C   PHE A  82      -2.530 121.870   9.710  1.00  0.00           C
ATOM     87  O   PHE A  82      -1.940 122.020   8.620  1.00  0.00           O
ATOM     88  N   LYS A  83      -2.090 122.430  10.840  1.00  0.00           N
ATOM     89  H   LYS A  83      -2.550 122.070  11.660  1.00  0.00           H
ATOM     90  CA  LYS A  83      -0.940 123.310  11.020  1.00  0.00           C
ATOM     91  HA  LYS A  83      -0.380 123.410  10.090  1.00  0.00           H
ATOM     92  CB  LYS A  83      -1.360 124.820  11.300  1.00  0.00           C
ATOM     93  HB1 LYS A  83      -1.840 125.300  10.450  1.00  0.00           H
ATOM     94  HB2 LYS A  83      -0.450 125.360  11.540  1.00  0.00           H
ATOM     95  CG  LYS A  83      -2.250 124.850  12.560  1.00  0.00           C
ATOM     96  HG1 LYS A  83      -1.710 124.520  13.450  1.00  0.00           H
ATOM     97  HG2 LYS A  83      -3.220 124.400  12.350  1.00  0.00           H
ATOM     98  CD  LYS A  83      -2.560 126.300  12.780  1.00  0.00           C
ATOM     99  HD1 LYS A  83      -3.260 126.660  12.020  1.00  0.00           H
ATOM    100  HD2 LYS A  83      -1.660 126.900  12.780  1.00  0.00           H
ATOM    101  CE  LYS A  83      -3.240 126.540  14.130  1.00  0.00           C
ATOM    102  HE1 LYS A  83      -3.400 127.620  14.210  1.00  0.00           H
ATOM    103  HE2 LYS A  83      -2.480 126.160  14.800  1.00  0.00           H
ATOM    104  NZ  LYS A  83      -4.620 125.860  14.320  1.00  0.00           N
ATOM    105  HZ1 LYS A  83      -5.030 126.070  15.220  1.00  0.00           H
ATOM    106  HZ2 LYS A  83      -5.310 126.050  13.610  1.00  0.00           H
ATOM    107  HZ3 LYS A  83      -4.560 124.850  14.340  1.00  0.00           H
ATOM    108  C   LYS A  83       0.150 122.790  11.940  1.00  0.00           C
ATOM    109  O   LYS A  83      -0.190 122.120  12.920  1.00  0.00           O
ATOM    110  N   CYS A  84       1.460 122.930  11.690  1.00  0.00           N
ATOM    111  H   CYS A  84       1.780 123.410  10.870  1.00  0.00           H
ATOM    112  CA  CYS A  84       2.530 122.490  12.610  1.00  0.00           C
ATOM    113  HA  CYS A  84       2.340 121.500  13.010  1.00  0.00           H
ATOM    114  CB  CYS A  84       3.830 122.310  11.860  1.00  0.00           C
ATOM    115  HB1 CYS A  84       4.100 123.080  11.140  1.00  0.00           H
ATOM    116  HB2 CYS A  84       3.780 121.510  11.120  1.00  0.00           H
ATOM    117  SG  CYS A  84       5.170 121.970  12.980  1.00  0.00           S
ATOM    118  HG  CYS A  84       4.540 120.920  13.510  1.00  0.00           H
ATOM    119  C   CYS A  84       2.650 123.510  13.680  1.00  0.00           C
ATOM    120  O   CYS A  84       2.890 124.700  13.390  1.00  0.00           O
ATOM    121  N   VAL A  85       2.470 123.170  14.970  1.00  0.00           N
ATOM    122  H   VAL A  85       2.460 122.200  15.270  1.00  0.00           H
ATOM    123  CA  VAL A  85       2.480 124.170  16.120  1.00  0.00           C
ATOM    124  HA  VAL A  85       2.430 125.160  15.670  1.00  0.00           H
ATOM    125  CB  VAL A  85       1.230 124.040  16.940  1.00  0.00           C
ATOM    126  HB  VAL A  85       1.410 124.600  17.870  1.00  0.00           H
ATOM    127  CG1 VAL A  85      -0.020 124.620  16.280  1.00  0.00           C
ATOM    128 1HG1 VAL A  85      -0.750 124.860  17.060  1.00  0.00           H
ATOM    129 2HG1 VAL A  85       0.210 125.530  15.730  1.00  0.00           H
ATOM    130 3HG1 VAL A  85      -0.350 123.920  15.510  1.00  0.00           H
ATOM    131  CG2 VAL A  85       0.830 122.690  17.480  1.00  0.00           C
ATOM    132 1HG2 VAL A  85       1.650 122.160  17.950  1.00  0.00           H
ATOM    133 2HG2 VAL A  85       0.090 122.850  18.260  1.00  0.00           H
ATOM    134 3HG2 VAL A  85       0.530 122.080  16.620  1.00  0.00           H
ATOM    135  C   VAL A  85       3.710 124.080  17.040  1.00  0.00           C
ATOM    136  O   VAL A  85       4.090 125.060  17.590  1.00  0.00           O
ATOM    137  N   ASN A  86       4.290 122.860  17.160  1.00  0.00           N
ATOM    138  H   ASN A  86       3.900 122.130  16.580  1.00  0.00           H
ATOM    139  CA  ASN A  86       5.480 122.670  18.040  1.00  0.00           C
ATOM    140  HA  ASN A  86       6.130 123.540  17.930  1.00  0.00           H
ATOM    141  CB  ASN A  86       4.890 122.410  19.420  1.00  0.00           C
ATOM    142  HB1 ASN A  86       5.020 121.350  19.630  1.00  0.00           H
ATOM    143  HB2 ASN A  86       3.810 122.540  19.460  1.00  0.00           H
ATOM    144  CG  ASN A  86       5.510 123.200  20.520  1.00  0.00           C
ATOM    145  OD1 ASN A  86       6.110 122.660  21.520  1.00  0.00           O
ATOM    146  ND2 ASN A  86       5.340 124.480  20.540  1.00  0.00           N
ATOM    147 1HD2 ASN A  86       4.990 124.980  19.730  1.00  0.00           H
ATOM    148 2HD2 ASN A  86       5.620 124.930  21.400  1.00  0.00           H
ATOM    149  C   ASN A  86       6.360 121.510  17.630  1.00  0.00           C
ATOM    150  O   ASN A  86       5.790 120.580  17.010  1.00  0.00           O
ATOM    151  N   SER A  87       7.590 121.420  18.100  1.00  0.00           N
ATOM    152  H   SER A  87       8.000 122.140  18.680  1.00  0.00           H
ATOM    153  CA  SER A  87       8.380 120.200  17.980  1.00  0.00           C
ATOM    154  HA  SER A  87       7.720 119.350  18.130  1.00  0.00           H
ATOM    155  CB  SER A  87       9.100 120.140  16.680  1.00  0.00           C
ATOM    156  HB1 SER A  87       8.380 120.470  15.930  1.00  0.00           H
ATOM    157  HB2 SER A  87       9.470 119.150  16.420  1.00  0.00           H
ATOM    158  OG  SER A  87      10.170 121.080  16.570  1.00  0.00           O
ATOM    159  HG  SER A  87       9.740 121.900  16.300  1.00  0.00           H
ATOM    160  C   SER A  87       9.290 119.910  19.160  1.00  0.00           C
ATOM    161  O   SER A  87       9.740 120.930  19.750  1.00  0.00           O
ATOM    162  N   LEU A  88       9.620 118.620  19.290  1.00  0.00           N
ATOM    163  H   LEU A  88       9.260 117.910  18.670  1.00  0.00           H
ATOM    164  CA  LEU A  88      10.670 118.110  20.160  1.00  0.00           C
ATOM    165  HA  LEU A  88      11.320 118.920  20.490  1.00  0.00           H
ATOM    166  CB  LEU A  88       9.950 117.460  21.360  1.00  0.00           C
ATOM    167  HB1 LEU A  88      10.640 116.820  21.920  1.00  0.00           H
ATOM    168  HB2 LEU A  88       9.100 116.820  21.120  1.00  0.00           H
ATOM    169  CG  LEU A  88       9.410 118.460  22.390  1.00  0.00           C
ATOM    170  HG  LEU A  88       8.670 119.120  21.930  1.00  0.00           H
ATOM    171  CD1 LEU A  88       8.830 117.790  23.660  1.00  0.00           C
ATOM    172 1HD1 LEU A  88       8.490 118.590  24.330  1.00  0.00           H
ATOM    173 2HD1 LEU A  88       8.100 117.020  23.410  1.00  0.00           H
ATOM    174 3HD1 LEU A  88       9.600 117.300  24.260  1.00  0.00           H
ATOM    175  CD2 LEU A  88      10.590 119.370  22.860  1.00  0.00           C
ATOM    176 1HD2 LEU A  88      11.460 118.830  23.230  1.00  0.00           H
ATOM    177 2HD2 LEU A  88      10.870 120.020  22.030  1.00  0.00           H
ATOM    178 3HD2 LEU A  88      10.180 120.030  23.620  1.00  0.00           H
ATOM    179  C   LEU A  88      11.560 117.110  19.340  1.00  0.00           C
ATOM    180  O   LEU A  88      11.290 116.840  18.120  1.00  0.00           O
ATOM    181  N   LYS A  89      12.710 116.690  19.920  1.00  0.00           N
ATOM    182  H   LYS A  89      13.030 117.210  20.730  1.00  0.00           H
ATOM    183  CA  LYS A  89      13.710 115.790  19.290  1.00  0.00           C
ATOM    184  HA  LYS A  89      13.260 115.060  18.630  1.00  0.00           H
ATOM    185  CB  LYS A  89      14.890 116.600  18.670  1.00  0.00           C
ATOM    186  HB1 LYS A  89      15.560 117.090  19.360  1.00  0.00           H
ATOM    187  HB2 LYS A  89      14.450 117.350  18.020  1.00  0.00           H
ATOM    188  CG  LYS A  89      15.690 115.640  17.750  1.00  0.00           C
ATOM    189  HG1 LYS A  89      14.910 115.230  17.110  1.00  0.00           H
ATOM    190  HG2 LYS A  89      16.110 114.880  18.400  1.00  0.00           H
ATOM    191  CD  LYS A  89      16.830 116.320  16.970  1.00  0.00           C
ATOM    192  HD1 LYS A  89      17.500 116.790  17.690  1.00  0.00           H
ATOM    193  HD2 LYS A  89      16.350 117.000  16.260  1.00  0.00           H
ATOM    194  CE  LYS A  89      17.550 115.330  16.050  1.00  0.00           C
ATOM    195  HE1 LYS A  89      16.810 114.880  15.390  1.00  0.00           H
ATOM    196  HE2 LYS A  89      18.150 114.610  16.620  1.00  0.00           H
ATOM    197  NZ  LYS A  89      18.540 115.970  15.140  1.00  0.00           N
ATOM    198  HZ1 LYS A  89      19.160 116.660  15.530  1.00  0.00           H
ATOM    199  HZ2 LYS A  89      19.090 115.240  14.730  1.00  0.00           H
ATOM    200  HZ3 LYS A  89      17.950 116.270  14.380  1.00  0.00           H
ATOM    201  C   LYS A  89      14.320 114.940  20.410  1.00  0.00           C
ATOM    202  O   LYS A  89      14.860 115.530  21.350  1.00  0.00           O
ATOM    203  N   GLU A  90      14.500 113.650  20.210  1.00  0.00           N
ATOM    204  H   GLU A  90      13.960 113.150  19.510  1.00  0.00           H
ATOM    205  CA  GLU A  90      15.260 112.860  21.110  1.00  0.00           C
ATOM    206  HA  GLU A  90      14.980 113.020  22.150  1.00  0.00           H
ATOM    207  CB  GLU A  90      14.880 111.340  20.880  1.00  0.00           C
ATOM    208  HB1 GLU A  90      15.560 110.710  21.450  1.00  0.00           H
ATOM    209  HB2 GLU A  90      15.050 111.160  19.820  1.00  0.00           H
ATOM    210  CG  GLU A  90      13.500 110.700  21.210  1.00  0.00           C
ATOM    211  HG1 GLU A  90      13.530 109.690  20.790  1.00  0.00           H
ATOM    212  HG2 GLU A  90      12.700 111.290  20.760  1.00  0.00           H
ATOM    213  CD  GLU A  90      13.210 110.660  22.720  1.00  0.00           C
ATOM    214  OE1 GLU A  90      12.020 110.580  23.010  1.00  0.00           O
ATOM    215  OE2 GLU A  90      14.110 110.640  23.580  1.00  0.00           O
ATOM    216  C   GLU A  90      16.780 113.070  21.030  1.00  0.00           C
ATOM    217  O   GLU A  90      17.350 112.950  19.920  1.00  0.00           O
ATOM    218  N   ASP A  91      17.440 113.400  22.160  1.00  0.00           N
ATOM    219  H   ASP A  91      16.920 113.740  22.950  1.00  0.00           H
ATOM    220  CA  ASP A  91      18.900 113.630  22.280  1.00  0.00           C
ATOM    221  HA  ASP A  91      19.050 114.610  21.810  1.00  0.00           H
ATOM    222  CB  ASP A  91      19.180 113.890  23.720  1.00  0.00           C
ATOM    223  HB1 ASP A  91      18.570 114.730  24.030  1.00  0.00           H
ATOM    224  HB2 ASP A  91      20.220 114.120  23.930  1.00  0.00           H
ATOM    225  CG  ASP A  91      18.830 112.660  24.550  1.00  0.00           C
ATOM    226  OD1 ASP A  91      19.530 111.650  24.650  1.00  0.00           O
ATOM    227  OD2 ASP A  91      17.710 112.500  25.020  1.00  0.00           O
ATOM    228  C   ASP A  91      19.980 112.690  21.680  1.00  0.00           C
ATOM    229  O   ASP A  91      21.100 113.030  21.760  1.00  0.00           O
ATOM    230  N   HIS A  92      19.620 111.480  21.280  1.00  0.00           N
ATOM    231  H   HIS A  92      18.630 111.290  21.220  1.00  0.00           H
ATOM    232  CA  HIS A  92      20.540 110.410  20.740  1.00  0.00           C
ATOM    233  HA  HIS A  92      21.450 110.440  21.330  1.00  0.00           H
ATOM    234  CB  HIS A  92      20.020 108.960  21.100  1.00  0.00           C
ATOM    235  HB1 HIS A  92      20.040 108.770  22.170  1.00  0.00           H
ATOM    236  HB2 HIS A  92      20.810 108.290  20.770  1.00  0.00           H
ATOM    237  CG  HIS A  92      18.570 108.590  20.650  1.00  0.00           C
ATOM    238  ND1 HIS A  92      18.010 108.990  19.450  1.00  0.00           N
ATOM    239  CE1 HIS A  92      16.710 108.650  19.540  1.00  0.00           C
ATOM    240  HE1 HIS A  92      16.000 108.940  18.790  1.00  0.00           H
ATOM    241  NE2 HIS A  92      16.510 107.850  20.600  1.00  0.00           N
ATOM    242  HE2 HIS A  92      15.620 107.440  20.800  1.00  0.00           H
ATOM    243  CD2 HIS A  92      17.650 107.910  21.380  1.00  0.00           C
ATOM    244  HD2 HIS A  92      17.740 107.450  22.350  1.00  0.00           H
ATOM    245  C   HIS A  92      20.770 110.500  19.210  1.00  0.00           C
ATOM    246  O   HIS A  92      21.570 109.770  18.650  1.00  0.00           O
ATOM    247  N   ASN A  93      20.100 111.380  18.530  1.00  0.00           N
ATOM    248  H   ASN A  93      19.370 111.870  19.030  1.00  0.00           H
ATOM    249  CA  ASN A  93      20.240 111.570  17.080  1.00  0.00           C
ATOM    250  HA  ASN A  93      19.370 112.130  16.730  1.00  0.00           H
ATOM    251  CB  ASN A  93      21.480 112.420  16.770  1.00  0.00           C
ATOM    252  HB1 ASN A  93      21.670 112.640  15.720  1.00  0.00           H
ATOM    253  HB2 ASN A  93      22.420 112.000  17.130  1.00  0.00           H
ATOM    254  CG  ASN A  93      21.330 113.750  17.480  1.00  0.00           C
ATOM    255  OD1 ASN A  93      20.560 114.560  17.060  1.00  0.00           O
ATOM    256  ND2 ASN A  93      22.090 114.100  18.490  1.00  0.00           N
ATOM    257 1HD2 ASN A  93      22.610 113.380  18.980  1.00  0.00           H
ATOM    258 2HD2 ASN A  93      22.120 115.050  18.830  1.00  0.00           H
ATOM    259  C   ASN A  93      20.140 110.320  16.220  1.00  0.00           C
ATOM    260  O   ASN A  93      20.990 110.170  15.350  1.00  0.00           O
ATOM    261  N   GLN A  94      19.280 109.340  16.660  1.00  0.00           N
ATOM    262  H   GLN A  94      18.650 109.510  17.420  1.00  0.00           H
ATOM    263  CA  GLN A  94      18.980 108.050  15.920  1.00  0.00           C
ATOM    264  HA  GLN A  94      19.680 108.120  15.090  1.00  0.00           H
ATOM    265  CB  GLN A  94      19.330 106.840  16.820  1.00  0.00           C
ATOM    266  HB1 GLN A  94      18.990 105.980  16.240  1.00  0.00           H
ATOM    267  HB2 GLN A  94      18.660 107.000  17.670  1.00  0.00           H
ATOM    268  CG  GLN A  94      20.770 106.720  17.310  1.00  0.00           C
ATOM    269  HG1 GLN A  94      21.140 107.710  17.560  1.00  0.00           H
ATOM    270  HG2 GLN A  94      21.450 106.230  16.610  1.00  0.00           H
ATOM    271  CD  GLN A  94      20.880 105.970  18.600  1.00  0.00           C
ATOM    272  OE1 GLN A  94      21.880 105.310  18.890  1.00  0.00           O
ATOM    273  NE2 GLN A  94      19.860 105.880  19.440  1.00  0.00           N
ATOM    274 1HE2 GLN A  94      18.950 106.290  19.260  1.00  0.00           H
ATOM    275 2HE2 GLN A  94      19.920 105.250  20.230  1.00  0.00           H
ATOM    276  C   GLN A  94      17.480 107.850  15.420  1.00  0.00           C
ATOM    277  O   GLN A  94      16.570 108.490  15.960  1.00  0.00           O
ATOM    278  N   PRO A  95      17.110 107.100  14.360  1.00  0.00           N
ATOM    279  CD  PRO A  95      18.020 106.310  13.570  1.00  0.00           C
ATOM    280  HD1 PRO A  95      18.110 105.360  14.090  1.00  0.00           H
ATOM    281  HD2 PRO A  95      19.010 106.740  13.390  1.00  0.00           H
ATOM    282  CG  PRO A  95      17.390 106.070  12.270  1.00  0.00           C
ATOM    283  HG1 PRO A  95      17.760 105.140  11.830  1.00  0.00           H
ATOM    284  HG2 PRO A  95      17.570 106.830  11.510  1.00  0.00           H
ATOM    285  CB  PRO A  95      15.940 105.940  12.690  1.00  0.00           C
ATOM    286  HB1 PRO A  95      15.690 104.980  13.120  1.00  0.00           H
ATOM    287  HB2 PRO A  95      15.280 106.240  11.870  1.00  0.00           H
ATOM    288  CA  PRO A  95      15.770 107.030  13.770  1.00  0.00           C
ATOM    289  HA  PRO A  95      15.610 108.030  13.370  1.00  0.00           H
ATOM    290  C   PRO A  95      14.680 106.630  14.790  1.00  0.00           C
ATOM    291  O   PRO A  95      14.820 105.620  15.510  1.00  0.00           O
ATOM    292  N   LEU A  96      13.530 107.340  14.780  1.00  0.00           N
ATOM    293  H   LEU A  96      13.460 108.170  14.210  1.00  0.00           H
ATOM    294  CA  LEU A  96      12.290 106.890  15.430  1.00  0.00           C
ATOM    295  HA  LEU A  96      12.510 106.140  16.180  1.00  0.00           H
ATOM    296  CB  LEU A  96      11.590 108.080  16.060  1.00  0.00           C
ATOM    297  HB1 LEU A  96      10.540 107.830  15.970  1.00  0.00           H
ATOM    298  HB2 LEU A  96      11.820 108.980  15.500  1.00  0.00           H
ATOM    299  CG  LEU A  96      11.820 108.360  17.620  1.00  0.00           C
ATOM    300  HG  LEU A  96      11.580 107.410  18.100  1.00  0.00           H
ATOM    301  CD1 LEU A  96      13.280 108.780  17.980  1.00  0.00           C
ATOM    302 1HD1 LEU A  96      13.340 109.850  18.140  1.00  0.00           H
ATOM    303 2HD1 LEU A  96      13.480 108.370  18.970  1.00  0.00           H
ATOM    304 3HD1 LEU A  96      14.040 108.540  17.250  1.00  0.00           H
ATOM    305  CD2 LEU A  96      10.800 109.290  18.260  1.00  0.00           C
ATOM    306 1HD2 LEU A  96      11.000 109.490  19.310  1.00  0.00           H
ATOM    307 2HD2 LEU A  96      10.750 110.230  17.710  1.00  0.00           H
ATOM    308 3HD2 LEU A  96       9.810 108.850  18.210  1.00  0.00           H
ATOM    309  C   LEU A  96      11.320 106.300  14.330  1.00  0.00           C
ATOM    310  O   LEU A  96      10.730 106.910  13.450  1.00  0.00           O
ATOM    311  N   PHE A  97      10.950 105.040  14.510  1.00  0.00           N
ATOM    312  H   PHE A  97      11.430 104.440  15.180  1.00  0.00           H
ATOM    313  CA  PHE A  97      10.000 104.310  13.640  1.00  0.00           C
ATOM    314  HA  PHE A  97      10.160 104.690  12.630  1.00  0.00           H
ATOM    315  CB  PHE A  97      10.530 102.870  13.540  1.00  0.00           C
ATOM    316  HB1 PHE A  97       9.880 102.460  12.760  1.00  0.00           H
ATOM    317  HB2 PHE A  97      10.270 102.270  14.410  1.00  0.00           H
ATOM    318  CG  PHE A  97      11.970 102.720  13.100  1.00  0.00           C
ATOM    319  CD1 PHE A  97      12.920 102.620  14.130  1.00  0.00           C
ATOM    320  HD1 PHE A  97      12.620 102.740  15.160  1.00  0.00           H
ATOM    321  CE1 PHE A  97      14.270 102.430  13.730  1.00  0.00           C
ATOM    322  HE1 PHE A  97      15.020 102.340  14.510  1.00  0.00           H
ATOM    323  CZ  PHE A  97      14.690 102.350  12.400  1.00  0.00           C
ATOM    324  HZ  PHE A  97      15.740 102.220  12.180  1.00  0.00           H
ATOM    325  CE2 PHE A  97      13.740 102.480  11.350  1.00  0.00           C
ATOM    326  HE2 PHE A  97      13.890 102.330  10.290  1.00  0.00           H
ATOM    327  CD2 PHE A  97      12.400 102.670  11.710  1.00  0.00           C
ATOM    328  HD2 PHE A  97      11.610 102.740  10.980  1.00  0.00           H
ATOM    329  C   PHE A  97       8.510 104.370  13.960  1.00  0.00           C
ATOM    330  O   PHE A  97       7.710 104.360  13.020  1.00  0.00           O
ATOM    331  N   GLY A  98       8.120 104.550  15.230  1.00  0.00           N
ATOM    332  H   GLY A  98       8.760 104.510  16.010  1.00  0.00           H
ATOM    333  CA  GLY A  98       6.700 104.480  15.680  1.00  0.00           C
ATOM    334  HA1 GLY A  98       6.520 103.490  16.100  1.00  0.00           H
ATOM    335  HA2 GLY A  98       6.060 104.670  14.820  1.00  0.00           H
ATOM    336  C   GLY A  98       6.300 105.450  16.830  1.00  0.00           C
ATOM    337  O   GLY A  98       7.120 106.050  17.560  1.00  0.00           O
ATOM    338  N   VAL A  99       4.970 105.690  16.900  1.00  0.00           N
ATOM    339  H   VAL A  99       4.440 105.310  16.130  1.00  0.00           H
ATOM    340  CA  VAL A  99       4.230 106.480  17.850  1.00  0.00           C
ATOM    341  HA  VAL A  99       4.700 106.240  18.810  1.00  0.00           H
ATOM    342  CB  VAL A  99       4.340 107.940  17.380  1.00  0.00           C
ATOM    343  HB  VAL A  99       5.420 108.070  17.440  1.00  0.00           H
ATOM    344  CG1 VAL A  99       3.990 108.260  15.910  1.00  0.00           C
ATOM    345 1HG1 VAL A  99       2.930 108.060  15.740  1.00  0.00           H
ATOM    346 2HG1 VAL A  99       4.240 109.300  15.740  1.00  0.00           H
ATOM    347 3HG1 VAL A  99       4.670 107.670  15.290  1.00  0.00           H
ATOM    348  CG2 VAL A  99       3.620 108.930  18.270  1.00  0.00           C
ATOM    349 1HG2 VAL A  99       3.670 108.730  19.340  1.00  0.00           H
ATOM    350 2HG2 VAL A  99       3.990 109.930  18.060  1.00  0.00           H
ATOM    351 3HG2 VAL A  99       2.550 108.920  18.060  1.00  0.00           H
ATOM    352  C   VAL A  99       2.750 106.100  17.830  1.00  0.00           C
ATOM    353  O   VAL A  99       2.260 105.680  16.790  1.00  0.00           O
ATOM    354  N   GLN A 100       2.080 106.340  18.970  1.00  0.00           N
ATOM    355  H   GLN A 100       2.640 106.750  19.700  1.00  0.00           H
ATOM    356  CA  GLN A 100       0.640 106.140  19.180  1.00  0.00           C
ATOM    357  HA  GLN A 100       0.160 106.750  18.410  1.00  0.00           H
ATOM    358  CB  GLN A 100       0.200 104.680  19.040  1.00  0.00           C
ATOM    359  HB1 GLN A 100       0.730 104.100  19.800  1.00  0.00           H
ATOM    360  HB2 GLN A 100       0.390 104.360  18.020  1.00  0.00           H
ATOM    361  CG  GLN A 100      -1.310 104.370  19.160  1.00  0.00           C
ATOM    362  HG1 GLN A 100      -1.590 104.410  20.210  1.00  0.00           H
ATOM    363  HG2 GLN A 100      -1.490 103.340  18.860  1.00  0.00           H
ATOM    364  CD  GLN A 100      -2.210 105.200  18.300  1.00  0.00           C
ATOM    365  OE1 GLN A 100      -2.070 105.450  17.110  1.00  0.00           O
ATOM    366  NE2 GLN A 100      -3.310 105.580  18.830  1.00  0.00           N
ATOM    367 1HE2 GLN A 100      -3.580 105.470  19.800  1.00  0.00           H
ATOM    368 2HE2 GLN A 100      -3.860 106.190  18.250  1.00  0.00           H
ATOM    369  C   GLN A 100       0.130 106.820  20.530  1.00  0.00           C
ATOM    370  O   GLN A 100       0.590 106.610  21.680  1.00  0.00           O
ATOM    371  N   PHE A 101      -0.960 107.620  20.330  1.00  0.00           N
ATOM    372  H   PHE A 101      -1.080 107.950  19.390  1.00  0.00           H
ATOM    373  CA  PHE A 101      -1.720 108.180  21.460  1.00  0.00           C
ATOM    374  HA  PHE A 101      -0.980 108.650  22.110  1.00  0.00           H
ATOM    375  CB  PHE A 101      -2.790 109.150  20.950  1.00  0.00           C
ATOM    376  HB1 PHE A 101      -3.560 109.330  21.710  1.00  0.00           H
ATOM    377  HB2 PHE A 101      -3.150 108.660  20.040  1.00  0.00           H
ATOM    378  CG  PHE A 101      -2.360 110.550  20.420  1.00  0.00           C
ATOM    379  CD1 PHE A 101      -2.250 111.540  21.420  1.00  0.00           C
ATOM    380  HD1 PHE A 101      -2.570 111.200  22.400  1.00  0.00           H
ATOM    381  CE1 PHE A 101      -1.840 112.840  21.190  1.00  0.00           C
ATOM    382  HE1 PHE A 101      -1.960 113.600  21.950  1.00  0.00           H
ATOM    383  CZ  PHE A 101      -1.530 113.180  19.820  1.00  0.00           C
ATOM    384  HZ  PHE A 101      -1.230 114.190  19.550  1.00  0.00           H
ATOM    385  CE2 PHE A 101      -1.610 112.150  18.800  1.00  0.00           C
ATOM    386  HE2 PHE A 101      -1.310 112.260  17.770  1.00  0.00           H
ATOM    387  CD2 PHE A 101      -1.920 110.860  19.170  1.00  0.00           C
ATOM    388  HD2 PHE A 101      -1.980 110.090  18.410  1.00  0.00           H
ATOM    389  C   PHE A 101      -2.450 107.120  22.250  1.00  0.00           C
ATOM    390  O   PHE A 101      -3.020 106.200  21.690  1.00  0.00           O
ATOM    391  N   ASN A 102      -2.500 107.230  23.590  1.00  0.00           N
ATOM    392  H   ASN A 102      -1.890 107.960  23.940  1.00  0.00           H
ATOM    393  CA  ASN A 102      -3.320 106.380  24.530  1.00  0.00           C
ATOM    394  HA  ASN A 102      -3.120 105.330  24.300  1.00  0.00           H
ATOM    395  CB  ASN A 102      -2.880 106.660  26.020  1.00  0.00           C
ATOM    396  HB1 ASN A 102      -3.090 107.680  26.360  1.00  0.00           H
ATOM    397  HB2 ASN A 102      -1.800 106.520  26.100  1.00  0.00           H
ATOM    398  CG  ASN A 102      -3.540 105.660  27.010  1.00  0.00           C
ATOM    399  OD1 ASN A 102      -4.130 104.770  26.500  1.00  0.00           O
ATOM    400  ND2 ASN A 102      -3.200 105.530  28.280  1.00  0.00           N
ATOM    401 1HD2 ASN A 102      -2.400 106.020  28.650  1.00  0.00           H
ATOM    402 2HD2 ASN A 102      -3.610 104.730  28.740  1.00  0.00           H
ATOM    403  C   ASN A 102      -4.820 106.580  24.310  1.00  0.00           C
ATOM    404  O   ASN A 102      -5.450 107.420  25.000  1.00  0.00           O
ATOM    405  N   TRP A 103      -5.330 105.980  23.260  1.00  0.00           N
ATOM    406  H   TRP A 103      -4.720 105.450  22.660  1.00  0.00           H
ATOM    407  CA  TRP A 103      -6.760 106.060  22.880  1.00  0.00           C
ATOM    408  HA  TRP A 103      -7.020 107.110  22.800  1.00  0.00           H
ATOM    409  CB  TRP A 103      -6.820 105.410  21.460  1.00  0.00           C
ATOM    410  HB1 TRP A 103      -7.880 105.160  21.380  1.00  0.00           H
ATOM    411  HB2 TRP A 103      -6.350 104.440  21.300  1.00  0.00           H
ATOM    412  CG  TRP A 103      -6.480 106.230  20.310  1.00  0.00           C
ATOM    413  CD1 TRP A 103      -5.830 107.430  20.300  1.00  0.00           C
ATOM    414  HD1 TRP A 103      -5.530 107.900  21.220  1.00  0.00           H
ATOM    415  NE1 TRP A 103      -5.680 107.790  18.960  1.00  0.00           N
ATOM    416  HE1 TRP A 103      -5.010 108.470  18.650  1.00  0.00           H
ATOM    417  CE2 TRP A 103      -6.300 106.910  18.130  1.00  0.00           C
ATOM    418  CZ2 TRP A 103      -6.410 106.880  16.720  1.00  0.00           C
ATOM    419  HZ2 TRP A 103      -5.950 107.660  16.120  1.00  0.00           H
ATOM    420  CH2 TRP A 103      -6.990 105.740  16.140  1.00  0.00           C
ATOM    421  HH2 TRP A 103      -7.160 105.490  15.100  1.00  0.00           H
ATOM    422  CZ3 TRP A 103      -7.300 104.610  16.940  1.00  0.00           C
ATOM    423  HZ3 TRP A 103      -7.690 103.730  16.450  1.00  0.00           H
ATOM    424  CE3 TRP A 103      -7.160 104.660  18.350  1.00  0.00           C
ATOM    425  HE3 TRP A 103      -7.470 103.830  18.970  1.00  0.00           H
ATOM    426  CD2 TRP A 103      -6.650 105.860  18.970  1.00  0.00           C
ATOM    427  C   TRP A 103      -7.700 105.210  23.890  1.00  0.00           C
ATOM    428  O   TRP A 103      -8.850 105.540  24.020  1.00  0.00           O
ATOM    429  N   HIS A 104      -7.060 104.250  24.630  1.00  0.00           N
ATOM    430  H   HIS A 104      -6.090 104.040  24.470  1.00  0.00           H
ATOM    431  CA  HIS A 104      -7.540 103.570  25.860  1.00  0.00           C
ATOM    432  HA  HIS A 104      -8.580 103.260  25.770  1.00  0.00           H
ATOM    433  CB  HIS A 104      -6.660 102.340  26.130  1.00  0.00           C
ATOM    434  HB1 HIS A 104      -6.910 101.940  27.110  1.00  0.00           H
ATOM    435  HB2 HIS A 104      -5.620 102.680  26.120  1.00  0.00           H
ATOM    436  CG  HIS A 104      -6.950 101.290  25.150  1.00  0.00           C
ATOM    437  ND1 HIS A 104      -5.900 100.710  24.330  1.00  0.00           N
ATOM    438  CE1 HIS A 104      -6.580  99.800  23.580  1.00  0.00           C
ATOM    439  HE1 HIS A 104      -6.150  99.200  22.790  1.00  0.00           H
ATOM    440  NE2 HIS A 104      -7.850  99.620  23.990  1.00  0.00           N
ATOM    441  HE2 HIS A 104      -8.550  98.990  23.620  1.00  0.00           H
ATOM    442  CD2 HIS A 104      -8.130 100.620  24.910  1.00  0.00           C
ATOM    443  HD2 HIS A 104      -9.130 100.760  25.280  1.00  0.00           H
ATOM    444  C   HIS A 104      -7.610 104.450  27.080  1.00  0.00           C
ATOM    445  O   HIS A 104      -7.840 103.890  28.200  1.00  0.00           O
ATOM    446  N   SER A 105      -7.240 105.770  26.950  1.00  0.00           N
ATOM    447  H   SER A 105      -6.880 106.100  26.060  1.00  0.00           H
ATOM    448  CA  SER A 105      -7.470 106.730  28.070  1.00  0.00           C
ATOM    449  HA  SER A 105      -6.890 106.410  28.940  1.00  0.00           H
ATOM    450  CB  SER A 105      -6.840 108.080  27.680  1.00  0.00           C
ATOM    451  HB1 SER A 105      -7.360 108.560  26.850  1.00  0.00           H
ATOM    452  HB2 SER A 105      -5.790 107.940  27.430  1.00  0.00           H
ATOM    453  OG  SER A 105      -6.950 109.020  28.660  1.00  0.00           O
ATOM    454  HG  SER A 105      -7.760 109.480  28.440  1.00  0.00           H
ATOM    455  C   SER A 105      -8.930 106.900  28.490  1.00  0.00           C
ATOM    456  O   SER A 105      -9.830 107.060  27.730  1.00  0.00           O
ATOM    457  N   LYS A 106      -9.140 106.850  29.820  1.00  0.00           N
ATOM    458  H   LYS A 106      -8.470 106.380  30.410  1.00  0.00           H
ATOM    459  CA  LYS A 106     -10.440 107.360  30.370  1.00  0.00           C
ATOM    460  HA  LYS A 106     -11.180 106.760  29.840  1.00  0.00           H
ATOM    461  CB  LYS A 106     -10.550 107.030  31.850  1.00  0.00           C
ATOM    462  HB1 LYS A 106     -10.320 105.970  31.820  1.00  0.00           H
ATOM    463  HB2 LYS A 106     -11.520 107.300  32.280  1.00  0.00           H
ATOM    464  CG  LYS A 106      -9.380 107.690  32.660  1.00  0.00           C
ATOM    465  HG1 LYS A 106      -9.420 108.750  32.380  1.00  0.00           H
ATOM    466  HG2 LYS A 106      -8.450 107.250  32.290  1.00  0.00           H
ATOM    467  CD  LYS A 106      -9.440 107.260  34.190  1.00  0.00           C
ATOM    468  HD1 LYS A 106      -9.620 106.190  34.290  1.00  0.00           H
ATOM    469  HD2 LYS A 106     -10.320 107.750  34.600  1.00  0.00           H
ATOM    470  CE  LYS A 106      -8.250 107.650  35.070  1.00  0.00           C
ATOM    471  HE1 LYS A 106      -7.310 107.280  34.640  1.00  0.00           H
ATOM    472  HE2 LYS A 106      -8.380 107.170  36.040  1.00  0.00           H
ATOM    473  NZ  LYS A 106      -8.110 109.120  35.300  1.00  0.00           N
ATOM    474  HZ1 LYS A 106      -7.520 109.400  36.080  1.00  0.00           H
ATOM    475  HZ2 LYS A 106      -7.880 109.640  34.470  1.00  0.00           H
ATOM    476  HZ3 LYS A 106      -9.050 109.390  35.550  1.00  0.00           H
ATOM    477  C   LYS A 106     -10.810 108.860  30.040  1.00  0.00           C
ATOM    478  O   LYS A 106      -9.930 109.690  29.620  1.00  0.00           O
ATOM    479  N   GLU A 107     -12.090 109.300  30.270  1.00  0.00           N
ATOM    480  H   GLU A 107     -12.700 108.590  30.640  1.00  0.00           H
ATOM    481  CA  GLU A 107     -12.580 110.650  29.870  1.00  0.00           C
ATOM    482  HA  GLU A 107     -12.280 110.840  28.840  1.00  0.00           H
ATOM    483  CB  GLU A 107     -14.110 110.720  30.000  1.00  0.00           C
ATOM    484  HB1 GLU A 107     -14.510 111.730  30.000  1.00  0.00           H
ATOM    485  HB2 GLU A 107     -14.410 110.260  30.950  1.00  0.00           H
ATOM    486  CG  GLU A 107     -14.800 109.970  28.840  1.00  0.00           C
ATOM    487  HG1 GLU A 107     -15.840 109.830  29.120  1.00  0.00           H
ATOM    488  HG2 GLU A 107     -14.330 109.000  28.670  1.00  0.00           H
ATOM    489  CD  GLU A 107     -14.700 110.770  27.480  1.00  0.00           C
ATOM    490  OE1 GLU A 107     -13.700 111.510  27.190  1.00  0.00           O
ATOM    491  OE2 GLU A 107     -15.570 110.420  26.660  1.00  0.00           O
ATOM    492  C   GLU A 107     -11.910 111.780  30.630  1.00  0.00           C
ATOM    493  O   GLU A 107     -11.420 111.530  31.700  1.00  0.00           O
ATOM    494  N   GLY A 108     -11.850 112.910  29.960  1.00  0.00           N
ATOM    495  H   GLY A 108     -12.430 112.970  29.130  1.00  0.00           H
ATOM    496  CA  GLY A 108     -11.170 114.130  30.500  1.00  0.00           C
ATOM    497  HA1 GLY A 108     -11.720 114.490  31.370  1.00  0.00           H
ATOM    498  HA2 GLY A 108     -11.360 114.900  29.760  1.00  0.00           H
ATOM    499  C   GLY A 108      -9.670 114.180  30.810  1.00  0.00           C
ATOM    500  O   GLY A 108      -9.140 115.250  31.100  1.00  0.00           O
ATOM    501  N   ASP A 109      -8.990 113.000  30.750  1.00  0.00           N
ATOM    502  H   ASP A 109      -9.490 112.170  30.500  1.00  0.00           H
ATOM    503  CA  ASP A 109      -7.560 112.990  31.130  1.00  0.00           C
ATOM    504  HA  ASP A 109      -7.430 113.540  32.060  1.00  0.00           H
ATOM    505  CB  ASP A 109      -7.150 111.480  31.280  1.00  0.00           C
ATOM    506  HB1 ASP A 109      -6.060 111.450  31.180  1.00  0.00           H
ATOM    507  HB2 ASP A 109      -7.690 111.010  30.450  1.00  0.00           H
ATOM    508  CG  ASP A 109      -7.430 110.850  32.660  1.00  0.00           C
ATOM    509  OD1 ASP A 109      -6.820 109.790  32.960  1.00  0.00           O
ATOM    510  OD2 ASP A 109      -7.990 111.470  33.530  1.00  0.00           O
ATOM    511  C   ASP A 109      -6.710 113.680  30.020  1.00  0.00           C
ATOM    512  O   ASP A 109      -7.230 113.880  28.880  1.00  0.00           O
ATOM    513  N   PRO A 110      -5.520 114.190  30.330  1.00  0.00           N
ATOM    514  CD  PRO A 110      -4.890 114.320  31.640  1.00  0.00           C
ATOM    515  HD1 PRO A 110      -5.060 113.410  32.210  1.00  0.00           H
ATOM    516  HD2 PRO A 110      -5.260 115.240  32.100  1.00  0.00           H
ATOM    517  CG  PRO A 110      -3.390 114.450  31.350  1.00  0.00           C
ATOM    518  HG1 PRO A 110      -2.900 113.500  31.150  1.00  0.00           H
ATOM    519  HG2 PRO A 110      -2.860 114.950  32.160  1.00  0.00           H
ATOM    520  CB  PRO A 110      -3.480 115.230  30.010  1.00  0.00           C
ATOM    521  HB1 PRO A 110      -2.520 115.110  29.510  1.00  0.00           H
ATOM    522  HB2 PRO A 110      -3.510 116.310  30.110  1.00  0.00           H
ATOM    523  CA  PRO A 110      -4.750 114.850  29.270  1.00  0.00           C
ATOM    524  HA  PRO A 110      -5.160 115.780  28.860  1.00  0.00           H
ATOM    525  C   PRO A 110      -4.530 113.900  28.070  1.00  0.00           C
ATOM    526  O   PRO A 110      -4.710 112.660  28.180  1.00  0.00           O
ATOM    527  N   LEU A 111      -4.100 114.560  26.970  1.00  0.00           N
ATOM    528  H   LEU A 111      -4.000 115.560  27.070  1.00  0.00           H
ATOM    529  CA  LEU A 111      -3.740 113.900  25.640  1.00  0.00           C
ATOM    530  HA  LEU A 111      -4.300 112.970  25.620  1.00  0.00           H
ATOM    531  CB  LEU A 111      -4.200 114.850  24.480  1.00  0.00           C
ATOM    532  HB1 LEU A 111      -4.080 114.100  23.700  1.00  0.00           H
ATOM    533  HB2 LEU A 111      -3.500 115.690  24.440  1.00  0.00           H
ATOM    534  CG  LEU A 111      -5.660 115.390  24.590  1.00  0.00           C
ATOM    535  HG  LEU A 111      -5.720 116.040  25.460  1.00  0.00           H
ATOM    536  CD1 LEU A 111      -5.920 116.300  23.380  1.00  0.00           C
ATOM    537 1HD1 LEU A 111      -6.870 116.810  23.520  1.00  0.00           H
ATOM    538 2HD1 LEU A 111      -5.260 117.170  23.360  1.00  0.00           H
ATOM    539 3HD1 LEU A 111      -5.830 115.640  22.520  1.00  0.00           H
ATOM    540  CD2 LEU A 111      -6.740 114.250  24.590  1.00  0.00           C
ATOM    541 1HD2 LEU A 111      -6.620 113.440  23.870  1.00  0.00           H
ATOM    542 2HD2 LEU A 111      -6.860 113.860  25.600  1.00  0.00           H
ATOM    543 3HD2 LEU A 111      -7.700 114.620  24.230  1.00  0.00           H
ATOM    544  C   LEU A 111      -2.290 113.580  25.640  1.00  0.00           C
ATOM    545  O   LEU A 111      -1.490 114.450  25.990  1.00  0.00           O
ATOM    546  N   VAL A 112      -2.100 112.250  25.460  1.00  0.00           N
ATOM    547  H   VAL A 112      -2.880 111.650  25.220  1.00  0.00           H
ATOM    548  CA  VAL A 112      -0.790 111.710  25.760  1.00  0.00           C
ATOM    549  HA  VAL A 112      -0.040 112.500  25.640  1.00  0.00           H
ATOM    550  CB  VAL A 112      -0.880 111.230  27.240  1.00  0.00           C
ATOM    551  HB  VAL A 112      -1.240 112.040  27.880  1.00  0.00           H
ATOM    552  CG1 VAL A 112      -1.730 109.990  27.510  1.00  0.00           C
ATOM    553 1HG1 VAL A 112      -2.770 110.060  27.180  1.00  0.00           H
ATOM    554 2HG1 VAL A 112      -1.320 109.120  26.990  1.00  0.00           H
ATOM    555 3HG1 VAL A 112      -1.740 109.740  28.570  1.00  0.00           H
ATOM    556  CG2 VAL A 112       0.500 110.910  27.820  1.00  0.00           C
ATOM    557 1HG2 VAL A 112       1.200 111.730  27.670  1.00  0.00           H
ATOM    558 2HG2 VAL A 112       0.370 110.830  28.900  1.00  0.00           H
ATOM    559 3HG2 VAL A 112       1.050 110.100  27.350  1.00  0.00           H
ATOM    560  C   VAL A 112      -0.430 110.550  24.770  1.00  0.00           C
ATOM    561  O   VAL A 112      -1.360 109.820  24.360  1.00  0.00           O
ATOM    562  N   PHE A 113       0.870 110.440  24.330  1.00  0.00           N
ATOM    563  H   PHE A 113       1.570 111.030  24.750  1.00  0.00           H
ATOM    564  CA  PHE A 113       1.370 109.430  23.410  1.00  0.00           C
ATOM    565  HA  PHE A 113       0.630 108.630  23.330  1.00  0.00           H
ATOM    566  CB  PHE A 113       1.340 110.040  22.010  1.00  0.00           C
ATOM    567  HB1 PHE A 113       0.310 110.210  21.690  1.00  0.00           H
ATOM    568  HB2 PHE A 113       1.820 109.280  21.400  1.00  0.00           H
ATOM    569  CG  PHE A 113       2.050 111.370  21.830  1.00  0.00           C
ATOM    570  CD1 PHE A 113       1.550 112.660  22.120  1.00  0.00           C
ATOM    571  HD1 PHE A 113       0.530 112.760  22.460  1.00  0.00           H
ATOM    572  CE1 PHE A 113       2.360 113.800  22.040  1.00  0.00           C
ATOM    573  HE1 PHE A 113       1.930 114.750  22.340  1.00  0.00           H
ATOM    574  CZ  PHE A 113       3.690 113.710  21.530  1.00  0.00           C
ATOM    575  HZ  PHE A 113       4.310 114.570  21.320  1.00  0.00           H
ATOM    576  CE2 PHE A 113       4.170 112.450  21.250  1.00  0.00           C
ATOM    577  HE2 PHE A 113       5.210 112.370  20.960  1.00  0.00           H
ATOM    578  CD2 PHE A 113       3.390 111.310  21.390  1.00  0.00           C
ATOM    579  HD2 PHE A 113       3.830 110.340  21.180  1.00  0.00           H
ATOM    580  C   PHE A 113       2.740 108.760  23.750  1.00  0.00           C
ATOM    581  O   PHE A 113       3.550 109.380  24.440  1.00  0.00           O
ATOM    582  N   ALA A 114       2.830 107.480  23.410  1.00  0.00           N
ATOM    583  H   ALA A 114       1.990 106.970  23.150  1.00  0.00           H
ATOM    584  CA  ALA A 114       4.060 106.650  23.490  1.00  0.00           C
ATOM    585  HA  ALA A 114       4.730 106.870  24.310  1.00  0.00           H
ATOM    586  CB  ALA A 114       3.650 105.200  23.760  1.00  0.00           C
ATOM    587  HB1 ALA A 114       3.370 105.130  24.810  1.00  0.00           H
ATOM    588  HB2 ALA A 114       2.850 104.880  23.100  1.00  0.00           H
ATOM    589  HB3 ALA A 114       4.510 104.530  23.670  1.00  0.00           H
ATOM    590  C   ALA A 114       4.750 106.790  22.110  1.00  0.00           C
ATOM    591  O   ALA A 114       4.020 106.880  21.110  1.00  0.00           O
ATOM    592  N   THR A 115       6.090 106.660  22.120  1.00  0.00           N
ATOM    593  H   THR A 115       6.570 106.480  22.990  1.00  0.00           H
ATOM    594  CA  THR A 115       6.990 106.840  21.010  1.00  0.00           C
ATOM    595  HA  THR A 115       6.600 106.620  20.020  1.00  0.00           H
ATOM    596  CB  THR A 115       7.610 108.260  20.960  1.00  0.00           C
ATOM    597  HB  THR A 115       8.130 108.420  20.010  1.00  0.00           H
ATOM    598  CG2 THR A 115       6.520 109.320  20.980  1.00  0.00           C
ATOM    599 1HG2 THR A 115       6.060 109.450  21.960  1.00  0.00           H
ATOM    600 2HG2 THR A 115       6.920 110.260  20.590  1.00  0.00           H
ATOM    601 3HG2 THR A 115       5.760 108.980  20.280  1.00  0.00           H
ATOM    602  OG1 THR A 115       8.540 108.390  22.000  1.00  0.00           O
ATOM    603  HG1 THR A 115       8.010 108.440  22.790  1.00  0.00           H
ATOM    604  C   THR A 115       8.130 105.820  21.190  1.00  0.00           C
ATOM    605  O   THR A 115       8.390 105.380  22.390  1.00  0.00           O
ATOM    606  N   VAL A 116       8.770 105.420  20.100  1.00  0.00           N
ATOM    607  H   VAL A 116       8.490 105.870  19.230  1.00  0.00           H
ATOM    608  CA  VAL A 116       9.710 104.320  19.960  1.00  0.00           C
ATOM    609  HA  VAL A 116      10.180 104.350  20.940  1.00  0.00           H
ATOM    610  CB  VAL A 116       9.070 102.910  19.810  1.00  0.00           C
ATOM    611  HB  VAL A 116       9.870 102.240  19.500  1.00  0.00           H
ATOM    612  CG1 VAL A 116       8.270 102.290  21.030  1.00  0.00           C
ATOM    613 1HG1 VAL A 116       7.430 102.970  21.200  1.00  0.00           H
ATOM    614 2HG1 VAL A 116       7.990 101.300  20.670  1.00  0.00           H
ATOM    615 3HG1 VAL A 116       8.840 102.230  21.950  1.00  0.00           H
ATOM    616  CG2 VAL A 116       8.040 102.850  18.670  1.00  0.00           C
ATOM    617 1HG2 VAL A 116       7.310 103.630  18.880  1.00  0.00           H
ATOM    618 2HG2 VAL A 116       8.450 103.140  17.700  1.00  0.00           H
ATOM    619 3HG2 VAL A 116       7.620 101.850  18.630  1.00  0.00           H
ATOM    620  C   VAL A 116      10.740 104.570  18.920  1.00  0.00           C
ATOM    621  O   VAL A 116      10.450 105.050  17.830  1.00  0.00           O
ATOM    622  N   GLY A 117      12.030 104.170  19.140  1.00  0.00           N
ATOM    623  H   GLY A 117      12.130 103.580  19.950  1.00  0.00           H
ATOM    624  CA  GLY A 117      13.130 104.150  18.190  1.00  0.00           C
ATOM    625  HA1 GLY A 117      13.330 105.170  17.840  1.00  0.00           H
ATOM    626  HA2 GLY A 117      12.990 103.590  17.270  1.00  0.00           H
ATOM    627  C   GLY A 117      14.400 103.780  18.920  1.00  0.00           C
ATOM    628  O   GLY A 117      14.470 104.000  20.150  1.00  0.00           O
ATOM    629  N   SER A 118      15.340 103.150  18.160  1.00  0.00           N
ATOM    630  H   SER A 118      15.320 103.150  17.150  1.00  0.00           H
ATOM    631  CA  SER A 118      16.520 102.540  18.780  1.00  0.00           C
ATOM    632  HA  SER A 118      16.920 101.880  18.020  1.00  0.00           H
ATOM    633  CB  SER A 118      17.740 103.440  19.140  1.00  0.00           C
ATOM    634  HB1 SER A 118      18.140 103.880  18.220  1.00  0.00           H
ATOM    635  HB2 SER A 118      18.540 102.860  19.600  1.00  0.00           H
ATOM    636  OG  SER A 118      17.360 104.480  20.000  1.00  0.00           O
ATOM    637  HG  SER A 118      16.520 104.830  19.700  1.00  0.00           H
ATOM    638  C   SER A 118      16.070 101.570  19.880  1.00  0.00           C
ATOM    639  O   SER A 118      15.020 100.950  19.810  1.00  0.00           O
ATOM    640  N   ASN A 119      16.890 101.380  20.920  1.00  0.00           N
ATOM    641  H   ASN A 119      17.740 101.930  20.930  1.00  0.00           H
ATOM    642  CA  ASN A 119      16.610 100.760  22.170  1.00  0.00           C
ATOM    643  HA  ASN A 119      15.900  99.960  21.930  1.00  0.00           H
ATOM    644  CB  ASN A 119      17.920 100.080  22.610  1.00  0.00           C
ATOM    645  HB1 ASN A 119      18.500  99.570  21.850  1.00  0.00           H
ATOM    646  HB2 ASN A 119      17.550  99.370  23.340  1.00  0.00           H
ATOM    647  CG  ASN A 119      18.820 101.050  23.280  1.00  0.00           C
ATOM    648  OD1 ASN A 119      19.370 101.920  22.680  1.00  0.00           O
ATOM    649  ND2 ASN A 119      19.050 100.860  24.560  1.00  0.00           N
ATOM    650 1HD2 ASN A 119      18.740 100.030  25.050  1.00  0.00           H
ATOM    651 2HD2 ASN A 119      19.710 101.440  25.060  1.00  0.00           H
ATOM    652  C   ASN A 119      15.970 101.680  23.290  1.00  0.00           C
ATOM    653  O   ASN A 119      15.890 101.240  24.460  1.00  0.00           O
ATOM    654  N   ARG A 120      15.450 102.910  22.960  1.00  0.00           N
ATOM    655  H   ARG A 120      15.350 102.990  21.960  1.00  0.00           H
ATOM    656  CA  ARG A 120      14.630 103.770  23.780  1.00  0.00           C
ATOM    657  HA  ARG A 120      14.570 103.520  24.840  1.00  0.00           H
ATOM    658  CB  ARG A 120      15.270 105.130  23.660  1.00  0.00           C
ATOM    659  HB1 ARG A 120      15.210 105.410  22.610  1.00  0.00           H
ATOM    660  HB2 ARG A 120      16.300 105.090  24.030  1.00  0.00           H
ATOM    661  CG  ARG A 120      14.660 106.280  24.470  1.00  0.00           C
ATOM    662  HG1 ARG A 120      14.800 106.070  25.540  1.00  0.00           H
ATOM    663  HG2 ARG A 120      13.600 106.380  24.280  1.00  0.00           H
ATOM    664  CD  ARG A 120      15.250 107.710  24.190  1.00  0.00           C
ATOM    665  HD1 ARG A 120      14.610 108.470  24.620  1.00  0.00           H
ATOM    666  HD2 ARG A 120      15.300 107.870  23.110  1.00  0.00           H
ATOM    667  NE  ARG A 120      16.600 107.830  24.790  1.00  0.00           N
ATOM    668  HE  ARG A 120      17.160 107.020  25.020  1.00  0.00           H
ATOM    669  CZ  ARG A 120      17.270 108.970  24.720  1.00  0.00           C
ATOM    670  NH1 ARG A 120      16.720 110.120  24.340  1.00  0.00           N
ATOM    671 1HH1 ARG A 120      15.740 110.210  24.120  1.00  0.00           H
ATOM    672 2HH1 ARG A 120      17.160 111.010  24.530  1.00  0.00           H
ATOM    673  NH2 ARG A 120      18.490 109.080  25.100  1.00  0.00           N
ATOM    674 1HH2 ARG A 120      19.010 108.230  25.260  1.00  0.00           H
ATOM    675 2HH2 ARG A 120      18.910 109.990  24.960  1.00  0.00           H
ATOM    676  C   ARG A 120      13.150 103.910  23.440  1.00  0.00           C
ATOM    677  O   ARG A 120      12.730 103.840  22.310  1.00  0.00           O
ATOM    678  N   VAL A 121      12.380 104.230  24.450  1.00  0.00           N
ATOM    679  H   VAL A 121      12.830 104.240  25.360  1.00  0.00           H
ATOM    680  CA  VAL A 121      10.940 104.290  24.310  1.00  0.00           C
ATOM    681  HA  VAL A 121      10.590 104.510  23.300  1.00  0.00           H
ATOM    682  CB  VAL A 121      10.290 103.000  24.840  1.00  0.00           C
ATOM    683  HB  VAL A 121      10.530 102.890  25.890  1.00  0.00           H
ATOM    684  CG1 VAL A 121       8.710 103.010  24.820  1.00  0.00           C
ATOM    685 1HG1 VAL A 121       8.390 103.960  25.250  1.00  0.00           H
ATOM    686 2HG1 VAL A 121       8.400 103.170  23.790  1.00  0.00           H
ATOM    687 3HG1 VAL A 121       8.240 102.080  25.140  1.00  0.00           H
ATOM    688  CG2 VAL A 121      10.730 101.660  24.200  1.00  0.00           C
ATOM    689 1HG2 VAL A 121      11.540 101.230  24.780  1.00  0.00           H
ATOM    690 2HG2 VAL A 121       9.980 100.870  24.210  1.00  0.00           H
ATOM    691 3HG2 VAL A 121      11.100 101.720  23.170  1.00  0.00           H
ATOM    692  C   VAL A 121      10.650 105.520  25.200  1.00  0.00           C
ATOM    693  O   VAL A 121      11.120 105.550  26.330  1.00  0.00           O
ATOM    694  N   THR A 122       9.850 106.500  24.860  1.00  0.00           N
ATOM    695  H   THR A 122       9.420 106.420  23.950  1.00  0.00           H
ATOM    696  CA  THR A 122       9.610 107.710  25.600  1.00  0.00           C
ATOM    697  HA  THR A 122       9.900 107.520  26.630  1.00  0.00           H
ATOM    698  CB  THR A 122      10.550 108.900  25.120  1.00  0.00           C
ATOM    699  HB  THR A 122      10.310 109.100  24.080  1.00  0.00           H
ATOM    700  CG2 THR A 122      10.310 110.100  26.050  1.00  0.00           C
ATOM    701 1HG2 THR A 122      10.520 109.760  27.070  1.00  0.00           H
ATOM    702 2HG2 THR A 122      11.110 110.820  25.910  1.00  0.00           H
ATOM    703 3HG2 THR A 122       9.370 110.620  25.880  1.00  0.00           H
ATOM    704  OG1 THR A 122      11.950 108.570  25.110  1.00  0.00           O
ATOM    705  HG1 THR A 122      12.380 109.210  24.530  1.00  0.00           H
ATOM    706  C   THR A 122       8.060 108.190  25.550  1.00  0.00           C
ATOM    707  O   THR A 122       7.490 108.210  24.430  1.00  0.00           O
ATOM    708  N   LEU A 123       7.480 108.530  26.710  1.00  0.00           N
ATOM    709  H   LEU A 123       8.010 108.410  27.560  1.00  0.00           H
ATOM    710  CA  LEU A 123       6.150 109.020  26.850  1.00  0.00           C
ATOM    711  HA  LEU A 123       5.580 108.750  25.960  1.00  0.00           H
ATOM    712  CB  LEU A 123       5.580 108.490  28.240  1.00  0.00           C
ATOM    713  HB1 LEU A 123       4.820 109.210  28.550  1.00  0.00           H
ATOM    714  HB2 LEU A 123       6.350 108.590  29.000  1.00  0.00           H
ATOM    715  CG  LEU A 123       5.020 107.150  28.080  1.00  0.00           C
ATOM    716  HG  LEU A 123       5.640 106.540  27.420  1.00  0.00           H
ATOM    717  CD1 LEU A 123       4.900 106.440  29.420  1.00  0.00           C
ATOM    718 1HD1 LEU A 123       4.820 105.360  29.350  1.00  0.00           H
ATOM    719 2HD1 LEU A 123       5.820 106.650  29.970  1.00  0.00           H
ATOM    720 3HD1 LEU A 123       4.110 106.890  30.020  1.00  0.00           H
ATOM    721  CD2 LEU A 123       3.660 107.120  27.420  1.00  0.00           C
ATOM    722 1HD2 LEU A 123       2.910 107.460  28.130  1.00  0.00           H
ATOM    723 2HD2 LEU A 123       3.680 107.510  26.400  1.00  0.00           H
ATOM    724 3HD2 LEU A 123       3.460 106.060  27.310  1.00  0.00           H
ATOM    725  C   LEU A 123       6.060 110.580  26.900  1.00  0.00           C
ATOM    726  O   LEU A 123       6.850 111.170  27.650  1.00  0.00           O
ATOM    727  N   TYR A 124       5.150 111.210  26.170  1.00  0.00           N
ATOM    728  H   TYR A 124       4.590 110.590  25.620  1.00  0.00           H
ATOM    729  CA  TYR A 124       4.870 112.620  26.020  1.00  0.00           C
ATOM    730  HA  TYR A 124       5.520 113.230  26.650  1.00  0.00           H
ATOM    731  CB  TYR A 124       5.250 113.040  24.570  1.00  0.00           C
ATOM    732  HB1 TYR A 124       4.930 114.080  24.450  1.00  0.00           H
ATOM    733  HB2 TYR A 124       4.670 112.470  23.840  1.00  0.00           H
ATOM    734  CG  TYR A 124       6.780 112.930  24.360  1.00  0.00           C
ATOM    735  CD1 TYR A 124       7.380 111.810  23.780  1.00  0.00           C
ATOM    736  HD1 TYR A 124       6.760 110.960  23.540  1.00  0.00           H
ATOM    737  CE1 TYR A 124       8.740 111.870  23.420  1.00  0.00           C
ATOM    738  HE1 TYR A 124       9.290 111.010  23.060  1.00  0.00           H
ATOM    739  CZ  TYR A 124       9.560 112.950  23.830  1.00  0.00           C
ATOM    740  OH  TYR A 124      10.910 112.840  23.690  1.00  0.00           O
ATOM    741  HH  TYR A 124      11.140 111.920  23.550  1.00  0.00           H
ATOM    742  CE2 TYR A 124       8.890 114.120  24.300  1.00  0.00           C
ATOM    743  HE2 TYR A 124       9.490 115.000  24.490  1.00  0.00           H
ATOM    744  CD2 TYR A 124       7.510 114.130  24.580  1.00  0.00           C
ATOM    745  HD2 TYR A 124       7.110 114.950  25.150  1.00  0.00           H
ATOM    746  C   TYR A 124       3.390 113.080  26.270  1.00  0.00           C
ATOM    747  O   TYR A 124       2.530 112.350  25.900  1.00  0.00           O
ATOM    748  N   GLU A 125       3.170 114.270  26.750  1.00  0.00           N
ATOM    749  H   GLU A 125       3.930 114.910  26.920  1.00  0.00           H
ATOM    750  CA  GLU A 125       1.820 114.910  26.760  1.00  0.00           C
ATOM    751  HA  GLU A 125       1.100 114.160  26.450  1.00  0.00           H
ATOM    752  CB  GLU A 125       1.470 115.310  28.200  1.00  0.00           C
ATOM    753  HB1 GLU A 125       1.220 114.370  28.690  1.00  0.00           H
ATOM    754  HB2 GLU A 125       0.520 115.830  28.210  1.00  0.00           H
ATOM    755  CG  GLU A 125       2.430 116.230  29.030  1.00  0.00           C
ATOM    756  HG1 GLU A 125       2.460 117.220  28.570  1.00  0.00           H
ATOM    757  HG2 GLU A 125       3.450 115.880  29.190  1.00  0.00           H
ATOM    758  CD  GLU A 125       2.010 116.690  30.420  1.00  0.00           C
ATOM    759  OE1 GLU A 125       0.850 116.520  30.840  1.00  0.00           O
ATOM    760  OE2 GLU A 125       2.880 117.230  31.150  1.00  0.00           O
ATOM    761  C   GLU A 125       1.720 116.160  25.870  1.00  0.00           C
ATOM    762  O   GLU A 125       2.720 116.860  25.680  1.00  0.00           O
ATOM    763  N   CYS A 126       0.560 116.400  25.260  1.00  0.00           N
ATOM    764  H   CYS A 126      -0.220 115.830  25.550  1.00  0.00           H
ATOM    765  CA  CYS A 126       0.260 117.770  24.810  1.00  0.00           C
ATOM    766  HA  CYS A 126       1.170 118.190  24.400  1.00  0.00           H
ATOM    767  CB  CYS A 126      -0.760 117.720  23.560  1.00  0.00           C
ATOM    768  HB1 CYS A 126      -1.040 118.710  23.190  1.00  0.00           H
ATOM    769  HB2 CYS A 126      -1.650 117.190  23.890  1.00  0.00           H
ATOM    770  SG  CYS A 126      -0.070 116.640  22.330  1.00  0.00           S
ATOM    771  HG  CYS A 126      -0.120 115.500  23.020  1.00  0.00           H
ATOM    772  C   CYS A 126      -0.200 118.680  25.960  1.00  0.00           C
ATOM    773  O   CYS A 126      -0.660 118.160  26.980  1.00  0.00           O
ATOM    774  N   HIS A 127      -0.170 119.980  25.730  1.00  0.00           N
ATOM    775  H   HIS A 127       0.310 120.280  24.900  1.00  0.00           H
ATOM    776  CA  HIS A 127      -0.680 121.040  26.600  1.00  0.00           C
ATOM    777  HA  HIS A 127      -1.590 120.710  27.110  1.00  0.00           H
ATOM    778  CB  HIS A 127       0.460 121.320  27.620  1.00  0.00           C
ATOM    779  HB1 HIS A 127       1.330 121.710  27.080  1.00  0.00           H
ATOM    780  HB2 HIS A 127       0.810 120.370  28.040  1.00  0.00           H
ATOM    781  CG  HIS A 127       0.140 122.270  28.700  1.00  0.00           C
ATOM    782  ND1 HIS A 127      -0.720 122.050  29.790  1.00  0.00           N
ATOM    783  CE1 HIS A 127      -0.900 123.240  30.340  1.00  0.00           C
ATOM    784  HE1 HIS A 127      -1.540 123.540  31.160  1.00  0.00           H
ATOM    785  NE2 HIS A 127      -0.140 124.160  29.770  1.00  0.00           N
ATOM    786  HE2 HIS A 127      -0.400 125.140  29.770  1.00  0.00           H
ATOM    787  CD2 HIS A 127       0.500 123.580  28.700  1.00  0.00           C
ATOM    788  HD2 HIS A 127       1.210 124.010  28.000  1.00  0.00           H
ATOM    789  C   HIS A 127      -1.040 122.280  25.840  1.00  0.00           C
ATOM    790  O   HIS A 127      -0.710 122.320  24.610  1.00  0.00           O
ATOM    791  N   SER A 128      -1.860 123.160  26.430  1.00  0.00           N
ATOM    792  H   SER A 128      -2.040 122.890  27.390  1.00  0.00           H
ATOM    793  CA  SER A 128      -2.360 124.320  25.760  1.00  0.00           C
ATOM    794  HA  SER A 128      -2.990 123.880  24.990  1.00  0.00           H
ATOM    795  CB  SER A 128      -3.160 125.100  26.790  1.00  0.00           C
ATOM    796  HB1 SER A 128      -2.480 125.260  27.620  1.00  0.00           H
ATOM    797  HB2 SER A 128      -4.040 124.550  27.160  1.00  0.00           H
ATOM    798  OG  SER A 128      -3.790 126.320  26.410  1.00  0.00           O
ATOM    799  HG  SER A 128      -4.490 126.070  25.800  1.00  0.00           H
ATOM    800  C   SER A 128      -1.360 125.160  24.990  1.00  0.00           C
ATOM    801  O   SER A 128      -0.180 125.070  25.190  1.00  0.00           O
ATOM    802  N   GLN A 129      -1.900 126.020  24.130  1.00  0.00           N
ATOM    803  H   GLN A 129      -2.900 126.040  24.030  1.00  0.00           H
ATOM    804  CA  GLN A 129      -1.110 126.910  23.210  1.00  0.00           C
ATOM    805  HA  GLN A 129      -1.820 127.250  22.460  1.00  0.00           H
ATOM    806  CB  GLN A 129      -0.420 128.090  23.880  1.00  0.00           C
ATOM    807  HB1 GLN A 129      -0.200 128.850  23.120  1.00  0.00           H
ATOM    808  HB2 GLN A 129       0.500 127.740  24.350  1.00  0.00           H
ATOM    809  CG  GLN A 129      -1.250 128.760  24.940  1.00  0.00           C
ATOM    810  HG1 GLN A 129      -0.700 129.570  25.420  1.00  0.00           H
ATOM    811  HG2 GLN A 129      -1.470 127.990  25.670  1.00  0.00           H
ATOM    812  CD  GLN A 129      -2.600 129.340  24.380  1.00  0.00           C
ATOM    813  OE1 GLN A 129      -2.690 129.910  23.330  1.00  0.00           O
ATOM    814  NE2 GLN A 129      -3.760 129.090  24.890  1.00  0.00           N
ATOM    815 1HE2 GLN A 129      -3.830 128.480  25.700  1.00  0.00           H
ATOM    816 2HE2 GLN A 129      -4.570 129.280  24.310  1.00  0.00           H
ATOM    817  C   GLN A 129      -0.080 126.120  22.340  1.00  0.00           C
ATOM    818  O   GLN A 129       0.940 126.670  21.990  1.00  0.00           O
ATOM    819  N   GLY A 130      -0.370 124.830  22.170  1.00  0.00           N
ATOM    820  H   GLY A 130      -1.260 124.480  22.470  1.00  0.00           H
ATOM    821  CA  GLY A 130       0.480 124.080  21.230  1.00  0.00           C
ATOM    822  HA1 GLY A 130       0.960 124.800  20.580  1.00  0.00           H
ATOM    823  HA2 GLY A 130      -0.130 123.310  20.770  1.00  0.00           H
ATOM    824  C   GLY A 130       1.640 123.410  21.830  1.00  0.00           C
ATOM    825  O   GLY A 130       2.180 122.490  21.170  1.00  0.00           O
ATOM    826  N   GLU A 131       2.000 123.590  23.110  1.00  0.00           N
ATOM    827  H   GLU A 131       1.300 124.090  23.640  1.00  0.00           H
ATOM    828  CA  GLU A 131       3.120 123.010  23.890  1.00  0.00           C
ATOM    829  HA  GLU A 131       4.060 123.380  23.470  1.00  0.00           H
ATOM    830  CB  GLU A 131       2.960 123.550  25.280  1.00  0.00           C
ATOM    831  HB1 GLU A 131       1.990 123.280  25.680  1.00  0.00           H
ATOM    832  HB2 GLU A 131       2.810 124.620  25.160  1.00  0.00           H
ATOM    833  CG  GLU A 131       4.070 123.320  26.370  1.00  0.00           C
ATOM    834  HG1 GLU A 131       4.220 122.240  26.400  1.00  0.00           H
ATOM    835  HG2 GLU A 131       3.580 123.680  27.270  1.00  0.00           H
ATOM    836  CD  GLU A 131       5.430 123.950  26.250  1.00  0.00           C
ATOM    837  OE1 GLU A 131       5.840 124.120  25.080  1.00  0.00           O
ATOM    838  OE2 GLU A 131       5.990 124.510  27.240  1.00  0.00           O
ATOM    839  C   GLU A 131       3.060 121.460  23.930  1.00  0.00           C
ATOM    840  O   GLU A 131       2.000 120.790  24.010  1.00  0.00           O
ATOM    841  N   ILE A 132       4.200 120.840  23.910  1.00  0.00           N
ATOM    842  H   ILE A 132       5.010 121.430  23.740  1.00  0.00           H
ATOM    843  CA  ILE A 132       4.480 119.380  24.110  1.00  0.00           C
ATOM    844  HA  ILE A 132       3.580 118.810  24.330  1.00  0.00           H
ATOM    845  CB  ILE A 132       5.290 118.770  22.910  1.00  0.00           C
ATOM    846  HB  ILE A 132       6.300 119.150  23.020  1.00  0.00           H
ATOM    847  CG2 ILE A 132       5.270 117.240  23.040  1.00  0.00           C
ATOM    848 1HG2 ILE A 132       4.280 116.790  22.940  1.00  0.00           H
ATOM    849 2HG2 ILE A 132       6.040 116.800  22.400  1.00  0.00           H
ATOM    850 3HG2 ILE A 132       5.530 116.860  24.030  1.00  0.00           H
ATOM    851  CG1 ILE A 132       4.770 119.110  21.500  1.00  0.00           C
ATOM    852 1HG1 ILE A 132       4.810 120.190  21.380  1.00  0.00           H
ATOM    853 2HG1 ILE A 132       3.750 118.790  21.280  1.00  0.00           H
ATOM    854  CD  ILE A 132       5.760 118.610  20.350  1.00  0.00           C
ATOM    855  HD1 ILE A 132       5.420 118.820  19.330  1.00  0.00           H
ATOM    856  HD2 ILE A 132       6.740 119.010  20.590  1.00  0.00           H
ATOM    857  HD3 ILE A 132       5.720 117.520  20.390  1.00  0.00           H
ATOM    858  C   ILE A 132       5.400 119.300  25.320  1.00  0.00           C
ATOM    859  O   ILE A 132       6.250 120.190  25.420  1.00  0.00           O
ATOM    860  N   ARG A 133       5.350 118.280  26.200  1.00  0.00           N
ATOM    861  H   ARG A 133       4.510 117.730  26.190  1.00  0.00           H
ATOM    862  CA  ARG A 133       6.210 118.080  27.400  1.00  0.00           C
ATOM    863  HA  ARG A 133       7.130 118.550  27.030  1.00  0.00           H
ATOM    864  CB  ARG A 133       5.450 118.710  28.570  1.00  0.00           C
ATOM    865  HB1 ARG A 133       5.750 118.220  29.490  1.00  0.00           H
ATOM    866  HB2 ARG A 133       4.380 118.600  28.450  1.00  0.00           H
ATOM    867  CG  ARG A 133       5.780 120.230  28.720  1.00  0.00           C
ATOM    868  HG1 ARG A 133       5.340 120.720  27.840  1.00  0.00           H
ATOM    869  HG2 ARG A 133       6.850 120.360  28.580  1.00  0.00           H
ATOM    870  CD  ARG A 133       5.290 120.840  30.080  1.00  0.00           C
ATOM    871  HD1 ARG A 133       5.200 121.930  29.990  1.00  0.00           H
ATOM    872  HD2 ARG A 133       6.030 120.720  30.870  1.00  0.00           H
ATOM    873  NE  ARG A 133       4.010 120.190  30.490  1.00  0.00           N
ATOM    874  HE  ARG A 133       4.120 119.190  30.650  1.00  0.00           H
ATOM    875  CZ  ARG A 133       3.020 120.790  31.070  1.00  0.00           C
ATOM    876  NH1 ARG A 133       2.960 122.100  31.230  1.00  0.00           N
ATOM    877 1HH1 ARG A 133       3.580 122.760  30.790  1.00  0.00           H
ATOM    878 2HH1 ARG A 133       2.180 122.490  31.730  1.00  0.00           H
ATOM    879  NH2 ARG A 133       2.110 120.070  31.660  1.00  0.00           N
ATOM    880 1HH2 ARG A 133       2.140 119.090  31.410  1.00  0.00           H
ATOM    881 2HH2 ARG A 133       1.370 120.410  32.260  1.00  0.00           H
ATOM    882  C   ARG A 133       6.560 116.610  27.610  1.00  0.00           C
ATOM    883  O   ARG A 133       5.810 115.680  27.320  1.00  0.00           O
ATOM    884  N   LEU A 134       7.830 116.410  28.090  1.00  0.00           N
ATOM    885  H   LEU A 134       8.370 117.230  28.300  1.00  0.00           H
ATOM    886  CA  LEU A 134       8.380 115.080  28.360  1.00  0.00           C
ATOM    887  HA  LEU A 134       7.960 114.460  27.570  1.00  0.00           H
ATOM    888  CB  LEU A 134       9.920 115.150  28.190  1.00  0.00           C
ATOM    889  HB1 LEU A 134      10.340 115.650  29.070  1.00  0.00           H
ATOM    890  HB2 LEU A 134      10.050 115.730  27.270  1.00  0.00           H
ATOM    891  CG  LEU A 134      10.580 113.770  28.010  1.00  0.00           C
ATOM    892  HG  LEU A 134       9.950 113.160  27.360  1.00  0.00           H
ATOM    893  CD1 LEU A 134      11.870 113.840  27.270  1.00  0.00           C
ATOM    894 1HD1 LEU A 134      12.380 114.680  27.740  1.00  0.00           H
ATOM    895 2HD1 LEU A 134      12.370 112.870  27.320  1.00  0.00           H
ATOM    896 3HD1 LEU A 134      11.670 114.040  26.210  1.00  0.00           H
ATOM    897  CD2 LEU A 134      10.810 112.960  29.330  1.00  0.00           C
ATOM    898 1HD2 LEU A 134      11.400 112.090  29.060  1.00  0.00           H
ATOM    899 2HD2 LEU A 134      11.350 113.630  30.000  1.00  0.00           H
ATOM    900 3HD2 LEU A 134       9.860 112.620  29.730  1.00  0.00           H
ATOM    901  C   LEU A 134       7.770 114.460  29.620  1.00  0.00           C
ATOM    902  O   LEU A 134       7.710 115.240  30.640  1.00  0.00           O
ATOM    903  N   LEU A 135       7.310 113.220  29.590  1.00  0.00           N
ATOM    904  H   LEU A 135       7.200 112.750  28.700  1.00  0.00           H
ATOM    905  CA  LEU A 135       6.910 112.460  30.780  1.00  0.00           C
ATOM    906  HA  LEU A 135       6.800 113.150  31.620  1.00  0.00           H
ATOM    907  CB  LEU A 135       5.500 111.840  30.550  1.00  0.00           C
ATOM    908  HB1 LEU A 135       5.160 111.350  31.470  1.00  0.00           H
ATOM    909  HB2 LEU A 135       5.670 111.060  29.820  1.00  0.00           H
ATOM    910  CG  LEU A 135       4.330 112.740  30.080  1.00  0.00           C
ATOM    911  HG  LEU A 135       4.620 113.240  29.150  1.00  0.00           H
ATOM    912  CD1 LEU A 135       3.020 111.920  29.880  1.00  0.00           C
ATOM    913 1HD1 LEU A 135       2.310 112.620  29.430  1.00  0.00           H
ATOM    914 2HD1 LEU A 135       3.280 111.150  29.160  1.00  0.00           H
ATOM    915 3HD1 LEU A 135       2.660 111.400  30.770  1.00  0.00           H
ATOM    916  CD2 LEU A 135       4.100 113.730  31.250  1.00  0.00           C
ATOM    917 1HD2 LEU A 135       4.970 114.390  31.270  1.00  0.00           H
ATOM    918 2HD2 LEU A 135       3.250 114.400  31.110  1.00  0.00           H
ATOM    919 3HD2 LEU A 135       4.020 113.200  32.200  1.00  0.00           H
ATOM    920  C   LEU A 135       7.960 111.510  31.370  1.00  0.00           C
ATOM    921  O   LEU A 135       8.570 112.020  32.310  1.00  0.00           O
ATOM    922  N   GLN A 136       8.180 110.320  30.800  1.00  0.00           N
ATOM    923  H   GLN A 136       7.750 110.210  29.900  1.00  0.00           H
ATOM    924  CA  GLN A 136       8.960 109.200  31.350  1.00  0.00           C
ATOM    925  HA  GLN A 136       9.860 109.560  31.860  1.00  0.00           H
ATOM    926  CB  GLN A 136       8.090 108.330  32.240  1.00  0.00           C
ATOM    927  HB1 GLN A 136       8.740 107.610  32.750  1.00  0.00           H
ATOM    928  HB2 GLN A 136       7.400 107.750  31.620  1.00  0.00           H
ATOM    929  CG  GLN A 136       7.340 109.070  33.330  1.00  0.00           C
ATOM    930  HG1 GLN A 136       6.570 109.710  32.900  1.00  0.00           H
ATOM    931  HG2 GLN A 136       8.030 109.780  33.790  1.00  0.00           H
ATOM    932  CD  GLN A 136       6.730 108.250  34.450  1.00  0.00           C
ATOM    933  OE1 GLN A 136       5.650 108.490  34.920  1.00  0.00           O
ATOM    934  NE2 GLN A 136       7.350 107.090  34.900  1.00  0.00           N
ATOM    935 1HE2 GLN A 136       8.170 106.740  34.430  1.00  0.00           H
ATOM    936 2HE2 GLN A 136       6.800 106.570  35.560  1.00  0.00           H
ATOM    937  C   GLN A 136       9.530 108.390  30.200  1.00  0.00           C
ATOM    938  O   GLN A 136       9.050 108.540  29.100  1.00  0.00           O
ATOM    939  N   SER A 137      10.640 107.660  30.460  1.00  0.00           N
ATOM    940  H   SER A 137      10.950 107.770  31.410  1.00  0.00           H
ATOM    941  CA  SER A 137      11.340 106.880  29.450  1.00  0.00           C
ATOM    942  HA  SER A 137      10.670 106.740  28.600  1.00  0.00           H
ATOM    943  CB  SER A 137      12.550 107.610  28.850  1.00  0.00           C
ATOM    944  HB1 SER A 137      13.290 107.720  29.650  1.00  0.00           H
ATOM    945  HB2 SER A 137      12.170 108.600  28.600  1.00  0.00           H
ATOM    946  OG  SER A 137      13.110 106.990  27.700  1.00  0.00           O
ATOM    947  HG  SER A 137      12.410 107.000  27.040  1.00  0.00           H
ATOM    948  C   SER A 137      11.780 105.500  29.890  1.00  0.00           C
ATOM    949  O   SER A 137      12.240 105.380  31.030  1.00  0.00           O
ATOM    950  N   TYR A 138      11.800 104.520  29.000  1.00  0.00           N
ATOM    951  H   TYR A 138      11.680 104.860  28.060  1.00  0.00           H
ATOM    952  CA  TYR A 138      12.380 103.180  29.180  1.00  0.00           C
ATOM    953  HA  TYR A 138      12.760 103.140  30.200  1.00  0.00           H
ATOM    954  CB  TYR A 138      11.290 102.070  29.120  1.00  0.00           C
ATOM    955  HB1 TYR A 138      10.670 102.270  28.240  1.00  0.00           H
ATOM    956  HB2 TYR A 138      10.810 102.030  30.090  1.00  0.00           H
ATOM    957  CG  TYR A 138      11.720 100.590  28.870  1.00  0.00           C
ATOM    958  CD1 TYR A 138      11.710  99.720  29.970  1.00  0.00           C
ATOM    959  HD1 TYR A 138      11.330 100.180  30.870  1.00  0.00           H
ATOM    960  CE1 TYR A 138      12.170  98.390  29.820  1.00  0.00           C
ATOM    961  HE1 TYR A 138      12.150  97.700  30.650  1.00  0.00           H
ATOM    962  CZ  TYR A 138      12.690  97.970  28.570  1.00  0.00           C
ATOM    963  OH  TYR A 138      13.460  96.830  28.450  1.00  0.00           O
ATOM    964  HH  TYR A 138      13.440  96.440  29.320  1.00  0.00           H
ATOM    965  CE2 TYR A 138      12.590  98.810  27.460  1.00  0.00           C
ATOM    966  HE2 TYR A 138      12.870  98.420  26.490  1.00  0.00           H
ATOM    967  CD2 TYR A 138      12.230 100.150  27.650  1.00  0.00           C
ATOM    968  HD2 TYR A 138      12.140 100.900  26.880  1.00  0.00           H
ATOM    969  C   TYR A 138      13.520 102.990  28.180  1.00  0.00           C
ATOM    970  O   TYR A 138      13.370 103.520  27.050  1.00  0.00           O
ATOM    971  N   VAL A 139      14.600 102.290  28.530  1.00  0.00           N
ATOM    972  H   VAL A 139      14.830 102.130  29.500  1.00  0.00           H
ATOM    973  CA  VAL A 139      15.500 101.690  27.540  1.00  0.00           C
ATOM    974  HA  VAL A 139      15.110 101.760  26.520  1.00  0.00           H
ATOM    975  CB  VAL A 139      16.940 102.340  27.480  1.00  0.00           C
ATOM    976  HB  VAL A 139      17.630 101.590  27.090  1.00  0.00           H
ATOM    977  CG1 VAL A 139      17.040 103.570  26.500  1.00  0.00           C
ATOM    978 1HG1 VAL A 139      18.040 104.010  26.560  1.00  0.00           H
ATOM    979 2HG1 VAL A 139      16.840 103.290  25.470  1.00  0.00           H
ATOM    980 3HG1 VAL A 139      16.230 104.260  26.740  1.00  0.00           H
ATOM    981  CG2 VAL A 139      17.560 102.780  28.790  1.00  0.00           C
ATOM    982 1HG2 VAL A 139      16.910 103.470  29.320  1.00  0.00           H
ATOM    983 2HG2 VAL A 139      17.740 101.890  29.390  1.00  0.00           H
ATOM    984 3HG2 VAL A 139      18.490 103.280  28.520  1.00  0.00           H
ATOM    985  C   VAL A 139      15.710 100.180  27.850  1.00  0.00           C
ATOM    986  O   VAL A 139      15.520  99.720  29.000  1.00  0.00           O
ATOM    987  N   ASP A 140      16.100  99.450  26.790  1.00  0.00           N
ATOM    988  H   ASP A 140      16.100  99.880  25.870  1.00  0.00           H
ATOM    989  CA  ASP A 140      16.580  98.100  26.950  1.00  0.00           C
ATOM    990  HA  ASP A 140      16.030  97.590  27.740  1.00  0.00           H
ATOM    991  CB  ASP A 140      16.180  97.390  25.700  1.00  0.00           C
ATOM    992  HB1 ASP A 140      16.900  97.510  24.890  1.00  0.00           H
ATOM    993  HB2 ASP A 140      15.170  97.690  25.420  1.00  0.00           H
ATOM    994  CG  ASP A 140      16.000  95.880  25.850  1.00  0.00           C
ATOM    995  OD1 ASP A 140      15.060  95.320  25.210  1.00  0.00           O
ATOM    996  OD2 ASP A 140      16.700  95.220  26.680  1.00  0.00           O
ATOM    997  C   ASP A 140      18.120  97.990  27.110  1.00  0.00           C
ATOM    998  O   ASP A 140      18.830  98.940  26.770  1.00  0.00           O
ATOM    999  N   ALA A 141      18.680  96.880  27.610  1.00  0.00           N
ATOM   1000  H   ALA A 141      18.080  96.070  27.700  1.00  0.00           H
ATOM   1001  CA  ALA A 141      20.090  96.710  27.910  1.00  0.00           C
ATOM   1002  HA  ALA A 141      20.440  97.540  28.520  1.00  0.00           H
ATOM   1003  CB  ALA A 141      20.230  95.490  28.800  1.00  0.00           C
ATOM   1004  HB1 ALA A 141      19.800  95.580  29.800  1.00  0.00           H
ATOM   1005  HB2 ALA A 141      19.710  94.690  28.260  1.00  0.00           H
ATOM   1006  HB3 ALA A 141      21.270  95.280  29.050  1.00  0.00           H
ATOM   1007  C   ALA A 141      21.000  96.620  26.590  1.00  0.00           C
ATOM   1008  O   ALA A 141      22.160  96.910  26.560  1.00  0.00           O
ATOM   1009  N   ASP A 142      20.370  96.180  25.570  1.00  0.00           N
ATOM   1010  H   ASP A 142      19.370  96.100  25.710  1.00  0.00           H
ATOM   1011  CA  ASP A 142      20.830  96.050  24.210  1.00  0.00           C
ATOM   1012  HA  ASP A 142      21.690  95.380  24.170  1.00  0.00           H
ATOM   1013  CB  ASP A 142      19.700  95.310  23.360  1.00  0.00           C
ATOM   1014  HB1 ASP A 142      18.860  95.960  23.130  1.00  0.00           H
ATOM   1015  HB2 ASP A 142      19.300  94.550  24.030  1.00  0.00           H
ATOM   1016  CG  ASP A 142      20.200  94.610  22.140  1.00  0.00           C
ATOM   1017  OD1 ASP A 142      21.200  95.000  21.500  1.00  0.00           O
ATOM   1018  OD2 ASP A 142      19.630  93.530  21.880  1.00  0.00           O
ATOM   1019  C   ASP A 142      21.080  97.440  23.590  1.00  0.00           C
ATOM   1020  O   ASP A 142      20.190  98.210  23.300  1.00  0.00           O
ATOM   1021  N   ALA A 143      22.380  97.650  23.250  1.00  0.00           N
ATOM   1022  H   ALA A 143      23.050  96.930  23.480  1.00  0.00           H
ATOM   1023  CA  ALA A 143      22.850  98.860  22.490  1.00  0.00           C
ATOM   1024  HA  ALA A 143      22.150  99.640  22.790  1.00  0.00           H
ATOM   1025  CB  ALA A 143      24.310  99.230  22.990  1.00  0.00           C
ATOM   1026  HB1 ALA A 143      24.690 100.140  22.540  1.00  0.00           H
ATOM   1027  HB2 ALA A 143      24.400  99.140  24.070  1.00  0.00           H
ATOM   1028  HB3 ALA A 143      24.890  98.380  22.620  1.00  0.00           H
ATOM   1029  C   ALA A 143      22.800  98.790  20.990  1.00  0.00           C
ATOM   1030  O   ALA A 143      23.380  99.590  20.300  1.00  0.00           O
ATOM   1031  N   ASP A 144      22.090  97.760  20.490  1.00  0.00           N
ATOM   1032  H   ASP A 144      21.670  97.110  21.150  1.00  0.00           H
ATOM   1033  CA  ASP A 144      21.770  97.590  19.080  1.00  0.00           C
ATOM   1034  HA  ASP A 144      21.740  98.630  18.730  1.00  0.00           H
ATOM   1035  CB  ASP A 144      22.940  96.800  18.370  1.00  0.00           C
ATOM   1036  HB1 ASP A 144      22.770  95.760  18.620  1.00  0.00           H
ATOM   1037  HB2 ASP A 144      23.910  97.140  18.730  1.00  0.00           H
ATOM   1038  CG  ASP A 144      22.970  96.950  16.870  1.00  0.00           C
ATOM   1039  OD1 ASP A 144      22.820  95.880  16.200  1.00  0.00           O
ATOM   1040  OD2 ASP A 144      23.100  97.990  16.260  1.00  0.00           O
ATOM   1041  C   ASP A 144      20.400  97.020  18.740  1.00  0.00           C
ATOM   1042  O   ASP A 144      20.210  96.580  17.600  1.00  0.00           O
ATOM   1043  N   GLU A 145      19.470  97.050  19.750  1.00  0.00           N
ATOM   1044  H   GLU A 145      19.800  97.170  20.700  1.00  0.00           H
ATOM   1045  CA  GLU A 145      18.010  96.960  19.490  1.00  0.00           C
ATOM   1046  HA  GLU A 145      17.930  96.070  18.860  1.00  0.00           H
ATOM   1047  CB  GLU A 145      17.300  96.670  20.860  1.00  0.00           C
ATOM   1048  HB1 GLU A 145      17.750  97.440  21.480  1.00  0.00           H
ATOM   1049  HB2 GLU A 145      17.640  95.680  21.160  1.00  0.00           H
ATOM   1050  CG  GLU A 145      15.760  96.620  20.930  1.00  0.00           C
ATOM   1051  HG1 GLU A 145      15.270  97.550  20.630  1.00  0.00           H
ATOM   1052  HG2 GLU A 145      15.420  96.490  21.960  1.00  0.00           H
ATOM   1053  CD  GLU A 145      15.080  95.530  20.050  1.00  0.00           C
ATOM   1054  OE1 GLU A 145      15.290  95.500  18.800  1.00  0.00           O
ATOM   1055  OE2 GLU A 145      14.340  94.630  20.580  1.00  0.00           O
ATOM   1056  C   GLU A 145      17.410  98.190  18.750  1.00  0.00           C
ATOM   1057  O   GLU A 145      17.860  99.310  18.880  1.00  0.00           O
ATOM   1058  N   ASN A 146      16.300  97.990  18.080  1.00  0.00           N
ATOM   1059  H   ASN A 146      15.950  97.050  18.160  1.00  0.00           H
ATOM   1060  CA  ASN A 146      15.470  98.920  17.320  1.00  0.00           C
ATOM   1061  HA  ASN A 146      15.680  99.880  17.800  1.00  0.00           H
ATOM   1062  CB  ASN A 146      15.770  98.930  15.830  1.00  0.00           C
ATOM   1063  HB1 ASN A 146      14.930  99.380  15.300  1.00  0.00           H
ATOM   1064  HB2 ASN A 146      15.820  97.880  15.530  1.00  0.00           H
ATOM   1065  CG  ASN A 146      16.980  99.700  15.400  1.00  0.00           C
ATOM   1066  OD1 ASN A 146      17.150 100.940  15.420  1.00  0.00           O
ATOM   1067  ND2 ASN A 146      17.970  99.040  14.830  1.00  0.00           N
ATOM   1068 1HD2 ASN A 146      17.880  98.030  14.840  1.00  0.00           H
ATOM   1069 2HD2 ASN A 146      18.640  99.570  14.310  1.00  0.00           H
ATOM   1070  C   ASN A 146      14.010  98.530  17.540  1.00  0.00           C
ATOM   1071  O   ASN A 146      13.420  97.820  16.740  1.00  0.00           O
ATOM   1072  N   PHE A 147      13.390  98.990  18.600  1.00  0.00           N
ATOM   1073  H   PHE A 147      13.840  99.720  19.120  1.00  0.00           H
ATOM   1074  CA  PHE A 147      11.890  98.900  18.740  1.00  0.00           C
ATOM   1075  HA  PHE A 147      11.540  97.860  18.730  1.00  0.00           H
ATOM   1076  CB  PHE A 147      11.600  99.440  20.160  1.00  0.00           C
ATOM   1077  HB1 PHE A 147      10.540  99.360  20.410  1.00  0.00           H
ATOM   1078  HB2 PHE A 147      11.860 100.500  20.190  1.00  0.00           H
ATOM   1079  CG  PHE A 147      12.200  98.730  21.240  1.00  0.00           C
ATOM   1080  CD1 PHE A 147      11.810  97.420  21.520  1.00  0.00           C
ATOM   1081  HD1 PHE A 147      11.320  96.840  20.760  1.00  0.00           H
ATOM   1082  CE1 PHE A 147      12.120  96.840  22.740  1.00  0.00           C
ATOM   1083  HE1 PHE A 147      11.870  95.810  22.950  1.00  0.00           H
ATOM   1084  CZ  PHE A 147      12.870  97.580  23.680  1.00  0.00           C
ATOM   1085  HZ  PHE A 147      12.990  97.160  24.670  1.00  0.00           H
ATOM   1086  CE2 PHE A 147      13.330  98.870  23.370  1.00  0.00           C
ATOM   1087  HE2 PHE A 147      13.910  99.440  24.080  1.00  0.00           H
ATOM   1088  CD2 PHE A 147      12.890  99.500  22.170  1.00  0.00           C
ATOM   1089  HD2 PHE A 147      13.050 100.570  22.070  1.00  0.00           H
ATOM   1090  C   PHE A 147      11.140  99.710  17.650  1.00  0.00           C
ATOM   1091  O   PHE A 147      11.040 100.940  17.700  1.00  0.00           O
ATOM   1092  N   TYR A 148      10.640  99.030  16.600  1.00  0.00           N
ATOM   1093  H   TYR A 148      10.890  98.050  16.500  1.00  0.00           H
ATOM   1094  CA  TYR A 148       9.950  99.610  15.470  1.00  0.00           C
ATOM   1095  HA  TYR A 148      10.560 100.410  15.050  1.00  0.00           H
ATOM   1096  CB  TYR A 148       9.930  98.510  14.360  1.00  0.00           C
ATOM   1097  HB1 TYR A 148       9.320  98.890  13.540  1.00  0.00           H
ATOM   1098  HB2 TYR A 148       9.430  97.670  14.840  1.00  0.00           H
ATOM   1099  CG  TYR A 148      11.330  98.000  13.950  1.00  0.00           C
ATOM   1100  CD1 TYR A 148      12.340  98.820  13.420  1.00  0.00           C
ATOM   1101  HD1 TYR A 148      12.170  99.880  13.300  1.00  0.00           H
ATOM   1102  CE1 TYR A 148      13.610  98.340  13.080  1.00  0.00           C
ATOM   1103  HE1 TYR A 148      14.260  99.060  12.600  1.00  0.00           H
ATOM   1104  CZ  TYR A 148      13.900  97.050  13.370  1.00  0.00           C
ATOM   1105  OH  TYR A 148      15.040  96.460  12.880  1.00  0.00           O
ATOM   1106  HH  TYR A 148      15.630  97.030  12.390  1.00  0.00           H
ATOM   1107  CE2 TYR A 148      12.980  96.160  13.930  1.00  0.00           C
ATOM   1108  HE2 TYR A 148      13.230  95.110  14.010  1.00  0.00           H
ATOM   1109  CD2 TYR A 148      11.670  96.640  14.150  1.00  0.00           C
ATOM   1110  HD2 TYR A 148      10.930  96.030  14.650  1.00  0.00           H
ATOM   1111  C   TYR A 148       8.490 100.050  15.720  1.00  0.00           C
ATOM   1112  O   TYR A 148       8.100 100.990  15.070  1.00  0.00           O
ATOM   1113  N   THR A 149       7.750  99.450  16.700  1.00  0.00           N
ATOM   1114  H   THR A 149       8.140  98.820  17.370  1.00  0.00           H
ATOM   1115  CA  THR A 149       6.210  99.480  16.740  1.00  0.00           C
ATOM   1116  HA  THR A 149       5.990 100.450  16.310  1.00  0.00           H
ATOM   1117  CB  THR A 149       5.640  98.370  15.890  1.00  0.00           C
ATOM   1118  HB  THR A 149       6.160  98.420  14.930  1.00  0.00           H
ATOM   1119  CG2 THR A 149       5.770  97.030  16.570  1.00  0.00           C
ATOM   1120 1HG2 THR A 149       6.660  96.890  17.190  1.00  0.00           H
ATOM   1121 2HG2 THR A 149       4.930  96.850  17.230  1.00  0.00           H
ATOM   1122 3HG2 THR A 149       5.780  96.300  15.760  1.00  0.00           H
ATOM   1123  OG1 THR A 149       4.300  98.640  15.620  1.00  0.00           O
ATOM   1124  HG1 THR A 149       4.200  99.240  14.870  1.00  0.00           H
ATOM   1125  C   THR A 149       5.700  99.380  18.230  1.00  0.00           C
ATOM   1126  O   THR A 149       6.310  98.800  19.140  1.00  0.00           O
ATOM   1127  N   CYS A 150       4.550 100.030  18.530  1.00  0.00           N
ATOM   1128  H   CYS A 150       4.080 100.490  17.760  1.00  0.00           H
ATOM   1129  CA  CYS A 150       4.070 100.130  19.880  1.00  0.00           C
ATOM   1130  HA  CYS A 150       4.470  99.280  20.430  1.00  0.00           H
ATOM   1131  CB  CYS A 150       4.520 101.440  20.520  1.00  0.00           C
ATOM   1132  HB1 CYS A 150       5.600 101.530  20.460  1.00  0.00           H
ATOM   1133  HB2 CYS A 150       4.150 101.390  21.540  1.00  0.00           H
ATOM   1134  SG  CYS A 150       3.790 102.920  19.790  1.00  0.00           S
ATOM   1135  HG  CYS A 150       3.990 102.690  18.490  1.00  0.00           H
ATOM   1136  C   CYS A 150       2.550 100.030  19.890  1.00  0.00           C
ATOM   1137  O   CYS A 150       1.860 100.180  18.890  1.00  0.00           O
ATOM   1138  N   ALA A 151       1.980  99.780  21.050  1.00  0.00           N
ATOM   1139  H   ALA A 151       2.520  99.490  21.850  1.00  0.00           H
ATOM   1140  CA  ALA A 151       0.590  99.640  21.260  1.00  0.00           C
ATOM   1141  HA  ALA A 151       0.090 100.500  20.820  1.00  0.00           H
ATOM   1142  CB  ALA A 151       0.110  98.370  20.570  1.00  0.00           C
ATOM   1143  HB1 ALA A 151       0.820  97.580  20.800  1.00  0.00           H
ATOM   1144  HB2 ALA A 151      -0.820  98.040  21.010  1.00  0.00           H
ATOM   1145  HB3 ALA A 151       0.110  98.490  19.480  1.00  0.00           H
ATOM   1146  C   ALA A 151       0.220  99.610  22.720  1.00  0.00           C
ATOM   1147  O   ALA A 151       0.810  98.900  23.540  1.00  0.00           O
ATOM   1148  N   TRP A 152      -0.880 100.310  22.990  1.00  0.00           N
ATOM   1149  H   TRP A 152      -1.240 100.890  22.240  1.00  0.00           H
ATOM   1150  CA  TRP A 152      -1.520 100.330  24.270  1.00  0.00           C
ATOM   1151  HA  TRP A 152      -0.860 100.210  25.120  1.00  0.00           H
ATOM   1152  CB  TRP A 152      -2.170 101.690  24.340  1.00  0.00           C
ATOM   1153  HB1 TRP A 152      -2.830 101.670  25.210  1.00  0.00           H
ATOM   1154  HB2 TRP A 152      -2.720 101.940  23.430  1.00  0.00           H
ATOM   1155  CG  TRP A 152      -1.280 102.850  24.470  1.00  0.00           C
ATOM   1156  CD1 TRP A 152      -0.760 103.620  23.450  1.00  0.00           C
ATOM   1157  HD1 TRP A 152      -0.830 103.460  22.390  1.00  0.00           H
ATOM   1158  NE1 TRP A 152       0.020 104.620  23.980  1.00  0.00           N
ATOM   1159  HE1 TRP A 152       0.520 105.270  23.390  1.00  0.00           H
ATOM   1160  CE2 TRP A 152       0.160 104.420  25.340  1.00  0.00           C
ATOM   1161  CZ2 TRP A 152       0.840 105.150  26.280  1.00  0.00           C
ATOM   1162  HZ2 TRP A 152       1.470 105.980  26.010  1.00  0.00           H
ATOM   1163  CH2 TRP A 152       0.680 104.910  27.660  1.00  0.00           C
ATOM   1164  HH2 TRP A 152       1.130 105.580  28.370  1.00  0.00           H
ATOM   1165  CZ3 TRP A 152      -0.150 103.870  28.060  1.00  0.00           C
ATOM   1166  HZ3 TRP A 152      -0.420 103.780  29.100  1.00  0.00           H
ATOM   1167  CE3 TRP A 152      -0.910 103.090  27.050  1.00  0.00           C
ATOM   1168  HE3 TRP A 152      -1.620 102.340  27.340  1.00  0.00           H
ATOM   1169  CD2 TRP A 152      -0.660 103.320  25.710  1.00  0.00           C
ATOM   1170  C   TRP A 152      -2.690  99.340  24.510  1.00  0.00           C
ATOM   1171  O   TRP A 152      -3.400  98.940  23.580  1.00  0.00           O
ATOM   1172  N   THR A 153      -2.910  99.080  25.820  1.00  0.00           N
ATOM   1173  H   THR A 153      -2.230  99.290  26.530  1.00  0.00           H
ATOM   1174  CA  THR A 153      -4.160  98.510  26.310  1.00  0.00           C
ATOM   1175  HA  THR A 153      -4.980  98.770  25.640  1.00  0.00           H
ATOM   1176  CB  THR A 153      -4.120  96.950  26.280  1.00  0.00           C
ATOM   1177  HB  THR A 153      -3.860  96.640  25.260  1.00  0.00           H
ATOM   1178  CG2 THR A 153      -3.040  96.430  27.210  1.00  0.00           C
ATOM   1179 1HG2 THR A 153      -3.130  96.850  28.210  1.00  0.00           H
ATOM   1180 2HG2 THR A 153      -3.060  95.340  27.250  1.00  0.00           H
ATOM   1181 3HG2 THR A 153      -2.080  96.780  26.850  1.00  0.00           H
ATOM   1182  OG1 THR A 153      -5.260  96.340  26.810  1.00  0.00           O
ATOM   1183  HG1 THR A 153      -5.570  95.650  26.210  1.00  0.00           H
ATOM   1184  C   THR A 153      -4.590  99.080  27.740  1.00  0.00           C
ATOM   1185  O   THR A 153      -3.710  99.610  28.430  1.00  0.00           O
ATOM   1186  N   TYR A 154      -5.820  98.930  28.210  1.00  0.00           N
ATOM   1187  H   TYR A 154      -6.460  98.400  27.640  1.00  0.00           H
ATOM   1188  CA  TYR A 154      -6.160  99.030  29.600  1.00  0.00           C
ATOM   1189  HA  TYR A 154      -5.280  99.200  30.220  1.00  0.00           H
ATOM   1190  CB  TYR A 154      -7.350  99.980  29.900  1.00  0.00           C
ATOM   1191  HB1 TYR A 154      -8.280  99.720  29.410  1.00  0.00           H
ATOM   1192  HB2 TYR A 154      -7.210 100.950  29.410  1.00  0.00           H
ATOM   1193  CG  TYR A 154      -7.590 100.110  31.360  1.00  0.00           C
ATOM   1194  CD1 TYR A 154      -6.940 101.240  31.930  1.00  0.00           C
ATOM   1195  HD1 TYR A 154      -6.240 101.820  31.360  1.00  0.00           H
ATOM   1196  CE1 TYR A 154      -7.190 101.500  33.260  1.00  0.00           C
ATOM   1197  HE1 TYR A 154      -6.760 102.400  33.680  1.00  0.00           H
ATOM   1198  CZ  TYR A 154      -8.040 100.660  34.050  1.00  0.00           C
ATOM   1199  OH  TYR A 154      -8.330 101.050  35.380  1.00  0.00           O
ATOM   1200  HH  TYR A 154      -7.890 101.820  35.740  1.00  0.00           H
ATOM   1201  CE2 TYR A 154      -8.710  99.630  33.420  1.00  0.00           C
ATOM   1202  HE2 TYR A 154      -9.530  99.100  33.880  1.00  0.00           H
ATOM   1203  CD2 TYR A 154      -8.540  99.310  32.100  1.00  0.00           C
ATOM   1204  HD2 TYR A 154      -9.100  98.480  31.690  1.00  0.00           H
ATOM   1205  C   TYR A 154      -6.710  97.610  29.930  1.00  0.00           C
ATOM   1206  O   TYR A 154      -7.750  97.230  29.450  1.00  0.00           O
ATOM   1207  N   ASP A 155      -6.110  96.930  30.870  1.00  0.00           N
ATOM   1208  H   ASP A 155      -5.390  97.480  31.310  1.00  0.00           H
ATOM   1209  CA  ASP A 155      -6.670  95.710  31.450  1.00  0.00           C
ATOM   1210  HA  ASP A 155      -7.110  95.050  30.700  1.00  0.00           H
ATOM   1211  CB  ASP A 155      -5.450  94.960  32.030  1.00  0.00           C
ATOM   1212  HB1 ASP A 155      -4.920  95.580  32.750  1.00  0.00           H
ATOM   1213  HB2 ASP A 155      -4.790  94.590  31.240  1.00  0.00           H
ATOM   1214  CG  ASP A 155      -5.920  93.770  32.780  1.00  0.00           C
ATOM   1215  OD1 ASP A 155      -5.160  93.380  33.660  1.00  0.00           O
ATOM   1216  OD2 ASP A 155      -6.970  93.210  32.390  1.00  0.00           O
ATOM   1217  C   ASP A 155      -7.750  95.960  32.570  1.00  0.00           C
ATOM   1218  O   ASP A 155      -7.370  96.440  33.620  1.00  0.00           O
ATOM   1219  N   SER A 156      -9.010  95.520  32.410  1.00  0.00           N
ATOM   1220  H   SER A 156      -9.300  95.110  31.540  1.00  0.00           H
ATOM   1221  CA  SER A 156     -10.010  95.530  33.540  1.00  0.00           C
ATOM   1222  HA  SER A 156     -10.150  96.570  33.820  1.00  0.00           H
ATOM   1223  CB  SER A 156     -11.360  95.080  33.100  1.00  0.00           C
ATOM   1224  HB1 SER A 156     -11.680  95.770  32.320  1.00  0.00           H
ATOM   1225  HB2 SER A 156     -11.980  95.190  34.000  1.00  0.00           H
ATOM   1226  OG  SER A 156     -11.490  93.760  32.620  1.00  0.00           O
ATOM   1227  HG  SER A 156     -11.650  93.270  33.420  1.00  0.00           H
ATOM   1228  C   SER A 156      -9.560  94.670  34.760  1.00  0.00           C
ATOM   1229  O   SER A 156      -9.960  95.070  35.850  1.00  0.00           O
ATOM   1230  N   ASN A 157      -8.850  93.480  34.540  1.00  0.00           N
ATOM   1231  H   ASN A 157      -8.370  93.300  33.670  1.00  0.00           H
ATOM   1232  CA  ASN A 157      -8.700  92.490  35.620  1.00  0.00           C
ATOM   1233  HA  ASN A 157      -9.640  92.330  36.150  1.00  0.00           H
ATOM   1234  CB  ASN A 157      -8.180  91.140  34.990  1.00  0.00           C
ATOM   1235  HB1 ASN A 157      -8.130  90.340  35.730  1.00  0.00           H
ATOM   1236  HB2 ASN A 157      -7.150  91.360  34.720  1.00  0.00           H
ATOM   1237  CG  ASN A 157      -9.010  90.600  33.830  1.00  0.00           C
ATOM   1238  OD1 ASN A 157      -9.950  89.760  34.040  1.00  0.00           O
ATOM   1239  ND2 ASN A 157      -8.820  90.970  32.600  1.00  0.00           N
ATOM   1240 1HD2 ASN A 157      -8.230  91.760  32.380  1.00  0.00           H
ATOM   1241 2HD2 ASN A 157      -9.410  90.490  31.940  1.00  0.00           H
ATOM   1242  C   ASN A 157      -7.740  93.010  36.740  1.00  0.00           C
ATOM   1243  O   ASN A 157      -7.870  92.580  37.900  1.00  0.00           O
ATOM   1244  N   THR A 158      -6.780  93.850  36.390  1.00  0.00           N
ATOM   1245  H   THR A 158      -6.690  94.050  35.400  1.00  0.00           H
ATOM   1246  CA  THR A 158      -5.810  94.380  37.360  1.00  0.00           C
ATOM   1247  HA  THR A 158      -5.980  93.890  38.320  1.00  0.00           H
ATOM   1248  CB  THR A 158      -4.390  93.990  36.960  1.00  0.00           C
ATOM   1249  HB  THR A 158      -3.730  94.370  37.740  1.00  0.00           H
ATOM   1250  CG2 THR A 158      -4.260  92.510  36.890  1.00  0.00           C
ATOM   1251 1HG2 THR A 158      -3.320  92.260  36.400  1.00  0.00           H
ATOM   1252 2HG2 THR A 158      -4.090  92.140  37.900  1.00  0.00           H
ATOM   1253 3HG2 THR A 158      -5.060  91.980  36.360  1.00  0.00           H
ATOM   1254  OG1 THR A 158      -3.930  94.510  35.680  1.00  0.00           O
ATOM   1255  HG1 THR A 158      -4.490  94.160  34.990  1.00  0.00           H
ATOM   1256  C   THR A 158      -5.990  95.940  37.350  1.00  0.00           C
ATOM   1257  O   THR A 158      -5.450  96.570  38.250  1.00  0.00           O
ATOM   1258  N   SER A 159      -6.820  96.500  36.480  1.00  0.00           N
ATOM   1259  H   SER A 159      -7.250  95.950  35.760  1.00  0.00           H
ATOM   1260  CA  SER A 159      -7.040  97.980  36.350  1.00  0.00           C
ATOM   1261  HA  SER A 159      -7.750  98.140  35.540  1.00  0.00           H
ATOM   1262  CB  SER A 159      -7.700  98.600  37.590  1.00  0.00           C
ATOM   1263  HB1 SER A 159      -7.900  99.660  37.420  1.00  0.00           H
ATOM   1264  HB2 SER A 159      -7.020  98.470  38.430  1.00  0.00           H
ATOM   1265  OG  SER A 159      -9.020  98.140  37.830  1.00  0.00           O
ATOM   1266  HG  SER A 159      -8.970  97.230  38.100  1.00  0.00           H
ATOM   1267  C   SER A 159      -5.900  98.800  35.860  1.00  0.00           C
ATOM   1268  O   SER A 159      -5.710  99.880  36.290  1.00  0.00           O
ATOM   1269  N   HIS A 160      -5.010  98.140  35.130  1.00  0.00           N
ATOM   1270  H   HIS A 160      -5.190  97.150  35.030  1.00  0.00           H
ATOM   1271  CA  HIS A 160      -3.760  98.800  34.690  1.00  0.00           C
ATOM   1272  HA  HIS A 160      -3.550  99.650  35.350  1.00  0.00           H
ATOM   1273  CB  HIS A 160      -2.550  97.870  34.720  1.00  0.00           C
ATOM   1274  HB1 HIS A 160      -1.800  98.310  34.060  1.00  0.00           H
ATOM   1275  HB2 HIS A 160      -2.870  96.920  34.280  1.00  0.00           H
ATOM   1276  CG  HIS A 160      -1.860  97.600  36.080  1.00  0.00           C
ATOM   1277  ND1 HIS A 160      -2.520  97.200  37.240  1.00  0.00           N
ATOM   1278  HD1 HIS A 160      -3.530  97.100  37.300  1.00  0.00           H
ATOM   1279  CE1 HIS A 160      -1.550  97.180  38.190  1.00  0.00           C
ATOM   1280  HE1 HIS A 160      -1.660  96.920  39.230  1.00  0.00           H
ATOM   1281  NE2 HIS A 160      -0.360  97.530  37.630  1.00  0.00           N
ATOM   1282  CD2 HIS A 160      -0.580  97.770  36.290  1.00  0.00           C
ATOM   1283  HD2 HIS A 160       0.140  98.160  35.590  1.00  0.00           H
ATOM   1284  C   HIS A 160      -3.930  99.380  33.230  1.00  0.00           C
ATOM   1285  O   HIS A 160      -4.140  98.560  32.320  1.00  0.00           O
ATOM   1286  N   PRO A 161      -3.510 100.720  32.970  1.00  0.00           N
ATOM   1287  CD  PRO A 161      -3.250 101.810  33.890  1.00  0.00           C
ATOM   1288  HD1 PRO A 161      -2.700 101.510  34.780  1.00  0.00           H
ATOM   1289  HD2 PRO A 161      -4.230 102.220  34.150  1.00  0.00           H
ATOM   1290  CG  PRO A 161      -2.430 102.900  33.090  1.00  0.00           C
ATOM   1291  HG1 PRO A 161      -1.380 102.780  33.360  1.00  0.00           H
ATOM   1292  HG2 PRO A 161      -2.760 103.870  33.450  1.00  0.00           H
ATOM   1293  CB  PRO A 161      -2.780 102.560  31.650  1.00  0.00           C
ATOM   1294  HB1 PRO A 161      -2.080 102.910  30.890  1.00  0.00           H
ATOM   1295  HB2 PRO A 161      -3.820 102.860  31.490  1.00  0.00           H
ATOM   1296  CA  PRO A 161      -2.980 101.030  31.610  1.00  0.00           C
ATOM   1297  HA  PRO A 161      -3.670 100.800  30.790  1.00  0.00           H
ATOM   1298  C   PRO A 161      -1.650 100.280  31.320  1.00  0.00           C
ATOM   1299  O   PRO A 161      -0.840 100.140  32.290  1.00  0.00           O
ATOM   1300  N   LEU A 162      -1.320  99.800  30.110  1.00  0.00           N
ATOM   1301  H   LEU A 162      -2.090  99.750  29.460  1.00  0.00           H
ATOM   1302  CA  LEU A 162      -0.090  99.020  29.760  1.00  0.00           C
ATOM   1303  HA  LEU A 162       0.730  99.310  30.410  1.00  0.00           H
ATOM   1304  CB  LEU A 162      -0.260  97.490  29.870  1.00  0.00           C
ATOM   1305  HB1 LEU A 162       0.730  97.040  29.870  1.00  0.00           H
ATOM   1306  HB2 LEU A 162      -0.760  97.140  28.970  1.00  0.00           H
ATOM   1307  CG  LEU A 162      -0.950  96.890  31.090  1.00  0.00           C
ATOM   1308  HG  LEU A 162      -1.860  97.410  31.390  1.00  0.00           H
ATOM   1309  CD1 LEU A 162      -1.160  95.370  30.810  1.00  0.00           C
ATOM   1310 1HD1 LEU A 162      -1.910  95.200  30.040  1.00  0.00           H
ATOM   1311 2HD1 LEU A 162      -0.230  94.910  30.450  1.00  0.00           H
ATOM   1312 3HD1 LEU A 162      -1.550  94.850  31.690  1.00  0.00           H
ATOM   1313  CD2 LEU A 162      -0.010  97.000  32.330  1.00  0.00           C
ATOM   1314 1HD2 LEU A 162       0.260  98.040  32.510  1.00  0.00           H
ATOM   1315 2HD2 LEU A 162      -0.530  96.520  33.160  1.00  0.00           H
ATOM   1316 3HD2 LEU A 162       0.890  96.400  32.170  1.00  0.00           H
ATOM   1317  C   LEU A 162       0.420  99.510  28.410  1.00  0.00           C
ATOM   1318  O   LEU A 162      -0.390 100.010  27.610  1.00  0.00           O
ATOM   1319  N   LEU A 163       1.720  99.490  28.110  1.00  0.00           N
ATOM   1320  H   LEU A 163       2.350  99.210  28.850  1.00  0.00           H
ATOM   1321  CA  LEU A 163       2.280  99.840  26.820  1.00  0.00           C
ATOM   1322  HA  LEU A 163       1.520 100.080  26.080  1.00  0.00           H
ATOM   1323  CB  LEU A 163       3.290 101.100  26.940  1.00  0.00           C
ATOM   1324  HB1 LEU A 163       4.030 100.900  27.710  1.00  0.00           H
ATOM   1325  HB2 LEU A 163       2.740 101.970  27.320  1.00  0.00           H
ATOM   1326  CG  LEU A 163       4.050 101.530  25.630  1.00  0.00           C
ATOM   1327  HG  LEU A 163       4.780 100.750  25.440  1.00  0.00           H
ATOM   1328  CD1 LEU A 163       3.050 101.810  24.510  1.00  0.00           C
ATOM   1329 1HD1 LEU A 163       3.490 102.300  23.650  1.00  0.00           H
ATOM   1330 2HD1 LEU A 163       2.680 100.840  24.180  1.00  0.00           H
ATOM   1331 3HD1 LEU A 163       2.210 102.370  24.910  1.00  0.00           H
ATOM   1332  CD2 LEU A 163       4.900 102.800  25.770  1.00  0.00           C
ATOM   1333 1HD2 LEU A 163       5.560 102.490  26.580  1.00  0.00           H
ATOM   1334 2HD2 LEU A 163       5.500 103.130  24.930  1.00  0.00           H
ATOM   1335 3HD2 LEU A 163       4.370 103.680  26.120  1.00  0.00           H
ATOM   1336  C   LEU A 163       3.150  98.640  26.350  1.00  0.00           C
ATOM   1337  O   LEU A 163       4.120  98.260  26.960  1.00  0.00           O
ATOM   1338  N   ALA A 164       2.770  98.040  25.210  1.00  0.00           N
ATOM   1339  H   ALA A 164       1.900  98.290  24.770  1.00  0.00           H
ATOM   1340  CA  ALA A 164       3.550  97.020  24.540  1.00  0.00           C
ATOM   1341  HA  ALA A 164       4.170  96.640  25.350  1.00  0.00           H
ATOM   1342  CB  ALA A 164       2.610  95.920  24.040  1.00  0.00           C
ATOM   1343  HB1 ALA A 164       1.890  95.680  24.820  1.00  0.00           H
ATOM   1344  HB2 ALA A 164       1.970  96.240  23.220  1.00  0.00           H
ATOM   1345  HB3 ALA A 164       3.230  95.090  23.720  1.00  0.00           H
ATOM   1346  C   ALA A 164       4.440  97.670  23.440  1.00  0.00           C
ATOM   1347  O   ALA A 164       3.980  98.540  22.740  1.00  0.00           O
ATOM   1348  N   VAL A 165       5.650  97.120  23.320  1.00  0.00           N
ATOM   1349  H   VAL A 165       5.860  96.280  23.850  1.00  0.00           H
ATOM   1350  CA  VAL A 165       6.680  97.490  22.280  1.00  0.00           C
ATOM   1351  HA  VAL A 165       6.110  98.050  21.540  1.00  0.00           H
ATOM   1352  CB  VAL A 165       7.740  98.430  22.820  1.00  0.00           C
ATOM   1353  HB  VAL A 165       8.390  98.800  22.020  1.00  0.00           H
ATOM   1354  CG1 VAL A 165       7.110  99.710  23.330  1.00  0.00           C
ATOM   1355 1HG1 VAL A 165       6.450 100.120  22.570  1.00  0.00           H
ATOM   1356 2HG1 VAL A 165       6.520  99.560  24.230  1.00  0.00           H
ATOM   1357 3HG1 VAL A 165       7.880 100.470  23.490  1.00  0.00           H
ATOM   1358  CG2 VAL A 165       8.640  97.890  23.980  1.00  0.00           C
ATOM   1359 1HG2 VAL A 165       7.970  97.380  24.670  1.00  0.00           H
ATOM   1360 2HG2 VAL A 165       9.340  97.150  23.590  1.00  0.00           H
ATOM   1361 3HG2 VAL A 165       9.240  98.660  24.460  1.00  0.00           H
ATOM   1362  C   VAL A 165       7.340  96.280  21.660  1.00  0.00           C
ATOM   1363  O   VAL A 165       7.300  95.230  22.280  1.00  0.00           O
ATOM   1364  N   ALA A 166       7.800  96.420  20.440  1.00  0.00           N
ATOM   1365  H   ALA A 166       7.620  97.280  19.950  1.00  0.00           H
ATOM   1366  CA  ALA A 166       8.640  95.370  19.850  1.00  0.00           C
ATOM   1367  HA  ALA A 166       9.220  94.850  20.620  1.00  0.00           H
ATOM   1368  CB  ALA A 166       7.710  94.260  19.410  1.00  0.00           C
ATOM   1369  HB1 ALA A 166       7.020  94.740  18.730  1.00  0.00           H
ATOM   1370  HB2 ALA A 166       8.330  93.470  19.000  1.00  0.00           H
ATOM   1371  HB3 ALA A 166       7.090  93.900  20.240  1.00  0.00           H
ATOM   1372  C   ALA A 166       9.520  95.830  18.720  1.00  0.00           C
ATOM   1373  O   ALA A 166       9.320  96.820  18.030  1.00  0.00           O
ATOM   1374  N   GLY A 167      10.590  94.980  18.520  1.00  0.00           N
ATOM   1375  H   GLY A 167      10.600  94.130  19.070  1.00  0.00           H
ATOM   1376  CA  GLY A 167      11.800  95.290  17.620  1.00  0.00           C
ATOM   1377  HA1 GLY A 167      12.570  95.690  18.280  1.00  0.00           H
ATOM   1378  HA2 GLY A 167      11.630  96.110  16.920  1.00  0.00           H
ATOM   1379  C   GLY A 167      12.490  94.110  16.960  1.00  0.00           C
ATOM   1380  O   GLY A 167      11.840  93.060  16.710  1.00  0.00           O
ATOM   1381  N   SER A 168      13.820  94.270  16.700  1.00  0.00           N
ATOM   1382  H   SER A 168      14.230  95.130  17.040  1.00  0.00           H
ATOM   1383  CA  SER A 168      14.690  93.390  15.950  1.00  0.00           C
ATOM   1384  HA  SER A 168      14.170  93.240  15.010  1.00  0.00           H
ATOM   1385  CB  SER A 168      16.090  94.020  15.710  1.00  0.00           C
ATOM   1386  HB1 SER A 168      15.770  94.940  15.230  1.00  0.00           H
ATOM   1387  HB2 SER A 168      16.590  93.420  14.950  1.00  0.00           H
ATOM   1388  OG  SER A 168      16.710  94.270  16.980  1.00  0.00           O
ATOM   1389  HG  SER A 168      16.100  94.740  17.570  1.00  0.00           H
ATOM   1390  C   SER A 168      14.970  92.050  16.640  1.00  0.00           C
ATOM   1391  O   SER A 168      15.290  91.100  15.900  1.00  0.00           O
ATOM   1392  N   ARG A 169      14.840  92.020  17.970  1.00  0.00           N
ATOM   1393  H   ARG A 169      14.710  92.900  18.450  1.00  0.00           H
ATOM   1394  CA  ARG A 169      15.090  90.760  18.720  1.00  0.00           C
ATOM   1395  HA  ARG A 169      15.780  90.140  18.140  1.00  0.00           H
ATOM   1396  CB  ARG A 169      15.630  91.100  20.140  1.00  0.00           C
ATOM   1397  HB1 ARG A 169      15.950  90.110  20.460  1.00  0.00           H
ATOM   1398  HB2 ARG A 169      14.860  91.570  20.750  1.00  0.00           H
ATOM   1399  CG  ARG A 169      16.840  92.020  20.140  1.00  0.00           C
ATOM   1400  HG1 ARG A 169      17.310  91.930  21.120  1.00  0.00           H
ATOM   1401  HG2 ARG A 169      16.590  93.060  19.940  1.00  0.00           H
ATOM   1402  CD  ARG A 169      17.930  91.730  19.020  1.00  0.00           C
ATOM   1403  HD1 ARG A 169      17.520  92.080  18.080  1.00  0.00           H
ATOM   1404  HD2 ARG A 169      18.160  90.690  18.800  1.00  0.00           H
ATOM   1405  NE  ARG A 169      19.210  92.320  19.340  1.00  0.00           N
ATOM   1406  HE  ARG A 169      19.190  92.750  20.250  1.00  0.00           H
ATOM   1407  CZ  ARG A 169      20.230  92.580  18.580  1.00  0.00           C
ATOM   1408  NH1 ARG A 169      20.170  92.190  17.380  1.00  0.00           N
ATOM   1409 1HH1 ARG A 169      19.410  91.570  17.140  1.00  0.00           H
ATOM   1410 2HH1 ARG A 169      20.870  92.510  16.720  1.00  0.00           H
ATOM   1411  NH2 ARG A 169      21.160  93.360  19.010  1.00  0.00           N
ATOM   1412 1HH2 ARG A 169      20.890  93.870  19.840  1.00  0.00           H
ATOM   1413 2HH2 ARG A 169      21.970  93.590  18.460  1.00  0.00           H
ATOM   1414  C   ARG A 169      13.890  89.870  18.830  1.00  0.00           C
ATOM   1415  O   ARG A 169      13.850  88.830  19.590  1.00  0.00           O
ATOM   1416  N   GLY A 170      12.730  90.270  18.270  1.00  0.00           N
ATOM   1417  H   GLY A 170      12.710  91.170  17.820  1.00  0.00           H
ATOM   1418  CA  GLY A 170      11.450  89.530  18.410  1.00  0.00           C
ATOM   1419  HA1 GLY A 170      11.650  88.460  18.340  1.00  0.00           H
ATOM   1420  HA2 GLY A 170      10.730  89.850  17.650  1.00  0.00           H
ATOM   1421  C   GLY A 170      10.720  89.660  19.800  1.00  0.00           C
ATOM   1422  O   GLY A 170       9.530  89.280  19.900  1.00  0.00           O
ATOM   1423  N   ILE A 171      11.440  90.170  20.800  1.00  0.00           N
ATOM   1424  H   ILE A 171      12.270  90.640  20.460  1.00  0.00           H
ATOM   1425  CA  ILE A 171      11.050  90.300  22.240  1.00  0.00           C
ATOM   1426  HA  ILE A 171      10.410  89.480  22.570  1.00  0.00           H
ATOM   1427  CB  ILE A 171      12.330  90.520  23.140  1.00  0.00           C
ATOM   1428  HB  ILE A 171      12.950  91.290  22.690  1.00  0.00           H
ATOM   1429  CG2 ILE A 171      12.050  90.790  24.640  1.00  0.00           C
ATOM   1430 1HG2 ILE A 171      11.600  89.940  25.150  1.00  0.00           H
ATOM   1431 2HG2 ILE A 171      12.950  90.960  25.230  1.00  0.00           H
ATOM   1432 3HG2 ILE A 171      11.460  91.700  24.770  1.00  0.00           H
ATOM   1433  CG1 ILE A 171      13.130  89.230  23.160  1.00  0.00           C
ATOM   1434 1HG1 ILE A 171      13.240  88.920  22.130  1.00  0.00           H
ATOM   1435 2HG1 ILE A 171      12.510  88.430  23.570  1.00  0.00           H
ATOM   1436  CD  ILE A 171      14.450  89.220  23.830  1.00  0.00           C
ATOM   1437  HD1 ILE A 171      14.420  89.130  24.910  1.00  0.00           H
ATOM   1438  HD2 ILE A 171      15.110  88.460  23.400  1.00  0.00           H
ATOM   1439  HD3 ILE A 171      15.040  90.090  23.540  1.00  0.00           H
ATOM   1440  C   ILE A 171      10.040  91.430  22.390  1.00  0.00           C
ATOM   1441  O   ILE A 171      10.340  92.600  22.140  1.00  0.00           O
ATOM   1442  N   ILE A 172       8.810  91.100  22.810  1.00  0.00           N
ATOM   1443  H   ILE A 172       8.630  90.210  23.230  1.00  0.00           H
ATOM   1444  CA  ILE A 172       7.760  92.050  23.040  1.00  0.00           C
ATOM   1445  HA  ILE A 172       8.000  92.950  22.470  1.00  0.00           H
ATOM   1446  CB  ILE A 172       6.270  91.610  22.690  1.00  0.00           C
ATOM   1447  HB  ILE A 172       6.120  90.800  23.400  1.00  0.00           H
ATOM   1448  CG2 ILE A 172       5.290  92.810  22.930  1.00  0.00           C
ATOM   1449 1HG2 ILE A 172       5.440  93.320  23.880  1.00  0.00           H
ATOM   1450 2HG2 ILE A 172       5.460  93.390  22.020  1.00  0.00           H
ATOM   1451 3HG2 ILE A 172       4.260  92.470  23.080  1.00  0.00           H
ATOM   1452  CG1 ILE A 172       5.980  91.090  21.210  1.00  0.00           C
ATOM   1453 1HG1 ILE A 172       6.730  90.350  20.930  1.00  0.00           H
ATOM   1454 2HG1 ILE A 172       6.030  91.800  20.390  1.00  0.00           H
ATOM   1455  CD  ILE A 172       4.610  90.330  21.090  1.00  0.00           C
ATOM   1456  HD1 ILE A 172       4.380  90.010  20.070  1.00  0.00           H
ATOM   1457  HD2 ILE A 172       4.630  89.480  21.760  1.00  0.00           H
ATOM   1458  HD3 ILE A 172       3.840  91.030  21.410  1.00  0.00           H
ATOM   1459  C   ILE A 172       7.890  92.330  24.510  1.00  0.00           C
ATOM   1460  O   ILE A 172       7.890  91.410  25.310  1.00  0.00           O
ATOM   1461  N   ARG A 173       7.970  93.540  24.880  1.00  0.00           N
ATOM   1462  H   ARG A 173       8.050  94.220  24.140  1.00  0.00           H
ATOM   1463  CA  ARG A 173       7.910  94.090  26.300  1.00  0.00           C
ATOM   1464  HA  ARG A 173       7.910  93.260  27.000  1.00  0.00           H
ATOM   1465  CB  ARG A 173       9.190  94.890  26.630  1.00  0.00           C
ATOM   1466  HB1 ARG A 173       9.170  95.030  27.710  1.00  0.00           H
ATOM   1467  HB2 ARG A 173       9.040  95.850  26.120  1.00  0.00           H
ATOM   1468  CG  ARG A 173      10.580  94.310  26.250  1.00  0.00           C
ATOM   1469  HG1 ARG A 173      10.640  94.510  25.180  1.00  0.00           H
ATOM   1470  HG2 ARG A 173      10.540  93.230  26.280  1.00  0.00           H
ATOM   1471  CD  ARG A 173      11.750  94.700  27.130  1.00  0.00           C
ATOM   1472  HD1 ARG A 173      11.680  94.290  28.140  1.00  0.00           H
ATOM   1473  HD2 ARG A 173      11.770  95.790  27.210  1.00  0.00           H
ATOM   1474  NE  ARG A 173      12.970  94.150  26.590  1.00  0.00           N
ATOM   1475  HE  ARG A 173      13.540  94.740  26.000  1.00  0.00           H
ATOM   1476  CZ  ARG A 173      13.590  93.060  26.940  1.00  0.00           C
ATOM   1477  NH1 ARG A 173      13.140  92.140  27.760  1.00  0.00           N
ATOM   1478 1HH1 ARG A 173      12.250  92.310  28.200  1.00  0.00           H
ATOM   1479 2HH1 ARG A 173      13.750  91.380  28.030  1.00  0.00           H
ATOM   1480  NH2 ARG A 173      14.660  92.750  26.430  1.00  0.00           N
ATOM   1481 1HH2 ARG A 173      15.150  93.450  25.890  1.00  0.00           H
ATOM   1482 2HH2 ARG A 173      15.160  91.920  26.730  1.00  0.00           H
ATOM   1483  C   ARG A 173       6.620  94.880  26.680  1.00  0.00           C
ATOM   1484  O   ARG A 173       6.220  95.730  25.920  1.00  0.00           O
ATOM   1485  N   ILE A 174       5.920  94.450  27.740  1.00  0.00           N
ATOM   1486  H   ILE A 174       6.270  93.650  28.240  1.00  0.00           H
ATOM   1487  CA  ILE A 174       4.830  95.130  28.330  1.00  0.00           C
ATOM   1488  HA  ILE A 174       4.370  95.800  27.610  1.00  0.00           H
ATOM   1489  CB  ILE A 174       3.720  94.210  28.850  1.00  0.00           C
ATOM   1490  HB  ILE A 174       4.060  93.830  29.810  1.00  0.00           H
ATOM   1491  CG2 ILE A 174       2.540  95.120  29.130  1.00  0.00           C
ATOM   1492 1HG2 ILE A 174       1.780  94.570  29.690  1.00  0.00           H
ATOM   1493 2HG2 ILE A 174       2.730  95.960  29.800  1.00  0.00           H
ATOM   1494 3HG2 ILE A 174       2.100  95.480  28.200  1.00  0.00           H
ATOM   1495  CG1 ILE A 174       3.250  93.010  28.060  1.00  0.00           C
ATOM   1496 1HG1 ILE A 174       2.590  92.460  28.730  1.00  0.00           H
ATOM   1497 2HG1 ILE A 174       4.100  92.430  27.710  1.00  0.00           H
ATOM   1498  CD  ILE A 174       2.530  93.410  26.720  1.00  0.00           C
ATOM   1499  HD1 ILE A 174       2.370  92.590  26.020  1.00  0.00           H
ATOM   1500  HD2 ILE A 174       1.510  93.670  26.980  1.00  0.00           H
ATOM   1501  HD3 ILE A 174       2.980  94.240  26.170  1.00  0.00           H
ATOM   1502  C   ILE A 174       5.290  96.040  29.450  1.00  0.00           C
ATOM   1503  O   ILE A 174       5.620  95.660  30.580  1.00  0.00           O
ATOM   1504  N   ILE A 175       5.390  97.320  29.130  1.00  0.00           N
ATOM   1505  H   ILE A 175       5.290  97.460  28.140  1.00  0.00           H
ATOM   1506  CA  ILE A 175       5.810  98.340  30.060  1.00  0.00           C
ATOM   1507  HA  ILE A 175       6.510  97.970  30.800  1.00  0.00           H
ATOM   1508  CB  ILE A 175       6.500  99.460  29.240  1.00  0.00           C
ATOM   1509  HB  ILE A 175       5.920  99.730  28.360  1.00  0.00           H
ATOM   1510  CG2 ILE A 175       6.850 100.660  30.100  1.00  0.00           C
ATOM   1511 1HG2 ILE A 175       7.650 101.300  29.730  1.00  0.00           H
ATOM   1512 2HG2 ILE A 175       5.960 101.290  30.180  1.00  0.00           H
ATOM   1513 3HG2 ILE A 175       7.240 100.280  31.040  1.00  0.00           H
ATOM   1514  CG1 ILE A 175       7.750  98.890  28.550  1.00  0.00           C
ATOM   1515 1HG1 ILE A 175       7.540  97.890  28.140  1.00  0.00           H
ATOM   1516 2HG1 ILE A 175       8.560  98.740  29.260  1.00  0.00           H
ATOM   1517  CD  ILE A 175       8.370  99.730  27.400  1.00  0.00           C
ATOM   1518  HD1 ILE A 175       8.620 100.740  27.730  1.00  0.00           H
ATOM   1519  HD2 ILE A 175       9.260  99.160  27.130  1.00  0.00           H
ATOM   1520  HD3 ILE A 175       7.790  99.660  26.480  1.00  0.00           H
ATOM   1521  C   ILE A 175       4.630  99.000  30.880  1.00  0.00           C
ATOM   1522  O   ILE A 175       3.630  99.340  30.260  1.00  0.00           O
ATOM   1523  N   ASN A 176       4.830  99.130  32.210  1.00  0.00           N
ATOM   1524  H   ASN A 176       5.690  98.840  32.650  1.00  0.00           H
ATOM   1525  CA  ASN A 176       4.010  99.930  33.100  1.00  0.00           C
ATOM   1526  HA  ASN A 176       2.960  99.670  32.980  1.00  0.00           H
ATOM   1527  CB  ASN A 176       4.150  99.510  34.530  1.00  0.00           C
ATOM   1528  HB1 ASN A 176       5.170  99.640  34.890  1.00  0.00           H
ATOM   1529  HB2 ASN A 176       3.940  98.450  34.700  1.00  0.00           H
ATOM   1530  CG  ASN A 176       3.330 100.230  35.560  1.00  0.00           C
ATOM   1531  OD1 ASN A 176       2.760 101.320  35.320  1.00  0.00           O
ATOM   1532  ND2 ASN A 176       3.280  99.670  36.770  1.00  0.00           N
ATOM   1533 1HD2 ASN A 176       3.710  98.760  36.890  1.00  0.00           H
ATOM   1534 2HD2 ASN A 176       2.710 100.150  37.450  1.00  0.00           H
ATOM   1535  C   ASN A 176       4.260 101.430  32.940  1.00  0.00           C
ATOM   1536  O   ASN A 176       5.340 101.880  33.250  1.00  0.00           O
ATOM   1537  N   PRO A 177       3.240 102.250  32.530  1.00  0.00           N
ATOM   1538  CD  PRO A 177       1.980 101.790  31.960  1.00  0.00           C
ATOM   1539  HD1 PRO A 177       1.270 101.420  32.700  1.00  0.00           H
ATOM   1540  HD2 PRO A 177       2.260 101.070  31.190  1.00  0.00           H
ATOM   1541  CG  PRO A 177       1.260 102.890  31.270  1.00  0.00           C
ATOM   1542  HG1 PRO A 177       0.780 103.500  32.030  1.00  0.00           H
ATOM   1543  HG2 PRO A 177       0.530 102.610  30.500  1.00  0.00           H
ATOM   1544  CB  PRO A 177       2.430 103.860  30.920  1.00  0.00           C
ATOM   1545  HB1 PRO A 177       2.120 104.900  30.900  1.00  0.00           H
ATOM   1546  HB2 PRO A 177       2.890 103.500  29.990  1.00  0.00           H
ATOM   1547  CA  PRO A 177       3.430 103.650  32.150  1.00  0.00           C
ATOM   1548  HA  PRO A 177       4.440 103.720  31.760  1.00  0.00           H
ATOM   1549  C   PRO A 177       3.170 104.610  33.260  1.00  0.00           C
ATOM   1550  O   PRO A 177       3.380 105.830  33.080  1.00  0.00           O
ATOM   1551  N   ILE A 178       2.850 104.140  34.460  1.00  0.00           N
ATOM   1552  H   ILE A 178       2.420 103.230  34.530  1.00  0.00           H
ATOM   1553  CA  ILE A 178       3.110 104.880  35.750  1.00  0.00           C
ATOM   1554  HA  ILE A 178       2.960 105.950  35.650  1.00  0.00           H
ATOM   1555  CB  ILE A 178       2.210 104.300  36.880  1.00  0.00           C
ATOM   1556  HB  ILE A 178       2.280 103.220  36.940  1.00  0.00           H
ATOM   1557  CG2 ILE A 178       2.730 104.750  38.330  1.00  0.00           C
ATOM   1558 1HG2 ILE A 178       2.260 104.260  39.180  1.00  0.00           H
ATOM   1559 2HG2 ILE A 178       3.750 104.390  38.470  1.00  0.00           H
ATOM   1560 3HG2 ILE A 178       2.660 105.820  38.510  1.00  0.00           H
ATOM   1561  CG1 ILE A 178       0.710 104.720  36.750  1.00  0.00           C
ATOM   1562 1HG1 ILE A 178       0.750 105.760  36.450  1.00  0.00           H
ATOM   1563 2HG1 ILE A 178       0.250 104.520  37.720  1.00  0.00           H
ATOM   1564  CD  ILE A 178       0.010 104.050  35.580  1.00  0.00           C
ATOM   1565  HD1 ILE A 178      -1.050 103.860  35.750  1.00  0.00           H
ATOM   1566  HD2 ILE A 178       0.130 104.610  34.650  1.00  0.00           H
ATOM   1567  HD3 ILE A 178       0.610 103.140  35.470  1.00  0.00           H
ATOM   1568  C   ILE A 178       4.620 104.860  36.130  1.00  0.00           C
ATOM   1569  O   ILE A 178       5.250 105.880  36.330  1.00  0.00           O
ATOM   1570  N   THR A 179       5.210 103.670  36.080  1.00  0.00           N
ATOM   1571  H   THR A 179       4.720 102.870  35.700  1.00  0.00           H
ATOM   1572  CA  THR A 179       6.630 103.490  36.500  1.00  0.00           C
ATOM   1573  HA  THR A 179       6.870 104.320  37.170  1.00  0.00           H
ATOM   1574  CB  THR A 179       6.750 102.180  37.250  1.00  0.00           C
ATOM   1575  HB  THR A 179       7.770 102.160  37.640  1.00  0.00           H
ATOM   1576  CG2 THR A 179       5.780 102.090  38.440  1.00  0.00           C
ATOM   1577 1HG2 THR A 179       5.770 103.020  39.020  1.00  0.00           H
ATOM   1578 2HG2 THR A 179       4.730 102.140  38.140  1.00  0.00           H
ATOM   1579 3HG2 THR A 179       5.910 101.180  39.020  1.00  0.00           H
ATOM   1580  OG1 THR A 179       6.490 101.110  36.440  1.00  0.00           O
ATOM   1581  HG1 THR A 179       7.060 100.390  36.750  1.00  0.00           H
ATOM   1582  C   THR A 179       7.700 103.630  35.350  1.00  0.00           C
ATOM   1583  O   THR A 179       8.900 103.700  35.630  1.00  0.00           O
ATOM   1584  N   MET A 180       7.210 103.550  34.080  1.00  0.00           N
ATOM   1585  H   MET A 180       6.240 103.300  34.010  1.00  0.00           H
ATOM   1586  CA  MET A 180       8.050 103.320  32.870  1.00  0.00           C
ATOM   1587  HA  MET A 180       7.330 103.030  32.100  1.00  0.00           H
ATOM   1588  CB  MET A 180       8.610 104.690  32.420  1.00  0.00           C
ATOM   1589  HB1 MET A 180       9.450 105.010  33.040  1.00  0.00           H
ATOM   1590  HB2 MET A 180       7.800 105.380  32.630  1.00  0.00           H
ATOM   1591  CG  MET A 180       8.860 104.680  30.890  1.00  0.00           C
ATOM   1592  HG1 MET A 180       9.670 104.030  30.550  1.00  0.00           H
ATOM   1593  HG2 MET A 180       9.170 105.670  30.540  1.00  0.00           H
ATOM   1594  SD  MET A 180       7.410 104.240  29.920  1.00  0.00           S
ATOM   1595  CE  MET A 180       8.050 104.530  28.290  1.00  0.00           C
ATOM   1596  HE1 MET A 180       8.350 105.580  28.270  1.00  0.00           H
ATOM   1597  HE2 MET A 180       8.860 103.830  28.080  1.00  0.00           H
ATOM   1598  HE3 MET A 180       7.290 104.430  27.520  1.00  0.00           H
ATOM   1599  C   MET A 180       9.100 102.150  33.050  1.00  0.00           C
ATOM   1600  O   MET A 180      10.230 102.250  32.510  1.00  0.00           O
ATOM   1601  N   GLN A 181       8.690 101.120  33.780  1.00  0.00           N
ATOM   1602  H   GLN A 181       7.720 101.150  34.050  1.00  0.00           H
ATOM   1603  CA  GLN A 181       9.520  99.980  34.050  1.00  0.00           C
ATOM   1604  HA  GLN A 181      10.460 100.010  33.500  1.00  0.00           H
ATOM   1605  CB  GLN A 181       9.870  99.810  35.490  1.00  0.00           C
ATOM   1606  HB1 GLN A 181      10.410  98.870  35.640  1.00  0.00           H
ATOM   1607  HB2 GLN A 181       8.970  99.770  36.090  1.00  0.00           H
ATOM   1608  CG  GLN A 181      10.710 100.920  36.170  1.00  0.00           C
ATOM   1609  HG1 GLN A 181      10.830 100.600  37.200  1.00  0.00           H
ATOM   1610  HG2 GLN A 181      10.260 101.910  36.130  1.00  0.00           H
ATOM   1611  CD  GLN A 181      12.100 101.070  35.590  1.00  0.00           C
ATOM   1612  OE1 GLN A 181      12.680 100.210  34.890  1.00  0.00           O
ATOM   1613  NE2 GLN A 181      12.730 102.130  35.960  1.00  0.00           N
ATOM   1614 1HE2 GLN A 181      12.230 102.800  36.530  1.00  0.00           H
ATOM   1615 2HE2 GLN A 181      13.710 102.140  35.720  1.00  0.00           H
ATOM   1616  C   GLN A 181       8.880  98.700  33.540  1.00  0.00           C
ATOM   1617  O   GLN A 181       7.680  98.590  33.700  1.00  0.00           O
ATOM   1618  N   CYS A 182       9.570  97.750  32.850  1.00  0.00           N
ATOM   1619  H   CYS A 182      10.570  97.760  32.960  1.00  0.00           H
ATOM   1620  CA  CYS A 182       8.910  96.680  32.190  1.00  0.00           C
ATOM   1621  HA  CYS A 182       8.230  97.000  31.410  1.00  0.00           H
ATOM   1622  CB  CYS A 182       9.930  95.880  31.410  1.00  0.00           C
ATOM   1623  HB1 CYS A 182      10.720  95.560  32.090  1.00  0.00           H
ATOM   1624  HB2 CYS A 182      10.290  96.550  30.630  1.00  0.00           H
ATOM   1625  SG  CYS A 182       9.250  94.400  30.610  1.00  0.00           S
ATOM   1626  HG  CYS A 182       9.120  93.570  31.650  1.00  0.00           H
ATOM   1627  C   CYS A 182       8.210  95.790  33.180  1.00  0.00           C
ATOM   1628  O   CYS A 182       8.850  95.410  34.170  1.00  0.00           O
ATOM   1629  N   ILE A 183       6.980  95.350  32.930  1.00  0.00           N
ATOM   1630  H   ILE A 183       6.540  95.730  32.110  1.00  0.00           H
ATOM   1631  CA  ILE A 183       6.300  94.320  33.740  1.00  0.00           C
ATOM   1632  HA  ILE A 183       6.540  94.420  34.800  1.00  0.00           H
ATOM   1633  CB  ILE A 183       4.770  94.420  33.640  1.00  0.00           C
ATOM   1634  HB  ILE A 183       4.480  94.410  32.590  1.00  0.00           H
ATOM   1635  CG2 ILE A 183       4.030  93.210  34.310  1.00  0.00           C
ATOM   1636 1HG2 ILE A 183       2.970  93.130  34.060  1.00  0.00           H
ATOM   1637 2HG2 ILE A 183       4.400  92.270  33.890  1.00  0.00           H
ATOM   1638 3HG2 ILE A 183       4.090  93.230  35.400  1.00  0.00           H
ATOM   1639  CG1 ILE A 183       4.300  95.750  34.270  1.00  0.00           C
ATOM   1640 1HG1 ILE A 183       4.400  96.560  33.540  1.00  0.00           H
ATOM   1641 2HG1 ILE A 183       4.880  96.000  35.160  1.00  0.00           H
ATOM   1642  CD  ILE A 183       2.810  95.800  34.780  1.00  0.00           C
ATOM   1643  HD1 ILE A 183       2.720  95.000  35.510  1.00  0.00           H
ATOM   1644  HD2 ILE A 183       2.540  96.820  35.060  1.00  0.00           H
ATOM   1645  HD3 ILE A 183       2.150  95.530  33.950  1.00  0.00           H
ATOM   1646  C   ILE A 183       6.740  92.920  33.330  1.00  0.00           C
ATOM   1647  O   ILE A 183       7.100  92.140  34.170  1.00  0.00           O
ATOM   1648  N   LYS A 184       6.740  92.590  32.050  1.00  0.00           N
ATOM   1649  H   LYS A 184       6.680  93.330  31.370  1.00  0.00           H
ATOM   1650  CA  LYS A 184       6.990  91.240  31.530  1.00  0.00           C
ATOM   1651  HA  LYS A 184       7.850  90.750  31.980  1.00  0.00           H
ATOM   1652  CB  LYS A 184       5.790  90.370  31.810  1.00  0.00           C
ATOM   1653  HB1 LYS A 184       5.840  90.050  32.850  1.00  0.00           H
ATOM   1654  HB2 LYS A 184       5.890  89.450  31.240  1.00  0.00           H
ATOM   1655  CG  LYS A 184       4.430  90.880  31.400  1.00  0.00           C
ATOM   1656  HG1 LYS A 184       4.330  90.890  30.310  1.00  0.00           H
ATOM   1657  HG2 LYS A 184       4.310  91.930  31.690  1.00  0.00           H
ATOM   1658  CD  LYS A 184       3.300  89.930  32.050  1.00  0.00           C
ATOM   1659  HD1 LYS A 184       3.430  90.020  33.130  1.00  0.00           H
ATOM   1660  HD2 LYS A 184       3.420  88.880  31.790  1.00  0.00           H
ATOM   1661  CE  LYS A 184       1.940  90.530  31.760  1.00  0.00           C
ATOM   1662  HE1 LYS A 184       1.780  90.710  30.690  1.00  0.00           H
ATOM   1663  HE2 LYS A 184       1.730  91.410  32.370  1.00  0.00           H
ATOM   1664  NZ  LYS A 184       1.040  89.460  32.090  1.00  0.00           N
ATOM   1665  HZ1 LYS A 184       1.070  89.430  33.100  1.00  0.00           H
ATOM   1666  HZ2 LYS A 184       0.120  89.690  31.760  1.00  0.00           H
ATOM   1667  HZ3 LYS A 184       1.250  88.560  31.690  1.00  0.00           H
ATOM   1668  C   LYS A 184       7.170  91.270  29.980  1.00  0.00           C
ATOM   1669  O   LYS A 184       6.920  92.290  29.310  1.00  0.00           O
ATOM   1670  N   HIS A 185       7.760  90.180  29.500  1.00  0.00           N
ATOM   1671  H   HIS A 185       8.050  89.410  30.090  1.00  0.00           H
ATOM   1672  CA  HIS A 185       8.060  90.060  28.080  1.00  0.00           C
ATOM   1673  HA  HIS A 185       7.400  90.750  27.550  1.00  0.00           H
ATOM   1674  CB  HIS A 185       9.480  90.620  27.840  1.00  0.00           C
ATOM   1675  HB1 HIS A 185       9.470  91.710  27.760  1.00  0.00           H
ATOM   1676  HB2 HIS A 185       9.890  90.340  26.880  1.00  0.00           H
ATOM   1677  CG  HIS A 185      10.600  90.340  28.790  1.00  0.00           C
ATOM   1678  ND1 HIS A 185      10.690  90.890  30.050  1.00  0.00           N
ATOM   1679  CE1 HIS A 185      11.740  90.280  30.680  1.00  0.00           C
ATOM   1680  HE1 HIS A 185      12.100  90.500  31.680  1.00  0.00           H
ATOM   1681  NE2 HIS A 185      12.330  89.470  29.810  1.00  0.00           N
ATOM   1682  HE2 HIS A 185      13.180  89.000  30.080  1.00  0.00           H
ATOM   1683  CD2 HIS A 185      11.650  89.450  28.620  1.00  0.00           C
ATOM   1684  HD2 HIS A 185      11.830  88.920  27.700  1.00  0.00           H
ATOM   1685  C   HIS A 185       7.940  88.650  27.560  1.00  0.00           C
ATOM   1686  O   HIS A 185       8.210  87.750  28.320  1.00  0.00           O
ATOM   1687  N   TYR A 186       7.760  88.580  26.220  1.00  0.00           N
ATOM   1688  H   TYR A 186       7.700  89.480  25.760  1.00  0.00           H
ATOM   1689  CA  TYR A 186       7.410  87.390  25.470  1.00  0.00           C
ATOM   1690  HA  TYR A 186       7.860  86.570  26.040  1.00  0.00           H
ATOM   1691  CB  TYR A 186       5.900  87.090  25.300  1.00  0.00           C
ATOM   1692  HB1 TYR A 186       5.790  86.020  25.420  1.00  0.00           H
ATOM   1693  HB2 TYR A 186       5.520  87.260  24.300  1.00  0.00           H
ATOM   1694  CG  TYR A 186       4.890  87.760  26.270  1.00  0.00           C
ATOM   1695  CD1 TYR A 186       4.930  87.460  27.650  1.00  0.00           C
ATOM   1696  HD1 TYR A 186       5.550  86.660  28.020  1.00  0.00           H
ATOM   1697  CE1 TYR A 186       4.030  88.070  28.520  1.00  0.00           C
ATOM   1698  HE1 TYR A 186       3.900  87.860  29.570  1.00  0.00           H
ATOM   1699  CZ  TYR A 186       3.070  88.950  27.990  1.00  0.00           C
ATOM   1700  OH  TYR A 186       2.040  89.410  28.780  1.00  0.00           O
ATOM   1701  HH  TYR A 186       1.670  88.750  29.370  1.00  0.00           H
ATOM   1702  CE2 TYR A 186       3.100  89.340  26.660  1.00  0.00           C
ATOM   1703  HE2 TYR A 186       2.480  90.120  26.230  1.00  0.00           H
ATOM   1704  CD2 TYR A 186       4.030  88.780  25.780  1.00  0.00           C
ATOM   1705  HD2 TYR A 186       4.080  89.050  24.740  1.00  0.00           H
ATOM   1706  C   TYR A 186       8.080  87.470  24.120  1.00  0.00           C
ATOM   1707  O   TYR A 186       8.190  88.530  23.530  1.00  0.00           O
ATOM   1708  N   VAL A 187       8.240  86.280  23.480  1.00  0.00           N
ATOM   1709  H   VAL A 187       8.110  85.470  24.060  1.00  0.00           H
ATOM   1710  CA  VAL A 187       8.950  86.120  22.180  1.00  0.00           C
ATOM   1711  HA  VAL A 187       8.860  86.990  21.520  1.00  0.00           H
ATOM   1712  CB  VAL A 187      10.510  85.960  22.360  1.00  0.00           C
ATOM   1713  HB  VAL A 187      10.840  86.800  22.980  1.00  0.00           H
ATOM   1714  CG1 VAL A 187      10.990  84.700  22.920  1.00  0.00           C
ATOM   1715 1HG1 VAL A 187      10.280  84.380  23.680  1.00  0.00           H
ATOM   1716 2HG1 VAL A 187      11.000  83.910  22.160  1.00  0.00           H
ATOM   1717 3HG1 VAL A 187      11.970  84.840  23.380  1.00  0.00           H
ATOM   1718  CG2 VAL A 187      11.360  86.100  21.060  1.00  0.00           C
ATOM   1719 1HG2 VAL A 187      11.110  87.040  20.570  1.00  0.00           H
ATOM   1720 2HG2 VAL A 187      12.420  86.170  21.290  1.00  0.00           H
ATOM   1721 3HG2 VAL A 187      11.210  85.190  20.490  1.00  0.00           H
ATOM   1722  C   VAL A 187       8.410  84.940  21.350  1.00  0.00           C
ATOM   1723  O   VAL A 187       7.970  83.940  21.890  1.00  0.00           O
ATOM   1724  N   GLY A 188       8.220  85.130  20.090  1.00  0.00           N
ATOM   1725  H   GLY A 188       8.410  86.080  19.790  1.00  0.00           H
ATOM   1726  CA  GLY A 188       7.950  84.170  19.010  1.00  0.00           C
ATOM   1727  HA1 GLY A 188       7.830  84.720  18.080  1.00  0.00           H
ATOM   1728  HA2 GLY A 188       6.980  83.710  19.210  1.00  0.00           H
ATOM   1729  C   GLY A 188       8.950  83.100  18.900  1.00  0.00           C
ATOM   1730  O   GLY A 188       9.310  82.380  19.900  1.00  0.00           O
ATOM   1731  N   HIS A 189       9.600  82.930  17.730  1.00  0.00           N
ATOM   1732  H   HIS A 189       9.130  83.360  16.940  1.00  0.00           H
ATOM   1733  CA  HIS A 189      11.030  82.770  17.490  1.00  0.00           C
ATOM   1734  HA  HIS A 189      11.390  82.150  18.310  1.00  0.00           H
ATOM   1735  CB  HIS A 189      11.260  82.110  16.160  1.00  0.00           C
ATOM   1736  HB1 HIS A 189      12.300  81.810  16.240  1.00  0.00           H
ATOM   1737  HB2 HIS A 189      11.250  82.760  15.280  1.00  0.00           H
ATOM   1738  CG  HIS A 189      10.430  80.880  15.930  1.00  0.00           C
ATOM   1739  ND1 HIS A 189       9.960  79.970  16.890  1.00  0.00           N
ATOM   1740  HD1 HIS A 189      10.250  79.930  17.860  1.00  0.00           H
ATOM   1741  CE1 HIS A 189       9.160  79.050  16.300  1.00  0.00           C
ATOM   1742  HE1 HIS A 189       8.680  78.250  16.850  1.00  0.00           H
ATOM   1743  NE2 HIS A 189       9.040  79.380  15.010  1.00  0.00           N
ATOM   1744  HE2 HIS A 189       8.490  78.930  14.280  1.00  0.00           H
ATOM   1745  CD2 HIS A 189       9.840  80.470  14.720  1.00  0.00           C
ATOM   1746  HD2 HIS A 189       9.730  81.110  13.860  1.00  0.00           H
ATOM   1747  C   HIS A 189      11.700  84.130  17.590  1.00  0.00           C
ATOM   1748  O   HIS A 189      11.040  85.180  17.780  1.00  0.00           O
ATOM   1749  N   GLY A 190      13.060  84.100  17.450  1.00  0.00           N
ATOM   1750  H   GLY A 190      13.550  83.250  17.180  1.00  0.00           H
ATOM   1751  CA  GLY A 190      13.830  85.280  17.700  1.00  0.00           C
ATOM   1752  HA1 GLY A 190      14.900  85.060  17.680  1.00  0.00           H
ATOM   1753  HA2 GLY A 190      13.650  85.700  18.690  1.00  0.00           H
ATOM   1754  C   GLY A 190      13.720  86.340  16.650  1.00  0.00           C
ATOM   1755  O   GLY A 190      14.400  87.330  16.800  1.00  0.00           O
ATOM   1756  N   ASN A 191      12.990  86.120  15.560  1.00  0.00           N
ATOM   1757  H   ASN A 191      12.690  85.160  15.500  1.00  0.00           H
ATOM   1758  CA  ASN A 191      12.880  86.970  14.410  1.00  0.00           C
ATOM   1759  HA  ASN A 191      13.920  87.220  14.190  1.00  0.00           H
ATOM   1760  CB  ASN A 191      12.270  86.230  13.180  1.00  0.00           C
ATOM   1761  HB1 ASN A 191      12.060  87.000  12.430  1.00  0.00           H
ATOM   1762  HB2 ASN A 191      11.340  85.770  13.500  1.00  0.00           H
ATOM   1763  CG  ASN A 191      13.150  85.190  12.560  1.00  0.00           C
ATOM   1764  OD1 ASN A 191      12.840  84.030  12.700  1.00  0.00           O
ATOM   1765  ND2 ASN A 191      14.200  85.490  11.860  1.00  0.00           N
ATOM   1766 1HD2 ASN A 191      14.460  86.440  11.650  1.00  0.00           H
ATOM   1767 2HD2 ASN A 191      14.580  84.670  11.390  1.00  0.00           H
ATOM   1768  C   ASN A 191      12.060  88.240  14.710  1.00  0.00           C
ATOM   1769  O   ASN A 191      11.100  88.270  15.460  1.00  0.00           O
ATOM   1770  N   ALA A 192      12.400  89.320  14.120  1.00  0.00           N
ATOM   1771  H   ALA A 192      13.210  89.340  13.510  1.00  0.00           H
ATOM   1772  CA  ALA A 192      11.840  90.650  14.250  1.00  0.00           C
ATOM   1773  HA  ALA A 192      11.990  90.980  15.280  1.00  0.00           H
ATOM   1774  CB  ALA A 192      12.700  91.600  13.400  1.00  0.00           C
ATOM   1775  HB1 ALA A 192      12.480  92.590  13.780  1.00  0.00           H
ATOM   1776  HB2 ALA A 192      13.760  91.520  13.650  1.00  0.00           H
ATOM   1777  HB3 ALA A 192      12.520  91.480  12.330  1.00  0.00           H
ATOM   1778  C   ALA A 192      10.370  90.900  14.110  1.00  0.00           C
ATOM   1779  O   ALA A 192       9.690  90.380  13.260  1.00  0.00           O
ATOM   1780  N   ILE A 193       9.810  91.690  15.040  1.00  0.00           N
ATOM   1781  H   ILE A 193      10.410  92.210  15.660  1.00  0.00           H
ATOM   1782  CA  ILE A 193       8.380  92.040  14.920  1.00  0.00           C
ATOM   1783  HA  ILE A 193       7.860  91.200  14.470  1.00  0.00           H
ATOM   1784  CB  ILE A 193       7.720  92.290  16.310  1.00  0.00           C
ATOM   1785  HB  ILE A 193       8.320  93.060  16.800  1.00  0.00           H
ATOM   1786  CG2 ILE A 193       6.310  92.910  16.260  1.00  0.00           C
ATOM   1787 1HG2 ILE A 193       6.030  93.070  17.300  1.00  0.00           H
ATOM   1788 2HG2 ILE A 193       6.370  93.900  15.810  1.00  0.00           H
ATOM   1789 3HG2 ILE A 193       5.550  92.290  15.790  1.00  0.00           H
ATOM   1790  CG1 ILE A 193       7.490  91.080  17.260  1.00  0.00           C
ATOM   1791 1HG1 ILE A 193       7.100  91.290  18.260  1.00  0.00           H
ATOM   1792 2HG1 ILE A 193       8.460  90.670  17.540  1.00  0.00           H
ATOM   1793  CD  ILE A 193       6.690  90.040  16.630  1.00  0.00           C
ATOM   1794  HD1 ILE A 193       5.620  90.250  16.620  1.00  0.00           H
ATOM   1795  HD2 ILE A 193       7.090  89.740  15.660  1.00  0.00           H
ATOM   1796  HD3 ILE A 193       6.780  89.140  17.240  1.00  0.00           H
ATOM   1797  C   ILE A 193       8.240  93.340  13.980  1.00  0.00           C
ATOM   1798  O   ILE A 193       8.990  94.290  14.060  1.00  0.00           O
ATOM   1799  N   ASN A 194       7.210  93.340  13.090  1.00  0.00           N
ATOM   1800  H   ASN A 194       6.590  92.540  13.130  1.00  0.00           H
ATOM   1801  CA  ASN A 194       6.880  94.430  12.100  1.00  0.00           C
ATOM   1802  HA  ASN A 194       7.700  95.140  11.980  1.00  0.00           H
ATOM   1803  CB  ASN A 194       6.570  93.730  10.750  1.00  0.00           C
ATOM   1804  HB1 ASN A 194       6.210  94.460  10.030  1.00  0.00           H
ATOM   1805  HB2 ASN A 194       5.760  93.010  10.860  1.00  0.00           H
ATOM   1806  CG  ASN A 194       7.770  93.100  10.120  1.00  0.00           C
ATOM   1807  OD1 ASN A 194       8.880  93.560  10.170  1.00  0.00           O
ATOM   1808  ND2 ASN A 194       7.620  91.920   9.550  1.00  0.00           N
ATOM   1809 1HD2 ASN A 194       6.710  91.490   9.590  1.00  0.00           H
ATOM   1810 2HD2 ASN A 194       8.390  91.510   9.050  1.00  0.00           H
ATOM   1811  C   ASN A 194       5.690  95.230  12.780  1.00  0.00           C
ATOM   1812  O   ASN A 194       5.610  96.470  12.660  1.00  0.00           O
ATOM   1813  N   GLU A 195       4.790  94.590  13.530  1.00  0.00           N
ATOM   1814  H   GLU A 195       4.870  93.580  13.550  1.00  0.00           H
ATOM   1815  CA  GLU A 195       3.640  95.350  14.190  1.00  0.00           C
ATOM   1816  HA  GLU A 195       4.090  96.290  14.530  1.00  0.00           H
ATOM   1817  CB  GLU A 195       2.570  95.760  13.060  1.00  0.00           C
ATOM   1818  HB1 GLU A 195       1.820  94.980  13.070  1.00  0.00           H
ATOM   1819  HB2 GLU A 195       2.980  95.720  12.050  1.00  0.00           H
ATOM   1820  CG  GLU A 195       1.900  97.120  13.320  1.00  0.00           C
ATOM   1821  HG1 GLU A 195       2.640  97.910  13.270  1.00  0.00           H
ATOM   1822  HG2 GLU A 195       1.290  97.060  14.220  1.00  0.00           H
ATOM   1823  CD  GLU A 195       0.870  97.570  12.290  1.00  0.00           C
ATOM   1824  OE1 GLU A 195       0.290  96.670  11.640  1.00  0.00           O
ATOM   1825  OE2 GLU A 195       0.580  98.780  12.250  1.00  0.00           O
ATOM   1826  C   GLU A 195       3.020  94.670  15.440  1.00  0.00           C
ATOM   1827  O   GLU A 195       3.170  93.470  15.640  1.00  0.00           O
ATOM   1828  N   LEU A 196       2.200  95.430  16.140  1.00  0.00           N
ATOM   1829  H   LEU A 196       1.970  96.330  15.740  1.00  0.00           H
ATOM   1830  CA  LEU A 196       1.410  95.060  17.300  1.00  0.00           C
ATOM   1831  HA  LEU A 196       1.240  93.980  17.290  1.00  0.00           H
ATOM   1832  CB  LEU A 196       2.170  95.590  18.540  1.00  0.00           C
ATOM   1833  HB1 LEU A 196       1.490  95.590  19.390  1.00  0.00           H
ATOM   1834  HB2 LEU A 196       2.470  96.590  18.220  1.00  0.00           H
ATOM   1835  CG  LEU A 196       3.460  94.890  18.900  1.00  0.00           C
ATOM   1836  HG  LEU A 196       4.170  94.860  18.070  1.00  0.00           H
ATOM   1837  CD1 LEU A 196       4.130  95.600  20.120  1.00  0.00           C
ATOM   1838 1HD1 LEU A 196       4.320  96.660  19.990  1.00  0.00           H
ATOM   1839 2HD1 LEU A 196       3.560  95.510  21.040  1.00  0.00           H
ATOM   1840 3HD1 LEU A 196       5.120  95.160  20.290  1.00  0.00           H
ATOM   1841  CD2 LEU A 196       3.220  93.390  19.200  1.00  0.00           C
ATOM   1842 1HD2 LEU A 196       4.180  93.000  19.520  1.00  0.00           H
ATOM   1843 2HD2 LEU A 196       2.640  93.170  20.100  1.00  0.00           H
ATOM   1844 3HD2 LEU A 196       2.880  92.860  18.310  1.00  0.00           H
ATOM   1845  C   LEU A 196       0.010  95.740  17.280  1.00  0.00           C
ATOM   1846  O   LEU A 196      -0.060  96.920  16.940  1.00  0.00           O
ATOM   1847  N   LYS A 197      -1.070  95.110  17.840  1.00  0.00           N
ATOM   1848  H   LYS A 197      -1.110  94.130  18.090  1.00  0.00           H
ATOM   1849  CA  LYS A 197      -2.410  95.750  17.890  1.00  0.00           C
ATOM   1850  HA  LYS A 197      -2.380  96.710  18.410  1.00  0.00           H
ATOM   1851  CB  LYS A 197      -3.020  95.840  16.460  1.00  0.00           C
ATOM   1852  HB1 LYS A 197      -3.000  94.840  16.020  1.00  0.00           H
ATOM   1853  HB2 LYS A 197      -2.410  96.500  15.850  1.00  0.00           H
ATOM   1854  CG  LYS A 197      -4.470  96.400  16.420  1.00  0.00           C
ATOM   1855  HG1 LYS A 197      -5.170  95.820  17.020  1.00  0.00           H
ATOM   1856  HG2 LYS A 197      -4.840  96.210  15.410  1.00  0.00           H
ATOM   1857  CD  LYS A 197      -4.600  97.940  16.710  1.00  0.00           C
ATOM   1858  HD1 LYS A 197      -3.790  98.490  16.230  1.00  0.00           H
ATOM   1859  HD2 LYS A 197      -4.460  98.120  17.780  1.00  0.00           H
ATOM   1860  CE  LYS A 197      -5.960  98.400  16.170  1.00  0.00           C
ATOM   1861  HE1 LYS A 197      -6.710  97.960  16.830  1.00  0.00           H
ATOM   1862  HE2 LYS A 197      -6.180  98.080  15.150  1.00  0.00           H
ATOM   1863  NZ  LYS A 197      -6.150  99.930  16.180  1.00  0.00           N
ATOM   1864  HZ1 LYS A 197      -6.960 100.220  15.660  1.00  0.00           H
ATOM   1865  HZ2 LYS A 197      -6.330 100.210  17.130  1.00  0.00           H
ATOM   1866  HZ3 LYS A 197      -5.320 100.390  15.840  1.00  0.00           H
ATOM   1867  C   LYS A 197      -3.320  94.960  18.800  1.00  0.00           C
ATOM   1868  O   LYS A 197      -3.390  93.760  18.570  1.00  0.00           O
ATOM   1869  N   PHE A 198      -4.030  95.580  19.780  1.00  0.00           N
ATOM   1870  H   PHE A 198      -4.020  96.580  19.760  1.00  0.00           H
ATOM   1871  CA  PHE A 198      -5.050  94.960  20.670  1.00  0.00           C
ATOM   1872  HA  PHE A 198      -4.650  93.960  20.860  1.00  0.00           H
ATOM   1873  CB  PHE A 198      -4.890  95.590  22.050  1.00  0.00           C
ATOM   1874  HB1 PHE A 198      -5.710  95.320  22.730  1.00  0.00           H
ATOM   1875  HB2 PHE A 198      -4.960  96.670  21.930  1.00  0.00           H
ATOM   1876  CG  PHE A 198      -3.560  95.310  22.710  1.00  0.00           C
ATOM   1877  CD1 PHE A 198      -3.330  94.180  23.510  1.00  0.00           C
ATOM   1878  HD1 PHE A 198      -4.030  93.360  23.520  1.00  0.00           H
ATOM   1879  CE1 PHE A 198      -2.270  94.150  24.380  1.00  0.00           C
ATOM   1880  HE1 PHE A 198      -2.090  93.340  25.070  1.00  0.00           H
ATOM   1881  CZ  PHE A 198      -1.270  95.130  24.300  1.00  0.00           C
ATOM   1882  HZ  PHE A 198      -0.350  94.970  24.830  1.00  0.00           H
ATOM   1883  CE2 PHE A 198      -1.410  96.200  23.430  1.00  0.00           C
ATOM   1884  HE2 PHE A 198      -0.600  96.910  23.410  1.00  0.00           H
ATOM   1885  CD2 PHE A 198      -2.590  96.320  22.660  1.00  0.00           C
ATOM   1886  HD2 PHE A 198      -2.660  97.190  22.020  1.00  0.00           H
ATOM   1887  C   PHE A 198      -6.520  94.960  20.180  1.00  0.00           C
ATOM   1888  O   PHE A 198      -6.920  95.810  19.390  1.00  0.00           O
ATOM   1889  N   HIS A 199      -7.230  93.920  20.550  1.00  0.00           N
ATOM   1890  H   HIS A 199      -6.850  93.300  21.240  1.00  0.00           H
ATOM   1891  CA  HIS A 199      -8.590  93.600  20.040  1.00  0.00           C
ATOM   1892  HA  HIS A 199      -8.540  93.600  18.950  1.00  0.00           H
ATOM   1893  CB  HIS A 199      -8.860  92.190  20.560  1.00  0.00           C
ATOM   1894  HB1 HIS A 199      -8.960  92.280  21.640  1.00  0.00           H
ATOM   1895  HB2 HIS A 199      -8.000  91.540  20.380  1.00  0.00           H
ATOM   1896  CG  HIS A 199     -10.090  91.420  20.110  1.00  0.00           C
ATOM   1897  ND1 HIS A 199     -11.380  91.910  20.210  1.00  0.00           N
ATOM   1898  CE1 HIS A 199     -12.160  90.850  20.000  1.00  0.00           C
ATOM   1899  HE1 HIS A 199     -13.240  90.920  19.970  1.00  0.00           H
ATOM   1900  NE2 HIS A 199     -11.390  89.790  19.840  1.00  0.00           N
ATOM   1901  HE2 HIS A 199     -11.730  88.870  19.610  1.00  0.00           H
ATOM   1902  CD2 HIS A 199     -10.110  90.120  19.870  1.00  0.00           C
ATOM   1903  HD2 HIS A 199      -9.240  89.500  19.740  1.00  0.00           H
ATOM   1904  C   HIS A 199      -9.650  94.540  20.470  1.00  0.00           C
ATOM   1905  O   HIS A 199      -9.630  94.970  21.610  1.00  0.00           O
ATOM   1906  N   PRO A 200     -10.520  95.030  19.580  1.00  0.00           N
ATOM   1907  CD  PRO A 200     -10.710  94.630  18.110  1.00  0.00           C
ATOM   1908  HD1 PRO A 200     -10.750  93.540  18.070  1.00  0.00           H
ATOM   1909  HD2 PRO A 200      -9.800  94.940  17.590  1.00  0.00           H
ATOM   1910  CG  PRO A 200     -11.950  95.270  17.480  1.00  0.00           C
ATOM   1911  HG1 PRO A 200     -12.800  94.610  17.690  1.00  0.00           H
ATOM   1912  HG2 PRO A 200     -11.860  95.360  16.400  1.00  0.00           H
ATOM   1913  CB  PRO A 200     -11.980  96.540  18.370  1.00  0.00           C
ATOM   1914  HB1 PRO A 200     -13.000  96.920  18.450  1.00  0.00           H
ATOM   1915  HB2 PRO A 200     -11.290  97.190  17.830  1.00  0.00           H
ATOM   1916  CA  PRO A 200     -11.450  96.110  19.810  1.00  0.00           C
ATOM   1917  HA  PRO A 200     -10.870  96.970  20.150  1.00  0.00           H
ATOM   1918  C   PRO A 200     -12.710  95.840  20.610  1.00  0.00           C
ATOM   1919  O   PRO A 200     -13.460  96.760  20.870  1.00  0.00           O
ATOM   1920  N   ARG A 201     -12.930  94.590  20.980  1.00  0.00           N
ATOM   1921  H   ARG A 201     -12.310  93.890  20.620  1.00  0.00           H
ATOM   1922  CA  ARG A 201     -13.930  94.170  22.060  1.00  0.00           C
ATOM   1923  HA  ARG A 201     -14.570  95.020  22.300  1.00  0.00           H
ATOM   1924  CB  ARG A 201     -15.020  93.260  21.460  1.00  0.00           C
ATOM   1925  HB1 ARG A 201     -15.650  92.950  22.300  1.00  0.00           H
ATOM   1926  HB2 ARG A 201     -14.510  92.490  20.890  1.00  0.00           H
ATOM   1927  CG  ARG A 201     -15.780  94.060  20.370  1.00  0.00           C
ATOM   1928  HG1 ARG A 201     -15.080  94.280  19.570  1.00  0.00           H
ATOM   1929  HG2 ARG A 201     -16.120  94.940  20.920  1.00  0.00           H
ATOM   1930  CD  ARG A 201     -16.940  93.200  19.810  1.00  0.00           C
ATOM   1931  HD1 ARG A 201     -16.760  92.150  19.550  1.00  0.00           H
ATOM   1932  HD2 ARG A 201     -17.330  93.480  18.840  1.00  0.00           H
ATOM   1933  NE  ARG A 201     -17.970  93.120  20.840  1.00  0.00           N
ATOM   1934  HE  ARG A 201     -18.080  92.330  21.460  1.00  0.00           H
ATOM   1935  CZ  ARG A 201     -18.980  94.040  21.080  1.00  0.00           C
ATOM   1936  NH1 ARG A 201     -19.060  95.210  20.440  1.00  0.00           N
ATOM   1937 1HH1 ARG A 201     -18.350  95.500  19.790  1.00  0.00           H
ATOM   1938 2HH1 ARG A 201     -19.870  95.800  20.560  1.00  0.00           H
ATOM   1939  NH2 ARG A 201     -19.890  93.740  21.900  1.00  0.00           N
ATOM   1940 1HH2 ARG A 201     -19.620  93.030  22.560  1.00  0.00           H
ATOM   1941 2HH2 ARG A 201     -20.660  94.350  22.130  1.00  0.00           H
ATOM   1942  C   ARG A 201     -13.300  93.540  23.280  1.00  0.00           C
ATOM   1943  O   ARG A 201     -14.000  93.370  24.260  1.00  0.00           O
ATOM   1944  N   ASP A 202     -12.040  93.040  23.230  1.00  0.00           N
ATOM   1945  H   ASP A 202     -11.550  93.120  22.350  1.00  0.00           H
ATOM   1946  CA  ASP A 202     -11.440  92.330  24.310  1.00  0.00           C
ATOM   1947  HA  ASP A 202     -11.930  92.510  25.270  1.00  0.00           H
ATOM   1948  CB  ASP A 202     -11.640  90.850  24.100  1.00  0.00           C
ATOM   1949  HB1 ASP A 202     -11.240  90.610  23.120  1.00  0.00           H
ATOM   1950  HB2 ASP A 202     -12.710  90.680  23.980  1.00  0.00           H
ATOM   1951  CG  ASP A 202     -11.100  90.000  25.280  1.00  0.00           C
ATOM   1952  OD1 ASP A 202     -10.860  90.540  26.340  1.00  0.00           O
ATOM   1953  OD2 ASP A 202     -10.960  88.750  25.150  1.00  0.00           O
ATOM   1954  C   ASP A 202      -9.930  92.790  24.560  1.00  0.00           C
ATOM   1955  O   ASP A 202      -9.070  92.010  24.090  1.00  0.00           O
ATOM   1956  N   PRO A 203      -9.650  93.980  25.200  1.00  0.00           N
ATOM   1957  CD  PRO A 203     -10.570  94.980  25.670  1.00  0.00           C
ATOM   1958  HD1 PRO A 203     -10.660  94.700  26.720  1.00  0.00           H
ATOM   1959  HD2 PRO A 203     -11.550  94.990  25.210  1.00  0.00           H
ATOM   1960  CG  PRO A 203      -9.850  96.310  25.710  1.00  0.00           C
ATOM   1961  HG1 PRO A 203     -10.100  96.870  26.610  1.00  0.00           H
ATOM   1962  HG2 PRO A 203     -10.060  96.860  24.790  1.00  0.00           H
ATOM   1963  CB  PRO A 203      -8.380  95.790  25.780  1.00  0.00           C
ATOM   1964  HB1 PRO A 203      -8.220  95.800  26.860  1.00  0.00           H
ATOM   1965  HB2 PRO A 203      -7.660  96.570  25.510  1.00  0.00           H
ATOM   1966  CA  PRO A 203      -8.270  94.460  25.100  1.00  0.00           C
ATOM   1967  HA  PRO A 203      -8.140  94.600  24.030  1.00  0.00           H
ATOM   1968  C   PRO A 203      -7.080  93.530  25.540  1.00  0.00           C
ATOM   1969  O   PRO A 203      -6.020  93.950  25.320  1.00  0.00           O
ATOM   1970  N   ASN A 204      -7.250  92.360  26.240  1.00  0.00           N
ATOM   1971  H   ASN A 204      -8.200  92.030  26.310  1.00  0.00           H
ATOM   1972  CA  ASN A 204      -6.070  91.480  26.540  1.00  0.00           C
ATOM   1973  HA  ASN A 204      -5.120  91.960  26.800  1.00  0.00           H
ATOM   1974  CB  ASN A 204      -6.410  90.580  27.750  1.00  0.00           C
ATOM   1975  HB1 ASN A 204      -5.890  89.630  27.780  1.00  0.00           H
ATOM   1976  HB2 ASN A 204      -7.460  90.320  27.650  1.00  0.00           H
ATOM   1977  CG  ASN A 204      -6.280  91.300  29.090  1.00  0.00           C
ATOM   1978  OD1 ASN A 204      -5.210  91.340  29.600  1.00  0.00           O
ATOM   1979  ND2 ASN A 204      -7.370  91.960  29.580  1.00  0.00           N
ATOM   1980 1HD2 ASN A 204      -8.280  91.790  29.180  1.00  0.00           H
ATOM   1981 2HD2 ASN A 204      -7.240  92.530  30.400  1.00  0.00           H
ATOM   1982  C   ASN A 204      -5.640  90.570  25.340  1.00  0.00           C
ATOM   1983  O   ASN A 204      -4.600  89.930  25.400  1.00  0.00           O
ATOM   1984  N   LEU A 205      -6.420  90.540  24.220  1.00  0.00           N
ATOM   1985  H   LEU A 205      -7.200  91.180  24.250  1.00  0.00           H
ATOM   1986  CA  LEU A 205      -6.090  89.800  23.020  1.00  0.00           C
ATOM   1987  HA  LEU A 205      -5.470  88.960  23.370  1.00  0.00           H
ATOM   1988  CB  LEU A 205      -7.380  89.140  22.360  1.00  0.00           C
ATOM   1989  HB1 LEU A 205      -7.010  88.860  21.380  1.00  0.00           H
ATOM   1990  HB2 LEU A 205      -8.150  89.910  22.230  1.00  0.00           H
ATOM   1991  CG  LEU A 205      -8.130  88.090  23.240  1.00  0.00           C
ATOM   1992  HG  LEU A 205      -8.340  88.590  24.190  1.00  0.00           H
ATOM   1993  CD1 LEU A 205      -9.470  87.690  22.590  1.00  0.00           C
ATOM   1994 1HD1 LEU A 205     -10.110  88.580  22.640  1.00  0.00           H
ATOM   1995 2HD1 LEU A 205      -9.350  87.460  21.530  1.00  0.00           H
ATOM   1996 3HD1 LEU A 205      -9.840  86.840  23.160  1.00  0.00           H
ATOM   1997  CD2 LEU A 205      -7.290  86.890  23.620  1.00  0.00           C
ATOM   1998 1HD2 LEU A 205      -6.460  87.080  24.310  1.00  0.00           H
ATOM   1999 2HD2 LEU A 205      -7.970  86.240  24.170  1.00  0.00           H
ATOM   2000 3HD2 LEU A 205      -7.030  86.360  22.700  1.00  0.00           H
ATOM   2001  C   LEU A 205      -5.180  90.690  22.220  1.00  0.00           C
ATOM   2002  O   LEU A 205      -5.590  91.780  21.790  1.00  0.00           O
ATOM   2003  N   LEU A 206      -3.920  90.280  22.030  1.00  0.00           N
ATOM   2004  H   LEU A 206      -3.570  89.450  22.470  1.00  0.00           H
ATOM   2005  CA  LEU A 206      -2.870  90.950  21.260  1.00  0.00           C
ATOM   2006  HA  LEU A 206      -3.140  91.980  21.040  1.00  0.00           H
ATOM   2007  CB  LEU A 206      -1.600  91.190  22.110  1.00  0.00           C
ATOM   2008  HB1 LEU A 206      -1.320  90.210  22.470  1.00  0.00           H
ATOM   2009  HB2 LEU A 206      -1.660  91.850  22.980  1.00  0.00           H
ATOM   2010  CG  LEU A 206      -0.350  91.780  21.300  1.00  0.00           C
ATOM   2011  HG  LEU A 206      -0.020  91.210  20.430  1.00  0.00           H
ATOM   2012  CD1 LEU A 206      -0.590  93.180  20.650  1.00  0.00           C
ATOM   2013 1HD1 LEU A 206       0.180  93.360  19.910  1.00  0.00           H
ATOM   2014 2HD1 LEU A 206      -1.540  93.210  20.120  1.00  0.00           H
ATOM   2015 3HD1 LEU A 206      -0.510  93.960  21.400  1.00  0.00           H
ATOM   2016  CD2 LEU A 206       0.790  91.880  22.280  1.00  0.00           C
ATOM   2017 1HD2 LEU A 206       0.380  92.580  23.010  1.00  0.00           H
ATOM   2018 2HD2 LEU A 206       1.100  90.960  22.780  1.00  0.00           H
ATOM   2019 3HD2 LEU A 206       1.620  92.390  21.800  1.00  0.00           H
ATOM   2020  C   LEU A 206      -2.440  90.300  19.960  1.00  0.00           C
ATOM   2021  O   LEU A 206      -1.950  89.190  19.960  1.00  0.00           O
ATOM   2022  N   LEU A 207      -2.610  90.940  18.830  1.00  0.00           N
ATOM   2023  H   LEU A 207      -3.050  91.850  18.850  1.00  0.00           H
ATOM   2024  CA  LEU A 207      -2.070  90.610  17.540  1.00  0.00           C
ATOM   2025  HA  LEU A 207      -2.080  89.530  17.560  1.00  0.00           H
ATOM   2026  CB  LEU A 207      -2.960  91.200  16.470  1.00  0.00           C
ATOM   2027  HB1 LEU A 207      -3.020  92.290  16.440  1.00  0.00           H
ATOM   2028  HB2 LEU A 207      -4.010  90.980  16.620  1.00  0.00           H
ATOM   2029  CG  LEU A 207      -2.540  90.620  15.100  1.00  0.00           C
ATOM   2030  HG  LEU A 207      -1.510  90.880  14.870  1.00  0.00           H
ATOM   2031  CD1 LEU A 207      -2.590  89.080  14.910  1.00  0.00           C
ATOM   2032 1HD1 LEU A 207      -1.720  88.640  15.390  1.00  0.00           H
ATOM   2033 2HD1 LEU A 207      -3.560  88.710  15.270  1.00  0.00           H
ATOM   2034 3HD1 LEU A 207      -2.470  88.860  13.840  1.00  0.00           H
ATOM   2035  CD2 LEU A 207      -3.470  91.170  13.980  1.00  0.00           C
ATOM   2036 1HD2 LEU A 207      -3.420  92.250  13.850  1.00  0.00           H
ATOM   2037 2HD2 LEU A 207      -3.280  90.770  12.980  1.00  0.00           H
ATOM   2038 3HD2 LEU A 207      -4.470  90.790  14.230  1.00  0.00           H
ATOM   2039  C   LEU A 207      -0.630  91.140  17.430  1.00  0.00           C
ATOM   2040  O   LEU A 207      -0.350  92.320  17.620  1.00  0.00           O
ATOM   2041  N   SER A 208       0.220  90.160  16.950  1.00  0.00           N
ATOM   2042  H   SER A 208      -0.140  89.250  16.720  1.00  0.00           H
ATOM   2043  CA  SER A 208       1.550  90.410  16.530  1.00  0.00           C
ATOM   2044  HA  SER A 208       1.630  91.480  16.330  1.00  0.00           H
ATOM   2045  CB  SER A 208       2.570  90.060  17.580  1.00  0.00           C
ATOM   2046  HB1 SER A 208       2.250  90.520  18.520  1.00  0.00           H
ATOM   2047  HB2 SER A 208       3.560  90.420  17.300  1.00  0.00           H
ATOM   2048  OG  SER A 208       2.780  88.710  17.790  1.00  0.00           O
ATOM   2049  HG  SER A 208       1.970  88.220  17.620  1.00  0.00           H
ATOM   2050  C   SER A 208       2.000  89.740  15.180  1.00  0.00           C
ATOM   2051  O   SER A 208       1.440  88.740  14.740  1.00  0.00           O
ATOM   2052  N   VAL A 209       2.870  90.430  14.490  1.00  0.00           N
ATOM   2053  H   VAL A 209       3.180  91.300  14.900  1.00  0.00           H
ATOM   2054  CA  VAL A 209       3.280  90.100  13.120  1.00  0.00           C
ATOM   2055  HA  VAL A 209       3.190  89.020  13.000  1.00  0.00           H
ATOM   2056  CB  VAL A 209       2.530  90.700  11.910  1.00  0.00           C
ATOM   2057  HB  VAL A 209       3.130  90.500  11.030  1.00  0.00           H
ATOM   2058  CG1 VAL A 209       1.140  90.050  11.790  1.00  0.00           C
ATOM   2059 1HG1 VAL A 209       0.400  90.440  12.490  1.00  0.00           H
ATOM   2060 2HG1 VAL A 209       0.700  90.200  10.800  1.00  0.00           H
ATOM   2061 3HG1 VAL A 209       1.260  88.980  11.930  1.00  0.00           H
ATOM   2062  CG2 VAL A 209       2.290  92.160  11.980  1.00  0.00           C
ATOM   2063 1HG2 VAL A 209       1.880  92.370  12.970  1.00  0.00           H
ATOM   2064 2HG2 VAL A 209       3.210  92.720  11.830  1.00  0.00           H
ATOM   2065 3HG2 VAL A 209       1.670  92.490  11.150  1.00  0.00           H
ATOM   2066  C   VAL A 209       4.800  90.410  13.030  1.00  0.00           C
ATOM   2067  O   VAL A 209       5.300  91.310  13.680  1.00  0.00           O
ATOM   2068  N   SER A 210       5.510  89.760  12.110  1.00  0.00           N
ATOM   2069  H   SER A 210       4.990  89.210  11.430  1.00  0.00           H
ATOM   2070  CA  SER A 210       6.910  89.440  12.200  1.00  0.00           C
ATOM   2071  HA  SER A 210       7.420  90.340  12.530  1.00  0.00           H
ATOM   2072  CB  SER A 210       7.170  88.220  13.060  1.00  0.00           C
ATOM   2073  HB1 SER A 210       6.820  87.360  12.490  1.00  0.00           H
ATOM   2074  HB2 SER A 210       6.600  88.260  13.990  1.00  0.00           H
ATOM   2075  OG  SER A 210       8.540  87.960  13.300  1.00  0.00           O
ATOM   2076  HG  SER A 210       8.970  88.770  13.610  1.00  0.00           H
ATOM   2077  C   SER A 210       7.530  89.100  10.870  1.00  0.00           C
ATOM   2078  O   SER A 210       6.760  88.960   9.940  1.00  0.00           O
ATOM   2079  N   LYS A 211       8.860  89.020  10.720  1.00  0.00           N
ATOM   2080  H   LYS A 211       9.500  89.190  11.490  1.00  0.00           H
ATOM   2081  CA  LYS A 211       9.430  88.360   9.510  1.00  0.00           C
ATOM   2082  HA  LYS A 211       8.910  88.750   8.640  1.00  0.00           H
ATOM   2083  CB  LYS A 211      10.930  88.740   9.510  1.00  0.00           C
ATOM   2084  HB1 LYS A 211      11.390  88.210   8.670  1.00  0.00           H
ATOM   2085  HB2 LYS A 211      11.380  88.420  10.440  1.00  0.00           H
ATOM   2086  CG  LYS A 211      11.160  90.300   9.220  1.00  0.00           C
ATOM   2087  HG1 LYS A 211      10.920  90.800  10.150  1.00  0.00           H
ATOM   2088  HG2 LYS A 211      10.520  90.630   8.400  1.00  0.00           H
ATOM   2089  CD  LYS A 211      12.650  90.480   8.860  1.00  0.00           C
ATOM   2090  HD1 LYS A 211      12.810  90.110   7.850  1.00  0.00           H
ATOM   2091  HD2 LYS A 211      13.330  89.910   9.480  1.00  0.00           H
ATOM   2092  CE  LYS A 211      13.000  92.000   8.890  1.00  0.00           C
ATOM   2093  HE1 LYS A 211      12.940  92.300   9.940  1.00  0.00           H
ATOM   2094  HE2 LYS A 211      12.320  92.590   8.280  1.00  0.00           H
ATOM   2095  NZ  LYS A 211      14.390  92.220   8.520  1.00  0.00           N
ATOM   2096  HZ1 LYS A 211      14.640  93.200   8.550  1.00  0.00           H
ATOM   2097  HZ2 LYS A 211      14.950  91.700   9.180  1.00  0.00           H
ATOM   2098  HZ3 LYS A 211      14.630  91.800   7.630  1.00  0.00           H
ATOM   2099  C   LYS A 211       9.330  86.810   9.520  1.00  0.00           C
ATOM   2100  O   LYS A 211       9.500  86.160   8.460  1.00  0.00           O
ATOM   2101  N   ASP A 212       8.920  86.280  10.680  1.00  0.00           N
ATOM   2102  H   ASP A 212       8.810  86.890  11.480  1.00  0.00           H
ATOM   2103  CA  ASP A 212       8.310  84.970  10.600  1.00  0.00           C
ATOM   2104  HA  ASP A 212       9.010  84.400   9.980  1.00  0.00           H
ATOM   2105  CB  ASP A 212       8.120  84.190  11.960  1.00  0.00           C
ATOM   2106  HB1 ASP A 212       7.360  84.620  12.600  1.00  0.00           H
ATOM   2107  HB2 ASP A 212       9.070  84.280  12.490  1.00  0.00           H
ATOM   2108  CG  ASP A 212       7.770  82.710  11.790  1.00  0.00           C
ATOM   2109  OD1 ASP A 212       7.950  82.140  10.660  1.00  0.00           O
ATOM   2110  OD2 ASP A 212       7.390  82.050  12.810  1.00  0.00           O
ATOM   2111  C   ASP A 212       6.980  85.050   9.800  1.00  0.00           C
ATOM   2112  O   ASP A 212       6.140  85.910  10.060  1.00  0.00           O
ATOM   2113  N   HIS A 213       6.770  84.260   8.710  1.00  0.00           N
ATOM   2114  H   HIS A 213       7.430  83.500   8.610  1.00  0.00           H
ATOM   2115  CA  HIS A 213       5.630  84.350   7.760  1.00  0.00           C
ATOM   2116  HA  HIS A 213       5.580  85.390   7.430  1.00  0.00           H
ATOM   2117  CB  HIS A 213       5.980  83.570   6.510  1.00  0.00           C
ATOM   2118  HB1 HIS A 213       5.160  83.620   5.800  1.00  0.00           H
ATOM   2119  HB2 HIS A 213       6.030  82.520   6.800  1.00  0.00           H
ATOM   2120  CG  HIS A 213       7.330  83.760   5.880  1.00  0.00           C
ATOM   2121  ND1 HIS A 213       7.770  83.020   4.800  1.00  0.00           N
ATOM   2122  CE1 HIS A 213       9.000  83.490   4.480  1.00  0.00           C
ATOM   2123  HE1 HIS A 213       9.560  83.000   3.700  1.00  0.00           H
ATOM   2124  NE2 HIS A 213       9.300  84.520   5.310  1.00  0.00           N
ATOM   2125  HE2 HIS A 213      10.110  85.120   5.240  1.00  0.00           H
ATOM   2126  CD2 HIS A 213       8.310  84.650   6.250  1.00  0.00           C
ATOM   2127  HD2 HIS A 213       8.050  85.540   6.820  1.00  0.00           H
ATOM   2128  C   HIS A 213       4.270  84.110   8.410  1.00  0.00           C
ATOM   2129  O   HIS A 213       3.260  84.160   7.680  1.00  0.00           O
ATOM   2130  N   ALA A 214       4.310  83.740   9.710  1.00  0.00           N
ATOM   2131  H   ALA A 214       5.140  83.940  10.250  1.00  0.00           H
ATOM   2132  CA  ALA A 214       3.080  83.430  10.540  1.00  0.00           C
ATOM   2133  HA  ALA A 214       2.320  83.400   9.770  1.00  0.00           H
ATOM   2134  CB  ALA A 214       3.170  82.060  11.170  1.00  0.00           C
ATOM   2135  HB1 ALA A 214       2.230  81.790  11.640  1.00  0.00           H
ATOM   2136  HB2 ALA A 214       3.420  81.260  10.460  1.00  0.00           H
ATOM   2137  HB3 ALA A 214       3.900  82.130  11.970  1.00  0.00           H
ATOM   2138  C   ALA A 214       2.710  84.390  11.660  1.00  0.00           C
ATOM   2139  O   ALA A 214       3.570  84.930  12.390  1.00  0.00           O
ATOM   2140  N   LEU A 215       1.410  84.830  11.640  1.00  0.00           N
ATOM   2141  H   LEU A 215       0.830  84.210  11.100  1.00  0.00           H
ATOM   2142  CA  LEU A 215       0.810  85.810  12.580  1.00  0.00           C
ATOM   2143  HA  LEU A 215       1.470  86.660  12.790  1.00  0.00           H
ATOM   2144  CB  LEU A 215      -0.540  86.310  12.110  1.00  0.00           C
ATOM   2145  HB1 LEU A 215      -0.830  87.060  12.850  1.00  0.00           H
ATOM   2146  HB2 LEU A 215      -1.340  85.600  12.320  1.00  0.00           H
ATOM   2147  CG  LEU A 215      -0.720  86.970  10.790  1.00  0.00           C
ATOM   2148  HG  LEU A 215       0.120  87.580  10.480  1.00  0.00           H
ATOM   2149  CD1 LEU A 215      -0.970  85.900   9.690  1.00  0.00           C
ATOM   2150 1HD1 LEU A 215      -0.500  84.970  10.000  1.00  0.00           H
ATOM   2151 2HD1 LEU A 215      -2.010  85.720   9.430  1.00  0.00           H
ATOM   2152 3HD1 LEU A 215      -0.380  86.200   8.830  1.00  0.00           H
ATOM   2153  CD2 LEU A 215      -1.970  87.850  10.770  1.00  0.00           C
ATOM   2154 1HD2 LEU A 215      -2.250  88.200   9.770  1.00  0.00           H
ATOM   2155 2HD2 LEU A 215      -2.870  87.390  11.190  1.00  0.00           H
ATOM   2156 3HD2 LEU A 215      -1.810  88.770  11.340  1.00  0.00           H
ATOM   2157  C   LEU A 215       0.600  85.070  13.940  1.00  0.00           C
ATOM   2158  O   LEU A 215       0.290  83.850  14.000  1.00  0.00           O
ATOM   2159  N   ARG A 216       0.970  85.750  15.010  1.00  0.00           N
ATOM   2160  H   ARG A 216       1.220  86.720  14.900  1.00  0.00           H
ATOM   2161  CA  ARG A 216       1.010  85.250  16.420  1.00  0.00           C
ATOM   2162  HA  ARG A 216       0.630  84.230  16.480  1.00  0.00           H
ATOM   2163  CB  ARG A 216       2.440  85.090  16.930  1.00  0.00           C
ATOM   2164  HB1 ARG A 216       2.340  85.020  18.020  1.00  0.00           H
ATOM   2165  HB2 ARG A 216       3.020  85.960  16.630  1.00  0.00           H
ATOM   2166  CG  ARG A 216       3.190  83.870  16.430  1.00  0.00           C
ATOM   2167  HG1 ARG A 216       3.360  83.980  15.360  1.00  0.00           H
ATOM   2168  HG2 ARG A 216       2.600  82.990  16.680  1.00  0.00           H
ATOM   2169  CD  ARG A 216       4.570  83.680  17.120  1.00  0.00           C
ATOM   2170  HD1 ARG A 216       4.400  83.640  18.190  1.00  0.00           H
ATOM   2171  HD2 ARG A 216       5.140  84.590  16.980  1.00  0.00           H
ATOM   2172  NE  ARG A 216       5.250  82.430  16.580  1.00  0.00           N
ATOM   2173  HE  ARG A 216       5.200  82.310  15.580  1.00  0.00           H
ATOM   2174  CZ  ARG A 216       5.710  81.370  17.250  1.00  0.00           C
ATOM   2175  NH1 ARG A 216       5.760  81.210  18.540  1.00  0.00           N
ATOM   2176 1HH1 ARG A 216       5.530  82.010  19.120  1.00  0.00           H
ATOM   2177 2HH1 ARG A 216       6.220  80.400  18.930  1.00  0.00           H
ATOM   2178  NH2 ARG A 216       6.210  80.410  16.550  1.00  0.00           N
ATOM   2179 1HH2 ARG A 216       6.060  80.570  15.560  1.00  0.00           H
ATOM   2180 2HH2 ARG A 216       6.410  79.520  16.990  1.00  0.00           H
ATOM   2181  C   ARG A 216       0.130  86.080  17.350  1.00  0.00           C
ATOM   2182  O   ARG A 216       0.460  87.200  17.570  1.00  0.00           O
ATOM   2183  N   LEU A 217      -1.000  85.530  17.760  1.00  0.00           N
ATOM   2184  H   LEU A 217      -1.150  84.630  17.320  1.00  0.00           H
ATOM   2185  CA  LEU A 217      -1.990  86.080  18.630  1.00  0.00           C
ATOM   2186  HA  LEU A 217      -1.890  87.150  18.450  1.00  0.00           H
ATOM   2187  CB  LEU A 217      -3.410  85.620  18.100  1.00  0.00           C
ATOM   2188  HB1 LEU A 217      -3.620  84.630  18.480  1.00  0.00           H
ATOM   2189  HB2 LEU A 217      -3.300  85.550  17.020  1.00  0.00           H
ATOM   2190  CG  LEU A 217      -4.530  86.560  18.400  1.00  0.00           C
ATOM   2191  HG  LEU A 217      -4.340  87.470  17.830  1.00  0.00           H
ATOM   2192  CD1 LEU A 217      -5.880  86.020  17.800  1.00  0.00           C
ATOM   2193 1HD1 LEU A 217      -6.390  86.890  17.390  1.00  0.00           H
ATOM   2194 2HD1 LEU A 217      -5.690  85.450  16.900  1.00  0.00           H
ATOM   2195 3HD1 LEU A 217      -6.420  85.380  18.500  1.00  0.00           H
ATOM   2196  CD2 LEU A 217      -4.830  86.960  19.890  1.00  0.00           C
ATOM   2197 1HD2 LEU A 217      -4.950  86.050  20.480  1.00  0.00           H
ATOM   2198 2HD2 LEU A 217      -4.060  87.480  20.460  1.00  0.00           H
ATOM   2199 3HD2 LEU A 217      -5.800  87.450  20.030  1.00  0.00           H
ATOM   2200  C   LEU A 217      -1.780  85.650  20.150  1.00  0.00           C
ATOM   2201  O   LEU A 217      -1.920  84.550  20.580  1.00  0.00           O
ATOM   2202  N   TRP A 218      -1.550  86.630  20.990  1.00  0.00           N
ATOM   2203  H   TRP A 218      -1.470  87.580  20.670  1.00  0.00           H
ATOM   2204  CA  TRP A 218      -1.390  86.440  22.420  1.00  0.00           C
ATOM   2205  HA  TRP A 218      -1.160  85.410  22.700  1.00  0.00           H
ATOM   2206  CB  TRP A 218      -0.260  87.320  22.940  1.00  0.00           C
ATOM   2207  HB1 TRP A 218      -0.070  87.180  24.010  1.00  0.00           H
ATOM   2208  HB2 TRP A 218      -0.730  88.310  22.880  1.00  0.00           H
ATOM   2209  CG  TRP A 218       1.050  87.390  22.190  1.00  0.00           C
ATOM   2210  CD1 TRP A 218       1.350  88.190  21.100  1.00  0.00           C
ATOM   2211  HD1 TRP A 218       0.720  88.940  20.630  1.00  0.00           H
ATOM   2212  NE1 TRP A 218       2.580  87.810  20.530  1.00  0.00           N
ATOM   2213  HE1 TRP A 218       2.960  88.300  19.730  1.00  0.00           H
ATOM   2214  CE2 TRP A 218       3.190  86.830  21.290  1.00  0.00           C
ATOM   2215  CZ2 TRP A 218       4.420  86.070  21.190  1.00  0.00           C
ATOM   2216  HZ2 TRP A 218       5.090  86.310  20.370  1.00  0.00           H
ATOM   2217  CH2 TRP A 218       4.640  85.070  22.110  1.00  0.00           C
ATOM   2218  HH2 TRP A 218       5.520  84.440  22.100  1.00  0.00           H
ATOM   2219  CZ3 TRP A 218       3.710  84.760  23.130  1.00  0.00           C
ATOM   2220  HZ3 TRP A 218       3.780  83.910  23.790  1.00  0.00           H
ATOM   2221  CE3 TRP A 218       2.550  85.580  23.230  1.00  0.00           C
ATOM   2222  HE3 TRP A 218       1.850  85.270  23.990  1.00  0.00           H
ATOM   2223  CD2 TRP A 218       2.220  86.580  22.320  1.00  0.00           C
ATOM   2224  C   TRP A 218      -2.630  86.750  23.300  1.00  0.00           C
ATOM   2225  O   TRP A 218      -3.280  87.760  22.950  1.00  0.00           O
ATOM   2226  N   ASN A 219      -2.740  86.020  24.450  1.00  0.00           N
ATOM   2227  H   ASN A 219      -2.140  85.220  24.590  1.00  0.00           H
ATOM   2228  CA  ASN A 219      -3.480  86.620  25.620  1.00  0.00           C
ATOM   2229  HA  ASN A 219      -4.180  87.430  25.400  1.00  0.00           H
ATOM   2230  CB  ASN A 219      -4.200  85.430  26.260  1.00  0.00           C
ATOM   2231  HB1 ASN A 219      -3.530  84.730  26.760  1.00  0.00           H
ATOM   2232  HB2 ASN A 219      -4.760  84.990  25.440  1.00  0.00           H
ATOM   2233  CG  ASN A 219      -5.200  85.990  27.250  1.00  0.00           C
ATOM   2234  OD1 ASN A 219      -5.190  87.050  27.820  1.00  0.00           O
ATOM   2235  ND2 ASN A 219      -6.260  85.320  27.410  1.00  0.00           N
ATOM   2236 1HD2 ASN A 219      -6.450  84.500  26.850  1.00  0.00           H
ATOM   2237 2HD2 ASN A 219      -6.930  85.630  28.090  1.00  0.00           H
ATOM   2238  C   ASN A 219      -2.460  87.180  26.680  1.00  0.00           C
ATOM   2239  O   ASN A 219      -1.620  86.390  27.170  1.00  0.00           O
ATOM   2240  N   ILE A 220      -2.370  88.500  26.950  1.00  0.00           N
ATOM   2241  H   ILE A 220      -3.000  89.100  26.440  1.00  0.00           H
ATOM   2242  CA  ILE A 220      -1.370  89.110  27.840  1.00  0.00           C
ATOM   2243  HA  ILE A 220      -0.420  88.590  27.740  1.00  0.00           H
ATOM   2244  CB  ILE A 220      -1.030  90.550  27.440  1.00  0.00           C
ATOM   2245  HB  ILE A 220      -0.040  90.690  27.870  1.00  0.00           H
ATOM   2246  CG2 ILE A 220      -0.890  90.570  25.870  1.00  0.00           C
ATOM   2247 1HG2 ILE A 220      -1.670  90.060  25.300  1.00  0.00           H
ATOM   2248 2HG2 ILE A 220      -0.830  91.620  25.560  1.00  0.00           H
ATOM   2249 3HG2 ILE A 220       0.120  90.230  25.620  1.00  0.00           H
ATOM   2250  CG1 ILE A 220      -2.030  91.690  27.650  1.00  0.00           C
ATOM   2251 1HG1 ILE A 220      -2.620  91.550  28.560  1.00  0.00           H
ATOM   2252 2HG1 ILE A 220      -2.810  91.770  26.890  1.00  0.00           H
ATOM   2253  CD  ILE A 220      -1.360  93.050  27.920  1.00  0.00           C
ATOM   2254  HD1 ILE A 220      -1.160  93.580  26.990  1.00  0.00           H
ATOM   2255  HD2 ILE A 220      -2.070  93.640  28.490  1.00  0.00           H
ATOM   2256  HD3 ILE A 220      -0.490  92.880  28.570  1.00  0.00           H
ATOM   2257  C   ILE A 220      -1.820  89.090  29.280  1.00  0.00           C
ATOM   2258  O   ILE A 220      -1.050  89.300  30.200  1.00  0.00           O
ATOM   2259  N   GLN A 221      -3.140  88.650  29.640  1.00  0.00           N
ATOM   2260  H   GLN A 221      -3.690  88.400  28.830  1.00  0.00           H
ATOM   2261  CA  GLN A 221      -3.600  88.240  30.980  1.00  0.00           C
ATOM   2262  HA  GLN A 221      -3.340  89.060  31.650  1.00  0.00           H
ATOM   2263  CB  GLN A 221      -5.140  88.200  31.040  1.00  0.00           C
ATOM   2264  HB1 GLN A 221      -5.480  87.240  30.660  1.00  0.00           H
ATOM   2265  HB2 GLN A 221      -5.650  88.950  30.440  1.00  0.00           H
ATOM   2266  CG  GLN A 221      -5.730  88.300  32.490  1.00  0.00           C
ATOM   2267  HG1 GLN A 221      -5.180  87.530  33.030  1.00  0.00           H
ATOM   2268  HG2 GLN A 221      -6.810  88.110  32.500  1.00  0.00           H
ATOM   2269  CD  GLN A 221      -5.560  89.590  33.290  1.00  0.00           C
ATOM   2270  OE1 GLN A 221      -5.510  89.590  34.540  1.00  0.00           O
ATOM   2271  NE2 GLN A 221      -5.280  90.720  32.680  1.00  0.00           N
ATOM   2272 1HE2 GLN A 221      -5.140  90.720  31.680  1.00  0.00           H
ATOM   2273 2HE2 GLN A 221      -5.170  91.560  33.230  1.00  0.00           H
ATOM   2274  C   GLN A 221      -3.010  86.970  31.500  1.00  0.00           C
ATOM   2275  O   GLN A 221      -2.730  86.890  32.660  1.00  0.00           O
ATOM   2276  N   THR A 222      -2.680  86.040  30.560  1.00  0.00           N
ATOM   2277  H   THR A 222      -2.940  86.300  29.620  1.00  0.00           H
ATOM   2278  CA  THR A 222      -2.270  84.690  30.810  1.00  0.00           C
ATOM   2279  HA  THR A 222      -2.140  84.740  31.900  1.00  0.00           H
ATOM   2280  CB  THR A 222      -3.290  83.630  30.550  1.00  0.00           C
ATOM   2281  HB  THR A 222      -2.890  82.630  30.740  1.00  0.00           H
ATOM   2282  CG2 THR A 222      -4.420  83.790  31.560  1.00  0.00           C
ATOM   2283 1HG2 THR A 222      -4.100  84.180  32.520  1.00  0.00           H
ATOM   2284 2HG2 THR A 222      -5.080  84.570  31.160  1.00  0.00           H
ATOM   2285 3HG2 THR A 222      -5.020  82.900  31.700  1.00  0.00           H
ATOM   2286  OG1 THR A 222      -3.670  83.690  29.210  1.00  0.00           O
ATOM   2287  HG1 THR A 222      -4.480  83.180  29.200  1.00  0.00           H
ATOM   2288  C   THR A 222      -0.890  84.360  30.220  1.00  0.00           C
ATOM   2289  O   THR A 222      -0.290  83.300  30.500  1.00  0.00           O
ATOM   2290  N   ASP A 223      -0.300  85.240  29.380  1.00  0.00           N
ATOM   2291  H   ASP A 223      -0.870  85.990  29.020  1.00  0.00           H
ATOM   2292  CA  ASP A 223       1.010  85.100  28.670  1.00  0.00           C
ATOM   2293  HA  ASP A 223       1.120  85.920  27.960  1.00  0.00           H
ATOM   2294  CB  ASP A 223       2.220  85.210  29.670  1.00  0.00           C
ATOM   2295  HB1 ASP A 223       3.160  85.200  29.130  1.00  0.00           H
ATOM   2296  HB2 ASP A 223       2.330  84.270  30.200  1.00  0.00           H
ATOM   2297  CG  ASP A 223       2.230  86.320  30.660  1.00  0.00           C
ATOM   2298  OD1 ASP A 223       1.500  87.320  30.590  1.00  0.00           O
ATOM   2299  OD2 ASP A 223       3.150  86.330  31.540  1.00  0.00           O
ATOM   2300  C   ASP A 223       1.010  83.880  27.690  1.00  0.00           C
ATOM   2301  O   ASP A 223       2.030  83.290  27.370  1.00  0.00           O
ATOM   2302  N   THR A 224      -0.200  83.490  27.270  1.00  0.00           N
ATOM   2303  H   THR A 224      -0.950  84.110  27.530  1.00  0.00           H
ATOM   2304  CA  THR A 224      -0.400  82.400  26.300  1.00  0.00           C
ATOM   2305  HA  THR A 224       0.450  81.730  26.220  1.00  0.00           H
ATOM   2306  CB  THR A 224      -1.650  81.530  26.690  1.00  0.00           C
ATOM   2307  HB  THR A 224      -1.800  80.690  26.010  1.00  0.00           H
ATOM   2308  CG2 THR A 224      -1.300  80.960  28.040  1.00  0.00           C
ATOM   2309 1HG2 THR A 224      -1.360  81.660  28.870  1.00  0.00           H
ATOM   2310 2HG2 THR A 224      -1.920  80.070  28.170  1.00  0.00           H
ATOM   2311 3HG2 THR A 224      -0.330  80.470  28.120  1.00  0.00           H
ATOM   2312  OG1 THR A 224      -2.870  82.150  26.770  1.00  0.00           O
ATOM   2313  HG1 THR A 224      -2.770  82.810  27.460  1.00  0.00           H
ATOM   2314  C   THR A 224      -0.450  82.790  24.810  1.00  0.00           C
ATOM   2315  O   THR A 224      -1.100  83.810  24.460  1.00  0.00           O
ATOM   2316  N   LEU A 225       0.100  82.000  23.950  1.00  0.00           N
ATOM   2317  H   LEU A 225       0.510  81.130  24.260  1.00  0.00           H
ATOM   2318  CA  LEU A 225       0.090  82.130  22.510  1.00  0.00           C
ATOM   2319  HA  LEU A 225       0.110  83.120  22.050  1.00  0.00           H
ATOM   2320  CB  LEU A 225       1.380  81.500  22.020  1.00  0.00           C
ATOM   2321  HB1 LEU A 225       1.410  80.420  22.180  1.00  0.00           H
ATOM   2322  HB2 LEU A 225       2.210  82.070  22.430  1.00  0.00           H
ATOM   2323  CG  LEU A 225       1.470  81.640  20.510  1.00  0.00           C
ATOM   2324  HG  LEU A 225       0.820  80.910  20.030  1.00  0.00           H
ATOM   2325  CD1 LEU A 225       1.050  82.920  19.860  1.00  0.00           C
ATOM   2326 1HD1 LEU A 225       1.320  82.800  18.810  1.00  0.00           H
ATOM   2327 2HD1 LEU A 225      -0.030  83.020  19.890  1.00  0.00           H
ATOM   2328 3HD1 LEU A 225       1.620  83.770  20.230  1.00  0.00           H
ATOM   2329  CD2 LEU A 225       2.890  81.320  20.050  1.00  0.00           C
ATOM   2330 1HD2 LEU A 225       3.600  81.900  20.650  1.00  0.00           H
ATOM   2331 2HD2 LEU A 225       3.130  80.290  20.310  1.00  0.00           H
ATOM   2332 3HD2 LEU A 225       3.000  81.530  18.980  1.00  0.00           H
ATOM   2333  C   LEU A 225      -1.100  81.360  22.030  1.00  0.00           C
ATOM   2334  O   LEU A 225      -1.030  80.150  21.820  1.00  0.00           O
ATOM   2335  N   VAL A 226      -2.250  82.030  21.810  1.00  0.00           N
ATOM   2336  H   VAL A 226      -2.280  82.910  22.300  1.00  0.00           H
ATOM   2337  CA  VAL A 226      -3.560  81.460  21.340  1.00  0.00           C
ATOM   2338  HA  VAL A 226      -3.830  80.670  22.040  1.00  0.00           H
ATOM   2339  CB  VAL A 226      -4.740  82.470  21.350  1.00  0.00           C
ATOM   2340  HB  VAL A 226      -4.620  83.140  20.500  1.00  0.00           H
ATOM   2341  CG1 VAL A 226      -6.030  81.720  21.200  1.00  0.00           C
ATOM   2342 1HG1 VAL A 226      -6.110  80.980  20.400  1.00  0.00           H
ATOM   2343 2HG1 VAL A 226      -6.360  81.220  22.110  1.00  0.00           H
ATOM   2344 3HG1 VAL A 226      -6.800  82.460  21.010  1.00  0.00           H
ATOM   2345  CG2 VAL A 226      -4.800  83.210  22.670  1.00  0.00           C
ATOM   2346 1HG2 VAL A 226      -5.780  83.670  22.620  1.00  0.00           H
ATOM   2347 2HG2 VAL A 226      -4.850  82.560  23.540  1.00  0.00           H
ATOM   2348 3HG2 VAL A 226      -4.160  84.090  22.710  1.00  0.00           H
ATOM   2349  C   VAL A 226      -3.460  80.680  20.010  1.00  0.00           C
ATOM   2350  O   VAL A 226      -3.690  79.420  19.970  1.00  0.00           O
ATOM   2351  N   ALA A 227      -2.900  81.300  18.980  1.00  0.00           N
ATOM   2352  H   ALA A 227      -2.600  82.270  19.050  1.00  0.00           H
ATOM   2353  CA  ALA A 227      -2.820  80.750  17.620  1.00  0.00           C
ATOM   2354  HA  ALA A 227      -2.740  79.670  17.720  1.00  0.00           H
ATOM   2355  CB  ALA A 227      -4.200  81.050  16.950  1.00  0.00           C
ATOM   2356  HB1 ALA A 227      -4.980  80.430  17.400  1.00  0.00           H
ATOM   2357  HB2 ALA A 227      -4.350  82.110  17.160  1.00  0.00           H
ATOM   2358  HB3 ALA A 227      -4.280  80.860  15.880  1.00  0.00           H
ATOM   2359  C   ALA A 227      -1.630  81.230  16.780  1.00  0.00           C
ATOM   2360  O   ALA A 227      -1.200  82.370  17.010  1.00  0.00           O
ATOM   2361  N   ILE A 228      -1.230  80.430  15.760  1.00  0.00           N
ATOM   2362  H   ILE A 228      -1.620  79.500  15.830  1.00  0.00           H
ATOM   2363  CA  ILE A 228      -0.180  80.550  14.780  1.00  0.00           C
ATOM   2364  HA  ILE A 228       0.240  81.550  14.840  1.00  0.00           H
ATOM   2365  CB  ILE A 228       0.930  79.560  15.000  1.00  0.00           C
ATOM   2366  HB  ILE A 228       0.470  78.570  15.040  1.00  0.00           H
ATOM   2367  CG2 ILE A 228       1.890  79.490  13.880  1.00  0.00           C
ATOM   2368 1HG2 ILE A 228       2.250  80.470  13.560  1.00  0.00           H
ATOM   2369 2HG2 ILE A 228       2.790  78.930  14.120  1.00  0.00           H
ATOM   2370 3HG2 ILE A 228       1.320  79.020  13.080  1.00  0.00           H
ATOM   2371  CG1 ILE A 228       1.570  79.760  16.410  1.00  0.00           C
ATOM   2372 1HG1 ILE A 228       0.860  79.940  17.220  1.00  0.00           H
ATOM   2373 2HG1 ILE A 228       2.180  80.660  16.320  1.00  0.00           H
ATOM   2374  CD  ILE A 228       2.550  78.620  16.760  1.00  0.00           C
ATOM   2375  HD1 ILE A 228       2.820  78.620  17.810  1.00  0.00           H
ATOM   2376  HD2 ILE A 228       2.160  77.660  16.410  1.00  0.00           H
ATOM   2377  HD3 ILE A 228       3.550  78.860  16.390  1.00  0.00           H
ATOM   2378  C   ILE A 228      -0.790  80.460  13.380  1.00  0.00           C
ATOM   2379  O   ILE A 228      -1.160  79.330  13.020  1.00  0.00           O
ATOM   2380  N   PHE A 229      -1.000  81.510  12.600  1.00  0.00           N
ATOM   2381  H   PHE A 229      -0.740  82.440  12.880  1.00  0.00           H
ATOM   2382  CA  PHE A 229      -1.770  81.620  11.370  1.00  0.00           C
ATOM   2383  HA  PHE A 229      -2.310  80.680  11.360  1.00  0.00           H
ATOM   2384  CB  PHE A 229      -2.680  82.860  11.260  1.00  0.00           C
ATOM   2385  HB1 PHE A 229      -3.160  82.830  10.270  1.00  0.00           H
ATOM   2386  HB2 PHE A 229      -2.040  83.730  11.150  1.00  0.00           H
ATOM   2387  CG  PHE A 229      -3.670  83.200  12.380  1.00  0.00           C
ATOM   2388  CD1 PHE A 229      -3.200  83.630  13.650  1.00  0.00           C
ATOM   2389  HD1 PHE A 229      -2.150  83.770  13.840  1.00  0.00           H
ATOM   2390  CE1 PHE A 229      -4.140  83.740  14.680  1.00  0.00           C
ATOM   2391  HE1 PHE A 229      -3.860  83.980  15.700  1.00  0.00           H
ATOM   2392  CZ  PHE A 229      -5.500  83.600  14.380  1.00  0.00           C
ATOM   2393  HZ  PHE A 229      -6.310  83.930  15.030  1.00  0.00           H
ATOM   2394  CE2 PHE A 229      -5.930  83.230  13.120  1.00  0.00           C
ATOM   2395  HE2 PHE A 229      -6.990  83.230  12.920  1.00  0.00           H
ATOM   2396  CD2 PHE A 229      -5.070  83.050  12.060  1.00  0.00           C
ATOM   2397  HD2 PHE A 229      -5.420  82.790  11.070  1.00  0.00           H
ATOM   2398  C   PHE A 229      -0.900  81.650  10.150  1.00  0.00           C
ATOM   2399  O   PHE A 229      -0.060  82.490  10.020  1.00  0.00           O
ATOM   2400  N   GLY A 230      -0.900  80.510   9.450  1.00  0.00           N
ATOM   2401  H   GLY A 230      -1.640  79.840   9.610  1.00  0.00           H
ATOM   2402  CA  GLY A 230       0.110  80.090   8.470  1.00  0.00           C
ATOM   2403  HA1 GLY A 230       1.060  79.930   8.970  1.00  0.00           H
ATOM   2404  HA2 GLY A 230       0.290  80.940   7.810  1.00  0.00           H
ATOM   2405  C   GLY A 230      -0.210  78.920   7.550  1.00  0.00           C
ATOM   2406  O   GLY A 230      -1.320  78.830   7.000  1.00  0.00           O
ATOM   2407  N   GLY A 231       0.650  77.920   7.520  1.00  0.00           N
ATOM   2408  H   GLY A 231       1.610  78.030   7.810  1.00  0.00           H
ATOM   2409  CA  GLY A 231       0.270  76.650   6.800  1.00  0.00           C
ATOM   2410  HA1 GLY A 231      -0.750  76.470   7.150  1.00  0.00           H
ATOM   2411  HA2 GLY A 231       0.950  75.830   7.020  1.00  0.00           H
ATOM   2412  C   GLY A 231       0.280  76.880   5.240  1.00  0.00           C
ATOM   2413  O   GLY A 231       0.920  77.850   4.850  1.00  0.00           O
ATOM   2414  N   VAL A 232      -0.230  75.940   4.430  1.00  0.00           N
ATOM   2415  H   VAL A 232      -0.640  75.130   4.850  1.00  0.00           H
ATOM   2416  CA  VAL A 232       0.050  75.830   3.000  1.00  0.00           C
ATOM   2417  HA  VAL A 232       1.130  75.880   2.920  1.00  0.00           H
ATOM   2418  CB  VAL A 232      -0.410  74.500   2.380  1.00  0.00           C
ATOM   2419  HB  VAL A 232      -0.330  74.690   1.310  1.00  0.00           H
ATOM   2420  CG1 VAL A 232       0.580  73.390   2.620  1.00  0.00           C
ATOM   2421 1HG1 VAL A 232       0.680  73.090   3.660  1.00  0.00           H
ATOM   2422 2HG1 VAL A 232       0.230  72.480   2.140  1.00  0.00           H
ATOM   2423 3HG1 VAL A 232       1.560  73.660   2.210  1.00  0.00           H
ATOM   2424  CG2 VAL A 232      -1.860  74.120   2.730  1.00  0.00           C
ATOM   2425 1HG2 VAL A 232      -2.210  73.130   2.400  1.00  0.00           H
ATOM   2426 2HG2 VAL A 232      -2.120  74.240   3.780  1.00  0.00           H
ATOM   2427 3HG2 VAL A 232      -2.480  74.810   2.150  1.00  0.00           H
ATOM   2428  C   VAL A 232      -0.430  77.060   2.250  1.00  0.00           C
ATOM   2429  O   VAL A 232       0.320  77.640   1.460  1.00  0.00           O
ATOM   2430  N   GLU A 233      -1.630  77.500   2.500  1.00  0.00           N
ATOM   2431  H   GLU A 233      -2.190  76.920   3.110  1.00  0.00           H
ATOM   2432  CA  GLU A 233      -2.250  78.650   1.850  1.00  0.00           C
ATOM   2433  HA  GLU A 233      -1.800  78.710   0.860  1.00  0.00           H
ATOM   2434  CB  GLU A 233      -3.730  78.360   1.610  1.00  0.00           C
ATOM   2435  HB1 GLU A 233      -4.180  79.260   1.200  1.00  0.00           H
ATOM   2436  HB2 GLU A 233      -4.220  78.000   2.520  1.00  0.00           H
ATOM   2437  CG  GLU A 233      -4.050  77.320   0.560  1.00  0.00           C
ATOM   2438  HG1 GLU A 233      -5.020  76.910   0.840  1.00  0.00           H
ATOM   2439  HG2 GLU A 233      -3.250  76.590   0.590  1.00  0.00           H
ATOM   2440  CD  GLU A 233      -4.200  77.920  -0.850  1.00  0.00           C
ATOM   2441  OE1 GLU A 233      -5.000  77.310  -1.600  1.00  0.00           O
ATOM   2442  OE2 GLU A 233      -3.480  78.840  -1.250  1.00  0.00           O
ATOM   2443  C   GLU A 233      -1.920  79.970   2.540  1.00  0.00           C
ATOM   2444  O   GLU A 233      -2.260  81.020   1.940  1.00  0.00           O
ATOM   2445  N   GLY A 234      -1.250  79.950   3.740  1.00  0.00           N
ATOM   2446  H   GLY A 234      -1.090  79.040   4.150  1.00  0.00           H
ATOM   2447  CA  GLY A 234      -0.680  81.100   4.450  1.00  0.00           C
ATOM   2448  HA1 GLY A 234      -0.200  80.720   5.350  1.00  0.00           H
ATOM   2449  HA2 GLY A 234      -1.440  81.800   4.820  1.00  0.00           H
ATOM   2450  C   GLY A 234       0.350  81.920   3.630  1.00  0.00           C
ATOM   2451  O   GLY A 234       0.780  81.560   2.470  1.00  0.00           O
ATOM   2452  N   HIS A 235       0.940  83.010   4.240  1.00  0.00           N
ATOM   2453  H   HIS A 235       0.580  83.150   5.170  1.00  0.00           H
ATOM   2454  CA  HIS A 235       2.000  83.850   3.630  1.00  0.00           C
ATOM   2455  HA  HIS A 235       1.510  84.200   2.720  1.00  0.00           H
ATOM   2456  CB  HIS A 235       2.430  85.190   4.350  1.00  0.00           C
ATOM   2457  HB1 HIS A 235       3.240  85.660   3.800  1.00  0.00           H
ATOM   2458  HB2 HIS A 235       2.780  85.090   5.370  1.00  0.00           H
ATOM   2459  CG  HIS A 235       1.300  86.180   4.290  1.00  0.00           C
ATOM   2460  ND1 HIS A 235       1.100  87.070   3.240  1.00  0.00           N
ATOM   2461  CE1 HIS A 235      -0.090  87.770   3.530  1.00  0.00           C
ATOM   2462  HE1 HIS A 235      -0.520  88.560   2.930  1.00  0.00           H
ATOM   2463  NE2 HIS A 235      -0.500  87.400   4.800  1.00  0.00           N
ATOM   2464  HE2 HIS A 235      -1.050  88.040   5.360  1.00  0.00           H
ATOM   2465  CD2 HIS A 235       0.310  86.370   5.270  1.00  0.00           C
ATOM   2466  HD2 HIS A 235       0.190  85.730   6.140  1.00  0.00           H
ATOM   2467  C   HIS A 235       3.240  83.100   3.200  1.00  0.00           C
ATOM   2468  O   HIS A 235       3.760  82.290   3.910  1.00  0.00           O
ATOM   2469  N   ARG A 236       3.750  83.360   2.020  1.00  0.00           N
ATOM   2470  H   ARG A 236       3.160  83.930   1.430  1.00  0.00           H
ATOM   2471  CA  ARG A 236       4.960  82.650   1.520  1.00  0.00           C
ATOM   2472  HA  ARG A 236       5.160  81.750   2.110  1.00  0.00           H
ATOM   2473  CB  ARG A 236       4.860  82.380   0.090  1.00  0.00           C
ATOM   2474  HB1 ARG A 236       5.830  82.060  -0.290  1.00  0.00           H
ATOM   2475  HB2 ARG A 236       4.740  83.340  -0.430  1.00  0.00           H
ATOM   2476  CG  ARG A 236       3.700  81.430  -0.240  1.00  0.00           C
ATOM   2477  HG1 ARG A 236       2.780  81.810   0.190  1.00  0.00           H
ATOM   2478  HG2 ARG A 236       3.880  80.460   0.220  1.00  0.00           H
ATOM   2479  CD  ARG A 236       3.260  81.240  -1.680  1.00  0.00           C
ATOM   2480  HD1 ARG A 236       2.320  80.680  -1.630  1.00  0.00           H
ATOM   2481  HD2 ARG A 236       3.990  80.680  -2.270  1.00  0.00           H
ATOM   2482  NE  ARG A 236       3.080  82.540  -2.290  1.00  0.00           N
ATOM   2483  HE  ARG A 236       3.040  83.340  -1.680  1.00  0.00           H
ATOM   2484  CZ  ARG A 236       3.140  82.760  -3.590  1.00  0.00           C
ATOM   2485  NH1 ARG A 236       2.890  81.820  -4.450  1.00  0.00           N
ATOM   2486 1HH1 ARG A 236       2.670  80.910  -4.080  1.00  0.00           H
ATOM   2487 2HH1 ARG A 236       2.820  81.960  -5.450  1.00  0.00           H
ATOM   2488  NH2 ARG A 236       3.490  83.970  -4.010  1.00  0.00           N
ATOM   2489 1HH2 ARG A 236       3.490  84.680  -3.290  1.00  0.00           H
ATOM   2490 2HH2 ARG A 236       3.430  84.270  -4.980  1.00  0.00           H
ATOM   2491  C   ARG A 236       6.290  83.500   1.750  1.00  0.00           C
ATOM   2492  O   ARG A 236       7.370  82.950   1.480  1.00  0.00           O
ATOM   2493  N   ASP A 237       6.130  84.790   2.260  1.00  0.00           N
ATOM   2494  H   ASP A 237       5.210  85.080   2.560  1.00  0.00           H
ATOM   2495  CA  ASP A 237       7.170  85.770   2.570  1.00  0.00           C
ATOM   2496  HA  ASP A 237       8.060  85.220   2.890  1.00  0.00           H
ATOM   2497  CB  ASP A 237       7.640  86.560   1.350  1.00  0.00           C
ATOM   2498  HB1 ASP A 237       8.360  87.330   1.630  1.00  0.00           H
ATOM   2499  HB2 ASP A 237       6.710  86.990   0.970  1.00  0.00           H
ATOM   2500  CG  ASP A 237       8.390  85.770   0.350  1.00  0.00           C
ATOM   2501  OD1 ASP A 237       9.600  85.590   0.560  1.00  0.00           O
ATOM   2502  OD2 ASP A 237       7.850  85.330  -0.660  1.00  0.00           O
ATOM   2503  C   ASP A 237       6.800  86.750   3.760  1.00  0.00           C
ATOM   2504  O   ASP A 237       5.660  86.770   4.190  1.00  0.00           O
ATOM   2505  N   GLU A 238       7.740  87.550   4.310  1.00  0.00           N
ATOM   2506  H   GLU A 238       8.680  87.610   3.940  1.00  0.00           H
ATOM   2507  CA  GLU A 238       7.590  88.360   5.520  1.00  0.00           C
ATOM   2508  HA  GLU A 238       7.650  87.740   6.420  1.00  0.00           H
ATOM   2509  CB  GLU A 238       8.810  89.310   5.660  1.00  0.00           C
ATOM   2510  HB1 GLU A 238       8.620  89.930   6.540  1.00  0.00           H
ATOM   2511  HB2 GLU A 238       8.820  89.930   4.770  1.00  0.00           H
ATOM   2512  CG  GLU A 238      10.160  88.680   5.870  1.00  0.00           C
ATOM   2513  HG1 GLU A 238      10.130  88.030   6.750  1.00  0.00           H
ATOM   2514  HG2 GLU A 238      10.870  89.490   6.050  1.00  0.00           H
ATOM   2515  CD  GLU A 238      10.600  87.880   4.680  1.00  0.00           C
ATOM   2516  OE1 GLU A 238      10.980  86.720   4.820  1.00  0.00           O
ATOM   2517  OE2 GLU A 238      10.450  88.370   3.540  1.00  0.00           O
ATOM   2518  C   GLU A 238       6.270  89.220   5.600  1.00  0.00           C
ATOM   2519  O   GLU A 238       5.910  89.950   4.670  1.00  0.00           O
ATOM   2520  N   VAL A 239       5.640  89.180   6.770  1.00  0.00           N
ATOM   2521  H   VAL A 239       6.090  88.620   7.480  1.00  0.00           H
ATOM   2522  CA  VAL A 239       4.280  89.830   6.990  1.00  0.00           C
ATOM   2523  HA  VAL A 239       3.730  89.990   6.060  1.00  0.00           H
ATOM   2524  CB  VAL A 239       3.460  88.840   7.900  1.00  0.00           C
ATOM   2525  HB  VAL A 239       4.030  88.550   8.780  1.00  0.00           H
ATOM   2526  CG1 VAL A 239       2.030  89.430   8.300  1.00  0.00           C
ATOM   2527 1HG1 VAL A 239       1.490  88.800   9.010  1.00  0.00           H
ATOM   2528 2HG1 VAL A 239       2.260  90.390   8.770  1.00  0.00           H
ATOM   2529 3HG1 VAL A 239       1.420  89.620   7.420  1.00  0.00           H
ATOM   2530  CG2 VAL A 239       3.190  87.540   7.140  1.00  0.00           C
ATOM   2531 1HG2 VAL A 239       4.130  87.000   7.230  1.00  0.00           H
ATOM   2532 2HG2 VAL A 239       2.430  86.970   7.680  1.00  0.00           H
ATOM   2533 3HG2 VAL A 239       2.830  87.810   6.150  1.00  0.00           H
ATOM   2534  C   VAL A 239       4.430  91.150   7.720  1.00  0.00           C
ATOM   2535  O   VAL A 239       4.950  91.200   8.830  1.00  0.00           O
ATOM   2536  N   LEU A 240       4.060  92.250   7.000  1.00  0.00           N
ATOM   2537  H   LEU A 240       3.650  92.050   6.100  1.00  0.00           H
ATOM   2538  CA  LEU A 240       4.370  93.610   7.520  1.00  0.00           C
ATOM   2539  HA  LEU A 240       5.270  93.570   8.130  1.00  0.00           H
ATOM   2540  CB  LEU A 240       4.730  94.560   6.320  1.00  0.00           C
ATOM   2541  HB1 LEU A 240       4.890  95.600   6.600  1.00  0.00           H
ATOM   2542  HB2 LEU A 240       3.900  94.540   5.620  1.00  0.00           H
ATOM   2543  CG  LEU A 240       6.090  94.130   5.580  1.00  0.00           C
ATOM   2544  HG  LEU A 240       6.030  93.090   5.250  1.00  0.00           H
ATOM   2545  CD1 LEU A 240       6.350  94.870   4.270  1.00  0.00           C
ATOM   2546 1HD1 LEU A 240       6.320  95.940   4.430  1.00  0.00           H
ATOM   2547 2HD1 LEU A 240       7.250  94.420   3.840  1.00  0.00           H
ATOM   2548 3HD1 LEU A 240       5.520  94.600   3.620  1.00  0.00           H
ATOM   2549  CD2 LEU A 240       7.260  94.520   6.450  1.00  0.00           C
ATOM   2550 1HD2 LEU A 240       8.240  94.350   6.010  1.00  0.00           H
ATOM   2551 2HD2 LEU A 240       7.350  95.550   6.790  1.00  0.00           H
ATOM   2552 3HD2 LEU A 240       7.220  93.850   7.310  1.00  0.00           H
ATOM   2553  C   LEU A 240       3.280  94.250   8.410  1.00  0.00           C
ATOM   2554  O   LEU A 240       3.660  95.140   9.220  1.00  0.00           O
ATOM   2555  N   SER A 241       2.030  93.870   8.210  1.00  0.00           N
ATOM   2556  H   SER A 241       1.790  93.100   7.610  1.00  0.00           H
ATOM   2557  CA  SER A 241       0.980  94.370   8.980  1.00  0.00           C
ATOM   2558  HA  SER A 241       1.370  94.540   9.990  1.00  0.00           H
ATOM   2559  CB  SER A 241       0.620  95.790   8.450  1.00  0.00           C
ATOM   2560  HB1 SER A 241       0.410  95.720   7.380  1.00  0.00           H
ATOM   2561  HB2 SER A 241       1.490  96.440   8.510  1.00  0.00           H
ATOM   2562  OG  SER A 241      -0.380  96.410   9.130  1.00  0.00           O
ATOM   2563  HG  SER A 241      -0.050  96.540  10.020  1.00  0.00           H
ATOM   2564  C   SER A 241      -0.320  93.520   9.030  1.00  0.00           C
ATOM   2565  O   SER A 241      -0.440  92.670   8.130  1.00  0.00           O
ATOM   2566  N   ALA A 242      -1.170  93.630   9.990  1.00  0.00           N
ATOM   2567  H   ALA A 242      -0.970  94.210  10.790  1.00  0.00           H
ATOM   2568  CA  ALA A 242      -2.410  92.950  10.060  1.00  0.00           C
ATOM   2569  HA  ALA A 242      -2.900  92.990   9.080  1.00  0.00           H
ATOM   2570  CB  ALA A 242      -2.110  91.520  10.420  1.00  0.00           C
ATOM   2571  HB1 ALA A 242      -3.060  90.980  10.480  1.00  0.00           H
ATOM   2572  HB2 ALA A 242      -1.560  91.010   9.630  1.00  0.00           H
ATOM   2573  HB3 ALA A 242      -1.510  91.370  11.320  1.00  0.00           H
ATOM   2574  C   ALA A 242      -3.410  93.600  11.070  1.00  0.00           C
ATOM   2575  O   ALA A 242      -2.980  94.270  11.960  1.00  0.00           O
ATOM   2576  N   ASP A 243      -4.730  93.330  11.000  1.00  0.00           N
ATOM   2577  H   ASP A 243      -5.100  92.600  10.410  1.00  0.00           H
ATOM   2578  CA  ASP A 243      -5.700  94.270  11.670  1.00  0.00           C
ATOM   2579  HA  ASP A 243      -5.190  94.580  12.580  1.00  0.00           H
ATOM   2580  CB  ASP A 243      -6.040  95.430  10.720  1.00  0.00           C
ATOM   2581  HB1 ASP A 243      -6.680  95.050   9.910  1.00  0.00           H
ATOM   2582  HB2 ASP A 243      -5.110  95.780  10.280  1.00  0.00           H
ATOM   2583  CG  ASP A 243      -6.790  96.530  11.410  1.00  0.00           C
ATOM   2584  OD1 ASP A 243      -7.500  97.310  10.710  1.00  0.00           O
ATOM   2585  OD2 ASP A 243      -6.540  96.660  12.620  1.00  0.00           O
ATOM   2586  C   ASP A 243      -7.000  93.530  11.980  1.00  0.00           C
ATOM   2587  O   ASP A 243      -7.470  92.770  11.130  1.00  0.00           O
ATOM   2588  N   TYR A 244      -7.520  93.800  13.210  1.00  0.00           N
ATOM   2589  H   TYR A 244      -7.120  94.490  13.830  1.00  0.00           H
ATOM   2590  CA  TYR A 244      -8.760  93.220  13.780  1.00  0.00           C
ATOM   2591  HA  TYR A 244      -8.850  92.160  13.520  1.00  0.00           H
ATOM   2592  CB  TYR A 244      -8.730  93.450  15.310  1.00  0.00           C
ATOM   2593  HB1 TYR A 244      -9.740  93.280  15.690  1.00  0.00           H
ATOM   2594  HB2 TYR A 244      -8.540  94.520  15.400  1.00  0.00           H
ATOM   2595  CG  TYR A 244      -7.800  92.640  16.180  1.00  0.00           C
ATOM   2596  CD1 TYR A 244      -8.080  91.220  16.200  1.00  0.00           C
ATOM   2597  HD1 TYR A 244      -8.690  90.730  15.460  1.00  0.00           H
ATOM   2598  CE1 TYR A 244      -7.360  90.420  17.160  1.00  0.00           C
ATOM   2599  HE1 TYR A 244      -7.550  89.350  17.220  1.00  0.00           H
ATOM   2600  CZ  TYR A 244      -6.460  91.010  18.070  1.00  0.00           C
ATOM   2601  OH  TYR A 244      -5.860  90.260  19.000  1.00  0.00           O
ATOM   2602  HH  TYR A 244      -5.650  90.730  19.820  1.00  0.00           H
ATOM   2603  CE2 TYR A 244      -6.200  92.380  18.030  1.00  0.00           C
ATOM   2604  HE2 TYR A 244      -5.560  92.810  18.790  1.00  0.00           H
ATOM   2605  CD2 TYR A 244      -6.850  93.190  17.050  1.00  0.00           C
ATOM   2606  HD2 TYR A 244      -6.720  94.260  17.030  1.00  0.00           H
ATOM   2607  C   TYR A 244      -9.940  93.960  13.250  1.00  0.00           C
ATOM   2608  O   TYR A 244      -9.890  95.140  13.260  1.00  0.00           O
ATOM   2609  N   ASP A 245     -10.970  93.330  12.670  1.00  0.00           N
ATOM   2610  H   ASP A 245     -11.070  92.330  12.590  1.00  0.00           H
ATOM   2611  CA  ASP A 245     -12.240  93.990  12.240  1.00  0.00           C
ATOM   2612  HA  ASP A 245     -12.000  94.880  11.650  1.00  0.00           H
ATOM   2613  CB  ASP A 245     -13.110  93.060  11.370  1.00  0.00           C
ATOM   2614  HB1 ASP A 245     -12.590  92.530  10.580  1.00  0.00           H
ATOM   2615  HB2 ASP A 245     -13.800  93.690  10.800  1.00  0.00           H
ATOM   2616  CG  ASP A 245     -13.940  92.050  12.150  1.00  0.00           C
ATOM   2617  OD1 ASP A 245     -13.360  91.480  13.090  1.00  0.00           O
ATOM   2618  OD2 ASP A 245     -15.080  91.650  11.750  1.00  0.00           O
ATOM   2619  C   ASP A 245     -13.000  94.440  13.470  1.00  0.00           C
ATOM   2620  O   ASP A 245     -12.770  93.980  14.590  1.00  0.00           O
ATOM   2621  N   LEU A 246     -13.780  95.490  13.380  1.00  0.00           N
ATOM   2622  H   LEU A 246     -13.870  96.010  12.520  1.00  0.00           H
ATOM   2623  CA  LEU A 246     -14.330  96.190  14.570  1.00  0.00           C
ATOM   2624  HA  LEU A 246     -13.510  96.560  15.180  1.00  0.00           H
ATOM   2625  CB  LEU A 246     -15.230  97.450  14.130  1.00  0.00           C
ATOM   2626  HB1 LEU A 246     -16.250  97.180  13.850  1.00  0.00           H
ATOM   2627  HB2 LEU A 246     -14.650  97.760  13.260  1.00  0.00           H
ATOM   2628  CG  LEU A 246     -15.480  98.620  15.140  1.00  0.00           C
ATOM   2629  HG  LEU A 246     -15.920  98.180  16.030  1.00  0.00           H
ATOM   2630  CD1 LEU A 246     -14.270  99.580  15.400  1.00  0.00           C
ATOM   2631 1HD1 LEU A 246     -13.340  99.070  15.650  1.00  0.00           H
ATOM   2632 2HD1 LEU A 246     -14.150 100.280  14.570  1.00  0.00           H
ATOM   2633 3HD1 LEU A 246     -14.550 100.180  16.270  1.00  0.00           H
ATOM   2634  CD2 LEU A 246     -16.650  99.490  14.680  1.00  0.00           C
ATOM   2635 1HD2 LEU A 246     -16.640 100.330  15.360  1.00  0.00           H
ATOM   2636 2HD2 LEU A 246     -16.660  99.870  13.650  1.00  0.00           H
ATOM   2637 3HD2 LEU A 246     -17.570  98.930  14.870  1.00  0.00           H
ATOM   2638  C   LEU A 246     -15.190  95.320  15.550  1.00  0.00           C
ATOM   2639  O   LEU A 246     -15.150  95.450  16.800  1.00  0.00           O
ATOM   2640  N   LEU A 247     -16.000  94.460  15.080  1.00  0.00           N
ATOM   2641  H   LEU A 247     -16.030  94.300  14.080  1.00  0.00           H
ATOM   2642  CA  LEU A 247     -16.680  93.470  15.830  1.00  0.00           C
ATOM   2643  HA  LEU A 247     -17.020  93.990  16.720  1.00  0.00           H
ATOM   2644  CB  LEU A 247     -17.890  92.950  14.980  1.00  0.00           C
ATOM   2645  HB1 LEU A 247     -18.490  92.370  15.680  1.00  0.00           H
ATOM   2646  HB2 LEU A 247     -17.540  92.270  14.200  1.00  0.00           H
ATOM   2647  CG  LEU A 247     -18.850  93.950  14.350  1.00  0.00           C
ATOM   2648  HG  LEU A 247     -18.230  94.450  13.600  1.00  0.00           H
ATOM   2649  CD1 LEU A 247     -20.060  93.240  13.680  1.00  0.00           C
ATOM   2650 1HD1 LEU A 247     -19.670  92.260  13.410  1.00  0.00           H
ATOM   2651 2HD1 LEU A 247     -20.800  93.050  14.460  1.00  0.00           H
ATOM   2652 3HD1 LEU A 247     -20.500  93.820  12.870  1.00  0.00           H
ATOM   2653  CD2 LEU A 247     -19.390  94.960  15.360  1.00  0.00           C
ATOM   2654 1HD2 LEU A 247     -20.160  95.650  15.010  1.00  0.00           H
ATOM   2655 2HD2 LEU A 247     -19.870  94.390  16.160  1.00  0.00           H
ATOM   2656 3HD2 LEU A 247     -18.620  95.660  15.690  1.00  0.00           H
ATOM   2657  C   LEU A 247     -15.790  92.400  16.440  1.00  0.00           C
ATOM   2658  O   LEU A 247     -16.330  91.600  17.250  1.00  0.00           O
ATOM   2659  N   GLY A 248     -14.470  92.290  16.170  1.00  0.00           N
ATOM   2660  H   GLY A 248     -14.000  93.010  15.630  1.00  0.00           H
ATOM   2661  CA  GLY A 248     -13.730  91.180  16.760  1.00  0.00           C
ATOM   2662  HA1 GLY A 248     -14.040  91.240  17.800  1.00  0.00           H
ATOM   2663  HA2 GLY A 248     -12.660  91.340  16.720  1.00  0.00           H
ATOM   2664  C   GLY A 248     -14.020  89.790  16.270  1.00  0.00           C
ATOM   2665  O   GLY A 248     -14.220  88.920  17.130  1.00  0.00           O
ATOM   2666  N   GLU A 249     -14.150  89.650  14.950  1.00  0.00           N
ATOM   2667  H   GLU A 249     -14.180  90.430  14.300  1.00  0.00           H
ATOM   2668  CA  GLU A 249     -14.620  88.390  14.310  1.00  0.00           C
ATOM   2669  HA  GLU A 249     -14.810  87.680  15.110  1.00  0.00           H
ATOM   2670  CB  GLU A 249     -15.950  88.520  13.640  1.00  0.00           C
ATOM   2671  HB1 GLU A 249     -16.210  87.630  13.060  1.00  0.00           H
ATOM   2672  HB2 GLU A 249     -15.920  89.300  12.880  1.00  0.00           H
ATOM   2673  CG  GLU A 249     -17.180  88.660  14.610  1.00  0.00           C
ATOM   2674  HG1 GLU A 249     -17.190  89.690  14.970  1.00  0.00           H
ATOM   2675  HG2 GLU A 249     -17.110  88.010  15.480  1.00  0.00           H
ATOM   2676  CD  GLU A 249     -18.500  88.440  13.890  1.00  0.00           C
ATOM   2677  OE1 GLU A 249     -19.410  87.740  14.390  1.00  0.00           O
ATOM   2678  OE2 GLU A 249     -18.630  88.920  12.760  1.00  0.00           O
ATOM   2679  C   GLU A 249     -13.640  87.790  13.270  1.00  0.00           C
ATOM   2680  O   GLU A 249     -13.440  86.540  13.060  1.00  0.00           O
ATOM   2681  N   LYS A 250     -12.950  88.680  12.520  1.00  0.00           N
ATOM   2682  H   LYS A 250     -13.200  89.660  12.600  1.00  0.00           H
ATOM   2683  CA  LYS A 250     -11.900  88.380  11.490  1.00  0.00           C
ATOM   2684  HA  LYS A 250     -11.390  87.460  11.760  1.00  0.00           H
ATOM   2685  CB  LYS A 250     -12.670  88.270  10.160  1.00  0.00           C
ATOM   2686  HB1 LYS A 250     -13.220  87.330  10.200  1.00  0.00           H
ATOM   2687  HB2 LYS A 250     -12.060  88.250   9.250  1.00  0.00           H
ATOM   2688  CG  LYS A 250     -13.770  89.310   9.950  1.00  0.00           C
ATOM   2689  HG1 LYS A 250     -13.410  90.290  10.240  1.00  0.00           H
ATOM   2690  HG2 LYS A 250     -14.620  89.080  10.590  1.00  0.00           H
ATOM   2691  CD  LYS A 250     -14.260  89.400   8.520  1.00  0.00           C
ATOM   2692  HD1 LYS A 250     -14.910  88.560   8.290  1.00  0.00           H
ATOM   2693  HD2 LYS A 250     -13.410  89.570   7.870  1.00  0.00           H
ATOM   2694  CE  LYS A 250     -15.160  90.730   8.470  1.00  0.00           C
ATOM   2695  HE1 LYS A 250     -15.230  91.080   7.440  1.00  0.00           H
ATOM   2696  HE2 LYS A 250     -14.700  91.540   9.040  1.00  0.00           H
ATOM   2697  NZ  LYS A 250     -16.500  90.530   9.070  1.00  0.00           N
ATOM   2698  HZ1 LYS A 250     -16.310  90.120   9.970  1.00  0.00           H
ATOM   2699  HZ2 LYS A 250     -17.080  91.350   9.080  1.00  0.00           H
ATOM   2700  HZ3 LYS A 250     -16.950  89.800   8.530  1.00  0.00           H
ATOM   2701  C   LYS A 250     -10.730  89.310  11.350  1.00  0.00           C
ATOM   2702  O   LYS A 250     -10.760  90.460  11.770  1.00  0.00           O
ATOM   2703  N   ILE A 251      -9.650  88.720  10.750  1.00  0.00           N
ATOM   2704  H   ILE A 251      -9.750  87.770  10.440  1.00  0.00           H
ATOM   2705  CA  ILE A 251      -8.320  89.370  10.690  1.00  0.00           C
ATOM   2706  HA  ILE A 251      -8.390  90.380  11.090  1.00  0.00           H
ATOM   2707  CB  ILE A 251      -7.310  88.620  11.650  1.00  0.00           C
ATOM   2708  HB  ILE A 251      -7.190  87.580  11.320  1.00  0.00           H
ATOM   2709  CG2 ILE A 251      -5.860  89.150  11.420  1.00  0.00           C
ATOM   2710 1HG2 ILE A 251      -5.480  89.090  10.400  1.00  0.00           H
ATOM   2711 2HG2 ILE A 251      -5.730  90.220  11.590  1.00  0.00           H
ATOM   2712 3HG2 ILE A 251      -5.080  88.590  11.920  1.00  0.00           H
ATOM   2713  CG1 ILE A 251      -7.790  88.750  13.160  1.00  0.00           C
ATOM   2714 1HG1 ILE A 251      -8.860  88.540  13.180  1.00  0.00           H
ATOM   2715 2HG1 ILE A 251      -7.600  89.770  13.510  1.00  0.00           H
ATOM   2716  CD  ILE A 251      -7.040  87.760  14.080  1.00  0.00           C
ATOM   2717  HD1 ILE A 251      -7.680  86.920  14.340  1.00  0.00           H
ATOM   2718  HD2 ILE A 251      -6.160  87.360  13.590  1.00  0.00           H
ATOM   2719  HD3 ILE A 251      -6.780  88.220  15.030  1.00  0.00           H
ATOM   2720  C   ILE A 251      -7.770  89.480   9.250  1.00  0.00           C
ATOM   2721  O   ILE A 251      -7.490  88.430   8.700  1.00  0.00           O
ATOM   2722  N   MET A 252      -7.530  90.710   8.710  1.00  0.00           N
ATOM   2723  H   MET A 252      -7.600  91.490   9.340  1.00  0.00           H
ATOM   2724  CA  MET A 252      -6.810  90.960   7.470  1.00  0.00           C
ATOM   2725  HA  MET A 252      -6.940  90.090   6.840  1.00  0.00           H
ATOM   2726  CB  MET A 252      -7.480  92.140   6.680  1.00  0.00           C
ATOM   2727  HB1 MET A 252      -7.350  93.010   7.330  1.00  0.00           H
ATOM   2728  HB2 MET A 252      -8.520  91.850   6.560  1.00  0.00           H
ATOM   2729  CG  MET A 252      -6.920  92.350   5.250  1.00  0.00           C
ATOM   2730  HG1 MET A 252      -5.860  92.570   5.340  1.00  0.00           H
ATOM   2731  HG2 MET A 252      -7.450  93.240   4.900  1.00  0.00           H
ATOM   2732  SD  MET A 252      -6.990  90.990   4.060  1.00  0.00           S
ATOM   2733  CE  MET A 252      -8.700  90.950   3.560  1.00  0.00           C
ATOM   2734  HE1 MET A 252      -8.830  90.130   2.850  1.00  0.00           H
ATOM   2735  HE2 MET A 252      -9.290  90.590   4.400  1.00  0.00           H
ATOM   2736  HE3 MET A 252      -8.980  91.900   3.130  1.00  0.00           H
ATOM   2737  C   MET A 252      -5.270  91.120   7.650  1.00  0.00           C
ATOM   2738  O   MET A 252      -4.970  91.620   8.790  1.00  0.00           O
ATOM   2739  N   SER A 253      -4.460  90.740   6.660  1.00  0.00           N
ATOM   2740  H   SER A 253      -4.900  90.310   5.860  1.00  0.00           H
ATOM   2741  CA  SER A 253      -3.000  90.740   6.720  1.00  0.00           C
ATOM   2742  HA  SER A 253      -2.820  91.550   7.420  1.00  0.00           H
ATOM   2743  CB  SER A 253      -2.590  89.440   7.430  1.00  0.00           C
ATOM   2744  HB1 SER A 253      -3.200  89.230   8.310  1.00  0.00           H
ATOM   2745  HB2 SER A 253      -1.560  89.400   7.770  1.00  0.00           H
ATOM   2746  OG  SER A 253      -2.600  88.250   6.680  1.00  0.00           O
ATOM   2747  HG  SER A 253      -3.500  88.220   6.370  1.00  0.00           H
ATOM   2748  C   SER A 253      -2.300  90.890   5.370  1.00  0.00           C
ATOM   2749  O   SER A 253      -2.710  90.260   4.390  1.00  0.00           O
ATOM   2750  N   CYS A 254      -1.140  91.580   5.260  1.00  0.00           N
ATOM   2751  H   CYS A 254      -0.680  92.000   6.060  1.00  0.00           H
ATOM   2752  CA  CYS A 254      -0.370  91.920   4.100  1.00  0.00           C
ATOM   2753  HA  CYS A 254      -0.770  91.320   3.290  1.00  0.00           H
ATOM   2754  CB  CYS A 254      -0.700  93.440   3.850  1.00  0.00           C
ATOM   2755  HB1 CYS A 254      -1.770  93.650   3.950  1.00  0.00           H
ATOM   2756  HB2 CYS A 254      -0.470  93.640   2.800  1.00  0.00           H
ATOM   2757  SG  CYS A 254       0.130  94.530   5.060  1.00  0.00           S
ATOM   2758  HG  CYS A 254       1.290  94.410   4.410  1.00  0.00           H
ATOM   2759  C   CYS A 254       1.120  91.580   4.360  1.00  0.00           C
ATOM   2760  O   CYS A 254       1.500  91.480   5.520  1.00  0.00           O
ATOM   2761  N   GLY A 255       2.030  91.450   3.340  1.00  0.00           N
ATOM   2762  H   GLY A 255       1.570  91.300   2.460  1.00  0.00           H
ATOM   2763  CA  GLY A 255       3.470  91.570   3.450  1.00  0.00           C
ATOM   2764  HA1 GLY A 255       3.890  90.860   4.170  1.00  0.00           H
ATOM   2765  HA2 GLY A 255       3.780  92.460   4.000  1.00  0.00           H
ATOM   2766  C   GLY A 255       4.240  91.470   2.130  1.00  0.00           C
ATOM   2767  O   GLY A 255       3.800  91.950   1.070  1.00  0.00           O
ATOM   2768  N   MET A 256       5.470  90.990   2.240  1.00  0.00           N
ATOM   2769  H   MET A 256       5.600  90.500   3.120  1.00  0.00           H
ATOM   2770  CA  MET A 256       6.360  90.860   1.110  1.00  0.00           C
ATOM   2771  HA  MET A 256       6.540  91.760   0.520  1.00  0.00           H
ATOM   2772  CB  MET A 256       7.730  90.420   1.650  1.00  0.00           C
ATOM   2773  HB1 MET A 256       8.390  90.130   0.830  1.00  0.00           H
ATOM   2774  HB2 MET A 256       7.390  89.610   2.300  1.00  0.00           H
ATOM   2775  CG  MET A 256       8.490  91.450   2.550  1.00  0.00           C
ATOM   2776  HG1 MET A 256       9.390  90.970   2.930  1.00  0.00           H
ATOM   2777  HG2 MET A 256       7.970  91.830   3.430  1.00  0.00           H
ATOM   2778  SD  MET A 256       9.070  92.890   1.700  1.00  0.00           S
ATOM   2779  CE  MET A 256      10.160  92.140   0.540  1.00  0.00           C
ATOM   2780  HE1 MET A 256       9.630  91.820  -0.360  1.00  0.00           H
ATOM   2781  HE2 MET A 256      10.920  92.830   0.170  1.00  0.00           H
ATOM   2782  HE3 MET A 256      10.660  91.240   0.890  1.00  0.00           H
ATOM   2783  C   MET A 256       5.930  89.780   0.060  1.00  0.00           C
ATOM   2784  O   MET A 256       6.400  89.860  -1.060  1.00  0.00           O
ATOM   2785  N   ASP A 257       4.960  88.880   0.330  1.00  0.00           N
ATOM   2786  H   ASP A 257       4.600  88.790   1.270  1.00  0.00           H
ATOM   2787  CA  ASP A 257       4.400  87.960  -0.670  1.00  0.00           C
ATOM   2788  HA  ASP A 257       5.240  87.550  -1.240  1.00  0.00           H
ATOM   2789  CB  ASP A 257       3.630  86.830   0.070  1.00  0.00           C
ATOM   2790  HB1 ASP A 257       2.750  87.190   0.610  1.00  0.00           H
ATOM   2791  HB2 ASP A 257       4.360  86.350   0.720  1.00  0.00           H
ATOM   2792  CG  ASP A 257       3.260  85.630  -0.860  1.00  0.00           C
ATOM   2793  OD1 ASP A 257       3.870  85.540  -1.970  1.00  0.00           O
ATOM   2794  OD2 ASP A 257       2.550  84.720  -0.380  1.00  0.00           O
ATOM   2795  C   ASP A 257       3.530  88.740  -1.660  1.00  0.00           C
ATOM   2796  O   ASP A 257       2.780  88.140  -2.360  1.00  0.00           O
ATOM   2797  N   HIS A 258       3.530  90.110  -1.670  1.00  0.00           N
ATOM   2798  H   HIS A 258       4.040  90.560  -0.920  1.00  0.00           H
ATOM   2799  CA  HIS A 258       2.430  90.980  -2.250  1.00  0.00           C
ATOM   2800  HA  HIS A 258       2.650  92.000  -1.910  1.00  0.00           H
ATOM   2801  CB  HIS A 258       2.530  91.010  -3.810  1.00  0.00           C
ATOM   2802  HB1 HIS A 258       1.810  91.740  -4.170  1.00  0.00           H
ATOM   2803  HB2 HIS A 258       2.260  90.010  -4.160  1.00  0.00           H
ATOM   2804  CG  HIS A 258       3.770  91.530  -4.600  1.00  0.00           C
ATOM   2805  ND1 HIS A 258       3.850  91.600  -6.010  1.00  0.00           N
ATOM   2806  CE1 HIS A 258       5.100  91.900  -6.210  1.00  0.00           C
ATOM   2807  HE1 HIS A 258       5.590  91.860  -7.180  1.00  0.00           H
ATOM   2808  NE2 HIS A 258       5.730  92.260  -5.100  1.00  0.00           N
ATOM   2809  HE2 HIS A 258       6.690  92.550  -5.000  1.00  0.00           H
ATOM   2810  CD2 HIS A 258       4.910  92.030  -4.050  1.00  0.00           C
ATOM   2811  HD2 HIS A 258       5.070  92.050  -2.980  1.00  0.00           H
ATOM   2812  C   HIS A 258       1.000  90.670  -1.930  1.00  0.00           C
ATOM   2813  O   HIS A 258       0.080  91.460  -2.070  1.00  0.00           O
ATOM   2814  N   SER A 259       0.710  89.450  -1.400  1.00  0.00           N
ATOM   2815  H   SER A 259       1.530  88.860  -1.400  1.00  0.00           H
ATOM   2816  CA  SER A 259      -0.620  88.790  -1.150  1.00  0.00           C
ATOM   2817  HA  SER A 259      -1.330  88.960  -1.960  1.00  0.00           H
ATOM   2818  CB  SER A 259      -0.460  87.330  -0.980  1.00  0.00           C
ATOM   2819  HB1 SER A 259       0.240  87.030  -0.200  1.00  0.00           H
ATOM   2820  HB2 SER A 259      -0.050  86.900  -1.900  1.00  0.00           H
ATOM   2821  OG  SER A 259      -1.670  86.660  -0.640  1.00  0.00           O
ATOM   2822  HG  SER A 259      -2.310  86.810  -1.340  1.00  0.00           H
ATOM   2823  C   SER A 259      -1.240  89.500   0.130  1.00  0.00           C
ATOM   2824  O   SER A 259      -0.510  89.920   1.060  1.00  0.00           O
ATOM   2825  N   LEU A 260      -2.580  89.600   0.180  1.00  0.00           N
ATOM   2826  H   LEU A 260      -3.050  89.150  -0.590  1.00  0.00           H
ATOM   2827  CA  LEU A 260      -3.430  89.950   1.240  1.00  0.00           C
ATOM   2828  HA  LEU A 260      -2.850  90.320   2.080  1.00  0.00           H
ATOM   2829  CB  LEU A 260      -4.320  91.120   0.860  1.00  0.00           C
ATOM   2830  HB1 LEU A 260      -5.130  91.130   1.590  1.00  0.00           H
ATOM   2831  HB2 LEU A 260      -4.700  90.880  -0.120  1.00  0.00           H
ATOM   2832  CG  LEU A 260      -3.750  92.610   0.810  1.00  0.00           C
ATOM   2833  HG  LEU A 260      -2.660  92.560   0.850  1.00  0.00           H
ATOM   2834  CD1 LEU A 260      -4.170  93.190  -0.550  1.00  0.00           C
ATOM   2835 1HD1 LEU A 260      -3.720  94.160  -0.720  1.00  0.00           H
ATOM   2836 2HD1 LEU A 260      -3.760  92.630  -1.390  1.00  0.00           H
ATOM   2837 3HD1 LEU A 260      -5.250  93.240  -0.680  1.00  0.00           H
ATOM   2838  CD2 LEU A 260      -4.290  93.560   1.890  1.00  0.00           C
ATOM   2839 1HD2 LEU A 260      -3.930  93.190   2.850  1.00  0.00           H
ATOM   2840 2HD2 LEU A 260      -3.920  94.560   1.680  1.00  0.00           H
ATOM   2841 3HD2 LEU A 260      -5.380  93.520   1.920  1.00  0.00           H
ATOM   2842  C   LEU A 260      -4.190  88.690   1.710  1.00  0.00           C
ATOM   2843  O   LEU A 260      -4.960  88.110   0.900  1.00  0.00           O
ATOM   2844  N   LYS A 261      -4.120  88.320   3.040  1.00  0.00           N
ATOM   2845  H   LYS A 261      -3.480  88.770   3.670  1.00  0.00           H
ATOM   2846  CA  LYS A 261      -4.730  87.090   3.590  1.00  0.00           C
ATOM   2847  HA  LYS A 261      -5.380  86.640   2.830  1.00  0.00           H
ATOM   2848  CB  LYS A 261      -3.580  86.040   3.950  1.00  0.00           C
ATOM   2849  HB1 LYS A 261      -4.050  85.140   4.350  1.00  0.00           H
ATOM   2850  HB2 LYS A 261      -2.990  86.390   4.790  1.00  0.00           H
ATOM   2851  CG  LYS A 261      -2.750  85.710   2.690  1.00  0.00           C
ATOM   2852  HG1 LYS A 261      -2.070  86.510   2.420  1.00  0.00           H
ATOM   2853  HG2 LYS A 261      -3.470  85.610   1.880  1.00  0.00           H
ATOM   2854  CD  LYS A 261      -1.840  84.440   2.780  1.00  0.00           C
ATOM   2855  HD1 LYS A 261      -2.530  83.630   3.040  1.00  0.00           H
ATOM   2856  HD2 LYS A 261      -1.280  84.550   3.710  1.00  0.00           H
ATOM   2857  CE  LYS A 261      -1.000  84.130   1.530  1.00  0.00           C
ATOM   2858  HE1 LYS A 261      -0.310  83.330   1.790  1.00  0.00           H
ATOM   2859  HE2 LYS A 261      -0.490  85.030   1.180  1.00  0.00           H
ATOM   2860  NZ  LYS A 261      -1.930  83.550   0.540  1.00  0.00           N
ATOM   2861  HZ1 LYS A 261      -2.230  82.660   0.900  1.00  0.00           H
ATOM   2862  HZ2 LYS A 261      -2.640  84.250   0.360  1.00  0.00           H
ATOM   2863  HZ3 LYS A 261      -1.370  83.370  -0.270  1.00  0.00           H
ATOM   2864  C   LYS A 261      -5.690  87.400   4.740  1.00  0.00           C
ATOM   2865  O   LYS A 261      -5.290  87.980   5.700  1.00  0.00           O
ATOM   2866  N   LEU A 262      -6.990  87.020   4.640  1.00  0.00           N
ATOM   2867  H   LEU A 262      -7.110  86.460   3.820  1.00  0.00           H
ATOM   2868  CA  LEU A 262      -8.060  87.060   5.700  1.00  0.00           C
ATOM   2869  HA  LEU A 262      -7.880  87.940   6.320  1.00  0.00           H
ATOM   2870  CB  LEU A 262      -9.450  87.190   5.060  1.00  0.00           C
ATOM   2871  HB1 LEU A 262      -9.490  86.300   4.440  1.00  0.00           H
ATOM   2872  HB2 LEU A 262      -9.410  88.040   4.370  1.00  0.00           H
ATOM   2873  CG  LEU A 262     -10.740  87.270   5.900  1.00  0.00           C
ATOM   2874  HG  LEU A 262     -10.820  86.560   6.720  1.00  0.00           H
ATOM   2875  CD1 LEU A 262     -10.700  88.630   6.610  1.00  0.00           C
ATOM   2876 1HD1 LEU A 262     -10.350  89.420   5.950  1.00  0.00           H
ATOM   2877 2HD1 LEU A 262     -11.740  88.810   6.910  1.00  0.00           H
ATOM   2878 3HD1 LEU A 262     -10.130  88.440   7.520  1.00  0.00           H
ATOM   2879  CD2 LEU A 262     -12.020  87.230   5.020  1.00  0.00           C
ATOM   2880 1HD2 LEU A 262     -12.280  86.200   4.820  1.00  0.00           H
ATOM   2881 2HD2 LEU A 262     -12.920  87.640   5.490  1.00  0.00           H
ATOM   2882 3HD2 LEU A 262     -11.960  87.820   4.100  1.00  0.00           H
ATOM   2883  C   LEU A 262      -8.020  85.790   6.540  1.00  0.00           C
ATOM   2884  O   LEU A 262      -7.970  84.750   5.930  1.00  0.00           O
ATOM   2885  N   TRP A 263      -8.340  85.880   7.830  1.00  0.00           N
ATOM   2886  H   TRP A 263      -8.370  86.800   8.230  1.00  0.00           H
ATOM   2887  CA  TRP A 263      -8.490  84.810   8.800  1.00  0.00           C
ATOM   2888  HA  TRP A 263      -8.740  83.860   8.320  1.00  0.00           H
ATOM   2889  CB  TRP A 263      -7.160  84.500   9.590  1.00  0.00           C
ATOM   2890  HB1 TRP A 263      -7.310  83.440   9.810  1.00  0.00           H
ATOM   2891  HB2 TRP A 263      -7.120  85.110  10.490  1.00  0.00           H
ATOM   2892  CG  TRP A 263      -5.830  84.720   8.900  1.00  0.00           C
ATOM   2893  CD1 TRP A 263      -5.170  85.870   8.610  1.00  0.00           C
ATOM   2894  HD1 TRP A 263      -5.590  86.840   8.800  1.00  0.00           H
ATOM   2895  NE1 TRP A 263      -4.080  85.630   7.770  1.00  0.00           N
ATOM   2896  HE1 TRP A 263      -3.430  86.350   7.500  1.00  0.00           H
ATOM   2897  CE2 TRP A 263      -3.810  84.290   7.680  1.00  0.00           C
ATOM   2898  CZ2 TRP A 263      -2.760  83.550   7.150  1.00  0.00           C
ATOM   2899  HZ2 TRP A 263      -1.910  84.010   6.660  1.00  0.00           H
ATOM   2900  CH2 TRP A 263      -2.840  82.190   7.190  1.00  0.00           C
ATOM   2901  HH2 TRP A 263      -1.980  81.650   6.820  1.00  0.00           H
ATOM   2902  CZ3 TRP A 263      -3.890  81.560   7.810  1.00  0.00           C
ATOM   2903  HZ3 TRP A 263      -3.780  80.480   7.790  1.00  0.00           H
ATOM   2904  CE3 TRP A 263      -4.980  82.240   8.380  1.00  0.00           C
ATOM   2905  HE3 TRP A 263      -5.790  81.620   8.730  1.00  0.00           H
ATOM   2906  CD2 TRP A 263      -4.940  83.660   8.340  1.00  0.00           C
ATOM   2907  C   TRP A 263      -9.680  85.160   9.750  1.00  0.00           C
ATOM   2908  O   TRP A 263      -9.540  85.980  10.650  1.00  0.00           O
ATOM   2909  N   ARG A 264     -10.750  84.320   9.800  1.00  0.00           N
ATOM   2910  H   ARG A 264     -10.700  83.430   9.340  1.00  0.00           H
ATOM   2911  CA  ARG A 264     -11.890  84.350  10.720  1.00  0.00           C
ATOM   2912  HA  ARG A 264     -12.330  85.330  10.920  1.00  0.00           H
ATOM   2913  CB  ARG A 264     -13.050  83.720   9.960  1.00  0.00           C
ATOM   2914  HB1 ARG A 264     -13.990  83.730  10.500  1.00  0.00           H
ATOM   2915  HB2 ARG A 264     -12.850  82.690   9.660  1.00  0.00           H
ATOM   2916  CG  ARG A 264     -13.450  84.420   8.610  1.00  0.00           C
ATOM   2917  HG1 ARG A 264     -12.650  84.470   7.870  1.00  0.00           H
ATOM   2918  HG2 ARG A 264     -13.700  85.420   8.960  1.00  0.00           H
ATOM   2919  CD  ARG A 264     -14.560  83.640   7.900  1.00  0.00           C
ATOM   2920  HD1 ARG A 264     -15.450  83.570   8.520  1.00  0.00           H
ATOM   2921  HD2 ARG A 264     -14.250  82.620   7.700  1.00  0.00           H
ATOM   2922  NE  ARG A 264     -14.740  84.370   6.570  1.00  0.00           N
ATOM   2923  HE  ARG A 264     -14.400  83.830   5.790  1.00  0.00           H
ATOM   2924  CZ  ARG A 264     -15.430  85.480   6.270  1.00  0.00           C
ATOM   2925  NH1 ARG A 264     -15.920  86.200   7.260  1.00  0.00           N
ATOM   2926 1HH1 ARG A 264     -16.030  85.670   8.110  1.00  0.00           H
ATOM   2927 2HH1 ARG A 264     -16.330  87.090   7.040  1.00  0.00           H
ATOM   2928  NH2 ARG A 264     -15.460  85.800   5.020  1.00  0.00           N
ATOM   2929 1HH2 ARG A 264     -14.920  85.230   4.390  1.00  0.00           H
ATOM   2930 2HH2 ARG A 264     -16.010  86.570   4.640  1.00  0.00           H
ATOM   2931  C   ARG A 264     -11.580  83.700  12.050  1.00  0.00           C
ATOM   2932  O   ARG A 264     -11.140  82.540  12.060  1.00  0.00           O
ATOM   2933  N   ILE A 265     -11.870  84.410  13.110  1.00  0.00           N
ATOM   2934  H   ILE A 265     -12.270  85.330  12.990  1.00  0.00           H
ATOM   2935  CA  ILE A 265     -11.660  83.860  14.460  1.00  0.00           C
ATOM   2936  HA  ILE A 265     -11.280  82.840  14.400  1.00  0.00           H
ATOM   2937  CB  ILE A 265     -10.660  84.740  15.280  1.00  0.00           C
ATOM   2938  HB  ILE A 265     -10.630  84.470  16.340  1.00  0.00           H
ATOM   2939  CG2 ILE A 265      -9.160  84.500  14.790  1.00  0.00           C
ATOM   2940 1HG2 ILE A 265      -9.100  84.790  13.750  1.00  0.00           H
ATOM   2941 2HG2 ILE A 265      -8.410  85.050  15.360  1.00  0.00           H
ATOM   2942 3HG2 ILE A 265      -8.960  83.430  14.790  1.00  0.00           H
ATOM   2943  CG1 ILE A 265     -10.840  86.280  15.160  1.00  0.00           C
ATOM   2944 1HG1 ILE A 265     -11.910  86.380  14.980  1.00  0.00           H
ATOM   2945 2HG1 ILE A 265     -10.300  86.600  14.270  1.00  0.00           H
ATOM   2946  CD  ILE A 265     -10.450  87.100  16.460  1.00  0.00           C
ATOM   2947  HD1 ILE A 265      -9.370  87.050  16.580  1.00  0.00           H
ATOM   2948  HD2 ILE A 265     -10.890  88.100  16.380  1.00  0.00           H
ATOM   2949  HD3 ILE A 265     -10.860  86.670  17.370  1.00  0.00           H
ATOM   2950  C   ILE A 265     -12.930  83.690  15.190  1.00  0.00           C
ATOM   2951  O   ILE A 265     -12.930  83.060  16.250  1.00  0.00           O
ATOM   2952  N   ASN A 266     -14.040  84.240  14.640  1.00  0.00           N
ATOM   2953  H   ASN A 266     -14.080  84.640  13.710  1.00  0.00           H
ATOM   2954  CA  ASN A 266     -15.360  83.800  15.060  1.00  0.00           C
ATOM   2955  HA  ASN A 266     -15.490  83.810  16.140  1.00  0.00           H
ATOM   2956  CB  ASN A 266     -16.500  84.760  14.510  1.00  0.00           C
ATOM   2957  HB1 ASN A 266     -16.230  85.790  14.760  1.00  0.00           H
ATOM   2958  HB2 ASN A 266     -17.360  84.480  15.120  1.00  0.00           H
ATOM   2959  CG  ASN A 266     -16.750  84.740  12.980  1.00  0.00           C
ATOM   2960  OD1 ASN A 266     -15.910  84.410  12.160  1.00  0.00           O
ATOM   2961  ND2 ASN A 266     -17.990  85.070  12.610  1.00  0.00           N
ATOM   2962 1HD2 ASN A 266     -18.720  85.280  13.280  1.00  0.00           H
ATOM   2963 2HD2 ASN A 266     -18.290  85.210  11.650  1.00  0.00           H
ATOM   2964  C   ASN A 266     -15.650  82.360  14.650  1.00  0.00           C
ATOM   2965  O   ASN A 266     -16.770  81.890  14.760  1.00  0.00           O
ATOM   2966  N   SER A 267     -14.690  81.590  14.080  1.00  0.00           N
ATOM   2967  H   SER A 267     -13.790  82.050  13.980  1.00  0.00           H
ATOM   2968  CA  SER A 267     -14.790  80.240  13.810  1.00  0.00           C
ATOM   2969  HA  SER A 267     -15.700  80.100  13.230  1.00  0.00           H
ATOM   2970  CB  SER A 267     -13.490  79.770  13.050  1.00  0.00           C
ATOM   2971  HB1 SER A 267     -13.350  80.360  12.150  1.00  0.00           H
ATOM   2972  HB2 SER A 267     -13.650  78.720  12.810  1.00  0.00           H
ATOM   2973  OG  SER A 267     -12.330  79.870  13.840  1.00  0.00           O
ATOM   2974  HG  SER A 267     -11.640  79.480  13.290  1.00  0.00           H
ATOM   2975  C   SER A 267     -14.900  79.450  15.130  1.00  0.00           C
ATOM   2976  O   SER A 267     -14.470  79.890  16.230  1.00  0.00           O
ATOM   2977  N   LYS A 268     -15.580  78.270  15.150  1.00  0.00           N
ATOM   2978  H   LYS A 268     -16.020  77.960  14.300  1.00  0.00           H
ATOM   2979  CA  LYS A 268     -15.910  77.440  16.370  1.00  0.00           C
ATOM   2980  HA  LYS A 268     -16.470  78.050  17.080  1.00  0.00           H
ATOM   2981  CB  LYS A 268     -16.680  76.220  15.880  1.00  0.00           C
ATOM   2982  HB1 LYS A 268     -16.740  75.540  16.730  1.00  0.00           H
ATOM   2983  HB2 LYS A 268     -16.100  75.730  15.100  1.00  0.00           H
ATOM   2984  CG  LYS A 268     -18.070  76.540  15.210  1.00  0.00           C
ATOM   2985  HG1 LYS A 268     -18.440  75.610  14.760  1.00  0.00           H
ATOM   2986  HG2 LYS A 268     -17.910  77.220  14.370  1.00  0.00           H
ATOM   2987  CD  LYS A 268     -19.150  77.150  16.170  1.00  0.00           C
ATOM   2988  HD1 LYS A 268     -19.960  77.500  15.530  1.00  0.00           H
ATOM   2989  HD2 LYS A 268     -18.800  78.060  16.670  1.00  0.00           H
ATOM   2990  CE  LYS A 268     -19.680  76.030  17.000  1.00  0.00           C
ATOM   2991  HE1 LYS A 268     -19.110  75.130  16.800  1.00  0.00           H
ATOM   2992  HE2 LYS A 268     -20.700  75.790  16.690  1.00  0.00           H
ATOM   2993  NZ  LYS A 268     -19.760  76.330  18.460  1.00  0.00           N
ATOM   2994  HZ1 LYS A 268     -18.810  76.490  18.760  1.00  0.00           H
ATOM   2995  HZ2 LYS A 268     -20.260  77.190  18.610  1.00  0.00           H
ATOM   2996  HZ3 LYS A 268     -20.210  75.600  19.010  1.00  0.00           H
ATOM   2997  C   LYS A 268     -14.660  77.040  17.170  1.00  0.00           C
ATOM   2998  O   LYS A 268     -14.640  77.170  18.410  1.00  0.00           O
ATOM   2999  N   ARG A 269     -13.590  76.600  16.430  1.00  0.00           N
ATOM   3000  H   ARG A 269     -13.620  76.690  15.430  1.00  0.00           H
ATOM   3001  CA  ARG A 269     -12.250  76.280  17.020  1.00  0.00           C
ATOM   3002  HA  ARG A 269     -12.250  75.400  17.670  1.00  0.00           H
ATOM   3003  CB  ARG A 269     -11.550  75.800  15.770  1.00  0.00           C
ATOM   3004  HB1 ARG A 269     -11.500  76.600  15.030  1.00  0.00           H
ATOM   3005  HB2 ARG A 269     -12.080  74.930  15.380  1.00  0.00           H
ATOM   3006  CG  ARG A 269     -10.060  75.500  16.060  1.00  0.00           C
ATOM   3007  HG1 ARG A 269      -9.930  74.750  16.840  1.00  0.00           H
ATOM   3008  HG2 ARG A 269      -9.570  76.420  16.380  1.00  0.00           H
ATOM   3009  CD  ARG A 269      -9.430  74.800  14.850  1.00  0.00           C
ATOM   3010  HD1 ARG A 269      -9.510  75.360  13.920  1.00  0.00           H
ATOM   3011  HD2 ARG A 269     -10.010  73.870  14.860  1.00  0.00           H
ATOM   3012  NE  ARG A 269      -8.010  74.580  15.040  1.00  0.00           N
ATOM   3013  HE  ARG A 269      -7.550  74.440  15.930  1.00  0.00           H
ATOM   3014  CZ  ARG A 269      -7.120  74.550  14.070  1.00  0.00           C
ATOM   3015  NH1 ARG A 269      -7.340  74.640  12.770  1.00  0.00           N
ATOM   3016 1HH1 ARG A 269      -8.250  74.970  12.500  1.00  0.00           H
ATOM   3017 2HH1 ARG A 269      -6.630  74.570  12.060  1.00  0.00           H
ATOM   3018  NH2 ARG A 269      -5.910  74.400  14.470  1.00  0.00           N
ATOM   3019 1HH2 ARG A 269      -5.660  74.220  15.430  1.00  0.00           H
ATOM   3020 2HH2 ARG A 269      -5.170  74.520  13.790  1.00  0.00           H
ATOM   3021  C   ARG A 269     -11.460  77.450  17.620  1.00  0.00           C
ATOM   3022  O   ARG A 269     -10.960  77.230  18.750  1.00  0.00           O
ATOM   3023  N   MET A 270     -11.540  78.640  16.990  1.00  0.00           N
ATOM   3024  H   MET A 270     -12.040  78.710  16.120  1.00  0.00           H
ATOM   3025  CA  MET A 270     -10.970  79.890  17.580  1.00  0.00           C
ATOM   3026  HA  MET A 270      -9.980  79.710  17.990  1.00  0.00           H
ATOM   3027  CB  MET A 270     -10.710  80.920  16.470  1.00  0.00           C
ATOM   3028  HB1 MET A 270     -10.460  81.870  16.950  1.00  0.00           H
ATOM   3029  HB2 MET A 270     -11.690  80.950  15.990  1.00  0.00           H
ATOM   3030  CG  MET A 270      -9.580  80.450  15.610  1.00  0.00           C
ATOM   3031  HG1 MET A 270      -9.520  81.150  14.780  1.00  0.00           H
ATOM   3032  HG2 MET A 270      -9.850  79.450  15.270  1.00  0.00           H
ATOM   3033  SD  MET A 270      -7.880  80.200  16.320  1.00  0.00           S
ATOM   3034  CE  MET A 270      -7.820  81.420  17.720  1.00  0.00           C
ATOM   3035  HE1 MET A 270      -8.160  82.390  17.370  1.00  0.00           H
ATOM   3036  HE2 MET A 270      -8.440  80.990  18.510  1.00  0.00           H
ATOM   3037  HE3 MET A 270      -6.790  81.480  18.070  1.00  0.00           H
ATOM   3038  C   MET A 270     -11.750  80.490  18.750  1.00  0.00           C
ATOM   3039  O   MET A 270     -11.140  80.850  19.760  1.00  0.00           O
ATOM   3040  N   MET A 271     -13.040  80.730  18.570  1.00  0.00           N
ATOM   3041  H   MET A 271     -13.430  80.480  17.670  1.00  0.00           H
ATOM   3042  CA  MET A 271     -13.840  81.340  19.640  1.00  0.00           C
ATOM   3043  HA  MET A 271     -13.420  82.310  19.870  1.00  0.00           H
ATOM   3044  CB  MET A 271     -15.310  81.630  19.150  1.00  0.00           C
ATOM   3045  HB1 MET A 271     -15.310  81.960  18.110  1.00  0.00           H
ATOM   3046  HB2 MET A 271     -15.800  82.370  19.770  1.00  0.00           H
ATOM   3047  CG  MET A 271     -16.140  80.320  19.120  1.00  0.00           C
ATOM   3048  HG1 MET A 271     -16.410  80.070  20.140  1.00  0.00           H
ATOM   3049  HG2 MET A 271     -15.520  79.550  18.660  1.00  0.00           H
ATOM   3050  SD  MET A 271     -17.710  80.350  18.250  1.00  0.00           S
ATOM   3051  CE  MET A 271     -18.960  79.990  19.580  1.00  0.00           C
ATOM   3052  HE1 MET A 271     -18.830  80.640  20.450  1.00  0.00           H
ATOM   3053  HE2 MET A 271     -20.010  80.030  19.260  1.00  0.00           H
ATOM   3054  HE3 MET A 271     -18.710  79.010  19.970  1.00  0.00           H
ATOM   3055  C   MET A 271     -13.790  80.530  20.970  1.00  0.00           C
ATOM   3056  O   MET A 271     -13.950  80.970  22.050  1.00  0.00           O
ATOM   3057  N   ASN A 272     -13.560  79.210  20.840  1.00  0.00           N
ATOM   3058  H   ASN A 272     -13.380  78.820  19.930  1.00  0.00           H
ATOM   3059  CA  ASN A 272     -13.260  78.260  21.940  1.00  0.00           C
ATOM   3060  HA  ASN A 272     -13.890  78.370  22.820  1.00  0.00           H
ATOM   3061  CB  ASN A 272     -13.460  76.830  21.450  1.00  0.00           C
ATOM   3062  HB1 ASN A 272     -12.880  76.820  20.530  1.00  0.00           H
ATOM   3063  HB2 ASN A 272     -14.510  76.620  21.270  1.00  0.00           H
ATOM   3064  CG  ASN A 272     -12.790  75.790  22.350  1.00  0.00           C
ATOM   3065  OD1 ASN A 272     -11.590  75.600  22.380  1.00  0.00           O
ATOM   3066  ND2 ASN A 272     -13.640  75.070  23.080  1.00  0.00           N
ATOM   3067 1HD2 ASN A 272     -14.610  75.350  23.150  1.00  0.00           H
ATOM   3068 2HD2 ASN A 272     -13.300  74.420  23.790  1.00  0.00           H
ATOM   3069  C   ASN A 272     -11.820  78.500  22.540  1.00  0.00           C
ATOM   3070  O   ASN A 272     -11.700  78.770  23.710  1.00  0.00           O
ATOM   3071  N   ALA A 273     -10.730  78.410  21.690  1.00  0.00           N
ATOM   3072  H   ALA A 273     -10.760  78.010  20.760  1.00  0.00           H
ATOM   3073  CA  ALA A 273      -9.400  78.860  22.030  1.00  0.00           C
ATOM   3074  HA  ALA A 273      -8.910  78.110  22.660  1.00  0.00           H
ATOM   3075  CB  ALA A 273      -8.540  78.860  20.770  1.00  0.00           C
ATOM   3076  HB1 ALA A 273      -8.970  79.550  20.040  1.00  0.00           H
ATOM   3077  HB2 ALA A 273      -7.510  79.150  20.960  1.00  0.00           H
ATOM   3078  HB3 ALA A 273      -8.500  77.820  20.460  1.00  0.00           H
ATOM   3079  C   ALA A 273      -9.320  80.260  22.650  1.00  0.00           C
ATOM   3080  O   ALA A 273      -8.520  80.490  23.530  1.00  0.00           O
ATOM   3081  N   ILE A 274     -10.150  81.240  22.240  1.00  0.00           N
ATOM   3082  H   ILE A 274     -10.760  81.040  21.450  1.00  0.00           H
ATOM   3083  CA  ILE A 274     -10.210  82.590  22.790  1.00  0.00           C
ATOM   3084  HA  ILE A 274      -9.210  83.030  22.850  1.00  0.00           H
ATOM   3085  CB  ILE A 274     -11.080  83.550  21.990  1.00  0.00           C
ATOM   3086  HB  ILE A 274     -11.750  82.870  21.450  1.00  0.00           H
ATOM   3087  CG2 ILE A 274     -12.010  84.460  22.800  1.00  0.00           C
ATOM   3088 1HG2 ILE A 274     -11.480  85.010  23.580  1.00  0.00           H
ATOM   3089 2HG2 ILE A 274     -12.440  85.210  22.140  1.00  0.00           H
ATOM   3090 3HG2 ILE A 274     -12.860  83.950  23.250  1.00  0.00           H
ATOM   3091  CG1 ILE A 274     -10.190  84.320  20.950  1.00  0.00           C
ATOM   3092 1HG1 ILE A 274      -9.150  84.450  21.250  1.00  0.00           H
ATOM   3093 2HG1 ILE A 274     -10.600  85.330  20.920  1.00  0.00           H
ATOM   3094  CD  ILE A 274     -10.300  83.920  19.480  1.00  0.00           C
ATOM   3095  HD1 ILE A 274      -9.800  82.980  19.250  1.00  0.00           H
ATOM   3096  HD2 ILE A 274     -11.290  83.700  19.100  1.00  0.00           H
ATOM   3097  HD3 ILE A 274      -9.840  84.730  18.910  1.00  0.00           H
ATOM   3098  C   ILE A 274     -10.730  82.580  24.260  1.00  0.00           C
ATOM   3099  O   ILE A 274     -10.020  83.040  25.210  1.00  0.00           O
ATOM   3100  N   LYS A 275     -11.900  81.970  24.460  1.00  0.00           N
ATOM   3101  H   LYS A 275     -12.370  81.600  23.650  1.00  0.00           H
ATOM   3102  CA  LYS A 275     -12.500  81.800  25.850  1.00  0.00           C
ATOM   3103  HA  LYS A 275     -12.840  82.780  26.200  1.00  0.00           H
ATOM   3104  CB  LYS A 275     -13.840  81.030  25.680  1.00  0.00           C
ATOM   3105  HB1 LYS A 275     -13.660  80.220  24.980  1.00  0.00           H
ATOM   3106  HB2 LYS A 275     -14.520  81.660  25.110  1.00  0.00           H
ATOM   3107  CG  LYS A 275     -14.530  80.460  26.930  1.00  0.00           C
ATOM   3108  HG1 LYS A 275     -14.530  81.210  27.710  1.00  0.00           H
ATOM   3109  HG2 LYS A 275     -13.950  79.600  27.270  1.00  0.00           H
ATOM   3110  CD  LYS A 275     -16.060  80.080  26.690  1.00  0.00           C
ATOM   3111  HD1 LYS A 275     -16.170  79.480  25.780  1.00  0.00           H
ATOM   3112  HD2 LYS A 275     -16.610  80.970  26.390  1.00  0.00           H
ATOM   3113  CE  LYS A 275     -16.700  79.350  27.810  1.00  0.00           C
ATOM   3114  HE1 LYS A 275     -17.740  79.190  27.500  1.00  0.00           H
ATOM   3115  HE2 LYS A 275     -16.830  79.840  28.770  1.00  0.00           H
ATOM   3116  NZ  LYS A 275     -15.990  78.070  28.280  1.00  0.00           N
ATOM   3117  HZ1 LYS A 275     -14.990  78.160  28.420  1.00  0.00           H
ATOM   3118  HZ2 LYS A 275     -16.400  77.750  29.150  1.00  0.00           H
ATOM   3119  HZ3 LYS A 275     -16.210  77.280  27.690  1.00  0.00           H
ATOM   3120  C   LYS A 275     -11.640  81.160  26.880  1.00  0.00           C
ATOM   3121  O   LYS A 275     -11.340  81.580  27.970  1.00  0.00           O
ATOM   3122  N   GLU A 276     -11.180  79.990  26.460  1.00  0.00           N
ATOM   3123  H   GLU A 276     -11.510  79.630  25.580  1.00  0.00           H
ATOM   3124  CA  GLU A 276     -10.320  79.060  27.270  1.00  0.00           C
ATOM   3125  HA  GLU A 276     -10.870  78.820  28.180  1.00  0.00           H
ATOM   3126  CB  GLU A 276     -10.090  77.770  26.450  1.00  0.00           C
ATOM   3127  HB1 GLU A 276      -9.250  77.200  26.830  1.00  0.00           H
ATOM   3128  HB2 GLU A 276      -9.840  78.060  25.430  1.00  0.00           H
ATOM   3129  CG  GLU A 276     -11.400  76.940  26.310  1.00  0.00           C
ATOM   3130  HG1 GLU A 276     -11.380  76.210  25.500  1.00  0.00           H
ATOM   3131  HG2 GLU A 276     -12.260  77.550  26.020  1.00  0.00           H
ATOM   3132  CD  GLU A 276     -11.920  76.280  27.570  1.00  0.00           C
ATOM   3133  OE1 GLU A 276     -12.650  75.230  27.510  1.00  0.00           O
ATOM   3134  OE2 GLU A 276     -11.650  76.780  28.720  1.00  0.00           O
ATOM   3135  C   GLU A 276      -8.960  79.610  27.640  1.00  0.00           C
ATOM   3136  O   GLU A 276      -8.400  79.210  28.650  1.00  0.00           O
ATOM   3137  N   SER A 277      -8.500  80.570  26.880  1.00  0.00           N
ATOM   3138  H   SER A 277      -9.030  80.910  26.090  1.00  0.00           H
ATOM   3139  CA  SER A 277      -7.180  81.210  27.160  1.00  0.00           C
ATOM   3140  HA  SER A 277      -6.390  80.480  27.300  1.00  0.00           H
ATOM   3141  CB  SER A 277      -6.770  82.140  26.020  1.00  0.00           C
ATOM   3142  HB1 SER A 277      -6.810  81.630  25.060  1.00  0.00           H
ATOM   3143  HB2 SER A 277      -5.700  82.300  26.160  1.00  0.00           H
ATOM   3144  OG  SER A 277      -7.540  83.340  25.910  1.00  0.00           O
ATOM   3145  HG  SER A 277      -8.360  83.200  25.420  1.00  0.00           H
ATOM   3146  C   SER A 277      -7.240  81.970  28.550  1.00  0.00           C
ATOM   3147  O   SER A 277      -6.300  81.820  29.300  1.00  0.00           O
ATOM   3148  N   TYR A 278      -8.420  82.540  29.030  1.00  0.00           N
ATOM   3149  H   TYR A 278      -9.290  82.590  28.510  1.00  0.00           H
ATOM   3150  CA  TYR A 278      -8.570  83.180  30.370  1.00  0.00           C
ATOM   3151  HA  TYR A 278      -7.660  83.720  30.630  1.00  0.00           H
ATOM   3152  CB  TYR A 278      -9.680  84.260  30.290  1.00  0.00           C
ATOM   3153  HB1 TYR A 278      -9.970  84.690  31.260  1.00  0.00           H
ATOM   3154  HB2 TYR A 278     -10.540  83.730  29.880  1.00  0.00           H
ATOM   3155  CG  TYR A 278      -9.400  85.340  29.280  1.00  0.00           C
ATOM   3156  CD1 TYR A 278      -8.490  86.350  29.640  1.00  0.00           C
ATOM   3157  HD1 TYR A 278      -7.970  86.280  30.580  1.00  0.00           H
ATOM   3158  CE1 TYR A 278      -8.340  87.370  28.640  1.00  0.00           C
ATOM   3159  HE1 TYR A 278      -7.650  88.190  28.750  1.00  0.00           H
ATOM   3160  CZ  TYR A 278      -8.990  87.270  27.390  1.00  0.00           C
ATOM   3161  OH  TYR A 278      -8.670  88.280  26.550  1.00  0.00           O
ATOM   3162  HH  TYR A 278      -9.470  88.450  26.050  1.00  0.00           H
ATOM   3163  CE2 TYR A 278     -10.050  86.390  27.140  1.00  0.00           C
ATOM   3164  HE2 TYR A 278     -10.550  86.300  26.180  1.00  0.00           H
ATOM   3165  CD2 TYR A 278     -10.060  85.340  28.050  1.00  0.00           C
ATOM   3166  HD2 TYR A 278     -10.850  84.630  27.840  1.00  0.00           H
ATOM   3167  C   TYR A 278      -8.740  82.130  31.490  1.00  0.00           C
ATOM   3168  O   TYR A 278      -8.770  82.510  32.670  1.00  0.00           O
ATOM   3169  N   ASP A 279      -8.780  80.820  31.190  1.00  0.00           N
ATOM   3170  H   ASP A 279      -8.800  80.540  30.220  1.00  0.00           H
ATOM   3171  CA  ASP A 279      -8.900  79.780  32.230  1.00  0.00           C
ATOM   3172  HA  ASP A 279      -9.670  80.110  32.920  1.00  0.00           H
ATOM   3173  CB  ASP A 279      -9.440  78.440  31.690  1.00  0.00           C
ATOM   3174  HB1 ASP A 279      -8.690  77.920  31.100  1.00  0.00           H
ATOM   3175  HB2 ASP A 279     -10.150  78.700  30.900  1.00  0.00           H
ATOM   3176  CG  ASP A 279     -10.190  77.570  32.710  1.00  0.00           C
ATOM   3177  OD1 ASP A 279     -10.910  78.170  33.540  1.00  0.00           O
ATOM   3178  OD2 ASP A 279      -9.970  76.350  32.720  1.00  0.00           O
ATOM   3179  C   ASP A 279      -7.610  79.520  32.930  1.00  0.00           C
ATOM   3180  O   ASP A 279      -7.660  79.120  34.080  1.00  0.00           O
ATOM   3181  N   TYR A 280      -6.500  79.720  32.250  1.00  0.00           N
ATOM   3182  H   TYR A 280      -6.520  80.120  31.320  1.00  0.00           H
ATOM   3183  CA  TYR A 280      -5.140  79.360  32.810  1.00  0.00           C
ATOM   3184  HA  TYR A 280      -5.210  78.310  33.120  1.00  0.00           H
ATOM   3185  CB  TYR A 280      -4.130  79.420  31.640  1.00  0.00           C
ATOM   3186  HB1 TYR A 280      -3.140  79.290  32.080  1.00  0.00           H
ATOM   3187  HB2 TYR A 280      -4.050  80.390  31.160  1.00  0.00           H
ATOM   3188  CG  TYR A 280      -4.320  78.310  30.570  1.00  0.00           C
ATOM   3189  CD1 TYR A 280      -5.250  78.500  29.530  1.00  0.00           C
ATOM   3190  HD1 TYR A 280      -5.730  79.470  29.520  1.00  0.00           H
ATOM   3191  CE1 TYR A 280      -5.480  77.430  28.600  1.00  0.00           C
ATOM   3192  HE1 TYR A 280      -6.300  77.530  27.900  1.00  0.00           H
ATOM   3193  CZ  TYR A 280      -4.730  76.210  28.660  1.00  0.00           C
ATOM   3194  OH  TYR A 280      -4.990  75.050  27.960  1.00  0.00           O
ATOM   3195  HH  TYR A 280      -5.530  75.280  27.200  1.00  0.00           H
ATOM   3196  CE2 TYR A 280      -3.740  76.180  29.670  1.00  0.00           C
ATOM   3197  HE2 TYR A 280      -3.100  75.320  29.760  1.00  0.00           H
ATOM   3198  CD2 TYR A 280      -3.530  77.190  30.560  1.00  0.00           C
ATOM   3199  HD2 TYR A 280      -2.750  76.980  31.280  1.00  0.00           H
ATOM   3200  C   TYR A 280      -4.600  80.240  33.930  1.00  0.00           C
ATOM   3201  O   TYR A 280      -4.930  81.450  33.880  1.00  0.00           O
ATOM   3202  N   ASN A 281      -3.770  79.670  34.770  1.00  0.00           N
ATOM   3203  H   ASN A 281      -3.510  78.700  34.680  1.00  0.00           H
ATOM   3204  CA  ASN A 281      -3.410  80.380  35.990  1.00  0.00           C
ATOM   3205  HA  ASN A 281      -4.330  80.640  36.510  1.00  0.00           H
ATOM   3206  CB  ASN A 281      -2.560  79.500  36.860  1.00  0.00           C
ATOM   3207  HB1 ASN A 281      -1.570  79.400  36.420  1.00  0.00           H
ATOM   3208  HB2 ASN A 281      -3.040  78.530  36.890  1.00  0.00           H
ATOM   3209  CG  ASN A 281      -2.380  79.850  38.290  1.00  0.00           C
ATOM   3210  OD1 ASN A 281      -2.870  80.940  38.770  1.00  0.00           O
ATOM   3211  ND2 ASN A 281      -1.550  79.160  39.010  1.00  0.00           N
ATOM   3212 1HD2 ASN A 281      -1.120  78.360  38.570  1.00  0.00           H
ATOM   3213 2HD2 ASN A 281      -1.460  79.350  40.000  1.00  0.00           H
ATOM   3214  C   ASN A 281      -2.650  81.670  35.770  1.00  0.00           C
ATOM   3215  O   ASN A 281      -1.700  81.600  35.050  1.00  0.00           O
ATOM   3216  N   PRO A 282      -3.050  82.850  36.360  1.00  0.00           N
ATOM   3217  CD  PRO A 282      -4.330  83.100  36.920  1.00  0.00           C
ATOM   3218  HD1 PRO A 282      -4.610  82.470  37.770  1.00  0.00           H
ATOM   3219  HD2 PRO A 282      -5.080  82.980  36.140  1.00  0.00           H
ATOM   3220  CG  PRO A 282      -4.340  84.520  37.400  1.00  0.00           C
ATOM   3221  HG1 PRO A 282      -3.860  84.580  38.380  1.00  0.00           H
ATOM   3222  HG2 PRO A 282      -5.310  85.010  37.320  1.00  0.00           H
ATOM   3223  CB  PRO A 282      -3.320  85.180  36.460  1.00  0.00           C
ATOM   3224  HB1 PRO A 282      -2.970  86.120  36.900  1.00  0.00           H
ATOM   3225  HB2 PRO A 282      -3.760  85.430  35.490  1.00  0.00           H
ATOM   3226  CA  PRO A 282      -2.310  84.120  36.230  1.00  0.00           C
ATOM   3227  HA  PRO A 282      -1.770  84.270  35.290  1.00  0.00           H
ATOM   3228  C   PRO A 282      -1.140  84.250  37.210  1.00  0.00           C
ATOM   3229  O   PRO A 282      -0.320  85.160  37.020  1.00  0.00           O
ATOM   3230  N   ASN A 283      -1.000  83.310  38.210  1.00  0.00           N
ATOM   3231  H   ASN A 283      -1.740  82.630  38.300  1.00  0.00           H
ATOM   3232  CA  ASN A 283       0.340  83.100  38.870  1.00  0.00           C
ATOM   3233  HA  ASN A 283       0.630  84.060  39.290  1.00  0.00           H
ATOM   3234  CB  ASN A 283       0.210  82.300  40.170  1.00  0.00           C
ATOM   3235  HB1 ASN A 283      -0.290  81.390  39.820  1.00  0.00           H
ATOM   3236  HB2 ASN A 283      -0.380  82.830  40.900  1.00  0.00           H
ATOM   3237  CG  ASN A 283       1.580  81.900  40.660  1.00  0.00           C
ATOM   3238  OD1 ASN A 283       2.100  80.930  40.180  1.00  0.00           O
ATOM   3239  ND2 ASN A 283       2.220  82.600  41.550  1.00  0.00           N
ATOM   3240 1HD2 ASN A 283       1.920  83.460  41.990  1.00  0.00           H
ATOM   3241 2HD2 ASN A 283       3.080  82.190  41.880  1.00  0.00           H
ATOM   3242  C   ASN A 283       1.560  82.690  37.870  1.00  0.00           C
ATOM   3243  O   ASN A 283       1.310  82.000  36.870  1.00  0.00           O
ATOM   3244  N   LYS A 284       2.770  83.100  38.240  1.00  0.00           N
ATOM   3245  H   LYS A 284       2.940  83.410  39.180  1.00  0.00           H
ATOM   3246  CA  LYS A 284       4.020  82.760  37.450  1.00  0.00           C
ATOM   3247  HA  LYS A 284       3.630  82.900  36.440  1.00  0.00           H
ATOM   3248  CB  LYS A 284       5.150  83.790  37.710  1.00  0.00           C
ATOM   3249  HB1 LYS A 284       5.530  83.690  38.730  1.00  0.00           H
ATOM   3250  HB2 LYS A 284       4.830  84.830  37.590  1.00  0.00           H
ATOM   3251  CG  LYS A 284       6.360  83.600  36.770  1.00  0.00           C
ATOM   3252  HG1 LYS A 284       6.090  83.760  35.720  1.00  0.00           H
ATOM   3253  HG2 LYS A 284       6.780  82.610  36.930  1.00  0.00           H
ATOM   3254  CD  LYS A 284       7.490  84.600  36.940  1.00  0.00           C
ATOM   3255  HD1 LYS A 284       8.310  84.360  36.260  1.00  0.00           H
ATOM   3256  HD2 LYS A 284       7.840  84.560  37.970  1.00  0.00           H
ATOM   3257  CE  LYS A 284       7.000  85.960  36.530  1.00  0.00           C
ATOM   3258  HE1 LYS A 284       6.100  86.030  37.130  1.00  0.00           H
ATOM   3259  HE2 LYS A 284       6.830  85.990  35.460  1.00  0.00           H
ATOM   3260  NZ  LYS A 284       7.930  87.120  36.770  1.00  0.00           N
ATOM   3261  HZ1 LYS A 284       8.830  87.030  36.310  1.00  0.00           H
ATOM   3262  HZ2 LYS A 284       7.450  87.940  36.430  1.00  0.00           H
ATOM   3263  HZ3 LYS A 284       8.190  87.270  37.730  1.00  0.00           H
ATOM   3264  C   LYS A 284       4.480  81.290  37.570  1.00  0.00           C
ATOM   3265  O   LYS A 284       5.580  80.910  38.060  1.00  0.00           O
ATOM   3266  N   THR A 285       3.590  80.420  37.030  1.00  0.00           N
ATOM   3267  H   THR A 285       2.720  80.740  36.640  1.00  0.00           H
ATOM   3268  CA  THR A 285       3.830  78.980  36.800  1.00  0.00           C
ATOM   3269  HA  THR A 285       4.180  78.510  37.720  1.00  0.00           H
ATOM   3270  CB  THR A 285       2.400  78.390  36.620  1.00  0.00           C
ATOM   3271  HB  THR A 285       1.830  78.920  37.380  1.00  0.00           H
ATOM   3272  CG2 THR A 285       1.720  78.420  35.250  1.00  0.00           C
ATOM   3273 1HG2 THR A 285       1.410  77.450  34.860  1.00  0.00           H
ATOM   3274 2HG2 THR A 285       0.760  78.930  35.350  1.00  0.00           H
ATOM   3275 3HG2 THR A 285       2.400  78.880  34.530  1.00  0.00           H
ATOM   3276  OG1 THR A 285       2.440  76.990  36.950  1.00  0.00           O
ATOM   3277  HG1 THR A 285       2.640  77.030  37.880  1.00  0.00           H
ATOM   3278  C   THR A 285       4.790  78.710  35.710  1.00  0.00           C
ATOM   3279  O   THR A 285       5.310  79.540  34.990  1.00  0.00           O
ATOM   3280  N   ASN A 286       5.080  77.470  35.520  1.00  0.00           N
ATOM   3281  H   ASN A 286       4.630  76.750  36.080  1.00  0.00           H
ATOM   3282  CA  ASN A 286       5.520  77.020  34.190  1.00  0.00           C
ATOM   3283  HA  ASN A 286       6.220  77.690  33.680  1.00  0.00           H
ATOM   3284  CB  ASN A 286       6.250  75.690  34.430  1.00  0.00           C
ATOM   3285  HB1 ASN A 286       6.140  74.970  33.610  1.00  0.00           H
ATOM   3286  HB2 ASN A 286       5.660  75.180  35.190  1.00  0.00           H
ATOM   3287  CG  ASN A 286       7.720  75.850  34.740  1.00  0.00           C
ATOM   3288  OD1 ASN A 286       8.310  76.850  34.370  1.00  0.00           O
ATOM   3289  ND2 ASN A 286       8.250  74.860  35.370  1.00  0.00           N
ATOM   3290 1HD2 ASN A 286       7.670  74.080  35.640  1.00  0.00           H
ATOM   3291 2HD2 ASN A 286       9.180  75.050  35.710  1.00  0.00           H
ATOM   3292  C   ASN A 286       4.370  76.770  33.160  1.00  0.00           C
ATOM   3293  O   ASN A 286       3.360  76.180  33.530  1.00  0.00           O
ATOM   3294  N   ARG A 287       4.410  77.370  32.000  1.00  0.00           N
ATOM   3295  H   ARG A 287       5.270  77.830  31.710  1.00  0.00           H
ATOM   3296  CA  ARG A 287       3.370  77.380  31.000  1.00  0.00           C
ATOM   3297  HA  ARG A 287       2.500  77.090  31.590  1.00  0.00           H
ATOM   3298  CB  ARG A 287       3.120  78.810  30.430  1.00  0.00           C
ATOM   3299  HB1 ARG A 287       2.230  78.850  29.810  1.00  0.00           H
ATOM   3300  HB2 ARG A 287       3.920  78.980  29.710  1.00  0.00           H
ATOM   3301  CG  ARG A 287       3.100  79.960  31.430  1.00  0.00           C
ATOM   3302  HG1 ARG A 287       4.050  80.320  31.820  1.00  0.00           H
ATOM   3303  HG2 ARG A 287       2.540  79.490  32.240  1.00  0.00           H
ATOM   3304  CD  ARG A 287       2.350  81.260  31.110  1.00  0.00           C
ATOM   3305  HD1 ARG A 287       1.400  81.110  30.590  1.00  0.00           H
ATOM   3306  HD2 ARG A 287       3.050  81.920  30.600  1.00  0.00           H
ATOM   3307  NE  ARG A 287       2.010  81.970  32.320  1.00  0.00           N
ATOM   3308  HE  ARG A 287       2.640  82.740  32.520  1.00  0.00           H
ATOM   3309  CZ  ARG A 287       0.990  81.890  33.130  1.00  0.00           C
ATOM   3310  NH1 ARG A 287       0.250  80.870  33.250  1.00  0.00           N
ATOM   3311 1HH1 ARG A 287       0.380  80.090  32.630  1.00  0.00           H
ATOM   3312 2HH1 ARG A 287      -0.470  80.890  33.960  1.00  0.00           H
ATOM   3313  NH2 ARG A 287       0.660  82.800  33.980  1.00  0.00           N
ATOM   3314 1HH2 ARG A 287       1.310  83.540  34.210  1.00  0.00           H
ATOM   3315 2HH2 ARG A 287      -0.140  82.710  34.590  1.00  0.00           H
ATOM   3316  C   ARG A 287       3.590  76.360  29.870  1.00  0.00           C
ATOM   3317  O   ARG A 287       4.730  76.230  29.420  1.00  0.00           O
ATOM   3318  N   PRO A 288       2.580  75.690  29.360  1.00  0.00           N
ATOM   3319  CD  PRO A 288       1.260  75.700  29.920  1.00  0.00           C
ATOM   3320  HD1 PRO A 288       0.790  76.680  29.930  1.00  0.00           H
ATOM   3321  HD2 PRO A 288       1.230  75.240  30.910  1.00  0.00           H
ATOM   3322  CG  PRO A 288       0.450  74.750  29.040  1.00  0.00           C
ATOM   3323  HG1 PRO A 288      -0.070  75.260  28.230  1.00  0.00           H
ATOM   3324  HG2 PRO A 288      -0.260  74.180  29.640  1.00  0.00           H
ATOM   3325  CB  PRO A 288       1.600  73.810  28.500  1.00  0.00           C
ATOM   3326  HB1 PRO A 288       1.200  73.280  27.640  1.00  0.00           H
ATOM   3327  HB2 PRO A 288       1.770  73.060  29.270  1.00  0.00           H
ATOM   3328  CA  PRO A 288       2.790  74.730  28.320  1.00  0.00           C
ATOM   3329  HA  PRO A 288       3.730  74.190  28.410  1.00  0.00           H
ATOM   3330  C   PRO A 288       2.690  75.310  26.910  1.00  0.00           C
ATOM   3331  O   PRO A 288       2.140  76.400  26.780  1.00  0.00           O
ATOM   3332  N   PHE A 289       3.210  74.650  25.930  1.00  0.00           N
ATOM   3333  H   PHE A 289       3.600  73.740  26.130  1.00  0.00           H
ATOM   3334  CA  PHE A 289       2.930  75.000  24.540  1.00  0.00           C
ATOM   3335  HA  PHE A 289       2.900  76.090  24.490  1.00  0.00           H
ATOM   3336  CB  PHE A 289       4.130  74.380  23.660  1.00  0.00           C
ATOM   3337  HB1 PHE A 289       4.180  73.310  23.820  1.00  0.00           H
ATOM   3338  HB2 PHE A 289       5.000  74.930  24.020  1.00  0.00           H
ATOM   3339  CG  PHE A 289       3.850  74.860  22.250  1.00  0.00           C
ATOM   3340  CD1 PHE A 289       4.330  76.130  21.860  1.00  0.00           C
ATOM   3341  HD1 PHE A 289       4.770  76.670  22.680  1.00  0.00           H
ATOM   3342  CE1 PHE A 289       3.940  76.650  20.550  1.00  0.00           C
ATOM   3343  HE1 PHE A 289       4.140  77.640  20.180  1.00  0.00           H
ATOM   3344  CZ  PHE A 289       3.240  75.830  19.650  1.00  0.00           C
ATOM   3345  HZ  PHE A 289       2.990  76.250  18.690  1.00  0.00           H
ATOM   3346  CE2 PHE A 289       2.690  74.660  20.080  1.00  0.00           C
ATOM   3347  HE2 PHE A 289       1.970  74.080  19.530  1.00  0.00           H
ATOM   3348  CD2 PHE A 289       3.030  74.170  21.350  1.00  0.00           C
ATOM   3349  HD2 PHE A 289       2.540  73.230  21.570  1.00  0.00           H
ATOM   3350  C   PHE A 289       1.600  74.330  24.040  1.00  0.00           C
ATOM   3351  O   PHE A 289       1.560  73.110  24.040  1.00  0.00           O
ATOM   3352  N   ILE A 290       0.600  75.130  23.560  1.00  0.00           N
ATOM   3353  H   ILE A 290       0.740  76.110  23.760  1.00  0.00           H
ATOM   3354  CA  ILE A 290      -0.820  74.810  23.310  1.00  0.00           C
ATOM   3355  HA  ILE A 290      -1.090  73.770  23.110  1.00  0.00           H
ATOM   3356  CB  ILE A 290      -1.610  75.230  24.570  1.00  0.00           C
ATOM   3357  HB  ILE A 290      -2.670  75.060  24.390  1.00  0.00           H
ATOM   3358  CG2 ILE A 290      -1.300  74.210  25.770  1.00  0.00           C
ATOM   3359 1HG2 ILE A 290      -0.240  74.250  26.030  1.00  0.00           H
ATOM   3360 2HG2 ILE A 290      -1.850  74.560  26.640  1.00  0.00           H
ATOM   3361 3HG2 ILE A 290      -1.550  73.220  25.390  1.00  0.00           H
ATOM   3362  CG1 ILE A 290      -1.410  76.670  25.050  1.00  0.00           C
ATOM   3363 1HG1 ILE A 290      -1.460  77.340  24.190  1.00  0.00           H
ATOM   3364 2HG1 ILE A 290      -0.380  76.790  25.380  1.00  0.00           H
ATOM   3365  CD  ILE A 290      -2.350  77.130  26.150  1.00  0.00           C
ATOM   3366  HD1 ILE A 290      -2.010  77.010  27.170  1.00  0.00           H
ATOM   3367  HD2 ILE A 290      -2.450  78.210  26.000  1.00  0.00           H
ATOM   3368  HD3 ILE A 290      -3.340  76.710  25.980  1.00  0.00           H
ATOM   3369  C   ILE A 290      -1.460  75.320  21.980  1.00  0.00           C
ATOM   3370  O   ILE A 290      -2.670  75.200  21.790  1.00  0.00           O
ATOM   3371  N   SER A 291      -0.750  76.120  21.180  1.00  0.00           N
ATOM   3372  H   SER A 291       0.240  76.170  21.370  1.00  0.00           H
ATOM   3373  CA  SER A 291      -1.280  77.010  20.180  1.00  0.00           C
ATOM   3374  HA  SER A 291      -1.980  77.700  20.660  1.00  0.00           H
ATOM   3375  CB  SER A 291      -0.110  77.900  19.600  1.00  0.00           C
ATOM   3376  HB1 SER A 291      -0.610  78.670  19.020  1.00  0.00           H
ATOM   3377  HB2 SER A 291       0.550  77.430  18.870  1.00  0.00           H
ATOM   3378  OG  SER A 291       0.600  78.520  20.640  1.00  0.00           O
ATOM   3379  HG  SER A 291       0.010  79.100  21.120  1.00  0.00           H
ATOM   3380  C   SER A 291      -1.910  76.300  19.010  1.00  0.00           C
ATOM   3381  O   SER A 291      -1.390  75.270  18.540  1.00  0.00           O
ATOM   3382  N   GLN A 292      -3.050  76.900  18.590  1.00  0.00           N
ATOM   3383  H   GLN A 292      -3.480  77.620  19.140  1.00  0.00           H
ATOM   3384  CA  GLN A 292      -3.780  76.360  17.410  1.00  0.00           C
ATOM   3385  HA  GLN A 292      -3.840  75.280  17.510  1.00  0.00           H
ATOM   3386  CB  GLN A 292      -5.170  77.030  17.410  1.00  0.00           C
ATOM   3387  HB1 GLN A 292      -5.690  76.910  16.460  1.00  0.00           H
ATOM   3388  HB2 GLN A 292      -5.050  78.110  17.520  1.00  0.00           H
ATOM   3389  CG  GLN A 292      -6.050  76.530  18.550  1.00  0.00           C
ATOM   3390  HG1 GLN A 292      -7.030  77.000  18.530  1.00  0.00           H
ATOM   3391  HG2 GLN A 292      -5.650  76.660  19.550  1.00  0.00           H
ATOM   3392  CD  GLN A 292      -6.410  75.050  18.510  1.00  0.00           C
ATOM   3393  OE1 GLN A 292      -6.620  74.530  17.450  1.00  0.00           O
ATOM   3394  NE2 GLN A 292      -6.560  74.380  19.630  1.00  0.00           N
ATOM   3395 1HE2 GLN A 292      -6.120  74.610  20.510  1.00  0.00           H
ATOM   3396 2HE2 GLN A 292      -6.960  73.460  19.500  1.00  0.00           H
ATOM   3397  C   GLN A 292      -3.000  76.740  16.120  1.00  0.00           C
ATOM   3398  O   GLN A 292      -2.820  77.940  15.820  1.00  0.00           O
ATOM   3399  N   LYS A 293      -2.400  75.740  15.450  1.00  0.00           N
ATOM   3400  H   LYS A 293      -2.510  74.770  15.720  1.00  0.00           H
ATOM   3401  CA  LYS A 293      -1.910  75.930  14.090  1.00  0.00           C
ATOM   3402  HA  LYS A 293      -1.350  76.860  14.110  1.00  0.00           H
ATOM   3403  CB  LYS A 293      -1.060  74.710  13.650  1.00  0.00           C
ATOM   3404  HB1 LYS A 293      -0.710  74.800  12.620  1.00  0.00           H
ATOM   3405  HB2 LYS A 293      -1.640  73.800  13.760  1.00  0.00           H
ATOM   3406  CG  LYS A 293       0.250  74.560  14.410  1.00  0.00           C
ATOM   3407  HG1 LYS A 293       0.040  74.310  15.450  1.00  0.00           H
ATOM   3408  HG2 LYS A 293       0.840  75.470  14.280  1.00  0.00           H
ATOM   3409  CD  LYS A 293       1.060  73.410  13.910  1.00  0.00           C
ATOM   3410  HD1 LYS A 293       0.440  72.540  13.730  1.00  0.00           H
ATOM   3411  HD2 LYS A 293       1.800  73.120  14.660  1.00  0.00           H
ATOM   3412  CE  LYS A 293       1.820  74.000  12.680  1.00  0.00           C
ATOM   3413  HE1 LYS A 293       2.400  74.910  12.870  1.00  0.00           H
ATOM   3414  HE2 LYS A 293       1.070  74.340  11.970  1.00  0.00           H
ATOM   3415  NZ  LYS A 293       2.540  72.850  12.060  1.00  0.00           N
ATOM   3416  HZ1 LYS A 293       1.970  72.020  11.990  1.00  0.00           H
ATOM   3417  HZ2 LYS A 293       2.820  73.170  11.140  1.00  0.00           H
ATOM   3418  HZ3 LYS A 293       3.400  72.560  12.510  1.00  0.00           H
ATOM   3419  C   LYS A 293      -3.020  76.150  13.100  1.00  0.00           C
ATOM   3420  O   LYS A 293      -3.820  75.180  12.880  1.00  0.00           O
ATOM   3421  N   ILE A 294      -3.210  77.320  12.490  1.00  0.00           N
ATOM   3422  H   ILE A 294      -2.620  78.110  12.720  1.00  0.00           H
ATOM   3423  CA  ILE A 294      -4.230  77.550  11.470  1.00  0.00           C
ATOM   3424  HA  ILE A 294      -4.960  76.730  11.440  1.00  0.00           H
ATOM   3425  CB  ILE A 294      -4.950  78.900  11.700  1.00  0.00           C
ATOM   3426  HB  ILE A 294      -4.270  79.750  11.650  1.00  0.00           H
ATOM   3427  CG2 ILE A 294      -5.990  79.380  10.610  1.00  0.00           C
ATOM   3428 1HG2 ILE A 294      -6.540  80.280  10.880  1.00  0.00           H
ATOM   3429 2HG2 ILE A 294      -5.530  79.600   9.640  1.00  0.00           H
ATOM   3430 3HG2 ILE A 294      -6.760  78.640  10.410  1.00  0.00           H
ATOM   3431  CG1 ILE A 294      -5.640  79.000  13.060  1.00  0.00           C
ATOM   3432 1HG1 ILE A 294      -6.210  79.920  13.120  1.00  0.00           H
ATOM   3433 2HG1 ILE A 294      -4.960  79.150  13.900  1.00  0.00           H
ATOM   3434  CD  ILE A 294      -6.670  77.910  13.280  1.00  0.00           C
ATOM   3435  HD1 ILE A 294      -6.100  76.980  13.320  1.00  0.00           H
ATOM   3436  HD2 ILE A 294      -7.270  78.060  14.180  1.00  0.00           H
ATOM   3437  HD3 ILE A 294      -7.330  77.860  12.420  1.00  0.00           H
ATOM   3438  C   ILE A 294      -3.680  77.550  10.050  1.00  0.00           C
ATOM   3439  O   ILE A 294      -2.940  78.490   9.660  1.00  0.00           O
ATOM   3440  N   HIS A 295      -4.080  76.580   9.290  1.00  0.00           N
ATOM   3441  H   HIS A 295      -4.690  75.850   9.630  1.00  0.00           H
ATOM   3442  CA  HIS A 295      -3.330  76.170   8.040  1.00  0.00           C
ATOM   3443  HA  HIS A 295      -2.280  76.390   8.230  1.00  0.00           H
ATOM   3444  CB  HIS A 295      -3.520  74.680   7.760  1.00  0.00           C
ATOM   3445  HB1 HIS A 295      -2.960  74.310   6.900  1.00  0.00           H
ATOM   3446  HB2 HIS A 295      -4.580  74.550   7.560  1.00  0.00           H
ATOM   3447  CG  HIS A 295      -3.000  73.870   8.830  1.00  0.00           C
ATOM   3448  ND1 HIS A 295      -1.650  73.670   9.130  1.00  0.00           N
ATOM   3449  CE1 HIS A 295      -1.700  72.760  10.130  1.00  0.00           C
ATOM   3450  HE1 HIS A 295      -0.830  72.390  10.660  1.00  0.00           H
ATOM   3451  NE2 HIS A 295      -2.980  72.420  10.410  1.00  0.00           N
ATOM   3452  HE2 HIS A 295      -3.140  71.740  11.140  1.00  0.00           H
ATOM   3453  CD2 HIS A 295      -3.790  73.110   9.630  1.00  0.00           C
ATOM   3454  HD2 HIS A 295      -4.860  73.120   9.500  1.00  0.00           H
ATOM   3455  C   HIS A 295      -3.820  76.840   6.810  1.00  0.00           C
ATOM   3456  O   HIS A 295      -3.250  76.740   5.720  1.00  0.00           O
ATOM   3457  N   PHE A 296      -5.020  77.440   6.970  1.00  0.00           N
ATOM   3458  H   PHE A 296      -5.520  77.350   7.850  1.00  0.00           H
ATOM   3459  CA  PHE A 296      -5.600  78.170   5.840  1.00  0.00           C
ATOM   3460  HA  PHE A 296      -4.840  78.290   5.070  1.00  0.00           H
ATOM   3461  CB  PHE A 296      -6.700  77.290   5.120  1.00  0.00           C
ATOM   3462  HB1 PHE A 296      -6.950  77.720   4.140  1.00  0.00           H
ATOM   3463  HB2 PHE A 296      -7.690  77.370   5.570  1.00  0.00           H
ATOM   3464  CG  PHE A 296      -6.410  75.810   4.850  1.00  0.00           C
ATOM   3465  CD1 PHE A 296      -5.730  75.440   3.640  1.00  0.00           C
ATOM   3466  HD1 PHE A 296      -5.400  76.180   2.920  1.00  0.00           H
ATOM   3467  CE1 PHE A 296      -5.450  74.090   3.360  1.00  0.00           C
ATOM   3468  HE1 PHE A 296      -4.960  73.820   2.440  1.00  0.00           H
ATOM   3469  CZ  PHE A 296      -5.750  73.140   4.370  1.00  0.00           C
ATOM   3470  HZ  PHE A 296      -5.650  72.090   4.150  1.00  0.00           H
ATOM   3471  CE2 PHE A 296      -6.370  73.470   5.570  1.00  0.00           C
ATOM   3472  HE2 PHE A 296      -6.760  72.680   6.210  1.00  0.00           H
ATOM   3473  CD2 PHE A 296      -6.730  74.840   5.780  1.00  0.00           C
ATOM   3474  HD2 PHE A 296      -7.360  75.030   6.640  1.00  0.00           H
ATOM   3475  C   PHE A 296      -6.290  79.480   6.130  1.00  0.00           C
ATOM   3476  O   PHE A 296      -7.040  79.550   7.120  1.00  0.00           O
ATOM   3477  N   PRO A 297      -5.920  80.520   5.340  1.00  0.00           N
ATOM   3478  CD  PRO A 297      -4.890  80.620   4.310  1.00  0.00           C
ATOM   3479  HD1 PRO A 297      -4.720  79.740   3.690  1.00  0.00           H
ATOM   3480  HD2 PRO A 297      -3.900  80.880   4.680  1.00  0.00           H
ATOM   3481  CG  PRO A 297      -5.390  81.750   3.440  1.00  0.00           C
ATOM   3482  HG1 PRO A 297      -6.210  81.340   2.860  1.00  0.00           H
ATOM   3483  HG2 PRO A 297      -4.620  82.100   2.750  1.00  0.00           H
ATOM   3484  CB  PRO A 297      -5.920  82.730   4.470  1.00  0.00           C
ATOM   3485  HB1 PRO A 297      -6.520  83.540   4.030  1.00  0.00           H
ATOM   3486  HB2 PRO A 297      -5.060  83.200   4.940  1.00  0.00           H
ATOM   3487  CA  PRO A 297      -6.670  81.760   5.420  1.00  0.00           C
ATOM   3488  HA  PRO A 297      -6.750  82.200   6.410  1.00  0.00           H
ATOM   3489  C   PRO A 297      -8.080  81.590   4.850  1.00  0.00           C
ATOM   3490  O   PRO A 297      -8.320  80.680   4.090  1.00  0.00           O
ATOM   3491  N   ASP A 298      -9.090  82.380   5.190  1.00  0.00           N
ATOM   3492  H   ASP A 298      -8.930  83.210   5.750  1.00  0.00           H
ATOM   3493  CA  ASP A 298     -10.480  82.250   4.620  1.00  0.00           C
ATOM   3494  HA  ASP A 298     -10.710  81.260   4.220  1.00  0.00           H
ATOM   3495  CB  ASP A 298     -11.550  82.610   5.690  1.00  0.00           C
ATOM   3496  HB1 ASP A 298     -12.530  82.510   5.230  1.00  0.00           H
ATOM   3497  HB2 ASP A 298     -11.460  83.640   6.030  1.00  0.00           H
ATOM   3498  CG  ASP A 298     -11.360  81.610   6.810  1.00  0.00           C
ATOM   3499  OD1 ASP A 298     -10.940  81.960   7.970  1.00  0.00           O
ATOM   3500  OD2 ASP A 298     -11.500  80.390   6.530  1.00  0.00           O
ATOM   3501  C   ASP A 298     -10.670  83.010   3.360  1.00  0.00           C
ATOM   3502  O   ASP A 298     -11.550  82.670   2.590  1.00  0.00           O
ATOM   3503  N   PHE A 299      -9.780  83.980   2.960  1.00  0.00           N
ATOM   3504  H   PHE A 299      -9.080  84.210   3.650  1.00  0.00           H
ATOM   3505  CA  PHE A 299      -9.820  84.610   1.690  1.00  0.00           C
ATOM   3506  HA  PHE A 299     -10.050  83.800   1.000  1.00  0.00           H
ATOM   3507  CB  PHE A 299     -10.900  85.680   1.480  1.00  0.00           C
ATOM   3508  HB1 PHE A 299     -10.920  86.260   2.400  1.00  0.00           H
ATOM   3509  HB2 PHE A 299     -11.830  85.140   1.350  1.00  0.00           H
ATOM   3510  CG  PHE A 299     -10.790  86.470   0.170  1.00  0.00           C
ATOM   3511  CD1 PHE A 299     -11.310  85.950  -0.970  1.00  0.00           C
ATOM   3512  HD1 PHE A 299     -11.830  85.010  -0.910  1.00  0.00           H
ATOM   3513  CE1 PHE A 299     -11.070  86.590  -2.210  1.00  0.00           C
ATOM   3514  HE1 PHE A 299     -11.410  86.160  -3.140  1.00  0.00           H
ATOM   3515  CZ  PHE A 299     -10.260  87.760  -2.230  1.00  0.00           C
ATOM   3516  HZ  PHE A 299     -10.050  88.200  -3.190  1.00  0.00           H
ATOM   3517  CE2 PHE A 299      -9.810  88.380  -1.020  1.00  0.00           C
ATOM   3518  HE2 PHE A 299      -9.340  89.360  -0.960  1.00  0.00           H
ATOM   3519  CD2 PHE A 299     -10.090  87.710   0.160  1.00  0.00           C
ATOM   3520  HD2 PHE A 299      -9.660  88.030   1.090  1.00  0.00           H
ATOM   3521  C   PHE A 299      -8.380  85.090   1.350  1.00  0.00           C
ATOM   3522  O   PHE A 299      -7.640  85.490   2.250  1.00  0.00           O
ATOM   3523  N   SER A 300      -7.990  85.110   0.050  1.00  0.00           N
ATOM   3524  H   SER A 300      -8.720  85.050  -0.640  1.00  0.00           H
ATOM   3525  CA  SER A 300      -6.640  85.360  -0.400  1.00  0.00           C
ATOM   3526  HA  SER A 300      -6.100  86.040   0.260  1.00  0.00           H
ATOM   3527  CB  SER A 300      -5.810  84.030  -0.310  1.00  0.00           C
ATOM   3528  HB1 SER A 300      -6.280  83.290  -0.950  1.00  0.00           H
ATOM   3529  HB2 SER A 300      -5.880  83.590   0.690  1.00  0.00           H
ATOM   3530  OG  SER A 300      -4.530  84.310  -0.700  1.00  0.00           O
ATOM   3531  HG  SER A 300      -4.450  83.900  -1.560  1.00  0.00           H
ATOM   3532  C   SER A 300      -6.720  85.950  -1.800  1.00  0.00           C
ATOM   3533  O   SER A 300      -7.590  85.590  -2.560  1.00  0.00           O
ATOM   3534  N   THR A 301      -5.800  86.870  -2.040  1.00  0.00           N
ATOM   3535  H   THR A 301      -5.250  86.990  -1.200  1.00  0.00           H
ATOM   3536  CA  THR A 301      -5.600  87.700  -3.270  1.00  0.00           C
ATOM   3537  HA  THR A 301      -5.750  87.110  -4.170  1.00  0.00           H
ATOM   3538  CB  THR A 301      -6.680  88.810  -3.330  1.00  0.00           C
ATOM   3539  HB  THR A 301      -7.670  88.360  -3.280  1.00  0.00           H
ATOM   3540  CG2 THR A 301      -6.580  89.850  -2.190  1.00  0.00           C
ATOM   3541 1HG2 THR A 301      -5.770  90.560  -2.370  1.00  0.00           H
ATOM   3542 2HG2 THR A 301      -7.560  90.320  -2.150  1.00  0.00           H
ATOM   3543 3HG2 THR A 301      -6.310  89.470  -1.200  1.00  0.00           H
ATOM   3544  OG1 THR A 301      -6.530  89.310  -4.590  1.00  0.00           O
ATOM   3545  HG1 THR A 301      -6.960  88.720  -5.220  1.00  0.00           H
ATOM   3546  C   THR A 301      -4.190  88.190  -3.210  1.00  0.00           C
ATOM   3547  O   THR A 301      -3.560  88.300  -2.150  1.00  0.00           O
ATOM   3548  N   ARG A 302      -3.800  88.680  -4.360  1.00  0.00           N
ATOM   3549  H   ARG A 302      -4.320  88.520  -5.210  1.00  0.00           H
ATOM   3550  CA  ARG A 302      -2.740  89.700  -4.470  1.00  0.00           C
ATOM   3551  HA  ARG A 302      -2.700  90.220  -3.510  1.00  0.00           H
ATOM   3552  CB  ARG A 302      -1.380  89.090  -4.720  1.00  0.00           C
ATOM   3553  HB1 ARG A 302      -1.230  88.330  -3.950  1.00  0.00           H
ATOM   3554  HB2 ARG A 302      -0.630  89.820  -4.410  1.00  0.00           H
ATOM   3555  CG  ARG A 302      -1.260  88.620  -6.180  1.00  0.00           C
ATOM   3556  HG1 ARG A 302      -1.200  89.450  -6.890  1.00  0.00           H
ATOM   3557  HG2 ARG A 302      -2.070  87.920  -6.360  1.00  0.00           H
ATOM   3558  CD  ARG A 302       0.020  87.840  -6.350  1.00  0.00           C
ATOM   3559  HD1 ARG A 302       0.220  87.310  -5.420  1.00  0.00           H
ATOM   3560  HD2 ARG A 302       0.770  88.630  -6.400  1.00  0.00           H
ATOM   3561  NE  ARG A 302       0.000  86.940  -7.560  1.00  0.00           N
ATOM   3562  HE  ARG A 302      -0.550  87.240  -8.350  1.00  0.00           H
ATOM   3563  CZ  ARG A 302       0.560  85.780  -7.670  1.00  0.00           C
ATOM   3564  NH1 ARG A 302       1.450  85.340  -6.890  1.00  0.00           N
ATOM   3565 1HH1 ARG A 302       1.790  85.970  -6.180  1.00  0.00           H
ATOM   3566 2HH1 ARG A 302       2.060  84.570  -7.120  1.00  0.00           H
ATOM   3567  NH2 ARG A 302       0.310  85.080  -8.730  1.00  0.00           N
ATOM   3568 1HH2 ARG A 302      -0.400  85.280  -9.430  1.00  0.00           H
ATOM   3569 2HH2 ARG A 302       0.940  84.340  -9.000  1.00  0.00           H
ATOM   3570  C   ARG A 302      -2.940  90.910  -5.430  1.00  0.00           C
ATOM   3571  O   ARG A 302      -2.070  91.650  -5.780  1.00  0.00           O
ATOM   3572  N   ASP A 303      -4.140  90.890  -5.960  1.00  0.00           N
ATOM   3573  H   ASP A 303      -4.860  90.350  -5.490  1.00  0.00           H
ATOM   3574  CA  ASP A 303      -4.490  91.670  -7.180  1.00  0.00           C
ATOM   3575  HA  ASP A 303      -3.680  91.490  -7.880  1.00  0.00           H
ATOM   3576  CB  ASP A 303      -5.630  91.010  -7.920  1.00  0.00           C
ATOM   3577  HB1 ASP A 303      -5.780  91.480  -8.900  1.00  0.00           H
ATOM   3578  HB2 ASP A 303      -6.540  91.070  -7.330  1.00  0.00           H
ATOM   3579  CG  ASP A 303      -5.380  89.540  -8.340  1.00  0.00           C
ATOM   3580  OD1 ASP A 303      -6.130  88.670  -7.870  1.00  0.00           O
ATOM   3581  OD2 ASP A 303      -4.280  89.300  -8.920  1.00  0.00           O
ATOM   3582  C   ASP A 303      -4.560  93.210  -6.980  1.00  0.00           C
ATOM   3583  O   ASP A 303      -4.820  93.950  -7.940  1.00  0.00           O
ATOM   3584  N   ILE A 304      -4.390  93.710  -5.790  1.00  0.00           N
ATOM   3585  H   ILE A 304      -4.100  93.000  -5.120  1.00  0.00           H
ATOM   3586  CA  ILE A 304      -4.620  95.090  -5.320  1.00  0.00           C
ATOM   3587  HA  ILE A 304      -5.490  95.590  -5.740  1.00  0.00           H
ATOM   3588  CB  ILE A 304      -5.010  94.970  -3.820  1.00  0.00           C
ATOM   3589  HB  ILE A 304      -4.160  94.550  -3.300  1.00  0.00           H
ATOM   3590  CG2 ILE A 304      -5.270  96.410  -3.310  1.00  0.00           C
ATOM   3591 1HG2 ILE A 304      -4.400  97.020  -3.530  1.00  0.00           H
ATOM   3592 2HG2 ILE A 304      -6.120  96.800  -3.860  1.00  0.00           H
ATOM   3593 3HG2 ILE A 304      -5.450  96.340  -2.230  1.00  0.00           H
ATOM   3594  CG1 ILE A 304      -6.270  94.110  -3.560  1.00  0.00           C
ATOM   3595 1HG1 ILE A 304      -6.680  94.370  -2.580  1.00  0.00           H
ATOM   3596 2HG1 ILE A 304      -5.920  93.080  -3.600  1.00  0.00           H
ATOM   3597  CD  ILE A 304      -7.480  94.230  -4.500  1.00  0.00           C
ATOM   3598  HD1 ILE A 304      -8.290  93.550  -4.240  1.00  0.00           H
ATOM   3599  HD2 ILE A 304      -7.890  95.220  -4.310  1.00  0.00           H
ATOM   3600  HD3 ILE A 304      -7.220  94.230  -5.560  1.00  0.00           H
ATOM   3601  C   ILE A 304      -3.390  95.880  -5.610  1.00  0.00           C
ATOM   3602  O   ILE A 304      -3.460  97.050  -6.110  1.00  0.00           O
ATOM   3603  N   HIS A 305      -2.250  95.230  -5.380  1.00  0.00           N
ATOM   3604  H   HIS A 305      -2.180  94.270  -5.080  1.00  0.00           H
ATOM   3605  CA  HIS A 305      -0.910  95.880  -5.590  1.00  0.00           C
ATOM   3606  HA  HIS A 305      -0.940  96.710  -6.300  1.00  0.00           H
ATOM   3607  CB  HIS A 305      -0.260  96.290  -4.220  1.00  0.00           C
ATOM   3608  HB1 HIS A 305       0.740  96.670  -4.420  1.00  0.00           H
ATOM   3609  HB2 HIS A 305      -0.120  95.380  -3.640  1.00  0.00           H
ATOM   3610  CG  HIS A 305      -1.040  97.350  -3.450  1.00  0.00           C
ATOM   3611  ND1 HIS A 305      -0.940  98.730  -3.500  1.00  0.00           N
ATOM   3612  CE1 HIS A 305      -1.890  99.210  -2.670  1.00  0.00           C
ATOM   3613  HE1 HIS A 305      -2.120 100.230  -2.390  1.00  0.00           H
ATOM   3614  NE2 HIS A 305      -2.420  98.170  -1.980  1.00  0.00           N
ATOM   3615  HE2 HIS A 305      -3.090  98.240  -1.230  1.00  0.00           H
ATOM   3616  CD2 HIS A 305      -1.890  97.010  -2.470  1.00  0.00           C
ATOM   3617  HD2 HIS A 305      -2.120  95.990  -2.190  1.00  0.00           H
ATOM   3618  C   HIS A 305       0.170  94.990  -6.190  1.00  0.00           C
ATOM   3619  O   HIS A 305       0.310  93.830  -5.870  1.00  0.00           O
ATOM   3620  N   ARG A 306       1.020  95.580  -6.990  1.00  0.00           N
ATOM   3621  H   ARG A 306       0.810  96.550  -7.210  1.00  0.00           H
ATOM   3622  CA  ARG A 306       2.120  94.860  -7.640  1.00  0.00           C
ATOM   3623  HA  ARG A 306       1.790  93.820  -7.630  1.00  0.00           H
ATOM   3624  CB  ARG A 306       2.360  95.320  -9.100  1.00  0.00           C
ATOM   3625  HB1 ARG A 306       3.280  94.880  -9.470  1.00  0.00           H
ATOM   3626  HB2 ARG A 306       2.440  96.410  -9.040  1.00  0.00           H
ATOM   3627  CG  ARG A 306       1.230  95.040 -10.030  1.00  0.00           C
ATOM   3628  HG1 ARG A 306       1.520  95.510 -10.960  1.00  0.00           H
ATOM   3629  HG2 ARG A 306       0.360  95.540  -9.600  1.00  0.00           H
ATOM   3630  CD  ARG A 306       0.930  93.570 -10.310  1.00  0.00           C
ATOM   3631  HD1 ARG A 306       0.880  93.060  -9.350  1.00  0.00           H
ATOM   3632  HD2 ARG A 306       1.760  93.170 -10.910  1.00  0.00           H
ATOM   3633  NE  ARG A 306      -0.370  93.510 -10.940  1.00  0.00           N
ATOM   3634  HE  ARG A 306      -1.220  93.280 -10.440  1.00  0.00           H
ATOM   3635  CZ  ARG A 306      -0.460  93.450 -12.260  1.00  0.00           C
ATOM   3636  NH1 ARG A 306       0.460  93.690 -13.150  1.00  0.00           N
ATOM   3637 1HH1 ARG A 306       1.440  93.870 -12.960  1.00  0.00           H
ATOM   3638 2HH1 ARG A 306       0.180  93.530 -14.110  1.00  0.00           H
ATOM   3639  NH2 ARG A 306      -1.590  93.220 -12.780  1.00  0.00           N
ATOM   3640 1HH2 ARG A 306      -2.430  93.120 -12.220  1.00  0.00           H
ATOM   3641 2HH2 ARG A 306      -1.620  93.140 -13.790  1.00  0.00           H
ATOM   3642  C   ARG A 306       3.370  94.830  -6.840  1.00  0.00           C
ATOM   3643  O   ARG A 306       4.410  94.700  -7.450  1.00  0.00           O
ATOM   3644  N   ASN A 307       3.350  95.310  -5.590  1.00  0.00           N
ATOM   3645  H   ASN A 307       2.460  95.580  -5.210  1.00  0.00           H
ATOM   3646  CA  ASN A 307       4.560  95.550  -4.800  1.00  0.00           C
ATOM   3647  HA  ASN A 307       5.390  94.960  -5.180  1.00  0.00           H
ATOM   3648  CB  ASN A 307       4.860  97.090  -4.970  1.00  0.00           C
ATOM   3649  HB1 ASN A 307       5.840  97.210  -4.500  1.00  0.00           H
ATOM   3650  HB2 ASN A 307       4.090  97.710  -4.520  1.00  0.00           H
ATOM   3651  CG  ASN A 307       5.010  97.490  -6.420  1.00  0.00           C
ATOM   3652  OD1 ASN A 307       4.070  98.050  -7.010  1.00  0.00           O
ATOM   3653  ND2 ASN A 307       6.130  97.150  -7.080  1.00  0.00           N
ATOM   3654 1HD2 ASN A 307       6.880  96.730  -6.550  1.00  0.00           H
ATOM   3655 2HD2 ASN A 307       5.930  97.070  -8.070  1.00  0.00           H
ATOM   3656  C   ASN A 307       4.370  95.040  -3.380  1.00  0.00           C
ATOM   3657  O   ASN A 307       3.250  94.760  -2.980  1.00  0.00           O
ATOM   3658  N   TYR A 308       5.460  94.870  -2.650  1.00  0.00           N
ATOM   3659  H   TYR A 308       6.350  94.970  -3.120  1.00  0.00           H
ATOM   3660  CA  TYR A 308       5.440  94.570  -1.200  1.00  0.00           C
ATOM   3661  HA  TYR A 308       5.090  93.580  -0.920  1.00  0.00           H
ATOM   3662  CB  TYR A 308       6.900  94.660  -0.650  1.00  0.00           C
ATOM   3663  HB1 TYR A 308       7.010  94.160   0.310  1.00  0.00           H
ATOM   3664  HB2 TYR A 308       7.070  95.720  -0.450  1.00  0.00           H
ATOM   3665  CG  TYR A 308       7.930  94.000  -1.530  1.00  0.00           C
ATOM   3666  CD1 TYR A 308       7.880  92.690  -2.000  1.00  0.00           C
ATOM   3667  HD1 TYR A 308       7.040  92.120  -1.640  1.00  0.00           H
ATOM   3668  CE1 TYR A 308       8.790  92.170  -2.920  1.00  0.00           C
ATOM   3669  HE1 TYR A 308       8.700  91.140  -3.230  1.00  0.00           H
ATOM   3670  CZ  TYR A 308       9.730  93.080  -3.470  1.00  0.00           C
ATOM   3671  OH  TYR A 308      10.550  92.740  -4.490  1.00  0.00           O
ATOM   3672  HH  TYR A 308      10.730  93.510  -5.040  1.00  0.00           H
ATOM   3673  CE2 TYR A 308       9.820  94.390  -3.020  1.00  0.00           C
ATOM   3674  HE2 TYR A 308      10.610  95.060  -3.330  1.00  0.00           H
ATOM   3675  CD2 TYR A 308       8.970  94.820  -1.940  1.00  0.00           C
ATOM   3676  HD2 TYR A 308       9.220  95.770  -1.490  1.00  0.00           H
ATOM   3677  C   TYR A 308       4.440  95.560  -0.490  1.00  0.00           C
ATOM   3678  O   TYR A 308       4.700  96.780  -0.530  1.00  0.00           O
ATOM   3679  N   VAL A 309       3.400  95.020   0.040  1.00  0.00           N
ATOM   3680  H   VAL A 309       3.270  94.020   0.020  1.00  0.00           H
ATOM   3681  CA  VAL A 309       2.300  95.780   0.690  1.00  0.00           C
ATOM   3682  HA  VAL A 309       2.090  96.760   0.260  1.00  0.00           H
ATOM   3683  CB  VAL A 309       0.910  95.060   0.480  1.00  0.00           C
ATOM   3684  HB  VAL A 309       1.020  94.060   0.910  1.00  0.00           H
ATOM   3685  CG1 VAL A 309      -0.220  95.950   1.150  1.00  0.00           C
ATOM   3686 1HG1 VAL A 309      -1.100  95.350   1.360  1.00  0.00           H
ATOM   3687 2HG1 VAL A 309       0.240  96.310   2.070  1.00  0.00           H
ATOM   3688 3HG1 VAL A 309      -0.500  96.830   0.570  1.00  0.00           H
ATOM   3689  CG2 VAL A 309       0.600  94.800  -0.970  1.00  0.00           C
ATOM   3690 1HG2 VAL A 309      -0.450  94.520  -1.080  1.00  0.00           H
ATOM   3691 2HG2 VAL A 309       0.710  95.770  -1.460  1.00  0.00           H
ATOM   3692 3HG2 VAL A 309       1.230  94.010  -1.390  1.00  0.00           H
ATOM   3693  C   VAL A 309       2.580  95.780   2.200  1.00  0.00           C
ATOM   3694  O   VAL A 309       2.640  94.720   2.890  1.00  0.00           O
ATOM   3695  N   ASP A 310       2.910  96.940   2.680  1.00  0.00           N
ATOM   3696  H   ASP A 310       2.900  97.710   2.030  1.00  0.00           H
ATOM   3697  CA  ASP A 310       3.360  97.130   4.010  1.00  0.00           C
ATOM   3698  HA  ASP A 310       3.850  96.200   4.300  1.00  0.00           H
ATOM   3699  CB  ASP A 310       4.350  98.310   3.970  1.00  0.00           C
ATOM   3700  HB1 ASP A 310       5.220  97.980   3.410  1.00  0.00           H
ATOM   3701  HB2 ASP A 310       4.690  98.590   4.970  1.00  0.00           H
ATOM   3702  CG  ASP A 310       3.900  99.610   3.360  1.00  0.00           C
ATOM   3703  OD1 ASP A 310       4.240  99.940   2.180  1.00  0.00           O
ATOM   3704  OD2 ASP A 310       3.300 100.420   4.130  1.00  0.00           O
ATOM   3705  C   ASP A 310       2.350  97.330   5.130  1.00  0.00           C
ATOM   3706  O   ASP A 310       2.500  96.880   6.230  1.00  0.00           O
ATOM   3707  N   CYS A 311       1.220  98.010   4.830  1.00  0.00           N
ATOM   3708  H   CYS A 311       1.160  98.260   3.850  1.00  0.00           H
ATOM   3709  CA  CYS A 311       0.200  98.430   5.800  1.00  0.00           C
ATOM   3710  HA  CYS A 311       0.240  97.920   6.760  1.00  0.00           H
ATOM   3711  CB  CYS A 311       0.400  99.850   6.240  1.00  0.00           C
ATOM   3712  HB1 CYS A 311       0.300 100.490   5.360  1.00  0.00           H
ATOM   3713  HB2 CYS A 311       1.420 100.050   6.550  1.00  0.00           H
ATOM   3714  SG  CYS A 311      -0.640 100.400   7.650  1.00  0.00           S
ATOM   3715  HG  CYS A 311      -1.300 101.280   6.890  1.00  0.00           H
ATOM   3716  C   CYS A 311      -1.190  98.130   5.290  1.00  0.00           C
ATOM   3717  O   CYS A 311      -1.400  98.310   4.070  1.00  0.00           O
ATOM   3718  N   VAL A 312      -2.160  97.820   6.230  1.00  0.00           N
ATOM   3719  H   VAL A 312      -1.890  97.810   7.200  1.00  0.00           H
ATOM   3720  CA  VAL A 312      -3.540  97.540   5.950  1.00  0.00           C
ATOM   3721  HA  VAL A 312      -3.740  98.070   5.020  1.00  0.00           H
ATOM   3722  CB  VAL A 312      -3.750  96.070   5.700  1.00  0.00           C
ATOM   3723  HB  VAL A 312      -3.000  95.700   5.000  1.00  0.00           H
ATOM   3724  CG1 VAL A 312      -3.680  95.170   6.980  1.00  0.00           C
ATOM   3725 1HG1 VAL A 312      -2.730  95.260   7.510  1.00  0.00           H
ATOM   3726 2HG1 VAL A 312      -4.520  95.280   7.660  1.00  0.00           H
ATOM   3727 3HG1 VAL A 312      -3.700  94.170   6.540  1.00  0.00           H
ATOM   3728  CG2 VAL A 312      -5.130  95.800   5.050  1.00  0.00           C
ATOM   3729 1HG2 VAL A 312      -5.900  96.390   5.550  1.00  0.00           H
ATOM   3730 2HG2 VAL A 312      -5.070  95.990   3.980  1.00  0.00           H
ATOM   3731 3HG2 VAL A 312      -5.370  94.740   5.210  1.00  0.00           H
ATOM   3732  C   VAL A 312      -4.440  98.100   7.130  1.00  0.00           C
ATOM   3733  O   VAL A 312      -3.930  98.030   8.220  1.00  0.00           O
ATOM   3734  N   ARG A 313      -5.720  98.560   6.860  1.00  0.00           N
ATOM   3735  H   ARG A 313      -6.100  98.520   5.930  1.00  0.00           H
ATOM   3736  CA  ARG A 313      -6.700  98.900   7.940  1.00  0.00           C
ATOM   3737  HA  ARG A 313      -6.380  98.330   8.810  1.00  0.00           H
ATOM   3738  CB  ARG A 313      -6.570 100.350   8.340  1.00  0.00           C
ATOM   3739  HB1 ARG A 313      -7.270 100.410   9.160  1.00  0.00           H
ATOM   3740  HB2 ARG A 313      -6.860 100.990   7.500  1.00  0.00           H
ATOM   3741  CG  ARG A 313      -5.280 100.890   8.880  1.00  0.00           C
ATOM   3742  HG1 ARG A 313      -5.410 101.970   8.920  1.00  0.00           H
ATOM   3743  HG2 ARG A 313      -4.510 100.630   8.160  1.00  0.00           H
ATOM   3744  CD  ARG A 313      -4.820 100.370  10.290  1.00  0.00           C
ATOM   3745  HD1 ARG A 313      -4.760  99.280  10.320  1.00  0.00           H
ATOM   3746  HD2 ARG A 313      -5.530 100.710  11.040  1.00  0.00           H
ATOM   3747  NE  ARG A 313      -3.460 100.740  10.630  1.00  0.00           N
ATOM   3748  HE  ARG A 313      -3.240 101.680  10.910  1.00  0.00           H
ATOM   3749  CZ  ARG A 313      -2.430  99.960  10.800  1.00  0.00           C
ATOM   3750  NH1 ARG A 313      -2.370  98.800  10.380  1.00  0.00           N
ATOM   3751 1HH1 ARG A 313      -3.050  98.490   9.710  1.00  0.00           H
ATOM   3752 2HH1 ARG A 313      -1.490  98.300  10.420  1.00  0.00           H
ATOM   3753  NH2 ARG A 313      -1.410 100.470  11.340  1.00  0.00           N
ATOM   3754 1HH2 ARG A 313      -1.410 101.420  11.700  1.00  0.00           H
ATOM   3755 2HH2 ARG A 313      -0.570  99.930  11.440  1.00  0.00           H
ATOM   3756  C   ARG A 313      -8.130  98.460   7.540  1.00  0.00           C
ATOM   3757  O   ARG A 313      -8.460  98.770   6.390  1.00  0.00           O
ATOM   3758  N   TRP A 314      -9.000  98.000   8.440  1.00  0.00           N
ATOM   3759  H   TRP A 314      -8.650  97.780   9.360  1.00  0.00           H
ATOM   3760  CA  TRP A 314     -10.430  97.890   8.090  1.00  0.00           C
ATOM   3761  HA  TRP A 314     -10.420  97.470   7.080  1.00  0.00           H
ATOM   3762  CB  TRP A 314     -11.140  96.990   9.140  1.00  0.00           C
ATOM   3763  HB1 TRP A 314     -12.190  97.150   8.920  1.00  0.00           H
ATOM   3764  HB2 TRP A 314     -10.990  97.340  10.170  1.00  0.00           H
ATOM   3765  CG  TRP A 314     -10.790  95.510   9.150  1.00  0.00           C
ATOM   3766  CD1 TRP A 314      -9.920  94.940   9.960  1.00  0.00           C
ATOM   3767  HD1 TRP A 314      -9.270  95.490  10.640  1.00  0.00           H
ATOM   3768  NE1 TRP A 314      -9.950  93.610   9.690  1.00  0.00           N
ATOM   3769  HE1 TRP A 314      -9.190  93.030  10.030  1.00  0.00           H
ATOM   3770  CE2 TRP A 314     -10.700  93.280   8.620  1.00  0.00           C
ATOM   3771  CZ2 TRP A 314     -11.120  92.080   8.040  1.00  0.00           C
ATOM   3772  HZ2 TRP A 314     -10.740  91.160   8.460  1.00  0.00           H
ATOM   3773  CH2 TRP A 314     -12.030  92.130   6.930  1.00  0.00           C
ATOM   3774  HH2 TRP A 314     -12.460  91.240   6.500  1.00  0.00           H
ATOM   3775  CZ3 TRP A 314     -12.540  93.360   6.410  1.00  0.00           C
ATOM   3776  HZ3 TRP A 314     -13.170  93.430   5.540  1.00  0.00           H
ATOM   3777  CE3 TRP A 314     -12.140  94.500   7.100  1.00  0.00           C
ATOM   3778  HE3 TRP A 314     -12.470  95.410   6.630  1.00  0.00           H
ATOM   3779  CD2 TRP A 314     -11.260  94.530   8.220  1.00  0.00           C
ATOM   3780  C   TRP A 314     -11.060  99.280   7.970  1.00  0.00           C
ATOM   3781  O   TRP A 314     -10.730 100.160   8.680  1.00  0.00           O
ATOM   3782  N   LEU A 315     -12.130  99.390   7.160  1.00  0.00           N
ATOM   3783  H   LEU A 315     -12.300  98.680   6.470  1.00  0.00           H
ATOM   3784  CA  LEU A 315     -13.080 100.520   7.190  1.00  0.00           C
ATOM   3785  HA  LEU A 315     -13.080 101.100   8.110  1.00  0.00           H
ATOM   3786  CB  LEU A 315     -12.730 101.530   6.100  1.00  0.00           C
ATOM   3787  HB1 LEU A 315     -12.280 101.040   5.240  1.00  0.00           H
ATOM   3788  HB2 LEU A 315     -11.940 102.100   6.600  1.00  0.00           H
ATOM   3789  CG  LEU A 315     -13.820 102.610   5.850  1.00  0.00           C
ATOM   3790  HG  LEU A 315     -14.630 102.120   5.310  1.00  0.00           H
ATOM   3791  CD1 LEU A 315     -14.450 103.260   7.090  1.00  0.00           C
ATOM   3792 1HD1 LEU A 315     -13.710 103.960   7.460  1.00  0.00           H
ATOM   3793 2HD1 LEU A 315     -15.380 103.780   6.850  1.00  0.00           H
ATOM   3794 3HD1 LEU A 315     -14.690 102.580   7.900  1.00  0.00           H
ATOM   3795  CD2 LEU A 315     -13.350 103.750   4.970  1.00  0.00           C
ATOM   3796 1HD2 LEU A 315     -13.150 103.400   3.960  1.00  0.00           H
ATOM   3797 2HD2 LEU A 315     -14.130 104.510   4.890  1.00  0.00           H
ATOM   3798 3HD2 LEU A 315     -12.450 104.250   5.300  1.00  0.00           H
ATOM   3799  C   LEU A 315     -14.520  99.980   7.120  1.00  0.00           C
ATOM   3800  O   LEU A 315     -15.030  99.670   6.030  1.00  0.00           O
ATOM   3801  N   GLY A 316     -15.090  99.650   8.320  1.00  0.00           N
ATOM   3802  H   GLY A 316     -14.600  99.850   9.180  1.00  0.00           H
ATOM   3803  CA  GLY A 316     -16.240  98.810   8.320  1.00  0.00           C
ATOM   3804  HA1 GLY A 316     -17.040  99.320   7.770  1.00  0.00           H
ATOM   3805  HA2 GLY A 316     -16.650  98.710   9.330  1.00  0.00           H
ATOM   3806  C   GLY A 316     -15.970  97.410   7.740  1.00  0.00           C
ATOM   3807  O   GLY A 316     -15.060  96.660   8.110  1.00  0.00           O
ATOM   3808  N   ASP A 317     -16.680  97.100   6.690  1.00  0.00           N
ATOM   3809  H   ASP A 317     -17.150  97.890   6.270  1.00  0.00           H
ATOM   3810  CA  ASP A 317     -16.540  95.930   5.840  1.00  0.00           C
ATOM   3811  HA  ASP A 317     -16.210  95.130   6.510  1.00  0.00           H
ATOM   3812  CB  ASP A 317     -17.830  95.590   5.170  1.00  0.00           C
ATOM   3813  HB1 ASP A 317     -17.730  94.670   4.580  1.00  0.00           H
ATOM   3814  HB2 ASP A 317     -17.990  96.390   4.450  1.00  0.00           H
ATOM   3815  CG  ASP A 317     -19.060  95.520   6.110  1.00  0.00           C
ATOM   3816  OD1 ASP A 317     -18.910  95.260   7.330  1.00  0.00           O
ATOM   3817  OD2 ASP A 317     -20.210  95.730   5.650  1.00  0.00           O
ATOM   3818  C   ASP A 317     -15.340  95.980   4.830  1.00  0.00           C
ATOM   3819  O   ASP A 317     -14.820  94.900   4.550  1.00  0.00           O
ATOM   3820  N   LEU A 318     -14.930  97.150   4.260  1.00  0.00           N
ATOM   3821  H   LEU A 318     -15.260  98.000   4.700  1.00  0.00           H
ATOM   3822  CA  LEU A 318     -13.950  97.310   3.230  1.00  0.00           C
ATOM   3823  HA  LEU A 318     -14.110  96.450   2.580  1.00  0.00           H
ATOM   3824  CB  LEU A 318     -14.240  98.610   2.390  1.00  0.00           C
ATOM   3825  HB1 LEU A 318     -13.670  98.580   1.460  1.00  0.00           H
ATOM   3826  HB2 LEU A 318     -13.870  99.440   3.010  1.00  0.00           H
ATOM   3827  CG  LEU A 318     -15.700  98.960   1.870  1.00  0.00           C
ATOM   3828  HG  LEU A 318     -15.570  99.740   1.120  1.00  0.00           H
ATOM   3829  CD1 LEU A 318     -16.410  97.720   1.280  1.00  0.00           C
ATOM   3830 1HD1 LEU A 318     -15.660  97.150   0.730  1.00  0.00           H
ATOM   3831 2HD1 LEU A 318     -16.700  97.140   2.160  1.00  0.00           H
ATOM   3832 3HD1 LEU A 318     -17.280  97.830   0.620  1.00  0.00           H
ATOM   3833  CD2 LEU A 318     -16.680  99.620   2.880  1.00  0.00           C
ATOM   3834 1HD2 LEU A 318     -17.420 100.160   2.290  1.00  0.00           H
ATOM   3835 2HD2 LEU A 318     -17.140  98.850   3.510  1.00  0.00           H
ATOM   3836 3HD2 LEU A 318     -16.190 100.340   3.530  1.00  0.00           H
ATOM   3837  C   LEU A 318     -12.540  97.430   3.760  1.00  0.00           C
ATOM   3838  O   LEU A 318     -12.380  97.450   4.960  1.00  0.00           O
ATOM   3839  N   ILE A 319     -11.550  97.330   2.870  1.00  0.00           N
ATOM   3840  H   ILE A 319     -11.790  97.260   1.890  1.00  0.00           H
ATOM   3841  CA  ILE A 319     -10.080  97.230   3.250  1.00  0.00           C
ATOM   3842  HA  ILE A 319     -10.010  97.420   4.330  1.00  0.00           H
ATOM   3843  CB  ILE A 319      -9.450  95.850   3.040  1.00  0.00           C
ATOM   3844  HB  ILE A 319      -9.360  95.610   1.980  1.00  0.00           H
ATOM   3845  CG2 ILE A 319      -8.010  95.790   3.630  1.00  0.00           C
ATOM   3846 1HG2 ILE A 319      -7.560  94.800   3.550  1.00  0.00           H
ATOM   3847 2HG2 ILE A 319      -7.310  96.560   3.320  1.00  0.00           H
ATOM   3848 3HG2 ILE A 319      -8.060  96.120   4.670  1.00  0.00           H
ATOM   3849  CG1 ILE A 319     -10.380  94.810   3.760  1.00  0.00           C
ATOM   3850 1HG1 ILE A 319     -10.880  95.280   4.610  1.00  0.00           H
ATOM   3851 2HG1 ILE A 319      -9.750  94.020   4.150  1.00  0.00           H
ATOM   3852  CD  ILE A 319     -11.420  94.110   2.820  1.00  0.00           C
ATOM   3853  HD1 ILE A 319     -11.650  93.120   3.210  1.00  0.00           H
ATOM   3854  HD2 ILE A 319     -12.200  94.840   2.620  1.00  0.00           H
ATOM   3855  HD3 ILE A 319     -10.910  93.910   1.880  1.00  0.00           H
ATOM   3856  C   ILE A 319      -9.180  98.350   2.600  1.00  0.00           C
ATOM   3857  O   ILE A 319      -9.280  98.600   1.380  1.00  0.00           O
ATOM   3858  N   LEU A 320      -8.530  99.180   3.390  1.00  0.00           N
ATOM   3859  H   LEU A 320      -8.610  99.100   4.390  1.00  0.00           H
ATOM   3860  CA  LEU A 320      -7.470 100.150   2.850  1.00  0.00           C
ATOM   3861  HA  LEU A 320      -7.700 100.320   1.800  1.00  0.00           H
ATOM   3862  CB  LEU A 320      -7.420 101.390   3.860  1.00  0.00           C
ATOM   3863  HB1 LEU A 320      -6.470 101.920   3.840  1.00  0.00           H
ATOM   3864  HB2 LEU A 320      -7.410 100.930   4.850  1.00  0.00           H
ATOM   3865  CG  LEU A 320      -8.620 102.330   3.730  1.00  0.00           C
ATOM   3866  HG  LEU A 320      -9.530 101.740   3.640  1.00  0.00           H
ATOM   3867  CD1 LEU A 320      -8.760 103.290   4.960  1.00  0.00           C
ATOM   3868 1HD1 LEU A 320      -7.840 103.860   5.170  1.00  0.00           H
ATOM   3869 2HD1 LEU A 320      -9.610 103.960   4.860  1.00  0.00           H
ATOM   3870 3HD1 LEU A 320      -9.130 102.660   5.760  1.00  0.00           H
ATOM   3871  CD2 LEU A 320      -8.530 103.240   2.410  1.00  0.00           C
ATOM   3872 1HD2 LEU A 320      -8.500 102.650   1.500  1.00  0.00           H
ATOM   3873 2HD2 LEU A 320      -9.350 103.950   2.340  1.00  0.00           H
ATOM   3874 3HD2 LEU A 320      -7.600 103.800   2.420  1.00  0.00           H
ATOM   3875  C   LEU A 320      -6.110  99.450   2.870  1.00  0.00           C
ATOM   3876  O   LEU A 320      -5.910  98.540   3.630  1.00  0.00           O
ATOM   3877  N   SER A 321      -5.170  99.830   2.030  1.00  0.00           N
ATOM   3878  H   SER A 321      -5.410 100.630   1.460  1.00  0.00           H
ATOM   3879  CA  SER A 321      -3.850  99.160   1.800  1.00  0.00           C
ATOM   3880  HA  SER A 321      -3.410  98.790   2.730  1.00  0.00           H
ATOM   3881  CB  SER A 321      -4.030  97.850   1.010  1.00  0.00           C
ATOM   3882  HB1 SER A 321      -4.660  97.220   1.640  1.00  0.00           H
ATOM   3883  HB2 SER A 321      -3.150  97.220   0.930  1.00  0.00           H
ATOM   3884  OG  SER A 321      -4.630  98.060  -0.290  1.00  0.00           O
ATOM   3885  HG  SER A 321      -5.130  98.880  -0.370  1.00  0.00           H
ATOM   3886  C   SER A 321      -2.810 100.060   1.130  1.00  0.00           C
ATOM   3887  O   SER A 321      -3.200 100.840   0.200  1.00  0.00           O
ATOM   3888  N   LYS A 322      -1.520  99.900   1.420  1.00  0.00           N
ATOM   3889  H   LYS A 322      -1.390  99.200   2.130  1.00  0.00           H
ATOM   3890  CA  LYS A 322      -0.280 100.630   0.960  1.00  0.00           C
ATOM   3891  HA  LYS A 322      -0.400 101.130   0.000  1.00  0.00           H
ATOM   3892  CB  LYS A 322       0.130 101.790   1.890  1.00  0.00           C
ATOM   3893  HB1 LYS A 322       0.320 101.360   2.870  1.00  0.00           H
ATOM   3894  HB2 LYS A 322      -0.660 102.540   1.850  1.00  0.00           H
ATOM   3895  CG  LYS A 322       1.480 102.420   1.520  1.00  0.00           C
ATOM   3896  HG1 LYS A 322       1.520 102.340   0.430  1.00  0.00           H
ATOM   3897  HG2 LYS A 322       2.250 101.760   1.940  1.00  0.00           H
ATOM   3898  CD  LYS A 322       1.650 103.900   1.920  1.00  0.00           C
ATOM   3899  HD1 LYS A 322       1.240 104.070   2.920  1.00  0.00           H
ATOM   3900  HD2 LYS A 322       1.200 104.620   1.240  1.00  0.00           H
ATOM   3901  CE  LYS A 322       3.160 104.150   2.190  1.00  0.00           C
ATOM   3902  HE1 LYS A 322       3.360 103.680   3.160  1.00  0.00           H
ATOM   3903  HE2 LYS A 322       3.360 105.220   2.250  1.00  0.00           H
ATOM   3904  NZ  LYS A 322       4.030 103.620   1.100  1.00  0.00           N
ATOM   3905  HZ1 LYS A 322       3.630 102.860   0.570  1.00  0.00           H
ATOM   3906  HZ2 LYS A 322       4.270 104.300   0.380  1.00  0.00           H
ATOM   3907  HZ3 LYS A 322       4.900 103.340   1.510  1.00  0.00           H
ATOM   3908  C   LYS A 322       0.810  99.620   0.640  1.00  0.00           C
ATOM   3909  O   LYS A 322       1.040  98.740   1.480  1.00  0.00           O
ATOM   3910  N   SER A 323       1.450  99.850  -0.510  1.00  0.00           N
ATOM   3911  H   SER A 323       1.120 100.680  -0.980  1.00  0.00           H
ATOM   3912  CA  SER A 323       2.690  99.250  -0.940  1.00  0.00           C
ATOM   3913  HA  SER A 323       3.040  98.700  -0.070  1.00  0.00           H
ATOM   3914  CB  SER A 323       2.450  98.260  -2.080  1.00  0.00           C
ATOM   3915  HB1 SER A 323       1.730  97.510  -1.750  1.00  0.00           H
ATOM   3916  HB2 SER A 323       3.370  97.730  -2.340  1.00  0.00           H
ATOM   3917  OG  SER A 323       2.040  98.840  -3.270  1.00  0.00           O
ATOM   3918  HG  SER A 323       1.170  99.220  -3.150  1.00  0.00           H
ATOM   3919  C   SER A 323       3.740 100.290  -1.280  1.00  0.00           C
ATOM   3920  O   SER A 323       3.650 101.490  -0.980  1.00  0.00           O
ATOM   3921  N   CYS A 324       4.840  99.920  -2.010  1.00  0.00           N
ATOM   3922  H   CYS A 324       5.110  98.950  -1.900  1.00  0.00           H
ATOM   3923  CA  CYS A 324       5.790 100.790  -2.690  1.00  0.00           C
ATOM   3924  HA  CYS A 324       6.190 101.410  -1.890  1.00  0.00           H
ATOM   3925  CB  CYS A 324       6.940 100.000  -3.420  1.00  0.00           C
ATOM   3926  HB1 CYS A 324       7.850 100.600  -3.410  1.00  0.00           H
ATOM   3927  HB2 CYS A 324       6.600  99.700  -4.410  1.00  0.00           H
ATOM   3928  SG  CYS A 324       7.450  98.410  -2.630  1.00  0.00           S
ATOM   3929  HG  CYS A 324       8.330  98.740  -1.690  1.00  0.00           H
ATOM   3930  C   CYS A 324       5.090 101.720  -3.750  1.00  0.00           C
ATOM   3931  O   CYS A 324       5.680 102.720  -4.090  1.00  0.00           O
ATOM   3932  N   GLU A 325       3.920 101.280  -4.260  1.00  0.00           N
ATOM   3933  H   GLU A 325       3.560 100.390  -3.970  1.00  0.00           H
ATOM   3934  CA  GLU A 325       3.160 102.020  -5.270  1.00  0.00           C
ATOM   3935  HA  GLU A 325       3.750 102.140  -6.170  1.00  0.00           H
ATOM   3936  CB  GLU A 325       1.850 101.240  -5.650  1.00  0.00           C
ATOM   3937  HB1 GLU A 325       1.250 101.210  -4.740  1.00  0.00           H
ATOM   3938  HB2 GLU A 325       2.180 100.240  -5.940  1.00  0.00           H
ATOM   3939  CG  GLU A 325       1.110 101.820  -6.780  1.00  0.00           C
ATOM   3940  HG1 GLU A 325       0.540 102.680  -6.440  1.00  0.00           H
ATOM   3941  HG2 GLU A 325       0.450 101.000  -7.060  1.00  0.00           H
ATOM   3942  CD  GLU A 325       1.950 102.240  -7.990  1.00  0.00           C
ATOM   3943  OE1 GLU A 325       2.550 101.320  -8.600  1.00  0.00           O
ATOM   3944  OE2 GLU A 325       2.080 103.460  -8.260  1.00  0.00           O
ATOM   3945  C   GLU A 325       2.820 103.490  -4.790  1.00  0.00           C
ATOM   3946  O   GLU A 325       2.540 103.690  -3.600  1.00  0.00           O
ATOM   3947  N   ASN A 326       2.750 104.400  -5.730  1.00  0.00           N
ATOM   3948  H   ASN A 326       2.890 104.100  -6.680  1.00  0.00           H
ATOM   3949  CA  ASN A 326       2.420 105.800  -5.490  1.00  0.00           C
ATOM   3950  HA  ASN A 326       3.070 106.180  -4.700  1.00  0.00           H
ATOM   3951  CB  ASN A 326       2.830 106.610  -6.790  1.00  0.00           C
ATOM   3952  HB1 ASN A 326       2.390 107.610  -6.760  1.00  0.00           H
ATOM   3953  HB2 ASN A 326       2.340 105.980  -7.530  1.00  0.00           H
ATOM   3954  CG  ASN A 326       4.300 106.550  -7.140  1.00  0.00           C
ATOM   3955  OD1 ASN A 326       5.190 106.290  -6.320  1.00  0.00           O
ATOM   3956  ND2 ASN A 326       4.520 106.740  -8.430  1.00  0.00           N
ATOM   3957 1HD2 ASN A 326       3.700 106.990  -8.960  1.00  0.00           H
ATOM   3958 2HD2 ASN A 326       5.410 106.670  -8.900  1.00  0.00           H
ATOM   3959  C   ASN A 326       0.950 106.250  -5.070  1.00  0.00           C
ATOM   3960  O   ASN A 326       0.380 107.300  -5.480  1.00  0.00           O
ATOM   3961  N   ALA A 327       0.200 105.370  -4.440  1.00  0.00           N
ATOM   3962  H   ALA A 327       0.660 104.540  -4.080  1.00  0.00           H
ATOM   3963  CA  ALA A 327      -1.220 105.470  -4.200  1.00  0.00           C
ATOM   3964  HA  ALA A 327      -1.400 106.440  -3.730  1.00  0.00           H
ATOM   3965  CB  ALA A 327      -2.170 105.430  -5.420  1.00  0.00           C
ATOM   3966  HB1 ALA A 327      -2.010 104.500  -5.970  1.00  0.00           H
ATOM   3967  HB2 ALA A 327      -3.190 105.690  -5.130  1.00  0.00           H
ATOM   3968  HB3 ALA A 327      -1.780 106.280  -5.980  1.00  0.00           H
ATOM   3969  C   ALA A 327      -1.670 104.470  -3.140  1.00  0.00           C
ATOM   3970  O   ALA A 327      -1.130 103.370  -3.140  1.00  0.00           O
ATOM   3971  N   ILE A 328      -2.570 104.800  -2.320  1.00  0.00           N
ATOM   3972  H   ILE A 328      -3.020 105.700  -2.370  1.00  0.00           H
ATOM   3973  CA  ILE A 328      -3.300 103.810  -1.460  1.00  0.00           C
ATOM   3974  HA  ILE A 328      -2.740 102.890  -1.340  1.00  0.00           H
ATOM   3975  CB  ILE A 328      -3.730 104.440  -0.090  1.00  0.00           C
ATOM   3976  HB  ILE A 328      -4.050 105.480  -0.190  1.00  0.00           H
ATOM   3977  CG2 ILE A 328      -4.920 103.820   0.610  1.00  0.00           C
ATOM   3978 1HG2 ILE A 328      -5.800 103.600   0.010  1.00  0.00           H
ATOM   3979 2HG2 ILE A 328      -4.680 102.880   1.110  1.00  0.00           H
ATOM   3980 3HG2 ILE A 328      -5.100 104.580   1.360  1.00  0.00           H
ATOM   3981  CG1 ILE A 328      -2.570 104.500   0.840  1.00  0.00           C
ATOM   3982 1HG1 ILE A 328      -1.730 104.410   0.160  1.00  0.00           H
ATOM   3983 2HG1 ILE A 328      -2.600 103.590   1.440  1.00  0.00           H
ATOM   3984  CD  ILE A 328      -2.410 105.740   1.760  1.00  0.00           C
ATOM   3985  HD1 ILE A 328      -1.590 105.510   2.430  1.00  0.00           H
ATOM   3986  HD2 ILE A 328      -2.260 106.560   1.060  1.00  0.00           H
ATOM   3987  HD3 ILE A 328      -3.380 105.920   2.230  1.00  0.00           H
ATOM   3988  C   ILE A 328      -4.580 103.410  -2.140  1.00  0.00           C
ATOM   3989  O   ILE A 328      -5.280 104.210  -2.740  1.00  0.00           O
ATOM   3990  N   VAL A 329      -4.900 102.130  -2.000  1.00  0.00           N
ATOM   3991  H   VAL A 329      -4.390 101.500  -1.390  1.00  0.00           H
ATOM   3992  CA  VAL A 329      -6.040 101.480  -2.710  1.00  0.00           C
ATOM   3993  HA  VAL A 329      -6.580 102.270  -3.220  1.00  0.00           H
ATOM   3994  CB  VAL A 329      -5.490 100.440  -3.740  1.00  0.00           C
ATOM   3995  HB  VAL A 329      -5.240  99.560  -3.140  1.00  0.00           H
ATOM   3996  CG1 VAL A 329      -6.640  99.960  -4.620  1.00  0.00           C
ATOM   3997 1HG1 VAL A 329      -6.290  99.160  -5.270  1.00  0.00           H
ATOM   3998 2HG1 VAL A 329      -7.520  99.610  -4.090  1.00  0.00           H
ATOM   3999 3HG1 VAL A 329      -6.920 100.830  -5.220  1.00  0.00           H
ATOM   4000  CG2 VAL A 329      -4.140 100.800  -4.500  1.00  0.00           C
ATOM   4001 1HG2 VAL A 329      -3.770  99.860  -4.910  1.00  0.00           H
ATOM   4002 2HG2 VAL A 329      -4.430 101.430  -5.340  1.00  0.00           H
ATOM   4003 3HG2 VAL A 329      -3.400 101.160  -3.790  1.00  0.00           H
ATOM   4004  C   VAL A 329      -7.070 100.940  -1.710  1.00  0.00           C
ATOM   4005  O   VAL A 329      -6.740 100.070  -0.930  1.00  0.00           O
ATOM   4006  N   CYS A 330      -8.320 101.480  -1.780  1.00  0.00           N
ATOM   4007  H   CYS A 330      -8.470 102.220  -2.450  1.00  0.00           H
ATOM   4008  CA  CYS A 330      -9.430 100.910  -1.070  1.00  0.00           C
ATOM   4009  HA  CYS A 330      -9.110 100.490  -0.120  1.00  0.00           H
ATOM   4010  CB  CYS A 330     -10.520 102.010  -0.700  1.00  0.00           C
ATOM   4011  HB1 CYS A 330     -11.020 102.340  -1.610  1.00  0.00           H
ATOM   4012  HB2 CYS A 330      -9.930 102.860  -0.350  1.00  0.00           H
ATOM   4013  SG  CYS A 330     -11.600 101.660   0.700  1.00  0.00           S
ATOM   4014  HG  CYS A 330     -12.370 102.740   0.540  1.00  0.00           H
ATOM   4015  C   CYS A 330     -10.080  99.800  -1.950  1.00  0.00           C
ATOM   4016  O   CYS A 330     -10.250  99.980  -3.170  1.00  0.00           O
ATOM   4017  N   TRP A 331     -10.470  98.720  -1.240  1.00  0.00           N
ATOM   4018  H   TRP A 331     -10.370  98.730  -0.240  1.00  0.00           H
ATOM   4019  CA  TRP A 331     -10.820  97.450  -1.940  1.00  0.00           C
ATOM   4020  HA  TRP A 331     -11.330  97.750  -2.860  1.00  0.00           H
ATOM   4021  CB  TRP A 331      -9.550  96.650  -2.400  1.00  0.00           C
ATOM   4022  HB1 TRP A 331      -8.890  97.360  -2.900  1.00  0.00           H
ATOM   4023  HB2 TRP A 331      -9.810  95.910  -3.160  1.00  0.00           H
ATOM   4024  CG  TRP A 331      -8.780  95.950  -1.240  1.00  0.00           C
ATOM   4025  CD1 TRP A 331      -7.870  96.510  -0.440  1.00  0.00           C
ATOM   4026  HD1 TRP A 331      -7.600  97.560  -0.460  1.00  0.00           H
ATOM   4027  NE1 TRP A 331      -7.330  95.450   0.370  1.00  0.00           N
ATOM   4028  HE1 TRP A 331      -6.580  95.680   1.000  1.00  0.00           H
ATOM   4029  CE2 TRP A 331      -7.910  94.230   0.180  1.00  0.00           C
ATOM   4030  CZ2 TRP A 331      -7.830  93.010   0.810  1.00  0.00           C
ATOM   4031  HZ2 TRP A 331      -7.240  92.750   1.680  1.00  0.00           H
ATOM   4032  CH2 TRP A 331      -8.470  91.870   0.270  1.00  0.00           C
ATOM   4033  HH2 TRP A 331      -8.310  90.870   0.630  1.00  0.00           H
ATOM   4034  CZ3 TRP A 331      -9.340  92.130  -0.790  1.00  0.00           C
ATOM   4035  HZ3 TRP A 331      -9.850  91.340  -1.330  1.00  0.00           H
ATOM   4036  CE3 TRP A 331      -9.560  93.440  -1.280  1.00  0.00           C
ATOM   4037  HE3 TRP A 331     -10.240  93.600  -2.100  1.00  0.00           H
ATOM   4038  CD2 TRP A 331      -8.810  94.570  -0.850  1.00  0.00           C
ATOM   4039  C   TRP A 331     -11.810  96.540  -1.090  1.00  0.00           C
ATOM   4040  O   TRP A 331     -12.010  96.770   0.160  1.00  0.00           O
ATOM   4041  N   LYS A 332     -12.380  95.500  -1.720  1.00  0.00           N
ATOM   4042  H   LYS A 332     -12.210  95.490  -2.720  1.00  0.00           H
ATOM   4043  CA  LYS A 332     -13.150  94.350  -1.140  1.00  0.00           C
ATOM   4044  HA  LYS A 332     -12.660  94.170  -0.190  1.00  0.00           H
ATOM   4045  CB  LYS A 332     -14.670  94.670  -0.930  1.00  0.00           C
ATOM   4046  HB1 LYS A 332     -14.740  95.480  -0.200  1.00  0.00           H
ATOM   4047  HB2 LYS A 332     -15.050  93.760  -0.460  1.00  0.00           H
ATOM   4048  CG  LYS A 332     -15.300  95.030  -2.240  1.00  0.00           C
ATOM   4049  HG1 LYS A 332     -15.320  94.130  -2.860  1.00  0.00           H
ATOM   4050  HG2 LYS A 332     -14.860  95.940  -2.640  1.00  0.00           H
ATOM   4051  CD  LYS A 332     -16.790  95.410  -2.180  1.00  0.00           C
ATOM   4052  HD1 LYS A 332     -17.130  95.750  -3.160  1.00  0.00           H
ATOM   4053  HD2 LYS A 332     -16.900  96.190  -1.420  1.00  0.00           H
ATOM   4054  CE  LYS A 332     -17.670  94.230  -1.710  1.00  0.00           C
ATOM   4055  HE1 LYS A 332     -17.380  93.750  -0.780  1.00  0.00           H
ATOM   4056  HE2 LYS A 332     -17.710  93.440  -2.470  1.00  0.00           H
ATOM   4057  NZ  LYS A 332     -19.090  94.610  -1.470  1.00  0.00           N
ATOM   4058  HZ1 LYS A 332     -19.700  93.830  -1.290  1.00  0.00           H
ATOM   4059  HZ2 LYS A 332     -19.150  95.230  -0.670  1.00  0.00           H
ATOM   4060  HZ3 LYS A 332     -19.390  95.180  -2.250  1.00  0.00           H
ATOM   4061  C   LYS A 332     -12.960  92.950  -1.920  1.00  0.00           C
ATOM   4062  O   LYS A 332     -12.690  92.940  -3.120  1.00  0.00           O
ATOM   4063  N   PRO A 333     -12.990  91.830  -1.160  1.00  0.00           N
ATOM   4064  CD  PRO A 333     -12.720  91.620   0.290  1.00  0.00           C
ATOM   4065  HD1 PRO A 333     -13.630  91.850   0.850  1.00  0.00           H
ATOM   4066  HD2 PRO A 333     -11.850  92.170   0.640  1.00  0.00           H
ATOM   4067  CG  PRO A 333     -12.360  90.190   0.380  1.00  0.00           C
ATOM   4068  HG1 PRO A 333     -12.510  89.840   1.400  1.00  0.00           H
ATOM   4069  HG2 PRO A 333     -11.320  90.080   0.070  1.00  0.00           H
ATOM   4070  CB  PRO A 333     -13.230  89.490  -0.630  1.00  0.00           C
ATOM   4071  HB1 PRO A 333     -14.200  89.300  -0.170  1.00  0.00           H
ATOM   4072  HB2 PRO A 333     -12.790  88.570  -1.030  1.00  0.00           H
ATOM   4073  CA  PRO A 333     -13.290  90.530  -1.760  1.00  0.00           C
ATOM   4074  HA  PRO A 333     -12.470  90.290  -2.440  1.00  0.00           H
ATOM   4075  C   PRO A 333     -14.650  90.540  -2.520  1.00  0.00           C
ATOM   4076  O   PRO A 333     -15.610  91.090  -1.990  1.00  0.00           O
ATOM   4077  N   GLY A 334     -14.720  89.720  -3.560  1.00  0.00           N
ATOM   4078  H   GLY A 334     -13.820  89.360  -3.860  1.00  0.00           H
ATOM   4079  CA  GLY A 334     -15.900  89.550  -4.450  1.00  0.00           C
ATOM   4080  HA1 GLY A 334     -16.670  89.310  -3.720  1.00  0.00           H
ATOM   4081  HA2 GLY A 334     -15.720  88.660  -5.060  1.00  0.00           H
ATOM   4082  C   GLY A 334     -16.240  90.750  -5.380  1.00  0.00           C
ATOM   4083  O   GLY A 334     -15.410  91.590  -5.680  1.00  0.00           O
ATOM   4084  N   LYS A 335     -17.510  90.820  -5.830  1.00  0.00           N
ATOM   4085  H   LYS A 335     -18.160  90.110  -5.520  1.00  0.00           H
ATOM   4086  CA  LYS A 335     -18.160  91.930  -6.510  1.00  0.00           C
ATOM   4087  HA  LYS A 335     -17.430  92.380  -7.180  1.00  0.00           H
ATOM   4088  CB  LYS A 335     -19.500  91.390  -7.240  1.00  0.00           C
ATOM   4089  HB1 LYS A 335     -20.180  92.190  -7.530  1.00  0.00           H
ATOM   4090  HB2 LYS A 335     -19.970  90.710  -6.520  1.00  0.00           H
ATOM   4091  CG  LYS A 335     -19.200  90.530  -8.470  1.00  0.00           C
ATOM   4092  HG1 LYS A 335     -18.670  89.620  -8.190  1.00  0.00           H
ATOM   4093  HG2 LYS A 335     -18.490  91.180  -8.990  1.00  0.00           H
ATOM   4094  CD  LYS A 335     -20.250  90.410  -9.550  1.00  0.00           C
ATOM   4095  HD1 LYS A 335     -21.100  90.040  -8.990  1.00  0.00           H
ATOM   4096  HD2 LYS A 335     -19.830  89.700 -10.260  1.00  0.00           H
ATOM   4097  CE  LYS A 335     -20.700  91.670 -10.420  1.00  0.00           C
ATOM   4098  HE1 LYS A 335     -21.230  91.330 -11.300  1.00  0.00           H
ATOM   4099  HE2 LYS A 335     -19.830  92.070 -10.940  1.00  0.00           H
ATOM   4100  NZ  LYS A 335     -21.520  92.760  -9.760  1.00  0.00           N
ATOM   4101  HZ1 LYS A 335     -22.140  92.370  -9.070  1.00  0.00           H
ATOM   4102  HZ2 LYS A 335     -20.900  93.350  -9.230  1.00  0.00           H
ATOM   4103  HZ3 LYS A 335     -22.050  93.250 -10.460  1.00  0.00           H
ATOM   4104  C   LYS A 335     -18.480  93.090  -5.480  1.00  0.00           C
ATOM   4105  O   LYS A 335     -18.430  92.880  -4.300  1.00  0.00           O
ATOM   4106  N   MET A 336     -18.990  94.250  -5.950  1.00  0.00           N
ATOM   4107  H   MET A 336     -19.180  94.230  -6.940  1.00  0.00           H
ATOM   4108  CA  MET A 336     -19.610  95.350  -5.150  1.00  0.00           C
ATOM   4109  HA  MET A 336     -18.920  95.740  -4.400  1.00  0.00           H
ATOM   4110  CB  MET A 336     -19.870  96.370  -6.200  1.00  0.00           C
ATOM   4111  HB1 MET A 336     -20.850  96.380  -6.670  1.00  0.00           H
ATOM   4112  HB2 MET A 336     -19.070  96.330  -6.940  1.00  0.00           H
ATOM   4113  CG  MET A 336     -19.670  97.770  -5.650  1.00  0.00           C
ATOM   4114  HG1 MET A 336     -18.720  97.790  -5.110  1.00  0.00           H
ATOM   4115  HG2 MET A 336     -20.420  97.970  -4.890  1.00  0.00           H
ATOM   4116  SD  MET A 336     -19.740  99.090  -6.850  1.00  0.00           S
ATOM   4117  CE  MET A 336     -18.040  99.010  -7.390  1.00  0.00           C
ATOM   4118  HE1 MET A 336     -17.920  99.770  -8.160  1.00  0.00           H
ATOM   4119  HE2 MET A 336     -17.370  99.170  -6.540  1.00  0.00           H
ATOM   4120  HE3 MET A 336     -17.820  98.000  -7.720  1.00  0.00           H
ATOM   4121  C   MET A 336     -20.820  94.950  -4.280  1.00  0.00           C
ATOM   4122  O   MET A 336     -21.000  95.530  -3.260  1.00  0.00           O
ATOM   4123  N   GLU A 337     -21.650  93.960  -4.640  1.00  0.00           N
ATOM   4124  H   GLU A 337     -21.600  93.510  -5.540  1.00  0.00           H
ATOM   4125  CA  GLU A 337     -22.800  93.580  -3.860  1.00  0.00           C
ATOM   4126  HA  GLU A 337     -23.180  94.440  -3.310  1.00  0.00           H
ATOM   4127  CB  GLU A 337     -24.100  93.270  -4.760  1.00  0.00           C
ATOM   4128  HB1 GLU A 337     -24.330  94.170  -5.340  1.00  0.00           H
ATOM   4129  HB2 GLU A 337     -24.930  93.220  -4.070  1.00  0.00           H
ATOM   4130  CG  GLU A 337     -23.960  92.000  -5.630  1.00  0.00           C
ATOM   4131  HG1 GLU A 337     -24.940  91.560  -5.830  1.00  0.00           H
ATOM   4132  HG2 GLU A 337     -23.350  91.280  -5.080  1.00  0.00           H
ATOM   4133  CD  GLU A 337     -23.260  92.290  -6.970  1.00  0.00           C
ATOM   4134  OE1 GLU A 337     -23.430  91.430  -7.830  1.00  0.00           O
ATOM   4135  OE2 GLU A 337     -22.430  93.230  -7.060  1.00  0.00           O
ATOM   4136  C   GLU A 337     -22.500  92.390  -3.000  1.00  0.00           C
ATOM   4137  O   GLU A 337     -23.320  91.940  -2.210  1.00  0.00           O
ATOM   4138  N   ASP A 338     -21.320  91.730  -3.190  1.00  0.00           N
ATOM   4139  H   ASP A 338     -20.590  92.090  -3.790  1.00  0.00           H
ATOM   4140  CA  ASP A 338     -20.960  90.670  -2.310  1.00  0.00           C
ATOM   4141  HA  ASP A 338     -21.780  89.970  -2.190  1.00  0.00           H
ATOM   4142  CB  ASP A 338     -19.850  89.860  -2.850  1.00  0.00           C
ATOM   4143  HB1 ASP A 338     -19.420  89.250  -2.050  1.00  0.00           H
ATOM   4144  HB2 ASP A 338     -19.130  90.540  -3.310  1.00  0.00           H
ATOM   4145  CG  ASP A 338     -20.280  88.960  -3.930  1.00  0.00           C
ATOM   4146  OD1 ASP A 338     -19.400  88.580  -4.760  1.00  0.00           O
ATOM   4147  OD2 ASP A 338     -21.420  88.450  -3.950  1.00  0.00           O
ATOM   4148  C   ASP A 338     -20.490  91.190  -0.960  1.00  0.00           C
ATOM   4149  O   ASP A 338     -19.470  91.920  -0.810  1.00  0.00           O
ATOM   4150  N   ASP A 339     -21.190  90.840   0.100  1.00  0.00           N
ATOM   4151  H   ASP A 339     -21.970  90.200   0.010  1.00  0.00           H
ATOM   4152  CA  ASP A 339     -20.840  91.210   1.520  1.00  0.00           C
ATOM   4153  HA  ASP A 339     -20.630  92.270   1.630  1.00  0.00           H
ATOM   4154  CB  ASP A 339     -22.060  90.810   2.400  1.00  0.00           C
ATOM   4155  HB1 ASP A 339     -21.860  91.080   3.440  1.00  0.00           H
ATOM   4156  HB2 ASP A 339     -22.100  89.730   2.260  1.00  0.00           H
ATOM   4157  CG  ASP A 339     -23.420  91.320   1.980  1.00  0.00           C
ATOM   4158  OD1 ASP A 339     -23.710  92.500   2.050  1.00  0.00           O
ATOM   4159  OD2 ASP A 339     -24.180  90.440   1.620  1.00  0.00           O
ATOM   4160  C   ASP A 339     -19.600  90.460   2.130  1.00  0.00           C
ATOM   4161  O   ASP A 339     -19.470  89.250   1.870  1.00  0.00           O
ATOM   4162  N   ILE A 340     -18.680  90.990   3.000  1.00  0.00           N
ATOM   4163  H   ILE A 340     -18.840  91.930   3.310  1.00  0.00           H
ATOM   4164  CA  ILE A 340     -17.460  90.300   3.450  1.00  0.00           C
ATOM   4165  HA  ILE A 340     -16.970  90.170   2.480  1.00  0.00           H
ATOM   4166  CB  ILE A 340     -16.590  91.290   4.280  1.00  0.00           C
ATOM   4167  HB  ILE A 340     -16.570  92.260   3.780  1.00  0.00           H
ATOM   4168  CG2 ILE A 340     -17.330  91.560   5.560  1.00  0.00           C
ATOM   4169 1HG2 ILE A 340     -17.340  90.640   6.160  1.00  0.00           H
ATOM   4170 2HG2 ILE A 340     -16.710  92.280   6.090  1.00  0.00           H
ATOM   4171 3HG2 ILE A 340     -18.330  91.950   5.360  1.00  0.00           H
ATOM   4172  CG1 ILE A 340     -15.110  90.720   4.590  1.00  0.00           C
ATOM   4173 1HG1 ILE A 340     -15.110  89.720   5.020  1.00  0.00           H
ATOM   4174 2HG1 ILE A 340     -14.540  91.410   5.210  1.00  0.00           H
ATOM   4175  CD  ILE A 340     -14.240  90.830   3.340  1.00  0.00           C
ATOM   4176  HD1 ILE A 340     -14.220  91.820   2.890  1.00  0.00           H
ATOM   4177  HD2 ILE A 340     -13.240  90.460   3.590  1.00  0.00           H
ATOM   4178  HD3 ILE A 340     -14.640  90.190   2.550  1.00  0.00           H
ATOM   4179  C   ILE A 340     -17.690  88.930   4.100  1.00  0.00           C
ATOM   4180  O   ILE A 340     -16.770  88.090   4.090  1.00  0.00           O
ATOM   4181  N   ASP A 341     -18.840  88.650   4.680  1.00  0.00           N
ATOM   4182  H   ASP A 341     -19.550  89.360   4.780  1.00  0.00           H
ATOM   4183  CA  ASP A 341     -19.120  87.360   5.320  1.00  0.00           C
ATOM   4184  HA  ASP A 341     -18.230  86.760   5.510  1.00  0.00           H
ATOM   4185  CB  ASP A 341     -19.560  87.480   6.810  1.00  0.00           C
ATOM   4186  HB1 ASP A 341     -19.580  86.540   7.360  1.00  0.00           H
ATOM   4187  HB2 ASP A 341     -20.570  87.880   6.870  1.00  0.00           H
ATOM   4188  CG  ASP A 341     -18.690  88.360   7.680  1.00  0.00           C
ATOM   4189  OD1 ASP A 341     -19.230  88.980   8.610  1.00  0.00           O
ATOM   4190  OD2 ASP A 341     -17.480  88.480   7.410  1.00  0.00           O
ATOM   4191  C   ASP A 341     -20.190  86.570   4.470  1.00  0.00           C
ATOM   4192  O   ASP A 341     -20.630  85.520   4.900  1.00  0.00           O
ATOM   4193  N   LYS A 342     -20.440  87.010   3.220  1.00  0.00           N
ATOM   4194  H   LYS A 342     -20.010  87.840   2.850  1.00  0.00           H
ATOM   4195  CA  LYS A 342     -20.960  86.040   2.170  1.00  0.00           C
ATOM   4196  HA  LYS A 342     -21.620  85.340   2.690  1.00  0.00           H
ATOM   4197  CB  LYS A 342     -21.660  86.860   1.110  1.00  0.00           C
ATOM   4198  HB1 LYS A 342     -20.920  87.520   0.660  1.00  0.00           H
ATOM   4199  HB2 LYS A 342     -22.400  87.550   1.510  1.00  0.00           H
ATOM   4200  CG  LYS A 342     -22.510  86.030   0.130  1.00  0.00           C
ATOM   4201  HG1 LYS A 342     -23.440  85.810   0.640  1.00  0.00           H
ATOM   4202  HG2 LYS A 342     -21.980  85.140  -0.220  1.00  0.00           H
ATOM   4203  CD  LYS A 342     -22.740  87.040  -1.050  1.00  0.00           C
ATOM   4204  HD1 LYS A 342     -21.870  87.310  -1.640  1.00  0.00           H
ATOM   4205  HD2 LYS A 342     -23.020  87.960  -0.540  1.00  0.00           H
ATOM   4206  CE  LYS A 342     -23.880  86.730  -2.000  1.00  0.00           C
ATOM   4207  HE1 LYS A 342     -24.800  86.480  -1.460  1.00  0.00           H
ATOM   4208  HE2 LYS A 342     -23.660  85.790  -2.500  1.00  0.00           H
ATOM   4209  NZ  LYS A 342     -23.930  87.840  -2.990  1.00  0.00           N
ATOM   4210  HZ1 LYS A 342     -24.390  87.570  -3.840  1.00  0.00           H
ATOM   4211  HZ2 LYS A 342     -24.310  88.700  -2.610  1.00  0.00           H
ATOM   4212  HZ3 LYS A 342     -23.030  88.110  -3.370  1.00  0.00           H
ATOM   4213  C   LYS A 342     -19.760  85.180   1.610  1.00  0.00           C
ATOM   4214  O   LYS A 342     -19.920  84.040   1.250  1.00  0.00           O
ATOM   4215  N   ILE A 343     -18.550  85.730   1.700  1.00  0.00           N
ATOM   4216  H   ILE A 343     -18.480  86.670   2.060  1.00  0.00           H
ATOM   4217  CA  ILE A 343     -17.320  85.250   1.050  1.00  0.00           C
ATOM   4218  HA  ILE A 343     -17.590  85.080   0.000  1.00  0.00           H
ATOM   4219  CB  ILE A 343     -16.080  86.270   1.120  1.00  0.00           C
ATOM   4220  HB  ILE A 343     -15.780  86.300   2.170  1.00  0.00           H
ATOM   4221  CG2 ILE A 343     -14.990  85.770   0.130  1.00  0.00           C
ATOM   4222 1HG2 ILE A 343     -15.390  85.440  -0.830  1.00  0.00           H
ATOM   4223 2HG2 ILE A 343     -14.240  86.550   0.010  1.00  0.00           H
ATOM   4224 3HG2 ILE A 343     -14.400  85.000   0.630  1.00  0.00           H
ATOM   4225  CG1 ILE A 343     -16.540  87.670   0.790  1.00  0.00           C
ATOM   4226 1HG1 ILE A 343     -15.740  88.310   1.150  1.00  0.00           H
ATOM   4227 2HG1 ILE A 343     -17.450  87.920   1.340  1.00  0.00           H
ATOM   4228  CD  ILE A 343     -16.980  87.960  -0.690  1.00  0.00           C
ATOM   4229  HD1 ILE A 343     -17.990  87.610  -0.860  1.00  0.00           H
ATOM   4230  HD2 ILE A 343     -17.020  89.050  -0.650  1.00  0.00           H
ATOM   4231  HD3 ILE A 343     -16.310  87.690  -1.510  1.00  0.00           H
ATOM   4232  C   ILE A 343     -16.860  83.850   1.590  1.00  0.00           C
ATOM   4233  O   ILE A 343     -16.700  83.700   2.790  1.00  0.00           O
ATOM   4234  N   LYS A 344     -16.680  82.870   0.690  1.00  0.00           N
ATOM   4235  H   LYS A 344     -16.940  83.130  -0.250  1.00  0.00           H
ATOM   4236  CA  LYS A 344     -16.150  81.510   0.900  1.00  0.00           C
ATOM   4237  HA  LYS A 344     -16.250  81.370   1.970  1.00  0.00           H
ATOM   4238  CB  LYS A 344     -17.000  80.430   0.180  1.00  0.00           C
ATOM   4239  HB1 LYS A 344     -16.630  79.440   0.430  1.00  0.00           H
ATOM   4240  HB2 LYS A 344     -16.930  80.680  -0.880  1.00  0.00           H
ATOM   4241  CG  LYS A 344     -18.480  80.430   0.570  1.00  0.00           C
ATOM   4242  HG1 LYS A 344     -18.920  79.470   0.300  1.00  0.00           H
ATOM   4243  HG2 LYS A 344     -19.000  81.260   0.090  1.00  0.00           H
ATOM   4244  CD  LYS A 344     -18.700  80.640   2.040  1.00  0.00           C
ATOM   4245  HD1 LYS A 344     -18.480  81.620   2.460  1.00  0.00           H
ATOM   4246  HD2 LYS A 344     -18.040  80.040   2.670  1.00  0.00           H
ATOM   4247  CE  LYS A 344     -20.110  80.340   2.430  1.00  0.00           C
ATOM   4248  HE1 LYS A 344     -20.270  80.380   3.510  1.00  0.00           H
ATOM   4249  HE2 LYS A 344     -20.370  79.300   2.250  1.00  0.00           H
ATOM   4250  NZ  LYS A 344     -21.050  81.380   1.950  1.00  0.00           N
ATOM   4251  HZ1 LYS A 344     -21.430  81.030   1.080  1.00  0.00           H
ATOM   4252  HZ2 LYS A 344     -21.790  81.650   2.570  1.00  0.00           H
ATOM   4253  HZ3 LYS A 344     -20.550  82.250   1.810  1.00  0.00           H
ATOM   4254  C   LYS A 344     -14.680  81.370   0.480  1.00  0.00           C
ATOM   4255  O   LYS A 344     -14.210  82.220  -0.260  1.00  0.00           O
ATOM   4256  N   PRO A 345     -13.990  80.240   0.940  1.00  0.00           N
ATOM   4257  CD  PRO A 345     -14.430  79.270   1.970  1.00  0.00           C
ATOM   4258  HD1 PRO A 345     -15.080  78.470   1.610  1.00  0.00           H
ATOM   4259  HD2 PRO A 345     -14.950  79.780   2.780  1.00  0.00           H
ATOM   4260  CG  PRO A 345     -13.160  78.620   2.610  1.00  0.00           C
ATOM   4261  HG1 PRO A 345     -13.490  77.640   2.960  1.00  0.00           H
ATOM   4262  HG2 PRO A 345     -12.780  79.270   3.400  1.00  0.00           H
ATOM   4263  CB  PRO A 345     -12.200  78.720   1.380  1.00  0.00           C
ATOM   4264  HB1 PRO A 345     -12.250  77.870   0.690  1.00  0.00           H
ATOM   4265  HB2 PRO A 345     -11.190  78.800   1.770  1.00  0.00           H
ATOM   4266  CA  PRO A 345     -12.580  79.950   0.580  1.00  0.00           C
ATOM   4267  HA  PRO A 345     -11.970  80.800   0.880  1.00  0.00           H
ATOM   4268  C   PRO A 345     -12.390  79.700  -0.970  1.00  0.00           C
ATOM   4269  O   PRO A 345     -11.320  80.090  -1.450  1.00  0.00           O
ATOM   4270  N   SER A 346     -13.370  79.210  -1.750  1.00  0.00           N
ATOM   4271  H   SER A 346     -14.140  78.890  -1.190  1.00  0.00           H
ATOM   4272  CA  SER A 346     -13.380  79.200  -3.210  1.00  0.00           C
ATOM   4273  HA  SER A 346     -12.450  78.760  -3.570  1.00  0.00           H
ATOM   4274  CB  SER A 346     -14.400  78.200  -3.670  1.00  0.00           C
ATOM   4275  HB1 SER A 346     -14.240  77.210  -3.260  1.00  0.00           H
ATOM   4276  HB2 SER A 346     -14.240  78.000  -4.730  1.00  0.00           H
ATOM   4277  OG  SER A 346     -15.680  78.670  -3.250  1.00  0.00           O
ATOM   4278  HG  SER A 346     -16.060  78.170  -2.530  1.00  0.00           H
ATOM   4279  C   SER A 346     -13.470  80.560  -3.920  1.00  0.00           C
ATOM   4280  O   SER A 346     -13.240  80.570  -5.090  1.00  0.00           O
ATOM   4281  N   GLU A 347     -13.720  81.650  -3.210  1.00  0.00           N
ATOM   4282  H   GLU A 347     -13.820  81.580  -2.210  1.00  0.00           H
ATOM   4283  CA  GLU A 347     -13.690  82.990  -3.860  1.00  0.00           C
ATOM   4284  HA  GLU A 347     -14.210  82.860  -4.810  1.00  0.00           H
ATOM   4285  CB  GLU A 347     -14.350  84.160  -3.100  1.00  0.00           C
ATOM   4286  HB1 GLU A 347     -13.870  84.270  -2.120  1.00  0.00           H
ATOM   4287  HB2 GLU A 347     -15.340  83.790  -2.850  1.00  0.00           H
ATOM   4288  CG  GLU A 347     -14.340  85.570  -3.810  1.00  0.00           C
ATOM   4289  HG1 GLU A 347     -13.310  85.900  -3.930  1.00  0.00           H
ATOM   4290  HG2 GLU A 347     -14.850  86.290  -3.170  1.00  0.00           H
ATOM   4291  CD  GLU A 347     -15.130  85.640  -5.100  1.00  0.00           C
ATOM   4292  OE1 GLU A 347     -14.690  85.210  -6.180  1.00  0.00           O
ATOM   4293  OE2 GLU A 347     -16.230  86.200  -5.090  1.00  0.00           O
ATOM   4294  C   GLU A 347     -12.310  83.370  -4.380  1.00  0.00           C
ATOM   4295  O   GLU A 347     -11.320  83.000  -3.700  1.00  0.00           O
ATOM   4296  N   SER A 348     -12.240  84.050  -5.560  1.00  0.00           N
ATOM   4297  H   SER A 348     -13.120  84.230  -6.020  1.00  0.00           H
ATOM   4298  CA  SER A 348     -11.020  84.550  -6.210  1.00  0.00           C
ATOM   4299  HA  SER A 348     -10.260  84.510  -5.420  1.00  0.00           H
ATOM   4300  CB  SER A 348     -10.710  83.490  -7.350  1.00  0.00           C
ATOM   4301  HB1 SER A 348     -10.380  82.620  -6.780  1.00  0.00           H
ATOM   4302  HB2 SER A 348      -9.990  83.900  -8.050  1.00  0.00           H
ATOM   4303  OG  SER A 348     -11.860  83.260  -8.050  1.00  0.00           O
ATOM   4304  HG  SER A 348     -11.960  82.300  -8.040  1.00  0.00           H
ATOM   4305  C   SER A 348     -11.130  85.970  -6.680  1.00  0.00           C
ATOM   4306  O   SER A 348     -10.110  86.660  -6.840  1.00  0.00           O
ATOM   4307  N   ASN A 349     -12.310  86.580  -6.810  1.00  0.00           N
ATOM   4308  H   ASN A 349     -13.100  86.130  -6.360  1.00  0.00           H
ATOM   4309  CA  ASN A 349     -12.560  87.950  -7.180  1.00  0.00           C
ATOM   4310  HA  ASN A 349     -11.910  88.170  -8.030  1.00  0.00           H
ATOM   4311  CB  ASN A 349     -14.070  87.970  -7.640  1.00  0.00           C
ATOM   4312  HB1 ASN A 349     -14.740  87.840  -6.790  1.00  0.00           H
ATOM   4313  HB2 ASN A 349     -14.260  87.120  -8.300  1.00  0.00           H
ATOM   4314  CG  ASN A 349     -14.520  89.200  -8.390  1.00  0.00           C
ATOM   4315  OD1 ASN A 349     -13.700  89.860  -9.070  1.00  0.00           O
ATOM   4316  ND2 ASN A 349     -15.720  89.630  -8.160  1.00  0.00           N
ATOM   4317 1HD2 ASN A 349     -16.470  89.050  -7.820  1.00  0.00           H
ATOM   4318 2HD2 ASN A 349     -15.960  90.360  -8.810  1.00  0.00           H
ATOM   4319  C   ASN A 349     -12.200  88.940  -6.050  1.00  0.00           C
ATOM   4320  O   ASN A 349     -12.350  88.590  -4.850  1.00  0.00           O
ATOM   4321  N   VAL A 350     -11.840  90.110  -6.500  1.00  0.00           N
ATOM   4322  H   VAL A 350     -11.760  90.280  -7.490  1.00  0.00           H
ATOM   4323  CA  VAL A 350     -11.700  91.370  -5.770  1.00  0.00           C
ATOM   4324  HA  VAL A 350     -12.180  91.260  -4.800  1.00  0.00           H
ATOM   4325  CB  VAL A 350     -10.210  91.580  -5.480  1.00  0.00           C
ATOM   4326  HB  VAL A 350     -10.040  92.640  -5.280  1.00  0.00           H
ATOM   4327  CG1 VAL A 350      -9.590  90.740  -4.360  1.00  0.00           C
ATOM   4328 1HG1 VAL A 350      -8.690  91.220  -3.950  1.00  0.00           H
ATOM   4329 2HG1 VAL A 350     -10.300  90.890  -3.540  1.00  0.00           H
ATOM   4330 3HG1 VAL A 350      -9.400  89.710  -4.630  1.00  0.00           H
ATOM   4331  CG2 VAL A 350      -9.340  91.420  -6.690  1.00  0.00           C
ATOM   4332 1HG2 VAL A 350      -9.560  90.420  -7.040  1.00  0.00           H
ATOM   4333 2HG2 VAL A 350      -9.610  92.170  -7.430  1.00  0.00           H
ATOM   4334 3HG2 VAL A 350      -8.310  91.630  -6.430  1.00  0.00           H
ATOM   4335  C   VAL A 350     -12.350  92.530  -6.510  1.00  0.00           C
ATOM   4336  O   VAL A 350     -12.360  92.460  -7.690  1.00  0.00           O
ATOM   4337  N   THR A 351     -12.840  93.590  -5.860  1.00  0.00           N
ATOM   4338  H   THR A 351     -12.700  93.580  -4.860  1.00  0.00           H
ATOM   4339  CA  THR A 351     -13.300  94.760  -6.500  1.00  0.00           C
ATOM   4340  HA  THR A 351     -12.990  94.640  -7.540  1.00  0.00           H
ATOM   4341  CB  THR A 351     -14.810  94.870  -6.560  1.00  0.00           C
ATOM   4342  HB  THR A 351     -15.120  95.150  -5.550  1.00  0.00           H
ATOM   4343  CG2 THR A 351     -15.300  96.030  -7.400  1.00  0.00           C
ATOM   4344 1HG2 THR A 351     -14.970  95.940  -8.430  1.00  0.00           H
ATOM   4345 2HG2 THR A 351     -16.380  95.920  -7.390  1.00  0.00           H
ATOM   4346 3HG2 THR A 351     -15.000  97.010  -7.020  1.00  0.00           H
ATOM   4347  OG1 THR A 351     -15.370  93.750  -7.120  1.00  0.00           O
ATOM   4348  HG1 THR A 351     -15.060  93.050  -6.550  1.00  0.00           H
ATOM   4349  C   THR A 351     -12.580  96.010  -5.890  1.00  0.00           C
ATOM   4350  O   THR A 351     -12.530  96.130  -4.650  1.00  0.00           O
ATOM   4351  N   ILE A 352     -12.000  96.840  -6.780  1.00  0.00           N
ATOM   4352  H   ILE A 352     -11.990  96.660  -7.770  1.00  0.00           H
ATOM   4353  CA  ILE A 352     -11.420  98.110  -6.380  1.00  0.00           C
ATOM   4354  HA  ILE A 352     -10.950  97.970  -5.410  1.00  0.00           H
ATOM   4355  CB  ILE A 352     -10.320  98.540  -7.330  1.00  0.00           C
ATOM   4356  HB  ILE A 352     -10.840  98.840  -8.230  1.00  0.00           H
ATOM   4357  CG2 ILE A 352      -9.560  99.760  -6.850  1.00  0.00           C
ATOM   4358 1HG2 ILE A 352      -8.670  99.980  -7.440  1.00  0.00           H
ATOM   4359 2HG2 ILE A 352     -10.200 100.640  -6.860  1.00  0.00           H
ATOM   4360 3HG2 ILE A 352      -9.300  99.530  -5.810  1.00  0.00           H
ATOM   4361  CG1 ILE A 352      -9.330  97.430  -7.880  1.00  0.00           C
ATOM   4362 1HG1 ILE A 352      -8.680  97.710  -8.710  1.00  0.00           H
ATOM   4363 2HG1 ILE A 352      -9.860  96.540  -8.220  1.00  0.00           H
ATOM   4364  CD  ILE A 352      -8.390  96.870  -6.770  1.00  0.00           C
ATOM   4365  HD1 ILE A 352      -7.870  97.640  -6.200  1.00  0.00           H
ATOM   4366  HD2 ILE A 352      -8.940  96.490  -5.910  1.00  0.00           H
ATOM   4367  HD3 ILE A 352      -7.700  96.110  -7.120  1.00  0.00           H
ATOM   4368  C   ILE A 352     -12.430  99.320  -6.280  1.00  0.00           C
ATOM   4369  O   ILE A 352     -13.240  99.550  -7.190  1.00  0.00           O
ATOM   4370  N   LEU A 353     -12.380 100.060  -5.190  1.00  0.00           N
ATOM   4371  H   LEU A 353     -11.610  99.850  -4.580  1.00  0.00           H
ATOM   4372  CA  LEU A 353     -13.380 101.020  -4.620  1.00  0.00           C
ATOM   4373  HA  LEU A 353     -14.300 100.900  -5.190  1.00  0.00           H
ATOM   4374  CB  LEU A 353     -13.630 100.720  -3.090  1.00  0.00           C
ATOM   4375  HB1 LEU A 353     -14.330 101.490  -2.760  1.00  0.00           H
ATOM   4376  HB2 LEU A 353     -12.740 100.870  -2.470  1.00  0.00           H
ATOM   4377  CG  LEU A 353     -14.100  99.320  -2.700  1.00  0.00           C
ATOM   4378  HG  LEU A 353     -13.310  98.610  -2.960  1.00  0.00           H
ATOM   4379  CD1 LEU A 353     -14.190  99.160  -1.180  1.00  0.00           C
ATOM   4380 1HD1 LEU A 353     -13.220  98.850  -0.790  1.00  0.00           H
ATOM   4381 2HD1 LEU A 353     -14.560 100.110  -0.790  1.00  0.00           H
ATOM   4382 3HD1 LEU A 353     -14.900  98.360  -0.990  1.00  0.00           H
ATOM   4383  CD2 LEU A 353     -15.490  98.950  -3.350  1.00  0.00           C
ATOM   4384 1HD2 LEU A 353     -16.290  99.550  -2.940  1.00  0.00           H
ATOM   4385 2HD2 LEU A 353     -15.470  99.120  -4.430  1.00  0.00           H
ATOM   4386 3HD2 LEU A 353     -15.680  97.900  -3.110  1.00  0.00           H
ATOM   4387  C   LEU A 353     -12.880 102.420  -4.770  1.00  0.00           C
ATOM   4388  O   LEU A 353     -13.710 103.330  -5.100  1.00  0.00           O
ATOM   4389  N   GLY A 354     -11.550 102.700  -4.570  1.00  0.00           N
ATOM   4390  H   GLY A 354     -10.960 101.880  -4.520  1.00  0.00           H
ATOM   4391  CA  GLY A 354     -11.000 104.060  -4.800  1.00  0.00           C
ATOM   4392  HA1 GLY A 354     -11.560 104.790  -4.210  1.00  0.00           H
ATOM   4393  HA2 GLY A 354     -10.970 104.320  -5.860  1.00  0.00           H
ATOM   4394  C   GLY A 354      -9.510 104.210  -4.360  1.00  0.00           C
ATOM   4395  O   GLY A 354      -8.910 103.410  -3.660  1.00  0.00           O
ATOM   4396  N   ARG A 355      -8.840 105.250  -4.940  1.00  0.00           N
ATOM   4397  H   ARG A 355      -9.440 105.820  -5.520  1.00  0.00           H
ATOM   4398  CA  ARG A 355      -7.390 105.610  -4.770  1.00  0.00           C
ATOM   4399  HA  ARG A 355      -6.840 104.950  -4.090  1.00  0.00           H
ATOM   4400  CB  ARG A 355      -6.600 105.630  -6.120  1.00  0.00           C
ATOM   4401  HB1 ARG A 355      -5.570 105.830  -5.810  1.00  0.00           H
ATOM   4402  HB2 ARG A 355      -7.150 106.390  -6.670  1.00  0.00           H
ATOM   4403  CG  ARG A 355      -6.620 104.360  -6.960  1.00  0.00           C
ATOM   4404  HG1 ARG A 355      -7.680 104.150  -7.070  1.00  0.00           H
ATOM   4405  HG2 ARG A 355      -6.100 103.540  -6.470  1.00  0.00           H
ATOM   4406  CD  ARG A 355      -6.060 104.580  -8.370  1.00  0.00           C
ATOM   4407  HD1 ARG A 355      -6.610 105.320  -8.940  1.00  0.00           H
ATOM   4408  HD2 ARG A 355      -5.960 103.690  -9.000  1.00  0.00           H
ATOM   4409  NE  ARG A 355      -4.680 105.060  -8.310  1.00  0.00           N
ATOM   4410  HE  ARG A 355      -4.530 106.050  -8.210  1.00  0.00           H
ATOM   4411  CZ  ARG A 355      -3.610 104.350  -8.530  1.00  0.00           C
ATOM   4412  NH1 ARG A 355      -3.540 103.080  -8.360  1.00  0.00           N
ATOM   4413 1HH1 ARG A 355      -4.380 102.560  -8.150  1.00  0.00           H
ATOM   4414 2HH1 ARG A 355      -2.720 102.510  -8.510  1.00  0.00           H
ATOM   4415  NH2 ARG A 355      -2.520 105.030  -8.870  1.00  0.00           N
ATOM   4416 1HH2 ARG A 355      -2.370 106.020  -8.750  1.00  0.00           H
ATOM   4417 2HH2 ARG A 355      -1.660 104.510  -9.000  1.00  0.00           H
ATOM   4418  C   ARG A 355      -7.210 106.980  -4.130  1.00  0.00           C
ATOM   4419  O   ARG A 355      -7.810 107.940  -4.430  1.00  0.00           O
ATOM   4420  N   PHE A 356      -6.190 107.020  -3.260  1.00  0.00           N
ATOM   4421  H   PHE A 356      -5.870 106.110  -2.970  1.00  0.00           H
ATOM   4422  CA  PHE A 356      -5.530 108.220  -2.700  1.00  0.00           C
ATOM   4423  HA  PHE A 356      -6.070 109.110  -3.050  1.00  0.00           H
ATOM   4424  CB  PHE A 356      -5.550 108.170  -1.130  1.00  0.00           C
ATOM   4425  HB1 PHE A 356      -5.180 109.110  -0.710  1.00  0.00           H
ATOM   4426  HB2 PHE A 356      -4.730 107.510  -0.830  1.00  0.00           H
ATOM   4427  CG  PHE A 356      -6.830 107.770  -0.590  1.00  0.00           C
ATOM   4428  CD1 PHE A 356      -7.730 108.770  -0.220  1.00  0.00           C
ATOM   4429  HD1 PHE A 356      -7.400 109.800  -0.230  1.00  0.00           H
ATOM   4430  CE1 PHE A 356      -9.030 108.500   0.150  1.00  0.00           C
ATOM   4431  HE1 PHE A 356      -9.630 109.340   0.470  1.00  0.00           H
ATOM   4432  CZ  PHE A 356      -9.440 107.170   0.230  1.00  0.00           C
ATOM   4433  HZ  PHE A 356     -10.420 107.010   0.640  1.00  0.00           H
ATOM   4434  CE2 PHE A 356      -8.580 106.090  -0.080  1.00  0.00           C
ATOM   4435  HE2 PHE A 356      -8.930 105.090   0.100  1.00  0.00           H
ATOM   4436  CD2 PHE A 356      -7.230 106.400  -0.510  1.00  0.00           C
ATOM   4437  HD2 PHE A 356      -6.630 105.570  -0.830  1.00  0.00           H
ATOM   4438  C   PHE A 356      -4.120 108.210  -3.360  1.00  0.00           C
ATOM   4439  O   PHE A 356      -3.220 107.490  -2.950  1.00  0.00           O
ATOM   4440  N   ASP A 357      -3.930 109.030  -4.410  1.00  0.00           N
ATOM   4441  H   ASP A 357      -4.610 109.740  -4.640  1.00  0.00           H
ATOM   4442  CA  ASP A 357      -2.660 109.280  -5.030  1.00  0.00           C
ATOM   4443  HA  ASP A 357      -2.060 108.380  -4.900  1.00  0.00           H
ATOM   4444  CB  ASP A 357      -2.870 109.470  -6.540  1.00  0.00           C
ATOM   4445  HB1 ASP A 357      -1.990 109.930  -7.000  1.00  0.00           H
ATOM   4446  HB2 ASP A 357      -3.600 110.280  -6.630  1.00  0.00           H
ATOM   4447  CG  ASP A 357      -3.360 108.180  -7.300  1.00  0.00           C
ATOM   4448  OD1 ASP A 357      -2.550 107.680  -8.140  1.00  0.00           O
ATOM   4449  OD2 ASP A 357      -4.510 107.760  -7.170  1.00  0.00           O
ATOM   4450  C   ASP A 357      -1.840 110.420  -4.390  1.00  0.00           C
ATOM   4451  O   ASP A 357      -2.400 111.340  -3.780  1.00  0.00           O
ATOM   4452  N   TYR A 358      -0.560 110.410  -4.490  1.00  0.00           N
ATOM   4453  H   TYR A 358      -0.180 109.660  -5.050  1.00  0.00           H
ATOM   4454  CA  TYR A 358       0.400 111.080  -3.620  1.00  0.00           C
ATOM   4455  HA  TYR A 358       0.160 112.140  -3.620  1.00  0.00           H
ATOM   4456  CB  TYR A 358       0.360 110.670  -2.180  1.00  0.00           C
ATOM   4457  HB1 TYR A 358      -0.570 111.080  -1.770  1.00  0.00           H
ATOM   4458  HB2 TYR A 358       1.190 111.120  -1.630  1.00  0.00           H
ATOM   4459  CG  TYR A 358       0.580 109.140  -1.920  1.00  0.00           C
ATOM   4460  CD1 TYR A 358       1.830 108.630  -2.070  1.00  0.00           C
ATOM   4461  HD1 TYR A 358       2.640 109.250  -2.420  1.00  0.00           H
ATOM   4462  CE1 TYR A 358       2.160 107.300  -1.740  1.00  0.00           C
ATOM   4463  HE1 TYR A 358       3.170 106.970  -1.560  1.00  0.00           H
ATOM   4464  CZ  TYR A 358       1.070 106.430  -1.530  1.00  0.00           C
ATOM   4465  OH  TYR A 358       1.410 105.110  -1.340  1.00  0.00           O
ATOM   4466  HH  TYR A 358       2.190 104.870  -1.860  1.00  0.00           H
ATOM   4467  CE2 TYR A 358      -0.180 106.910  -1.310  1.00  0.00           C
ATOM   4468  HE2 TYR A 358      -0.900 106.180  -0.960  1.00  0.00           H
ATOM   4469  CD2 TYR A 358      -0.480 108.270  -1.530  1.00  0.00           C
ATOM   4470  HD2 TYR A 358      -1.530 108.510  -1.430  1.00  0.00           H
ATOM   4471  C   TYR A 358       1.870 111.040  -4.150  1.00  0.00           C
ATOM   4472  O   TYR A 358       2.080 110.340  -5.140  1.00  0.00           O
ATOM   4473  N   SER A 359       2.880 111.720  -3.430  1.00  0.00           N
ATOM   4474  H   SER A 359       2.710 112.250  -2.580  1.00  0.00           H
ATOM   4475  CA  SER A 359       4.260 111.830  -3.960  1.00  0.00           C
ATOM   4476  HA  SER A 359       4.460 111.090  -4.730  1.00  0.00           H
ATOM   4477  CB  SER A 359       4.440 113.210  -4.680  1.00  0.00           C
ATOM   4478  HB1 SER A 359       3.830 113.260  -5.580  1.00  0.00           H
ATOM   4479  HB2 SER A 359       5.480 113.270  -5.000  1.00  0.00           H
ATOM   4480  OG  SER A 359       4.270 114.390  -3.870  1.00  0.00           O
ATOM   4481  HG  SER A 359       3.310 114.470  -3.930  1.00  0.00           H
ATOM   4482  C   SER A 359       5.310 111.590  -2.940  1.00  0.00           C
ATOM   4483  O   SER A 359       5.040 111.680  -1.720  1.00  0.00           O
ATOM   4484  N   GLN A 360       6.590 111.370  -3.350  1.00  0.00           N
ATOM   4485  H   GLN A 360       6.750 111.280  -4.340  1.00  0.00           H
ATOM   4486  CA  GLN A 360       7.730 111.450  -2.420  1.00  0.00           C
ATOM   4487  HA  GLN A 360       8.600 111.170  -3.020  1.00  0.00           H
ATOM   4488  CB  GLN A 360       7.980 112.930  -1.890  1.00  0.00           C
ATOM   4489  HB1 GLN A 360       8.660 112.950  -1.040  1.00  0.00           H
ATOM   4490  HB2 GLN A 360       6.990 113.260  -1.590  1.00  0.00           H
ATOM   4491  CG  GLN A 360       8.570 113.890  -2.910  1.00  0.00           C
ATOM   4492  HG1 GLN A 360       7.900 114.050  -3.750  1.00  0.00           H
ATOM   4493  HG2 GLN A 360       9.470 113.450  -3.340  1.00  0.00           H
ATOM   4494  CD  GLN A 360       8.850 115.210  -2.360  1.00  0.00           C
ATOM   4495  OE1 GLN A 360       7.980 115.910  -1.870  1.00  0.00           O
ATOM   4496  NE2 GLN A 360      10.090 115.670  -2.310  1.00  0.00           N
ATOM   4497 1HE2 GLN A 360      10.830 115.120  -2.720  1.00  0.00           H
ATOM   4498 2HE2 GLN A 360      10.260 116.590  -1.940  1.00  0.00           H
ATOM   4499  C   GLN A 360       7.680 110.370  -1.350  1.00  0.00           C
ATOM   4500  O   GLN A 360       7.870 110.660  -0.150  1.00  0.00           O
ATOM   4501  N   CYS A 361       7.500 109.180  -1.830  1.00  0.00           N
ATOM   4502  H   CYS A 361       7.620 109.070  -2.830  1.00  0.00           H
ATOM   4503  CA  CYS A 361       7.330 108.070  -0.960  1.00  0.00           C
ATOM   4504  HA  CYS A 361       7.750 108.310   0.020  1.00  0.00           H
ATOM   4505  CB  CYS A 361       5.880 107.660  -0.830  1.00  0.00           C
ATOM   4506  HB1 CYS A 361       5.790 106.670  -0.380  1.00  0.00           H
ATOM   4507  HB2 CYS A 361       5.430 107.700  -1.820  1.00  0.00           H
ATOM   4508  SG  CYS A 361       4.910 108.850   0.150  1.00  0.00           S
ATOM   4509  HG  CYS A 361       5.320 110.010  -0.370  1.00  0.00           H
ATOM   4510  C   CYS A 361       8.270 106.890  -1.430  1.00  0.00           C
ATOM   4511  O   CYS A 361       7.850 105.740  -1.370  1.00  0.00           O
ATOM   4512  N   ASP A 362       9.490 107.160  -1.820  1.00  0.00           N
ATOM   4513  H   ASP A 362       9.670 108.150  -1.910  1.00  0.00           H
ATOM   4514  CA  ASP A 362      10.640 106.220  -2.040  1.00  0.00           C
ATOM   4515  HA  ASP A 362      10.280 105.430  -2.690  1.00  0.00           H
ATOM   4516  CB  ASP A 362      11.860 106.940  -2.650  1.00  0.00           C
ATOM   4517  HB1 ASP A 362      12.600 106.270  -3.100  1.00  0.00           H
ATOM   4518  HB2 ASP A 362      12.450 107.440  -1.880  1.00  0.00           H
ATOM   4519  CG  ASP A 362      11.500 107.950  -3.730  1.00  0.00           C
ATOM   4520  OD1 ASP A 362      12.210 109.000  -3.790  1.00  0.00           O
ATOM   4521  OD2 ASP A 362      10.590 107.690  -4.570  1.00  0.00           O
ATOM   4522  C   ASP A 362      11.220 105.490  -0.800  1.00  0.00           C
ATOM   4523  O   ASP A 362      11.860 104.430  -0.980  1.00  0.00           O
ATOM   4524  N   ILE A 363      11.180 106.130   0.390  1.00  0.00           N
ATOM   4525  H   ILE A 363      10.780 107.060   0.390  1.00  0.00           H
ATOM   4526  CA  ILE A 363      11.580 105.470   1.680  1.00  0.00           C
ATOM   4527  HA  ILE A 363      12.600 105.180   1.450  1.00  0.00           H
ATOM   4528  CB  ILE A 363      11.780 106.550   2.770  1.00  0.00           C
ATOM   4529  HB  ILE A 363      11.010 107.310   2.610  1.00  0.00           H
ATOM   4530  CG2 ILE A 363      11.580 106.050   4.190  1.00  0.00           C
ATOM   4531 1HG2 ILE A 363      11.490 106.840   4.930  1.00  0.00           H
ATOM   4532 2HG2 ILE A 363      10.710 105.390   4.270  1.00  0.00           H
ATOM   4533 3HG2 ILE A 363      12.430 105.460   4.520  1.00  0.00           H
ATOM   4534  CG1 ILE A 363      13.150 107.190   2.730  1.00  0.00           C
ATOM   4535 1HG1 ILE A 363      13.960 106.470   2.830  1.00  0.00           H
ATOM   4536 2HG1 ILE A 363      13.280 107.920   3.530  1.00  0.00           H
ATOM   4537  CD  ILE A 363      13.410 107.900   1.370  1.00  0.00           C
ATOM   4538  HD1 ILE A 363      13.590 107.220   0.530  1.00  0.00           H
ATOM   4539  HD2 ILE A 363      12.530 108.510   1.180  1.00  0.00           H
ATOM   4540  HD3 ILE A 363      14.160 108.670   1.530  1.00  0.00           H
ATOM   4541  C   ILE A 363      10.770 104.150   1.930  1.00  0.00           C
ATOM   4542  O   ILE A 363       9.680 103.980   1.390  1.00  0.00           O
ATOM   4543  N   TRP A 364      11.360 103.240   2.750  1.00  0.00           N
ATOM   4544  H   TRP A 364      12.220 103.540   3.190  1.00  0.00           H
ATOM   4545  CA  TRP A 364      10.690 101.980   3.070  1.00  0.00           C
ATOM   4546  HA  TRP A 364      10.120 101.760   2.170  1.00  0.00           H
ATOM   4547  CB  TRP A 364      11.690 100.780   3.250  1.00  0.00           C
ATOM   4548  HB1 TRP A 364      11.140  99.880   3.510  1.00  0.00           H
ATOM   4549  HB2 TRP A 364      12.300 100.960   4.140  1.00  0.00           H
ATOM   4550  CG  TRP A 364      12.500 100.470   1.990  1.00  0.00           C
ATOM   4551  CD1 TRP A 364      13.790 100.840   1.690  1.00  0.00           C
ATOM   4552  HD1 TRP A 364      14.480 101.460   2.250  1.00  0.00           H
ATOM   4553  NE1 TRP A 364      14.030 100.370   0.420  1.00  0.00           N
ATOM   4554  HE1 TRP A 364      14.860 100.590  -0.100  1.00  0.00           H
ATOM   4555  CE2 TRP A 364      13.000  99.590  -0.110  1.00  0.00           C
ATOM   4556  CZ2 TRP A 364      12.850  98.880  -1.350  1.00  0.00           C
ATOM   4557  HZ2 TRP A 364      13.580  98.940  -2.140  1.00  0.00           H
ATOM   4558  CH2 TRP A 364      11.630  98.190  -1.510  1.00  0.00           C
ATOM   4559  HH2 TRP A 364      11.560  97.720  -2.480  1.00  0.00           H
ATOM   4560  CZ3 TRP A 364      10.600  98.150  -0.520  1.00  0.00           C
ATOM   4561  HZ3 TRP A 364       9.640  97.680  -0.710  1.00  0.00           H
ATOM   4562  CE3 TRP A 364      10.820  98.930   0.650  1.00  0.00           C
ATOM   4563  HE3 TRP A 364      10.050  99.070   1.400  1.00  0.00           H
ATOM   4564  CD2 TRP A 364      12.020  99.630   0.860  1.00  0.00           C
ATOM   4565  C   TRP A 364       9.690 102.100   4.220  1.00  0.00           C
ATOM   4566  O   TRP A 364      10.090 102.580   5.280  1.00  0.00           O
ATOM   4567  N   TYR A 365       8.500 101.500   4.080  1.00  0.00           N
ATOM   4568  H   TYR A 365       8.340 100.980   3.230  1.00  0.00           H
ATOM   4569  CA  TYR A 365       7.670 101.120   5.220  1.00  0.00           C
ATOM   4570  HA  TYR A 365       6.760 100.770   4.730  1.00  0.00           H
ATOM   4571  CB  TYR A 365       8.210  99.970   6.050  1.00  0.00           C
ATOM   4572  HB1 TYR A 365       7.400  99.580   6.650  1.00  0.00           H
ATOM   4573  HB2 TYR A 365       8.880 100.460   6.760  1.00  0.00           H
ATOM   4574  CG  TYR A 365       8.940  98.790   5.300  1.00  0.00           C
ATOM   4575  CD1 TYR A 365       8.700  98.410   3.950  1.00  0.00           C
ATOM   4576  HD1 TYR A 365       8.030  98.950   3.300  1.00  0.00           H
ATOM   4577  CE1 TYR A 365       9.310  97.230   3.430  1.00  0.00           C
ATOM   4578  HE1 TYR A 365       9.100  96.830   2.450  1.00  0.00           H
ATOM   4579  CZ  TYR A 365      10.250  96.490   4.230  1.00  0.00           C
ATOM   4580  OH  TYR A 365      10.830  95.390   3.600  1.00  0.00           O
ATOM   4581  HH  TYR A 365      10.830  95.400   2.640  1.00  0.00           H
ATOM   4582  CE2 TYR A 365      10.570  97.000   5.510  1.00  0.00           C
ATOM   4583  HE2 TYR A 365      11.330  96.550   6.130  1.00  0.00           H
ATOM   4584  CD2 TYR A 365       9.950  98.130   6.010  1.00  0.00           C
ATOM   4585  HD2 TYR A 365      10.230  98.540   6.970  1.00  0.00           H
ATOM   4586  C   TYR A 365       7.040 102.310   5.990  1.00  0.00           C
ATOM   4587  O   TYR A 365       6.590 102.080   7.070  1.00  0.00           O
ATOM   4588  N   MET A 366       6.890 103.440   5.310  1.00  0.00           N
ATOM   4589  H   MET A 366       7.250 103.400   4.370  1.00  0.00           H
ATOM   4590  CA  MET A 366       6.210 104.730   5.730  1.00  0.00           C
ATOM   4591  HA  MET A 366       6.680 105.200   6.590  1.00  0.00           H
ATOM   4592  CB  MET A 366       6.340 105.750   4.570  1.00  0.00           C
ATOM   4593  HB1 MET A 366       5.750 106.590   4.950  1.00  0.00           H
ATOM   4594  HB2 MET A 366       5.900 105.270   3.700  1.00  0.00           H
ATOM   4595  CG  MET A 366       7.800 106.240   4.410  1.00  0.00           C
ATOM   4596  HG1 MET A 366       8.550 105.470   4.620  1.00  0.00           H
ATOM   4597  HG2 MET A 366       8.040 107.060   5.090  1.00  0.00           H
ATOM   4598  SD  MET A 366       8.070 106.860   2.770  1.00  0.00           S
ATOM   4599  CE  MET A 366       7.390 108.560   2.930  1.00  0.00           C
ATOM   4600  HE1 MET A 366       8.110 109.160   3.480  1.00  0.00           H
ATOM   4601  HE2 MET A 366       7.250 108.970   1.930  1.00  0.00           H
ATOM   4602  HE3 MET A 366       6.500 108.530   3.550  1.00  0.00           H
ATOM   4603  C   MET A 366       4.710 104.380   6.020  1.00  0.00           C
ATOM   4604  O   MET A 366       3.880 104.190   5.140  1.00  0.00           O
ATOM   4605  N   ARG A 367       4.420 104.310   7.360  1.00  0.00           N
ATOM   4606  H   ARG A 367       5.060 104.580   8.100  1.00  0.00           H
ATOM   4607  CA  ARG A 367       3.050 103.920   7.940  1.00  0.00           C
ATOM   4608  HA  ARG A 367       2.850 102.980   7.430  1.00  0.00           H
ATOM   4609  CB  ARG A 367       3.280 103.690   9.430  1.00  0.00           C
ATOM   4610  HB1 ARG A 367       2.380 103.990   9.980  1.00  0.00           H
ATOM   4611  HB2 ARG A 367       4.020 104.430   9.730  1.00  0.00           H
ATOM   4612  CG  ARG A 367       3.760 102.230   9.640  1.00  0.00           C
ATOM   4613  HG1 ARG A 367       4.350 102.190  10.560  1.00  0.00           H
ATOM   4614  HG2 ARG A 367       4.420 101.900   8.840  1.00  0.00           H
ATOM   4615  CD  ARG A 367       2.600 101.170   9.720  1.00  0.00           C
ATOM   4616  HD1 ARG A 367       2.190 101.010   8.720  1.00  0.00           H
ATOM   4617  HD2 ARG A 367       1.720 101.560  10.230  1.00  0.00           H
ATOM   4618  NE  ARG A 367       2.930  99.880  10.380  1.00  0.00           N
ATOM   4619  HE  ARG A 367       3.330  99.880  11.310  1.00  0.00           H
ATOM   4620  CZ  ARG A 367       3.060  98.680   9.690  1.00  0.00           C
ATOM   4621  NH1 ARG A 367       2.910  98.540   8.410  1.00  0.00           N
ATOM   4622 1HH1 ARG A 367       3.180  99.370   7.890  1.00  0.00           H
ATOM   4623 2HH1 ARG A 367       2.910  97.690   7.870  1.00  0.00           H
ATOM   4624  NH2 ARG A 367       3.480  97.680  10.400  1.00  0.00           N
ATOM   4625 1HH2 ARG A 367       3.680  97.780  11.390  1.00  0.00           H
ATOM   4626 2HH2 ARG A 367       3.560  96.760   9.990  1.00  0.00           H
ATOM   4627  C   ARG A 367       2.000 105.060   7.660  1.00  0.00           C
ATOM   4628  O   ARG A 367       2.220 106.120   8.280  1.00  0.00           O
ATOM   4629  N   PHE A 368       0.950 104.770   6.890  1.00  0.00           N
ATOM   4630  H   PHE A 368       0.740 103.800   6.710  1.00  0.00           H
ATOM   4631  CA  PHE A 368      -0.230 105.620   6.900  1.00  0.00           C
ATOM   4632  HA  PHE A 368       0.190 106.630   6.840  1.00  0.00           H
ATOM   4633  CB  PHE A 368      -1.120 105.440   5.660  1.00  0.00           C
ATOM   4634  HB1 PHE A 368      -0.630 105.780   4.750  1.00  0.00           H
ATOM   4635  HB2 PHE A 368      -1.870 106.190   5.910  1.00  0.00           H
ATOM   4636  CG  PHE A 368      -1.950 104.120   5.600  1.00  0.00           C
ATOM   4637  CD1 PHE A 368      -3.220 104.110   6.180  1.00  0.00           C
ATOM   4638  HD1 PHE A 368      -3.470 104.950   6.800  1.00  0.00           H
ATOM   4639  CE1 PHE A 368      -4.100 102.960   6.060  1.00  0.00           C
ATOM   4640  HE1 PHE A 368      -5.020 102.930   6.620  1.00  0.00           H
ATOM   4641  CZ  PHE A 368      -3.590 101.800   5.440  1.00  0.00           C
ATOM   4642  HZ  PHE A 368      -4.310 100.990   5.400  1.00  0.00           H
ATOM   4643  CE2 PHE A 368      -2.340 101.800   4.730  1.00  0.00           C
ATOM   4644  HE2 PHE A 368      -2.170 100.930   4.120  1.00  0.00           H
ATOM   4645  CD2 PHE A 368      -1.510 102.990   4.800  1.00  0.00           C
ATOM   4646  HD2 PHE A 368      -0.540 103.090   4.340  1.00  0.00           H
ATOM   4647  C   PHE A 368      -1.020 105.470   8.190  1.00  0.00           C
ATOM   4648  O   PHE A 368      -0.840 104.520   8.910  1.00  0.00           O
ATOM   4649  N   SER A 369      -1.890 106.400   8.500  1.00  0.00           N
ATOM   4650  H   SER A 369      -1.870 107.230   7.920  1.00  0.00           H
ATOM   4651  CA  SER A 369      -2.800 106.380   9.640  1.00  0.00           C
ATOM   4652  HA  SER A 369      -3.040 105.330   9.780  1.00  0.00           H
ATOM   4653  CB  SER A 369      -2.060 107.020  10.800  1.00  0.00           C
ATOM   4654  HB1 SER A 369      -1.920 108.090  10.660  1.00  0.00           H
ATOM   4655  HB2 SER A 369      -1.010 106.730  10.850  1.00  0.00           H
ATOM   4656  OG  SER A 369      -2.760 106.790  12.030  1.00  0.00           O
ATOM   4657  HG  SER A 369      -2.080 106.300  12.500  1.00  0.00           H
ATOM   4658  C   SER A 369      -4.220 106.880   9.350  1.00  0.00           C
ATOM   4659  O   SER A 369      -4.490 107.670   8.460  1.00  0.00           O
ATOM   4660  N   MET A 370      -5.250 106.390  10.170  1.00  0.00           N
ATOM   4661  H   MET A 370      -4.980 105.890  11.000  1.00  0.00           H
ATOM   4662  CA  MET A 370      -6.640 106.850  10.180  1.00  0.00           C
ATOM   4663  HA  MET A 370      -6.750 107.810   9.670  1.00  0.00           H
ATOM   4664  CB  MET A 370      -7.480 105.800   9.420  1.00  0.00           C
ATOM   4665  HB1 MET A 370      -7.050 105.470   8.470  1.00  0.00           H
ATOM   4666  HB2 MET A 370      -8.390 106.330   9.150  1.00  0.00           H
ATOM   4667  CG  MET A 370      -7.760 104.500  10.170  1.00  0.00           C
ATOM   4668  HG1 MET A 370      -8.480 104.580  10.990  1.00  0.00           H
ATOM   4669  HG2 MET A 370      -6.830 104.250  10.680  1.00  0.00           H
ATOM   4670  SD  MET A 370      -8.250 103.130   8.980  1.00  0.00           S
ATOM   4671  CE  MET A 370      -9.910 103.680   8.430  1.00  0.00           C
ATOM   4672  HE1 MET A 370      -9.750 104.320   7.570  1.00  0.00           H
ATOM   4673  HE2 MET A 370     -10.560 102.870   8.090  1.00  0.00           H
ATOM   4674  HE3 MET A 370     -10.490 104.210   9.190  1.00  0.00           H
ATOM   4675  C   MET A 370      -7.160 107.060  11.620  1.00  0.00           C
ATOM   4676  O   MET A 370      -6.420 106.800  12.560  1.00  0.00           O
ATOM   4677  N   ASP A 371      -8.290 107.690  11.940  1.00  0.00           N
ATOM   4678  H   ASP A 371      -8.860 107.910  11.130  1.00  0.00           H
ATOM   4679  CA  ASP A 371      -8.720 107.990  13.300  1.00  0.00           C
ATOM   4680  HA  ASP A 371      -7.850 108.170  13.930  1.00  0.00           H
ATOM   4681  CB  ASP A 371      -9.500 109.290  13.370  1.00  0.00           C
ATOM   4682  HB1 ASP A 371      -8.910 110.030  12.820  1.00  0.00           H
ATOM   4683  HB2 ASP A 371      -9.700 109.700  14.360  1.00  0.00           H
ATOM   4684  CG  ASP A 371     -10.890 109.310  12.700  1.00  0.00           C
ATOM   4685  OD1 ASP A 371     -11.850 109.450  13.430  1.00  0.00           O
ATOM   4686  OD2 ASP A 371     -10.980 109.130  11.480  1.00  0.00           O
ATOM   4687  C   ASP A 371      -9.620 106.870  13.860  1.00  0.00           C
ATOM   4688  O   ASP A 371     -10.170 106.020  13.170  1.00  0.00           O
ATOM   4689  N   PHE A 372      -9.980 106.900  15.160  1.00  0.00           N
ATOM   4690  H   PHE A 372      -9.300 107.400  15.720  1.00  0.00           H
ATOM   4691  CA  PHE A 372     -10.800 105.940  15.810  1.00  0.00           C
ATOM   4692  HA  PHE A 372     -10.220 105.020  15.720  1.00  0.00           H
ATOM   4693  CB  PHE A 372     -10.810 106.400  17.240  1.00  0.00           C
ATOM   4694  HB1 PHE A 372     -11.310 107.370  17.300  1.00  0.00           H
ATOM   4695  HB2 PHE A 372      -9.760 106.460  17.500  1.00  0.00           H
ATOM   4696  CG  PHE A 372     -11.500 105.420  18.140  1.00  0.00           C
ATOM   4697  CD1 PHE A 372     -10.780 104.430  18.830  1.00  0.00           C
ATOM   4698  HD1 PHE A 372      -9.710 104.420  18.710  1.00  0.00           H
ATOM   4699  CE1 PHE A 372     -11.430 103.510  19.680  1.00  0.00           C
ATOM   4700  HE1 PHE A 372     -10.860 102.760  20.220  1.00  0.00           H
ATOM   4701  CZ  PHE A 372     -12.760 103.680  19.960  1.00  0.00           C
ATOM   4702  HZ  PHE A 372     -13.230 103.070  20.730  1.00  0.00           H
ATOM   4703  CE2 PHE A 372     -13.470 104.730  19.410  1.00  0.00           C
ATOM   4704  HE2 PHE A 372     -14.530 104.860  19.590  1.00  0.00           H
ATOM   4705  CD2 PHE A 372     -12.870 105.560  18.470  1.00  0.00           C
ATOM   4706  HD2 PHE A 372     -13.380 106.310  17.890  1.00  0.00           H
ATOM   4707  C   PHE A 372     -12.250 105.870  15.300  1.00  0.00           C
ATOM   4708  O   PHE A 372     -12.840 104.800  15.450  1.00  0.00           O
ATOM   4709  N   TRP A 373     -12.810 106.950  14.790  1.00  0.00           N
ATOM   4710  H   TRP A 373     -12.280 107.780  14.560  1.00  0.00           H
ATOM   4711  CA  TRP A 373     -14.150 106.980  14.180  1.00  0.00           C
ATOM   4712  HA  TRP A 373     -14.730 106.100  14.480  1.00  0.00           H
ATOM   4713  CB  TRP A 373     -14.970 108.180  14.750  1.00  0.00           C
ATOM   4714  HB1 TRP A 373     -15.930 108.350  14.260  1.00  0.00           H
ATOM   4715  HB2 TRP A 373     -14.280 109.000  14.530  1.00  0.00           H
ATOM   4716  CG  TRP A 373     -15.270 108.080  16.200  1.00  0.00           C
ATOM   4717  CD1 TRP A 373     -14.800 108.850  17.220  1.00  0.00           C
ATOM   4718  HD1 TRP A 373     -14.070 109.630  17.070  1.00  0.00           H
ATOM   4719  NE1 TRP A 373     -15.210 108.430  18.480  1.00  0.00           N
ATOM   4720  HE1 TRP A 373     -14.860 108.710  19.380  1.00  0.00           H
ATOM   4721  CE2 TRP A 373     -16.050 107.360  18.300  1.00  0.00           C
ATOM   4722  CZ2 TRP A 373     -16.880 106.680  19.230  1.00  0.00           C
ATOM   4723  HZ2 TRP A 373     -16.870 106.950  20.280  1.00  0.00           H
ATOM   4724  CH2 TRP A 373     -17.920 105.910  18.760  1.00  0.00           C
ATOM   4725  HH2 TRP A 373     -18.560 105.520  19.540  1.00  0.00           H
ATOM   4726  CZ3 TRP A 373     -18.090 105.660  17.390  1.00  0.00           C
ATOM   4727  HZ3 TRP A 373     -18.860 105.030  16.960  1.00  0.00           H
ATOM   4728  CE3 TRP A 373     -17.140 106.160  16.500  1.00  0.00           C
ATOM   4729  HE3 TRP A 373     -17.250 106.060  15.430  1.00  0.00           H
ATOM   4730  CD2 TRP A 373     -16.210 107.150  16.850  1.00  0.00           C
ATOM   4731  C   TRP A 373     -14.140 106.760  12.690  1.00  0.00           C
ATOM   4732  O   TRP A 373     -15.220 106.790  12.060  1.00  0.00           O
ATOM   4733  N   GLN A 374     -13.020 106.500  12.030  1.00  0.00           N
ATOM   4734  H   GLN A 374     -12.220 106.280  12.610  1.00  0.00           H
ATOM   4735  CA  GLN A 374     -12.900 106.090  10.620  1.00  0.00           C
ATOM   4736  HA  GLN A 374     -11.880 105.780  10.430  1.00  0.00           H
ATOM   4737  CB  GLN A 374     -13.720 104.730  10.350  1.00  0.00           C
ATOM   4738  HB1 GLN A 374     -13.240 104.270   9.490  1.00  0.00           H
ATOM   4739  HB2 GLN A 374     -14.700 105.070  10.030  1.00  0.00           H
ATOM   4740  CG  GLN A 374     -13.880 103.680  11.380  1.00  0.00           C
ATOM   4741  HG1 GLN A 374     -14.820 103.850  11.910  1.00  0.00           H
ATOM   4742  HG2 GLN A 374     -13.050 103.780  12.080  1.00  0.00           H
ATOM   4743  CD  GLN A 374     -13.970 102.250  10.870  1.00  0.00           C
ATOM   4744  OE1 GLN A 374     -15.030 101.840  10.470  1.00  0.00           O
ATOM   4745  NE2 GLN A 374     -12.900 101.500  10.850  1.00  0.00           N
ATOM   4746 1HE2 GLN A 374     -12.010 101.810  11.200  1.00  0.00           H
ATOM   4747 2HE2 GLN A 374     -12.950 100.520  10.580  1.00  0.00           H
ATOM   4748  C   GLN A 374     -13.270 107.230   9.690  1.00  0.00           C
ATOM   4749  O   GLN A 374     -13.670 107.010   8.530  1.00  0.00           O
ATOM   4750  N   LYS A 375     -13.270 108.480  10.170  1.00  0.00           N
ATOM   4751  H   LYS A 375     -12.730 108.550  11.030  1.00  0.00           H
ATOM   4752  CA  LYS A 375     -13.540 109.640   9.320  1.00  0.00           C
ATOM   4753  HA  LYS A 375     -14.390 109.440   8.670  1.00  0.00           H
ATOM   4754  CB  LYS A 375     -13.910 110.810  10.170  1.00  0.00           C
ATOM   4755  HB1 LYS A 375     -14.210 111.590   9.460  1.00  0.00           H
ATOM   4756  HB2 LYS A 375     -13.020 111.190  10.660  1.00  0.00           H
ATOM   4757  CG  LYS A 375     -15.120 110.570  11.120  1.00  0.00           C
ATOM   4758  HG1 LYS A 375     -15.290 111.520  11.620  1.00  0.00           H
ATOM   4759  HG2 LYS A 375     -14.940 109.920  11.970  1.00  0.00           H
ATOM   4760  CD  LYS A 375     -16.440 110.060  10.490  1.00  0.00           C
ATOM   4761  HD1 LYS A 375     -16.170 109.160   9.940  1.00  0.00           H
ATOM   4762  HD2 LYS A 375     -16.930 110.740   9.800  1.00  0.00           H
ATOM   4763  CE  LYS A 375     -17.470 109.740  11.620  1.00  0.00           C
ATOM   4764  HE1 LYS A 375     -17.210 110.410  12.450  1.00  0.00           H
ATOM   4765  HE2 LYS A 375     -17.150 108.760  11.960  1.00  0.00           H
ATOM   4766  NZ  LYS A 375     -18.920 109.790  11.240  1.00  0.00           N
ATOM   4767  HZ1 LYS A 375     -19.210 110.740  11.080  1.00  0.00           H
ATOM   4768  HZ2 LYS A 375     -19.060 109.220  10.420  1.00  0.00           H
ATOM   4769  HZ3 LYS A 375     -19.560 109.420  11.920  1.00  0.00           H
ATOM   4770  C   LYS A 375     -12.410 110.170   8.360  1.00  0.00           C
ATOM   4771  O   LYS A 375     -12.810 110.800   7.400  1.00  0.00           O
ATOM   4772  N   MET A 376     -11.160 109.970   8.630  1.00  0.00           N
ATOM   4773  H   MET A 376     -10.940 109.530   9.510  1.00  0.00           H
ATOM   4774  CA  MET A 376     -10.040 110.640   7.940  1.00  0.00           C
ATOM   4775  HA  MET A 376     -10.290 110.940   6.920  1.00  0.00           H
ATOM   4776  CB  MET A 376      -9.710 112.080   8.570  1.00  0.00           C
ATOM   4777  HB1 MET A 376     -10.590 112.720   8.520  1.00  0.00           H
ATOM   4778  HB2 MET A 376      -8.960 112.540   7.920  1.00  0.00           H
ATOM   4779  CG  MET A 376      -9.190 111.990  10.030  1.00  0.00           C
ATOM   4780  HG1 MET A 376      -8.340 111.320  10.160  1.00  0.00           H
ATOM   4781  HG2 MET A 376      -9.890 111.470  10.670  1.00  0.00           H
ATOM   4782  SD  MET A 376      -8.970 113.580  10.830  1.00  0.00           S
ATOM   4783  CE  MET A 376     -10.740 114.050  10.840  1.00  0.00           C
ATOM   4784  HE1 MET A 376     -11.380 113.170  10.950  1.00  0.00           H
ATOM   4785  HE2 MET A 376     -10.960 114.730  11.660  1.00  0.00           H
ATOM   4786  HE3 MET A 376     -11.060 114.640   9.980  1.00  0.00           H
ATOM   4787  C   MET A 376      -8.740 109.840   7.810  1.00  0.00           C
ATOM   4788  O   MET A 376      -8.650 108.820   8.460  1.00  0.00           O
ATOM   4789  N   LEU A 377      -7.840 110.250   6.950  1.00  0.00           N
ATOM   4790  H   LEU A 377      -8.050 111.030   6.340  1.00  0.00           H
ATOM   4791  CA  LEU A 377      -6.570 109.420   6.640  1.00  0.00           C
ATOM   4792  HA  LEU A 377      -6.290 108.760   7.460  1.00  0.00           H
ATOM   4793  CB  LEU A 377      -7.030 108.630   5.350  1.00  0.00           C
ATOM   4794  HB1 LEU A 377      -7.570 109.310   4.700  1.00  0.00           H
ATOM   4795  HB2 LEU A 377      -7.760 107.860   5.620  1.00  0.00           H
ATOM   4796  CG  LEU A 377      -5.920 108.020   4.460  1.00  0.00           C
ATOM   4797  HG  LEU A 377      -4.970 108.550   4.400  1.00  0.00           H
ATOM   4798  CD1 LEU A 377      -5.640 106.580   4.940  1.00  0.00           C
ATOM   4799 1HD1 LEU A 377      -5.520 106.520   6.030  1.00  0.00           H
ATOM   4800 2HD1 LEU A 377      -6.360 105.910   4.470  1.00  0.00           H
ATOM   4801 3HD1 LEU A 377      -4.640 106.290   4.640  1.00  0.00           H
ATOM   4802  CD2 LEU A 377      -6.460 107.900   3.010  1.00  0.00           C
ATOM   4803 1HD2 LEU A 377      -7.460 107.470   2.980  1.00  0.00           H
ATOM   4804 2HD2 LEU A 377      -6.510 108.930   2.640  1.00  0.00           H
ATOM   4805 3HD2 LEU A 377      -5.740 107.330   2.420  1.00  0.00           H
ATOM   4806  C   LEU A 377      -5.400 110.350   6.360  1.00  0.00           C
ATOM   4807  O   LEU A 377      -5.530 111.390   5.750  1.00  0.00           O
ATOM   4808  N   ALA A 378      -4.220 109.840   6.590  1.00  0.00           N
ATOM   4809  H   ALA A 378      -4.290 108.990   7.140  1.00  0.00           H
ATOM   4810  CA  ALA A 378      -2.990 110.620   6.590  1.00  0.00           C
ATOM   4811  HA  ALA A 378      -3.140 111.290   5.750  1.00  0.00           H
ATOM   4812  CB  ALA A 378      -2.990 111.280   7.950  1.00  0.00           C
ATOM   4813  HB1 ALA A 378      -3.590 112.190   7.990  1.00  0.00           H
ATOM   4814  HB2 ALA A 378      -3.240 110.620   8.780  1.00  0.00           H
ATOM   4815  HB3 ALA A 378      -1.970 111.600   8.130  1.00  0.00           H
ATOM   4816  C   ALA A 378      -1.650 109.890   6.290  1.00  0.00           C
ATOM   4817  O   ALA A 378      -1.550 108.730   6.630  1.00  0.00           O
ATOM   4818  N   LEU A 379      -0.780 110.590   5.590  1.00  0.00           N
ATOM   4819  H   LEU A 379      -1.120 111.490   5.260  1.00  0.00           H
ATOM   4820  CA  LEU A 379       0.640 110.120   5.430  1.00  0.00           C
ATOM   4821  HA  LEU A 379       0.850 109.520   6.320  1.00  0.00           H
ATOM   4822  CB  LEU A 379       0.690 109.400   4.030  1.00  0.00           C
ATOM   4823  HB1 LEU A 379       0.490 110.170   3.280  1.00  0.00           H
ATOM   4824  HB2 LEU A 379      -0.050 108.610   3.970  1.00  0.00           H
ATOM   4825  CG  LEU A 379       2.010 108.750   3.700  1.00  0.00           C
ATOM   4826  HG  LEU A 379       2.780 109.500   3.860  1.00  0.00           H
ATOM   4827  CD1 LEU A 379       2.330 107.550   4.570  1.00  0.00           C
ATOM   4828 1HD1 LEU A 379       2.460 107.830   5.610  1.00  0.00           H
ATOM   4829 2HD1 LEU A 379       1.470 106.890   4.430  1.00  0.00           H
ATOM   4830 3HD1 LEU A 379       3.260 107.100   4.220  1.00  0.00           H
ATOM   4831  CD2 LEU A 379       1.900 108.320   2.230  1.00  0.00           C
ATOM   4832 1HD2 LEU A 379       1.770 109.170   1.560  1.00  0.00           H
ATOM   4833 2HD2 LEU A 379       2.780 107.730   1.960  1.00  0.00           H
ATOM   4834 3HD2 LEU A 379       1.040 107.680   2.070  1.00  0.00           H
ATOM   4835  C   LEU A 379       1.610 111.270   5.510  1.00  0.00           C
ATOM   4836  O   LEU A 379       1.400 112.400   5.010  1.00  0.00           O
ATOM   4837  N   GLY A 380       2.760 111.050   6.180  1.00  0.00           N
ATOM   4838  H   GLY A 380       2.920 110.150   6.600  1.00  0.00           H
ATOM   4839  CA  GLY A 380       3.960 111.870   6.120  1.00  0.00           C
ATOM   4840  HA1 GLY A 380       4.550 111.860   7.030  1.00  0.00           H
ATOM   4841  HA2 GLY A 380       3.700 112.900   5.870  1.00  0.00           H
ATOM   4842  C   GLY A 380       4.890 111.360   4.990  1.00  0.00           C
ATOM   4843  O   GLY A 380       4.970 110.120   4.840  1.00  0.00           O
ATOM   4844  N   ASN A 381       5.540 112.220   4.240  1.00  0.00           N
ATOM   4845  H   ASN A 381       5.260 113.180   4.380  1.00  0.00           H
ATOM   4846  CA  ASN A 381       6.390 111.960   3.130  1.00  0.00           C
ATOM   4847  HA  ASN A 381       6.160 110.950   2.790  1.00  0.00           H
ATOM   4848  CB  ASN A 381       6.000 112.910   1.980  1.00  0.00           C
ATOM   4849  HB1 ASN A 381       4.920 112.980   1.880  1.00  0.00           H
ATOM   4850  HB2 ASN A 381       6.300 112.390   1.070  1.00  0.00           H
ATOM   4851  CG  ASN A 381       6.690 114.270   1.850  1.00  0.00           C
ATOM   4852  OD1 ASN A 381       7.390 114.760   2.740  1.00  0.00           O
ATOM   4853  ND2 ASN A 381       6.620 114.790   0.620  1.00  0.00           N
ATOM   4854 1HD2 ASN A 381       5.920 114.480  -0.040  1.00  0.00           H
ATOM   4855 2HD2 ASN A 381       6.980 115.700   0.380  1.00  0.00           H
ATOM   4856  C   ASN A 381       7.830 111.970   3.510  1.00  0.00           C
ATOM   4857  O   ASN A 381       8.190 112.230   4.650  1.00  0.00           O
ATOM   4858  N   GLN A 382       8.750 111.650   2.530  1.00  0.00           N
ATOM   4859  H   GLN A 382       8.460 111.340   1.620  1.00  0.00           H
ATOM   4860  CA  GLN A 382      10.220 111.550   2.800  1.00  0.00           C
ATOM   4861  HA  GLN A 382      10.400 110.990   3.710  1.00  0.00           H
ATOM   4862  CB  GLN A 382      10.900 110.750   1.650  1.00  0.00           C
ATOM   4863  HB1 GLN A 382      10.260 109.880   1.510  1.00  0.00           H
ATOM   4864  HB2 GLN A 382      11.790 110.270   2.070  1.00  0.00           H
ATOM   4865  CG  GLN A 382      11.190 111.390   0.340  1.00  0.00           C
ATOM   4866  HG1 GLN A 382      11.960 112.160   0.440  1.00  0.00           H
ATOM   4867  HG2 GLN A 382      10.340 111.740  -0.240  1.00  0.00           H
ATOM   4868  CD  GLN A 382      11.690 110.430  -0.700  1.00  0.00           C
ATOM   4869  OE1 GLN A 382      11.150 109.370  -0.900  1.00  0.00           O
ATOM   4870  NE2 GLN A 382      12.620 110.860  -1.540  1.00  0.00           N
ATOM   4871 1HE2 GLN A 382      13.020 111.780  -1.440  1.00  0.00           H
ATOM   4872 2HE2 GLN A 382      12.790 110.210  -2.300  1.00  0.00           H
ATOM   4873  C   GLN A 382      10.940 112.930   2.980  1.00  0.00           C
ATOM   4874  O   GLN A 382      12.110 112.860   3.480  1.00  0.00           O
ATOM   4875  N   VAL A 383      10.210 114.070   2.780  1.00  0.00           N
ATOM   4876  H   VAL A 383       9.210 114.030   2.640  1.00  0.00           H
ATOM   4877  CA  VAL A 383      10.750 115.430   3.110  1.00  0.00           C
ATOM   4878  HA  VAL A 383      11.720 115.300   3.600  1.00  0.00           H
ATOM   4879  CB  VAL A 383      11.030 116.150   1.830  1.00  0.00           C
ATOM   4880  HB  VAL A 383      11.640 117.010   2.110  1.00  0.00           H
ATOM   4881  CG1 VAL A 383      11.820 115.330   0.760  1.00  0.00           C
ATOM   4882 1HG1 VAL A 383      11.180 114.520   0.390  1.00  0.00           H
ATOM   4883 2HG1 VAL A 383      12.060 115.940  -0.110  1.00  0.00           H
ATOM   4884 3HG1 VAL A 383      12.770 114.960   1.150  1.00  0.00           H
ATOM   4885  CG2 VAL A 383       9.760 116.740   1.190  1.00  0.00           C
ATOM   4886 1HG2 VAL A 383       9.180 115.840   0.970  1.00  0.00           H
ATOM   4887 2HG2 VAL A 383       9.240 117.510   1.760  1.00  0.00           H
ATOM   4888 3HG2 VAL A 383       9.940 117.330   0.290  1.00  0.00           H
ATOM   4889  C   VAL A 383      10.010 116.180   4.210  1.00  0.00           C
ATOM   4890  O   VAL A 383       9.910 117.400   4.210  1.00  0.00           O
ATOM   4891  N   GLY A 384       9.430 115.430   5.090  1.00  0.00           N
ATOM   4892  H   GLY A 384       9.280 114.440   4.930  1.00  0.00           H
ATOM   4893  CA  GLY A 384       8.880 116.130   6.260  1.00  0.00           C
ATOM   4894  HA1 GLY A 384       9.540 116.930   6.590  1.00  0.00           H
ATOM   4895  HA2 GLY A 384       8.730 115.450   7.110  1.00  0.00           H
ATOM   4896  C   GLY A 384       7.460 116.770   6.050  1.00  0.00           C
ATOM   4897  O   GLY A 384       6.940 117.380   6.980  1.00  0.00           O
ATOM   4898  N   LYS A 385       6.900 116.650   4.820  1.00  0.00           N
ATOM   4899  H   LYS A 385       7.390 116.120   4.120  1.00  0.00           H
ATOM   4900  CA  LYS A 385       5.560 117.240   4.490  1.00  0.00           C
ATOM   4901  HA  LYS A 385       5.310 118.100   5.120  1.00  0.00           H
ATOM   4902  CB  LYS A 385       5.500 117.690   3.020  1.00  0.00           C
ATOM   4903  HB1 LYS A 385       4.500 118.110   2.930  1.00  0.00           H
ATOM   4904  HB2 LYS A 385       5.520 116.850   2.310  1.00  0.00           H
ATOM   4905  CG  LYS A 385       6.530 118.840   2.570  1.00  0.00           C
ATOM   4906  HG1 LYS A 385       7.520 118.510   2.900  1.00  0.00           H
ATOM   4907  HG2 LYS A 385       6.190 119.760   3.050  1.00  0.00           H
ATOM   4908  CD  LYS A 385       6.440 119.100   1.090  1.00  0.00           C
ATOM   4909  HD1 LYS A 385       5.380 119.100   0.850  1.00  0.00           H
ATOM   4910  HD2 LYS A 385       6.860 118.350   0.420  1.00  0.00           H
ATOM   4911  CE  LYS A 385       7.050 120.400   0.630  1.00  0.00           C
ATOM   4912  HE1 LYS A 385       8.050 120.110   0.340  1.00  0.00           H
ATOM   4913  HE2 LYS A 385       7.140 121.140   1.430  1.00  0.00           H
ATOM   4914  NZ  LYS A 385       6.220 120.970  -0.490  1.00  0.00           N
ATOM   4915  HZ1 LYS A 385       5.340 121.400  -0.230  1.00  0.00           H
ATOM   4916  HZ2 LYS A 385       6.760 121.690  -0.950  1.00  0.00           H
ATOM   4917  HZ3 LYS A 385       5.980 120.190  -1.090  1.00  0.00           H
ATOM   4918  C   LYS A 385       4.500 116.180   4.870  1.00  0.00           C
ATOM   4919  O   LYS A 385       4.780 114.970   4.880  1.00  0.00           O
ATOM   4920  N   LEU A 386       3.270 116.560   5.100  1.00  0.00           N
ATOM   4921  H   LEU A 386       3.110 117.530   4.890  1.00  0.00           H
ATOM   4922  CA  LEU A 386       2.110 115.740   5.430  1.00  0.00           C
ATOM   4923  HA  LEU A 386       2.400 114.710   5.660  1.00  0.00           H
ATOM   4924  CB  LEU A 386       1.530 116.200   6.810  1.00  0.00           C
ATOM   4925  HB1 LEU A 386       1.190 117.230   6.690  1.00  0.00           H
ATOM   4926  HB2 LEU A 386       2.370 116.150   7.500  1.00  0.00           H
ATOM   4927  CG  LEU A 386       0.340 115.530   7.480  1.00  0.00           C
ATOM   4928  HG  LEU A 386      -0.570 115.650   6.890  1.00  0.00           H
ATOM   4929  CD1 LEU A 386       0.370 114.050   7.870  1.00  0.00           C
ATOM   4930 1HD1 LEU A 386       0.530 113.560   6.900  1.00  0.00           H
ATOM   4931 2HD1 LEU A 386       1.230 113.900   8.520  1.00  0.00           H
ATOM   4932 3HD1 LEU A 386      -0.610 113.820   8.290  1.00  0.00           H
ATOM   4933  CD2 LEU A 386       0.180 116.300   8.820  1.00  0.00           C
ATOM   4934 1HD2 LEU A 386       0.100 117.380   8.700  1.00  0.00           H
ATOM   4935 2HD2 LEU A 386      -0.800 116.040   9.220  1.00  0.00           H
ATOM   4936 3HD2 LEU A 386       0.980 116.090   9.530  1.00  0.00           H
ATOM   4937  C   LEU A 386       1.040 115.800   4.340  1.00  0.00           C
ATOM   4938  O   LEU A 386       0.820 116.830   3.750  1.00  0.00           O
ATOM   4939  N   TYR A 387       0.290 114.720   4.190  1.00  0.00           N
ATOM   4940  H   TYR A 387       0.520 113.910   4.740  1.00  0.00           H
ATOM   4941  CA  TYR A 387      -0.880 114.520   3.290  1.00  0.00           C
ATOM   4942  HA  TYR A 387      -1.040 115.510   2.860  1.00  0.00           H
ATOM   4943  CB  TYR A 387      -0.560 113.520   2.230  1.00  0.00           C
ATOM   4944  HB1 TYR A 387      -1.420 113.540   1.560  1.00  0.00           H
ATOM   4945  HB2 TYR A 387      -0.570 112.570   2.780  1.00  0.00           H
ATOM   4946  CG  TYR A 387       0.760 113.650   1.490  1.00  0.00           C
ATOM   4947  CD1 TYR A 387       1.210 114.900   1.090  1.00  0.00           C
ATOM   4948  HD1 TYR A 387       0.700 115.810   1.350  1.00  0.00           H
ATOM   4949  CE1 TYR A 387       2.360 114.950   0.310  1.00  0.00           C
ATOM   4950  HE1 TYR A 387       2.890 115.850   0.060  1.00  0.00           H
ATOM   4951  CZ  TYR A 387       3.060 113.760   0.010  1.00  0.00           C
ATOM   4952  OH  TYR A 387       4.230 113.870  -0.650  1.00  0.00           O
ATOM   4953  HH  TYR A 387       4.480 113.040  -1.050  1.00  0.00           H
ATOM   4954  CE2 TYR A 387       2.560 112.540   0.370  1.00  0.00           C
ATOM   4955  HE2 TYR A 387       3.120 111.660   0.080  1.00  0.00           H
ATOM   4956  CD2 TYR A 387       1.360 112.510   1.090  1.00  0.00           C
ATOM   4957  HD2 TYR A 387       0.920 111.550   1.340  1.00  0.00           H
ATOM   4958  C   TYR A 387      -2.090 114.060   4.150  1.00  0.00           C
ATOM   4959  O   TYR A 387      -1.980 113.240   5.040  1.00  0.00           O
ATOM   4960  N   VAL A 388      -3.230 114.590   3.850  1.00  0.00           N
ATOM   4961  H   VAL A 388      -3.150 115.290   3.130  1.00  0.00           H
ATOM   4962  CA  VAL A 388      -4.480 114.370   4.590  1.00  0.00           C
ATOM   4963  HA  VAL A 388      -4.430 113.350   4.960  1.00  0.00           H
ATOM   4964  CB  VAL A 388      -4.670 115.420   5.710  1.00  0.00           C
ATOM   4965  HB  VAL A 388      -3.720 115.540   6.240  1.00  0.00           H
ATOM   4966  CG1 VAL A 388      -5.130 116.740   5.060  1.00  0.00           C
ATOM   4967 1HG1 VAL A 388      -4.360 117.000   4.330  1.00  0.00           H
ATOM   4968 2HG1 VAL A 388      -6.070 116.670   4.510  1.00  0.00           H
ATOM   4969 3HG1 VAL A 388      -5.100 117.480   5.860  1.00  0.00           H
ATOM   4970  CG2 VAL A 388      -5.800 114.910   6.670  1.00  0.00           C
ATOM   4971 1HG2 VAL A 388      -5.890 115.560   7.540  1.00  0.00           H
ATOM   4972 2HG2 VAL A 388      -6.760 114.870   6.150  1.00  0.00           H
ATOM   4973 3HG2 VAL A 388      -5.570 113.910   7.050  1.00  0.00           H
ATOM   4974  C   VAL A 388      -5.650 114.340   3.600  1.00  0.00           C
ATOM   4975  O   VAL A 388      -5.630 114.960   2.530  1.00  0.00           O
ATOM   4976  N   TRP A 389      -6.560 113.440   3.900  1.00  0.00           N
ATOM   4977  H   TRP A 389      -6.380 112.910   4.740  1.00  0.00           H
ATOM   4978  CA  TRP A 389      -7.810 113.040   3.210  1.00  0.00           C
ATOM   4979  HA  TRP A 389      -8.100 113.830   2.510  1.00  0.00           H
ATOM   4980  CB  TRP A 389      -7.560 111.820   2.360  1.00  0.00           C
ATOM   4981  HB1 TRP A 389      -8.540 111.630   1.910  1.00  0.00           H
ATOM   4982  HB2 TRP A 389      -7.340 110.890   2.900  1.00  0.00           H
ATOM   4983  CG  TRP A 389      -6.520 111.890   1.260  1.00  0.00           C
ATOM   4984  CD1 TRP A 389      -6.740 112.380   0.010  1.00  0.00           C
ATOM   4985  HD1 TRP A 389      -7.670 112.850  -0.300  1.00  0.00           H
ATOM   4986  NE1 TRP A 389      -5.610 112.050  -0.750  1.00  0.00           N
ATOM   4987  HE1 TRP A 389      -5.620 112.300  -1.730  1.00  0.00           H
ATOM   4988  CE2 TRP A 389      -4.530 111.670  -0.010  1.00  0.00           C
ATOM   4989  CZ2 TRP A 389      -3.180 111.550  -0.300  1.00  0.00           C
ATOM   4990  HZ2 TRP A 389      -2.790 111.810  -1.270  1.00  0.00           H
ATOM   4991  CH2 TRP A 389      -2.370 110.880   0.650  1.00  0.00           C
ATOM   4992  HH2 TRP A 389      -1.340 110.680   0.400  1.00  0.00           H
ATOM   4993  CZ3 TRP A 389      -2.850 110.510   1.890  1.00  0.00           C
ATOM   4994  HZ3 TRP A 389      -2.190 109.960   2.540  1.00  0.00           H
ATOM   4995  CE3 TRP A 389      -4.210 110.790   2.200  1.00  0.00           C
ATOM   4996  HE3 TRP A 389      -4.620 110.540   3.170  1.00  0.00           H
ATOM   4997  CD2 TRP A 389      -5.090 111.380   1.270  1.00  0.00           C
ATOM   4998  C   TRP A 389      -8.990 112.690   4.150  1.00  0.00           C
ATOM   4999  O   TRP A 389      -8.800 112.400   5.340  1.00  0.00           O
ATOM   5000  N   ASP A 390     -10.170 112.560   3.540  1.00  0.00           N
ATOM   5001  H   ASP A 390     -10.140 112.670   2.540  1.00  0.00           H
ATOM   5002  CA  ASP A 390     -11.410 112.160   4.210  1.00  0.00           C
ATOM   5003  HA  ASP A 390     -11.240 112.240   5.290  1.00  0.00           H
ATOM   5004  CB  ASP A 390     -12.550 113.100   3.880  1.00  0.00           C
ATOM   5005  HB1 ASP A 390     -12.260 114.130   4.050  1.00  0.00           H
ATOM   5006  HB2 ASP A 390     -13.430 113.050   4.520  1.00  0.00           H
ATOM   5007  CG  ASP A 390     -13.020 112.770   2.470  1.00  0.00           C
ATOM   5008  OD1 ASP A 390     -14.070 112.090   2.320  1.00  0.00           O
ATOM   5009  OD2 ASP A 390     -12.530 113.270   1.460  1.00  0.00           O
ATOM   5010  C   ASP A 390     -11.680 110.740   3.840  1.00  0.00           C
ATOM   5011  O   ASP A 390     -11.240 110.190   2.850  1.00  0.00           O
ATOM   5012  N   LEU A 391     -12.590 110.100   4.580  1.00  0.00           N
ATOM   5013  H   LEU A 391     -12.850 110.670   5.370  1.00  0.00           H
ATOM   5014  CA  LEU A 391     -13.230 108.750   4.320  1.00  0.00           C
ATOM   5015  HA  LEU A 391     -12.960 108.530   3.290  1.00  0.00           H
ATOM   5016  CB  LEU A 391     -12.710 107.800   5.410  1.00  0.00           C
ATOM   5017  HB1 LEU A 391     -13.150 106.810   5.290  1.00  0.00           H
ATOM   5018  HB2 LEU A 391     -13.000 108.230   6.370  1.00  0.00           H
ATOM   5019  CG  LEU A 391     -11.160 107.610   5.390  1.00  0.00           C
ATOM   5020  HG  LEU A 391     -10.600 108.530   5.480  1.00  0.00           H
ATOM   5021  CD1 LEU A 391     -10.760 106.700   6.520  1.00  0.00           C
ATOM   5022 1HD1 LEU A 391     -11.420 105.830   6.510  1.00  0.00           H
ATOM   5023 2HD1 LEU A 391      -9.710 106.400   6.450  1.00  0.00           H
ATOM   5024 3HD1 LEU A 391     -10.960 107.290   7.410  1.00  0.00           H
ATOM   5025  CD2 LEU A 391     -10.670 106.920   4.130  1.00  0.00           C
ATOM   5026 1HD2 LEU A 391     -11.330 106.070   3.950  1.00  0.00           H
ATOM   5027 2HD2 LEU A 391     -10.800 107.510   3.220  1.00  0.00           H
ATOM   5028 3HD2 LEU A 391      -9.620 106.620   4.190  1.00  0.00           H
ATOM   5029  C   LEU A 391     -14.760 108.840   4.390  1.00  0.00           C
ATOM   5030  O   LEU A 391     -15.370 107.810   4.660  1.00  0.00           O
ATOM   5031  N   GLU A 392     -15.400 110.020   4.300  1.00  0.00           N
ATOM   5032  H   GLU A 392     -14.880 110.860   4.090  1.00  0.00           H
ATOM   5033  CA  GLU A 392     -16.910 110.150   4.420  1.00  0.00           C
ATOM   5034  HA  GLU A 392     -17.410 109.180   4.380  1.00  0.00           H
ATOM   5035  CB  GLU A 392     -17.250 110.780   5.810  1.00  0.00           C
ATOM   5036  HB1 GLU A 392     -16.710 110.150   6.520  1.00  0.00           H
ATOM   5037  HB2 GLU A 392     -18.320 110.790   6.040  1.00  0.00           H
ATOM   5038  CG  GLU A 392     -16.760 112.280   5.870  1.00  0.00           C
ATOM   5039  HG1 GLU A 392     -17.430 112.980   5.370  1.00  0.00           H
ATOM   5040  HG2 GLU A 392     -15.830 112.370   5.310  1.00  0.00           H
ATOM   5041  CD  GLU A 392     -16.750 112.820   7.340  1.00  0.00           C
ATOM   5042  OE1 GLU A 392     -16.070 113.820   7.620  1.00  0.00           O
ATOM   5043  OE2 GLU A 392     -17.600 112.390   8.120  1.00  0.00           O
ATOM   5044  C   GLU A 392     -17.530 110.990   3.310  1.00  0.00           C
ATOM   5045  O   GLU A 392     -18.700 110.750   3.190  1.00  0.00           O
ATOM   5046  N   VAL A 393     -16.880 111.910   2.540  1.00  0.00           N
ATOM   5047  H   VAL A 393     -15.880 111.950   2.690  1.00  0.00           H
ATOM   5048  CA  VAL A 393     -17.570 113.030   1.880  1.00  0.00           C
ATOM   5049  HA  VAL A 393     -18.150 113.430   2.700  1.00  0.00           H
ATOM   5050  CB  VAL A 393     -16.590 114.190   1.520  1.00  0.00           C
ATOM   5051  HB  VAL A 393     -15.660 113.710   1.210  1.00  0.00           H
ATOM   5052  CG1 VAL A 393     -17.030 115.170   0.470  1.00  0.00           C
ATOM   5053 1HG1 VAL A 393     -17.780 115.790   0.980  1.00  0.00           H
ATOM   5054 2HG1 VAL A 393     -16.230 115.810   0.110  1.00  0.00           H
ATOM   5055 3HG1 VAL A 393     -17.370 114.590  -0.380  1.00  0.00           H
ATOM   5056  CG2 VAL A 393     -16.180 115.030   2.780  1.00  0.00           C
ATOM   5057 1HG2 VAL A 393     -15.310 115.620   2.500  1.00  0.00           H
ATOM   5058 2HG2 VAL A 393     -16.950 115.720   3.130  1.00  0.00           H
ATOM   5059 3HG2 VAL A 393     -15.970 114.420   3.660  1.00  0.00           H
ATOM   5060  C   VAL A 393     -18.400 112.490   0.730  1.00  0.00           C
[truncated: 62,738 more chars]
