# Supplementary material for: Insight into the Inhibitory Mechanism of Embryonic Ectoderm Development Subunit by Triazolopyrimidine Derivatives as Inhibitors through Molecular Dynamics Simulation
Source: Molecules. 2023 Dec 7;28(24):7997. doi: 10.3390/molecules28247997 (PMC10745707; doi:10.3390/molecules28247997)
Supplement: Supplementary file 1 [file molecules-28-07997-s001.zip › Supplement/copies/Complex4.pdb]

REMARK    GENERATED BY TRJCONV
TITLE     Protein in water t= 149270.00000 step= 74635000
REMARK    THIS IS A SIMULATION BOX
CRYST1   90.573   90.573   90.573  90.00  90.00  90.00 P 1           1
MODEL        1
ATOM      1  N   CYS A  78     -75.730  24.000  38.770  1.00  0.00           N
ATOM      2  H1  CYS A  78     -76.050  23.750  39.690  1.00  0.00           H
ATOM      3  H2  CYS A  78     -76.470  24.000  38.080  1.00  0.00           H
ATOM      4  H3  CYS A  78     -75.130  23.250  38.460  1.00  0.00           H
ATOM      5  CA  CYS A  78     -75.000  25.300  38.910  1.00  0.00           C
ATOM      6  HA  CYS A  78     -74.430  25.430  37.990  1.00  0.00           H
ATOM      7  CB  CYS A  78     -75.990  26.490  39.110  1.00  0.00           C
ATOM      8  HB1 CYS A  78     -75.410  27.410  39.160  1.00  0.00           H
ATOM      9  HB2 CYS A  78     -76.540  26.360  40.050  1.00  0.00           H
ATOM     10  SG  CYS A  78     -77.090  26.410  37.690  1.00  0.00           S
ATOM     11  HG  CYS A  78     -76.230  26.790  36.740  1.00  0.00           H
ATOM     12  C   CYS A  78     -73.960  25.290  40.000  1.00  0.00           C
ATOM     13  O   CYS A  78     -74.370  25.640  41.100  1.00  0.00           O
ATOM     14  N   LYS A  79     -72.640  25.060  39.760  1.00  0.00           N
ATOM     15  H   LYS A  79     -72.410  24.680  38.850  1.00  0.00           H
ATOM     16  CA  LYS A  79     -71.590  24.820  40.750  1.00  0.00           C
ATOM     17  HA  LYS A  79     -72.030  24.070  41.410  1.00  0.00           H
ATOM     18  CB  LYS A  79     -70.360  24.150  40.160  1.00  0.00           C
ATOM     19  HB1 LYS A  79     -69.720  24.810  39.570  1.00  0.00           H
ATOM     20  HB2 LYS A  79     -70.710  23.400  39.450  1.00  0.00           H
ATOM     21  CG  LYS A  79     -69.400  23.470  41.120  1.00  0.00           C
ATOM     22  HG1 LYS A  79     -69.900  23.050  41.990  1.00  0.00           H
ATOM     23  HG2 LYS A  79     -68.990  24.340  41.630  1.00  0.00           H
ATOM     24  CD  LYS A  79     -68.350  22.530  40.490  1.00  0.00           C
ATOM     25  HD1 LYS A  79     -67.860  23.150  39.740  1.00  0.00           H
ATOM     26  HD2 LYS A  79     -68.780  21.590  40.140  1.00  0.00           H
ATOM     27  CE  LYS A  79     -67.320  22.280  41.570  1.00  0.00           C
ATOM     28  HE1 LYS A  79     -67.870  21.660  42.280  1.00  0.00           H
ATOM     29  HE2 LYS A  79     -66.950  23.240  41.930  1.00  0.00           H
ATOM     30  NZ  LYS A  79     -66.270  21.440  40.930  1.00  0.00           N
ATOM     31  HZ1 LYS A  79     -65.400  21.380  41.440  1.00  0.00           H
ATOM     32  HZ2 LYS A  79     -66.580  20.490  40.770  1.00  0.00           H
ATOM     33  HZ3 LYS A  79     -66.040  21.860  40.040  1.00  0.00           H
ATOM     34  C   LYS A  79     -71.180  26.000  41.600  1.00  0.00           C
ATOM     35  O   LYS A  79     -70.790  25.810  42.760  1.00  0.00           O
ATOM     36  N   TYR A  80     -71.320  27.250  41.110  1.00  0.00           N
ATOM     37  H   TYR A  80     -71.800  27.350  40.220  1.00  0.00           H
ATOM     38  CA  TYR A  80     -70.950  28.480  41.900  1.00  0.00           C
ATOM     39  HA  TYR A  80     -70.880  28.110  42.920  1.00  0.00           H
ATOM     40  CB  TYR A  80     -69.570  29.090  41.350  1.00  0.00           C
ATOM     41  HB1 TYR A  80     -69.270  29.890  42.020  1.00  0.00           H
ATOM     42  HB2 TYR A  80     -69.690  29.440  40.320  1.00  0.00           H
ATOM     43  CG  TYR A  80     -68.410  28.060  41.190  1.00  0.00           C
ATOM     44  CD1 TYR A  80     -68.280  27.400  39.960  1.00  0.00           C
ATOM     45  HD1 TYR A  80     -68.890  27.650  39.100  1.00  0.00           H
ATOM     46  CE1 TYR A  80     -67.250  26.390  39.790  1.00  0.00           C
ATOM     47  HE1 TYR A  80     -67.070  25.930  38.830  1.00  0.00           H
ATOM     48  CZ  TYR A  80     -66.450  26.100  40.970  1.00  0.00           C
ATOM     49  OH  TYR A  80     -65.490  25.170  40.860  1.00  0.00           O
ATOM     50  HH  TYR A  80     -65.610  24.490  40.190  1.00  0.00           H
ATOM     51  CE2 TYR A  80     -66.660  26.750  42.240  1.00  0.00           C
ATOM     52  HE2 TYR A  80     -66.190  26.370  43.140  1.00  0.00           H
ATOM     53  CD2 TYR A  80     -67.680  27.720  42.330  1.00  0.00           C
ATOM     54  HD2 TYR A  80     -68.040  27.990  43.310  1.00  0.00           H
ATOM     55  C   TYR A  80     -72.070  29.500  42.010  1.00  0.00           C
ATOM     56  O   TYR A  80     -72.960  29.560  41.210  1.00  0.00           O
ATOM     57  N   SER A  81     -72.060  30.370  43.000  1.00  0.00           N
ATOM     58  H   SER A  81     -71.330  30.230  43.690  1.00  0.00           H
ATOM     59  CA  SER A  81     -72.960  31.530  43.140  1.00  0.00           C
ATOM     60  HA  SER A  81     -73.420  31.980  42.260  1.00  0.00           H
ATOM     61  CB  SER A  81     -74.180  31.040  43.910  1.00  0.00           C
ATOM     62  HB1 SER A  81     -73.820  30.740  44.900  1.00  0.00           H
ATOM     63  HB2 SER A  81     -74.580  30.180  43.360  1.00  0.00           H
ATOM     64  OG  SER A  81     -75.240  31.940  44.110  1.00  0.00           O
ATOM     65  HG  SER A  81     -75.870  31.880  43.380  1.00  0.00           H
ATOM     66  C   SER A  81     -72.260  32.730  43.780  1.00  0.00           C
ATOM     67  O   SER A  81     -71.180  32.520  44.360  1.00  0.00           O
ATOM     68  N   PHE A  82     -72.710  33.970  43.610  1.00  0.00           N
ATOM     69  H   PHE A  82     -73.650  34.130  43.280  1.00  0.00           H
ATOM     70  CA  PHE A  82     -72.090  35.160  44.210  1.00  0.00           C
ATOM     71  HA  PHE A  82     -71.350  34.890  44.970  1.00  0.00           H
ATOM     72  CB  PHE A  82     -71.440  36.030  43.090  1.00  0.00           C
ATOM     73  HB1 PHE A  82     -71.000  36.920  43.560  1.00  0.00           H
ATOM     74  HB2 PHE A  82     -72.210  36.410  42.420  1.00  0.00           H
ATOM     75  CG  PHE A  82     -70.270  35.330  42.450  1.00  0.00           C
ATOM     76  CD1 PHE A  82     -70.360  34.350  41.480  1.00  0.00           C
ATOM     77  HD1 PHE A  82     -71.360  34.050  41.170  1.00  0.00           H
ATOM     78  CE1 PHE A  82     -69.200  33.800  40.830  1.00  0.00           C
ATOM     79  HE1 PHE A  82     -69.290  33.060  40.050  1.00  0.00           H
ATOM     80  CZ  PHE A  82     -67.920  34.350  41.180  1.00  0.00           C
ATOM     81  HZ  PHE A  82     -66.990  34.070  40.710  1.00  0.00           H
ATOM     82  CE2 PHE A  82     -67.800  35.310  42.220  1.00  0.00           C
ATOM     83  HE2 PHE A  82     -66.820  35.620  42.540  1.00  0.00           H
ATOM     84  CD2 PHE A  82     -68.990  35.760  42.810  1.00  0.00           C
ATOM     85  HD2 PHE A  82     -68.870  36.630  43.430  1.00  0.00           H
ATOM     86  C   PHE A  82     -73.030  36.090  44.960  1.00  0.00           C
ATOM     87  O   PHE A  82     -74.260  35.920  44.900  1.00  0.00           O
ATOM     88  N   LYS A  83     -72.540  37.080  45.810  1.00  0.00           N
ATOM     89  H   LYS A  83     -71.550  37.230  45.880  1.00  0.00           H
ATOM     90  CA  LYS A  83     -73.280  38.130  46.430  1.00  0.00           C
ATOM     91  HA  LYS A  83     -74.280  38.040  46.000  1.00  0.00           H
ATOM     92  CB  LYS A  83     -73.200  37.890  47.920  1.00  0.00           C
ATOM     93  HB1 LYS A  83     -72.230  38.290  48.220  1.00  0.00           H
ATOM     94  HB2 LYS A  83     -73.240  36.820  48.130  1.00  0.00           H
ATOM     95  CG  LYS A  83     -74.430  38.570  48.540  1.00  0.00           C
ATOM     96  HG1 LYS A  83     -75.370  38.180  48.130  1.00  0.00           H
ATOM     97  HG2 LYS A  83     -74.420  39.650  48.450  1.00  0.00           H
ATOM     98  CD  LYS A  83     -74.580  38.470  50.050  1.00  0.00           C
ATOM     99  HD1 LYS A  83     -75.260  39.190  50.510  1.00  0.00           H
ATOM    100  HD2 LYS A  83     -73.670  38.920  50.450  1.00  0.00           H
ATOM    101  CE  LYS A  83     -74.830  37.090  50.640  1.00  0.00           C
ATOM    102  HE1 LYS A  83     -74.750  37.200  51.720  1.00  0.00           H
ATOM    103  HE2 LYS A  83     -74.070  36.330  50.450  1.00  0.00           H
ATOM    104  NZ  LYS A  83     -76.170  36.510  50.360  1.00  0.00           N
ATOM    105  HZ1 LYS A  83     -76.930  37.000  50.810  1.00  0.00           H
ATOM    106  HZ2 LYS A  83     -76.350  36.510  49.360  1.00  0.00           H
ATOM    107  HZ3 LYS A  83     -76.160  35.590  50.770  1.00  0.00           H
ATOM    108  C   LYS A  83     -72.740  39.540  46.180  1.00  0.00           C
ATOM    109  O   LYS A  83     -71.570  39.790  46.320  1.00  0.00           O
ATOM    110  N   CYS A  84     -73.610  40.480  45.830  1.00  0.00           N
ATOM    111  H   CYS A  84     -74.600  40.310  45.830  1.00  0.00           H
ATOM    112  CA  CYS A  84     -73.210  41.890  45.590  1.00  0.00           C
ATOM    113  HA  CYS A  84     -72.220  41.980  45.140  1.00  0.00           H
ATOM    114  CB  CYS A  84     -74.270  42.530  44.710  1.00  0.00           C
ATOM    115  HB1 CYS A  84     -75.250  42.340  45.140  1.00  0.00           H
ATOM    116  HB2 CYS A  84     -74.190  42.080  43.720  1.00  0.00           H
ATOM    117  SG  CYS A  84     -74.050  44.260  44.500  1.00  0.00           S
ATOM    118  HG  CYS A  84     -74.180  44.580  45.790  1.00  0.00           H
ATOM    119  C   CYS A  84     -73.050  42.620  46.920  1.00  0.00           C
ATOM    120  O   CYS A  84     -74.000  43.210  47.420  1.00  0.00           O
ATOM    121  N   VAL A  85     -71.810  42.480  47.480  1.00  0.00           N
ATOM    122  H   VAL A  85     -71.190  41.850  47.000  1.00  0.00           H
ATOM    123  CA  VAL A  85     -71.500  42.900  48.900  1.00  0.00           C
ATOM    124  HA  VAL A  85     -72.350  42.770  49.570  1.00  0.00           H
ATOM    125  CB  VAL A  85     -70.190  42.220  49.450  1.00  0.00           C
ATOM    126  HB  VAL A  85     -69.950  42.700  50.400  1.00  0.00           H
ATOM    127  CG1 VAL A  85     -70.410  40.740  49.590  1.00  0.00           C
ATOM    128 1HG1 VAL A  85     -70.710  40.340  48.620  1.00  0.00           H
ATOM    129 2HG1 VAL A  85     -69.490  40.300  49.980  1.00  0.00           H
ATOM    130 3HG1 VAL A  85     -71.260  40.460  50.200  1.00  0.00           H
ATOM    131  CG2 VAL A  85     -68.930  42.360  48.580  1.00  0.00           C
ATOM    132 1HG2 VAL A  85     -68.970  41.820  47.640  1.00  0.00           H
ATOM    133 2HG2 VAL A  85     -68.570  43.380  48.400  1.00  0.00           H
ATOM    134 3HG2 VAL A  85     -68.040  41.990  49.100  1.00  0.00           H
ATOM    135  C   VAL A  85     -71.330  44.410  49.030  1.00  0.00           C
ATOM    136  O   VAL A  85     -71.640  44.930  50.080  1.00  0.00           O
ATOM    137  N   ASN A  86     -70.740  45.040  48.000  1.00  0.00           N
ATOM    138  H   ASN A  86     -70.530  44.520  47.160  1.00  0.00           H
ATOM    139  CA  ASN A  86     -70.140  46.390  48.090  1.00  0.00           C
ATOM    140  HA  ASN A  86     -70.890  47.050  48.520  1.00  0.00           H
ATOM    141  CB  ASN A  86     -68.910  46.240  48.920  1.00  0.00           C
ATOM    142  HB1 ASN A  86     -68.130  45.800  48.300  1.00  0.00           H
ATOM    143  HB2 ASN A  86     -69.030  45.540  49.750  1.00  0.00           H
ATOM    144  CG  ASN A  86     -68.380  47.490  49.440  1.00  0.00           C
ATOM    145  OD1 ASN A  86     -68.900  48.550  49.100  1.00  0.00           O
ATOM    146  ND2 ASN A  86     -67.320  47.410  50.200  1.00  0.00           N
ATOM    147 1HD2 ASN A  86     -66.920  46.480  50.280  1.00  0.00           H
ATOM    148 2HD2 ASN A  86     -66.890  48.260  50.540  1.00  0.00           H
ATOM    149  C   ASN A  86     -69.930  46.900  46.650  1.00  0.00           C
ATOM    150  O   ASN A  86     -69.840  46.130  45.720  1.00  0.00           O
ATOM    151  N   SER A  87     -70.010  48.200  46.530  1.00  0.00           N
ATOM    152  H   SER A  87     -70.110  48.770  47.360  1.00  0.00           H
ATOM    153  CA  SER A  87     -70.300  48.850  45.210  1.00  0.00           C
ATOM    154  HA  SER A  87     -69.640  48.460  44.430  1.00  0.00           H
ATOM    155  CB  SER A  87     -71.730  48.860  44.830  1.00  0.00           C
ATOM    156  HB1 SER A  87     -72.190  47.880  44.990  1.00  0.00           H
ATOM    157  HB2 SER A  87     -71.790  48.950  43.750  1.00  0.00           H
ATOM    158  OG  SER A  87     -72.490  49.840  45.470  1.00  0.00           O
ATOM    159  HG  SER A  87     -72.850  49.480  46.290  1.00  0.00           H
ATOM    160  C   SER A  87     -69.750  50.340  45.240  1.00  0.00           C
ATOM    161  O   SER A  87     -69.760  50.900  46.280  1.00  0.00           O
ATOM    162  N   LEU A  88     -69.440  50.920  44.090  1.00  0.00           N
ATOM    163  H   LEU A  88     -69.600  50.390  43.240  1.00  0.00           H
ATOM    164  CA  LEU A  88     -69.030  52.270  43.760  1.00  0.00           C
ATOM    165  HA  LEU A  88     -69.290  52.930  44.590  1.00  0.00           H
ATOM    166  CB  LEU A  88     -67.470  52.330  43.720  1.00  0.00           C
ATOM    167  HB1 LEU A  88     -67.170  53.280  43.270  1.00  0.00           H
ATOM    168  HB2 LEU A  88     -67.170  51.640  42.930  1.00  0.00           H
ATOM    169  CG  LEU A  88     -66.660  52.020  44.930  1.00  0.00           C
ATOM    170  HG  LEU A  88     -66.990  51.060  45.340  1.00  0.00           H
ATOM    171  CD1 LEU A  88     -65.220  51.960  44.490  1.00  0.00           C
ATOM    172 1HD1 LEU A  88     -64.820  52.950  44.240  1.00  0.00           H
ATOM    173 2HD1 LEU A  88     -64.610  51.740  45.360  1.00  0.00           H
ATOM    174 3HD1 LEU A  88     -65.120  51.220  43.700  1.00  0.00           H
ATOM    175  CD2 LEU A  88     -66.830  53.030  46.090  1.00  0.00           C
ATOM    176 1HD2 LEU A  88     -66.350  53.990  45.900  1.00  0.00           H
ATOM    177 2HD2 LEU A  88     -67.870  53.150  46.380  1.00  0.00           H
ATOM    178 3HD2 LEU A  88     -66.240  52.600  46.910  1.00  0.00           H
ATOM    179  C   LEU A  88     -69.750  52.940  42.590  1.00  0.00           C
ATOM    180  O   LEU A  88     -70.030  52.290  41.570  1.00  0.00           O
ATOM    181  N   LYS A  89     -70.010  54.200  42.730  1.00  0.00           N
ATOM    182  H   LYS A  89     -69.940  54.700  43.600  1.00  0.00           H
ATOM    183  CA  LYS A  89     -70.640  55.120  41.790  1.00  0.00           C
ATOM    184  HA  LYS A  89     -70.550  54.640  40.810  1.00  0.00           H
ATOM    185  CB  LYS A  89     -72.130  55.220  42.120  1.00  0.00           C
ATOM    186  HB1 LYS A  89     -72.300  55.610  43.120  1.00  0.00           H
ATOM    187  HB2 LYS A  89     -72.450  54.180  42.070  1.00  0.00           H
ATOM    188  CG  LYS A  89     -73.100  56.010  41.250  1.00  0.00           C
ATOM    189  HG1 LYS A  89     -72.740  57.040  41.250  1.00  0.00           H
ATOM    190  HG2 LYS A  89     -74.080  56.130  41.710  1.00  0.00           H
ATOM    191  CD  LYS A  89     -73.160  55.490  39.850  1.00  0.00           C
ATOM    192  HD1 LYS A  89     -73.440  54.440  39.950  1.00  0.00           H
ATOM    193  HD2 LYS A  89     -72.200  55.560  39.330  1.00  0.00           H
ATOM    194  CE  LYS A  89     -74.220  56.150  39.010  1.00  0.00           C
ATOM    195  HE1 LYS A  89     -75.210  55.890  39.390  1.00  0.00           H
ATOM    196  HE2 LYS A  89     -74.170  55.770  37.990  1.00  0.00           H
ATOM    197  NZ  LYS A  89     -74.020  57.590  38.960  1.00  0.00           N
ATOM    198  HZ1 LYS A  89     -73.070  57.800  38.700  1.00  0.00           H
ATOM    199  HZ2 LYS A  89     -74.710  58.040  38.370  1.00  0.00           H
ATOM    200  HZ3 LYS A  89     -74.030  58.010  39.880  1.00  0.00           H
ATOM    201  C   LYS A  89     -70.010  56.540  41.740  1.00  0.00           C
ATOM    202  O   LYS A  89     -69.460  57.070  42.690  1.00  0.00           O
ATOM    203  N   GLU A  90     -70.020  57.200  40.580  1.00  0.00           N
ATOM    204  H   GLU A  90     -70.350  56.720  39.750  1.00  0.00           H
ATOM    205  CA  GLU A  90     -69.720  58.640  40.420  1.00  0.00           C
ATOM    206  HA  GLU A  90     -69.530  59.180  41.350  1.00  0.00           H
ATOM    207  CB  GLU A  90     -68.470  58.740  39.520  1.00  0.00           C
ATOM    208  HB1 GLU A  90     -68.450  59.720  39.050  1.00  0.00           H
ATOM    209  HB2 GLU A  90     -68.350  58.040  38.700  1.00  0.00           H
ATOM    210  CG  GLU A  90     -67.240  58.560  40.470  1.00  0.00           C
ATOM    211  HG1 GLU A  90     -67.350  57.700  41.120  1.00  0.00           H
ATOM    212  HG2 GLU A  90     -67.160  59.390  41.170  1.00  0.00           H
ATOM    213  CD  GLU A  90     -65.970  58.440  39.650  1.00  0.00           C
ATOM    214  OE1 GLU A  90     -65.590  57.280  39.330  1.00  0.00           O
ATOM    215  OE2 GLU A  90     -65.400  59.420  39.190  1.00  0.00           O
ATOM    216  C   GLU A  90     -70.850  59.440  39.810  1.00  0.00           C
ATOM    217  O   GLU A  90     -71.630  58.900  39.010  1.00  0.00           O
ATOM    218  N   ASP A  91     -70.960  60.690  40.210  1.00  0.00           N
ATOM    219  H   ASP A  91     -70.330  61.090  40.890  1.00  0.00           H
ATOM    220  CA  ASP A  91     -72.180  61.540  39.910  1.00  0.00           C
ATOM    221  HA  ASP A  91     -72.960  60.840  39.610  1.00  0.00           H
ATOM    222  CB  ASP A  91     -72.690  62.430  41.070  1.00  0.00           C
ATOM    223  HB1 ASP A  91     -72.770  61.780  41.940  1.00  0.00           H
ATOM    224  HB2 ASP A  91     -73.620  62.900  40.740  1.00  0.00           H
ATOM    225  CG  ASP A  91     -71.660  63.470  41.480  1.00  0.00           C
ATOM    226  OD1 ASP A  91     -70.390  63.340  41.250  1.00  0.00           O
ATOM    227  OD2 ASP A  91     -72.100  64.520  41.980  1.00  0.00           O
ATOM    228  C   ASP A  91     -71.920  62.470  38.670  1.00  0.00           C
ATOM    229  O   ASP A  91     -72.780  63.300  38.370  1.00  0.00           O
ATOM    230  N   HIS A  92     -70.760  62.420  37.960  1.00  0.00           N
ATOM    231  H   HIS A  92     -70.030  61.770  38.230  1.00  0.00           H
ATOM    232  CA  HIS A  92     -70.750  62.710  36.560  1.00  0.00           C
ATOM    233  HA  HIS A  92     -71.260  63.660  36.400  1.00  0.00           H
ATOM    234  CB  HIS A  92     -69.320  62.940  36.050  1.00  0.00           C
ATOM    235  HB1 HIS A  92     -68.890  63.840  36.490  1.00  0.00           H
ATOM    236  HB2 HIS A  92     -69.330  63.220  35.000  1.00  0.00           H
ATOM    237  CG  HIS A  92     -68.350  61.790  36.320  1.00  0.00           C
ATOM    238  ND1 HIS A  92     -68.520  60.500  35.760  1.00  0.00           N
ATOM    239  CE1 HIS A  92     -67.460  59.790  36.130  1.00  0.00           C
ATOM    240  HE1 HIS A  92     -67.270  58.810  35.700  1.00  0.00           H
ATOM    241  NE2 HIS A  92     -66.590  60.570  36.730  1.00  0.00           N
ATOM    242  HE2 HIS A  92     -65.610  60.340  36.820  1.00  0.00           H
ATOM    243  CD2 HIS A  92     -67.140  61.840  36.820  1.00  0.00           C
ATOM    244  HD2 HIS A  92     -66.570  62.640  37.280  1.00  0.00           H
ATOM    245  C   HIS A  92     -71.450  61.670  35.690  1.00  0.00           C
ATOM    246  O   HIS A  92     -71.940  61.980  34.600  1.00  0.00           O
ATOM    247  N   ASN A  93     -71.630  60.410  36.140  1.00  0.00           N
ATOM    248  H   ASN A  93     -71.220  60.180  37.030  1.00  0.00           H
ATOM    249  CA  ASN A  93     -72.290  59.280  35.360  1.00  0.00           C
ATOM    250  HA  ASN A  93     -72.330  58.420  36.030  1.00  0.00           H
ATOM    251  CB  ASN A  93     -73.790  59.550  34.990  1.00  0.00           C
ATOM    252  HB1 ASN A  93     -74.310  58.630  34.700  1.00  0.00           H
ATOM    253  HB2 ASN A  93     -73.920  60.260  34.170  1.00  0.00           H
ATOM    254  CG  ASN A  93     -74.520  60.160  36.130  1.00  0.00           C
ATOM    255  OD1 ASN A  93     -74.360  59.710  37.240  1.00  0.00           O
ATOM    256  ND2 ASN A  93     -75.340  61.160  35.930  1.00  0.00           N
ATOM    257 1HD2 ASN A  93     -75.430  61.640  35.040  1.00  0.00           H
ATOM    258 2HD2 ASN A  93     -75.680  61.650  36.750  1.00  0.00           H
ATOM    259  C   ASN A  93     -71.650  58.810  34.090  1.00  0.00           C
ATOM    260  O   ASN A  93     -72.330  58.050  33.330  1.00  0.00           O
ATOM    261  N   GLN A  94     -70.440  59.220  33.760  1.00  0.00           N
ATOM    262  H   GLN A  94     -69.970  59.800  34.450  1.00  0.00           H
ATOM    263  CA  GLN A  94     -69.770  58.860  32.440  1.00  0.00           C
ATOM    264  HA  GLN A  94     -70.420  59.290  31.680  1.00  0.00           H
ATOM    265  CB  GLN A  94     -68.510  59.700  32.200  1.00  0.00           C
ATOM    266  HB1 GLN A  94     -68.010  59.200  31.380  1.00  0.00           H
ATOM    267  HB2 GLN A  94     -67.920  59.550  33.100  1.00  0.00           H
ATOM    268  CG  GLN A  94     -68.710  61.230  31.950  1.00  0.00           C
ATOM    269  HG1 GLN A  94     -69.540  61.630  32.530  1.00  0.00           H
ATOM    270  HG2 GLN A  94     -68.960  61.330  30.890  1.00  0.00           H
ATOM    271  CD  GLN A  94     -67.490  62.110  32.090  1.00  0.00           C
ATOM    272  OE1 GLN A  94     -67.180  62.970  31.270  1.00  0.00           O
ATOM    273  NE2 GLN A  94     -66.910  62.030  33.270  1.00  0.00           N
ATOM    274 1HE2 GLN A  94     -67.420  61.630  34.040  1.00  0.00           H
ATOM    275 2HE2 GLN A  94     -66.150  62.670  33.490  1.00  0.00           H
ATOM    276  C   GLN A  94     -69.580  57.410  32.160  1.00  0.00           C
ATOM    277  O   GLN A  94     -69.130  56.660  33.070  1.00  0.00           O
ATOM    278  N   PRO A  95     -69.860  56.920  30.950  1.00  0.00           N
ATOM    279  CD  PRO A  95     -69.980  57.600  29.710  1.00  0.00           C
ATOM    280  HD1 PRO A  95     -69.050  58.100  29.440  1.00  0.00           H
ATOM    281  HD2 PRO A  95     -70.730  58.390  29.690  1.00  0.00           H
ATOM    282  CG  PRO A  95     -70.220  56.480  28.710  1.00  0.00           C
ATOM    283  HG1 PRO A  95     -69.310  56.370  28.120  1.00  0.00           H
ATOM    284  HG2 PRO A  95     -71.090  56.780  28.130  1.00  0.00           H
ATOM    285  CB  PRO A  95     -70.630  55.240  29.440  1.00  0.00           C
ATOM    286  HB1 PRO A  95     -70.230  54.380  28.900  1.00  0.00           H
ATOM    287  HB2 PRO A  95     -71.690  55.210  29.650  1.00  0.00           H
ATOM    288  CA  PRO A  95     -69.900  55.470  30.740  1.00  0.00           C
ATOM    289  HA  PRO A  95     -70.490  54.980  31.510  1.00  0.00           H
ATOM    290  C   PRO A  95     -68.610  54.720  30.720  1.00  0.00           C
ATOM    291  O   PRO A  95     -67.490  55.180  30.380  1.00  0.00           O
ATOM    292  N   LEU A  96     -68.750  53.450  31.240  1.00  0.00           N
ATOM    293  H   LEU A  96     -69.600  53.130  31.680  1.00  0.00           H
ATOM    294  CA  LEU A  96     -67.580  52.610  31.510  1.00  0.00           C
ATOM    295  HA  LEU A  96     -66.610  53.070  31.320  1.00  0.00           H
ATOM    296  CB  LEU A  96     -67.540  52.030  32.900  1.00  0.00           C
ATOM    297  HB1 LEU A  96     -66.670  51.370  32.870  1.00  0.00           H
ATOM    298  HB2 LEU A  96     -68.500  51.570  33.120  1.00  0.00           H
ATOM    299  CG  LEU A  96     -67.230  53.230  33.810  1.00  0.00           C
ATOM    300  HG  LEU A  96     -67.840  54.100  33.600  1.00  0.00           H
ATOM    301  CD1 LEU A  96     -67.460  52.850  35.300  1.00  0.00           C
ATOM    302 1HD1 LEU A  96     -66.740  52.130  35.700  1.00  0.00           H
ATOM    303 2HD1 LEU A  96     -67.420  53.750  35.910  1.00  0.00           H
ATOM    304 3HD1 LEU A  96     -68.480  52.470  35.320  1.00  0.00           H
ATOM    305  CD2 LEU A  96     -65.770  53.770  33.700  1.00  0.00           C
ATOM    306 1HD2 LEU A  96     -65.620  54.380  34.590  1.00  0.00           H
ATOM    307 2HD2 LEU A  96     -65.090  52.920  33.690  1.00  0.00           H
ATOM    308 3HD2 LEU A  96     -65.680  54.440  32.850  1.00  0.00           H
ATOM    309  C   LEU A  96     -67.590  51.410  30.440  1.00  0.00           C
ATOM    310  O   LEU A  96     -68.660  51.040  29.990  1.00  0.00           O
ATOM    311  N   PHE A  97     -66.500  50.690  30.140  1.00  0.00           N
ATOM    312  H   PHE A  97     -65.670  50.880  30.690  1.00  0.00           H
ATOM    313  CA  PHE A  97     -66.310  49.810  28.920  1.00  0.00           C
ATOM    314  HA  PHE A  97     -67.220  49.220  28.780  1.00  0.00           H
ATOM    315  CB  PHE A  97     -65.900  50.720  27.740  1.00  0.00           C
ATOM    316  HB1 PHE A  97     -65.630  50.130  26.860  1.00  0.00           H
ATOM    317  HB2 PHE A  97     -64.990  51.250  28.010  1.00  0.00           H
ATOM    318  CG  PHE A  97     -66.870  51.850  27.390  1.00  0.00           C
ATOM    319  CD1 PHE A  97     -68.210  51.550  27.120  1.00  0.00           C
ATOM    320  HD1 PHE A  97     -68.530  50.520  27.170  1.00  0.00           H
ATOM    321  CE1 PHE A  97     -69.070  52.570  26.690  1.00  0.00           C
ATOM    322  HE1 PHE A  97     -70.130  52.490  26.490  1.00  0.00           H
ATOM    323  CZ  PHE A  97     -68.490  53.850  26.570  1.00  0.00           C
ATOM    324  HZ  PHE A  97     -69.140  54.610  26.180  1.00  0.00           H
ATOM    325  CE2 PHE A  97     -67.160  54.180  26.910  1.00  0.00           C
ATOM    326  HE2 PHE A  97     -66.760  55.180  26.830  1.00  0.00           H
ATOM    327  CD2 PHE A  97     -66.320  53.150  27.350  1.00  0.00           C
ATOM    328  HD2 PHE A  97     -65.270  53.290  27.580  1.00  0.00           H
ATOM    329  C   PHE A  97     -65.260  48.690  29.110  1.00  0.00           C
ATOM    330  O   PHE A  97     -65.320  47.780  28.310  1.00  0.00           O
ATOM    331  N   GLY A  98     -64.340  48.830  30.070  1.00  0.00           N
ATOM    332  H   GLY A  98     -64.230  49.730  30.520  1.00  0.00           H
ATOM    333  CA  GLY A  98     -63.420  47.740  30.300  1.00  0.00           C
ATOM    334  HA1 GLY A  98     -62.550  47.850  29.660  1.00  0.00           H
ATOM    335  HA2 GLY A  98     -63.790  46.750  30.060  1.00  0.00           H
ATOM    336  C   GLY A  98     -62.980  47.600  31.770  1.00  0.00           C
ATOM    337  O   GLY A  98     -62.840  48.610  32.480  1.00  0.00           O
ATOM    338  N   VAL A  99     -62.800  46.370  32.210  1.00  0.00           N
ATOM    339  H   VAL A  99     -62.860  45.610  31.550  1.00  0.00           H
ATOM    340  CA  VAL A  99     -62.350  46.110  33.560  1.00  0.00           C
ATOM    341  HA  VAL A  99     -61.710  46.920  33.900  1.00  0.00           H
ATOM    342  CB  VAL A  99     -63.480  45.940  34.540  1.00  0.00           C
ATOM    343  HB  VAL A  99     -64.120  46.820  34.480  1.00  0.00           H
ATOM    344  CG1 VAL A  99     -64.330  44.710  34.310  1.00  0.00           C
ATOM    345 1HG1 VAL A  99     -63.780  43.810  34.590  1.00  0.00           H
ATOM    346 2HG1 VAL A  99     -65.250  44.850  34.890  1.00  0.00           H
ATOM    347 3HG1 VAL A  99     -64.590  44.490  33.280  1.00  0.00           H
ATOM    348  CG2 VAL A  99     -62.930  45.950  35.990  1.00  0.00           C
ATOM    349 1HG2 VAL A  99     -62.200  45.170  36.210  1.00  0.00           H
ATOM    350 2HG2 VAL A  99     -62.480  46.930  36.140  1.00  0.00           H
ATOM    351 3HG2 VAL A  99     -63.790  45.770  36.640  1.00  0.00           H
ATOM    352  C   VAL A  99     -61.500  44.850  33.640  1.00  0.00           C
ATOM    353  O   VAL A  99     -61.790  43.830  32.980  1.00  0.00           O
ATOM    354  N   GLN A 100     -60.400  44.900  34.410  1.00  0.00           N
ATOM    355  H   GLN A 100     -60.270  45.770  34.900  1.00  0.00           H
ATOM    356  CA  GLN A 100     -59.360  43.930  34.310  1.00  0.00           C
ATOM    357  HA  GLN A 100     -59.740  42.930  34.160  1.00  0.00           H
ATOM    358  CB  GLN A 100     -58.570  44.200  33.050  1.00  0.00           C
ATOM    359  HB1 GLN A 100     -58.190  45.230  33.010  1.00  0.00           H
ATOM    360  HB2 GLN A 100     -59.200  44.090  32.170  1.00  0.00           H
ATOM    361  CG  GLN A 100     -57.290  43.370  32.870  1.00  0.00           C
ATOM    362  HG1 GLN A 100     -56.810  43.150  33.820  1.00  0.00           H
ATOM    363  HG2 GLN A 100     -56.640  44.060  32.320  1.00  0.00           H
ATOM    364  CD  GLN A 100     -57.440  42.080  32.110  1.00  0.00           C
ATOM    365  OE1 GLN A 100     -57.870  41.960  31.000  1.00  0.00           O
ATOM    366  NE2 GLN A 100     -57.390  41.010  32.840  1.00  0.00           N
ATOM    367 1HE2 GLN A 100     -56.950  41.050  33.750  1.00  0.00           H
ATOM    368 2HE2 GLN A 100     -57.080  40.170  32.360  1.00  0.00           H
ATOM    369  C   GLN A 100     -58.580  43.790  35.590  1.00  0.00           C
ATOM    370  O   GLN A 100     -57.780  44.660  35.940  1.00  0.00           O
ATOM    371  N   PHE A 101     -58.790  42.640  36.280  1.00  0.00           N
ATOM    372  H   PHE A 101     -59.560  42.040  36.020  1.00  0.00           H
ATOM    373  CA  PHE A 101     -57.760  42.270  37.250  1.00  0.00           C
ATOM    374  HA  PHE A 101     -57.630  43.100  37.950  1.00  0.00           H
ATOM    375  CB  PHE A 101     -58.260  41.070  37.970  1.00  0.00           C
ATOM    376  HB1 PHE A 101     -57.430  40.540  38.440  1.00  0.00           H
ATOM    377  HB2 PHE A 101     -58.600  40.390  37.190  1.00  0.00           H
ATOM    378  CG  PHE A 101     -59.270  41.220  39.100  1.00  0.00           C
ATOM    379  CD1 PHE A 101     -58.870  41.640  40.400  1.00  0.00           C
ATOM    380  HD1 PHE A 101     -57.870  41.970  40.630  1.00  0.00           H
ATOM    381  CE1 PHE A 101     -59.870  41.730  41.390  1.00  0.00           C
ATOM    382  HE1 PHE A 101     -59.510  42.180  42.300  1.00  0.00           H
ATOM    383  CZ  PHE A 101     -61.190  41.290  41.140  1.00  0.00           C
ATOM    384  HZ  PHE A 101     -61.950  41.350  41.900  1.00  0.00           H
ATOM    385  CE2 PHE A 101     -61.530  40.730  39.880  1.00  0.00           C
ATOM    386  HE2 PHE A 101     -62.510  40.320  39.720  1.00  0.00           H
ATOM    387  CD2 PHE A 101     -60.600  40.870  38.810  1.00  0.00           C
ATOM    388  HD2 PHE A 101     -61.010  40.540  37.870  1.00  0.00           H
ATOM    389  C   PHE A 101     -56.380  42.020  36.640  1.00  0.00           C
ATOM    390  O   PHE A 101     -56.320  41.400  35.550  1.00  0.00           O
ATOM    391  N   ASN A 102     -55.320  42.400  37.270  1.00  0.00           N
ATOM    392  H   ASN A 102     -55.490  42.730  38.210  1.00  0.00           H
ATOM    393  CA  ASN A 102     -54.010  41.950  36.940  1.00  0.00           C
ATOM    394  HA  ASN A 102     -53.860  42.230  35.890  1.00  0.00           H
ATOM    395  CB  ASN A 102     -52.980  42.640  37.840  1.00  0.00           C
ATOM    396  HB1 ASN A 102     -53.070  42.130  38.800  1.00  0.00           H
ATOM    397  HB2 ASN A 102     -53.100  43.720  37.870  1.00  0.00           H
ATOM    398  CG  ASN A 102     -51.550  42.390  37.450  1.00  0.00           C
ATOM    399  OD1 ASN A 102     -51.180  41.440  36.810  1.00  0.00           O
ATOM    400  ND2 ASN A 102     -50.740  43.180  37.970  1.00  0.00           N
ATOM    401 1HD2 ASN A 102     -51.060  44.010  38.450  1.00  0.00           H
ATOM    402 2HD2 ASN A 102     -49.780  43.010  37.690  1.00  0.00           H
ATOM    403  C   ASN A 102     -53.940  40.390  36.940  1.00  0.00           C
ATOM    404  O   ASN A 102     -54.400  39.870  37.980  1.00  0.00           O
ATOM    405  N   TRP A 103     -53.320  39.720  35.910  1.00  0.00           N
ATOM    406  H   TRP A 103     -52.840  40.230  35.180  1.00  0.00           H
ATOM    407  CA  TRP A 103     -53.070  38.280  36.000  1.00  0.00           C
ATOM    408  HA  TRP A 103     -53.240  37.860  36.990  1.00  0.00           H
ATOM    409  CB  TRP A 103     -53.940  37.560  34.940  1.00  0.00           C
ATOM    410  HB1 TRP A 103     -53.460  36.600  34.770  1.00  0.00           H
ATOM    411  HB2 TRP A 103     -53.960  38.140  34.020  1.00  0.00           H
ATOM    412  CG  TRP A 103     -55.450  37.310  35.180  1.00  0.00           C
ATOM    413  CD1 TRP A 103     -56.230  37.590  36.210  1.00  0.00           C
ATOM    414  HD1 TRP A 103     -55.950  38.020  37.150  1.00  0.00           H
ATOM    415  NE1 TRP A 103     -57.530  37.150  35.940  1.00  0.00           N
ATOM    416  HE1 TRP A 103     -58.260  37.280  36.620  1.00  0.00           H
ATOM    417  CE2 TRP A 103     -57.600  36.410  34.820  1.00  0.00           C
ATOM    418  CZ2 TRP A 103     -58.600  35.670  34.220  1.00  0.00           C
ATOM    419  HZ2 TRP A 103     -59.590  35.670  34.650  1.00  0.00           H
ATOM    420  CH2 TRP A 103     -58.340  34.890  33.070  1.00  0.00           C
ATOM    421  HH2 TRP A 103     -59.070  34.270  32.570  1.00  0.00           H
ATOM    422  CZ3 TRP A 103     -56.980  34.910  32.560  1.00  0.00           C
ATOM    423  HZ3 TRP A 103     -56.800  34.320  31.670  1.00  0.00           H
ATOM    424  CE3 TRP A 103     -55.940  35.750  33.080  1.00  0.00           C
ATOM    425  HE3 TRP A 103     -54.960  35.760  32.620  1.00  0.00           H
ATOM    426  CD2 TRP A 103     -56.250  36.450  34.320  1.00  0.00           C
ATOM    427  C   TRP A 103     -51.610  37.840  35.790  1.00  0.00           C
ATOM    428  O   TRP A 103     -51.280  36.680  35.800  1.00  0.00           O
ATOM    429  N   HIS A 104     -50.690  38.830  35.690  1.00  0.00           N
ATOM    430  H   HIS A 104     -51.020  39.780  35.750  1.00  0.00           H
ATOM    431  CA  HIS A 104     -49.290  38.720  36.010  1.00  0.00           C
ATOM    432  HA  HIS A 104     -48.970  37.750  35.630  1.00  0.00           H
ATOM    433  CB  HIS A 104     -48.610  39.940  35.270  1.00  0.00           C
ATOM    434  HB1 HIS A 104     -47.540  39.850  35.430  1.00  0.00           H
ATOM    435  HB2 HIS A 104     -49.010  40.890  35.640  1.00  0.00           H
ATOM    436  CG  HIS A 104     -48.790  39.930  33.790  1.00  0.00           C
ATOM    437  ND1 HIS A 104     -48.890  41.100  32.900  1.00  0.00           N
ATOM    438  CE1 HIS A 104     -48.930  40.580  31.630  1.00  0.00           C
ATOM    439  HE1 HIS A 104     -49.100  41.110  30.710  1.00  0.00           H
ATOM    440  NE2 HIS A 104     -48.820  39.260  31.610  1.00  0.00           N
ATOM    441  HE2 HIS A 104     -48.930  38.740  30.760  1.00  0.00           H
ATOM    442  CD2 HIS A 104     -48.800  38.820  32.970  1.00  0.00           C
ATOM    443  HD2 HIS A 104     -48.550  37.800  33.240  1.00  0.00           H
ATOM    444  C   HIS A 104     -49.040  38.740  37.490  1.00  0.00           C
ATOM    445  O   HIS A 104     -48.050  38.170  37.980  1.00  0.00           O
ATOM    446  N   SER A 105     -49.890  39.320  38.340  1.00  0.00           N
ATOM    447  H   SER A 105     -50.630  39.900  37.980  1.00  0.00           H
ATOM    448  CA  SER A 105     -49.740  39.350  39.820  1.00  0.00           C
ATOM    449  HA  SER A 105     -48.700  39.450  40.120  1.00  0.00           H
ATOM    450  CB  SER A 105     -50.540  40.460  40.460  1.00  0.00           C
ATOM    451  HB1 SER A 105     -51.570  40.230  40.190  1.00  0.00           H
ATOM    452  HB2 SER A 105     -50.300  41.450  40.080  1.00  0.00           H
ATOM    453  OG  SER A 105     -50.360  40.410  41.850  1.00  0.00           O
ATOM    454  HG  SER A 105     -49.500  40.190  42.210  1.00  0.00           H
ATOM    455  C   SER A 105     -50.240  37.940  40.260  1.00  0.00           C
ATOM    456  O   SER A 105     -51.280  37.450  39.770  1.00  0.00           O
ATOM    457  N   LYS A 106     -49.520  37.270  41.170  1.00  0.00           N
ATOM    458  H   LYS A 106     -48.710  37.770  41.510  1.00  0.00           H
ATOM    459  CA  LYS A 106     -49.790  35.950  41.660  1.00  0.00           C
ATOM    460  HA  LYS A 106     -50.250  35.310  40.910  1.00  0.00           H
ATOM    461  CB  LYS A 106     -48.520  35.330  42.140  1.00  0.00           C
ATOM    462  HB1 LYS A 106     -48.830  34.330  42.440  1.00  0.00           H
ATOM    463  HB2 LYS A 106     -48.270  36.020  42.940  1.00  0.00           H
ATOM    464  CG  LYS A 106     -47.410  35.340  41.080  1.00  0.00           C
ATOM    465  HG1 LYS A 106     -47.010  36.330  40.850  1.00  0.00           H
ATOM    466  HG2 LYS A 106     -47.770  34.860  40.170  1.00  0.00           H
ATOM    467  CD  LYS A 106     -46.250  34.430  41.570  1.00  0.00           C
ATOM    468  HD1 LYS A 106     -45.460  34.620  40.830  1.00  0.00           H
ATOM    469  HD2 LYS A 106     -46.520  33.380  41.600  1.00  0.00           H
ATOM    470  CE  LYS A 106     -45.780  34.960  42.990  1.00  0.00           C
ATOM    471  HE1 LYS A 106     -46.480  34.700  43.780  1.00  0.00           H
ATOM    472  HE2 LYS A 106     -45.590  36.030  42.930  1.00  0.00           H
ATOM    473  NZ  LYS A 106     -44.560  34.330  43.450  1.00  0.00           N
ATOM    474  HZ1 LYS A 106     -44.690  33.340  43.550  1.00  0.00           H
ATOM    475  HZ2 LYS A 106     -43.760  34.450  42.840  1.00  0.00           H
ATOM    476  HZ3 LYS A 106     -44.270  34.670  44.360  1.00  0.00           H
ATOM    477  C   LYS A 106     -50.810  36.010  42.750  1.00  0.00           C
ATOM    478  O   LYS A 106     -51.000  37.110  43.360  1.00  0.00           O
ATOM    479  N   GLU A 107     -51.540  34.960  43.020  1.00  0.00           N
ATOM    480  H   GLU A 107     -51.400  34.230  42.340  1.00  0.00           H
ATOM    481  CA  GLU A 107     -52.470  34.740  44.070  1.00  0.00           C
ATOM    482  HA  GLU A 107     -53.280  35.440  43.910  1.00  0.00           H
ATOM    483  CB  GLU A 107     -53.080  33.350  43.830  1.00  0.00           C
ATOM    484  HB1 GLU A 107     -53.870  33.170  44.550  1.00  0.00           H
ATOM    485  HB2 GLU A 107     -52.290  32.600  43.960  1.00  0.00           H
ATOM    486  CG  GLU A 107     -53.740  33.120  42.460  1.00  0.00           C
ATOM    487  HG1 GLU A 107     -54.250  34.000  42.050  1.00  0.00           H
ATOM    488  HG2 GLU A 107     -54.560  32.430  42.660  1.00  0.00           H
ATOM    489  CD  GLU A 107     -52.760  32.500  41.420  1.00  0.00           C
ATOM    490  OE1 GLU A 107     -51.540  32.510  41.670  1.00  0.00           O
ATOM    491  OE2 GLU A 107     -53.170  32.160  40.320  1.00  0.00           O
ATOM    492  C   GLU A 107     -51.950  34.920  45.490  1.00  0.00           C
ATOM    493  O   GLU A 107     -50.910  34.480  45.780  1.00  0.00           O
ATOM    494  N   GLY A 108     -52.790  35.580  46.280  1.00  0.00           N
ATOM    495  H   GLY A 108     -53.680  35.920  45.960  1.00  0.00           H
ATOM    496  CA  GLY A 108     -52.500  35.770  47.640  1.00  0.00           C
ATOM    497  HA1 GLY A 108     -51.770  34.990  47.860  1.00  0.00           H
ATOM    498  HA2 GLY A 108     -53.400  35.660  48.240  1.00  0.00           H
ATOM    499  C   GLY A 108     -51.930  37.160  48.040  1.00  0.00           C
ATOM    500  O   GLY A 108     -51.910  37.560  49.210  1.00  0.00           O
ATOM    501  N   ASP A 109     -51.450  37.930  47.090  1.00  0.00           N
ATOM    502  H   ASP A 109     -51.510  37.450  46.200  1.00  0.00           H
ATOM    503  CA  ASP A 109     -51.060  39.300  47.090  1.00  0.00           C
ATOM    504  HA  ASP A 109     -50.520  39.440  48.030  1.00  0.00           H
ATOM    505  CB  ASP A 109     -49.970  39.530  45.960  1.00  0.00           C
ATOM    506  HB1 ASP A 109     -49.700  40.580  45.840  1.00  0.00           H
ATOM    507  HB2 ASP A 109     -50.430  39.300  44.990  1.00  0.00           H
ATOM    508  CG  ASP A 109     -48.710  38.780  46.200  1.00  0.00           C
ATOM    509  OD1 ASP A 109     -47.760  38.980  45.430  1.00  0.00           O
ATOM    510  OD2 ASP A 109     -48.490  37.990  47.130  1.00  0.00           O
ATOM    511  C   ASP A 109     -52.310  40.230  46.960  1.00  0.00           C
ATOM    512  O   ASP A 109     -53.340  39.790  46.350  1.00  0.00           O
ATOM    513  N   PRO A 110     -52.260  41.540  47.300  1.00  0.00           N
ATOM    514  CD  PRO A 110     -51.130  42.270  47.850  1.00  0.00           C
ATOM    515  HD1 PRO A 110     -50.140  42.020  47.470  1.00  0.00           H
ATOM    516  HD2 PRO A 110     -51.040  42.010  48.910  1.00  0.00           H
ATOM    517  CG  PRO A 110     -51.590  43.670  47.650  1.00  0.00           C
ATOM    518  HG1 PRO A 110     -51.430  43.980  46.620  1.00  0.00           H
ATOM    519  HG2 PRO A 110     -51.180  44.460  48.280  1.00  0.00           H
ATOM    520  CB  PRO A 110     -53.040  43.550  47.990  1.00  0.00           C
ATOM    521  HB1 PRO A 110     -53.570  44.440  47.660  1.00  0.00           H
ATOM    522  HB2 PRO A 110     -53.180  43.470  49.060  1.00  0.00           H
ATOM    523  CA  PRO A 110     -53.450  42.280  47.270  1.00  0.00           C
ATOM    524  HA  PRO A 110     -54.250  41.880  47.900  1.00  0.00           H
ATOM    525  C   PRO A 110     -54.080  42.530  45.860  1.00  0.00           C
ATOM    526  O   PRO A 110     -53.360  42.750  44.850  1.00  0.00           O
ATOM    527  N   LEU A 111     -55.450  42.470  45.830  1.00  0.00           N
ATOM    528  H   LEU A 111     -55.950  42.190  46.670  1.00  0.00           H
ATOM    529  CA  LEU A 111     -56.270  42.290  44.690  1.00  0.00           C
ATOM    530  HA  LEU A 111     -55.770  41.700  43.930  1.00  0.00           H
ATOM    531  CB  LEU A 111     -57.500  41.490  45.040  1.00  0.00           C
ATOM    532  HB1 LEU A 111     -58.190  41.520  44.190  1.00  0.00           H
ATOM    533  HB2 LEU A 111     -57.950  42.010  45.890  1.00  0.00           H
ATOM    534  CG  LEU A 111     -57.350  39.970  45.440  1.00  0.00           C
ATOM    535  HG  LEU A 111     -56.590  39.910  46.210  1.00  0.00           H
ATOM    536  CD1 LEU A 111     -58.630  39.430  46.000  1.00  0.00           C
ATOM    537 1HD1 LEU A 111     -58.910  40.040  46.860  1.00  0.00           H
ATOM    538 2HD1 LEU A 111     -59.420  39.480  45.250  1.00  0.00           H
ATOM    539 3HD1 LEU A 111     -58.560  38.400  46.330  1.00  0.00           H
ATOM    540  CD2 LEU A 111     -56.840  39.090  44.220  1.00  0.00           C
ATOM    541 1HD2 LEU A 111     -55.820  39.380  43.990  1.00  0.00           H
ATOM    542 2HD2 LEU A 111     -56.920  38.060  44.570  1.00  0.00           H
ATOM    543 3HD2 LEU A 111     -57.490  39.190  43.340  1.00  0.00           H
ATOM    544  C   LEU A 111     -56.690  43.580  43.900  1.00  0.00           C
ATOM    545  O   LEU A 111     -57.880  43.970  44.010  1.00  0.00           O
ATOM    546  N   VAL A 112     -55.750  44.250  43.220  1.00  0.00           N
ATOM    547  H   VAL A 112     -54.790  43.970  43.410  1.00  0.00           H
ATOM    548  CA  VAL A 112     -55.950  45.470  42.370  1.00  0.00           C
ATOM    549  HA  VAL A 112     -56.670  46.110  42.890  1.00  0.00           H
ATOM    550  CB  VAL A 112     -54.650  46.340  42.370  1.00  0.00           C
ATOM    551  HB  VAL A 112     -53.930  46.010  41.620  1.00  0.00           H
ATOM    552  CG1 VAL A 112     -54.980  47.800  41.990  1.00  0.00           C
ATOM    553 1HG1 VAL A 112     -54.100  48.440  41.920  1.00  0.00           H
ATOM    554 2HG1 VAL A 112     -55.520  47.750  41.040  1.00  0.00           H
ATOM    555 3HG1 VAL A 112     -55.650  48.230  42.740  1.00  0.00           H
ATOM    556  CG2 VAL A 112     -53.910  46.470  43.690  1.00  0.00           C
ATOM    557 1HG2 VAL A 112     -54.600  46.460  44.540  1.00  0.00           H
ATOM    558 2HG2 VAL A 112     -53.240  45.610  43.750  1.00  0.00           H
ATOM    559 3HG2 VAL A 112     -53.250  47.330  43.720  1.00  0.00           H
ATOM    560  C   VAL A 112     -56.460  45.120  41.030  1.00  0.00           C
ATOM    561  O   VAL A 112     -55.940  44.220  40.400  1.00  0.00           O
ATOM    562  N   PHE A 113     -57.410  45.950  40.530  1.00  0.00           N
ATOM    563  H   PHE A 113     -57.640  46.690  41.170  1.00  0.00           H
ATOM    564  CA  PHE A 113     -58.150  45.740  39.260  1.00  0.00           C
ATOM    565  HA  PHE A 113     -57.530  45.160  38.570  1.00  0.00           H
ATOM    566  CB  PHE A 113     -59.450  45.030  39.520  1.00  0.00           C
ATOM    567  HB1 PHE A 113     -59.210  44.110  40.050  1.00  0.00           H
ATOM    568  HB2 PHE A 113     -59.900  44.650  38.600  1.00  0.00           H
ATOM    569  CG  PHE A 113     -60.550  45.730  40.250  1.00  0.00           C
ATOM    570  CD1 PHE A 113     -60.490  45.950  41.610  1.00  0.00           C
ATOM    571  HD1 PHE A 113     -59.620  45.620  42.160  1.00  0.00           H
ATOM    572  CE1 PHE A 113     -61.550  46.560  42.290  1.00  0.00           C
ATOM    573  HE1 PHE A 113     -61.440  46.750  43.350  1.00  0.00           H
ATOM    574  CZ  PHE A 113     -62.720  46.890  41.620  1.00  0.00           C
ATOM    575  HZ  PHE A 113     -63.560  47.280  42.160  1.00  0.00           H
ATOM    576  CE2 PHE A 113     -62.750  46.770  40.220  1.00  0.00           C
ATOM    577  HE2 PHE A 113     -63.550  47.280  39.700  1.00  0.00           H
ATOM    578  CD2 PHE A 113     -61.680  46.250  39.560  1.00  0.00           C
ATOM    579  HD2 PHE A 113     -61.700  46.360  38.480  1.00  0.00           H
ATOM    580  C   PHE A 113     -58.220  47.090  38.560  1.00  0.00           C
ATOM    581  O   PHE A 113     -58.340  48.100  39.260  1.00  0.00           O
ATOM    582  N   ALA A 114     -57.950  47.190  37.290  1.00  0.00           N
ATOM    583  H   ALA A 114     -57.920  46.340  36.740  1.00  0.00           H
ATOM    584  CA  ALA A 114     -57.990  48.430  36.520  1.00  0.00           C
ATOM    585  HA  ALA A 114     -58.010  49.350  37.090  1.00  0.00           H
ATOM    586  CB  ALA A 114     -56.810  48.350  35.540  1.00  0.00           C
ATOM    587  HB1 ALA A 114     -55.910  48.220  36.150  1.00  0.00           H
ATOM    588  HB2 ALA A 114     -56.970  47.500  34.870  1.00  0.00           H
ATOM    589  HB3 ALA A 114     -56.600  49.250  34.960  1.00  0.00           H
ATOM    590  C   ALA A 114     -59.410  48.520  35.810  1.00  0.00           C
ATOM    591  O   ALA A 114     -59.980  47.510  35.460  1.00  0.00           O
ATOM    592  N   THR A 115     -60.010  49.690  35.730  1.00  0.00           N
ATOM    593  H   THR A 115     -59.480  50.460  36.120  1.00  0.00           H
ATOM    594  CA  THR A 115     -61.220  50.020  35.020  1.00  0.00           C
ATOM    595  HA  THR A 115     -61.670  49.160  34.510  1.00  0.00           H
ATOM    596  CB  THR A 115     -62.260  50.440  36.050  1.00  0.00           C
ATOM    597  HB  THR A 115     -61.840  51.250  36.660  1.00  0.00           H
ATOM    598  CG2 THR A 115     -63.560  51.080  35.520  1.00  0.00           C
ATOM    599 1HG2 THR A 115     -64.310  51.240  36.300  1.00  0.00           H
ATOM    600 2HG2 THR A 115     -63.360  52.030  35.020  1.00  0.00           H
ATOM    601 3HG2 THR A 115     -63.990  50.390  34.810  1.00  0.00           H
ATOM    602  OG1 THR A 115     -62.600  49.420  36.910  1.00  0.00           O
ATOM    603  HG1 THR A 115     -61.830  48.930  37.210  1.00  0.00           H
ATOM    604  C   THR A 115     -61.030  51.220  34.050  1.00  0.00           C
ATOM    605  O   THR A 115     -60.440  52.320  34.390  1.00  0.00           O
ATOM    606  N   VAL A 116     -61.630  51.080  32.850  1.00  0.00           N
ATOM    607  H   VAL A 116     -62.370  50.400  32.780  1.00  0.00           H
ATOM    608  CA  VAL A 116     -61.520  52.070  31.790  1.00  0.00           C
ATOM    609  HA  VAL A 116     -61.150  53.030  32.150  1.00  0.00           H
ATOM    610  CB  VAL A 116     -60.430  51.660  30.780  1.00  0.00           C
ATOM    611  HB  VAL A 116     -59.490  51.810  31.320  1.00  0.00           H
ATOM    612  CG1 VAL A 116     -60.670  50.290  30.130  1.00  0.00           C
ATOM    613 1HG1 VAL A 116     -59.940  50.100  29.350  1.00  0.00           H
ATOM    614 2HG1 VAL A 116     -60.600  49.560  30.940  1.00  0.00           H
ATOM    615 3HG1 VAL A 116     -61.720  50.300  29.820  1.00  0.00           H
ATOM    616  CG2 VAL A 116     -60.310  52.630  29.620  1.00  0.00           C
ATOM    617 1HG2 VAL A 116     -59.400  52.330  29.100  1.00  0.00           H
ATOM    618 2HG2 VAL A 116     -61.160  52.500  28.960  1.00  0.00           H
ATOM    619 3HG2 VAL A 116     -60.210  53.680  29.880  1.00  0.00           H
ATOM    620  C   VAL A 116     -62.880  52.470  31.150  1.00  0.00           C
ATOM    621  O   VAL A 116     -63.730  51.680  30.830  1.00  0.00           O
ATOM    622  N   GLY A 117     -62.990  53.750  30.870  1.00  0.00           N
ATOM    623  H   GLY A 117     -62.290  54.380  31.250  1.00  0.00           H
ATOM    624  CA  GLY A 117     -64.000  54.380  30.010  1.00  0.00           C
ATOM    625  HA1 GLY A 117     -64.990  53.980  30.190  1.00  0.00           H
ATOM    626  HA2 GLY A 117     -63.730  54.200  28.970  1.00  0.00           H
ATOM    627  C   GLY A 117     -64.100  55.970  30.180  1.00  0.00           C
ATOM    628  O   GLY A 117     -63.600  56.490  31.130  1.00  0.00           O
ATOM    629  N   SER A 118     -64.650  56.610  29.170  1.00  0.00           N
ATOM    630  H   SER A 118     -65.030  56.080  28.400  1.00  0.00           H
ATOM    631  CA  SER A 118     -64.480  58.040  28.910  1.00  0.00           C
ATOM    632  HA  SER A 118     -64.980  58.190  27.960  1.00  0.00           H
ATOM    633  CB  SER A 118     -65.270  58.710  30.060  1.00  0.00           C
ATOM    634  HB1 SER A 118     -64.600  58.840  30.910  1.00  0.00           H
ATOM    635  HB2 SER A 118     -66.070  58.080  30.430  1.00  0.00           H
ATOM    636  OG  SER A 118     -65.850  59.880  29.590  1.00  0.00           O
ATOM    637  HG  SER A 118     -66.490  59.630  28.920  1.00  0.00           H
ATOM    638  C   SER A 118     -62.980  58.410  28.730  1.00  0.00           C
ATOM    639  O   SER A 118     -62.180  57.480  28.480  1.00  0.00           O
ATOM    640  N   ASN A 119     -62.570  59.700  28.970  1.00  0.00           N
ATOM    641  H   ASN A 119     -63.210  60.480  29.030  1.00  0.00           H
ATOM    642  CA  ASN A 119     -61.160  59.960  28.790  1.00  0.00           C
ATOM    643  HA  ASN A 119     -60.820  59.470  27.880  1.00  0.00           H
ATOM    644  CB  ASN A 119     -60.920  61.420  28.470  1.00  0.00           C
ATOM    645  HB1 ASN A 119     -61.610  61.640  27.660  1.00  0.00           H
ATOM    646  HB2 ASN A 119     -59.890  61.530  28.140  1.00  0.00           H
ATOM    647  CG  ASN A 119     -61.170  62.350  29.660  1.00  0.00           C
ATOM    648  OD1 ASN A 119     -61.790  62.010  30.620  1.00  0.00           O
ATOM    649  ND2 ASN A 119     -60.830  63.590  29.460  1.00  0.00           N
ATOM    650 1HD2 ASN A 119     -60.220  63.750  28.670  1.00  0.00           H
ATOM    651 2HD2 ASN A 119     -60.950  64.240  30.230  1.00  0.00           H
ATOM    652  C   ASN A 119     -60.290  59.480  29.960  1.00  0.00           C
ATOM    653  O   ASN A 119     -59.170  59.980  30.180  1.00  0.00           O
ATOM    654  N   ARG A 120     -60.710  58.430  30.710  1.00  0.00           N
ATOM    655  H   ARG A 120     -61.600  57.970  30.580  1.00  0.00           H
ATOM    656  CA  ARG A 120     -60.080  58.000  31.980  1.00  0.00           C
ATOM    657  HA  ARG A 120     -59.110  58.500  32.030  1.00  0.00           H
ATOM    658  CB  ARG A 120     -60.890  58.540  33.150  1.00  0.00           C
ATOM    659  HB1 ARG A 120     -61.930  58.220  33.110  1.00  0.00           H
ATOM    660  HB2 ARG A 120     -60.960  59.610  32.970  1.00  0.00           H
ATOM    661  CG  ARG A 120     -60.180  58.410  34.540  1.00  0.00           C
ATOM    662  HG1 ARG A 120     -59.280  59.030  34.540  1.00  0.00           H
ATOM    663  HG2 ARG A 120     -59.820  57.400  34.740  1.00  0.00           H
ATOM    664  CD  ARG A 120     -60.970  58.900  35.820  1.00  0.00           C
ATOM    665  HD1 ARG A 120     -61.200  59.950  35.640  1.00  0.00           H
ATOM    666  HD2 ARG A 120     -60.270  59.030  36.650  1.00  0.00           H
ATOM    667  NE  ARG A 120     -62.120  57.990  36.120  1.00  0.00           N
ATOM    668  HE  ARG A 120     -62.260  57.200  35.510  1.00  0.00           H
ATOM    669  CZ  ARG A 120     -63.090  58.200  36.990  1.00  0.00           C
ATOM    670  NH1 ARG A 120     -63.040  59.240  37.710  1.00  0.00           N
ATOM    671 1HH1 ARG A 120     -62.580  60.090  37.400  1.00  0.00           H
ATOM    672 2HH1 ARG A 120     -63.830  59.350  38.340  1.00  0.00           H
ATOM    673  NH2 ARG A 120     -64.090  57.370  37.190  1.00  0.00           N
ATOM    674 1HH2 ARG A 120     -63.980  56.410  36.890  1.00  0.00           H
ATOM    675 2HH2 ARG A 120     -64.600  57.610  38.020  1.00  0.00           H
ATOM    676  C   ARG A 120     -59.780  56.460  32.140  1.00  0.00           C
ATOM    677  O   ARG A 120     -60.600  55.660  31.690  1.00  0.00           O
ATOM    678  N   VAL A 121     -58.670  56.080  32.750  1.00  0.00           N
ATOM    679  H   VAL A 121     -58.120  56.880  33.050  1.00  0.00           H
ATOM    680  CA  VAL A 121     -58.340  54.780  33.310  1.00  0.00           C
ATOM    681  HA  VAL A 121     -59.280  54.230  33.310  1.00  0.00           H
ATOM    682  CB  VAL A 121     -57.460  53.930  32.410  1.00  0.00           C
ATOM    683  HB  VAL A 121     -57.970  53.550  31.530  1.00  0.00           H
ATOM    684  CG1 VAL A 121     -56.020  54.480  32.090  1.00  0.00           C
ATOM    685 1HG1 VAL A 121     -55.530  54.840  33.000  1.00  0.00           H
ATOM    686 2HG1 VAL A 121     -55.470  53.680  31.610  1.00  0.00           H
ATOM    687 3HG1 VAL A 121     -56.110  55.300  31.380  1.00  0.00           H
ATOM    688  CG2 VAL A 121     -57.180  52.590  33.070  1.00  0.00           C
ATOM    689 1HG2 VAL A 121     -56.620  51.910  32.430  1.00  0.00           H
ATOM    690 2HG2 VAL A 121     -56.620  52.750  33.990  1.00  0.00           H
ATOM    691 3HG2 VAL A 121     -58.170  52.190  33.320  1.00  0.00           H
ATOM    692  C   VAL A 121     -57.940  54.940  34.800  1.00  0.00           C
ATOM    693  O   VAL A 121     -57.170  55.820  35.170  1.00  0.00           O
ATOM    694  N   THR A 122     -58.490  54.000  35.660  1.00  0.00           N
ATOM    695  H   THR A 122     -59.040  53.300  35.180  1.00  0.00           H
ATOM    696  CA  THR A 122     -58.440  54.210  37.140  1.00  0.00           C
ATOM    697  HA  THR A 122     -57.550  54.820  37.340  1.00  0.00           H
ATOM    698  CB  THR A 122     -59.850  54.770  37.600  1.00  0.00           C
ATOM    699  HB  THR A 122     -60.670  54.120  37.280  1.00  0.00           H
ATOM    700  CG2 THR A 122     -59.870  55.100  39.080  1.00  0.00           C
ATOM    701 1HG2 THR A 122     -60.860  55.370  39.430  1.00  0.00           H
ATOM    702 2HG2 THR A 122     -59.610  54.180  39.610  1.00  0.00           H
ATOM    703 3HG2 THR A 122     -59.120  55.830  39.400  1.00  0.00           H
ATOM    704  OG1 THR A 122     -60.050  56.000  37.030  1.00  0.00           O
ATOM    705  HG1 THR A 122     -60.640  55.940  36.280  1.00  0.00           H
ATOM    706  C   THR A 122     -58.190  52.860  37.820  1.00  0.00           C
ATOM    707  O   THR A 122     -58.890  51.920  37.500  1.00  0.00           O
ATOM    708  N   LEU A 123     -57.270  52.740  38.770  1.00  0.00           N
ATOM    709  H   LEU A 123     -56.860  53.570  39.170  1.00  0.00           H
ATOM    710  CA  LEU A 123     -57.120  51.550  39.580  1.00  0.00           C
ATOM    711  HA  LEU A 123     -57.400  50.700  38.960  1.00  0.00           H
ATOM    712  CB  LEU A 123     -55.700  51.440  40.020  1.00  0.00           C
ATOM    713  HB1 LEU A 123     -55.510  50.630  40.730  1.00  0.00           H
ATOM    714  HB2 LEU A 123     -55.500  52.400  40.510  1.00  0.00           H
ATOM    715  CG  LEU A 123     -54.780  51.290  38.860  1.00  0.00           C
ATOM    716  HG  LEU A 123     -54.820  52.220  38.300  1.00  0.00           H
ATOM    717  CD1 LEU A 123     -53.410  51.030  39.360  1.00  0.00           C
ATOM    718 1HD1 LEU A 123     -53.310  50.200  40.050  1.00  0.00           H
ATOM    719 2HD1 LEU A 123     -52.790  50.940  38.460  1.00  0.00           H
ATOM    720 3HD1 LEU A 123     -52.940  51.870  39.880  1.00  0.00           H
ATOM    721  CD2 LEU A 123     -55.150  50.180  37.780  1.00  0.00           C
ATOM    722 1HD2 LEU A 123     -54.290  50.070  37.130  1.00  0.00           H
ATOM    723 2HD2 LEU A 123     -55.050  49.260  38.350  1.00  0.00           H
ATOM    724 3HD2 LEU A 123     -56.040  50.310  37.160  1.00  0.00           H
ATOM    725  C   LEU A 123     -57.970  51.550  40.790  1.00  0.00           C
ATOM    726  O   LEU A 123     -57.960  52.510  41.560  1.00  0.00           O
ATOM    727  N   TYR A 124     -58.610  50.420  41.050  1.00  0.00           N
ATOM    728  H   TYR A 124     -58.580  49.720  40.320  1.00  0.00           H
ATOM    729  CA  TYR A 124     -59.410  50.070  42.220  1.00  0.00           C
ATOM    730  HA  TYR A 124     -59.320  50.910  42.910  1.00  0.00           H
ATOM    731  CB  TYR A 124     -60.900  49.930  41.730  1.00  0.00           C
ATOM    732  HB1 TYR A 124     -61.590  49.540  42.470  1.00  0.00           H
ATOM    733  HB2 TYR A 124     -61.000  49.110  41.020  1.00  0.00           H
ATOM    734  CG  TYR A 124     -61.480  51.240  41.260  1.00  0.00           C
ATOM    735  CD1 TYR A 124     -61.320  51.650  39.900  1.00  0.00           C
ATOM    736  HD1 TYR A 124     -60.640  51.120  39.250  1.00  0.00           H
ATOM    737  CE1 TYR A 124     -62.140  52.680  39.340  1.00  0.00           C
ATOM    738  HE1 TYR A 124     -62.150  52.950  38.290  1.00  0.00           H
ATOM    739  CZ  TYR A 124     -62.920  53.390  40.200  1.00  0.00           C
ATOM    740  OH  TYR A 124     -63.810  54.260  39.620  1.00  0.00           O
ATOM    741  HH  TYR A 124     -64.280  54.830  40.240  1.00  0.00           H
ATOM    742  CE2 TYR A 124     -63.140  52.980  41.510  1.00  0.00           C
ATOM    743  HE2 TYR A 124     -64.010  53.350  42.040  1.00  0.00           H
ATOM    744  CD2 TYR A 124     -62.380  51.990  42.040  1.00  0.00           C
ATOM    745  HD2 TYR A 124     -62.640  51.750  43.060  1.00  0.00           H
ATOM    746  C   TYR A 124     -58.780  48.840  42.870  1.00  0.00           C
ATOM    747  O   TYR A 124     -58.220  48.020  42.130  1.00  0.00           O
ATOM    748  N   GLU A 125     -58.800  48.770  44.190  1.00  0.00           N
ATOM    749  H   GLU A 125     -59.280  49.460  44.750  1.00  0.00           H
ATOM    750  CA  GLU A 125     -58.410  47.560  44.840  1.00  0.00           C
ATOM    751  HA  GLU A 125     -58.200  46.750  44.130  1.00  0.00           H
ATOM    752  CB  GLU A 125     -57.170  47.850  45.740  1.00  0.00           C
ATOM    753  HB1 GLU A 125     -57.360  48.820  46.200  1.00  0.00           H
ATOM    754  HB2 GLU A 125     -56.260  47.980  45.160  1.00  0.00           H
ATOM    755  CG  GLU A 125     -56.890  46.730  46.750  1.00  0.00           C
ATOM    756  HG1 GLU A 125     -56.500  45.780  46.360  1.00  0.00           H
ATOM    757  HG2 GLU A 125     -57.790  46.460  47.300  1.00  0.00           H
ATOM    758  CD  GLU A 125     -55.890  47.170  47.810  1.00  0.00           C
ATOM    759  OE1 GLU A 125     -55.900  48.360  48.150  1.00  0.00           O
ATOM    760  OE2 GLU A 125     -55.130  46.330  48.320  1.00  0.00           O
ATOM    761  C   GLU A 125     -59.660  46.950  45.660  1.00  0.00           C
ATOM    762  O   GLU A 125     -60.350  47.610  46.410  1.00  0.00           O
ATOM    763  N   CYS A 126     -59.860  45.660  45.590  1.00  0.00           N
ATOM    764  H   CYS A 126     -59.170  45.160  45.050  1.00  0.00           H
ATOM    765  CA  CYS A 126     -60.590  44.790  46.530  1.00  0.00           C
ATOM    766  HA  CYS A 126     -61.450  45.320  46.930  1.00  0.00           H
ATOM    767  CB  CYS A 126     -60.970  43.430  45.830  1.00  0.00           C
ATOM    768  HB1 CYS A 126     -61.270  42.730  46.610  1.00  0.00           H
ATOM    769  HB2 CYS A 126     -60.110  42.890  45.420  1.00  0.00           H
ATOM    770  SG  CYS A 126     -62.300  43.620  44.640  1.00  0.00           S
ATOM    771  HG  CYS A 126     -61.510  44.260  43.770  1.00  0.00           H
ATOM    772  C   CYS A 126     -59.700  44.440  47.700  1.00  0.00           C
ATOM    773  O   CYS A 126     -58.530  44.020  47.550  1.00  0.00           O
ATOM    774  N   HIS A 127     -60.270  44.510  48.890  1.00  0.00           N
ATOM    775  H   HIS A 127     -61.220  44.850  48.900  1.00  0.00           H
ATOM    776  CA  HIS A 127     -59.600  44.340  50.200  1.00  0.00           C
ATOM    777  HA  HIS A 127     -58.780  43.630  50.120  1.00  0.00           H
ATOM    778  CB  HIS A 127     -59.050  45.740  50.610  1.00  0.00           C
ATOM    779  HB1 HIS A 127     -59.970  46.330  50.600  1.00  0.00           H
ATOM    780  HB2 HIS A 127     -58.360  46.070  49.840  1.00  0.00           H
ATOM    781  CG  HIS A 127     -58.250  45.830  51.850  1.00  0.00           C
ATOM    782  ND1 HIS A 127     -57.130  45.030  52.090  1.00  0.00           N
ATOM    783  CE1 HIS A 127     -56.720  45.380  53.370  1.00  0.00           C
ATOM    784  HE1 HIS A 127     -55.870  44.870  53.800  1.00  0.00           H
ATOM    785  NE2 HIS A 127     -57.510  46.300  53.860  1.00  0.00           N
ATOM    786  HE2 HIS A 127     -57.400  46.630  54.810  1.00  0.00           H
ATOM    787  CD2 HIS A 127     -58.560  46.600  52.950  1.00  0.00           C
ATOM    788  HD2 HIS A 127     -59.360  47.320  53.050  1.00  0.00           H
ATOM    789  C   HIS A 127     -60.570  43.690  51.300  1.00  0.00           C
ATOM    790  O   HIS A 127     -61.660  43.290  51.060  1.00  0.00           O
ATOM    791  N   SER A 128     -60.010  43.560  52.560  1.00  0.00           N
ATOM    792  H   SER A 128     -59.070  43.880  52.730  1.00  0.00           H
ATOM    793  CA  SER A 128     -60.590  42.860  53.750  1.00  0.00           C
ATOM    794  HA  SER A 128     -60.330  41.800  53.650  1.00  0.00           H
ATOM    795  CB  SER A 128     -59.820  43.290  55.050  1.00  0.00           C
ATOM    796  HB1 SER A 128     -60.300  42.850  55.930  1.00  0.00           H
ATOM    797  HB2 SER A 128     -59.820  44.380  55.110  1.00  0.00           H
ATOM    798  OG  SER A 128     -58.490  42.790  54.890  1.00  0.00           O
ATOM    799  HG  SER A 128     -57.950  43.160  55.590  1.00  0.00           H
ATOM    800  C   SER A 128     -62.090  43.070  54.000  1.00  0.00           C
ATOM    801  O   SER A 128     -62.510  44.230  53.800  1.00  0.00           O
ATOM    802  N   GLN A 129     -62.850  42.120  54.500  1.00  0.00           N
ATOM    803  H   GLN A 129     -62.430  41.200  54.560  1.00  0.00           H
ATOM    804  CA  GLN A 129     -64.290  42.290  54.950  1.00  0.00           C
ATOM    805  HA  GLN A 129     -64.700  41.330  55.240  1.00  0.00           H
ATOM    806  CB  GLN A 129     -64.310  43.160  56.200  1.00  0.00           C
ATOM    807  HB1 GLN A 129     -65.350  43.080  56.510  1.00  0.00           H
ATOM    808  HB2 GLN A 129     -64.050  44.200  56.030  1.00  0.00           H
ATOM    809  CG  GLN A 129     -63.530  42.700  57.490  1.00  0.00           C
ATOM    810  HG1 GLN A 129     -62.500  42.430  57.250  1.00  0.00           H
ATOM    811  HG2 GLN A 129     -63.920  41.730  57.780  1.00  0.00           H
ATOM    812  CD  GLN A 129     -63.610  43.640  58.700  1.00  0.00           C
ATOM    813  OE1 GLN A 129     -64.120  44.700  58.680  1.00  0.00           O
ATOM    814  NE2 GLN A 129     -63.160  43.190  59.850  1.00  0.00           N
ATOM    815 1HE2 GLN A 129     -62.840  42.230  59.810  1.00  0.00           H
ATOM    816 2HE2 GLN A 129     -63.310  43.700  60.710  1.00  0.00           H
ATOM    817  C   GLN A 129     -65.170  42.930  53.850  1.00  0.00           C
ATOM    818  O   GLN A 129     -66.190  43.610  54.130  1.00  0.00           O
ATOM    819  N   GLY A 130     -64.830  42.750  52.560  1.00  0.00           N
ATOM    820  H   GLY A 130     -63.890  42.370  52.440  1.00  0.00           H
ATOM    821  CA  GLY A 130     -65.650  43.020  51.430  1.00  0.00           C
ATOM    822  HA1 GLY A 130     -66.700  43.000  51.720  1.00  0.00           H
ATOM    823  HA2 GLY A 130     -65.550  42.190  50.730  1.00  0.00           H
ATOM    824  C   GLY A 130     -65.390  44.430  50.800  1.00  0.00           C
ATOM    825  O   GLY A 130     -66.150  44.840  49.980  1.00  0.00           O
ATOM    826  N   GLU A 131     -64.320  45.080  51.130  1.00  0.00           N
ATOM    827  H   GLU A 131     -63.570  44.560  51.550  1.00  0.00           H
ATOM    828  CA  GLU A 131     -64.060  46.440  50.750  1.00  0.00           C
ATOM    829  HA  GLU A 131     -64.870  47.070  51.110  1.00  0.00           H
ATOM    830  CB  GLU A 131     -62.770  46.920  51.530  1.00  0.00           C
ATOM    831  HB1 GLU A 131     -62.130  46.070  51.310  1.00  0.00           H
ATOM    832  HB2 GLU A 131     -63.060  46.880  52.580  1.00  0.00           H
ATOM    833  CG  GLU A 131     -62.120  48.240  51.270  1.00  0.00           C
ATOM    834  HG1 GLU A 131     -61.720  48.110  50.270  1.00  0.00           H
ATOM    835  HG2 GLU A 131     -61.260  48.260  51.950  1.00  0.00           H
ATOM    836  CD  GLU A 131     -62.930  49.530  51.430  1.00  0.00           C
ATOM    837  OE1 GLU A 131     -64.200  49.420  51.220  1.00  0.00           O
ATOM    838  OE2 GLU A 131     -62.440  50.650  51.730  1.00  0.00           O
ATOM    839  C   GLU A 131     -63.730  46.730  49.230  1.00  0.00           C
ATOM    840  O   GLU A 131     -63.190  45.920  48.500  1.00  0.00           O
ATOM    841  N   ILE A 132     -64.040  47.900  48.720  1.00  0.00           N
ATOM    842  H   ILE A 132     -64.440  48.600  49.320  1.00  0.00           H
ATOM    843  CA  ILE A 132     -63.620  48.380  47.370  1.00  0.00           C
ATOM    844  HA  ILE A 132     -62.750  47.780  47.090  1.00  0.00           H
ATOM    845  CB  ILE A 132     -64.710  48.070  46.330  1.00  0.00           C
ATOM    846  HB  ILE A 132     -64.760  46.980  46.270  1.00  0.00           H
ATOM    847  CG2 ILE A 132     -66.160  48.370  46.870  1.00  0.00           C
ATOM    848 1HG2 ILE A 132     -66.920  47.710  46.440  1.00  0.00           H
ATOM    849 2HG2 ILE A 132     -66.220  48.190  47.950  1.00  0.00           H
ATOM    850 3HG2 ILE A 132     -66.460  49.400  46.710  1.00  0.00           H
ATOM    851  CG1 ILE A 132     -64.410  48.590  44.900  1.00  0.00           C
ATOM    852 1HG1 ILE A 132     -63.500  48.100  44.560  1.00  0.00           H
ATOM    853 2HG1 ILE A 132     -64.100  49.620  45.050  1.00  0.00           H
ATOM    854  CD  ILE A 132     -65.650  48.420  43.990  1.00  0.00           C
ATOM    855  HD1 ILE A 132     -66.250  47.610  44.410  1.00  0.00           H
ATOM    856  HD2 ILE A 132     -66.300  49.270  44.210  1.00  0.00           H
ATOM    857  HD3 ILE A 132     -65.350  48.270  42.950  1.00  0.00           H
ATOM    858  C   ILE A 132     -63.170  49.820  47.480  1.00  0.00           C
ATOM    859  O   ILE A 132     -63.910  50.580  48.070  1.00  0.00           O
ATOM    860  N   ARG A 133     -62.080  50.290  46.810  1.00  0.00           N
ATOM    861  H   ARG A 133     -61.520  49.540  46.440  1.00  0.00           H
ATOM    862  CA  ARG A 133     -61.450  51.670  47.020  1.00  0.00           C
ATOM    863  HA  ARG A 133     -62.250  52.410  47.010  1.00  0.00           H
ATOM    864  CB  ARG A 133     -60.700  51.770  48.360  1.00  0.00           C
ATOM    865  HB1 ARG A 133     -61.370  51.530  49.190  1.00  0.00           H
ATOM    866  HB2 ARG A 133     -60.420  52.800  48.570  1.00  0.00           H
ATOM    867  CG  ARG A 133     -59.440  50.820  48.500  1.00  0.00           C
ATOM    868  HG1 ARG A 133     -58.730  51.000  47.690  1.00  0.00           H
ATOM    869  HG2 ARG A 133     -59.690  49.760  48.490  1.00  0.00           H
ATOM    870  CD  ARG A 133     -58.770  51.130  49.870  1.00  0.00           C
ATOM    871  HD1 ARG A 133     -59.450  50.960  50.710  1.00  0.00           H
ATOM    872  HD2 ARG A 133     -58.430  52.170  49.930  1.00  0.00           H
ATOM    873  NE  ARG A 133     -57.560  50.330  49.970  1.00  0.00           N
ATOM    874  HE  ARG A 133     -57.180  49.930  49.120  1.00  0.00           H
ATOM    875  CZ  ARG A 133     -56.790  50.050  50.970  1.00  0.00           C
ATOM    876  NH1 ARG A 133     -57.090  50.490  52.150  1.00  0.00           N
ATOM    877 1HH1 ARG A 133     -57.990  50.920  52.330  1.00  0.00           H
ATOM    878 2HH1 ARG A 133     -56.630  50.100  52.960  1.00  0.00           H
ATOM    879  NH2 ARG A 133     -55.750  49.260  50.780  1.00  0.00           N
ATOM    880 1HH2 ARG A 133     -55.680  48.600  50.020  1.00  0.00           H
ATOM    881 2HH2 ARG A 133     -55.180  48.920  51.550  1.00  0.00           H
ATOM    882  C   ARG A 133     -60.590  52.160  45.830  1.00  0.00           C
ATOM    883  O   ARG A 133     -59.830  51.400  45.240  1.00  0.00           O
ATOM    884  N   LEU A 134     -60.690  53.410  45.480  1.00  0.00           N
ATOM    885  H   LEU A 134     -61.220  53.960  46.150  1.00  0.00           H
ATOM    886  CA  LEU A 134     -60.010  53.960  44.320  1.00  0.00           C
ATOM    887  HA  LEU A 134     -59.870  53.200  43.550  1.00  0.00           H
ATOM    888  CB  LEU A 134     -60.970  55.040  43.900  1.00  0.00           C
ATOM    889  HB1 LEU A 134     -61.100  55.850  44.610  1.00  0.00           H
ATOM    890  HB2 LEU A 134     -61.910  54.490  43.850  1.00  0.00           H
ATOM    891  CG  LEU A 134     -60.760  55.590  42.480  1.00  0.00           C
ATOM    892  HG  LEU A 134     -60.650  54.780  41.770  1.00  0.00           H
ATOM    893  CD1 LEU A 134     -62.040  56.430  42.070  1.00  0.00           C
ATOM    894 1HD1 LEU A 134     -62.680  55.660  41.630  1.00  0.00           H
ATOM    895 2HD1 LEU A 134     -62.600  56.940  42.850  1.00  0.00           H
ATOM    896 3HD1 LEU A 134     -61.780  57.160  41.300  1.00  0.00           H
ATOM    897  CD2 LEU A 134     -59.460  56.390  42.420  1.00  0.00           C
ATOM    898 1HD2 LEU A 134     -58.550  55.830  42.210  1.00  0.00           H
ATOM    899 2HD2 LEU A 134     -59.620  57.030  41.550  1.00  0.00           H
ATOM    900 3HD2 LEU A 134     -59.360  56.980  43.340  1.00  0.00           H
ATOM    901  C   LEU A 134     -58.650  54.500  44.620  1.00  0.00           C
ATOM    902  O   LEU A 134     -58.540  55.320  45.550  1.00  0.00           O
ATOM    903  N   LEU A 135     -57.610  54.090  43.900  1.00  0.00           N
ATOM    904  H   LEU A 135     -57.820  53.350  43.240  1.00  0.00           H
ATOM    905  CA  LEU A 135     -56.230  54.450  44.220  1.00  0.00           C
ATOM    906  HA  LEU A 135     -56.150  54.750  45.260  1.00  0.00           H
ATOM    907  CB  LEU A 135     -55.260  53.290  43.960  1.00  0.00           C
ATOM    908  HB1 LEU A 135     -54.290  53.680  43.680  1.00  0.00           H
ATOM    909  HB2 LEU A 135     -55.710  52.720  43.140  1.00  0.00           H
ATOM    910  CG  LEU A 135     -55.030  52.340  45.130  1.00  0.00           C
ATOM    911  HG  LEU A 135     -54.480  52.910  45.870  1.00  0.00           H
ATOM    912  CD1 LEU A 135     -56.340  51.800  45.680  1.00  0.00           C
ATOM    913 1HD1 LEU A 135     -56.050  51.040  46.400  1.00  0.00           H
ATOM    914 2HD1 LEU A 135     -56.940  52.630  46.050  1.00  0.00           H
ATOM    915 3HD1 LEU A 135     -56.880  51.220  44.930  1.00  0.00           H
ATOM    916  CD2 LEU A 135     -54.220  51.180  44.540  1.00  0.00           C
ATOM    917 1HD2 LEU A 135     -54.870  50.710  43.800  1.00  0.00           H
ATOM    918 2HD2 LEU A 135     -53.360  51.630  44.030  1.00  0.00           H
ATOM    919 3HD2 LEU A 135     -54.010  50.380  45.250  1.00  0.00           H
ATOM    920  C   LEU A 135     -55.790  55.720  43.440  1.00  0.00           C
ATOM    921  O   LEU A 135     -55.640  56.760  44.070  1.00  0.00           O
ATOM    922  N   GLN A 136     -55.660  55.650  42.160  1.00  0.00           N
ATOM    923  H   GLN A 136     -56.050  54.820  41.740  1.00  0.00           H
ATOM    924  CA  GLN A 136     -55.090  56.590  41.230  1.00  0.00           C
ATOM    925  HA  GLN A 136     -55.250  57.640  41.470  1.00  0.00           H
ATOM    926  CB  GLN A 136     -53.580  56.520  41.130  1.00  0.00           C
ATOM    927  HB1 GLN A 136     -53.200  57.290  40.460  1.00  0.00           H
ATOM    928  HB2 GLN A 136     -53.380  55.540  40.690  1.00  0.00           H
ATOM    929  CG  GLN A 136     -52.760  56.530  42.400  1.00  0.00           C
ATOM    930  HG1 GLN A 136     -53.170  55.790  43.080  1.00  0.00           H
ATOM    931  HG2 GLN A 136     -52.810  57.540  42.830  1.00  0.00           H
ATOM    932  CD  GLN A 136     -51.320  56.170  42.130  1.00  0.00           C
ATOM    933  OE1 GLN A 136     -50.400  56.790  42.660  1.00  0.00           O
ATOM    934  NE2 GLN A 136     -51.030  55.120  41.350  1.00  0.00           N
ATOM    935 1HE2 GLN A 136     -51.760  54.560  40.930  1.00  0.00           H
ATOM    936 2HE2 GLN A 136     -50.050  54.940  41.190  1.00  0.00           H
ATOM    937  C   GLN A 136     -55.700  56.400  39.810  1.00  0.00           C
ATOM    938  O   GLN A 136     -56.080  55.270  39.470  1.00  0.00           O
ATOM    939  N   SER A 137     -55.610  57.430  38.980  1.00  0.00           N
ATOM    940  H   SER A 137     -55.240  58.300  39.340  1.00  0.00           H
ATOM    941  CA  SER A 137     -56.080  57.450  37.600  1.00  0.00           C
ATOM    942  HA  SER A 137     -56.180  56.440  37.220  1.00  0.00           H
ATOM    943  CB  SER A 137     -57.500  58.060  37.660  1.00  0.00           C
ATOM    944  HB1 SER A 137     -58.070  57.430  38.340  1.00  0.00           H
ATOM    945  HB2 SER A 137     -57.970  58.060  36.680  1.00  0.00           H
ATOM    946  OG  SER A 137     -57.550  59.300  38.260  1.00  0.00           O
ATOM    947  HG  SER A 137     -58.460  59.470  38.520  1.00  0.00           H
ATOM    948  C   SER A 137     -55.180  58.310  36.600  1.00  0.00           C
ATOM    949  O   SER A 137     -54.480  59.190  37.080  1.00  0.00           O
ATOM    950  N   TYR A 138     -55.260  57.930  35.270  1.00  0.00           N
ATOM    951  H   TYR A 138     -55.870  57.130  35.160  1.00  0.00           H
ATOM    952  CA  TYR A 138     -54.770  58.680  34.110  1.00  0.00           C
ATOM    953  HA  TYR A 138     -54.180  59.540  34.420  1.00  0.00           H
ATOM    954  CB  TYR A 138     -53.960  57.680  33.230  1.00  0.00           C
ATOM    955  HB1 TYR A 138     -54.570  56.840  32.870  1.00  0.00           H
ATOM    956  HB2 TYR A 138     -53.100  57.220  33.720  1.00  0.00           H
ATOM    957  CG  TYR A 138     -53.470  58.330  32.030  1.00  0.00           C
ATOM    958  CD1 TYR A 138     -52.660  59.460  32.150  1.00  0.00           C
ATOM    959  HD1 TYR A 138     -52.230  59.750  33.090  1.00  0.00           H
ATOM    960  CE1 TYR A 138     -52.340  60.250  31.010  1.00  0.00           C
ATOM    961  HE1 TYR A 138     -51.730  61.140  31.110  1.00  0.00           H
ATOM    962  CZ  TYR A 138     -52.930  59.970  29.740  1.00  0.00           C
ATOM    963  OH  TYR A 138     -52.610  60.610  28.600  1.00  0.00           O
ATOM    964  HH  TYR A 138     -52.180  61.450  28.790  1.00  0.00           H
ATOM    965  CE2 TYR A 138     -53.820  58.850  29.660  1.00  0.00           C
ATOM    966  HE2 TYR A 138     -54.230  58.570  28.700  1.00  0.00           H
ATOM    967  CD2 TYR A 138     -53.980  58.060  30.750  1.00  0.00           C
ATOM    968  HD2 TYR A 138     -54.660  57.220  30.690  1.00  0.00           H
ATOM    969  C   TYR A 138     -55.940  59.250  33.420  1.00  0.00           C
ATOM    970  O   TYR A 138     -57.010  58.610  33.310  1.00  0.00           O
ATOM    971  N   VAL A 139     -55.760  60.510  32.970  1.00  0.00           N
ATOM    972  H   VAL A 139     -54.910  60.990  33.210  1.00  0.00           H
ATOM    973  CA  VAL A 139     -56.740  61.290  32.200  1.00  0.00           C
ATOM    974  HA  VAL A 139     -57.480  60.530  31.900  1.00  0.00           H
ATOM    975  CB  VAL A 139     -57.390  62.400  33.070  1.00  0.00           C
ATOM    976  HB  VAL A 139     -56.580  63.120  33.230  1.00  0.00           H
ATOM    977  CG1 VAL A 139     -58.580  63.070  32.430  1.00  0.00           C
ATOM    978 1HG1 VAL A 139     -58.280  63.630  31.550  1.00  0.00           H
ATOM    979 2HG1 VAL A 139     -59.360  62.370  32.120  1.00  0.00           H
ATOM    980 3HG1 VAL A 139     -59.070  63.830  33.040  1.00  0.00           H
ATOM    981  CG2 VAL A 139     -57.900  61.930  34.410  1.00  0.00           C
ATOM    982 1HG2 VAL A 139     -58.390  60.950  34.440  1.00  0.00           H
ATOM    983 2HG2 VAL A 139     -57.050  61.910  35.090  1.00  0.00           H
ATOM    984 3HG2 VAL A 139     -58.480  62.630  35.010  1.00  0.00           H
ATOM    985  C   VAL A 139     -56.110  61.900  30.900  1.00  0.00           C
ATOM    986  O   VAL A 139     -54.990  62.440  30.960  1.00  0.00           O
ATOM    987  N   ASP A 140     -56.770  61.880  29.720  1.00  0.00           N
ATOM    988  H   ASP A 140     -57.620  61.360  29.570  1.00  0.00           H
ATOM    989  CA  ASP A 140     -56.220  62.480  28.520  1.00  0.00           C
ATOM    990  HA  ASP A 140     -55.150  62.280  28.480  1.00  0.00           H
ATOM    991  CB  ASP A 140     -56.710  61.730  27.250  1.00  0.00           C
ATOM    992  HB1 ASP A 140     -57.730  61.990  26.970  1.00  0.00           H
ATOM    993  HB2 ASP A 140     -56.720  60.660  27.480  1.00  0.00           H
ATOM    994  CG  ASP A 140     -55.680  61.810  26.080  1.00  0.00           C
ATOM    995  OD1 ASP A 140     -55.110  62.860  25.780  1.00  0.00           O
ATOM    996  OD2 ASP A 140     -55.290  60.820  25.440  1.00  0.00           O
ATOM    997  C   ASP A 140     -56.410  63.990  28.460  1.00  0.00           C
ATOM    998  O   ASP A 140     -57.500  64.490  28.700  1.00  0.00           O
ATOM    999  N   ALA A 141     -55.440  64.760  27.910  1.00  0.00           N
ATOM   1000  H   ALA A 141     -54.540  64.380  27.680  1.00  0.00           H
ATOM   1001  CA  ALA A 141     -55.620  66.210  27.610  1.00  0.00           C
ATOM   1002  HA  ALA A 141     -56.020  66.700  28.500  1.00  0.00           H
ATOM   1003  CB  ALA A 141     -54.270  66.790  27.310  1.00  0.00           C
ATOM   1004  HB1 ALA A 141     -53.910  66.520  26.320  1.00  0.00           H
ATOM   1005  HB2 ALA A 141     -54.240  67.880  27.220  1.00  0.00           H
ATOM   1006  HB3 ALA A 141     -53.630  66.470  28.130  1.00  0.00           H
ATOM   1007  C   ALA A 141     -56.640  66.570  26.520  1.00  0.00           C
ATOM   1008  O   ALA A 141     -57.000  67.750  26.300  1.00  0.00           O
ATOM   1009  N   ASP A 142     -57.120  65.530  25.810  1.00  0.00           N
ATOM   1010  H   ASP A 142     -56.770  64.600  26.020  1.00  0.00           H
ATOM   1011  CA  ASP A 142     -58.280  65.590  24.910  1.00  0.00           C
ATOM   1012  HA  ASP A 142     -58.430  66.630  24.630  1.00  0.00           H
ATOM   1013  CB  ASP A 142     -57.980  64.610  23.740  1.00  0.00           C
ATOM   1014  HB1 ASP A 142     -57.770  63.620  24.130  1.00  0.00           H
ATOM   1015  HB2 ASP A 142     -57.070  64.950  23.230  1.00  0.00           H
ATOM   1016  CG  ASP A 142     -59.020  64.520  22.640  1.00  0.00           C
ATOM   1017  OD1 ASP A 142     -60.070  65.250  22.730  1.00  0.00           O
ATOM   1018  OD2 ASP A 142     -58.780  63.740  21.720  1.00  0.00           O
ATOM   1019  C   ASP A 142     -59.580  65.130  25.660  1.00  0.00           C
ATOM   1020  O   ASP A 142     -59.840  63.930  25.890  1.00  0.00           O
ATOM   1021  N   ALA A 143     -60.390  66.060  26.140  1.00  0.00           N
ATOM   1022  H   ALA A 143     -60.130  67.030  26.130  1.00  0.00           H
ATOM   1023  CA  ALA A 143     -61.640  65.740  26.930  1.00  0.00           C
ATOM   1024  HA  ALA A 143     -61.310  64.980  27.640  1.00  0.00           H
ATOM   1025  CB  ALA A 143     -62.030  67.030  27.730  1.00  0.00           C
ATOM   1026  HB1 ALA A 143     -62.050  67.870  27.040  1.00  0.00           H
ATOM   1027  HB2 ALA A 143     -62.960  67.000  28.300  1.00  0.00           H
ATOM   1028  HB3 ALA A 143     -61.220  67.250  28.430  1.00  0.00           H
ATOM   1029  C   ALA A 143     -62.780  65.110  26.160  1.00  0.00           C
ATOM   1030  O   ALA A 143     -63.700  64.550  26.750  1.00  0.00           O
ATOM   1031  N   ASP A 144     -62.680  65.050  24.850  1.00  0.00           N
ATOM   1032  H   ASP A 144     -61.830  65.420  24.460  1.00  0.00           H
ATOM   1033  CA  ASP A 144     -63.540  64.390  23.840  1.00  0.00           C
ATOM   1034  HA  ASP A 144     -64.550  64.180  24.200  1.00  0.00           H
ATOM   1035  CB  ASP A 144     -63.630  65.400  22.630  1.00  0.00           C
ATOM   1036  HB1 ASP A 144     -62.650  65.620  22.210  1.00  0.00           H
ATOM   1037  HB2 ASP A 144     -64.040  66.340  23.020  1.00  0.00           H
ATOM   1038  CG  ASP A 144     -64.510  64.800  21.520  1.00  0.00           C
ATOM   1039  OD1 ASP A 144     -65.770  64.800  21.710  1.00  0.00           O
ATOM   1040  OD2 ASP A 144     -63.980  64.510  20.440  1.00  0.00           O
ATOM   1041  C   ASP A 144     -63.000  63.020  23.400  1.00  0.00           C
ATOM   1042  O   ASP A 144     -63.670  62.240  22.780  1.00  0.00           O
ATOM   1043  N   GLU A 145     -61.760  62.680  23.830  1.00  0.00           N
ATOM   1044  H   GLU A 145     -61.230  63.380  24.330  1.00  0.00           H
ATOM   1045  CA  GLU A 145     -61.230  61.280  23.870  1.00  0.00           C
ATOM   1046  HA  GLU A 145     -61.100  60.920  22.850  1.00  0.00           H
ATOM   1047  CB  GLU A 145     -59.770  61.220  24.370  1.00  0.00           C
ATOM   1048  HB1 GLU A 145     -59.750  61.700  25.350  1.00  0.00           H
ATOM   1049  HB2 GLU A 145     -59.050  61.750  23.760  1.00  0.00           H
ATOM   1050  CG  GLU A 145     -59.050  59.910  24.630  1.00  0.00           C
ATOM   1051  HG1 GLU A 145     -59.670  59.380  25.360  1.00  0.00           H
ATOM   1052  HG2 GLU A 145     -58.110  60.130  25.120  1.00  0.00           H
ATOM   1053  CD  GLU A 145     -58.930  59.070  23.340  1.00  0.00           C
ATOM   1054  OE1 GLU A 145     -59.910  58.870  22.550  1.00  0.00           O
ATOM   1055  OE2 GLU A 145     -57.870  58.520  23.110  1.00  0.00           O
ATOM   1056  C   GLU A 145     -62.180  60.330  24.620  1.00  0.00           C
ATOM   1057  O   GLU A 145     -62.830  60.800  25.530  1.00  0.00           O
ATOM   1058  N   ASN A 146     -62.200  59.070  24.250  1.00  0.00           N
ATOM   1059  H   ASN A 146     -61.510  58.790  23.570  1.00  0.00           H
ATOM   1060  CA  ASN A 146     -62.990  57.960  24.880  1.00  0.00           C
ATOM   1061  HA  ASN A 146     -63.010  58.240  25.940  1.00  0.00           H
ATOM   1062  CB  ASN A 146     -64.450  57.910  24.250  1.00  0.00           C
ATOM   1063  HB1 ASN A 146     -64.990  57.050  24.640  1.00  0.00           H
ATOM   1064  HB2 ASN A 146     -64.450  57.810  23.170  1.00  0.00           H
ATOM   1065  CG  ASN A 146     -65.360  58.990  24.720  1.00  0.00           C
ATOM   1066  OD1 ASN A 146     -65.400  59.390  25.910  1.00  0.00           O
ATOM   1067  ND2 ASN A 146     -66.140  59.480  23.790  1.00  0.00           N
ATOM   1068 1HD2 ASN A 146     -65.990  59.160  22.850  1.00  0.00           H
ATOM   1069 2HD2 ASN A 146     -66.530  60.400  23.960  1.00  0.00           H
ATOM   1070  C   ASN A 146     -62.270  56.680  24.760  1.00  0.00           C
ATOM   1071  O   ASN A 146     -62.310  55.990  23.730  1.00  0.00           O
ATOM   1072  N   PHE A 147     -61.630  56.310  25.840  1.00  0.00           N
ATOM   1073  H   PHE A 147     -61.740  56.770  26.740  1.00  0.00           H
ATOM   1074  CA  PHE A 147     -60.950  55.010  25.940  1.00  0.00           C
ATOM   1075  HA  PHE A 147     -60.270  54.930  25.090  1.00  0.00           H
ATOM   1076  CB  PHE A 147     -59.990  54.930  27.100  1.00  0.00           C
ATOM   1077  HB1 PHE A 147     -59.640  53.900  27.080  1.00  0.00           H
ATOM   1078  HB2 PHE A 147     -60.630  55.190  27.940  1.00  0.00           H
ATOM   1079  CG  PHE A 147     -58.770  55.810  27.110  1.00  0.00           C
ATOM   1080  CD1 PHE A 147     -58.610  56.760  28.160  1.00  0.00           C
ATOM   1081  HD1 PHE A 147     -59.410  56.830  28.870  1.00  0.00           H
ATOM   1082  CE1 PHE A 147     -57.550  57.690  28.100  1.00  0.00           C
ATOM   1083  HE1 PHE A 147     -57.380  58.450  28.850  1.00  0.00           H
ATOM   1084  CZ  PHE A 147     -56.560  57.550  27.160  1.00  0.00           C
ATOM   1085  HZ  PHE A 147     -55.760  58.270  27.210  1.00  0.00           H
ATOM   1086  CE2 PHE A 147     -56.580  56.480  26.280  1.00  0.00           C
ATOM   1087  HE2 PHE A 147     -55.750  56.220  25.640  1.00  0.00           H
ATOM   1088  CD2 PHE A 147     -57.710  55.610  26.190  1.00  0.00           C
ATOM   1089  HD2 PHE A 147     -57.810  54.840  25.440  1.00  0.00           H
ATOM   1090  C   PHE A 147     -61.860  53.810  26.000  1.00  0.00           C
ATOM   1091  O   PHE A 147     -62.970  53.970  26.490  1.00  0.00           O
ATOM   1092  N   TYR A 148     -61.390  52.610  25.510  1.00  0.00           N
ATOM   1093  H   TYR A 148     -60.430  52.600  25.170  1.00  0.00           H
ATOM   1094  CA  TYR A 148     -62.240  51.510  25.240  1.00  0.00           C
ATOM   1095  HA  TYR A 148     -63.180  51.570  25.800  1.00  0.00           H
ATOM   1096  CB  TYR A 148     -62.650  51.370  23.800  1.00  0.00           C
ATOM   1097  HB1 TYR A 148     -63.160  50.410  23.700  1.00  0.00           H
ATOM   1098  HB2 TYR A 148     -61.690  51.320  23.290  1.00  0.00           H
ATOM   1099  CG  TYR A 148     -63.560  52.450  23.220  1.00  0.00           C
ATOM   1100  CD1 TYR A 148     -64.730  52.900  23.930  1.00  0.00           C
ATOM   1101  HD1 TYR A 148     -64.970  52.460  24.880  1.00  0.00           H
ATOM   1102  CE1 TYR A 148     -65.510  53.940  23.390  1.00  0.00           C
ATOM   1103  HE1 TYR A 148     -66.310  54.320  24.000  1.00  0.00           H
ATOM   1104  CZ  TYR A 148     -65.170  54.540  22.160  1.00  0.00           C
ATOM   1105  OH  TYR A 148     -65.900  55.630  21.700  1.00  0.00           O
ATOM   1106  HH  TYR A 148     -65.820  55.980  20.820  1.00  0.00           H
ATOM   1107  CE2 TYR A 148     -64.030  54.060  21.470  1.00  0.00           C
ATOM   1108  HE2 TYR A 148     -63.680  54.580  20.590  1.00  0.00           H
ATOM   1109  CD2 TYR A 148     -63.280  53.010  21.950  1.00  0.00           C
ATOM   1110  HD2 TYR A 148     -62.460  52.670  21.340  1.00  0.00           H
ATOM   1111  C   TYR A 148     -61.710  50.160  25.650  1.00  0.00           C
ATOM   1112  O   TYR A 148     -62.450  49.210  25.820  1.00  0.00           O
ATOM   1113  N   THR A 149     -60.390  50.080  25.770  1.00  0.00           N
ATOM   1114  H   THR A 149     -59.890  50.890  25.440  1.00  0.00           H
ATOM   1115  CA  THR A 149     -59.690  48.850  26.010  1.00  0.00           C
ATOM   1116  HA  THR A 149     -60.270  48.180  26.660  1.00  0.00           H
ATOM   1117  CB  THR A 149     -59.410  48.030  24.700  1.00  0.00           C
ATOM   1118  HB  THR A 149     -60.340  47.600  24.320  1.00  0.00           H
ATOM   1119  CG2 THR A 149     -58.800  49.000  23.710  1.00  0.00           C
ATOM   1120 1HG2 THR A 149     -58.710  48.460  22.770  1.00  0.00           H
ATOM   1121 2HG2 THR A 149     -59.520  49.760  23.390  1.00  0.00           H
ATOM   1122 3HG2 THR A 149     -57.850  49.380  24.090  1.00  0.00           H
ATOM   1123  OG1 THR A 149     -58.460  46.970  24.910  1.00  0.00           O
ATOM   1124  HG1 THR A 149     -58.960  46.390  25.490  1.00  0.00           H
ATOM   1125  C   THR A 149     -58.370  49.070  26.810  1.00  0.00           C
ATOM   1126  O   THR A 149     -57.780  50.150  26.670  1.00  0.00           O
ATOM   1127  N   CYS A 150     -57.910  48.090  27.610  1.00  0.00           N
ATOM   1128  H   CYS A 150     -58.320  47.170  27.610  1.00  0.00           H
ATOM   1129  CA  CYS A 150     -56.670  48.110  28.390  1.00  0.00           C
ATOM   1130  HA  CYS A 150     -55.880  48.660  27.890  1.00  0.00           H
ATOM   1131  CB  CYS A 150     -57.040  48.790  29.710  1.00  0.00           C
ATOM   1132  HB1 CYS A 150     -57.520  49.760  29.570  1.00  0.00           H
ATOM   1133  HB2 CYS A 150     -56.170  48.940  30.350  1.00  0.00           H
ATOM   1134  SG  CYS A 150     -58.150  47.830  30.720  1.00  0.00           S
ATOM   1135  HG  CYS A 150     -59.210  47.690  29.910  1.00  0.00           H
ATOM   1136  C   CYS A 150     -56.080  46.650  28.610  1.00  0.00           C
ATOM   1137  O   CYS A 150     -56.750  45.650  28.340  1.00  0.00           O
ATOM   1138  N   ALA A 151     -54.810  46.590  29.080  1.00  0.00           N
ATOM   1139  H   ALA A 151     -54.300  47.440  29.300  1.00  0.00           H
ATOM   1140  CA  ALA A 151     -54.110  45.300  29.330  1.00  0.00           C
ATOM   1141  HA  ALA A 151     -54.750  44.710  29.990  1.00  0.00           H
ATOM   1142  CB  ALA A 151     -53.780  44.640  28.080  1.00  0.00           C
ATOM   1143  HB1 ALA A 151     -53.580  43.610  28.350  1.00  0.00           H
ATOM   1144  HB2 ALA A 151     -54.660  44.660  27.440  1.00  0.00           H
ATOM   1145  HB3 ALA A 151     -52.970  45.150  27.550  1.00  0.00           H
ATOM   1146  C   ALA A 151     -52.820  45.480  30.170  1.00  0.00           C
ATOM   1147  O   ALA A 151     -51.960  46.290  29.720  1.00  0.00           O
ATOM   1148  N   TRP A 152     -52.700  44.780  31.250  1.00  0.00           N
ATOM   1149  H   TRP A 152     -53.470  44.150  31.430  1.00  0.00           H
ATOM   1150  CA  TRP A 152     -51.450  44.750  32.040  1.00  0.00           C
ATOM   1151  HA  TRP A 152     -51.090  45.760  32.230  1.00  0.00           H
ATOM   1152  CB  TRP A 152     -51.780  44.030  33.330  1.00  0.00           C
ATOM   1153  HB1 TRP A 152     -50.870  44.040  33.930  1.00  0.00           H
ATOM   1154  HB2 TRP A 152     -52.000  42.990  33.090  1.00  0.00           H
ATOM   1155  CG  TRP A 152     -52.770  44.560  34.310  1.00  0.00           C
ATOM   1156  CD1 TRP A 152     -54.090  44.310  34.370  1.00  0.00           C
ATOM   1157  HD1 TRP A 152     -54.650  43.580  33.790  1.00  0.00           H
ATOM   1158  NE1 TRP A 152     -54.660  45.040  35.370  1.00  0.00           N
ATOM   1159  HE1 TRP A 152     -55.670  45.080  35.500  1.00  0.00           H
ATOM   1160  CE2 TRP A 152     -53.760  45.670  36.180  1.00  0.00           C
ATOM   1161  CZ2 TRP A 152     -53.850  46.400  37.370  1.00  0.00           C
ATOM   1162  HZ2 TRP A 152     -54.790  46.560  37.870  1.00  0.00           H
ATOM   1163  CH2 TRP A 152     -52.660  46.930  37.910  1.00  0.00           C
ATOM   1164  HH2 TRP A 152     -52.730  47.450  38.860  1.00  0.00           H
ATOM   1165  CZ3 TRP A 152     -51.420  46.710  37.280  1.00  0.00           C
ATOM   1166  HZ3 TRP A 152     -50.550  47.100  37.780  1.00  0.00           H
ATOM   1167  CE3 TRP A 152     -51.340  46.000  36.030  1.00  0.00           C
ATOM   1168  HE3 TRP A 152     -50.410  45.780  35.530  1.00  0.00           H
ATOM   1169  CD2 TRP A 152     -52.520  45.420  35.500  1.00  0.00           C
ATOM   1170  C   TRP A 152     -50.290  44.080  31.240  1.00  0.00           C
ATOM   1171  O   TRP A 152     -50.550  43.150  30.400  1.00  0.00           O
ATOM   1172  N   THR A 153     -49.040  44.340  31.630  1.00  0.00           N
ATOM   1173  H   THR A 153     -48.880  45.110  32.270  1.00  0.00           H
ATOM   1174  CA  THR A 153     -47.730  43.840  31.030  1.00  0.00           C
ATOM   1175  HA  THR A 153     -47.700  42.760  30.940  1.00  0.00           H
ATOM   1176  CB  THR A 153     -47.480  44.300  29.620  1.00  0.00           C
ATOM   1177  HB  THR A 153     -48.400  44.040  29.090  1.00  0.00           H
ATOM   1178  CG2 THR A 153     -47.120  45.760  29.580  1.00  0.00           C
ATOM   1179 1HG2 THR A 153     -46.220  45.880  30.190  1.00  0.00           H
ATOM   1180 2HG2 THR A 153     -46.900  46.190  28.600  1.00  0.00           H
ATOM   1181 3HG2 THR A 153     -47.920  46.370  29.990  1.00  0.00           H
ATOM   1182  OG1 THR A 153     -46.480  43.580  29.060  1.00  0.00           O
ATOM   1183  HG1 THR A 153     -46.440  43.870  28.140  1.00  0.00           H
ATOM   1184  C   THR A 153     -46.560  44.090  32.000  1.00  0.00           C
ATOM   1185  O   THR A 153     -46.630  44.570  33.110  1.00  0.00           O
ATOM   1186  N   TYR A 154     -45.330  43.640  31.680  1.00  0.00           N
ATOM   1187  H   TYR A 154     -45.190  43.270  30.750  1.00  0.00           H
ATOM   1188  CA  TYR A 154     -44.120  43.950  32.430  1.00  0.00           C
ATOM   1189  HA  TYR A 154     -44.200  44.950  32.850  1.00  0.00           H
ATOM   1190  CB  TYR A 154     -43.970  42.950  33.570  1.00  0.00           C
ATOM   1191  HB1 TYR A 154     -44.850  43.020  34.210  1.00  0.00           H
ATOM   1192  HB2 TYR A 154     -43.110  43.200  34.190  1.00  0.00           H
ATOM   1193  CG  TYR A 154     -43.880  41.580  33.000  1.00  0.00           C
ATOM   1194  CD1 TYR A 154     -42.640  41.140  32.620  1.00  0.00           C
ATOM   1195  HD1 TYR A 154     -41.770  41.770  32.730  1.00  0.00           H
ATOM   1196  CE1 TYR A 154     -42.480  39.770  32.200  1.00  0.00           C
ATOM   1197  HE1 TYR A 154     -41.470  39.450  31.990  1.00  0.00           H
ATOM   1198  CZ  TYR A 154     -43.640  39.050  31.950  1.00  0.00           C
ATOM   1199  OH  TYR A 154     -43.490  37.890  31.280  1.00  0.00           O
ATOM   1200  HH  TYR A 154     -42.570  37.640  31.210  1.00  0.00           H
ATOM   1201  CE2 TYR A 154     -44.940  39.550  32.170  1.00  0.00           C
ATOM   1202  HE2 TYR A 154     -45.800  38.950  31.940  1.00  0.00           H
ATOM   1203  CD2 TYR A 154     -45.080  40.810  32.850  1.00  0.00           C
ATOM   1204  HD2 TYR A 154     -46.030  41.150  33.220  1.00  0.00           H
ATOM   1205  C   TYR A 154     -43.010  43.970  31.420  1.00  0.00           C
ATOM   1206  O   TYR A 154     -42.970  43.240  30.480  1.00  0.00           O
ATOM   1207  N   ASP A 155     -42.020  44.830  31.610  1.00  0.00           N
ATOM   1208  H   ASP A 155     -42.130  45.580  32.280  1.00  0.00           H
ATOM   1209  CA  ASP A 155     -40.720  44.860  30.840  1.00  0.00           C
ATOM   1210  HA  ASP A 155     -41.050  45.160  29.850  1.00  0.00           H
ATOM   1211  CB  ASP A 155     -39.820  45.960  31.380  1.00  0.00           C
ATOM   1212  HB1 ASP A 155     -39.570  45.900  32.440  1.00  0.00           H
ATOM   1213  HB2 ASP A 155     -40.490  46.820  31.320  1.00  0.00           H
ATOM   1214  CG  ASP A 155     -38.450  45.950  30.670  1.00  0.00           C
ATOM   1215  OD1 ASP A 155     -37.470  46.510  31.340  1.00  0.00           O
ATOM   1216  OD2 ASP A 155     -38.250  45.190  29.650  1.00  0.00           O
ATOM   1217  C   ASP A 155     -40.060  43.460  31.040  1.00  0.00           C
ATOM   1218  O   ASP A 155     -39.830  43.030  32.130  1.00  0.00           O
ATOM   1219  N   SER A 156     -39.910  42.690  29.950  1.00  0.00           N
ATOM   1220  H   SER A 156     -40.060  43.080  29.030  1.00  0.00           H
ATOM   1221  CA  SER A 156     -39.270  41.310  30.050  1.00  0.00           C
ATOM   1222  HA  SER A 156     -39.840  40.740  30.780  1.00  0.00           H
ATOM   1223  CB  SER A 156     -39.340  40.680  28.660  1.00  0.00           C
ATOM   1224  HB1 SER A 156     -40.370  40.670  28.320  1.00  0.00           H
ATOM   1225  HB2 SER A 156     -39.090  39.630  28.820  1.00  0.00           H
ATOM   1226  OG  SER A 156     -38.490  41.210  27.630  1.00  0.00           O
ATOM   1227  HG  SER A 156     -37.660  40.760  27.820  1.00  0.00           H
ATOM   1228  C   SER A 156     -37.780  41.320  30.440  1.00  0.00           C
ATOM   1229  O   SER A 156     -37.230  40.300  30.700  1.00  0.00           O
ATOM   1230  N   ASN A 157     -37.060  42.470  30.460  1.00  0.00           N
ATOM   1231  H   ASN A 157     -37.540  43.280  30.080  1.00  0.00           H
ATOM   1232  CA  ASN A 157     -35.720  42.720  30.850  1.00  0.00           C
ATOM   1233  HA  ASN A 157     -35.170  41.790  30.700  1.00  0.00           H
ATOM   1234  CB  ASN A 157     -35.000  43.850  29.970  1.00  0.00           C
ATOM   1235  HB1 ASN A 157     -33.920  43.730  30.050  1.00  0.00           H
ATOM   1236  HB2 ASN A 157     -35.250  44.840  30.340  1.00  0.00           H
ATOM   1237  CG  ASN A 157     -35.290  43.650  28.460  1.00  0.00           C
ATOM   1238  OD1 ASN A 157     -34.580  42.990  27.800  1.00  0.00           O
ATOM   1239  ND2 ASN A 157     -36.260  44.360  27.950  1.00  0.00           N
ATOM   1240 1HD2 ASN A 157     -36.830  44.980  28.500  1.00  0.00           H
ATOM   1241 2HD2 ASN A 157     -36.530  44.250  26.980  1.00  0.00           H
ATOM   1242  C   ASN A 157     -35.530  42.930  32.360  1.00  0.00           C
ATOM   1243  O   ASN A 157     -34.440  42.660  32.880  1.00  0.00           O
ATOM   1244  N   THR A 158     -36.540  43.270  33.210  1.00  0.00           N
ATOM   1245  H   THR A 158     -37.370  43.590  32.740  1.00  0.00           H
ATOM   1246  CA  THR A 158     -36.470  43.730  34.630  1.00  0.00           C
ATOM   1247  HA  THR A 158     -35.580  43.310  35.110  1.00  0.00           H
ATOM   1248  CB  THR A 158     -36.350  45.250  34.650  1.00  0.00           C
ATOM   1249  HB  THR A 158     -36.250  45.610  35.670  1.00  0.00           H
ATOM   1250  CG2 THR A 158     -35.200  45.970  33.850  1.00  0.00           C
ATOM   1251 1HG2 THR A 158     -35.300  47.020  34.120  1.00  0.00           H
ATOM   1252 2HG2 THR A 158     -34.190  45.640  34.100  1.00  0.00           H
ATOM   1253 3HG2 THR A 158     -35.350  45.830  32.780  1.00  0.00           H
ATOM   1254  OG1 THR A 158     -37.530  45.810  34.110  1.00  0.00           O
ATOM   1255  HG1 THR A 158     -37.330  46.040  33.200  1.00  0.00           H
ATOM   1256  C   THR A 158     -37.660  43.320  35.410  1.00  0.00           C
ATOM   1257  O   THR A 158     -37.610  43.400  36.630  1.00  0.00           O
ATOM   1258  N   SER A 159     -38.770  42.970  34.800  1.00  0.00           N
ATOM   1259  H   SER A 159     -38.790  42.780  33.810  1.00  0.00           H
ATOM   1260  CA  SER A 159     -40.120  42.630  35.340  1.00  0.00           C
ATOM   1261  HA  SER A 159     -40.710  42.310  34.480  1.00  0.00           H
ATOM   1262  CB  SER A 159     -40.010  41.340  36.210  1.00  0.00           C
ATOM   1263  HB1 SER A 159     -41.010  41.100  36.560  1.00  0.00           H
ATOM   1264  HB2 SER A 159     -39.390  41.530  37.080  1.00  0.00           H
ATOM   1265  OG  SER A 159     -39.500  40.190  35.580  1.00  0.00           O
ATOM   1266  HG  SER A 159     -38.540  40.160  35.450  1.00  0.00           H
ATOM   1267  C   SER A 159     -40.850  43.850  35.950  1.00  0.00           C
ATOM   1268  O   SER A 159     -41.700  43.830  36.860  1.00  0.00           O
ATOM   1269  N   HIS A 160     -40.510  45.070  35.430  1.00  0.00           N
ATOM   1270  H   HIS A 160     -39.970  45.250  34.600  1.00  0.00           H
ATOM   1271  CA  HIS A 160     -41.210  46.320  35.890  1.00  0.00           C
ATOM   1272  HA  HIS A 160     -41.160  46.410  36.970  1.00  0.00           H
ATOM   1273  CB  HIS A 160     -40.430  47.570  35.330  1.00  0.00           C
ATOM   1274  HB1 HIS A 160     -40.440  47.490  34.240  1.00  0.00           H
ATOM   1275  HB2 HIS A 160     -39.450  47.440  35.780  1.00  0.00           H
ATOM   1276  CG  HIS A 160     -41.100  48.830  35.800  1.00  0.00           C
ATOM   1277  ND1 HIS A 160     -42.370  49.290  35.430  1.00  0.00           N
ATOM   1278  HD1 HIS A 160     -43.090  48.830  34.890  1.00  0.00           H
ATOM   1279  CE1 HIS A 160     -42.690  50.380  36.080  1.00  0.00           C
ATOM   1280  HE1 HIS A 160     -43.590  50.950  35.870  1.00  0.00           H
ATOM   1281  NE2 HIS A 160     -41.790  50.590  36.990  1.00  0.00           N
ATOM   1282  CD2 HIS A 160     -40.780  49.580  36.860  1.00  0.00           C
ATOM   1283  HD2 HIS A 160     -39.850  49.480  37.400  1.00  0.00           H
ATOM   1284  C   HIS A 160     -42.670  46.260  35.350  1.00  0.00           C
ATOM   1285  O   HIS A 160     -42.820  46.420  34.150  1.00  0.00           O
ATOM   1286  N   PRO A 161     -43.730  46.390  36.220  1.00  0.00           N
ATOM   1287  CD  PRO A 161     -43.590  46.840  37.630  1.00  0.00           C
ATOM   1288  HD1 PRO A 161     -42.920  47.690  37.740  1.00  0.00           H
ATOM   1289  HD2 PRO A 161     -43.210  45.960  38.150  1.00  0.00           H
ATOM   1290  CG  PRO A 161     -44.930  47.220  38.160  1.00  0.00           C
ATOM   1291  HG1 PRO A 161     -45.090  48.270  37.880  1.00  0.00           H
ATOM   1292  HG2 PRO A 161     -45.080  47.070  39.220  1.00  0.00           H
ATOM   1293  CB  PRO A 161     -45.870  46.430  37.240  1.00  0.00           C
ATOM   1294  HB1 PRO A 161     -46.850  46.900  37.180  1.00  0.00           H
ATOM   1295  HB2 PRO A 161     -45.910  45.360  37.450  1.00  0.00           H
ATOM   1296  CA  PRO A 161     -45.130  46.430  35.880  1.00  0.00           C
ATOM   1297  HA  PRO A 161     -45.460  45.560  35.320  1.00  0.00           H
ATOM   1298  C   PRO A 161     -45.550  47.670  35.060  1.00  0.00           C
ATOM   1299  O   PRO A 161     -45.070  48.760  35.300  1.00  0.00           O
ATOM   1300  N   LEU A 162     -46.410  47.430  34.050  1.00  0.00           N
ATOM   1301  H   LEU A 162     -46.600  46.480  33.740  1.00  0.00           H
ATOM   1302  CA  LEU A 162     -46.810  48.510  33.160  1.00  0.00           C
ATOM   1303  HA  LEU A 162     -46.800  49.480  33.660  1.00  0.00           H
ATOM   1304  CB  LEU A 162     -45.820  48.660  31.940  1.00  0.00           C
ATOM   1305  HB1 LEU A 162     -46.250  49.430  31.290  1.00  0.00           H
ATOM   1306  HB2 LEU A 162     -45.810  47.720  31.400  1.00  0.00           H
ATOM   1307  CG  LEU A 162     -44.420  49.090  32.230  1.00  0.00           C
ATOM   1308  HG  LEU A 162     -44.030  48.520  33.070  1.00  0.00           H
ATOM   1309  CD1 LEU A 162     -43.540  48.710  31.050  1.00  0.00           C
ATOM   1310 1HD1 LEU A 162     -43.620  47.650  30.770  1.00  0.00           H
ATOM   1311 2HD1 LEU A 162     -43.760  49.330  30.180  1.00  0.00           H
ATOM   1312 3HD1 LEU A 162     -42.500  49.010  31.140  1.00  0.00           H
ATOM   1313  CD2 LEU A 162     -44.350  50.620  32.480  1.00  0.00           C
ATOM   1314 1HD2 LEU A 162     -44.600  51.150  31.560  1.00  0.00           H
ATOM   1315 2HD2 LEU A 162     -45.100  50.960  33.200  1.00  0.00           H
ATOM   1316 3HD2 LEU A 162     -43.320  50.810  32.780  1.00  0.00           H
ATOM   1317  C   LEU A 162     -48.200  48.170  32.610  1.00  0.00           C
ATOM   1318  O   LEU A 162     -48.590  47.020  32.410  1.00  0.00           O
ATOM   1319  N   LEU A 163     -49.020  49.190  32.310  1.00  0.00           N
ATOM   1320  H   LEU A 163     -48.650  50.080  32.620  1.00  0.00           H
ATOM   1321  CA  LEU A 163     -50.460  49.070  31.910  1.00  0.00           C
ATOM   1322  HA  LEU A 163     -50.690  48.010  31.810  1.00  0.00           H
ATOM   1323  CB  LEU A 163     -51.310  49.580  33.060  1.00  0.00           C
ATOM   1324  HB1 LEU A 163     -51.090  50.650  33.120  1.00  0.00           H
ATOM   1325  HB2 LEU A 163     -51.140  49.100  34.020  1.00  0.00           H
ATOM   1326  CG  LEU A 163     -52.810  49.660  32.740  1.00  0.00           C
ATOM   1327  HG  LEU A 163     -53.030  50.370  31.940  1.00  0.00           H
ATOM   1328  CD1 LEU A 163     -53.490  48.300  32.380  1.00  0.00           C
ATOM   1329 1HD1 LEU A 163     -52.990  47.930  31.480  1.00  0.00           H
ATOM   1330 2HD1 LEU A 163     -53.230  47.590  33.160  1.00  0.00           H
ATOM   1331 3HD1 LEU A 163     -54.560  48.390  32.190  1.00  0.00           H
ATOM   1332  CD2 LEU A 163     -53.600  50.160  33.950  1.00  0.00           C
ATOM   1333 1HD2 LEU A 163     -53.070  51.040  34.310  1.00  0.00           H
ATOM   1334 2HD2 LEU A 163     -54.630  50.300  33.630  1.00  0.00           H
ATOM   1335 3HD2 LEU A 163     -53.630  49.410  34.740  1.00  0.00           H
ATOM   1336  C   LEU A 163     -50.710  49.700  30.580  1.00  0.00           C
ATOM   1337  O   LEU A 163     -50.360  50.880  30.490  1.00  0.00           O
ATOM   1338  N   ALA A 164     -51.300  49.030  29.550  1.00  0.00           N
ATOM   1339  H   ALA A 164     -51.640  48.100  29.760  1.00  0.00           H
ATOM   1340  CA  ALA A 164     -51.760  49.660  28.330  1.00  0.00           C
ATOM   1341  HA  ALA A 164     -51.180  50.560  28.160  1.00  0.00           H
ATOM   1342  CB  ALA A 164     -51.570  48.680  27.100  1.00  0.00           C
ATOM   1343  HB1 ALA A 164     -50.560  48.290  27.240  1.00  0.00           H
ATOM   1344  HB2 ALA A 164     -52.280  47.860  27.200  1.00  0.00           H
ATOM   1345  HB3 ALA A 164     -51.640  49.140  26.110  1.00  0.00           H
ATOM   1346  C   ALA A 164     -53.230  50.170  28.350  1.00  0.00           C
ATOM   1347  O   ALA A 164     -53.990  49.520  29.020  1.00  0.00           O
ATOM   1348  N   VAL A 165     -53.610  51.180  27.520  1.00  0.00           N
ATOM   1349  H   VAL A 165     -52.840  51.560  27.000  1.00  0.00           H
ATOM   1350  CA  VAL A 165     -54.970  51.760  27.370  1.00  0.00           C
ATOM   1351  HA  VAL A 165     -55.710  50.990  27.580  1.00  0.00           H
ATOM   1352  CB  VAL A 165     -55.300  52.800  28.430  1.00  0.00           C
ATOM   1353  HB  VAL A 165     -55.060  52.360  29.400  1.00  0.00           H
ATOM   1354  CG1 VAL A 165     -54.600  54.160  28.480  1.00  0.00           C
ATOM   1355 1HG1 VAL A 165     -55.120  54.740  29.240  1.00  0.00           H
ATOM   1356 2HG1 VAL A 165     -53.520  54.040  28.640  1.00  0.00           H
ATOM   1357 3HG1 VAL A 165     -54.790  54.720  27.570  1.00  0.00           H
ATOM   1358  CG2 VAL A 165     -56.830  52.960  28.410  1.00  0.00           C
ATOM   1359 1HG2 VAL A 165     -57.060  53.860  28.970  1.00  0.00           H
ATOM   1360 2HG2 VAL A 165     -57.240  53.060  27.410  1.00  0.00           H
ATOM   1361 3HG2 VAL A 165     -57.390  52.070  28.710  1.00  0.00           H
ATOM   1362  C   VAL A 165     -55.140  52.240  25.890  1.00  0.00           C
ATOM   1363  O   VAL A 165     -54.170  52.760  25.400  1.00  0.00           O
ATOM   1364  N   ALA A 166     -56.230  52.060  25.190  1.00  0.00           N
ATOM   1365  H   ALA A 166     -56.930  51.380  25.470  1.00  0.00           H
ATOM   1366  CA  ALA A 166     -56.460  52.630  23.870  1.00  0.00           C
ATOM   1367  HA  ALA A 166     -55.890  53.550  23.740  1.00  0.00           H
ATOM   1368  CB  ALA A 166     -55.860  51.700  22.800  1.00  0.00           C
ATOM   1369  HB1 ALA A 166     -54.860  51.320  23.050  1.00  0.00           H
ATOM   1370  HB2 ALA A 166     -56.440  50.850  22.440  1.00  0.00           H
ATOM   1371  HB3 ALA A 166     -55.760  52.300  21.900  1.00  0.00           H
ATOM   1372  C   ALA A 166     -57.920  52.890  23.710  1.00  0.00           C
ATOM   1373  O   ALA A 166     -58.720  52.460  24.510  1.00  0.00           O
ATOM   1374  N   GLY A 167     -58.190  53.740  22.710  1.00  0.00           N
ATOM   1375  H   GLY A 167     -57.470  54.190  22.170  1.00  0.00           H
ATOM   1376  CA  GLY A 167     -59.610  54.150  22.420  1.00  0.00           C
ATOM   1377  HA1 GLY A 167     -59.890  54.760  23.280  1.00  0.00           H
ATOM   1378  HA2 GLY A 167     -60.080  53.170  22.350  1.00  0.00           H
ATOM   1379  C   GLY A 167     -59.970  54.960  21.160  1.00  0.00           C
ATOM   1380  O   GLY A 167     -59.460  54.700  20.080  1.00  0.00           O
ATOM   1381  N   SER A 168     -60.770  56.000  21.310  1.00  0.00           N
ATOM   1382  H   SER A 168     -61.110  56.200  22.240  1.00  0.00           H
ATOM   1383  CA  SER A 168     -61.410  56.740  20.200  1.00  0.00           C
ATOM   1384  HA  SER A 168     -62.000  55.980  19.700  1.00  0.00           H
ATOM   1385  CB  SER A 168     -62.410  57.800  20.710  1.00  0.00           C
ATOM   1386  HB1 SER A 168     -62.950  57.450  21.590  1.00  0.00           H
ATOM   1387  HB2 SER A 168     -63.170  57.920  19.940  1.00  0.00           H
ATOM   1388  OG  SER A 168     -61.850  59.080  20.990  1.00  0.00           O
ATOM   1389  HG  SER A 168     -61.190  58.940  21.670  1.00  0.00           H
ATOM   1390  C   SER A 168     -60.520  57.330  19.090  1.00  0.00           C
ATOM   1391  O   SER A 168     -60.960  57.370  17.910  1.00  0.00           O
ATOM   1392  N   ARG A 169     -59.300  57.790  19.390  1.00  0.00           N
ATOM   1393  H   ARG A 169     -58.910  57.720  20.320  1.00  0.00           H
ATOM   1394  CA  ARG A 169     -58.420  58.350  18.300  1.00  0.00           C
ATOM   1395  HA  ARG A 169     -59.020  58.760  17.500  1.00  0.00           H
ATOM   1396  CB  ARG A 169     -57.530  59.420  18.920  1.00  0.00           C
ATOM   1397  HB1 ARG A 169     -56.930  59.910  18.160  1.00  0.00           H
ATOM   1398  HB2 ARG A 169     -56.770  59.110  19.640  1.00  0.00           H
ATOM   1399  CG  ARG A 169     -58.290  60.480  19.690  1.00  0.00           C
ATOM   1400  HG1 ARG A 169     -57.610  61.250  20.050  1.00  0.00           H
ATOM   1401  HG2 ARG A 169     -58.810  60.030  20.540  1.00  0.00           H
ATOM   1402  CD  ARG A 169     -59.350  61.250  18.920  1.00  0.00           C
ATOM   1403  HD1 ARG A 169     -60.170  60.620  18.600  1.00  0.00           H
ATOM   1404  HD2 ARG A 169     -58.840  61.730  18.090  1.00  0.00           H
ATOM   1405  NE  ARG A 169     -60.030  62.320  19.750  1.00  0.00           N
ATOM   1406  HE  ARG A 169     -59.500  62.640  20.550  1.00  0.00           H
ATOM   1407  CZ  ARG A 169     -61.210  62.720  19.670  1.00  0.00           C
ATOM   1408  NH1 ARG A 169     -62.050  62.470  18.760  1.00  0.00           N
ATOM   1409 1HH1 ARG A 169     -61.660  62.070  17.910  1.00  0.00           H
ATOM   1410 2HH1 ARG A 169     -62.960  62.910  18.690  1.00  0.00           H
ATOM   1411  NH2 ARG A 169     -61.510  63.560  20.640  1.00  0.00           N
ATOM   1412 1HH2 ARG A 169     -60.830  63.750  21.350  1.00  0.00           H
ATOM   1413 2HH2 ARG A 169     -62.460  63.920  20.710  1.00  0.00           H
ATOM   1414  C   ARG A 169     -57.500  57.330  17.630  1.00  0.00           C
ATOM   1415  O   ARG A 169     -56.730  57.640  16.670  1.00  0.00           O
ATOM   1416  N   GLY A 170     -57.450  56.100  18.180  1.00  0.00           N
ATOM   1417  H   GLY A 170     -58.160  55.880  18.870  1.00  0.00           H
ATOM   1418  CA  GLY A 170     -56.530  55.030  17.850  1.00  0.00           C
ATOM   1419  HA1 GLY A 170     -56.360  54.930  16.780  1.00  0.00           H
ATOM   1420  HA2 GLY A 170     -56.890  54.060  18.210  1.00  0.00           H
ATOM   1421  C   GLY A 170     -55.260  55.200  18.660  1.00  0.00           C
ATOM   1422  O   GLY A 170     -54.340  54.460  18.350  1.00  0.00           O
ATOM   1423  N   ILE A 171     -55.100  56.270  19.470  1.00  0.00           N
ATOM   1424  H   ILE A 171     -55.930  56.770  19.750  1.00  0.00           H
ATOM   1425  CA  ILE A 171     -53.870  56.480  20.250  1.00  0.00           C
ATOM   1426  HA  ILE A 171     -53.080  56.310  19.520  1.00  0.00           H
ATOM   1427  CB  ILE A 171     -53.640  57.840  20.940  1.00  0.00           C
ATOM   1428  HB  ILE A 171     -54.580  58.140  21.390  1.00  0.00           H
ATOM   1429  CG2 ILE A 171     -52.530  57.850  22.040  1.00  0.00           C
ATOM   1430 1HG2 ILE A 171     -51.500  57.900  21.690  1.00  0.00           H
ATOM   1431 2HG2 ILE A 171     -52.640  58.770  22.610  1.00  0.00           H
ATOM   1432 3HG2 ILE A 171     -52.680  57.020  22.730  1.00  0.00           H
ATOM   1433  CG1 ILE A 171     -53.250  58.800  19.820  1.00  0.00           C
ATOM   1434 1HG1 ILE A 171     -54.100  58.850  19.130  1.00  0.00           H
ATOM   1435 2HG1 ILE A 171     -52.340  58.480  19.310  1.00  0.00           H
ATOM   1436  CD  ILE A 171     -53.150  60.240  20.310  1.00  0.00           C
ATOM   1437  HD1 ILE A 171     -52.420  60.450  21.080  1.00  0.00           H
ATOM   1438  HD2 ILE A 171     -52.910  60.940  19.510  1.00  0.00           H
ATOM   1439  HD3 ILE A 171     -54.120  60.410  20.790  1.00  0.00           H
ATOM   1440  C   ILE A 171     -53.680  55.300  21.230  1.00  0.00           C
ATOM   1441  O   ILE A 171     -54.640  55.120  22.050  1.00  0.00           O
ATOM   1442  N   ILE A 172     -52.570  54.600  21.210  1.00  0.00           N
ATOM   1443  H   ILE A 172     -51.910  54.840  20.490  1.00  0.00           H
ATOM   1444  CA  ILE A 172     -52.270  53.640  22.220  1.00  0.00           C
ATOM   1445  HA  ILE A 172     -53.210  53.340  22.690  1.00  0.00           H
ATOM   1446  CB  ILE A 172     -51.580  52.360  21.610  1.00  0.00           C
ATOM   1447  HB  ILE A 172     -50.760  52.620  20.930  1.00  0.00           H
ATOM   1448  CG2 ILE A 172     -50.790  51.390  22.550  1.00  0.00           C
ATOM   1449 1HG2 ILE A 172     -51.460  50.930  23.270  1.00  0.00           H
ATOM   1450 2HG2 ILE A 172     -50.280  50.610  21.980  1.00  0.00           H
ATOM   1451 3HG2 ILE A 172     -50.110  51.910  23.220  1.00  0.00           H
ATOM   1452  CG1 ILE A 172     -52.500  51.520  20.700  1.00  0.00           C
ATOM   1453 1HG1 ILE A 172     -53.240  52.040  20.100  1.00  0.00           H
ATOM   1454 2HG1 ILE A 172     -53.100  50.820  21.280  1.00  0.00           H
ATOM   1455  CD  ILE A 172     -51.810  50.630  19.640  1.00  0.00           C
ATOM   1456  HD1 ILE A 172     -51.090  49.930  20.060  1.00  0.00           H
ATOM   1457  HD2 ILE A 172     -52.510  50.170  18.950  1.00  0.00           H
ATOM   1458  HD3 ILE A 172     -51.220  51.280  18.990  1.00  0.00           H
ATOM   1459  C   ILE A 172     -51.320  54.370  23.280  1.00  0.00           C
ATOM   1460  O   ILE A 172     -50.420  55.140  22.930  1.00  0.00           O
ATOM   1461  N   ARG A 173     -51.520  54.050  24.550  1.00  0.00           N
ATOM   1462  H   ARG A 173     -52.280  53.420  24.750  1.00  0.00           H
ATOM   1463  CA  ARG A 173     -50.740  54.580  25.680  1.00  0.00           C
ATOM   1464  HA  ARG A 173     -49.950  55.180  25.240  1.00  0.00           H
ATOM   1465  CB  ARG A 173     -51.530  55.560  26.450  1.00  0.00           C
ATOM   1466  HB1 ARG A 173     -50.870  56.000  27.200  1.00  0.00           H
ATOM   1467  HB2 ARG A 173     -52.360  55.130  27.010  1.00  0.00           H
ATOM   1468  CG  ARG A 173     -52.080  56.680  25.540  1.00  0.00           C
ATOM   1469  HG1 ARG A 173     -53.030  56.370  25.110  1.00  0.00           H
ATOM   1470  HG2 ARG A 173     -51.410  56.930  24.720  1.00  0.00           H
ATOM   1471  CD  ARG A 173     -52.420  57.840  26.460  1.00  0.00           C
ATOM   1472  HD1 ARG A 173     -51.550  58.160  27.030  1.00  0.00           H
ATOM   1473  HD2 ARG A 173     -53.230  57.400  27.060  1.00  0.00           H
ATOM   1474  NE  ARG A 173     -52.860  58.930  25.660  1.00  0.00           N
ATOM   1475  HE  ARG A 173     -53.780  58.750  25.290  1.00  0.00           H
ATOM   1476  CZ  ARG A 173     -52.140  59.970  25.270  1.00  0.00           C
ATOM   1477  NH1 ARG A 173     -50.890  60.090  25.570  1.00  0.00           N
ATOM   1478 1HH1 ARG A 173     -50.430  59.300  25.990  1.00  0.00           H
ATOM   1479 2HH1 ARG A 173     -50.400  60.930  25.280  1.00  0.00           H
ATOM   1480  NH2 ARG A 173     -52.700  60.990  24.650  1.00  0.00           N
ATOM   1481 1HH2 ARG A 173     -53.700  61.040  24.540  1.00  0.00           H
ATOM   1482 2HH2 ARG A 173     -52.100  61.780  24.500  1.00  0.00           H
ATOM   1483  C   ARG A 173     -50.080  53.400  26.500  1.00  0.00           C
ATOM   1484  O   ARG A 173     -50.680  52.260  26.480  1.00  0.00           O
ATOM   1485  N   ILE A 174     -49.030  53.730  27.310  1.00  0.00           N
ATOM   1486  H   ILE A 174     -48.710  54.690  27.180  1.00  0.00           H
ATOM   1487  CA  ILE A 174     -48.330  52.930  28.310  1.00  0.00           C
ATOM   1488  HA  ILE A 174     -48.930  52.050  28.520  1.00  0.00           H
ATOM   1489  CB  ILE A 174     -46.960  52.480  27.800  1.00  0.00           C
ATOM   1490  HB  ILE A 174     -46.380  53.400  27.790  1.00  0.00           H
ATOM   1491  CG2 ILE A 174     -46.380  51.490  28.790  1.00  0.00           C
ATOM   1492 1HG2 ILE A 174     -46.280  51.930  29.780  1.00  0.00           H
ATOM   1493 2HG2 ILE A 174     -46.950  50.580  28.910  1.00  0.00           H
ATOM   1494 3HG2 ILE A 174     -45.380  51.130  28.540  1.00  0.00           H
ATOM   1495  CG1 ILE A 174     -46.990  51.940  26.380  1.00  0.00           C
ATOM   1496 1HG1 ILE A 174     -45.950  51.680  26.200  1.00  0.00           H
ATOM   1497 2HG1 ILE A 174     -47.450  52.640  25.680  1.00  0.00           H
ATOM   1498  CD  ILE A 174     -47.700  50.660  26.130  1.00  0.00           C
ATOM   1499  HD1 ILE A 174     -47.400  49.920  26.870  1.00  0.00           H
ATOM   1500  HD2 ILE A 174     -48.760  50.870  26.310  1.00  0.00           H
ATOM   1501  HD3 ILE A 174     -47.410  50.410  25.110  1.00  0.00           H
ATOM   1502  C   ILE A 174     -48.210  53.750  29.620  1.00  0.00           C
ATOM   1503  O   ILE A 174     -47.680  54.880  29.650  1.00  0.00           O
ATOM   1504  N   ILE A 175     -48.670  53.180  30.670  1.00  0.00           N
ATOM   1505  H   ILE A 175     -49.090  52.260  30.590  1.00  0.00           H
ATOM   1506  CA  ILE A 175     -48.790  53.740  31.950  1.00  0.00           C
ATOM   1507  HA  ILE A 175     -48.440  54.760  32.070  1.00  0.00           H
ATOM   1508  CB  ILE A 175     -50.300  53.790  32.380  1.00  0.00           C
ATOM   1509  HB  ILE A 175     -50.730  52.810  32.170  1.00  0.00           H
ATOM   1510  CG2 ILE A 175     -50.490  53.880  33.910  1.00  0.00           C
ATOM   1511 1HG2 ILE A 175     -50.130  54.860  34.220  1.00  0.00           H
ATOM   1512 2HG2 ILE A 175     -51.560  53.870  34.110  1.00  0.00           H
ATOM   1513 3HG2 ILE A 175     -50.070  53.040  34.470  1.00  0.00           H
ATOM   1514  CG1 ILE A 175     -50.980  54.800  31.570  1.00  0.00           C
ATOM   1515 1HG1 ILE A 175     -50.680  54.770  30.520  1.00  0.00           H
ATOM   1516 2HG1 ILE A 175     -50.740  55.750  32.050  1.00  0.00           H
ATOM   1517  CD  ILE A 175     -52.490  54.580  31.520  1.00  0.00           C
ATOM   1518  HD1 ILE A 175     -53.060  55.380  31.050  1.00  0.00           H
ATOM   1519  HD2 ILE A 175     -52.720  53.630  31.050  1.00  0.00           H
ATOM   1520  HD3 ILE A 175     -52.890  54.530  32.540  1.00  0.00           H
ATOM   1521  C   ILE A 175     -47.930  52.910  32.880  1.00  0.00           C
ATOM   1522  O   ILE A 175     -47.900  51.700  32.970  1.00  0.00           O
ATOM   1523  N   ASN A 176     -47.240  53.630  33.780  1.00  0.00           N
ATOM   1524  H   ASN A 176     -47.370  54.630  33.820  1.00  0.00           H
ATOM   1525  CA  ASN A 176     -46.670  53.090  34.950  1.00  0.00           C
ATOM   1526  HA  ASN A 176     -46.270  52.100  34.760  1.00  0.00           H
ATOM   1527  CB  ASN A 176     -45.580  54.040  35.410  1.00  0.00           C
ATOM   1528  HB1 ASN A 176     -45.910  55.070  35.550  1.00  0.00           H
ATOM   1529  HB2 ASN A 176     -44.860  54.200  34.600  1.00  0.00           H
ATOM   1530  CG  ASN A 176     -44.890  53.540  36.740  1.00  0.00           C
ATOM   1531  OD1 ASN A 176     -45.200  52.480  37.200  1.00  0.00           O
ATOM   1532  ND2 ASN A 176     -43.980  54.300  37.310  1.00  0.00           N
ATOM   1533 1HD2 ASN A 176     -43.700  55.220  37.000  1.00  0.00           H
ATOM   1534 2HD2 ASN A 176     -43.350  53.730  37.850  1.00  0.00           H
ATOM   1535  C   ASN A 176     -47.750  53.150  35.990  1.00  0.00           C
ATOM   1536  O   ASN A 176     -48.090  54.150  36.540  1.00  0.00           O
ATOM   1537  N   PRO A 177     -48.280  52.010  36.440  1.00  0.00           N
ATOM   1538  CD  PRO A 177     -47.950  50.650  36.020  1.00  0.00           C
ATOM   1539  HD1 PRO A 177     -46.900  50.380  36.110  1.00  0.00           H
ATOM   1540  HD2 PRO A 177     -48.290  50.550  34.990  1.00  0.00           H
ATOM   1541  CG  PRO A 177     -48.650  49.730  36.940  1.00  0.00           C
ATOM   1542  HG1 PRO A 177     -48.100  49.710  37.880  1.00  0.00           H
ATOM   1543  HG2 PRO A 177     -48.780  48.710  36.580  1.00  0.00           H
ATOM   1544  CB  PRO A 177     -50.010  50.420  37.240  1.00  0.00           C
ATOM   1545  HB1 PRO A 177     -50.490  50.040  38.140  1.00  0.00           H
ATOM   1546  HB2 PRO A 177     -50.710  50.380  36.410  1.00  0.00           H
ATOM   1547  CA  PRO A 177     -49.390  51.870  37.400  1.00  0.00           C
ATOM   1548  HA  PRO A 177     -50.180  52.520  37.030  1.00  0.00           H
ATOM   1549  C   PRO A 177     -48.990  52.200  38.890  1.00  0.00           C
ATOM   1550  O   PRO A 177     -49.880  52.370  39.760  1.00  0.00           O
ATOM   1551  N   ILE A 178     -47.710  52.350  39.190  1.00  0.00           N
ATOM   1552  H   ILE A 178     -47.050  52.300  38.430  1.00  0.00           H
ATOM   1553  CA  ILE A 178     -47.200  52.720  40.510  1.00  0.00           C
ATOM   1554  HA  ILE A 178     -47.850  52.230  41.240  1.00  0.00           H
ATOM   1555  CB  ILE A 178     -45.720  52.360  40.710  1.00  0.00           C
ATOM   1556  HB  ILE A 178     -45.080  53.010  40.100  1.00  0.00           H
ATOM   1557  CG2 ILE A 178     -45.120  52.480  42.130  1.00  0.00           C
ATOM   1558 1HG2 ILE A 178     -44.200  51.910  42.200  1.00  0.00           H
ATOM   1559 2HG2 ILE A 178     -44.810  53.520  42.290  1.00  0.00           H
ATOM   1560 3HG2 ILE A 178     -45.810  52.170  42.910  1.00  0.00           H
ATOM   1561  CG1 ILE A 178     -45.380  50.910  40.220  1.00  0.00           C
ATOM   1562 1HG1 ILE A 178     -44.310  50.700  40.170  1.00  0.00           H
ATOM   1563 2HG1 ILE A 178     -45.750  50.720  39.210  1.00  0.00           H
ATOM   1564  CD  ILE A 178     -46.060  49.850  41.040  1.00  0.00           C
ATOM   1565  HD1 ILE A 178     -45.850  48.900  40.540  1.00  0.00           H
ATOM   1566  HD2 ILE A 178     -45.660  49.720  42.040  1.00  0.00           H
ATOM   1567  HD3 ILE A 178     -47.150  49.860  41.120  1.00  0.00           H
ATOM   1568  C   ILE A 178     -47.520  54.150  40.740  1.00  0.00           C
ATOM   1569  O   ILE A 178     -48.010  54.570  41.840  1.00  0.00           O
ATOM   1570  N   THR A 179     -47.270  55.040  39.770  1.00  0.00           N
ATOM   1571  H   THR A 179     -46.960  54.560  38.930  1.00  0.00           H
ATOM   1572  CA  THR A 179     -47.530  56.470  39.740  1.00  0.00           C
ATOM   1573  HA  THR A 179     -47.660  56.790  40.770  1.00  0.00           H
ATOM   1574  CB  THR A 179     -46.290  57.260  39.150  1.00  0.00           C
ATOM   1575  HB  THR A 179     -46.560  58.310  39.110  1.00  0.00           H
ATOM   1576  CG2 THR A 179     -44.990  57.160  40.000  1.00  0.00           C
ATOM   1577 1HG2 THR A 179     -44.360  58.010  39.740  1.00  0.00           H
ATOM   1578 2HG2 THR A 179     -45.230  56.910  41.040  1.00  0.00           H
ATOM   1579 3HG2 THR A 179     -44.310  56.350  39.730  1.00  0.00           H
ATOM   1580  OG1 THR A 179     -46.080  56.730  37.880  1.00  0.00           O
ATOM   1581  HG1 THR A 179     -45.210  56.980  37.550  1.00  0.00           H
ATOM   1582  C   THR A 179     -48.820  56.800  39.000  1.00  0.00           C
ATOM   1583  O   THR A 179     -49.420  57.810  39.270  1.00  0.00           O
ATOM   1584  N   MET A 180     -49.340  55.880  38.160  1.00  0.00           N
ATOM   1585  H   MET A 180     -48.840  55.000  38.100  1.00  0.00           H
ATOM   1586  CA  MET A 180     -50.460  56.160  37.250  1.00  0.00           C
ATOM   1587  HA  MET A 180     -50.560  55.290  36.600  1.00  0.00           H
ATOM   1588  CB  MET A 180     -51.850  56.200  37.950  1.00  0.00           C
ATOM   1589  HB1 MET A 180     -52.110  57.160  38.410  1.00  0.00           H
ATOM   1590  HB2 MET A 180     -51.770  55.540  38.810  1.00  0.00           H
ATOM   1591  CG  MET A 180     -53.040  55.720  37.110  1.00  0.00           C
ATOM   1592  HG1 MET A 180     -53.270  56.350  36.250  1.00  0.00           H
ATOM   1593  HG2 MET A 180     -53.870  55.730  37.820  1.00  0.00           H
ATOM   1594  SD  MET A 180     -53.030  53.990  36.580  1.00  0.00           S
ATOM   1595  CE  MET A 180     -54.740  53.740  35.920  1.00  0.00           C
ATOM   1596  HE1 MET A 180     -54.970  54.550  35.220  1.00  0.00           H
ATOM   1597  HE2 MET A 180     -54.840  52.790  35.400  1.00  0.00           H
ATOM   1598  HE3 MET A 180     -55.430  53.740  36.760  1.00  0.00           H
ATOM   1599  C   MET A 180     -50.150  57.300  36.320  1.00  0.00           C
ATOM   1600  O   MET A 180     -51.070  57.870  35.650  1.00  0.00           O
ATOM   1601  N   GLN A 181     -48.860  57.650  36.140  1.00  0.00           N
ATOM   1602  H   GLN A 181     -48.180  57.220  36.750  1.00  0.00           H
ATOM   1603  CA  GLN A 181     -48.460  58.390  34.980  1.00  0.00           C
ATOM   1604  HA  GLN A 181     -49.180  59.180  34.750  1.00  0.00           H
ATOM   1605  CB  GLN A 181     -47.100  59.010  35.340  1.00  0.00           C
ATOM   1606  HB1 GLN A 181     -46.800  59.600  34.470  1.00  0.00           H
ATOM   1607  HB2 GLN A 181     -46.280  58.290  35.440  1.00  0.00           H
ATOM   1608  CG  GLN A 181     -46.950  59.990  36.500  1.00  0.00           C
ATOM   1609  HG1 GLN A 181     -45.940  60.380  36.480  1.00  0.00           H
ATOM   1610  HG2 GLN A 181     -46.950  59.410  37.420  1.00  0.00           H
ATOM   1611  CD  GLN A 181     -47.920  61.090  36.610  1.00  0.00           C
ATOM   1612  OE1 GLN A 181     -48.620  61.200  37.610  1.00  0.00           O
ATOM   1613  NE2 GLN A 181     -48.130  62.030  35.740  1.00  0.00           N
ATOM   1614 1HE2 GLN A 181     -47.530  61.930  34.930  1.00  0.00           H
ATOM   1615 2HE2 GLN A 181     -48.800  62.780  35.840  1.00  0.00           H
ATOM   1616  C   GLN A 181     -48.180  57.560  33.720  1.00  0.00           C
ATOM   1617  O   GLN A 181     -47.770  56.410  33.900  1.00  0.00           O
ATOM   1618  N   CYS A 182     -48.320  58.210  32.560  1.00  0.00           N
ATOM   1619  H   CYS A 182     -48.610  59.180  32.600  1.00  0.00           H
ATOM   1620  CA  CYS A 182     -47.840  57.760  31.290  1.00  0.00           C
ATOM   1621  HA  CYS A 182     -48.070  56.700  31.160  1.00  0.00           H
ATOM   1622  CB  CYS A 182     -48.550  58.480  30.150  1.00  0.00           C
ATOM   1623  HB1 CYS A 182     -48.320  59.550  30.190  1.00  0.00           H
ATOM   1624  HB2 CYS A 182     -49.600  58.220  30.230  1.00  0.00           H
ATOM   1625  SG  CYS A 182     -47.950  57.860  28.610  1.00  0.00           S
ATOM   1626  HG  CYS A 182     -47.000  58.750  28.320  1.00  0.00           H
ATOM   1627  C   CYS A 182     -46.300  57.720  31.250  1.00  0.00           C
ATOM   1628  O   CYS A 182     -45.610  58.490  31.890  1.00  0.00           O
ATOM   1629  N   ILE A 183     -45.840  56.620  30.750  1.00  0.00           N
ATOM   1630  H   ILE A 183     -46.530  55.970  30.410  1.00  0.00           H
ATOM   1631  CA  ILE A 183     -44.480  56.380  30.370  1.00  0.00           C
ATOM   1632  HA  ILE A 183     -43.700  56.980  30.840  1.00  0.00           H
ATOM   1633  CB  ILE A 183     -44.070  54.900  30.730  1.00  0.00           C
ATOM   1634  HB  ILE A 183     -44.960  54.380  30.370  1.00  0.00           H
ATOM   1635  CG2 ILE A 183     -42.790  54.470  29.990  1.00  0.00           C
ATOM   1636 1HG2 ILE A 183     -42.430  53.470  30.210  1.00  0.00           H
ATOM   1637 2HG2 ILE A 183     -43.020  54.530  28.920  1.00  0.00           H
ATOM   1638 3HG2 ILE A 183     -41.990  55.180  30.210  1.00  0.00           H
ATOM   1639  CG1 ILE A 183     -43.900  54.570  32.220  1.00  0.00           C
ATOM   1640 1HG1 ILE A 183     -44.130  53.510  32.310  1.00  0.00           H
ATOM   1641 2HG1 ILE A 183     -44.650  55.070  32.830  1.00  0.00           H
ATOM   1642  CD  ILE A 183     -42.520  54.850  32.790  1.00  0.00           C
ATOM   1643  HD1 ILE A 183     -42.580  54.930  33.880  1.00  0.00           H
ATOM   1644  HD2 ILE A 183     -41.910  53.990  32.500  1.00  0.00           H
ATOM   1645  HD3 ILE A 183     -42.060  55.800  32.510  1.00  0.00           H
ATOM   1646  C   ILE A 183     -44.400  56.680  28.930  1.00  0.00           C
ATOM   1647  O   ILE A 183     -43.540  57.450  28.620  1.00  0.00           O
ATOM   1648  N   LYS A 184     -45.210  56.210  28.000  1.00  0.00           N
ATOM   1649  H   LYS A 184     -46.030  55.720  28.330  1.00  0.00           H
ATOM   1650  CA  LYS A 184     -45.170  56.650  26.620  1.00  0.00           C
ATOM   1651  HA  LYS A 184     -44.910  57.710  26.520  1.00  0.00           H
ATOM   1652  CB  LYS A 184     -44.020  55.890  25.900  1.00  0.00           C
ATOM   1653  HB1 LYS A 184     -43.110  56.300  26.340  1.00  0.00           H
ATOM   1654  HB2 LYS A 184     -44.020  56.170  24.850  1.00  0.00           H
ATOM   1655  CG  LYS A 184     -43.940  54.360  26.070  1.00  0.00           C
ATOM   1656  HG1 LYS A 184     -44.800  53.850  25.660  1.00  0.00           H
ATOM   1657  HG2 LYS A 184     -43.870  54.030  27.110  1.00  0.00           H
ATOM   1658  CD  LYS A 184     -42.690  53.790  25.260  1.00  0.00           C
ATOM   1659  HD1 LYS A 184     -41.820  54.170  25.790  1.00  0.00           H
ATOM   1660  HD2 LYS A 184     -42.750  54.180  24.240  1.00  0.00           H
ATOM   1661  CE  LYS A 184     -42.640  52.260  25.330  1.00  0.00           C
ATOM   1662  HE1 LYS A 184     -43.490  51.810  24.820  1.00  0.00           H
ATOM   1663  HE2 LYS A 184     -42.670  51.990  26.380  1.00  0.00           H
ATOM   1664  NZ  LYS A 184     -41.370  51.770  24.690  1.00  0.00           N
ATOM   1665  HZ1 LYS A 184     -41.280  52.100  23.740  1.00  0.00           H
ATOM   1666  HZ2 LYS A 184     -40.500  52.020  25.130  1.00  0.00           H
ATOM   1667  HZ3 LYS A 184     -41.390  50.760  24.610  1.00  0.00           H
ATOM   1668  C   LYS A 184     -46.480  56.370  25.860  1.00  0.00           C
ATOM   1669  O   LYS A 184     -47.370  55.640  26.290  1.00  0.00           O
ATOM   1670  N   HIS A 185     -46.630  56.910  24.650  1.00  0.00           N
ATOM   1671  H   HIS A 185     -45.890  57.560  24.410  1.00  0.00           H
ATOM   1672  CA  HIS A 185     -47.750  56.900  23.780  1.00  0.00           C
ATOM   1673  HA  HIS A 185     -48.160  55.890  23.730  1.00  0.00           H
ATOM   1674  CB  HIS A 185     -48.820  57.900  24.140  1.00  0.00           C
ATOM   1675  HB1 HIS A 185     -49.150  57.840  25.180  1.00  0.00           H
ATOM   1676  HB2 HIS A 185     -49.660  57.590  23.510  1.00  0.00           H
ATOM   1677  CG  HIS A 185     -48.450  59.350  23.810  1.00  0.00           C
ATOM   1678  ND1 HIS A 185     -47.860  60.180  24.780  1.00  0.00           N
ATOM   1679  CE1 HIS A 185     -47.640  61.330  24.130  1.00  0.00           C
ATOM   1680  HE1 HIS A 185     -47.420  62.250  24.640  1.00  0.00           H
ATOM   1681  NE2 HIS A 185     -47.810  61.210  22.820  1.00  0.00           N
ATOM   1682  HE2 HIS A 185     -47.840  62.010  22.200  1.00  0.00           H
ATOM   1683  CD2 HIS A 185     -48.330  59.910  22.580  1.00  0.00           C
ATOM   1684  HD2 HIS A 185     -48.750  59.540  21.650  1.00  0.00           H
ATOM   1685  C   HIS A 185     -47.270  57.090  22.320  1.00  0.00           C
ATOM   1686  O   HIS A 185     -46.200  57.710  22.150  1.00  0.00           O
ATOM   1687  N   TYR A 186     -48.010  56.630  21.300  1.00  0.00           N
ATOM   1688  H   TYR A 186     -48.820  56.090  21.540  1.00  0.00           H
ATOM   1689  CA  TYR A 186     -47.700  56.870  19.860  1.00  0.00           C
ATOM   1690  HA  TYR A 186     -46.780  57.450  19.780  1.00  0.00           H
ATOM   1691  CB  TYR A 186     -47.320  55.580  19.100  1.00  0.00           C
ATOM   1692  HB1 TYR A 186     -46.700  55.710  18.200  1.00  0.00           H
ATOM   1693  HB2 TYR A 186     -48.240  55.130  18.730  1.00  0.00           H
ATOM   1694  CG  TYR A 186     -46.570  54.610  19.950  1.00  0.00           C
ATOM   1695  CD1 TYR A 186     -46.980  53.200  19.890  1.00  0.00           C
ATOM   1696  HD1 TYR A 186     -47.730  52.870  19.190  1.00  0.00           H
ATOM   1697  CE1 TYR A 186     -46.420  52.270  20.680  1.00  0.00           C
ATOM   1698  HE1 TYR A 186     -46.780  51.260  20.590  1.00  0.00           H
ATOM   1699  CZ  TYR A 186     -45.290  52.600  21.520  1.00  0.00           C
ATOM   1700  OH  TYR A 186     -44.640  51.710  22.290  1.00  0.00           O
ATOM   1701  HH  TYR A 186     -43.740  52.010  22.440  1.00  0.00           H
ATOM   1702  CE2 TYR A 186     -44.790  53.900  21.500  1.00  0.00           C
ATOM   1703  HE2 TYR A 186     -43.970  54.160  22.150  1.00  0.00           H
ATOM   1704  CD2 TYR A 186     -45.420  54.880  20.760  1.00  0.00           C
ATOM   1705  HD2 TYR A 186     -45.090  55.890  20.940  1.00  0.00           H
ATOM   1706  C   TYR A 186     -48.800  57.700  19.060  1.00  0.00           C
ATOM   1707  O   TYR A 186     -49.780  58.090  19.650  1.00  0.00           O
ATOM   1708  N   VAL A 187     -48.560  57.930  17.780  1.00  0.00           N
ATOM   1709  H   VAL A 187     -47.740  57.530  17.340  1.00  0.00           H
ATOM   1710  CA  VAL A 187     -49.420  58.610  16.840  1.00  0.00           C
ATOM   1711  HA  VAL A 187     -49.720  59.570  17.260  1.00  0.00           H
ATOM   1712  CB  VAL A 187     -48.690  58.740  15.490  1.00  0.00           C
ATOM   1713  HB  VAL A 187     -48.400  57.770  15.080  1.00  0.00           H
ATOM   1714  CG1 VAL A 187     -49.630  59.480  14.450  1.00  0.00           C
ATOM   1715 1HG1 VAL A 187     -50.010  60.460  14.740  1.00  0.00           H
ATOM   1716 2HG1 VAL A 187     -49.060  59.580  13.530  1.00  0.00           H
ATOM   1717 3HG1 VAL A 187     -50.460  58.850  14.110  1.00  0.00           H
ATOM   1718  CG2 VAL A 187     -47.440  59.680  15.600  1.00  0.00           C
ATOM   1719 1HG2 VAL A 187     -47.630  60.650  16.060  1.00  0.00           H
ATOM   1720 2HG2 VAL A 187     -46.630  59.190  16.130  1.00  0.00           H
ATOM   1721 3HG2 VAL A 187     -47.020  59.820  14.600  1.00  0.00           H
ATOM   1722  C   VAL A 187     -50.720  57.840  16.550  1.00  0.00           C
ATOM   1723  O   VAL A 187     -50.720  56.600  16.370  1.00  0.00           O
ATOM   1724  N   GLY A 188     -51.910  58.530  16.460  1.00  0.00           N
ATOM   1725  H   GLY A 188     -51.890  59.510  16.710  1.00  0.00           H
ATOM   1726  CA  GLY A 188     -53.230  57.970  16.240  1.00  0.00           C
ATOM   1727  HA1 GLY A 188     -53.940  58.630  16.740  1.00  0.00           H
ATOM   1728  HA2 GLY A 188     -53.270  56.930  16.570  1.00  0.00           H
ATOM   1729  C   GLY A 188     -53.630  57.860  14.770  1.00  0.00           C
ATOM   1730  O   GLY A 188     -52.880  58.200  13.900  1.00  0.00           O
ATOM   1731  N   HIS A 189     -54.870  57.470  14.440  1.00  0.00           N
ATOM   1732  H   HIS A 189     -55.450  57.120  15.180  1.00  0.00           H
ATOM   1733  CA  HIS A 189     -55.370  57.330  13.070  1.00  0.00           C
ATOM   1734  HA  HIS A 189     -54.780  57.910  12.360  1.00  0.00           H
ATOM   1735  CB  HIS A 189     -55.400  55.790  12.770  1.00  0.00           C
ATOM   1736  HB1 HIS A 189     -55.640  55.690  11.710  1.00  0.00           H
ATOM   1737  HB2 HIS A 189     -56.270  55.430  13.300  1.00  0.00           H
ATOM   1738  CG  HIS A 189     -54.110  55.060  13.090  1.00  0.00           C
ATOM   1739  ND1 HIS A 189     -52.900  55.440  12.630  1.00  0.00           N
ATOM   1740  HD1 HIS A 189     -52.730  55.970  11.790  1.00  0.00           H
ATOM   1741  CE1 HIS A 189     -52.030  54.650  13.310  1.00  0.00           C
ATOM   1742  HE1 HIS A 189     -50.960  54.780  13.240  1.00  0.00           H
ATOM   1743  NE2 HIS A 189     -52.620  53.830  14.130  1.00  0.00           N
ATOM   1744  HE2 HIS A 189     -52.140  53.350  14.880  1.00  0.00           H
ATOM   1745  CD2 HIS A 189     -53.950  54.050  14.030  1.00  0.00           C
ATOM   1746  HD2 HIS A 189     -54.720  53.580  14.610  1.00  0.00           H
ATOM   1747  C   HIS A 189     -56.780  57.880  12.930  1.00  0.00           C
ATOM   1748  O   HIS A 189     -57.570  57.430  12.070  1.00  0.00           O
ATOM   1749  N   GLY A 190     -57.230  58.710  13.880  1.00  0.00           N
ATOM   1750  H   GLY A 190     -56.560  59.070  14.540  1.00  0.00           H
ATOM   1751  CA  GLY A 190     -58.560  59.290  13.920  1.00  0.00           C
ATOM   1752  HA1 GLY A 190     -58.730  60.020  13.120  1.00  0.00           H
ATOM   1753  HA2 GLY A 190     -58.690  59.750  14.890  1.00  0.00           H
ATOM   1754  C   GLY A 190     -59.690  58.290  13.760  1.00  0.00           C
ATOM   1755  O   GLY A 190     -60.580  58.570  13.020  1.00  0.00           O
ATOM   1756  N   ASN A 191     -59.420  57.140  14.370  1.00  0.00           N
ATOM   1757  H   ASN A 191     -58.550  56.980  14.850  1.00  0.00           H
ATOM   1758  CA  ASN A 191     -60.390  55.990  14.380  1.00  0.00           C
ATOM   1759  HA  ASN A 191     -61.350  56.460  14.600  1.00  0.00           H
ATOM   1760  CB  ASN A 191     -60.380  55.200  13.080  1.00  0.00           C
ATOM   1761  HB1 ASN A 191     -60.480  55.900  12.250  1.00  0.00           H
ATOM   1762  HB2 ASN A 191     -61.250  54.550  13.090  1.00  0.00           H
ATOM   1763  CG  ASN A 191     -59.290  54.250  12.760  1.00  0.00           C
ATOM   1764  OD1 ASN A 191     -59.360  53.100  13.200  1.00  0.00           O
ATOM   1765  ND2 ASN A 191     -58.250  54.600  12.110  1.00  0.00           N
ATOM   1766 1HD2 ASN A 191     -58.160  55.550  11.790  1.00  0.00           H
ATOM   1767 2HD2 ASN A 191     -57.580  53.880  11.890  1.00  0.00           H
ATOM   1768  C   ASN A 191     -60.180  55.140  15.550  1.00  0.00           C
ATOM   1769  O   ASN A 191     -59.060  55.070  16.090  1.00  0.00           O
ATOM   1770  N   ALA A 192     -61.270  54.550  16.100  1.00  0.00           N
ATOM   1771  H   ALA A 192     -62.180  54.740  15.710  1.00  0.00           H
ATOM   1772  CA  ALA A 192     -61.190  53.840  17.430  1.00  0.00           C
ATOM   1773  HA  ALA A 192     -60.730  54.530  18.130  1.00  0.00           H
ATOM   1774  CB  ALA A 192     -62.620  53.700  18.040  1.00  0.00           C
ATOM   1775  HB1 ALA A 192     -62.450  53.220  19.000  1.00  0.00           H
ATOM   1776  HB2 ALA A 192     -63.100  54.660  18.220  1.00  0.00           H
ATOM   1777  HB3 ALA A 192     -63.220  53.040  17.410  1.00  0.00           H
ATOM   1778  C   ALA A 192     -60.490  52.450  17.360  1.00  0.00           C
ATOM   1779  O   ALA A 192     -60.840  51.660  16.470  1.00  0.00           O
ATOM   1780  N   ILE A 193     -59.650  52.140  18.380  1.00  0.00           N
ATOM   1781  H   ILE A 193     -59.380  52.790  19.100  1.00  0.00           H
ATOM   1782  CA  ILE A 193     -59.330  50.720  18.640  1.00  0.00           C
ATOM   1783  HA  ILE A 193     -59.590  50.180  17.730  1.00  0.00           H
ATOM   1784  CB  ILE A 193     -57.840  50.800  19.030  1.00  0.00           C
ATOM   1785  HB  ILE A 193     -57.660  51.710  19.600  1.00  0.00           H
ATOM   1786  CG2 ILE A 193     -57.370  49.610  19.890  1.00  0.00           C
ATOM   1787 1HG2 ILE A 193     -57.420  48.650  19.380  1.00  0.00           H
ATOM   1788 2HG2 ILE A 193     -56.410  49.870  20.330  1.00  0.00           H
ATOM   1789 3HG2 ILE A 193     -57.980  49.620  20.790  1.00  0.00           H
ATOM   1790  CG1 ILE A 193     -56.960  50.950  17.750  1.00  0.00           C
ATOM   1791 1HG1 ILE A 193     -57.310  51.880  17.300  1.00  0.00           H
ATOM   1792 2HG1 ILE A 193     -57.080  50.140  17.020  1.00  0.00           H
ATOM   1793  CD  ILE A 193     -55.500  51.190  17.800  1.00  0.00           C
ATOM   1794  HD1 ILE A 193     -55.200  52.130  18.270  1.00  0.00           H
ATOM   1795  HD2 ILE A 193     -55.000  50.330  18.250  1.00  0.00           H
ATOM   1796  HD3 ILE A 193     -55.120  51.210  16.780  1.00  0.00           H
ATOM   1797  C   ILE A 193     -60.290  50.180  19.690  1.00  0.00           C
ATOM   1798  O   ILE A 193     -60.610  50.880  20.650  1.00  0.00           O
ATOM   1799  N   ASN A 194     -60.590  48.880  19.470  1.00  0.00           N
ATOM   1800  H   ASN A 194     -60.150  48.440  18.680  1.00  0.00           H
ATOM   1801  CA  ASN A 194     -61.700  48.200  20.130  1.00  0.00           C
ATOM   1802  HA  ASN A 194     -62.270  48.920  20.720  1.00  0.00           H
ATOM   1803  CB  ASN A 194     -62.600  47.660  19.030  1.00  0.00           C
ATOM   1804  HB1 ASN A 194     -63.170  46.810  19.430  1.00  0.00           H
ATOM   1805  HB2 ASN A 194     -62.040  47.440  18.130  1.00  0.00           H
ATOM   1806  CG  ASN A 194     -63.550  48.670  18.470  1.00  0.00           C
ATOM   1807  OD1 ASN A 194     -63.890  49.670  19.110  1.00  0.00           O
ATOM   1808  ND2 ASN A 194     -63.940  48.510  17.250  1.00  0.00           N
ATOM   1809 1HD2 ASN A 194     -63.580  47.710  16.770  1.00  0.00           H
ATOM   1810 2HD2 ASN A 194     -64.580  49.170  16.830  1.00  0.00           H
ATOM   1811  C   ASN A 194     -61.300  47.070  21.080  1.00  0.00           C
ATOM   1812  O   ASN A 194     -62.010  46.810  22.060  1.00  0.00           O
ATOM   1813  N   GLU A 195     -60.100  46.460  20.930  1.00  0.00           N
ATOM   1814  H   GLU A 195     -59.560  46.890  20.190  1.00  0.00           H
ATOM   1815  CA  GLU A 195     -59.390  45.580  21.910  1.00  0.00           C
ATOM   1816  HA  GLU A 195     -59.660  45.970  22.900  1.00  0.00           H
ATOM   1817  CB  GLU A 195     -60.040  44.210  21.810  1.00  0.00           C
ATOM   1818  HB1 GLU A 195     -59.720  43.880  20.830  1.00  0.00           H
ATOM   1819  HB2 GLU A 195     -61.130  44.300  21.790  1.00  0.00           H
ATOM   1820  CG  GLU A 195     -59.490  43.200  22.850  1.00  0.00           C
ATOM   1821  HG1 GLU A 195     -59.270  43.760  23.760  1.00  0.00           H
ATOM   1822  HG2 GLU A 195     -58.510  42.830  22.570  1.00  0.00           H
ATOM   1823  CD  GLU A 195     -60.410  42.020  23.130  1.00  0.00           C
ATOM   1824  OE1 GLU A 195     -60.450  41.640  24.310  1.00  0.00           O
ATOM   1825  OE2 GLU A 195     -60.990  41.370  22.230  1.00  0.00           O
ATOM   1826  C   GLU A 195     -57.930  45.580  21.660  1.00  0.00           C
ATOM   1827  O   GLU A 195     -57.490  45.650  20.510  1.00  0.00           O
ATOM   1828  N   LEU A 196     -57.070  45.450  22.690  1.00  0.00           N
ATOM   1829  H   LEU A 196     -57.400  45.240  23.620  1.00  0.00           H
ATOM   1830  CA  LEU A 196     -55.600  45.250  22.610  1.00  0.00           C
ATOM   1831  HA  LEU A 196     -55.420  44.780  21.640  1.00  0.00           H
ATOM   1832  CB  LEU A 196     -54.680  46.510  22.690  1.00  0.00           C
ATOM   1833  HB1 LEU A 196     -54.620  46.930  21.680  1.00  0.00           H
ATOM   1834  HB2 LEU A 196     -53.640  46.210  22.830  1.00  0.00           H
ATOM   1835  CG  LEU A 196     -55.100  47.550  23.770  1.00  0.00           C
ATOM   1836  HG  LEU A 196     -56.180  47.700  23.730  1.00  0.00           H
ATOM   1837  CD1 LEU A 196     -54.880  47.060  25.150  1.00  0.00           C
ATOM   1838 1HD1 LEU A 196     -53.960  46.490  25.310  1.00  0.00           H
ATOM   1839 2HD1 LEU A 196     -54.960  47.910  25.830  1.00  0.00           H
ATOM   1840 3HD1 LEU A 196     -55.730  46.400  25.300  1.00  0.00           H
ATOM   1841  CD2 LEU A 196     -54.400  48.830  23.460  1.00  0.00           C
ATOM   1842 1HD2 LEU A 196     -54.340  49.470  24.340  1.00  0.00           H
ATOM   1843 2HD2 LEU A 196     -53.400  48.760  23.060  1.00  0.00           H
ATOM   1844 3HD2 LEU A 196     -54.960  49.310  22.660  1.00  0.00           H
ATOM   1845  C   LEU A 196     -55.170  44.200  23.640  1.00  0.00           C
ATOM   1846  O   LEU A 196     -55.940  43.910  24.570  1.00  0.00           O
ATOM   1847  N   LYS A 197     -54.170  43.330  23.370  1.00  0.00           N
ATOM   1848  H   LYS A 197     -53.610  43.520  22.550  1.00  0.00           H
ATOM   1849  CA  LYS A 197     -53.740  42.170  24.130  1.00  0.00           C
ATOM   1850  HA  LYS A 197     -53.950  42.370  25.180  1.00  0.00           H
ATOM   1851  CB  LYS A 197     -54.530  40.870  23.730  1.00  0.00           C
ATOM   1852  HB1 LYS A 197     -54.180  40.020  24.320  1.00  0.00           H
ATOM   1853  HB2 LYS A 197     -54.230  40.660  22.700  1.00  0.00           H
ATOM   1854  CG  LYS A 197     -56.060  40.910  23.990  1.00  0.00           C
ATOM   1855  HG1 LYS A 197     -56.480  41.320  23.070  1.00  0.00           H
ATOM   1856  HG2 LYS A 197     -56.310  41.440  24.910  1.00  0.00           H
ATOM   1857  CD  LYS A 197     -56.700  39.550  24.210  1.00  0.00           C
ATOM   1858  HD1 LYS A 197     -56.520  38.870  23.370  1.00  0.00           H
ATOM   1859  HD2 LYS A 197     -57.760  39.780  24.340  1.00  0.00           H
ATOM   1860  CE  LYS A 197     -56.110  38.950  25.560  1.00  0.00           C
ATOM   1861  HE1 LYS A 197     -55.810  39.790  26.180  1.00  0.00           H
ATOM   1862  HE2 LYS A 197     -55.220  38.360  25.310  1.00  0.00           H
ATOM   1863  NZ  LYS A 197     -57.190  38.120  26.180  1.00  0.00           N
ATOM   1864  HZ1 LYS A 197     -57.510  37.310  25.670  1.00  0.00           H
ATOM   1865  HZ2 LYS A 197     -57.050  37.830  27.140  1.00  0.00           H
ATOM   1866  HZ3 LYS A 197     -58.020  38.700  26.240  1.00  0.00           H
ATOM   1867  C   LYS A 197     -52.200  41.870  23.830  1.00  0.00           C
ATOM   1868  O   LYS A 197     -51.890  41.710  22.670  1.00  0.00           O
ATOM   1869  N   PHE A 198     -51.460  41.570  24.820  1.00  0.00           N
ATOM   1870  H   PHE A 198     -51.880  41.640  25.740  1.00  0.00           H
ATOM   1871  CA  PHE A 198     -50.050  41.240  24.720  1.00  0.00           C
ATOM   1872  HA  PHE A 198     -49.560  41.870  23.980  1.00  0.00           H
ATOM   1873  CB  PHE A 198     -49.350  41.580  26.030  1.00  0.00           C
ATOM   1874  HB1 PHE A 198     -48.340  41.180  26.040  1.00  0.00           H
ATOM   1875  HB2 PHE A 198     -49.880  41.220  26.910  1.00  0.00           H
ATOM   1876  CG  PHE A 198     -49.220  43.080  26.210  1.00  0.00           C
ATOM   1877  CD1 PHE A 198     -48.120  43.760  25.600  1.00  0.00           C
ATOM   1878  HD1 PHE A 198     -47.440  43.220  24.950  1.00  0.00           H
ATOM   1879  CE1 PHE A 198     -47.890  45.150  25.810  1.00  0.00           C
ATOM   1880  HE1 PHE A 198     -47.050  45.730  25.430  1.00  0.00           H
ATOM   1881  CZ  PHE A 198     -48.790  45.870  26.610  1.00  0.00           C
ATOM   1882  HZ  PHE A 198     -48.660  46.920  26.820  1.00  0.00           H
ATOM   1883  CE2 PHE A 198     -49.820  45.170  27.240  1.00  0.00           C
ATOM   1884  HE2 PHE A 198     -50.550  45.690  27.840  1.00  0.00           H
ATOM   1885  CD2 PHE A 198     -50.030  43.830  27.030  1.00  0.00           C
ATOM   1886  HD2 PHE A 198     -50.810  43.370  27.610  1.00  0.00           H
ATOM   1887  C   PHE A 198     -49.870  39.780  24.290  1.00  0.00           C
ATOM   1888  O   PHE A 198     -50.650  38.880  24.690  1.00  0.00           O
ATOM   1889  N   HIS A 199     -48.800  39.510  23.510  1.00  0.00           N
ATOM   1890  H   HIS A 199     -48.160  40.220  23.200  1.00  0.00           H
ATOM   1891  CA  HIS A 199     -48.420  38.170  23.080  1.00  0.00           C
ATOM   1892  HA  HIS A 199     -49.280  37.890  22.470  1.00  0.00           H
ATOM   1893  CB  HIS A 199     -47.160  38.290  22.220  1.00  0.00           C
ATOM   1894  HB1 HIS A 199     -46.300  38.470  22.870  1.00  0.00           H
ATOM   1895  HB2 HIS A 199     -47.310  39.010  21.420  1.00  0.00           H
ATOM   1896  CG  HIS A 199     -46.960  36.950  21.560  1.00  0.00           C
ATOM   1897  ND1 HIS A 199     -46.390  35.790  22.120  1.00  0.00           N
ATOM   1898  CE1 HIS A 199     -46.540  34.750  21.300  1.00  0.00           C
ATOM   1899  HE1 HIS A 199     -46.240  33.730  21.510  1.00  0.00           H
ATOM   1900  NE2 HIS A 199     -47.260  35.190  20.240  1.00  0.00           N
ATOM   1901  HE2 HIS A 199     -47.440  34.500  19.520  1.00  0.00           H
ATOM   1902  CD2 HIS A 199     -47.530  36.540  20.380  1.00  0.00           C
ATOM   1903  HD2 HIS A 199     -48.100  37.160  19.710  1.00  0.00           H
ATOM   1904  C   HIS A 199     -48.200  37.250  24.350  1.00  0.00           C
ATOM   1905  O   HIS A 199     -47.450  37.650  25.290  1.00  0.00           O
ATOM   1906  N   PRO A 200     -48.770  35.990  24.400  1.00  0.00           N
ATOM   1907  CD  PRO A 200     -49.790  35.530  23.520  1.00  0.00           C
ATOM   1908  HD1 PRO A 200     -49.330  35.030  22.660  1.00  0.00           H
ATOM   1909  HD2 PRO A 200     -50.400  36.410  23.300  1.00  0.00           H
ATOM   1910  CG  PRO A 200     -50.560  34.500  24.390  1.00  0.00           C
ATOM   1911  HG1 PRO A 200     -51.070  33.810  23.710  1.00  0.00           H
ATOM   1912  HG2 PRO A 200     -51.330  35.010  24.960  1.00  0.00           H
ATOM   1913  CB  PRO A 200     -49.460  33.860  25.260  1.00  0.00           C
ATOM   1914  HB1 PRO A 200     -48.830  33.190  24.680  1.00  0.00           H
ATOM   1915  HB2 PRO A 200     -49.950  33.480  26.150  1.00  0.00           H
ATOM   1916  CA  PRO A 200     -48.650  35.100  25.640  1.00  0.00           C
ATOM   1917  HA  PRO A 200     -49.080  35.540  26.550  1.00  0.00           H
ATOM   1918  C   PRO A 200     -47.160  34.710  25.940  1.00  0.00           C
ATOM   1919  O   PRO A 200     -46.930  33.910  26.880  1.00  0.00           O
ATOM   1920  N   ARG A 201     -46.140  35.070  25.130  1.00  0.00           N
ATOM   1921  H   ARG A 201     -46.290  35.560  24.260  1.00  0.00           H
ATOM   1922  CA  ARG A 201     -44.730  34.820  25.400  1.00  0.00           C
ATOM   1923  HA  ARG A 201     -44.690  34.590  26.470  1.00  0.00           H
ATOM   1924  CB  ARG A 201     -44.210  33.620  24.520  1.00  0.00           C
ATOM   1925  HB1 ARG A 201     -43.160  33.370  24.650  1.00  0.00           H
ATOM   1926  HB2 ARG A 201     -44.400  33.790  23.460  1.00  0.00           H
ATOM   1927  CG  ARG A 201     -44.930  32.390  24.860  1.00  0.00           C
ATOM   1928  HG1 ARG A 201     -45.960  32.430  24.530  1.00  0.00           H
ATOM   1929  HG2 ARG A 201     -44.800  32.080  25.900  1.00  0.00           H
ATOM   1930  CD  ARG A 201     -44.370  31.190  24.070  1.00  0.00           C
ATOM   1931  HD1 ARG A 201     -43.300  31.150  24.270  1.00  0.00           H
ATOM   1932  HD2 ARG A 201     -44.550  31.390  23.010  1.00  0.00           H
ATOM   1933  NE  ARG A 201     -45.090  30.010  24.580  1.00  0.00           N
ATOM   1934  HE  ARG A 201     -45.600  30.160  25.440  1.00  0.00           H
ATOM   1935  CZ  ARG A 201     -44.830  28.790  24.230  1.00  0.00           C
ATOM   1936  NH1 ARG A 201     -44.090  28.520  23.240  1.00  0.00           N
ATOM   1937 1HH1 ARG A 201     -43.600  29.180  22.660  1.00  0.00           H
ATOM   1938 2HH1 ARG A 201     -43.990  27.560  22.950  1.00  0.00           H
ATOM   1939  NH2 ARG A 201     -45.320  27.770  24.810  1.00  0.00           N
ATOM   1940 1HH2 ARG A 201     -45.950  27.920  25.580  1.00  0.00           H
ATOM   1941 2HH2 ARG A 201     -45.020  26.840  24.540  1.00  0.00           H
ATOM   1942  C   ARG A 201     -43.830  36.010  25.100  1.00  0.00           C
ATOM   1943  O   ARG A 201     -42.600  35.930  25.190  1.00  0.00           O
ATOM   1944  N   ASP A 202     -44.440  37.130  24.680  1.00  0.00           N
ATOM   1945  H   ASP A 202     -45.420  37.240  24.900  1.00  0.00           H
ATOM   1946  CA  ASP A 202     -43.730  38.390  24.530  1.00  0.00           C
ATOM   1947  HA  ASP A 202     -42.830  38.280  25.140  1.00  0.00           H
ATOM   1948  CB  ASP A 202     -43.090  38.520  23.200  1.00  0.00           C
ATOM   1949  HB1 ASP A 202     -43.820  38.830  22.460  1.00  0.00           H
ATOM   1950  HB2 ASP A 202     -42.650  37.580  22.840  1.00  0.00           H
ATOM   1951  CG  ASP A 202     -42.020  39.620  23.180  1.00  0.00           C
ATOM   1952  OD1 ASP A 202     -41.290  39.720  22.180  1.00  0.00           O
ATOM   1953  OD2 ASP A 202     -41.750  40.290  24.240  1.00  0.00           O
ATOM   1954  C   ASP A 202     -44.430  39.650  24.990  1.00  0.00           C
ATOM   1955  O   ASP A 202     -45.160  40.370  24.300  1.00  0.00           O
ATOM   1956  N   PRO A 203     -44.310  40.010  26.270  1.00  0.00           N
ATOM   1957  CD  PRO A 203     -43.660  39.220  27.300  1.00  0.00           C
ATOM   1958  HD1 PRO A 203     -42.590  39.380  27.220  1.00  0.00           H
ATOM   1959  HD2 PRO A 203     -43.970  38.180  27.160  1.00  0.00           H
ATOM   1960  CG  PRO A 203     -44.100  39.690  28.630  1.00  0.00           C
ATOM   1961  HG1 PRO A 203     -43.420  39.590  29.480  1.00  0.00           H
ATOM   1962  HG2 PRO A 203     -45.030  39.170  28.860  1.00  0.00           H
ATOM   1963  CB  PRO A 203     -44.420  41.120  28.410  1.00  0.00           C
ATOM   1964  HB1 PRO A 203     -43.580  41.810  28.540  1.00  0.00           H
ATOM   1965  HB2 PRO A 203     -45.140  41.470  29.150  1.00  0.00           H
ATOM   1966  CA  PRO A 203     -44.910  41.160  26.960  1.00  0.00           C
ATOM   1967  HA  PRO A 203     -45.990  40.980  26.930  1.00  0.00           H
ATOM   1968  C   PRO A 203     -44.560  42.550  26.220  1.00  0.00           C
ATOM   1969  O   PRO A 203     -45.130  43.610  26.560  1.00  0.00           O
ATOM   1970  N   ASN A 204     -43.620  42.640  25.260  1.00  0.00           N
ATOM   1971  H   ASN A 204     -43.130  41.800  24.980  1.00  0.00           H
ATOM   1972  CA  ASN A 204     -43.210  43.740  24.430  1.00  0.00           C
ATOM   1973  HA  ASN A 204     -43.360  44.710  24.910  1.00  0.00           H
ATOM   1974  CB  ASN A 204     -41.730  43.600  24.070  1.00  0.00           C
ATOM   1975  HB1 ASN A 204     -41.470  44.520  23.540  1.00  0.00           H
ATOM   1976  HB2 ASN A 204     -41.580  42.750  23.400  1.00  0.00           H
ATOM   1977  CG  ASN A 204     -40.840  43.560  25.270  1.00  0.00           C
ATOM   1978  OD1 ASN A 204     -40.470  44.560  25.890  1.00  0.00           O
ATOM   1979  ND2 ASN A 204     -40.230  42.370  25.620  1.00  0.00           N
ATOM   1980 1HD2 ASN A 204     -40.440  41.440  25.280  1.00  0.00           H
ATOM   1981 2HD2 ASN A 204     -39.630  42.500  26.410  1.00  0.00           H
ATOM   1982  C   ASN A 204     -44.030  43.850  23.130  1.00  0.00           C
ATOM   1983  O   ASN A 204     -43.930  44.850  22.460  1.00  0.00           O
ATOM   1984  N   LEU A 205     -44.740  42.710  22.750  1.00  0.00           N
ATOM   1985  H   LEU A 205     -44.840  41.920  23.360  1.00  0.00           H
ATOM   1986  CA  LEU A 205     -45.460  42.600  21.480  1.00  0.00           C
ATOM   1987  HA  LEU A 205     -45.160  43.460  20.900  1.00  0.00           H
ATOM   1988  CB  LEU A 205     -45.100  41.350  20.780  1.00  0.00           C
ATOM   1989  HB1 LEU A 205     -45.830  41.180  19.990  1.00  0.00           H
ATOM   1990  HB2 LEU A 205     -45.270  40.540  21.480  1.00  0.00           H
ATOM   1991  CG  LEU A 205     -43.680  41.140  20.230  1.00  0.00           C
ATOM   1992  HG  LEU A 205     -42.970  41.240  21.050  1.00  0.00           H
ATOM   1993  CD1 LEU A 205     -43.480  39.750  19.660  1.00  0.00           C
ATOM   1994 1HD1 LEU A 205     -43.850  39.080  20.440  1.00  0.00           H
ATOM   1995 2HD1 LEU A 205     -43.930  39.660  18.670  1.00  0.00           H
ATOM   1996 3HD1 LEU A 205     -42.420  39.510  19.580  1.00  0.00           H
ATOM   1997  CD2 LEU A 205     -43.520  42.140  19.150  1.00  0.00           C
ATOM   1998 1HD2 LEU A 205     -44.160  41.910  18.300  1.00  0.00           H
ATOM   1999 2HD2 LEU A 205     -43.860  43.150  19.400  1.00  0.00           H
ATOM   2000 3HD2 LEU A 205     -42.480  42.290  18.850  1.00  0.00           H
ATOM   2001  C   LEU A 205     -47.020  42.680  21.670  1.00  0.00           C
ATOM   2002  O   LEU A 205     -47.640  41.880  22.390  1.00  0.00           O
ATOM   2003  N   LEU A 206     -47.730  43.620  21.020  1.00  0.00           N
ATOM   2004  H   LEU A 206     -47.190  44.300  20.500  1.00  0.00           H
ATOM   2005  CA  LEU A 206     -49.140  44.080  21.380  1.00  0.00           C
ATOM   2006  HA  LEU A 206     -49.670  43.470  22.110  1.00  0.00           H
ATOM   2007  CB  LEU A 206     -49.080  45.460  22.050  1.00  0.00           C
ATOM   2008  HB1 LEU A 206     -48.680  46.120  21.280  1.00  0.00           H
ATOM   2009  HB2 LEU A 206     -48.380  45.340  22.880  1.00  0.00           H
ATOM   2010  CG  LEU A 206     -50.410  46.010  22.630  1.00  0.00           C
ATOM   2011  HG  LEU A 206     -50.960  46.320  21.740  1.00  0.00           H
ATOM   2012  CD1 LEU A 206     -51.210  44.960  23.480  1.00  0.00           C
ATOM   2013 1HD1 LEU A 206     -50.580  44.470  24.220  1.00  0.00           H
ATOM   2014 2HD1 LEU A 206     -51.980  45.430  24.090  1.00  0.00           H
ATOM   2015 3HD1 LEU A 206     -51.630  44.270  22.740  1.00  0.00           H
ATOM   2016  CD2 LEU A 206     -50.190  47.300  23.450  1.00  0.00           C
ATOM   2017 1HD2 LEU A 206     -51.190  47.640  23.700  1.00  0.00           H
ATOM   2018 2HD2 LEU A 206     -49.550  47.170  24.330  1.00  0.00           H
ATOM   2019 3HD2 LEU A 206     -49.760  48.100  22.850  1.00  0.00           H
ATOM   2020  C   LEU A 206     -50.070  44.160  20.150  1.00  0.00           C
ATOM   2021  O   LEU A 206     -49.910  45.000  19.300  1.00  0.00           O
ATOM   2022  N   LEU A 207     -51.060  43.270  20.080  1.00  0.00           N
ATOM   2023  H   LEU A 207     -51.180  42.560  20.800  1.00  0.00           H
ATOM   2024  CA  LEU A 207     -52.130  43.320  19.100  1.00  0.00           C
ATOM   2025  HA  LEU A 207     -51.750  43.500  18.090  1.00  0.00           H
ATOM   2026  CB  LEU A 207     -52.680  41.840  19.090  1.00  0.00           C
ATOM   2027  HB1 LEU A 207     -53.060  41.560  20.070  1.00  0.00           H
ATOM   2028  HB2 LEU A 207     -51.870  41.170  18.800  1.00  0.00           H
ATOM   2029  CG  LEU A 207     -53.710  41.470  18.020  1.00  0.00           C
ATOM   2030  HG  LEU A 207     -54.690  41.930  18.180  1.00  0.00           H
ATOM   2031  CD1 LEU A 207     -53.400  41.900  16.580  1.00  0.00           C
ATOM   2032 1HD1 LEU A 207     -53.440  42.980  16.460  1.00  0.00           H
ATOM   2033 2HD1 LEU A 207     -52.420  41.590  16.220  1.00  0.00           H
ATOM   2034 3HD1 LEU A 207     -54.160  41.520  15.890  1.00  0.00           H
ATOM   2035  CD2 LEU A 207     -53.930  39.920  18.090  1.00  0.00           C
ATOM   2036 1HD2 LEU A 207     -54.770  39.600  17.470  1.00  0.00           H
ATOM   2037 2HD2 LEU A 207     -53.010  39.510  17.670  1.00  0.00           H
ATOM   2038 3HD2 LEU A 207     -53.980  39.590  19.130  1.00  0.00           H
ATOM   2039  C   LEU A 207     -53.150  44.410  19.390  1.00  0.00           C
ATOM   2040  O   LEU A 207     -53.540  44.610  20.550  1.00  0.00           O
ATOM   2041  N   SER A 208     -53.770  45.070  18.340  1.00  0.00           N
ATOM   2042  H   SER A 208     -53.290  44.920  17.460  1.00  0.00           H
ATOM   2043  CA  SER A 208     -54.980  45.910  18.420  1.00  0.00           C
ATOM   2044  HA  SER A 208     -55.450  45.610  19.350  1.00  0.00           H
ATOM   2045  CB  SER A 208     -54.580  47.340  18.750  1.00  0.00           C
ATOM   2046  HB1 SER A 208     -53.970  47.310  19.650  1.00  0.00           H
ATOM   2047  HB2 SER A 208     -55.410  48.030  18.860  1.00  0.00           H
ATOM   2048  OG  SER A 208     -53.870  47.950  17.670  1.00  0.00           O
ATOM   2049  HG  SER A 208     -54.330  47.850  16.830  1.00  0.00           H
ATOM   2050  C   SER A 208     -55.870  45.750  17.230  1.00  0.00           C
ATOM   2051  O   SER A 208     -55.360  45.540  16.120  1.00  0.00           O
ATOM   2052  N   VAL A 209     -57.120  45.840  17.420  1.00  0.00           N
ATOM   2053  H   VAL A 209     -57.430  45.670  18.370  1.00  0.00           H
ATOM   2054  CA  VAL A 209     -58.130  45.760  16.390  1.00  0.00           C
ATOM   2055  HA  VAL A 209     -57.650  45.790  15.420  1.00  0.00           H
ATOM   2056  CB  VAL A 209     -58.990  44.460  16.490  1.00  0.00           C
ATOM   2057  HB  VAL A 209     -59.380  44.130  15.520  1.00  0.00           H
ATOM   2058  CG1 VAL A 209     -58.130  43.230  16.930  1.00  0.00           C
ATOM   2059 1HG1 VAL A 209     -58.110  43.220  18.020  1.00  0.00           H
ATOM   2060 2HG1 VAL A 209     -58.640  42.330  16.580  1.00  0.00           H
ATOM   2061 3HG1 VAL A 209     -57.110  43.260  16.540  1.00  0.00           H
ATOM   2062  CG2 VAL A 209     -60.080  44.520  17.500  1.00  0.00           C
ATOM   2063 1HG2 VAL A 209     -60.790  45.260  17.130  1.00  0.00           H
ATOM   2064 2HG2 VAL A 209     -60.540  43.530  17.530  1.00  0.00           H
ATOM   2065 3HG2 VAL A 209     -59.790  44.820  18.500  1.00  0.00           H
ATOM   2066  C   VAL A 209     -59.060  46.990  16.410  1.00  0.00           C
ATOM   2067  O   VAL A 209     -59.320  47.490  17.490  1.00  0.00           O
ATOM   2068  N   SER A 210     -59.640  47.410  15.220  1.00  0.00           N
ATOM   2069  H   SER A 210     -59.650  46.830  14.390  1.00  0.00           H
ATOM   2070  CA  SER A 210     -60.250  48.790  15.090  1.00  0.00           C
ATOM   2071  HA  SER A 210     -60.540  49.130  16.090  1.00  0.00           H
ATOM   2072  CB  SER A 210     -59.180  49.700  14.520  1.00  0.00           C
ATOM   2073  HB1 SER A 210     -58.500  49.830  15.360  1.00  0.00           H
ATOM   2074  HB2 SER A 210     -59.510  50.720  14.340  1.00  0.00           H
ATOM   2075  OG  SER A 210     -58.450  49.120  13.460  1.00  0.00           O
ATOM   2076  HG  SER A 210     -59.040  48.940  12.720  1.00  0.00           H
ATOM   2077  C   SER A 210     -61.510  48.920  14.150  1.00  0.00           C
ATOM   2078  O   SER A 210     -61.690  48.020  13.370  1.00  0.00           O
ATOM   2079  N   LYS A 211     -62.190  50.090  14.210  1.00  0.00           N
ATOM   2080  H   LYS A 211     -62.060  50.620  15.060  1.00  0.00           H
ATOM   2081  CA  LYS A 211     -63.110  50.650  13.250  1.00  0.00           C
ATOM   2082  HA  LYS A 211     -64.020  50.060  13.310  1.00  0.00           H
ATOM   2083  CB  LYS A 211     -63.420  52.060  13.600  1.00  0.00           C
ATOM   2084  HB1 LYS A 211     -62.510  52.640  13.490  1.00  0.00           H
ATOM   2085  HB2 LYS A 211     -63.670  52.210  14.650  1.00  0.00           H
ATOM   2086  CG  LYS A 211     -64.410  52.760  12.680  1.00  0.00           C
ATOM   2087  HG1 LYS A 211     -64.080  52.680  11.640  1.00  0.00           H
ATOM   2088  HG2 LYS A 211     -64.240  53.800  12.970  1.00  0.00           H
ATOM   2089  CD  LYS A 211     -65.890  52.420  12.710  1.00  0.00           C
ATOM   2090  HD1 LYS A 211     -66.060  51.350  12.690  1.00  0.00           H
ATOM   2091  HD2 LYS A 211     -66.440  52.770  11.840  1.00  0.00           H
ATOM   2092  CE  LYS A 211     -66.590  53.170  13.880  1.00  0.00           C
ATOM   2093  HE1 LYS A 211     -66.580  54.220  13.620  1.00  0.00           H
ATOM   2094  HE2 LYS A 211     -66.150  53.120  14.880  1.00  0.00           H
ATOM   2095  NZ  LYS A 211     -67.990  52.770  13.950  1.00  0.00           N
ATOM   2096  HZ1 LYS A 211     -68.480  53.350  14.620  1.00  0.00           H
ATOM   2097  HZ2 LYS A 211     -68.370  52.840  13.020  1.00  0.00           H
ATOM   2098  HZ3 LYS A 211     -68.010  51.830  14.300  1.00  0.00           H
ATOM   2099  C   LYS A 211     -62.580  50.510  11.820  1.00  0.00           C
ATOM   2100  O   LYS A 211     -63.250  49.860  10.980  1.00  0.00           O
ATOM   2101  N   ASP A 212     -61.330  50.830  11.610  1.00  0.00           N
ATOM   2102  H   ASP A 212     -60.770  51.340  12.290  1.00  0.00           H
ATOM   2103  CA  ASP A 212     -60.650  50.490  10.350  1.00  0.00           C
ATOM   2104  HA  ASP A 212     -61.160  50.690   9.410  1.00  0.00           H
ATOM   2105  CB  ASP A 212     -59.340  51.320  10.220  1.00  0.00           C
ATOM   2106  HB1 ASP A 212     -58.790  50.990  11.100  1.00  0.00           H
ATOM   2107  HB2 ASP A 212     -59.560  52.380  10.340  1.00  0.00           H
ATOM   2108  CG  ASP A 212     -58.480  50.940   8.970  1.00  0.00           C
ATOM   2109  OD1 ASP A 212     -57.300  51.310   9.060  1.00  0.00           O
ATOM   2110  OD2 ASP A 212     -58.890  50.190   8.110  1.00  0.00           O
ATOM   2111  C   ASP A 212     -60.320  48.950  10.370  1.00  0.00           C
ATOM   2112  O   ASP A 212     -59.660  48.440  11.280  1.00  0.00           O
ATOM   2113  N   HIS A 213     -60.930  48.200   9.470  1.00  0.00           N
ATOM   2114  H   HIS A 213     -61.450  48.610   8.710  1.00  0.00           H
ATOM   2115  CA  HIS A 213     -61.130  46.750   9.520  1.00  0.00           C
ATOM   2116  HA  HIS A 213     -61.540  46.440  10.490  1.00  0.00           H
ATOM   2117  CB  HIS A 213     -62.120  46.400   8.450  1.00  0.00           C
ATOM   2118  HB1 HIS A 213     -63.110  46.670   8.820  1.00  0.00           H
ATOM   2119  HB2 HIS A 213     -62.190  45.320   8.330  1.00  0.00           H
ATOM   2120  CG  HIS A 213     -61.720  46.900   7.070  1.00  0.00           C
ATOM   2121  ND1 HIS A 213     -60.600  46.500   6.290  1.00  0.00           N
ATOM   2122  CE1 HIS A 213     -60.890  46.980   5.060  1.00  0.00           C
ATOM   2123  HE1 HIS A 213     -60.340  46.860   4.150  1.00  0.00           H
ATOM   2124  NE2 HIS A 213     -61.990  47.690   5.080  1.00  0.00           N
ATOM   2125  HE2 HIS A 213     -62.320  48.290   4.330  1.00  0.00           H
ATOM   2126  CD2 HIS A 213     -62.510  47.650   6.300  1.00  0.00           C
ATOM   2127  HD2 HIS A 213     -63.430  48.110   6.610  1.00  0.00           H
ATOM   2128  C   HIS A 213     -59.850  45.920   9.330  1.00  0.00           C
ATOM   2129  O   HIS A 213     -59.950  44.710   9.180  1.00  0.00           O
ATOM   2130  N   ALA A 214     -58.650  46.510   9.340  1.00  0.00           N
ATOM   2131  H   ALA A 214     -58.640  47.520   9.350  1.00  0.00           H
ATOM   2132  CA  ALA A 214     -57.370  45.810   9.370  1.00  0.00           C
ATOM   2133  HA  ALA A 214     -57.500  44.740   9.170  1.00  0.00           H
ATOM   2134  CB  ALA A 214     -56.360  46.490   8.340  1.00  0.00           C
ATOM   2135  HB1 ALA A 214     -55.340  46.110   8.350  1.00  0.00           H
ATOM   2136  HB2 ALA A 214     -56.770  46.420   7.330  1.00  0.00           H
ATOM   2137  HB3 ALA A 214     -56.320  47.550   8.590  1.00  0.00           H
ATOM   2138  C   ALA A 214     -56.810  45.790  10.790  1.00  0.00           C
ATOM   2139  O   ALA A 214     -56.750  46.910  11.400  1.00  0.00           O
ATOM   2140  N   LEU A 215     -56.410  44.620  11.300  1.00  0.00           N
ATOM   2141  H   LEU A 215     -56.350  43.760  10.780  1.00  0.00           H
ATOM   2142  CA  LEU A 215     -55.830  44.600  12.610  1.00  0.00           C
ATOM   2143  HA  LEU A 215     -56.370  45.150  13.390  1.00  0.00           H
ATOM   2144  CB  LEU A 215     -55.740  43.160  13.180  1.00  0.00           C
ATOM   2145  HB1 LEU A 215     -55.370  43.260  14.200  1.00  0.00           H
ATOM   2146  HB2 LEU A 215     -55.020  42.630  12.570  1.00  0.00           H
ATOM   2147  CG  LEU A 215     -57.080  42.380  13.310  1.00  0.00           C
ATOM   2148  HG  LEU A 215     -57.520  42.720  14.240  1.00  0.00           H
ATOM   2149  CD1 LEU A 215     -58.060  42.210  12.180  1.00  0.00           C
ATOM   2150 1HD1 LEU A 215     -57.530  41.790  11.330  1.00  0.00           H
ATOM   2151 2HD1 LEU A 215     -58.850  41.520  12.470  1.00  0.00           H
ATOM   2152 3HD1 LEU A 215     -58.500  43.210  12.050  1.00  0.00           H
ATOM   2153  CD2 LEU A 215     -56.640  40.910  13.570  1.00  0.00           C
ATOM   2154 1HD2 LEU A 215     -56.240  40.480  12.660  1.00  0.00           H
ATOM   2155 2HD2 LEU A 215     -55.930  40.860  14.400  1.00  0.00           H
ATOM   2156 3HD2 LEU A 215     -57.500  40.330  13.910  1.00  0.00           H
ATOM   2157  C   LEU A 215     -54.350  45.110  12.520  1.00  0.00           C
ATOM   2158  O   LEU A 215     -53.770  44.990  11.400  1.00  0.00           O
ATOM   2159  N   ARG A 216     -53.720  45.620  13.560  1.00  0.00           N
ATOM   2160  H   ARG A 216     -54.320  45.640  14.380  1.00  0.00           H
ATOM   2161  CA  ARG A 216     -52.230  45.880  13.640  1.00  0.00           C
ATOM   2162  HA  ARG A 216     -51.730  45.530  12.740  1.00  0.00           H
ATOM   2163  CB  ARG A 216     -52.160  47.410  13.710  1.00  0.00           C
ATOM   2164  HB1 ARG A 216     -51.140  47.660  14.010  1.00  0.00           H
ATOM   2165  HB2 ARG A 216     -52.900  47.760  14.420  1.00  0.00           H
ATOM   2166  CG  ARG A 216     -52.310  48.050  12.320  1.00  0.00           C
ATOM   2167  HG1 ARG A 216     -51.790  47.390  11.620  1.00  0.00           H
ATOM   2168  HG2 ARG A 216     -51.810  49.020  12.430  1.00  0.00           H
ATOM   2169  CD  ARG A 216     -53.770  48.260  11.780  1.00  0.00           C
ATOM   2170  HD1 ARG A 216     -54.470  48.350  12.610  1.00  0.00           H
ATOM   2171  HD2 ARG A 216     -54.200  47.400  11.270  1.00  0.00           H
ATOM   2172  NE  ARG A 216     -53.770  49.360  10.840  1.00  0.00           N
ATOM   2173  HE  ARG A 216     -52.910  49.800  10.530  1.00  0.00           H
ATOM   2174  CZ  ARG A 216     -54.730  49.860  10.200  1.00  0.00           C
ATOM   2175  NH1 ARG A 216     -55.930  49.440  10.210  1.00  0.00           N
ATOM   2176 1HH1 ARG A 216     -56.060  48.630  10.810  1.00  0.00           H
ATOM   2177 2HH1 ARG A 216     -56.630  50.030   9.800  1.00  0.00           H
ATOM   2178  NH2 ARG A 216     -54.520  50.900   9.480  1.00  0.00           N
ATOM   2179 1HH2 ARG A 216     -53.620  51.360   9.510  1.00  0.00           H
ATOM   2180 2HH2 ARG A 216     -55.280  51.270   8.930  1.00  0.00           H
ATOM   2181  C   ARG A 216     -51.480  45.250  14.810  1.00  0.00           C
ATOM   2182  O   ARG A 216     -52.030  45.370  15.910  1.00  0.00           O
ATOM   2183  N   LEU A 217     -50.330  44.660  14.630  1.00  0.00           N
ATOM   2184  H   LEU A 217     -50.110  44.730  13.650  1.00  0.00           H
ATOM   2185  CA  LEU A 217     -49.340  44.240  15.650  1.00  0.00           C
ATOM   2186  HA  LEU A 217     -49.790  44.210  16.650  1.00  0.00           H
ATOM   2187  CB  LEU A 217     -48.800  42.870  15.330  1.00  0.00           C
ATOM   2188  HB1 LEU A 217     -48.460  42.800  14.300  1.00  0.00           H
ATOM   2189  HB2 LEU A 217     -49.660  42.220  15.180  1.00  0.00           H
ATOM   2190  CG  LEU A 217     -47.720  42.320  16.300  1.00  0.00           C
ATOM   2191  HG  LEU A 217     -47.000  43.090  16.570  1.00  0.00           H
ATOM   2192  CD1 LEU A 217     -48.390  41.810  17.620  1.00  0.00           C
ATOM   2193 1HD1 LEU A 217     -48.670  42.660  18.240  1.00  0.00           H
ATOM   2194 2HD1 LEU A 217     -49.340  41.280  17.530  1.00  0.00           H
ATOM   2195 3HD1 LEU A 217     -47.690  41.280  18.260  1.00  0.00           H
ATOM   2196  CD2 LEU A 217     -47.100  41.200  15.560  1.00  0.00           C
ATOM   2197 1HD2 LEU A 217     -46.440  41.610  14.790  1.00  0.00           H
ATOM   2198 2HD2 LEU A 217     -46.610  40.610  16.340  1.00  0.00           H
ATOM   2199 3HD2 LEU A 217     -47.730  40.400  15.170  1.00  0.00           H
ATOM   2200  C   LEU A 217     -48.300  45.390  15.810  1.00  0.00           C
ATOM   2201  O   LEU A 217     -47.680  45.730  14.760  1.00  0.00           O
ATOM   2202  N   TRP A 218     -48.040  45.800  17.050  1.00  0.00           N
ATOM   2203  H   TRP A 218     -48.610  45.380  17.760  1.00  0.00           H
ATOM   2204  CA  TRP A 218     -47.080  46.810  17.440  1.00  0.00           C
ATOM   2205  HA  TRP A 218     -46.530  47.220  16.600  1.00  0.00           H
ATOM   2206  CB  TRP A 218     -47.800  47.980  18.170  1.00  0.00           C
ATOM   2207  HB1 TRP A 218     -47.140  48.850  18.250  1.00  0.00           H
ATOM   2208  HB2 TRP A 218     -48.010  47.600  19.170  1.00  0.00           H
ATOM   2209  CG  TRP A 218     -49.040  48.470  17.470  1.00  0.00           C
ATOM   2210  CD1 TRP A 218     -50.350  48.070  17.720  1.00  0.00           C
ATOM   2211  HD1 TRP A 218     -50.660  47.260  18.370  1.00  0.00           H
ATOM   2212  NE1 TRP A 218     -51.220  48.860  17.030  1.00  0.00           N
ATOM   2213  HE1 TRP A 218     -52.210  48.740  17.190  1.00  0.00           H
ATOM   2214  CE2 TRP A 218     -50.550  49.680  16.190  1.00  0.00           C
ATOM   2215  CZ2 TRP A 218     -51.000  50.620  15.210  1.00  0.00           C
ATOM   2216  HZ2 TRP A 218     -52.050  50.720  15.000  1.00  0.00           H
ATOM   2217  CH2 TRP A 218     -50.020  51.450  14.580  1.00  0.00           C
ATOM   2218  HH2 TRP A 218     -50.340  52.270  13.960  1.00  0.00           H
ATOM   2219  CZ3 TRP A 218     -48.630  51.250  14.780  1.00  0.00           C
ATOM   2220  HZ3 TRP A 218     -47.870  51.810  14.250  1.00  0.00           H
ATOM   2221  CE3 TRP A 218     -48.200  50.240  15.720  1.00  0.00           C
ATOM   2222  HE3 TRP A 218     -47.150  50.100  15.910  1.00  0.00           H
ATOM   2223  CD2 TRP A 218     -49.150  49.460  16.410  1.00  0.00           C
ATOM   2224  C   TRP A 218     -46.010  46.160  18.320  1.00  0.00           C
ATOM   2225  O   TRP A 218     -46.420  45.260  19.090  1.00  0.00           O
ATOM   2226  N   ASN A 219     -44.750  46.610  18.220  1.00  0.00           N
ATOM   2227  H   ASN A 219     -44.580  47.160  17.390  1.00  0.00           H
ATOM   2228  CA  ASN A 219     -43.710  46.300  19.230  1.00  0.00           C
ATOM   2229  HA  ASN A 219     -44.040  45.490  19.890  1.00  0.00           H
ATOM   2230  CB  ASN A 219     -42.480  45.840  18.510  1.00  0.00           C
ATOM   2231  HB1 ASN A 219     -42.030  46.590  17.870  1.00  0.00           H
ATOM   2232  HB2 ASN A 219     -42.870  44.950  18.010  1.00  0.00           H
ATOM   2233  CG  ASN A 219     -41.410  45.360  19.470  1.00  0.00           C
ATOM   2234  OD1 ASN A 219     -41.340  45.710  20.670  1.00  0.00           O
ATOM   2235  ND2 ASN A 219     -40.490  44.600  19.000  1.00  0.00           N
ATOM   2236 1HD2 ASN A 219     -40.470  44.440  18.000  1.00  0.00           H
ATOM   2237 2HD2 ASN A 219     -40.020  43.960  19.620  1.00  0.00           H
ATOM   2238  C   ASN A 219     -43.510  47.590  20.120  1.00  0.00           C
ATOM   2239  O   ASN A 219     -43.300  48.650  19.580  1.00  0.00           O
ATOM   2240  N   ILE A 220     -43.640  47.420  21.410  1.00  0.00           N
ATOM   2241  H   ILE A 220     -43.810  46.440  21.610  1.00  0.00           H
ATOM   2242  CA  ILE A 220     -43.550  48.380  22.480  1.00  0.00           C
ATOM   2243  HA  ILE A 220     -43.850  49.320  22.030  1.00  0.00           H
ATOM   2244  CB  ILE A 220     -44.550  47.970  23.620  1.00  0.00           C
ATOM   2245  HB  ILE A 220     -44.230  46.980  23.960  1.00  0.00           H
ATOM   2246  CG2 ILE A 220     -44.310  48.860  24.870  1.00  0.00           C
ATOM   2247 1HG2 ILE A 220     -43.390  48.540  25.360  1.00  0.00           H
ATOM   2248 2HG2 ILE A 220     -44.380  49.920  24.640  1.00  0.00           H
ATOM   2249 3HG2 ILE A 220     -45.080  48.740  25.640  1.00  0.00           H
ATOM   2250  CG1 ILE A 220     -45.970  47.760  23.220  1.00  0.00           C
ATOM   2251 1HG1 ILE A 220     -46.520  47.600  24.150  1.00  0.00           H
ATOM   2252 2HG1 ILE A 220     -46.050  46.860  22.620  1.00  0.00           H
ATOM   2253  CD  ILE A 220     -46.620  48.930  22.460  1.00  0.00           C
ATOM   2254  HD1 ILE A 220     -46.590  49.850  23.050  1.00  0.00           H
ATOM   2255  HD2 ILE A 220     -46.070  49.030  21.520  1.00  0.00           H
ATOM   2256  HD3 ILE A 220     -47.700  48.830  22.360  1.00  0.00           H
ATOM   2257  C   ILE A 220     -42.150  48.440  22.920  1.00  0.00           C
ATOM   2258  O   ILE A 220     -41.800  49.490  23.370  1.00  0.00           O
ATOM   2259  N   GLN A 221     -41.300  47.420  22.850  1.00  0.00           N
ATOM   2260  H   GLN A 221     -41.470  46.530  22.410  1.00  0.00           H
ATOM   2261  CA  GLN A 221     -39.860  47.720  23.250  1.00  0.00           C
ATOM   2262  HA  GLN A 221     -39.920  48.160  24.250  1.00  0.00           H
ATOM   2263  CB  GLN A 221     -38.950  46.440  23.220  1.00  0.00           C
ATOM   2264  HB1 GLN A 221     -39.150  45.900  22.290  1.00  0.00           H
ATOM   2265  HB2 GLN A 221     -39.320  45.740  23.970  1.00  0.00           H
ATOM   2266  CG  GLN A 221     -37.490  46.660  23.690  1.00  0.00           C
ATOM   2267  HG1 GLN A 221     -36.900  47.220  22.960  1.00  0.00           H
ATOM   2268  HG2 GLN A 221     -36.930  45.730  23.630  1.00  0.00           H
ATOM   2269  CD  GLN A 221     -37.530  47.270  25.140  1.00  0.00           C
ATOM   2270  OE1 GLN A 221     -37.170  48.350  25.390  1.00  0.00           O
ATOM   2271  NE2 GLN A 221     -37.920  46.450  26.130  1.00  0.00           N
ATOM   2272 1HE2 GLN A 221     -38.310  45.550  25.920  1.00  0.00           H
ATOM   2273 2HE2 GLN A 221     -38.100  46.920  27.010  1.00  0.00           H
ATOM   2274  C   GLN A 221     -39.230  48.770  22.390  1.00  0.00           C
ATOM   2275  O   GLN A 221     -38.470  49.620  22.820  1.00  0.00           O
ATOM   2276  N   THR A 222     -39.540  48.670  21.110  1.00  0.00           N
ATOM   2277  H   THR A 222     -39.970  47.820  20.790  1.00  0.00           H
ATOM   2278  CA  THR A 222     -38.950  49.480  20.010  1.00  0.00           C
ATOM   2279  HA  THR A 222     -38.100  49.980  20.480  1.00  0.00           H
ATOM   2280  CB  THR A 222     -38.370  48.570  18.910  1.00  0.00           C
ATOM   2281  HB  THR A 222     -38.060  49.160  18.050  1.00  0.00           H
ATOM   2282  CG2 THR A 222     -37.030  47.970  19.370  1.00  0.00           C
ATOM   2283 1HG2 THR A 222     -36.700  47.260  18.610  1.00  0.00           H
ATOM   2284 2HG2 THR A 222     -36.270  48.740  19.480  1.00  0.00           H
ATOM   2285 3HG2 THR A 222     -37.200  47.460  20.320  1.00  0.00           H
ATOM   2286  OG1 THR A 222     -39.220  47.510  18.550  1.00  0.00           O
ATOM   2287  HG1 THR A 222     -38.690  47.010  17.930  1.00  0.00           H
ATOM   2288  C   THR A 222     -39.790  50.550  19.360  1.00  0.00           C
ATOM   2289  O   THR A 222     -39.310  51.210  18.430  1.00  0.00           O
ATOM   2290  N   ASP A 223     -41.060  50.680  19.820  1.00  0.00           N
ATOM   2291  H   ASP A 223     -41.450  50.070  20.530  1.00  0.00           H
ATOM   2292  CA  ASP A 223     -41.990  51.740  19.300  1.00  0.00           C
ATOM   2293  HA  ASP A 223     -43.020  51.580  19.610  1.00  0.00           H
ATOM   2294  CB  ASP A 223     -41.620  53.100  19.890  1.00  0.00           C
ATOM   2295  HB1 ASP A 223     -42.300  53.850  19.470  1.00  0.00           H
ATOM   2296  HB2 ASP A 223     -40.620  53.290  19.480  1.00  0.00           H
ATOM   2297  CG  ASP A 223     -41.590  53.320  21.440  1.00  0.00           C
ATOM   2298  OD1 ASP A 223     -41.060  54.400  21.900  1.00  0.00           O
ATOM   2299  OD2 ASP A 223     -42.040  52.490  22.190  1.00  0.00           O
ATOM   2300  C   ASP A 223     -42.210  51.700  17.730  1.00  0.00           C
ATOM   2301  O   ASP A 223     -42.140  52.780  17.180  1.00  0.00           O
ATOM   2302  N   THR A 224     -42.520  50.520  17.050  1.00  0.00           N
ATOM   2303  H   THR A 224     -42.690  49.710  17.630  1.00  0.00           H
ATOM   2304  CA  THR A 224     -42.750  50.350  15.620  1.00  0.00           C
ATOM   2305  HA  THR A 224     -42.940  51.330  15.170  1.00  0.00           H
ATOM   2306  CB  THR A 224     -41.370  49.850  15.100  1.00  0.00           C
ATOM   2307  HB  THR A 224     -40.610  50.620  15.260  1.00  0.00           H
ATOM   2308  CG2 THR A 224     -40.860  48.490  15.680  1.00  0.00           C
ATOM   2309 1HG2 THR A 224     -40.640  48.590  16.740  1.00  0.00           H
ATOM   2310 2HG2 THR A 224     -41.680  47.770  15.720  1.00  0.00           H
ATOM   2311 3HG2 THR A 224     -39.970  48.080  15.200  1.00  0.00           H
ATOM   2312  OG1 THR A 224     -41.640  49.750  13.760  1.00  0.00           O
ATOM   2313  HG1 THR A 224     -40.990  49.090  13.510  1.00  0.00           H
ATOM   2314  C   THR A 224     -43.840  49.360  15.310  1.00  0.00           C
ATOM   2315  O   THR A 224     -44.160  48.480  16.070  1.00  0.00           O
ATOM   2316  N   LEU A 225     -44.550  49.670  14.190  1.00  0.00           N
ATOM   2317  H   LEU A 225     -44.320  50.540  13.740  1.00  0.00           H
ATOM   2318  CA  LEU A 225     -45.570  48.830  13.460  1.00  0.00           C
ATOM   2319  HA  LEU A 225     -46.390  48.530  14.110  1.00  0.00           H
ATOM   2320  CB  LEU A 225     -46.220  49.630  12.310  1.00  0.00           C
ATOM   2321  HB1 LEU A 225     -45.420  50.090  11.730  1.00  0.00           H
ATOM   2322  HB2 LEU A 225     -46.770  50.440  12.790  1.00  0.00           H
ATOM   2323  CG  LEU A 225     -47.210  48.870  11.420  1.00  0.00           C
ATOM   2324  HG  LEU A 225     -46.700  48.000  11.010  1.00  0.00           H
ATOM   2325  CD1 LEU A 225     -48.400  48.270  12.140  1.00  0.00           C
ATOM   2326 1HD1 LEU A 225     -49.090  47.720  11.500  1.00  0.00           H
ATOM   2327 2HD1 LEU A 225     -48.040  47.530  12.860  1.00  0.00           H
ATOM   2328 3HD1 LEU A 225     -49.000  49.050  12.610  1.00  0.00           H
ATOM   2329  CD2 LEU A 225     -47.640  49.770  10.290  1.00  0.00           C
ATOM   2330 1HD2 LEU A 225     -46.850  50.020   9.580  1.00  0.00           H
ATOM   2331 2HD2 LEU A 225     -48.310  49.200   9.650  1.00  0.00           H
ATOM   2332 3HD2 LEU A 225     -48.180  50.580  10.800  1.00  0.00           H
ATOM   2333  C   LEU A 225     -44.810  47.500  12.990  1.00  0.00           C
ATOM   2334  O   LEU A 225     -43.820  47.530  12.270  1.00  0.00           O
ATOM   2335  N   VAL A 226     -45.390  46.340  13.350  1.00  0.00           N
ATOM   2336  H   VAL A 226     -46.300  46.380  13.800  1.00  0.00           H
ATOM   2337  CA  VAL A 226     -44.830  45.010  13.100  1.00  0.00           C
ATOM   2338  HA  VAL A 226     -43.760  45.030  12.860  1.00  0.00           H
ATOM   2339  CB  VAL A 226     -44.820  44.130  14.380  1.00  0.00           C
ATOM   2340  HB  VAL A 226     -45.850  43.820  14.560  1.00  0.00           H
ATOM   2341  CG1 VAL A 226     -43.950  42.900  14.160  1.00  0.00           C
ATOM   2342 1HG1 VAL A 226     -43.810  42.370  15.100  1.00  0.00           H
ATOM   2343 2HG1 VAL A 226     -44.300  42.380  13.270  1.00  0.00           H
ATOM   2344 3HG1 VAL A 226     -42.940  43.260  13.940  1.00  0.00           H
ATOM   2345  CG2 VAL A 226     -44.250  44.870  15.600  1.00  0.00           C
ATOM   2346 1HG2 VAL A 226     -44.400  44.240  16.470  1.00  0.00           H
ATOM   2347 2HG2 VAL A 226     -43.220  45.200  15.450  1.00  0.00           H
ATOM   2348 3HG2 VAL A 226     -44.730  45.820  15.810  1.00  0.00           H
ATOM   2349  C   VAL A 226     -45.540  44.270  11.950  1.00  0.00           C
ATOM   2350  O   VAL A 226     -44.820  43.880  10.960  1.00  0.00           O
ATOM   2351  N   ALA A 227     -46.870  44.150  11.990  1.00  0.00           N
ATOM   2352  H   ALA A 227     -47.350  44.530  12.790  1.00  0.00           H
ATOM   2353  CA  ALA A 227     -47.740  43.620  10.930  1.00  0.00           C
ATOM   2354  HA  ALA A 227     -47.240  43.770   9.970  1.00  0.00           H
ATOM   2355  CB  ALA A 227     -47.850  42.110  11.220  1.00  0.00           C
ATOM   2356  HB1 ALA A 227     -48.280  42.000  12.220  1.00  0.00           H
ATOM   2357  HB2 ALA A 227     -48.510  41.670  10.470  1.00  0.00           H
ATOM   2358  HB3 ALA A 227     -46.850  41.700  11.090  1.00  0.00           H
ATOM   2359  C   ALA A 227     -49.130  44.220  10.850  1.00  0.00           C
ATOM   2360  O   ALA A 227     -49.620  44.650  11.860  1.00  0.00           O
ATOM   2361  N   ILE A 228     -49.730  44.090   9.710  1.00  0.00           N
ATOM   2362  H   ILE A 228     -49.130  43.830   8.950  1.00  0.00           H
ATOM   2363  CA  ILE A 228     -51.110  44.380   9.470  1.00  0.00           C
ATOM   2364  HA  ILE A 228     -51.620  44.760  10.360  1.00  0.00           H
ATOM   2365  CB  ILE A 228     -51.130  45.460   8.410  1.00  0.00           C
ATOM   2366  HB  ILE A 228     -50.800  45.020   7.470  1.00  0.00           H
ATOM   2367  CG2 ILE A 228     -52.650  45.800   8.030  1.00  0.00           C
ATOM   2368 1HG2 ILE A 228     -53.010  44.980   7.420  1.00  0.00           H
ATOM   2369 2HG2 ILE A 228     -53.190  46.010   8.950  1.00  0.00           H
ATOM   2370 3HG2 ILE A 228     -52.730  46.590   7.280  1.00  0.00           H
ATOM   2371  CG1 ILE A 228     -50.320  46.710   8.700  1.00  0.00           C
ATOM   2372 1HG1 ILE A 228     -49.270  46.480   8.850  1.00  0.00           H
ATOM   2373 2HG1 ILE A 228     -50.620  47.110   9.670  1.00  0.00           H
ATOM   2374  CD  ILE A 228     -50.330  47.870   7.700  1.00  0.00           C
ATOM   2375  HD1 ILE A 228     -50.170  47.500   6.690  1.00  0.00           H
ATOM   2376  HD2 ILE A 228     -51.270  48.410   7.730  1.00  0.00           H
ATOM   2377  HD3 ILE A 228     -49.660  48.680   8.010  1.00  0.00           H
ATOM   2378  C   ILE A 228     -51.860  43.140   8.980  1.00  0.00           C
ATOM   2379  O   ILE A 228     -51.500  42.510   7.990  1.00  0.00           O
ATOM   2380  N   PHE A 229     -53.070  42.880   9.510  1.00  0.00           N
ATOM   2381  H   PHE A 229     -53.360  43.610  10.150  1.00  0.00           H
ATOM   2382  CA  PHE A 229     -53.980  41.870   8.980  1.00  0.00           C
ATOM   2383  HA  PHE A 229     -53.490  41.240   8.230  1.00  0.00           H
ATOM   2384  CB  PHE A 229     -54.260  41.000  10.230  1.00  0.00           C
ATOM   2385  HB1 PHE A 229     -54.730  40.060   9.950  1.00  0.00           H
ATOM   2386  HB2 PHE A 229     -55.020  41.530  10.800  1.00  0.00           H
ATOM   2387  CG  PHE A 229     -53.080  40.530  11.080  1.00  0.00           C
ATOM   2388  CD1 PHE A 229     -52.450  41.320  12.070  1.00  0.00           C
ATOM   2389  HD1 PHE A 229     -52.830  42.280  12.360  1.00  0.00           H
ATOM   2390  CE1 PHE A 229     -51.230  40.880  12.660  1.00  0.00           C
ATOM   2391  HE1 PHE A 229     -50.800  41.510  13.430  1.00  0.00           H
ATOM   2392  CZ  PHE A 229     -50.680  39.700  12.240  1.00  0.00           C
ATOM   2393  HZ  PHE A 229     -49.770  39.310  12.690  1.00  0.00           H
ATOM   2394  CE2 PHE A 229     -51.430  38.840  11.400  1.00  0.00           C
ATOM   2395  HE2 PHE A 229     -51.010  37.860  11.200  1.00  0.00           H
ATOM   2396  CD2 PHE A 229     -52.530  39.290  10.700  1.00  0.00           C
ATOM   2397  HD2 PHE A 229     -52.960  38.810   9.830  1.00  0.00           H
ATOM   2398  C   PHE A 229     -55.290  42.360   8.290  1.00  0.00           C
ATOM   2399  O   PHE A 229     -56.230  42.890   8.910  1.00  0.00           O
ATOM   2400  N   GLY A 230     -55.410  42.150   6.970  1.00  0.00           N
ATOM   2401  H   GLY A 230     -54.760  41.570   6.460  1.00  0.00           H
ATOM   2402  CA  GLY A 230     -56.290  42.870   6.060  1.00  0.00           C
ATOM   2403  HA1 GLY A 230     -56.510  43.860   6.470  1.00  0.00           H
ATOM   2404  HA2 GLY A 230     -57.180  42.240   6.100  1.00  0.00           H
ATOM   2405  C   GLY A 230     -55.880  43.010   4.610  1.00  0.00           C
ATOM   2406  O   GLY A 230     -54.650  43.010   4.300  1.00  0.00           O
ATOM   2407  N   GLY A 231     -56.830  43.170   3.700  1.00  0.00           N
ATOM   2408  H   GLY A 231     -57.790  43.330   3.990  1.00  0.00           H
ATOM   2409  CA  GLY A 231     -56.670  43.120   2.220  1.00  0.00           C
ATOM   2410  HA1 GLY A 231     -55.740  42.570   2.070  1.00  0.00           H
ATOM   2411  HA2 GLY A 231     -56.590  44.120   1.790  1.00  0.00           H
ATOM   2412  C   GLY A 231     -57.930  42.310   1.740  1.00  0.00           C
ATOM   2413  O   GLY A 231     -59.040  42.280   2.310  1.00  0.00           O
ATOM   2414  N   VAL A 232     -57.630  41.600   0.620  1.00  0.00           N
ATOM   2415  H   VAL A 232     -56.680  41.590   0.280  1.00  0.00           H
ATOM   2416  CA  VAL A 232     -58.640  40.930  -0.240  1.00  0.00           C
ATOM   2417  HA  VAL A 232     -59.260  41.660  -0.770  1.00  0.00           H
ATOM   2418  CB  VAL A 232     -57.860  40.110  -1.270  1.00  0.00           C
ATOM   2419  HB  VAL A 232     -56.960  39.700  -0.820  1.00  0.00           H
ATOM   2420  CG1 VAL A 232     -58.640  38.920  -1.900  1.00  0.00           C
ATOM   2421 1HG1 VAL A 232     -58.010  38.480  -2.670  1.00  0.00           H
ATOM   2422 2HG1 VAL A 232     -58.720  38.080  -1.210  1.00  0.00           H
ATOM   2423 3HG1 VAL A 232     -59.620  39.170  -2.310  1.00  0.00           H
ATOM   2424  CG2 VAL A 232     -57.500  41.090  -2.380  1.00  0.00           C
ATOM   2425 1HG2 VAL A 232     -58.450  41.390  -2.810  1.00  0.00           H
ATOM   2426 2HG2 VAL A 232     -57.090  42.060  -2.100  1.00  0.00           H
ATOM   2427 3HG2 VAL A 232     -56.880  40.550  -3.100  1.00  0.00           H
ATOM   2428  C   VAL A 232     -59.590  39.980   0.500  1.00  0.00           C
ATOM   2429  O   VAL A 232     -60.790  40.020   0.220  1.00  0.00           O
ATOM   2430  N   GLU A 233     -59.140  39.230   1.520  1.00  0.00           N
ATOM   2431  H   GLU A 233     -58.150  39.260   1.700  1.00  0.00           H
ATOM   2432  CA  GLU A 233     -59.960  38.200   2.210  1.00  0.00           C
ATOM   2433  HA  GLU A 233     -60.930  38.110   1.740  1.00  0.00           H
ATOM   2434  CB  GLU A 233     -59.260  36.900   1.810  1.00  0.00           C
ATOM   2435  HB1 GLU A 233     -58.190  36.920   2.000  1.00  0.00           H
ATOM   2436  HB2 GLU A 233     -59.280  36.790   0.730  1.00  0.00           H
ATOM   2437  CG  GLU A 233     -60.000  35.680   2.330  1.00  0.00           C
ATOM   2438  HG1 GLU A 233     -60.240  35.600   3.390  1.00  0.00           H
ATOM   2439  HG2 GLU A 233     -59.360  34.820   2.110  1.00  0.00           H
ATOM   2440  CD  GLU A 233     -61.330  35.460   1.670  1.00  0.00           C
ATOM   2441  OE1 GLU A 233     -61.400  34.790   0.610  1.00  0.00           O
ATOM   2442  OE2 GLU A 233     -62.390  35.910   2.170  1.00  0.00           O
ATOM   2443  C   GLU A 233     -60.170  38.500   3.660  1.00  0.00           C
ATOM   2444  O   GLU A 233     -60.910  37.790   4.390  1.00  0.00           O
ATOM   2445  N   GLY A 234     -59.670  39.670   4.190  1.00  0.00           N
ATOM   2446  H   GLY A 234     -59.300  40.330   3.520  1.00  0.00           H
ATOM   2447  CA  GLY A 234     -59.920  40.160   5.580  1.00  0.00           C
ATOM   2448  HA1 GLY A 234     -59.270  41.020   5.740  1.00  0.00           H
ATOM   2449  HA2 GLY A 234     -59.670  39.430   6.340  1.00  0.00           H
ATOM   2450  C   GLY A 234     -61.400  40.520   5.890  1.00  0.00           C
ATOM   2451  O   GLY A 234     -62.300  40.440   5.060  1.00  0.00           O
ATOM   2452  N   HIS A 235     -61.560  41.100   7.070  1.00  0.00           N
ATOM   2453  H   HIS A 235     -60.750  41.280   7.640  1.00  0.00           H
ATOM   2454  CA  HIS A 235     -62.750  41.770   7.570  1.00  0.00           C
ATOM   2455  HA  HIS A 235     -63.590  41.080   7.480  1.00  0.00           H
ATOM   2456  CB  HIS A 235     -62.710  42.240   9.000  1.00  0.00           C
ATOM   2457  HB1 HIS A 235     -63.680  42.690   9.200  1.00  0.00           H
ATOM   2458  HB2 HIS A 235     -61.960  43.020   9.150  1.00  0.00           H
ATOM   2459  CG  HIS A 235     -62.630  41.070   9.970  1.00  0.00           C
ATOM   2460  ND1 HIS A 235     -63.750  40.400  10.420  1.00  0.00           N
ATOM   2461  CE1 HIS A 235     -63.330  39.480  11.340  1.00  0.00           C
ATOM   2462  HE1 HIS A 235     -63.920  38.700  11.790  1.00  0.00           H
ATOM   2463  NE2 HIS A 235     -61.960  39.590  11.440  1.00  0.00           N
ATOM   2464  HE2 HIS A 235     -61.400  38.960  12.000  1.00  0.00           H
ATOM   2465  CD2 HIS A 235     -61.530  40.470  10.490  1.00  0.00           C
ATOM   2466  HD2 HIS A 235     -60.540  40.740  10.160  1.00  0.00           H
ATOM   2467  C   HIS A 235     -63.000  42.930   6.620  1.00  0.00           C
ATOM   2468  O   HIS A 235     -62.110  43.660   6.240  1.00  0.00           O
ATOM   2469  N   ARG A 236     -64.270  43.070   6.290  1.00  0.00           N
ATOM   2470  H   ARG A 236     -64.970  42.430   6.650  1.00  0.00           H
ATOM   2471  CA  ARG A 236     -64.740  44.180   5.390  1.00  0.00           C
ATOM   2472  HA  ARG A 236     -63.830  44.490   4.880  1.00  0.00           H
ATOM   2473  CB  ARG A 236     -65.670  43.560   4.310  1.00  0.00           C
ATOM   2474  HB1 ARG A 236     -65.930  44.290   3.530  1.00  0.00           H
ATOM   2475  HB2 ARG A 236     -66.610  43.330   4.810  1.00  0.00           H
ATOM   2476  CG  ARG A 236     -65.000  42.300   3.560  1.00  0.00           C
ATOM   2477  HG1 ARG A 236     -64.450  41.640   4.230  1.00  0.00           H
ATOM   2478  HG2 ARG A 236     -64.390  42.730   2.770  1.00  0.00           H
ATOM   2479  CD  ARG A 236     -66.090  41.510   2.880  1.00  0.00           C
ATOM   2480  HD1 ARG A 236     -65.570  40.570   2.710  1.00  0.00           H
ATOM   2481  HD2 ARG A 236     -66.380  42.010   1.960  1.00  0.00           H
ATOM   2482  NE  ARG A 236     -67.250  41.180   3.660  1.00  0.00           N
ATOM   2483  HE  ARG A 236     -67.120  41.260   4.660  1.00  0.00           H
ATOM   2484  CZ  ARG A 236     -68.330  40.580   3.200  1.00  0.00           C
ATOM   2485  NH1 ARG A 236     -68.450  40.300   1.860  1.00  0.00           N
ATOM   2486 1HH1 ARG A 236     -67.710  40.470   1.200  1.00  0.00           H
ATOM   2487 2HH1 ARG A 236     -69.140  39.690   1.440  1.00  0.00           H
ATOM   2488  NH2 ARG A 236     -69.220  40.280   4.040  1.00  0.00           N
ATOM   2489 1HH2 ARG A 236     -69.150  40.790   4.910  1.00  0.00           H
ATOM   2490 2HH2 ARG A 236     -70.000  39.640   3.920  1.00  0.00           H
ATOM   2491  C   ARG A 236     -65.420  45.390   6.100  1.00  0.00           C
ATOM   2492  O   ARG A 236     -65.830  46.310   5.390  1.00  0.00           O
ATOM   2493  N   ASP A 237     -65.440  45.390   7.480  1.00  0.00           N
ATOM   2494  H   ASP A 237     -64.760  44.770   7.900  1.00  0.00           H
ATOM   2495  CA  ASP A 237     -66.040  46.290   8.440  1.00  0.00           C
ATOM   2496  HA  ASP A 237     -65.950  47.340   8.150  1.00  0.00           H
ATOM   2497  CB  ASP A 237     -67.540  46.090   8.360  1.00  0.00           C
ATOM   2498  HB1 ASP A 237     -67.920  45.110   8.670  1.00  0.00           H
ATOM   2499  HB2 ASP A 237     -67.820  46.150   7.300  1.00  0.00           H
ATOM   2500  CG  ASP A 237     -68.350  47.090   9.100  1.00  0.00           C
ATOM   2501  OD1 ASP A 237     -67.870  48.230   9.400  1.00  0.00           O
ATOM   2502  OD2 ASP A 237     -69.520  46.820   9.380  1.00  0.00           O
ATOM   2503  C   ASP A 237     -65.510  46.050   9.900  1.00  0.00           C
ATOM   2504  O   ASP A 237     -64.900  44.960  10.080  1.00  0.00           O
ATOM   2505  N   GLU A 238     -65.610  47.110  10.790  1.00  0.00           N
ATOM   2506  H   GLU A 238     -66.200  47.890  10.520  1.00  0.00           H
ATOM   2507  CA  GLU A 238     -65.100  47.300  12.110  1.00  0.00           C
ATOM   2508  HA  GLU A 238     -64.160  47.840  12.030  1.00  0.00           H
ATOM   2509  CB  GLU A 238     -66.100  48.270  12.800  1.00  0.00           C
ATOM   2510  HB1 GLU A 238     -67.050  47.760  12.640  1.00  0.00           H
ATOM   2511  HB2 GLU A 238     -66.190  49.250  12.320  1.00  0.00           H
ATOM   2512  CG  GLU A 238     -65.980  48.490  14.330  1.00  0.00           C
ATOM   2513  HG1 GLU A 238     -65.000  48.840  14.640  1.00  0.00           H
ATOM   2514  HG2 GLU A 238     -66.090  47.510  14.810  1.00  0.00           H
ATOM   2515  CD  GLU A 238     -66.960  49.490  14.960  1.00  0.00           C
ATOM   2516  OE1 GLU A 238     -66.650  49.960  16.020  1.00  0.00           O
ATOM   2517  OE2 GLU A 238     -67.990  49.830  14.360  1.00  0.00           O
ATOM   2518  C   GLU A 238     -64.940  46.020  12.960  1.00  0.00           C
ATOM   2519  O   GLU A 238     -65.860  45.340  13.370  1.00  0.00           O
ATOM   2520  N   VAL A 239     -63.670  45.780  13.270  1.00  0.00           N
ATOM   2521  H   VAL A 239     -63.020  46.530  13.070  1.00  0.00           H
ATOM   2522  CA  VAL A 239     -63.270  44.680  14.170  1.00  0.00           C
ATOM   2523  HA  VAL A 239     -63.950  43.840  13.970  1.00  0.00           H
ATOM   2524  CB  VAL A 239     -61.910  44.100  13.800  1.00  0.00           C
ATOM   2525  HB  VAL A 239     -61.170  44.850  14.060  1.00  0.00           H
ATOM   2526  CG1 VAL A 239     -61.580  42.820  14.470  1.00  0.00           C
ATOM   2527 1HG1 VAL A 239     -60.580  42.520  14.170  1.00  0.00           H
ATOM   2528 2HG1 VAL A 239     -61.640  42.760  15.560  1.00  0.00           H
ATOM   2529 3HG1 VAL A 239     -62.270  42.100  14.040  1.00  0.00           H
ATOM   2530  CG2 VAL A 239     -61.850  43.810  12.320  1.00  0.00           C
ATOM   2531 1HG2 VAL A 239     -62.670  43.160  12.040  1.00  0.00           H
ATOM   2532 2HG2 VAL A 239     -61.850  44.700  11.680  1.00  0.00           H
ATOM   2533 3HG2 VAL A 239     -60.960  43.300  11.940  1.00  0.00           H
ATOM   2534  C   VAL A 239     -63.410  45.020  15.690  1.00  0.00           C
ATOM   2535  O   VAL A 239     -63.020  46.100  16.180  1.00  0.00           O
ATOM   2536  N   LEU A 240     -64.040  44.160  16.470  1.00  0.00           N
ATOM   2537  H   LEU A 240     -64.290  43.260  16.100  1.00  0.00           H
ATOM   2538  CA  LEU A 240     -64.560  44.370  17.810  1.00  0.00           C
ATOM   2539  HA  LEU A 240     -64.460  45.440  18.040  1.00  0.00           H
ATOM   2540  CB  LEU A 240     -66.060  44.020  17.720  1.00  0.00           C
ATOM   2541  HB1 LEU A 240     -66.510  44.210  18.690  1.00  0.00           H
ATOM   2542  HB2 LEU A 240     -66.180  42.980  17.410  1.00  0.00           H
ATOM   2543  CG  LEU A 240     -66.980  45.000  16.860  1.00  0.00           C
ATOM   2544  HG  LEU A 240     -66.520  45.130  15.880  1.00  0.00           H
ATOM   2545  CD1 LEU A 240     -68.330  44.360  16.780  1.00  0.00           C
ATOM   2546 1HD1 LEU A 240     -68.860  44.460  17.730  1.00  0.00           H
ATOM   2547 2HD1 LEU A 240     -68.770  44.940  15.970  1.00  0.00           H
ATOM   2548 3HD1 LEU A 240     -68.390  43.360  16.360  1.00  0.00           H
ATOM   2549  CD2 LEU A 240     -67.030  46.400  17.580  1.00  0.00           C
ATOM   2550 1HD2 LEU A 240     -67.360  46.320  18.620  1.00  0.00           H
ATOM   2551 2HD2 LEU A 240     -66.050  46.880  17.490  1.00  0.00           H
ATOM   2552 3HD2 LEU A 240     -67.820  46.970  17.100  1.00  0.00           H
ATOM   2553  C   LEU A 240     -63.870  43.550  18.860  1.00  0.00           C
ATOM   2554  O   LEU A 240     -63.710  44.030  20.000  1.00  0.00           O
ATOM   2555  N   SER A 241     -63.260  42.400  18.550  1.00  0.00           N
ATOM   2556  H   SER A 241     -63.330  41.980  17.640  1.00  0.00           H
ATOM   2557  CA  SER A 241     -62.540  41.570  19.550  1.00  0.00           C
ATOM   2558  HA  SER A 241     -61.930  42.200  20.200  1.00  0.00           H
ATOM   2559  CB  SER A 241     -63.600  40.800  20.320  1.00  0.00           C
ATOM   2560  HB1 SER A 241     -64.180  40.260  19.570  1.00  0.00           H
ATOM   2561  HB2 SER A 241     -64.360  41.420  20.800  1.00  0.00           H
ATOM   2562  OG  SER A 241     -62.950  39.910  21.210  1.00  0.00           O
ATOM   2563  HG  SER A 241     -62.230  40.380  21.640  1.00  0.00           H
ATOM   2564  C   SER A 241     -61.520  40.630  18.890  1.00  0.00           C
ATOM   2565  O   SER A 241     -61.650  40.280  17.720  1.00  0.00           O
ATOM   2566  N   ALA A 242     -60.530  40.280  19.660  1.00  0.00           N
ATOM   2567  H   ALA A 242     -60.400  40.660  20.580  1.00  0.00           H
ATOM   2568  CA  ALA A 242     -59.520  39.280  19.220  1.00  0.00           C
ATOM   2569  HA  ALA A 242     -59.950  38.440  18.690  1.00  0.00           H
ATOM   2570  CB  ALA A 242     -58.490  39.920  18.200  1.00  0.00           C
ATOM   2571  HB1 ALA A 242     -58.000  40.780  18.650  1.00  0.00           H
ATOM   2572  HB2 ALA A 242     -57.760  39.160  17.940  1.00  0.00           H
ATOM   2573  HB3 ALA A 242     -59.010  40.270  17.310  1.00  0.00           H
ATOM   2574  C   ALA A 242     -58.750  38.610  20.380  1.00  0.00           C
ATOM   2575  O   ALA A 242     -58.660  39.250  21.440  1.00  0.00           O
ATOM   2576  N   ASP A 243     -58.330  37.390  20.180  1.00  0.00           N
ATOM   2577  H   ASP A 243     -58.430  36.870  19.320  1.00  0.00           H
ATOM   2578  CA  ASP A 243     -57.650  36.650  21.210  1.00  0.00           C
ATOM   2579  HA  ASP A 243     -57.210  37.300  21.960  1.00  0.00           H
ATOM   2580  CB  ASP A 243     -58.690  35.800  21.990  1.00  0.00           C
ATOM   2581  HB1 ASP A 243     -59.110  34.950  21.460  1.00  0.00           H
ATOM   2582  HB2 ASP A 243     -59.500  36.520  22.130  1.00  0.00           H
ATOM   2583  CG  ASP A 243     -58.270  35.390  23.350  1.00  0.00           C
ATOM   2584  OD1 ASP A 243     -58.640  34.260  23.770  1.00  0.00           O
ATOM   2585  OD2 ASP A 243     -57.640  36.120  24.180  1.00  0.00           O
ATOM   2586  C   ASP A 243     -56.670  35.630  20.650  1.00  0.00           C
ATOM   2587  O   ASP A 243     -56.960  34.970  19.670  1.00  0.00           O
ATOM   2588  N   TYR A 244     -55.550  35.510  21.420  1.00  0.00           N
ATOM   2589  H   TYR A 244     -55.500  36.130  22.210  1.00  0.00           H
ATOM   2590  CA  TYR A 244     -54.560  34.480  21.280  1.00  0.00           C
ATOM   2591  HA  TYR A 244     -54.450  34.350  20.200  1.00  0.00           H
ATOM   2592  CB  TYR A 244     -53.320  34.860  21.990  1.00  0.00           C
ATOM   2593  HB1 TYR A 244     -52.660  34.000  21.900  1.00  0.00           H
ATOM   2594  HB2 TYR A 244     -53.610  34.900  23.040  1.00  0.00           H
ATOM   2595  CG  TYR A 244     -52.650  36.200  21.660  1.00  0.00           C
ATOM   2596  CD1 TYR A 244     -51.620  36.320  20.690  1.00  0.00           C
ATOM   2597  HD1 TYR A 244     -51.260  35.430  20.190  1.00  0.00           H
ATOM   2598  CE1 TYR A 244     -51.050  37.590  20.320  1.00  0.00           C
ATOM   2599  HE1 TYR A 244     -50.450  37.620  19.420  1.00  0.00           H
ATOM   2600  CZ  TYR A 244     -51.480  38.690  21.130  1.00  0.00           C
ATOM   2601  OH  TYR A 244     -50.910  39.910  20.970  1.00  0.00           O
ATOM   2602  HH  TYR A 244     -51.320  40.480  21.630  1.00  0.00           H
ATOM   2603  CE2 TYR A 244     -52.310  38.510  22.220  1.00  0.00           C
ATOM   2604  HE2 TYR A 244     -52.590  39.340  22.860  1.00  0.00           H
ATOM   2605  CD2 TYR A 244     -53.010  37.310  22.390  1.00  0.00           C
ATOM   2606  HD2 TYR A 244     -53.760  37.340  23.170  1.00  0.00           H
ATOM   2607  C   TYR A 244     -55.040  33.170  21.960  1.00  0.00           C
ATOM   2608  O   TYR A 244     -55.770  33.140  22.960  1.00  0.00           O
ATOM   2609  N   ASP A 245     -54.500  32.050  21.460  1.00  0.00           N
ATOM   2610  H   ASP A 245     -53.820  32.190  20.720  1.00  0.00           H
ATOM   2611  CA  ASP A 245     -54.520  30.750  22.140  1.00  0.00           C
ATOM   2612  HA  ASP A 245     -55.520  30.530  22.520  1.00  0.00           H
ATOM   2613  CB  ASP A 245     -54.110  29.750  21.140  1.00  0.00           C
ATOM   2614  HB1 ASP A 245     -54.670  29.880  20.220  1.00  0.00           H
ATOM   2615  HB2 ASP A 245     -54.360  28.740  21.450  1.00  0.00           H
ATOM   2616  CG  ASP A 245     -52.580  29.830  20.880  1.00  0.00           C
ATOM   2617  OD1 ASP A 245     -51.840  28.890  21.300  1.00  0.00           O
ATOM   2618  OD2 ASP A 245     -52.120  30.820  20.260  1.00  0.00           O
ATOM   2619  C   ASP A 245     -53.580  30.790  23.370  1.00  0.00           C
ATOM   2620  O   ASP A 245     -52.820  31.780  23.510  1.00  0.00           O
ATOM   2621  N   LEU A 246     -53.610  29.790  24.270  1.00  0.00           N
ATOM   2622  H   LEU A 246     -54.250  29.010  24.210  1.00  0.00           H
ATOM   2623  CA  LEU A 246     -52.800  29.530  25.510  1.00  0.00           C
ATOM   2624  HA  LEU A 246     -52.990  30.270  26.290  1.00  0.00           H
ATOM   2625  CB  LEU A 246     -53.150  28.110  26.120  1.00  0.00           C
ATOM   2626  HB1 LEU A 246     -52.380  27.780  26.810  1.00  0.00           H
ATOM   2627  HB2 LEU A 246     -53.160  27.370  25.320  1.00  0.00           H
ATOM   2628  CG  LEU A 246     -54.500  28.090  26.830  1.00  0.00           C
ATOM   2629  HG  LEU A 246     -55.250  28.280  26.060  1.00  0.00           H
ATOM   2630  CD1 LEU A 246     -54.860  26.730  27.500  1.00  0.00           C
ATOM   2631 1HD1 LEU A 246     -54.430  25.900  26.940  1.00  0.00           H
ATOM   2632 2HD1 LEU A 246     -54.500  26.670  28.530  1.00  0.00           H
ATOM   2633 3HD1 LEU A 246     -55.940  26.680  27.560  1.00  0.00           H
ATOM   2634  CD2 LEU A 246     -54.520  29.030  27.980  1.00  0.00           C
ATOM   2635 1HD2 LEU A 246     -55.410  28.840  28.580  1.00  0.00           H
ATOM   2636 2HD2 LEU A 246     -53.580  29.040  28.540  1.00  0.00           H
ATOM   2637 3HD2 LEU A 246     -54.620  29.990  27.480  1.00  0.00           H
ATOM   2638  C   LEU A 246     -51.330  29.620  25.210  1.00  0.00           C
ATOM   2639  O   LEU A 246     -50.600  29.850  26.150  1.00  0.00           O
ATOM   2640  N   LEU A 247     -50.830  29.450  23.970  1.00  0.00           N
ATOM   2641  H   LEU A 247     -51.390  29.100  23.210  1.00  0.00           H
ATOM   2642  CA  LEU A 247     -49.370  29.580  23.650  1.00  0.00           C
ATOM   2643  HA  LEU A 247     -48.960  29.810  24.630  1.00  0.00           H
ATOM   2644  CB  LEU A 247     -48.860  28.240  22.980  1.00  0.00           C
ATOM   2645  HB1 LEU A 247     -47.880  28.490  22.570  1.00  0.00           H
ATOM   2646  HB2 LEU A 247     -49.520  27.900  22.180  1.00  0.00           H
ATOM   2647  CG  LEU A 247     -48.660  27.070  23.930  1.00  0.00           C
ATOM   2648  HG  LEU A 247     -48.170  27.500  24.800  1.00  0.00           H
ATOM   2649  CD1 LEU A 247     -49.900  26.360  24.530  1.00  0.00           C
ATOM   2650 1HD1 LEU A 247     -49.580  25.630  25.280  1.00  0.00           H
ATOM   2651 2HD1 LEU A 247     -50.510  27.010  25.160  1.00  0.00           H
ATOM   2652 3HD1 LEU A 247     -50.370  25.790  23.730  1.00  0.00           H
ATOM   2653  CD2 LEU A 247     -47.810  25.930  23.410  1.00  0.00           C
ATOM   2654 1HD2 LEU A 247     -48.110  25.700  22.380  1.00  0.00           H
ATOM   2655 2HD2 LEU A 247     -46.780  26.280  23.300  1.00  0.00           H
ATOM   2656 3HD2 LEU A 247     -47.760  25.080  24.080  1.00  0.00           H
ATOM   2657  C   LEU A 247     -48.960  30.770  22.840  1.00  0.00           C
ATOM   2658  O   LEU A 247     -47.750  30.970  22.510  1.00  0.00           O
ATOM   2659  N   GLY A 248     -49.930  31.530  22.390  1.00  0.00           N
ATOM   2660  H   GLY A 248     -50.890  31.250  22.490  1.00  0.00           H
ATOM   2661  CA  GLY A 248     -49.790  32.590  21.330  1.00  0.00           C
ATOM   2662  HA1 GLY A 248     -48.990  33.260  21.660  1.00  0.00           H
ATOM   2663  HA2 GLY A 248     -50.750  33.090  21.240  1.00  0.00           H
ATOM   2664  C   GLY A 248     -49.330  32.030  19.900  1.00  0.00           C
ATOM   2665  O   GLY A 248     -48.850  32.820  19.100  1.00  0.00           O
ATOM   2666  N   GLU A 249     -49.560  30.770  19.470  1.00  0.00           N
ATOM   2667  H   GLU A 249     -50.300  30.370  20.030  1.00  0.00           H
ATOM   2668  CA  GLU A 249     -49.320  30.300  18.110  1.00  0.00           C
ATOM   2669  HA  GLU A 249     -48.300  30.590  17.880  1.00  0.00           H
ATOM   2670  CB  GLU A 249     -49.410  28.770  18.000  1.00  0.00           C
ATOM   2671  HB1 GLU A 249     -49.530  28.350  17.000  1.00  0.00           H
ATOM   2672  HB2 GLU A 249     -50.290  28.430  18.550  1.00  0.00           H
ATOM   2673  CG  GLU A 249     -48.260  28.120  18.810  1.00  0.00           C
ATOM   2674  HG1 GLU A 249     -48.550  27.140  19.190  1.00  0.00           H
ATOM   2675  HG2 GLU A 249     -48.020  28.710  19.690  1.00  0.00           H
ATOM   2676  CD  GLU A 249     -47.010  27.780  18.040  1.00  0.00           C
ATOM   2677  OE1 GLU A 249     -45.910  28.370  18.310  1.00  0.00           O
ATOM   2678  OE2 GLU A 249     -47.010  26.840  17.210  1.00  0.00           O
ATOM   2679  C   GLU A 249     -50.200  30.980  17.070  1.00  0.00           C
ATOM   2680  O   GLU A 249     -49.770  31.210  15.910  1.00  0.00           O
ATOM   2681  N   LYS A 250     -51.440  31.180  17.340  1.00  0.00           N
ATOM   2682  H   LYS A 250     -51.760  31.040  18.280  1.00  0.00           H
ATOM   2683  CA  LYS A 250     -52.410  31.770  16.400  1.00  0.00           C
ATOM   2684  HA  LYS A 250     -51.840  32.390  15.720  1.00  0.00           H
ATOM   2685  CB  LYS A 250     -53.210  30.640  15.650  1.00  0.00           C
ATOM   2686  HB1 LYS A 250     -52.450  30.110  15.070  1.00  0.00           H
ATOM   2687  HB2 LYS A 250     -53.970  31.160  15.080  1.00  0.00           H
ATOM   2688  CG  LYS A 250     -54.090  29.700  16.550  1.00  0.00           C
ATOM   2689  HG1 LYS A 250     -54.820  29.290  15.860  1.00  0.00           H
ATOM   2690  HG2 LYS A 250     -54.750  30.290  17.180  1.00  0.00           H
ATOM   2691  CD  LYS A 250     -53.380  28.510  17.270  1.00  0.00           C
ATOM   2692  HD1 LYS A 250     -52.650  28.950  17.950  1.00  0.00           H
ATOM   2693  HD2 LYS A 250     -52.960  27.900  16.470  1.00  0.00           H
ATOM   2694  CE  LYS A 250     -54.500  27.740  18.020  1.00  0.00           C
ATOM   2695  HE1 LYS A 250     -55.420  27.690  17.430  1.00  0.00           H
ATOM   2696  HE2 LYS A 250     -54.750  28.240  18.950  1.00  0.00           H
ATOM   2697  NZ  LYS A 250     -53.930  26.420  18.390  1.00  0.00           N
ATOM   2698  HZ1 LYS A 250     -53.880  25.810  17.590  1.00  0.00           H
ATOM   2699  HZ2 LYS A 250     -52.970  26.500  18.710  1.00  0.00           H
ATOM   2700  HZ3 LYS A 250     -54.520  25.940  19.050  1.00  0.00           H
ATOM   2701  C   LYS A 250     -53.380  32.690  17.120  1.00  0.00           C
ATOM   2702  O   LYS A 250     -53.770  32.390  18.310  1.00  0.00           O
ATOM   2703  N   ILE A 251     -54.000  33.700  16.430  1.00  0.00           N
ATOM   2704  H   ILE A 251     -53.770  33.860  15.460  1.00  0.00           H
ATOM   2705  CA  ILE A 251     -55.090  34.570  16.910  1.00  0.00           C
ATOM   2706  HA  ILE A 251     -55.120  34.350  17.980  1.00  0.00           H
ATOM   2707  CB  ILE A 251     -54.580  36.130  16.960  1.00  0.00           C
ATOM   2708  HB  ILE A 251     -55.390  36.660  17.450  1.00  0.00           H
ATOM   2709  CG2 ILE A 251     -53.310  36.190  17.820  1.00  0.00           C
ATOM   2710 1HG2 ILE A 251     -52.570  35.520  17.380  1.00  0.00           H
ATOM   2711 2HG2 ILE A 251     -52.920  37.210  17.860  1.00  0.00           H
ATOM   2712 3HG2 ILE A 251     -53.560  35.810  18.810  1.00  0.00           H
ATOM   2713  CG1 ILE A 251     -54.160  36.520  15.520  1.00  0.00           C
ATOM   2714 1HG1 ILE A 251     -54.660  35.870  14.800  1.00  0.00           H
ATOM   2715 2HG1 ILE A 251     -53.080  36.620  15.420  1.00  0.00           H
ATOM   2716  CD  ILE A 251     -54.640  37.920  15.090  1.00  0.00           C
ATOM   2717  HD1 ILE A 251     -54.130  38.700  15.650  1.00  0.00           H
ATOM   2718  HD2 ILE A 251     -54.330  38.020  14.060  1.00  0.00           H
ATOM   2719  HD3 ILE A 251     -55.720  37.890  15.270  1.00  0.00           H
ATOM   2720  C   ILE A 251     -56.410  34.340  16.210  1.00  0.00           C
ATOM   2721  O   ILE A 251     -56.490  34.040  15.050  1.00  0.00           O
ATOM   2722  N   MET A 252     -57.500  34.600  16.810  1.00  0.00           N
ATOM   2723  H   MET A 252     -57.410  34.690  17.820  1.00  0.00           H
ATOM   2724  CA  MET A 252     -58.850  34.670  16.320  1.00  0.00           C
ATOM   2725  HA  MET A 252     -58.950  34.510  15.250  1.00  0.00           H
ATOM   2726  CB  MET A 252     -59.770  33.610  17.050  1.00  0.00           C
ATOM   2727  HB1 MET A 252     -59.850  33.930  18.090  1.00  0.00           H
ATOM   2728  HB2 MET A 252     -59.320  32.620  17.040  1.00  0.00           H
ATOM   2729  CG  MET A 252     -61.180  33.690  16.480  1.00  0.00           C
ATOM   2730  HG1 MET A 252     -61.530  34.720  16.500  1.00  0.00           H
ATOM   2731  HG2 MET A 252     -61.870  33.140  17.120  1.00  0.00           H
ATOM   2732  SD  MET A 252     -61.230  33.120  14.740  1.00  0.00           S
ATOM   2733  CE  MET A 252     -61.010  31.390  14.870  1.00  0.00           C
ATOM   2734  HE1 MET A 252     -61.300  30.930  13.930  1.00  0.00           H
ATOM   2735  HE2 MET A 252     -60.050  31.100  15.300  1.00  0.00           H
ATOM   2736  HE3 MET A 252     -61.680  31.030  15.650  1.00  0.00           H
ATOM   2737  C   MET A 252     -59.400  36.110  16.560  1.00  0.00           C
ATOM   2738  O   MET A 252     -59.030  36.730  17.520  1.00  0.00           O
ATOM   2739  N   SER A 253     -60.170  36.530  15.570  1.00  0.00           N
ATOM   2740  H   SER A 253     -60.300  35.890  14.800  1.00  0.00           H
ATOM   2741  CA  SER A 253     -60.650  37.960  15.400  1.00  0.00           C
ATOM   2742  HA  SER A 253     -60.720  38.530  16.320  1.00  0.00           H
ATOM   2743  CB  SER A 253     -59.790  38.800  14.470  1.00  0.00           C
ATOM   2744  HB1 SER A 253     -58.760  38.840  14.840  1.00  0.00           H
ATOM   2745  HB2 SER A 253     -60.170  39.820  14.480  1.00  0.00           H
ATOM   2746  OG  SER A 253     -59.870  38.220  13.190  1.00  0.00           O
ATOM   2747  HG  SER A 253     -59.730  37.280  13.330  1.00  0.00           H
ATOM   2748  C   SER A 253     -62.140  38.010  14.850  1.00  0.00           C
ATOM   2749  O   SER A 253     -62.560  37.210  13.990  1.00  0.00           O
ATOM   2750  N   CYS A 254     -62.950  38.930  15.390  1.00  0.00           N
ATOM   2751  H   CYS A 254     -62.650  39.590  16.100  1.00  0.00           H
ATOM   2752  CA  CYS A 254     -64.360  39.030  15.030  1.00  0.00           C
ATOM   2753  HA  CYS A 254     -64.490  38.840  13.970  1.00  0.00           H
ATOM   2754  CB  CYS A 254     -65.160  38.040  15.840  1.00  0.00           C
ATOM   2755  HB1 CYS A 254     -64.660  37.070  15.850  1.00  0.00           H
ATOM   2756  HB2 CYS A 254     -66.180  38.010  15.470  1.00  0.00           H
ATOM   2757  SG  CYS A 254     -65.460  38.710  17.550  1.00  0.00           S
ATOM   2758  HG  CYS A 254     -66.430  39.540  17.180  1.00  0.00           H
ATOM   2759  C   CYS A 254     -64.850  40.510  15.000  1.00  0.00           C
ATOM   2760  O   CYS A 254     -64.300  41.340  15.780  1.00  0.00           O
ATOM   2761  N   GLY A 255     -65.900  40.840  14.240  1.00  0.00           N
ATOM   2762  H   GLY A 255     -66.490  40.110  13.870  1.00  0.00           H
ATOM   2763  CA  GLY A 255     -66.490  42.150  14.370  1.00  0.00           C
ATOM   2764  HA1 GLY A 255     -65.820  42.920  14.000  1.00  0.00           H
ATOM   2765  HA2 GLY A 255     -66.620  42.440  15.410  1.00  0.00           H
ATOM   2766  C   GLY A 255     -67.870  42.280  13.700  1.00  0.00           C
ATOM   2767  O   GLY A 255     -68.660  41.350  13.780  1.00  0.00           O
ATOM   2768  N   MET A 256     -68.220  43.520  13.360  1.00  0.00           N
ATOM   2769  H   MET A 256     -67.500  44.230  13.340  1.00  0.00           H
ATOM   2770  CA  MET A 256     -69.510  43.970  12.760  1.00  0.00           C
ATOM   2771  HA  MET A 256     -70.310  43.690  13.440  1.00  0.00           H
ATOM   2772  CB  MET A 256     -69.610  45.470  12.430  1.00  0.00           C
ATOM   2773  HB1 MET A 256     -70.630  45.640  12.080  1.00  0.00           H
ATOM   2774  HB2 MET A 256     -68.780  45.660  11.760  1.00  0.00           H
ATOM   2775  CG  MET A 256     -69.330  46.420  13.630  1.00  0.00           C
ATOM   2776  HG1 MET A 256     -69.340  47.420  13.200  1.00  0.00           H
ATOM   2777  HG2 MET A 256     -68.410  46.220  14.180  1.00  0.00           H
ATOM   2778  SD  MET A 256     -70.590  46.430  14.940  1.00  0.00           S
ATOM   2779  CE  MET A 256     -72.130  47.110  14.190  1.00  0.00           C
ATOM   2780  HE1 MET A 256     -72.690  46.280  13.760  1.00  0.00           H
ATOM   2781  HE2 MET A 256     -72.720  47.650  14.930  1.00  0.00           H
ATOM   2782  HE3 MET A 256     -71.930  47.850  13.410  1.00  0.00           H
ATOM   2783  C   MET A 256     -69.710  43.190  11.400  1.00  0.00           C
ATOM   2784  O   MET A 256     -70.860  42.950  11.090  1.00  0.00           O
ATOM   2785  N   ASP A 257     -68.630  42.850  10.640  1.00  0.00           N
ATOM   2786  H   ASP A 257     -67.690  43.090  10.920  1.00  0.00           H
ATOM   2787  CA  ASP A 257     -68.770  41.950   9.430  1.00  0.00           C
ATOM   2788  HA  ASP A 257     -69.590  42.370   8.850  1.00  0.00           H
ATOM   2789  CB  ASP A 257     -67.520  42.040   8.570  1.00  0.00           C
ATOM   2790  HB1 ASP A 257     -66.680  41.550   9.050  1.00  0.00           H
ATOM   2791  HB2 ASP A 257     -67.270  43.090   8.410  1.00  0.00           H
ATOM   2792  CG  ASP A 257     -67.610  41.540   7.140  1.00  0.00           C
ATOM   2793  OD1 ASP A 257     -68.740  41.430   6.590  1.00  0.00           O
ATOM   2794  OD2 ASP A 257     -66.590  41.310   6.500  1.00  0.00           O
ATOM   2795  C   ASP A 257     -69.190  40.490   9.780  1.00  0.00           C
ATOM   2796  O   ASP A 257     -68.960  39.570   9.010  1.00  0.00           O
ATOM   2797  N   HIS A 258     -69.780  40.270  10.980  1.00  0.00           N
ATOM   2798  H   HIS A 258     -70.050  41.060  11.550  1.00  0.00           H
ATOM   2799  CA  HIS A 258     -70.480  39.020  11.410  1.00  0.00           C
ATOM   2800  HA  HIS A 258     -70.810  39.110  12.440  1.00  0.00           H
ATOM   2801  CB  HIS A 258     -71.700  38.790  10.430  1.00  0.00           C
ATOM   2802  HB1 HIS A 258     -72.090  37.800  10.690  1.00  0.00           H
ATOM   2803  HB2 HIS A 258     -71.450  38.770   9.370  1.00  0.00           H
ATOM   2804  CG  HIS A 258     -72.850  39.720  10.630  1.00  0.00           C
ATOM   2805  ND1 HIS A 258     -74.030  39.360  11.220  1.00  0.00           N
ATOM   2806  CE1 HIS A 258     -74.900  40.410  11.100  1.00  0.00           C
ATOM   2807  HE1 HIS A 258     -75.920  40.320  11.450  1.00  0.00           H
ATOM   2808  NE2 HIS A 258     -74.330  41.460  10.520  1.00  0.00           N
ATOM   2809  HE2 HIS A 258     -74.880  42.260  10.260  1.00  0.00           H
ATOM   2810  CD2 HIS A 258     -73.000  41.040  10.180  1.00  0.00           C
ATOM   2811  HD2 HIS A 258     -72.240  41.540   9.610  1.00  0.00           H
ATOM   2812  C   HIS A 258     -69.580  37.760  11.420  1.00  0.00           C
ATOM   2813  O   HIS A 258     -70.130  36.630  11.710  1.00  0.00           O
ATOM   2814  N   SER A 259     -68.310  37.880  11.090  1.00  0.00           N
ATOM   2815  H   SER A 259     -68.050  38.830  10.880  1.00  0.00           H
ATOM   2816  CA  SER A 259     -67.400  36.820  10.710  1.00  0.00           C
ATOM   2817  HA  SER A 259     -67.970  35.910  10.550  1.00  0.00           H
ATOM   2818  CB  SER A 259     -66.700  37.290   9.370  1.00  0.00           C
ATOM   2819  HB1 SER A 259     -66.480  38.350   9.490  1.00  0.00           H
ATOM   2820  HB2 SER A 259     -67.300  37.160   8.470  1.00  0.00           H
ATOM   2821  OG  SER A 259     -65.470  36.580   9.140  1.00  0.00           O
ATOM   2822  HG  SER A 259     -65.630  35.630   9.150  1.00  0.00           H
ATOM   2823  C   SER A 259     -66.440  36.500  11.830  1.00  0.00           C
ATOM   2824  O   SER A 259     -66.250  37.320  12.750  1.00  0.00           O
ATOM   2825  N   LEU A 260     -65.830  35.300  11.880  1.00  0.00           N
ATOM   2826  H   LEU A 260     -66.100  34.660  11.150  1.00  0.00           H
ATOM   2827  CA  LEU A 260     -64.650  34.950  12.720  1.00  0.00           C
ATOM   2828  HA  LEU A 260     -64.390  35.860  13.260  1.00  0.00           H
ATOM   2829  CB  LEU A 260     -65.000  33.820  13.740  1.00  0.00           C
ATOM   2830  HB1 LEU A 260     -64.080  33.370  14.130  1.00  0.00           H
ATOM   2831  HB2 LEU A 260     -65.650  33.060  13.300  1.00  0.00           H
ATOM   2832  CG  LEU A 260     -65.830  34.260  14.920  1.00  0.00           C
ATOM   2833  HG  LEU A 260     -65.650  35.310  15.170  1.00  0.00           H
ATOM   2834  CD1 LEU A 260     -67.340  34.230  14.690  1.00  0.00           C
ATOM   2835 1HD1 LEU A 260     -67.730  34.510  15.670  1.00  0.00           H
ATOM   2836 2HD1 LEU A 260     -67.680  34.930  13.930  1.00  0.00           H
ATOM   2837 3HD1 LEU A 260     -67.690  33.220  14.460  1.00  0.00           H
ATOM   2838  CD2 LEU A 260     -65.430  33.460  16.200  1.00  0.00           C
ATOM   2839 1HD2 LEU A 260     -64.360  33.280  16.320  1.00  0.00           H
ATOM   2840 2HD2 LEU A 260     -65.790  34.020  17.060  1.00  0.00           H
ATOM   2841 3HD2 LEU A 260     -65.980  32.520  16.230  1.00  0.00           H
ATOM   2842  C   LEU A 260     -63.450  34.560  11.820  1.00  0.00           C
ATOM   2843  O   LEU A 260     -63.500  33.500  11.140  1.00  0.00           O
ATOM   2844  N   LYS A 261     -62.330  35.290  11.830  1.00  0.00           N
ATOM   2845  H   LYS A 261     -62.370  36.080  12.460  1.00  0.00           H
ATOM   2846  CA  LYS A 261     -61.070  35.170  11.050  1.00  0.00           C
ATOM   2847  HA  LYS A 261     -61.280  34.260  10.480  1.00  0.00           H
ATOM   2848  CB  LYS A 261     -60.910  36.440  10.130  1.00  0.00           C
ATOM   2849  HB1 LYS A 261     -60.060  36.290   9.480  1.00  0.00           H
ATOM   2850  HB2 LYS A 261     -60.630  37.120  10.940  1.00  0.00           H
ATOM   2851  CG  LYS A 261     -62.220  36.780   9.370  1.00  0.00           C
ATOM   2852  HG1 LYS A 261     -62.910  37.150  10.120  1.00  0.00           H
ATOM   2853  HG2 LYS A 261     -62.590  35.850   8.950  1.00  0.00           H
ATOM   2854  CD  LYS A 261     -61.980  37.810   8.210  1.00  0.00           C
ATOM   2855  HD1 LYS A 261     -61.370  37.400   7.410  1.00  0.00           H
ATOM   2856  HD2 LYS A 261     -61.460  38.680   8.620  1.00  0.00           H
ATOM   2857  CE  LYS A 261     -63.330  38.140   7.600  1.00  0.00           C
ATOM   2858  HE1 LYS A 261     -63.210  39.040   7.000  1.00  0.00           H
ATOM   2859  HE2 LYS A 261     -64.010  38.360   8.420  1.00  0.00           H
ATOM   2860  NZ  LYS A 261     -63.840  37.070   6.720  1.00  0.00           N
ATOM   2861  HZ1 LYS A 261     -63.140  36.710   6.090  1.00  0.00           H
ATOM   2862  HZ2 LYS A 261     -63.970  36.210   7.240  1.00  0.00           H
ATOM   2863  HZ3 LYS A 261     -64.750  37.280   6.320  1.00  0.00           H
ATOM   2864  C   LYS A 261     -59.830  34.920  11.820  1.00  0.00           C
ATOM   2865  O   LYS A 261     -59.600  35.680  12.820  1.00  0.00           O
ATOM   2866  N   LEU A 262     -59.080  33.930  11.420  1.00  0.00           N
ATOM   2867  H   LEU A 262     -59.370  33.510  10.550  1.00  0.00           H
ATOM   2868  CA  LEU A 262     -57.980  33.310  12.160  1.00  0.00           C
ATOM   2869  HA  LEU A 262     -57.940  33.830  13.110  1.00  0.00           H
ATOM   2870  CB  LEU A 262     -58.310  31.810  12.420  1.00  0.00           C
ATOM   2871  HB1 LEU A 262     -58.400  31.340  11.440  1.00  0.00           H
ATOM   2872  HB2 LEU A 262     -59.280  31.870  12.930  1.00  0.00           H
ATOM   2873  CG  LEU A 262     -57.340  30.970  13.230  1.00  0.00           C
ATOM   2874  HG  LEU A 262     -57.310  31.470  14.200  1.00  0.00           H
ATOM   2875  CD1 LEU A 262     -58.010  29.610  13.490  1.00  0.00           C
ATOM   2876 1HD1 LEU A 262     -58.060  29.090  12.530  1.00  0.00           H
ATOM   2877 2HD1 LEU A 262     -57.470  29.000  14.220  1.00  0.00           H
ATOM   2878 3HD1 LEU A 262     -59.010  29.740  13.920  1.00  0.00           H
ATOM   2879  CD2 LEU A 262     -55.900  30.740  12.750  1.00  0.00           C
ATOM   2880 1HD2 LEU A 262     -55.630  29.730  13.060  1.00  0.00           H
ATOM   2881 2HD2 LEU A 262     -55.900  30.680  11.670  1.00  0.00           H
ATOM   2882 3HD2 LEU A 262     -55.190  31.450  13.180  1.00  0.00           H
ATOM   2883  C   LEU A 262     -56.680  33.580  11.410  1.00  0.00           C
ATOM   2884  O   LEU A 262     -56.620  33.310  10.200  1.00  0.00           O
ATOM   2885  N   TRP A 263     -55.620  34.070  12.120  1.00  0.00           N
ATOM   2886  H   TRP A 263     -55.680  34.180  13.120  1.00  0.00           H
ATOM   2887  CA  TRP A 263     -54.390  34.420  11.530  1.00  0.00           C
ATOM   2888  HA  TRP A 263     -54.330  34.010  10.520  1.00  0.00           H
ATOM   2889  CB  TRP A 263     -54.170  35.950  11.550  1.00  0.00           C
ATOM   2890  HB1 TRP A 263     -53.320  36.070  10.880  1.00  0.00           H
ATOM   2891  HB2 TRP A 263     -53.920  36.270  12.560  1.00  0.00           H
ATOM   2892  CG  TRP A 263     -55.350  36.830  11.080  1.00  0.00           C
ATOM   2893  CD1 TRP A 263     -56.460  37.140  11.760  1.00  0.00           C
ATOM   2894  HD1 TRP A 263     -56.660  36.760  12.750  1.00  0.00           H
ATOM   2895  NE1 TRP A 263     -57.280  37.960  11.070  1.00  0.00           N
ATOM   2896  HE1 TRP A 263     -58.210  38.240  11.360  1.00  0.00           H
ATOM   2897  CE2 TRP A 263     -56.810  38.140   9.810  1.00  0.00           C
ATOM   2898  CZ2 TRP A 263     -57.300  38.820   8.680  1.00  0.00           C
ATOM   2899  HZ2 TRP A 263     -58.290  39.260   8.740  1.00  0.00           H
ATOM   2900  CH2 TRP A 263     -56.480  38.930   7.520  1.00  0.00           C
ATOM   2901  HH2 TRP A 263     -56.860  39.450   6.660  1.00  0.00           H
ATOM   2902  CZ3 TRP A 263     -55.260  38.240   7.410  1.00  0.00           C
ATOM   2903  HZ3 TRP A 263     -54.720  38.350   6.490  1.00  0.00           H
ATOM   2904  CE3 TRP A 263     -54.770  37.530   8.560  1.00  0.00           C
ATOM   2905  HE3 TRP A 263     -53.850  36.970   8.550  1.00  0.00           H
ATOM   2906  CD2 TRP A 263     -55.530  37.450   9.770  1.00  0.00           C
ATOM   2907  C   TRP A 263     -53.320  33.750  12.340  1.00  0.00           C
ATOM   2908  O   TRP A 263     -53.330  33.900  13.540  1.00  0.00           O
ATOM   2909  N   ARG A 264     -52.420  33.040  11.690  1.00  0.00           N
ATOM   2910  H   ARG A 264     -52.690  32.770  10.760  1.00  0.00           H
ATOM   2911  CA  ARG A 264     -51.320  32.290  12.360  1.00  0.00           C
ATOM   2912  HA  ARG A 264     -51.660  32.120  13.390  1.00  0.00           H
ATOM   2913  CB  ARG A 264     -51.060  30.940  11.640  1.00  0.00           C
ATOM   2914  HB1 ARG A 264     -50.220  30.490  12.180  1.00  0.00           H
ATOM   2915  HB2 ARG A 264     -50.680  31.130  10.640  1.00  0.00           H
ATOM   2916  CG  ARG A 264     -52.300  30.050  11.650  1.00  0.00           C
ATOM   2917  HG1 ARG A 264     -53.140  30.530  11.150  1.00  0.00           H
ATOM   2918  HG2 ARG A 264     -52.540  29.960  12.700  1.00  0.00           H
ATOM   2919  CD  ARG A 264     -52.040  28.620  11.080  1.00  0.00           C
ATOM   2920  HD1 ARG A 264     -51.190  28.180  11.590  1.00  0.00           H
ATOM   2921  HD2 ARG A 264     -51.870  28.760  10.010  1.00  0.00           H
ATOM   2922  NE  ARG A 264     -53.330  27.820  11.180  1.00  0.00           N
ATOM   2923  HE  ARG A 264     -53.840  27.850  10.310  1.00  0.00           H
ATOM   2924  CZ  ARG A 264     -53.960  27.150  12.150  1.00  0.00           C
ATOM   2925  NH1 ARG A 264     -53.370  27.010  13.290  1.00  0.00           N
ATOM   2926 1HH1 ARG A 264     -52.430  27.370  13.390  1.00  0.00           H
ATOM   2927 2HH1 ARG A 264     -53.830  26.620  14.100  1.00  0.00           H
ATOM   2928  NH2 ARG A 264     -55.130  26.630  11.980  1.00  0.00           N
ATOM   2929 1HH2 ARG A 264     -55.500  26.660  11.040  1.00  0.00           H
ATOM   2930 2HH2 ARG A 264     -55.450  25.840  12.510  1.00  0.00           H
ATOM   2931  C   ARG A 264     -50.030  33.130  12.520  1.00  0.00           C
ATOM   2932  O   ARG A 264     -49.420  33.770  11.640  1.00  0.00           O
ATOM   2933  N   ILE A 265     -49.660  33.280  13.800  1.00  0.00           N
ATOM   2934  H   ILE A 265     -50.110  32.580  14.380  1.00  0.00           H
ATOM   2935  CA  ILE A 265     -48.560  34.120  14.290  1.00  0.00           C
ATOM   2936  HA  ILE A 265     -48.370  35.000  13.680  1.00  0.00           H
ATOM   2937  CB  ILE A 265     -49.060  34.620  15.690  1.00  0.00           C
ATOM   2938  HB  ILE A 265     -49.270  33.760  16.310  1.00  0.00           H
ATOM   2939  CG2 ILE A 265     -47.980  35.400  16.400  1.00  0.00           C
ATOM   2940 1HG2 ILE A 265     -47.200  34.730  16.770  1.00  0.00           H
ATOM   2941 2HG2 ILE A 265     -47.540  36.020  15.620  1.00  0.00           H
ATOM   2942 3HG2 ILE A 265     -48.370  35.950  17.260  1.00  0.00           H
ATOM   2943  CG1 ILE A 265     -50.350  35.510  15.600  1.00  0.00           C
ATOM   2944 1HG1 ILE A 265     -50.640  35.930  16.570  1.00  0.00           H
ATOM   2945 2HG1 ILE A 265     -51.230  34.970  15.250  1.00  0.00           H
ATOM   2946  CD  ILE A 265     -50.160  36.760  14.690  1.00  0.00           C
ATOM   2947  HD1 ILE A 265     -51.120  37.280  14.580  1.00  0.00           H
ATOM   2948  HD2 ILE A 265     -49.390  37.430  15.060  1.00  0.00           H
ATOM   2949  HD3 ILE A 265     -49.960  36.410  13.670  1.00  0.00           H
ATOM   2950  C   ILE A 265     -47.270  33.330  14.350  1.00  0.00           C
ATOM   2951  O   ILE A 265     -46.160  33.840  14.290  1.00  0.00           O
ATOM   2952  N   ASN A 266     -47.400  32.000  14.390  1.00  0.00           N
ATOM   2953  H   ASN A 266     -48.320  31.580  14.380  1.00  0.00           H
ATOM   2954  CA  ASN A 266     -46.290  31.040  14.300  1.00  0.00           C
ATOM   2955  HA  ASN A 266     -45.340  31.440  14.650  1.00  0.00           H
ATOM   2956  CB  ASN A 266     -46.730  29.760  15.030  1.00  0.00           C
ATOM   2957  HB1 ASN A 266     -47.110  30.090  16.000  1.00  0.00           H
ATOM   2958  HB2 ASN A 266     -45.860  29.130  15.210  1.00  0.00           H
ATOM   2959  CG  ASN A 266     -47.780  28.900  14.360  1.00  0.00           C
ATOM   2960  OD1 ASN A 266     -48.580  29.350  13.530  1.00  0.00           O
ATOM   2961  ND2 ASN A 266     -47.720  27.610  14.480  1.00  0.00           N
ATOM   2962 1HD2 ASN A 266     -47.110  27.150  15.130  1.00  0.00           H
ATOM   2963 2HD2 ASN A 266     -48.290  26.940  13.990  1.00  0.00           H
ATOM   2964  C   ASN A 266     -45.890  30.720  12.820  1.00  0.00           C
ATOM   2965  O   ASN A 266     -45.250  29.710  12.650  1.00  0.00           O
ATOM   2966  N   SER A 267     -46.310  31.510  11.770  1.00  0.00           N
ATOM   2967  H   SER A 267     -46.820  32.360  11.970  1.00  0.00           H
ATOM   2968  CA  SER A 267     -45.900  31.350  10.380  1.00  0.00           C
ATOM   2969  HA  SER A 267     -45.730  30.280  10.310  1.00  0.00           H
ATOM   2970  CB  SER A 267     -47.000  31.720   9.430  1.00  0.00           C
ATOM   2971  HB1 SER A 267     -47.790  30.980   9.540  1.00  0.00           H
ATOM   2972  HB2 SER A 267     -46.550  31.620   8.440  1.00  0.00           H
ATOM   2973  OG  SER A 267     -47.600  32.940   9.630  1.00  0.00           O
ATOM   2974  HG  SER A 267     -48.540  32.780   9.750  1.00  0.00           H
ATOM   2975  C   SER A 267     -44.650  32.080  10.180  1.00  0.00           C
ATOM   2976  O   SER A 267     -44.340  33.120  10.740  1.00  0.00           O
ATOM   2977  N   LYS A 268     -43.790  31.510   9.280  1.00  0.00           N
ATOM   2978  H   LYS A 268     -44.100  30.690   8.800  1.00  0.00           H
ATOM   2979  CA  LYS A 268     -42.380  31.900   9.190  1.00  0.00           C
ATOM   2980  HA  LYS A 268     -42.120  31.910  10.240  1.00  0.00           H
ATOM   2981  CB  LYS A 268     -41.540  30.850   8.520  1.00  0.00           C
ATOM   2982  HB1 LYS A 268     -41.830  29.880   8.930  1.00  0.00           H
ATOM   2983  HB2 LYS A 268     -40.520  31.090   8.840  1.00  0.00           H
ATOM   2984  CG  LYS A 268     -41.670  30.750   6.960  1.00  0.00           C
ATOM   2985  HG1 LYS A 268     -41.410  31.740   6.590  1.00  0.00           H
ATOM   2986  HG2 LYS A 268     -42.700  30.460   6.730  1.00  0.00           H
ATOM   2987  CD  LYS A 268     -40.660  29.760   6.270  1.00  0.00           C
ATOM   2988  HD1 LYS A 268     -41.040  28.750   6.400  1.00  0.00           H
ATOM   2989  HD2 LYS A 268     -39.680  29.840   6.720  1.00  0.00           H
ATOM   2990  CE  LYS A 268     -40.590  30.000   4.760  1.00  0.00           C
ATOM   2991  HE1 LYS A 268     -40.290  31.040   4.590  1.00  0.00           H
ATOM   2992  HE2 LYS A 268     -41.540  29.930   4.250  1.00  0.00           H
ATOM   2993  NZ  LYS A 268     -39.500  29.120   4.140  1.00  0.00           N
ATOM   2994  HZ1 LYS A 268     -38.570  29.270   4.510  1.00  0.00           H
ATOM   2995  HZ2 LYS A 268     -39.590  28.110   4.130  1.00  0.00           H
ATOM   2996  HZ3 LYS A 268     -39.280  29.450   3.210  1.00  0.00           H
ATOM   2997  C   LYS A 268     -42.160  33.360   8.710  1.00  0.00           C
ATOM   2998  O   LYS A 268     -41.270  34.040   9.270  1.00  0.00           O
ATOM   2999  N   ARG A 269     -43.100  33.870   7.860  1.00  0.00           N
ATOM   3000  H   ARG A 269     -43.740  33.150   7.550  1.00  0.00           H
ATOM   3001  CA  ARG A 269     -43.390  35.150   7.280  1.00  0.00           C
ATOM   3002  HA  ARG A 269     -42.580  35.520   6.650  1.00  0.00           H
ATOM   3003  CB  ARG A 269     -44.590  35.080   6.260  1.00  0.00           C
ATOM   3004  HB1 ARG A 269     -45.550  34.660   6.580  1.00  0.00           H
ATOM   3005  HB2 ARG A 269     -44.310  34.550   5.350  1.00  0.00           H
ATOM   3006  CG  ARG A 269     -44.990  36.480   5.680  1.00  0.00           C
ATOM   3007  HG1 ARG A 269     -44.080  37.010   5.390  1.00  0.00           H
ATOM   3008  HG2 ARG A 269     -45.420  37.100   6.460  1.00  0.00           H
ATOM   3009  CD  ARG A 269     -45.970  36.280   4.470  1.00  0.00           C
ATOM   3010  HD1 ARG A 269     -45.600  35.700   3.620  1.00  0.00           H
ATOM   3011  HD2 ARG A 269     -46.160  37.250   4.010  1.00  0.00           H
ATOM   3012  NE  ARG A 269     -47.230  35.730   5.000  1.00  0.00           N
ATOM   3013  HE  ARG A 269     -47.410  35.610   5.990  1.00  0.00           H
ATOM   3014  CZ  ARG A 269     -48.260  35.460   4.220  1.00  0.00           C
ATOM   3015  NH1 ARG A 269     -48.340  35.660   2.940  1.00  0.00           N
ATOM   3016 1HH1 ARG A 269     -47.570  36.110   2.460  1.00  0.00           H
ATOM   3017 2HH1 ARG A 269     -49.150  35.310   2.450  1.00  0.00           H
ATOM   3018  NH2 ARG A 269     -49.230  34.840   4.840  1.00  0.00           N
ATOM   3019 1HH2 ARG A 269     -49.120  34.590   5.810  1.00  0.00           H
ATOM   3020 2HH2 ARG A 269     -50.090  34.610   4.340  1.00  0.00           H
ATOM   3021  C   ARG A 269     -43.580  36.080   8.460  1.00  0.00           C
ATOM   3022  O   ARG A 269     -42.750  36.950   8.600  1.00  0.00           O
ATOM   3023  N   MET A 270     -44.500  35.810   9.400  1.00  0.00           N
ATOM   3024  H   MET A 270     -44.990  34.930   9.310  1.00  0.00           H
ATOM   3025  CA  MET A 270     -44.730  36.610  10.590  1.00  0.00           C
ATOM   3026  HA  MET A 270     -44.860  37.660  10.300  1.00  0.00           H
ATOM   3027  CB  MET A 270     -45.970  36.140  11.260  1.00  0.00           C
ATOM   3028  HB1 MET A 270     -45.760  35.260  11.870  1.00  0.00           H
ATOM   3029  HB2 MET A 270     -46.670  35.890  10.470  1.00  0.00           H
ATOM   3030  CG  MET A 270     -46.600  37.130  12.230  1.00  0.00           C
ATOM   3031  HG1 MET A 270     -45.870  37.210  13.030  1.00  0.00           H
ATOM   3032  HG2 MET A 270     -47.580  36.780  12.550  1.00  0.00           H
ATOM   3033  SD  MET A 270     -46.930  38.870  11.700  1.00  0.00           S
ATOM   3034  CE  MET A 270     -47.840  38.430  10.150  1.00  0.00           C
ATOM   3035  HE1 MET A 270     -48.670  37.730  10.290  1.00  0.00           H
ATOM   3036  HE2 MET A 270     -48.410  39.340  10.010  1.00  0.00           H
ATOM   3037  HE3 MET A 270     -47.150  38.160   9.360  1.00  0.00           H
ATOM   3038  C   MET A 270     -43.640  36.550  11.670  1.00  0.00           C
ATOM   3039  O   MET A 270     -43.400  37.540  12.390  1.00  0.00           O
ATOM   3040  N   MET A 271     -42.850  35.400  11.790  1.00  0.00           N
ATOM   3041  H   MET A 271     -43.010  34.590  11.210  1.00  0.00           H
ATOM   3042  CA  MET A 271     -41.790  35.210  12.720  1.00  0.00           C
ATOM   3043  HA  MET A 271     -42.180  35.510  13.690  1.00  0.00           H
ATOM   3044  CB  MET A 271     -41.330  33.740  12.730  1.00  0.00           C
ATOM   3045  HB1 MET A 271     -41.240  33.490  11.670  1.00  0.00           H
ATOM   3046  HB2 MET A 271     -42.120  33.110  13.150  1.00  0.00           H
ATOM   3047  CG  MET A 271     -39.960  33.540  13.430  1.00  0.00           C
ATOM   3048  HG1 MET A 271     -40.070  33.700  14.500  1.00  0.00           H
ATOM   3049  HG2 MET A 271     -39.210  34.230  13.050  1.00  0.00           H
ATOM   3050  SD  MET A 271     -39.300  31.850  13.120  1.00  0.00           S
ATOM   3051  CE  MET A 271     -38.690  31.790  11.420  1.00  0.00           C
ATOM   3052  HE1 MET A 271     -39.540  31.940  10.750  1.00  0.00           H
ATOM   3053  HE2 MET A 271     -37.960  32.560  11.180  1.00  0.00           H
ATOM   3054  HE3 MET A 271     -38.190  30.890  11.080  1.00  0.00           H
ATOM   3055  C   MET A 271     -40.600  36.060  12.380  1.00  0.00           C
ATOM   3056  O   MET A 271     -39.950  36.690  13.240  1.00  0.00           O
ATOM   3057  N   ASN A 272     -40.370  36.150  11.090  1.00  0.00           N
ATOM   3058  H   ASN A 272     -40.980  35.600  10.500  1.00  0.00           H
ATOM   3059  CA  ASN A 272     -39.470  37.150  10.510  1.00  0.00           C
ATOM   3060  HA  ASN A 272     -38.550  37.130  11.100  1.00  0.00           H
ATOM   3061  CB  ASN A 272     -39.120  36.720   9.060  1.00  0.00           C
ATOM   3062  HB1 ASN A 272     -38.480  37.440   8.550  1.00  0.00           H
ATOM   3063  HB2 ASN A 272     -39.990  36.580   8.430  1.00  0.00           H
ATOM   3064  CG  ASN A 272     -38.350  35.370   9.040  1.00  0.00           C
ATOM   3065  OD1 ASN A 272     -37.520  35.110   9.920  1.00  0.00           O
ATOM   3066  ND2 ASN A 272     -38.530  34.500   8.130  1.00  0.00           N
ATOM   3067 1HD2 ASN A 272     -39.230  34.550   7.400  1.00  0.00           H
ATOM   3068 2HD2 ASN A 272     -37.940  33.700   8.310  1.00  0.00           H
ATOM   3069  C   ASN A 272     -40.030  38.550  10.640  1.00  0.00           C
ATOM   3070  O   ASN A 272     -39.330  39.430  11.050  1.00  0.00           O
ATOM   3071  N   ALA A 273     -41.310  38.820  10.400  1.00  0.00           N
ATOM   3072  H   ALA A 273     -41.920  38.100  10.050  1.00  0.00           H
ATOM   3073  CA  ALA A 273     -41.950  40.150  10.670  1.00  0.00           C
ATOM   3074  HA  ALA A 273     -41.520  40.910  10.020  1.00  0.00           H
ATOM   3075  CB  ALA A 273     -43.410  40.140  10.290  1.00  0.00           C
ATOM   3076  HB1 ALA A 273     -43.750  41.170  10.240  1.00  0.00           H
ATOM   3077  HB2 ALA A 273     -43.390  39.640   9.320  1.00  0.00           H
ATOM   3078  HB3 ALA A 273     -43.910  39.650  11.120  1.00  0.00           H
ATOM   3079  C   ALA A 273     -41.580  40.720  12.130  1.00  0.00           C
ATOM   3080  O   ALA A 273     -41.210  41.830  12.300  1.00  0.00           O
ATOM   3081  N   ILE A 274     -41.600  39.850  13.140  1.00  0.00           N
ATOM   3082  H   ILE A 274     -41.860  38.920  12.840  1.00  0.00           H
ATOM   3083  CA  ILE A 274     -41.250  40.110  14.490  1.00  0.00           C
ATOM   3084  HA  ILE A 274     -41.620  41.100  14.750  1.00  0.00           H
ATOM   3085  CB  ILE A 274     -41.850  38.990  15.400  1.00  0.00           C
ATOM   3086  HB  ILE A 274     -41.600  38.000  15.000  1.00  0.00           H
ATOM   3087  CG2 ILE A 274     -41.300  39.120  16.810  1.00  0.00           C
ATOM   3088 1HG2 ILE A 274     -41.730  38.360  17.450  1.00  0.00           H
ATOM   3089 2HG2 ILE A 274     -40.220  39.170  16.960  1.00  0.00           H
ATOM   3090 3HG2 ILE A 274     -41.640  40.090  17.170  1.00  0.00           H
ATOM   3091  CG1 ILE A 274     -43.500  39.070  15.440  1.00  0.00           C
ATOM   3092 1HG1 ILE A 274     -43.770  39.360  14.430  1.00  0.00           H
ATOM   3093 2HG1 ILE A 274     -43.900  39.810  16.130  1.00  0.00           H
ATOM   3094  CD  ILE A 274     -44.290  37.800  15.640  1.00  0.00           C
ATOM   3095  HD1 ILE A 274     -45.300  38.030  15.300  1.00  0.00           H
ATOM   3096  HD2 ILE A 274     -43.800  37.100  14.970  1.00  0.00           H
ATOM   3097  HD3 ILE A 274     -44.310  37.490  16.680  1.00  0.00           H
ATOM   3098  C   ILE A 274     -39.860  40.290  14.690  1.00  0.00           C
ATOM   3099  O   ILE A 274     -39.490  41.350  15.270  1.00  0.00           O
ATOM   3100  N   LYS A 275     -38.930  39.540  14.130  1.00  0.00           N
ATOM   3101  H   LYS A 275     -39.180  38.630  13.760  1.00  0.00           H
ATOM   3102  CA  LYS A 275     -37.440  39.780  14.130  1.00  0.00           C
ATOM   3103  HA  LYS A 275     -37.100  39.890  15.160  1.00  0.00           H
ATOM   3104  CB  LYS A 275     -36.840  38.620  13.390  1.00  0.00           C
ATOM   3105  HB1 LYS A 275     -37.020  38.840  12.340  1.00  0.00           H
ATOM   3106  HB2 LYS A 275     -37.440  37.720  13.560  1.00  0.00           H
ATOM   3107  CG  LYS A 275     -35.300  38.410  13.580  1.00  0.00           C
ATOM   3108  HG1 LYS A 275     -35.070  38.190  14.620  1.00  0.00           H
ATOM   3109  HG2 LYS A 275     -34.920  39.410  13.350  1.00  0.00           H
ATOM   3110  CD  LYS A 275     -34.840  37.390  12.540  1.00  0.00           C
ATOM   3111  HD1 LYS A 275     -33.750  37.280  12.540  1.00  0.00           H
ATOM   3112  HD2 LYS A 275     -35.010  37.830  11.560  1.00  0.00           H
ATOM   3113  CE  LYS A 275     -35.510  36.010  12.560  1.00  0.00           C
ATOM   3114  HE1 LYS A 275     -35.090  35.410  11.750  1.00  0.00           H
ATOM   3115  HE2 LYS A 275     -36.570  36.110  12.320  1.00  0.00           H
ATOM   3116  NZ  LYS A 275     -35.230  35.270  13.840  1.00  0.00           N
ATOM   3117  HZ1 LYS A 275     -34.250  35.440  14.030  1.00  0.00           H
ATOM   3118  HZ2 LYS A 275     -35.820  35.530  14.620  1.00  0.00           H
ATOM   3119  HZ3 LYS A 275     -35.360  34.290  13.650  1.00  0.00           H
ATOM   3120  C   LYS A 275     -37.070  41.190  13.510  1.00  0.00           C
ATOM   3121  O   LYS A 275     -36.230  41.890  14.040  1.00  0.00           O
ATOM   3122  N   GLU A 276     -37.810  41.730  12.520  1.00  0.00           N
ATOM   3123  H   GLU A 276     -38.440  41.140  12.000  1.00  0.00           H
ATOM   3124  CA  GLU A 276     -37.570  43.010  11.970  1.00  0.00           C
ATOM   3125  HA  GLU A 276     -36.540  43.040  11.600  1.00  0.00           H
ATOM   3126  CB  GLU A 276     -38.450  43.110  10.660  1.00  0.00           C
ATOM   3127  HB1 GLU A 276     -38.340  44.160  10.380  1.00  0.00           H
ATOM   3128  HB2 GLU A 276     -39.470  42.840  10.900  1.00  0.00           H
ATOM   3129  CG  GLU A 276     -37.900  42.240   9.610  1.00  0.00           C
ATOM   3130  HG1 GLU A 276     -38.780  42.020   9.000  1.00  0.00           H
ATOM   3131  HG2 GLU A 276     -37.680  41.250  10.020  1.00  0.00           H
ATOM   3132  CD  GLU A 276     -36.790  42.870   8.810  1.00  0.00           C
ATOM   3133  OE1 GLU A 276     -35.650  42.310   8.840  1.00  0.00           O
ATOM   3134  OE2 GLU A 276     -37.030  43.850   7.990  1.00  0.00           O
ATOM   3135  C   GLU A 276     -37.950  44.230  12.860  1.00  0.00           C
ATOM   3136  O   GLU A 276     -37.290  45.280  12.860  1.00  0.00           O
ATOM   3137  N   SER A 277     -38.830  43.980  13.860  1.00  0.00           N
ATOM   3138  H   SER A 277     -39.290  43.090  13.910  1.00  0.00           H
ATOM   3139  CA  SER A 277     -39.110  44.900  14.990  1.00  0.00           C
ATOM   3140  HA  SER A 277     -38.980  45.870  14.500  1.00  0.00           H
ATOM   3141  CB  SER A 277     -40.500  44.630  15.600  1.00  0.00           C
ATOM   3142  HB1 SER A 277     -41.180  44.490  14.760  1.00  0.00           H
ATOM   3143  HB2 SER A 277     -40.810  45.560  16.080  1.00  0.00           H
ATOM   3144  OG  SER A 277     -40.480  43.430  16.410  1.00  0.00           O
ATOM   3145  HG  SER A 277     -40.210  42.720  15.830  1.00  0.00           H
ATOM   3146  C   SER A 277     -38.100  44.920  16.130  1.00  0.00           C
ATOM   3147  O   SER A 277     -37.880  45.970  16.810  1.00  0.00           O
ATOM   3148  N   TYR A 278     -37.380  43.890  16.440  1.00  0.00           N
ATOM   3149  H   TYR A 278     -37.550  43.060  15.890  1.00  0.00           H
ATOM   3150  CA  TYR A 278     -36.170  43.910  17.300  1.00  0.00           C
ATOM   3151  HA  TYR A 278     -36.310  44.560  18.170  1.00  0.00           H
ATOM   3152  CB  TYR A 278     -36.040  42.460  17.830  1.00  0.00           C
ATOM   3153  HB1 TYR A 278     -35.020  42.330  18.200  1.00  0.00           H
ATOM   3154  HB2 TYR A 278     -36.180  41.780  17.000  1.00  0.00           H
ATOM   3155  CG  TYR A 278     -37.150  42.140  18.880  1.00  0.00           C
ATOM   3156  CD1 TYR A 278     -36.870  42.610  20.160  1.00  0.00           C
ATOM   3157  HD1 TYR A 278     -35.920  43.050  20.410  1.00  0.00           H
ATOM   3158  CE1 TYR A 278     -37.890  42.580  21.110  1.00  0.00           C
ATOM   3159  HE1 TYR A 278     -37.750  42.960  22.110  1.00  0.00           H
ATOM   3160  CZ  TYR A 278     -39.110  42.000  20.810  1.00  0.00           C
ATOM   3161  OH  TYR A 278     -40.000  41.900  21.730  1.00  0.00           O
ATOM   3162  HH  TYR A 278     -40.490  41.090  21.890  1.00  0.00           H
ATOM   3163  CE2 TYR A 278     -39.360  41.550  19.480  1.00  0.00           C
ATOM   3164  HE2 TYR A 278     -40.330  41.140  19.270  1.00  0.00           H
ATOM   3165  CD2 TYR A 278     -38.390  41.580  18.520  1.00  0.00           C
ATOM   3166  HD2 TYR A 278     -38.710  41.190  17.560  1.00  0.00           H
ATOM   3167  C   TYR A 278     -34.910  44.420  16.660  1.00  0.00           C
ATOM   3168  O   TYR A 278     -34.090  45.020  17.330  1.00  0.00           O
ATOM   3169  N   ASP A 279     -34.680  44.170  15.380  1.00  0.00           N
ATOM   3170  H   ASP A 279     -35.410  43.740  14.830  1.00  0.00           H
ATOM   3171  CA  ASP A 279     -33.490  44.730  14.650  1.00  0.00           C
ATOM   3172  HA  ASP A 279     -32.620  44.530  15.270  1.00  0.00           H
ATOM   3173  CB  ASP A 279     -33.510  44.180  13.220  1.00  0.00           C
ATOM   3174  HB1 ASP A 279     -33.270  44.860  12.400  1.00  0.00           H
ATOM   3175  HB2 ASP A 279     -34.530  43.880  12.980  1.00  0.00           H
ATOM   3176  CG  ASP A 279     -32.660  42.970  13.050  1.00  0.00           C
ATOM   3177  OD1 ASP A 279     -32.050  42.480  14.030  1.00  0.00           O
ATOM   3178  OD2 ASP A 279     -32.580  42.430  11.890  1.00  0.00           O
ATOM   3179  C   ASP A 279     -33.580  46.290  14.600  1.00  0.00           C
ATOM   3180  O   ASP A 279     -32.610  47.000  14.470  1.00  0.00           O
ATOM   3181  N   TYR A 280     -34.810  46.780  14.700  1.00  0.00           N
ATOM   3182  H   TYR A 280     -35.600  46.150  14.770  1.00  0.00           H
ATOM   3183  CA  TYR A 280     -35.090  48.210  14.800  1.00  0.00           C
ATOM   3184  HA  TYR A 280     -34.660  48.650  13.900  1.00  0.00           H
ATOM   3185  CB  TYR A 280     -36.640  48.340  14.660  1.00  0.00           C
ATOM   3186  HB1 TYR A 280     -37.030  47.900  15.580  1.00  0.00           H
ATOM   3187  HB2 TYR A 280     -36.920  47.760  13.780  1.00  0.00           H
ATOM   3188  CG  TYR A 280     -37.110  49.750  14.450  1.00  0.00           C
ATOM   3189  CD1 TYR A 280     -37.740  50.520  15.470  1.00  0.00           C
ATOM   3190  HD1 TYR A 280     -38.040  50.140  16.440  1.00  0.00           H
ATOM   3191  CE1 TYR A 280     -38.250  51.780  15.170  1.00  0.00           C
ATOM   3192  HE1 TYR A 280     -38.850  52.270  15.920  1.00  0.00           H
ATOM   3193  CZ  TYR A 280     -38.050  52.370  13.920  1.00  0.00           C
ATOM   3194  OH  TYR A 280     -38.480  53.600  13.630  1.00  0.00           O
ATOM   3195  HH  TYR A 280     -38.260  53.820  12.730  1.00  0.00           H
ATOM   3196  CE2 TYR A 280     -37.350  51.630  12.930  1.00  0.00           C
ATOM   3197  HE2 TYR A 280     -37.240  52.040  11.940  1.00  0.00           H
ATOM   3198  CD2 TYR A 280     -36.970  50.350  13.190  1.00  0.00           C
ATOM   3199  HD2 TYR A 280     -36.390  49.800  12.470  1.00  0.00           H
ATOM   3200  C   TYR A 280     -34.590  48.820  16.160  1.00  0.00           C
ATOM   3201  O   TYR A 280     -34.640  50.020  16.350  1.00  0.00           O
ATOM   3202  N   ASN A 281     -34.010  48.080  17.140  1.00  0.00           N
ATOM   3203  H   ASN A 281     -33.810  47.110  16.940  1.00  0.00           H
ATOM   3204  CA  ASN A 281     -33.430  48.600  18.370  1.00  0.00           C
ATOM   3205  HA  ASN A 281     -34.150  49.260  18.860  1.00  0.00           H
ATOM   3206  CB  ASN A 281     -33.080  47.530  19.360  1.00  0.00           C
ATOM   3207  HB1 ASN A 281     -33.870  46.770  19.320  1.00  0.00           H
ATOM   3208  HB2 ASN A 281     -33.260  47.890  20.380  1.00  0.00           H
ATOM   3209  CG  ASN A 281     -31.700  46.880  19.140  1.00  0.00           C
ATOM   3210  OD1 ASN A 281     -30.640  47.460  19.500  1.00  0.00           O
ATOM   3211  ND2 ASN A 281     -31.570  45.730  18.500  1.00  0.00           N
ATOM   3212 1HD2 ASN A 281     -32.400  45.220  18.230  1.00  0.00           H
ATOM   3213 2HD2 ASN A 281     -30.680  45.270  18.550  1.00  0.00           H
ATOM   3214  C   ASN A 281     -32.230  49.600  18.130  1.00  0.00           C
ATOM   3215  O   ASN A 281     -31.720  49.590  17.000  1.00  0.00           O
ATOM   3216  N   PRO A 282     -31.730  50.420  19.090  1.00  0.00           N
ATOM   3217  CD  PRO A 282     -32.070  50.350  20.470  1.00  0.00           C
ATOM   3218  HD1 PRO A 282     -31.600  49.450  20.850  1.00  0.00           H
ATOM   3219  HD2 PRO A 282     -33.150  50.260  20.570  1.00  0.00           H
ATOM   3220  CG  PRO A 282     -31.580  51.620  21.160  1.00  0.00           C
ATOM   3221  HG1 PRO A 282     -31.210  51.340  22.150  1.00  0.00           H
ATOM   3222  HG2 PRO A 282     -32.340  52.400  21.150  1.00  0.00           H
ATOM   3223  CB  PRO A 282     -30.250  51.860  20.340  1.00  0.00           C
ATOM   3224  HB1 PRO A 282     -29.520  51.110  20.630  1.00  0.00           H
ATOM   3225  HB2 PRO A 282     -29.930  52.900  20.330  1.00  0.00           H
ATOM   3226  CA  PRO A 282     -30.660  51.430  18.900  1.00  0.00           C
ATOM   3227  HA  PRO A 282     -31.130  52.260  18.370  1.00  0.00           H
ATOM   3228  C   PRO A 282     -29.450  51.000  18.030  1.00  0.00           C
ATOM   3229  O   PRO A 282     -28.870  51.770  17.290  1.00  0.00           O
ATOM   3230  N   ASN A 283     -29.080  49.720  18.140  1.00  0.00           N
ATOM   3231  H   ASN A 283     -29.610  49.120  18.750  1.00  0.00           H
ATOM   3232  CA  ASN A 283     -27.880  49.140  17.490  1.00  0.00           C
ATOM   3233  HA  ASN A 283     -26.920  49.660  17.560  1.00  0.00           H
ATOM   3234  CB  ASN A 283     -27.520  47.780  18.060  1.00  0.00           C
ATOM   3235  HB1 ASN A 283     -26.720  47.400  17.420  1.00  0.00           H
ATOM   3236  HB2 ASN A 283     -28.320  47.050  18.090  1.00  0.00           H
ATOM   3237  CG  ASN A 283     -26.950  47.880  19.460  1.00  0.00           C
ATOM   3238  OD1 ASN A 283     -27.480  48.590  20.310  1.00  0.00           O
ATOM   3239  ND2 ASN A 283     -25.760  47.330  19.780  1.00  0.00           N
ATOM   3240 1HD2 ASN A 283     -25.290  46.630  19.220  1.00  0.00           H
ATOM   3241 2HD2 ASN A 283     -25.430  47.460  20.720  1.00  0.00           H
ATOM   3242  C   ASN A 283     -28.100  48.970  15.980  1.00  0.00           C
ATOM   3243  O   ASN A 283     -27.040  48.580  15.330  1.00  0.00           O
ATOM   3244  N   LYS A 284     -29.240  49.340  15.360  1.00  0.00           N
ATOM   3245  H   LYS A 284     -29.990  49.660  15.950  1.00  0.00           H
ATOM   3246  CA  LYS A 284     -29.520  49.280  13.910  1.00  0.00           C
ATOM   3247  HA  LYS A 284     -29.500  48.220  13.660  1.00  0.00           H
ATOM   3248  CB  LYS A 284     -30.980  49.690  13.510  1.00  0.00           C
ATOM   3249  HB1 LYS A 284     -31.640  49.240  14.250  1.00  0.00           H
ATOM   3250  HB2 LYS A 284     -31.190  49.340  12.500  1.00  0.00           H
ATOM   3251  CG  LYS A 284     -31.300  51.250  13.620  1.00  0.00           C
ATOM   3252  HG1 LYS A 284     -30.790  51.770  12.800  1.00  0.00           H
ATOM   3253  HG2 LYS A 284     -30.980  51.820  14.490  1.00  0.00           H
ATOM   3254  CD  LYS A 284     -32.770  51.530  13.520  1.00  0.00           C
ATOM   3255  HD1 LYS A 284     -33.350  50.610  13.590  1.00  0.00           H
ATOM   3256  HD2 LYS A 284     -33.000  52.130  12.640  1.00  0.00           H
ATOM   3257  CE  LYS A 284     -33.220  52.360  14.770  1.00  0.00           C
ATOM   3258  HE1 LYS A 284     -32.960  53.420  14.800  1.00  0.00           H
ATOM   3259  HE2 LYS A 284     -32.710  51.980  15.650  1.00  0.00           H
ATOM   3260  NZ  LYS A 284     -34.710  52.420  15.010  1.00  0.00           N
ATOM   3261  HZ1 LYS A 284     -35.100  52.890  14.210  1.00  0.00           H
ATOM   3262  HZ2 LYS A 284     -35.050  51.480  15.150  1.00  0.00           H
ATOM   3263  HZ3 LYS A 284     -35.010  52.900  15.840  1.00  0.00           H
ATOM   3264  C   LYS A 284     -28.520  50.010  13.030  1.00  0.00           C
ATOM   3265  O   LYS A 284     -27.720  50.900  13.370  1.00  0.00           O
ATOM   3266  N   THR A 285     -28.460  49.570  11.750  1.00  0.00           N
ATOM   3267  H   THR A 285     -28.920  48.680  11.590  1.00  0.00           H
ATOM   3268  CA  THR A 285     -28.070  50.310  10.580  1.00  0.00           C
ATOM   3269  HA  THR A 285     -27.460  51.130  10.960  1.00  0.00           H
ATOM   3270  CB  THR A 285     -27.310  49.550   9.530  1.00  0.00           C
ATOM   3271  HB  THR A 285     -27.140  50.140   8.630  1.00  0.00           H
ATOM   3272  CG2 THR A 285     -25.970  48.950   9.980  1.00  0.00           C
ATOM   3273 1HG2 THR A 285     -25.490  48.440   9.140  1.00  0.00           H
ATOM   3274 2HG2 THR A 285     -25.450  49.790  10.430  1.00  0.00           H
ATOM   3275 3HG2 THR A 285     -26.010  48.170  10.750  1.00  0.00           H
ATOM   3276  OG1 THR A 285     -27.980  48.380   9.070  1.00  0.00           O
ATOM   3277  HG1 THR A 285     -27.550  48.050   8.280  1.00  0.00           H
ATOM   3278  C   THR A 285     -29.320  51.040   9.960  1.00  0.00           C
ATOM   3279  O   THR A 285     -30.440  50.680  10.270  1.00  0.00           O
ATOM   3280  N   ASN A 286     -29.160  52.040   9.110  1.00  0.00           N
ATOM   3281  H   ASN A 286     -28.200  52.310   8.980  1.00  0.00           H
ATOM   3282  CA  ASN A 286     -30.170  52.910   8.620  1.00  0.00           C
ATOM   3283  HA  ASN A 286     -30.850  53.040   9.460  1.00  0.00           H
ATOM   3284  CB  ASN A 286     -29.560  54.280   8.270  1.00  0.00           C
ATOM   3285  HB1 ASN A 286     -30.280  54.960   7.830  1.00  0.00           H
ATOM   3286  HB2 ASN A 286     -28.850  54.100   7.460  1.00  0.00           H
ATOM   3287  CG  ASN A 286     -29.000  54.990   9.500  1.00  0.00           C
ATOM   3288  OD1 ASN A 286     -27.800  55.090   9.710  1.00  0.00           O
ATOM   3289  ND2 ASN A 286     -29.840  55.460  10.320  1.00  0.00           N
ATOM   3290 1HD2 ASN A 286     -30.790  55.500   9.970  1.00  0.00           H
ATOM   3291 2HD2 ASN A 286     -29.510  56.220  10.900  1.00  0.00           H
ATOM   3292  C   ASN A 286     -30.970  52.210   7.450  1.00  0.00           C
ATOM   3293  O   ASN A 286     -31.560  52.870   6.530  1.00  0.00           O
ATOM   3294  N   ARG A 287     -30.960  50.880   7.400  1.00  0.00           N
ATOM   3295  H   ARG A 287     -30.530  50.370   8.150  1.00  0.00           H
ATOM   3296  CA  ARG A 287     -31.580  50.190   6.260  1.00  0.00           C
ATOM   3297  HA  ARG A 287     -31.240  50.650   5.330  1.00  0.00           H
ATOM   3298  CB  ARG A 287     -30.990  48.710   6.100  1.00  0.00           C
ATOM   3299  HB1 ARG A 287     -29.920  48.860   5.920  1.00  0.00           H
ATOM   3300  HB2 ARG A 287     -31.460  48.230   5.240  1.00  0.00           H
ATOM   3301  CG  ARG A 287     -31.090  47.780   7.340  1.00  0.00           C
ATOM   3302  HG1 ARG A 287     -30.690  48.380   8.160  1.00  0.00           H
ATOM   3303  HG2 ARG A 287     -30.450  46.910   7.260  1.00  0.00           H
ATOM   3304  CD  ARG A 287     -32.540  47.460   7.750  1.00  0.00           C
ATOM   3305  HD1 ARG A 287     -33.180  47.430   6.870  1.00  0.00           H
ATOM   3306  HD2 ARG A 287     -32.850  48.270   8.420  1.00  0.00           H
ATOM   3307  NE  ARG A 287     -32.600  46.150   8.430  1.00  0.00           N
ATOM   3308  HE  ARG A 287     -31.780  45.740   8.860  1.00  0.00           H
ATOM   3309  CZ  ARG A 287     -33.660  45.280   8.300  1.00  0.00           C
ATOM   3310  NH1 ARG A 287     -34.860  45.640   7.930  1.00  0.00           N
ATOM   3311 1HH1 ARG A 287     -35.050  46.590   7.640  1.00  0.00           H
ATOM   3312 2HH1 ARG A 287     -35.620  44.980   8.000  1.00  0.00           H
ATOM   3313  NH2 ARG A 287     -33.560  44.090   8.740  1.00  0.00           N
ATOM   3314 1HH2 ARG A 287     -32.700  43.840   9.210  1.00  0.00           H
ATOM   3315 2HH2 ARG A 287     -34.260  43.370   8.640  1.00  0.00           H
ATOM   3316  C   ARG A 287     -33.130  50.330   6.300  1.00  0.00           C
ATOM   3317  O   ARG A 287     -33.660  50.620   7.360  1.00  0.00           O
ATOM   3318  N   PRO A 288     -33.870  50.090   5.200  1.00  0.00           N
ATOM   3319  CD  PRO A 288     -33.360  49.990   3.800  1.00  0.00           C
ATOM   3320  HD1 PRO A 288     -33.120  48.930   3.700  1.00  0.00           H
ATOM   3321  HD2 PRO A 288     -32.530  50.660   3.560  1.00  0.00           H
ATOM   3322  CG  PRO A 288     -34.600  50.180   2.910  1.00  0.00           C
ATOM   3323  HG1 PRO A 288     -34.550  49.740   1.920  1.00  0.00           H
ATOM   3324  HG2 PRO A 288     -34.690  51.250   2.720  1.00  0.00           H
ATOM   3325  CB  PRO A 288     -35.740  49.770   3.790  1.00  0.00           C
ATOM   3326  HB1 PRO A 288     -35.890  48.690   3.730  1.00  0.00           H
ATOM   3327  HB2 PRO A 288     -36.640  50.290   3.460  1.00  0.00           H
ATOM   3328  CA  PRO A 288     -35.320  50.210   5.210  1.00  0.00           C
ATOM   3329  HA  PRO A 288     -35.670  51.200   5.490  1.00  0.00           H
ATOM   3330  C   PRO A 288     -35.980  49.230   6.250  1.00  0.00           C
ATOM   3331  O   PRO A 288     -35.620  48.060   6.390  1.00  0.00           O
ATOM   3332  N   PHE A 289     -37.120  49.650   6.770  1.00  0.00           N
ATOM   3333  H   PHE A 289     -37.430  50.590   6.530  1.00  0.00           H
ATOM   3334  CA  PHE A 289     -38.090  48.870   7.560  1.00  0.00           C
ATOM   3335  HA  PHE A 289     -37.890  47.800   7.470  1.00  0.00           H
ATOM   3336  CB  PHE A 289     -38.000  49.350   9.010  1.00  0.00           C
ATOM   3337  HB1 PHE A 289     -38.790  48.840   9.550  1.00  0.00           H
ATOM   3338  HB2 PHE A 289     -38.250  50.410   9.060  1.00  0.00           H
ATOM   3339  CG  PHE A 289     -36.710  48.910   9.740  1.00  0.00           C
ATOM   3340  CD1 PHE A 289     -35.650  49.860   9.880  1.00  0.00           C
ATOM   3341  HD1 PHE A 289     -35.750  50.850   9.450  1.00  0.00           H
ATOM   3342  CE1 PHE A 289     -34.490  49.390  10.580  1.00  0.00           C
ATOM   3343  HE1 PHE A 289     -33.660  50.050  10.760  1.00  0.00           H
ATOM   3344  CZ  PHE A 289     -34.460  48.060  10.970  1.00  0.00           C
ATOM   3345  HZ  PHE A 289     -33.530  47.680  11.360  1.00  0.00           H
ATOM   3346  CE2 PHE A 289     -35.500  47.140  10.780  1.00  0.00           C
ATOM   3347  HE2 PHE A 289     -35.310  46.100  11.000  1.00  0.00           H
ATOM   3348  CD2 PHE A 289     -36.710  47.570  10.200  1.00  0.00           C
ATOM   3349  HD2 PHE A 289     -37.460  46.870   9.860  1.00  0.00           H
ATOM   3350  C   PHE A 289     -39.540  49.110   7.120  1.00  0.00           C
ATOM   3351  O   PHE A 289     -40.120  50.090   7.390  1.00  0.00           O
ATOM   3352  N   ILE A 290     -40.080  48.050   6.500  1.00  0.00           N
ATOM   3353  H   ILE A 290     -39.520  47.270   6.190  1.00  0.00           H
ATOM   3354  CA  ILE A 290     -41.450  48.120   6.000  1.00  0.00           C
ATOM   3355  HA  ILE A 290     -41.980  48.950   6.470  1.00  0.00           H
ATOM   3356  CB  ILE A 290     -41.530  48.420   4.520  1.00  0.00           C
ATOM   3357  HB  ILE A 290     -40.980  47.660   3.970  1.00  0.00           H
ATOM   3358  CG2 ILE A 290     -42.970  48.360   4.080  1.00  0.00           C
ATOM   3359 1HG2 ILE A 290     -43.200  48.770   3.100  1.00  0.00           H
ATOM   3360 2HG2 ILE A 290     -43.250  47.310   3.980  1.00  0.00           H
ATOM   3361 3HG2 ILE A 290     -43.640  48.890   4.750  1.00  0.00           H
ATOM   3362  CG1 ILE A 290     -40.760  49.740   4.150  1.00  0.00           C
ATOM   3363 1HG1 ILE A 290     -39.780  49.830   4.610  1.00  0.00           H
ATOM   3364 2HG1 ILE A 290     -41.310  50.590   4.540  1.00  0.00           H
ATOM   3365  CD  ILE A 290     -40.760  50.180   2.650  1.00  0.00           C
ATOM   3366  HD1 ILE A 290     -40.050  49.650   2.010  1.00  0.00           H
ATOM   3367  HD2 ILE A 290     -41.720  50.070   2.140  1.00  0.00           H
ATOM   3368  HD3 ILE A 290     -40.470  51.220   2.500  1.00  0.00           H
ATOM   3369  C   ILE A 290     -42.190  46.870   6.310  1.00  0.00           C
ATOM   3370  O   ILE A 290     -41.710  45.760   6.120  1.00  0.00           O
ATOM   3371  N   SER A 291     -43.300  46.970   7.050  1.00  0.00           N
ATOM   3372  H   SER A 291     -43.610  47.920   7.210  1.00  0.00           H
ATOM   3373  CA  SER A 291     -44.070  45.860   7.610  1.00  0.00           C
ATOM   3374  HA  SER A 291     -43.340  45.290   8.190  1.00  0.00           H
ATOM   3375  CB  SER A 291     -44.940  46.430   8.780  1.00  0.00           C
ATOM   3376  HB1 SER A 291     -44.300  46.750   9.610  1.00  0.00           H
ATOM   3377  HB2 SER A 291     -45.700  45.720   9.110  1.00  0.00           H
ATOM   3378  OG  SER A 291     -45.690  47.580   8.360  1.00  0.00           O
ATOM   3379  HG  SER A 291     -45.080  48.300   8.510  1.00  0.00           H
ATOM   3380  C   SER A 291     -44.820  44.960   6.660  1.00  0.00           C
ATOM   3381  O   SER A 291     -45.130  45.360   5.500  1.00  0.00           O
ATOM   3382  N   GLN A 292     -45.150  43.770   7.150  1.00  0.00           N
ATOM   3383  H   GLN A 292     -44.900  43.560   8.110  1.00  0.00           H
ATOM   3384  CA  GLN A 292     -46.110  42.880   6.420  1.00  0.00           C
ATOM   3385  HA  GLN A 292     -45.750  42.700   5.400  1.00  0.00           H
ATOM   3386  CB  GLN A 292     -46.160  41.530   7.160  1.00  0.00           C
ATOM   3387  HB1 GLN A 292     -47.160  41.100   7.090  1.00  0.00           H
ATOM   3388  HB2 GLN A 292     -46.060  41.660   8.240  1.00  0.00           H
ATOM   3389  CG  GLN A 292     -45.140  40.550   6.690  1.00  0.00           C
ATOM   3390  HG1 GLN A 292     -45.190  39.680   7.350  1.00  0.00           H
ATOM   3391  HG2 GLN A 292     -44.190  40.990   6.980  1.00  0.00           H
ATOM   3392  CD  GLN A 292     -45.230  40.150   5.210  1.00  0.00           C
ATOM   3393  OE1 GLN A 292     -46.320  40.080   4.640  1.00  0.00           O
ATOM   3394  NE2 GLN A 292     -44.070  40.060   4.590  1.00  0.00           N
ATOM   3395 1HE2 GLN A 292     -43.240  40.120   5.160  1.00  0.00           H
ATOM   3396 2HE2 GLN A 292     -43.950  39.640   3.680  1.00  0.00           H
ATOM   3397  C   GLN A 292     -47.600  43.310   6.430  1.00  0.00           C
ATOM   3398  O   GLN A 292     -48.180  43.710   7.440  1.00  0.00           O
ATOM   3399  N   LYS A 293     -48.190  43.310   5.240  1.00  0.00           N
ATOM   3400  H   LYS A 293     -47.610  43.300   4.410  1.00  0.00           H
ATOM   3401  CA  LYS A 293     -49.650  43.230   5.050  1.00  0.00           C
ATOM   3402  HA  LYS A 293     -50.130  43.490   6.000  1.00  0.00           H
ATOM   3403  CB  LYS A 293     -50.270  44.280   4.090  1.00  0.00           C
ATOM   3404  HB1 LYS A 293     -49.960  44.170   3.050  1.00  0.00           H
ATOM   3405  HB2 LYS A 293     -49.930  45.250   4.440  1.00  0.00           H
ATOM   3406  CG  LYS A 293     -51.820  44.160   4.110  1.00  0.00           C
ATOM   3407  HG1 LYS A 293     -52.240  44.080   5.120  1.00  0.00           H
ATOM   3408  HG2 LYS A 293     -52.020  43.260   3.540  1.00  0.00           H
ATOM   3409  CD  LYS A 293     -52.400  45.470   3.500  1.00  0.00           C
ATOM   3410  HD1 LYS A 293     -52.130  45.490   2.440  1.00  0.00           H
ATOM   3411  HD2 LYS A 293     -51.900  46.280   4.030  1.00  0.00           H
ATOM   3412  CE  LYS A 293     -53.880  45.560   3.580  1.00  0.00           C
ATOM   3413  HE1 LYS A 293     -54.170  45.090   4.520  1.00  0.00           H
ATOM   3414  HE2 LYS A 293     -54.410  44.960   2.840  1.00  0.00           H
ATOM   3415  NZ  LYS A 293     -54.350  47.010   3.580  1.00  0.00           N
ATOM   3416  HZ1 LYS A 293     -55.340  46.970   3.750  1.00  0.00           H
ATOM   3417  HZ2 LYS A 293     -53.940  47.580   4.310  1.00  0.00           H
ATOM   3418  HZ3 LYS A 293     -54.170  47.470   2.700  1.00  0.00           H
ATOM   3419  C   LYS A 293     -50.080  41.790   4.730  1.00  0.00           C
ATOM   3420  O   LYS A 293     -49.860  41.270   3.610  1.00  0.00           O
ATOM   3421  N   ILE A 294     -50.710  41.070   5.710  1.00  0.00           N
ATOM   3422  H   ILE A 294     -51.000  41.500   6.580  1.00  0.00           H
ATOM   3423  CA  ILE A 294     -51.350  39.800   5.420  1.00  0.00           C
ATOM   3424  HA  ILE A 294     -50.780  39.240   4.680  1.00  0.00           H
ATOM   3425  CB  ILE A 294     -51.420  38.900   6.690  1.00  0.00           C
ATOM   3426  HB  ILE A 294     -52.210  39.330   7.310  1.00  0.00           H
ATOM   3427  CG2 ILE A 294     -51.650  37.420   6.270  1.00  0.00           C
ATOM   3428 1HG2 ILE A 294     -50.850  36.940   5.700  1.00  0.00           H
ATOM   3429 2HG2 ILE A 294     -51.620  36.790   7.150  1.00  0.00           H
ATOM   3430 3HG2 ILE A 294     -52.560  37.320   5.680  1.00  0.00           H
ATOM   3431  CG1 ILE A 294     -50.220  38.890   7.550  1.00  0.00           C
ATOM   3432 1HG1 ILE A 294     -50.410  38.250   8.410  1.00  0.00           H
ATOM   3433 2HG1 ILE A 294     -50.030  39.860   8.010  1.00  0.00           H
ATOM   3434  CD  ILE A 294     -48.880  38.430   6.880  1.00  0.00           C
ATOM   3435  HD1 ILE A 294     -48.670  38.980   5.970  1.00  0.00           H
ATOM   3436  HD2 ILE A 294     -48.040  38.430   7.580  1.00  0.00           H
ATOM   3437  HD3 ILE A 294     -49.020  37.400   6.550  1.00  0.00           H
ATOM   3438  C   ILE A 294     -52.780  39.920   4.790  1.00  0.00           C
ATOM   3439  O   ILE A 294     -53.710  40.300   5.550  1.00  0.00           O
ATOM   3440  N   HIS A 295     -53.030  39.500   3.560  1.00  0.00           N
ATOM   3441  H   HIS A 295     -52.250  39.170   3.020  1.00  0.00           H
ATOM   3442  CA  HIS A 295     -54.320  39.760   2.910  1.00  0.00           C
ATOM   3443  HA  HIS A 295     -54.710  40.740   3.190  1.00  0.00           H
ATOM   3444  CB  HIS A 295     -54.050  39.830   1.420  1.00  0.00           C
ATOM   3445  HB1 HIS A 295     -54.970  39.550   0.900  1.00  0.00           H
ATOM   3446  HB2 HIS A 295     -53.310  39.050   1.210  1.00  0.00           H
ATOM   3447  CG  HIS A 295     -53.650  41.150   0.800  1.00  0.00           C
ATOM   3448  ND1 HIS A 295     -54.330  41.820  -0.230  1.00  0.00           N
ATOM   3449  CE1 HIS A 295     -53.530  42.780  -0.650  1.00  0.00           C
ATOM   3450  HE1 HIS A 295     -53.830  43.580  -1.320  1.00  0.00           H
ATOM   3451  NE2 HIS A 295     -52.310  42.690  -0.010  1.00  0.00           N
ATOM   3452  HE2 HIS A 295     -51.570  43.380   0.000  1.00  0.00           H
ATOM   3453  CD2 HIS A 295     -52.370  41.660   0.910  1.00  0.00           C
ATOM   3454  HD2 HIS A 295     -51.610  41.290   1.570  1.00  0.00           H
ATOM   3455  C   HIS A 295     -55.370  38.680   3.200  1.00  0.00           C
ATOM   3456  O   HIS A 295     -56.550  38.940   2.870  1.00  0.00           O
ATOM   3457  N   PHE A 296     -54.920  37.490   3.510  1.00  0.00           N
ATOM   3458  H   PHE A 296     -53.910  37.490   3.610  1.00  0.00           H
ATOM   3459  CA  PHE A 296     -55.660  36.250   3.670  1.00  0.00           C
ATOM   3460  HA  PHE A 296     -56.700  36.500   3.480  1.00  0.00           H
ATOM   3461  CB  PHE A 296     -55.140  35.390   2.500  1.00  0.00           C
ATOM   3462  HB1 PHE A 296     -55.190  34.340   2.770  1.00  0.00           H
ATOM   3463  HB2 PHE A 296     -54.080  35.520   2.290  1.00  0.00           H
ATOM   3464  CG  PHE A 296     -55.850  35.490   1.160  1.00  0.00           C
ATOM   3465  CD1 PHE A 296     -56.880  34.590   0.790  1.00  0.00           C
ATOM   3466  HD1 PHE A 296     -57.180  33.810   1.480  1.00  0.00           H
ATOM   3467  CE1 PHE A 296     -57.500  34.650  -0.470  1.00  0.00           C
ATOM   3468  HE1 PHE A 296     -58.250  33.940  -0.770  1.00  0.00           H
ATOM   3469  CZ  PHE A 296     -57.060  35.660  -1.360  1.00  0.00           C
ATOM   3470  HZ  PHE A 296     -57.470  35.600  -2.360  1.00  0.00           H
ATOM   3471  CE2 PHE A 296     -56.090  36.620  -1.040  1.00  0.00           C
ATOM   3472  HE2 PHE A 296     -55.970  37.500  -1.650  1.00  0.00           H
ATOM   3473  CD2 PHE A 296     -55.450  36.460   0.160  1.00  0.00           C
ATOM   3474  HD2 PHE A 296     -54.690  37.180   0.400  1.00  0.00           H
ATOM   3475  C   PHE A 296     -55.410  35.630   4.990  1.00  0.00           C
ATOM   3476  O   PHE A 296     -54.240  35.350   5.310  1.00  0.00           O
ATOM   3477  N   PRO A 297     -56.420  35.290   5.820  1.00  0.00           N
ATOM   3478  CD  PRO A 297     -57.790  35.690   5.640  1.00  0.00           C
ATOM   3479  HD1 PRO A 297     -58.120  35.470   4.620  1.00  0.00           H
ATOM   3480  HD2 PRO A 297     -57.890  36.760   5.840  1.00  0.00           H
ATOM   3481  CG  PRO A 297     -58.700  34.900   6.620  1.00  0.00           C
ATOM   3482  HG1 PRO A 297     -59.040  33.970   6.160  1.00  0.00           H
ATOM   3483  HG2 PRO A 297     -59.480  35.580   6.970  1.00  0.00           H
ATOM   3484  CB  PRO A 297     -57.750  34.610   7.690  1.00  0.00           C
ATOM   3485  HB1 PRO A 297     -57.960  33.680   8.220  1.00  0.00           H
ATOM   3486  HB2 PRO A 297     -57.810  35.340   8.510  1.00  0.00           H
ATOM   3487  CA  PRO A 297     -56.410  34.490   7.010  1.00  0.00           C
ATOM   3488  HA  PRO A 297     -55.690  34.840   7.760  1.00  0.00           H
ATOM   3489  C   PRO A 297     -56.040  33.000   6.660  1.00  0.00           C
ATOM   3490  O   PRO A 297     -56.260  32.570   5.530  1.00  0.00           O
ATOM   3491  N   ASP A 298     -55.610  32.180   7.630  1.00  0.00           N
ATOM   3492  H   ASP A 298     -55.480  32.510   8.570  1.00  0.00           H
ATOM   3493  CA  ASP A 298     -55.470  30.720   7.440  1.00  0.00           C
ATOM   3494  HA  ASP A 298     -55.070  30.490   6.450  1.00  0.00           H
ATOM   3495  CB  ASP A 298     -54.500  30.070   8.460  1.00  0.00           C
ATOM   3496  HB1 ASP A 298     -54.340  29.020   8.190  1.00  0.00           H
ATOM   3497  HB2 ASP A 298     -54.960  30.240   9.430  1.00  0.00           H
ATOM   3498  CG  ASP A 298     -53.160  30.720   8.300  1.00  0.00           C
ATOM   3499  OD1 ASP A 298     -52.810  31.630   9.070  1.00  0.00           O
ATOM   3500  OD2 ASP A 298     -52.310  30.320   7.450  1.00  0.00           O
ATOM   3501  C   ASP A 298     -56.880  30.110   7.500  1.00  0.00           C
ATOM   3502  O   ASP A 298     -57.150  29.240   6.640  1.00  0.00           O
ATOM   3503  N   PHE A 299     -57.770  30.610   8.360  1.00  0.00           N
ATOM   3504  H   PHE A 299     -57.450  31.340   8.990  1.00  0.00           H
ATOM   3505  CA  PHE A 299     -59.130  30.030   8.470  1.00  0.00           C
ATOM   3506  HA  PHE A 299     -59.400  29.470   7.570  1.00  0.00           H
ATOM   3507  CB  PHE A 299     -59.320  29.100   9.670  1.00  0.00           C
ATOM   3508  HB1 PHE A 299     -59.360  29.710  10.570  1.00  0.00           H
ATOM   3509  HB2 PHE A 299     -58.480  28.410   9.760  1.00  0.00           H
ATOM   3510  CG  PHE A 299     -60.640  28.330   9.490  1.00  0.00           C
ATOM   3511  CD1 PHE A 299     -60.780  27.200   8.700  1.00  0.00           C
ATOM   3512  HD1 PHE A 299     -59.920  26.770   8.200  1.00  0.00           H
ATOM   3513  CE1 PHE A 299     -62.040  26.650   8.510  1.00  0.00           C
ATOM   3514  HE1 PHE A 299     -62.260  25.830   7.840  1.00  0.00           H
ATOM   3515  CZ  PHE A 299     -63.190  27.250   9.110  1.00  0.00           C
ATOM   3516  HZ  PHE A 299     -64.180  26.820   9.010  1.00  0.00           H
ATOM   3517  CE2 PHE A 299     -63.020  28.310  10.000  1.00  0.00           C
ATOM   3518  HE2 PHE A 299     -63.840  28.770  10.530  1.00  0.00           H
ATOM   3519  CD2 PHE A 299     -61.770  28.900  10.100  1.00  0.00           C
ATOM   3520  HD2 PHE A 299     -61.620  29.780  10.710  1.00  0.00           H
ATOM   3521  C   PHE A 299     -60.140  31.180   8.620  1.00  0.00           C
ATOM   3522  O   PHE A 299     -59.830  32.230   9.220  1.00  0.00           O
ATOM   3523  N   SER A 300     -61.340  30.990   8.120  1.00  0.00           N
ATOM   3524  H   SER A 300     -61.560  30.280   7.430  1.00  0.00           H
ATOM   3525  CA  SER A 300     -62.440  31.940   8.300  1.00  0.00           C
ATOM   3526  HA  SER A 300     -62.420  32.390   9.290  1.00  0.00           H
ATOM   3527  CB  SER A 300     -62.360  33.080   7.240  1.00  0.00           C
ATOM   3528  HB1 SER A 300     -62.510  32.550   6.290  1.00  0.00           H
ATOM   3529  HB2 SER A 300     -61.450  33.680   7.340  1.00  0.00           H
ATOM   3530  OG  SER A 300     -63.470  33.950   7.350  1.00  0.00           O
ATOM   3531  HG  SER A 300     -64.010  33.800   6.580  1.00  0.00           H
ATOM   3532  C   SER A 300     -63.770  31.290   8.170  1.00  0.00           C
ATOM   3533  O   SER A 300     -63.950  30.230   7.540  1.00  0.00           O
ATOM   3534  N   THR A 301     -64.840  31.890   8.730  1.00  0.00           N
ATOM   3535  H   THR A 301     -64.560  32.790   9.100  1.00  0.00           H
ATOM   3536  CA  THR A 301     -66.220  31.500   8.740  1.00  0.00           C
ATOM   3537  HA  THR A 301     -66.520  31.080   7.770  1.00  0.00           H
ATOM   3538  CB  THR A 301     -66.530  30.460   9.800  1.00  0.00           C
ATOM   3539  HB  THR A 301     -65.900  29.580   9.660  1.00  0.00           H
ATOM   3540  CG2 THR A 301     -66.340  31.000  11.220  1.00  0.00           C
ATOM   3541 1HG2 THR A 301     -65.320  31.370  11.360  1.00  0.00           H
ATOM   3542 2HG2 THR A 301     -67.040  31.810  11.430  1.00  0.00           H
ATOM   3543 3HG2 THR A 301     -66.410  30.230  11.990  1.00  0.00           H
ATOM   3544  OG1 THR A 301     -67.860  30.030   9.700  1.00  0.00           O
ATOM   3545  HG1 THR A 301     -67.790  29.410   8.960  1.00  0.00           H
ATOM   3546  C   THR A 301     -67.200  32.750   8.880  1.00  0.00           C
ATOM   3547  O   THR A 301     -66.790  33.800   9.390  1.00  0.00           O
ATOM   3548  N   ARG A 302     -68.480  32.600   8.600  1.00  0.00           N
ATOM   3549  H   ARG A 302     -68.670  31.700   8.160  1.00  0.00           H
ATOM   3550  CA  ARG A 302     -69.590  33.540   8.940  1.00  0.00           C
ATOM   3551  HA  ARG A 302     -69.420  34.060   9.880  1.00  0.00           H
ATOM   3552  CB  ARG A 302     -69.770  34.510   7.720  1.00  0.00           C
ATOM   3553  HB1 ARG A 302     -70.480  34.160   6.970  1.00  0.00           H
ATOM   3554  HB2 ARG A 302     -68.800  34.570   7.240  1.00  0.00           H
ATOM   3555  CG  ARG A 302     -70.240  35.960   8.130  1.00  0.00           C
ATOM   3556  HG1 ARG A 302     -69.470  36.240   8.850  1.00  0.00           H
ATOM   3557  HG2 ARG A 302     -71.270  35.910   8.490  1.00  0.00           H
ATOM   3558  CD  ARG A 302     -70.180  36.810   6.930  1.00  0.00           C
ATOM   3559  HD1 ARG A 302     -70.940  36.430   6.240  1.00  0.00           H
ATOM   3560  HD2 ARG A 302     -69.200  36.800   6.450  1.00  0.00           H
ATOM   3561  NE  ARG A 302     -70.410  38.220   7.150  1.00  0.00           N
ATOM   3562  HE  ARG A 302     -69.680  38.710   7.650  1.00  0.00           H
ATOM   3563  CZ  ARG A 302     -71.420  38.970   6.830  1.00  0.00           C
ATOM   3564  NH1 ARG A 302     -72.600  38.400   6.590  1.00  0.00           N
ATOM   3565 1HH1 ARG A 302     -72.580  37.390   6.660  1.00  0.00           H
ATOM   3566 2HH1 ARG A 302     -73.410  38.910   6.270  1.00  0.00           H
ATOM   3567  NH2 ARG A 302     -71.370  40.240   6.850  1.00  0.00           N
ATOM   3568 1HH2 ARG A 302     -70.460  40.660   7.020  1.00  0.00           H
ATOM   3569 2HH2 ARG A 302     -72.240  40.700   7.060  1.00  0.00           H
ATOM   3570  C   ARG A 302     -70.860  32.770   9.230  1.00  0.00           C
ATOM   3571  O   ARG A 302     -71.990  33.360   9.150  1.00  0.00           O
ATOM   3572  N   ASP A 303     -70.780  31.490   9.700  1.00  0.00           N
ATOM   3573  H   ASP A 303     -69.900  31.000   9.590  1.00  0.00           H
ATOM   3574  CA  ASP A 303     -71.950  30.540   9.760  1.00  0.00           C
ATOM   3575  HA  ASP A 303     -72.800  30.860   9.160  1.00  0.00           H
ATOM   3576  CB  ASP A 303     -71.370  29.190   9.120  1.00  0.00           C
ATOM   3577  HB1 ASP A 303     -72.240  28.540   9.090  1.00  0.00           H
ATOM   3578  HB2 ASP A 303     -70.640  28.800   9.830  1.00  0.00           H
ATOM   3579  CG  ASP A 303     -70.640  29.310   7.760  1.00  0.00           C
ATOM   3580  OD1 ASP A 303     -70.440  30.420   7.170  1.00  0.00           O
ATOM   3581  OD2 ASP A 303     -70.250  28.230   7.250  1.00  0.00           O
ATOM   3582  C   ASP A 303     -72.470  30.330  11.170  1.00  0.00           C
ATOM   3583  O   ASP A 303     -73.200  29.350  11.400  1.00  0.00           O
ATOM   3584  N   ILE A 304     -72.010  31.090  12.150  1.00  0.00           N
ATOM   3585  H   ILE A 304     -71.330  31.800  11.920  1.00  0.00           H
ATOM   3586  CA  ILE A 304     -72.170  30.840  13.610  1.00  0.00           C
ATOM   3587  HA  ILE A 304     -72.330  29.790  13.820  1.00  0.00           H
ATOM   3588  CB  ILE A 304     -70.760  31.040  14.180  1.00  0.00           C
ATOM   3589  HB  ILE A 304     -70.530  32.110  14.240  1.00  0.00           H
ATOM   3590  CG2 ILE A 304     -70.760  30.650  15.680  1.00  0.00           C
ATOM   3591 1HG2 ILE A 304     -69.740  30.740  16.050  1.00  0.00           H
ATOM   3592 2HG2 ILE A 304     -71.480  31.290  16.190  1.00  0.00           H
ATOM   3593 3HG2 ILE A 304     -71.070  29.600  15.730  1.00  0.00           H
ATOM   3594  CG1 ILE A 304     -69.610  30.280  13.510  1.00  0.00           C
ATOM   3595 1HG1 ILE A 304     -68.720  30.430  14.120  1.00  0.00           H
ATOM   3596 2HG1 ILE A 304     -69.440  30.740  12.530  1.00  0.00           H
ATOM   3597  CD  ILE A 304     -69.790  28.750  13.400  1.00  0.00           C
ATOM   3598  HD1 ILE A 304     -69.690  28.330  14.400  1.00  0.00           H
ATOM   3599  HD2 ILE A 304     -70.720  28.490  12.890  1.00  0.00           H
ATOM   3600  HD3 ILE A 304     -69.000  28.360  12.750  1.00  0.00           H
ATOM   3601  C   ILE A 304     -73.250  31.720  14.230  1.00  0.00           C
ATOM   3602  O   ILE A 304     -74.190  31.230  14.860  1.00  0.00           O
ATOM   3603  N   HIS A 305     -73.170  33.020  13.980  1.00  0.00           N
ATOM   3604  H   HIS A 305     -72.440  33.280  13.340  1.00  0.00           H
ATOM   3605  CA  HIS A 305     -74.060  34.030  14.520  1.00  0.00           C
ATOM   3606  HA  HIS A 305     -74.920  33.610  15.030  1.00  0.00           H
ATOM   3607  CB  HIS A 305     -73.240  35.040  15.270  1.00  0.00           C
ATOM   3608  HB1 HIS A 305     -73.790  35.910  15.640  1.00  0.00           H
ATOM   3609  HB2 HIS A 305     -72.510  35.310  14.510  1.00  0.00           H
ATOM   3610  CG  HIS A 305     -72.390  34.630  16.430  1.00  0.00           C
ATOM   3611  ND1 HIS A 305     -72.930  34.350  17.750  1.00  0.00           N
ATOM   3612  CE1 HIS A 305     -71.980  33.620  18.380  1.00  0.00           C
ATOM   3613  HE1 HIS A 305     -72.030  33.250  19.390  1.00  0.00           H
ATOM   3614  NE2 HIS A 305     -70.910  33.420  17.570  1.00  0.00           N
ATOM   3615  HE2 HIS A 305     -70.070  32.950  17.860  1.00  0.00           H
ATOM   3616  CD2 HIS A 305     -71.120  34.120  16.350  1.00  0.00           C
ATOM   3617  HD2 HIS A 305     -70.550  33.990  15.440  1.00  0.00           H
ATOM   3618  C   HIS A 305     -74.730  34.800  13.340  1.00  0.00           C
ATOM   3619  O   HIS A 305     -74.060  35.230  12.360  1.00  0.00           O
ATOM   3620  N   ARG A 306     -76.020  35.110  13.490  1.00  0.00           N
ATOM   3621  H   ARG A 306     -76.430  34.530  14.210  1.00  0.00           H
ATOM   3622  CA  ARG A 306     -76.710  36.010  12.510  1.00  0.00           C
ATOM   3623  HA  ARG A 306     -76.230  35.980  11.530  1.00  0.00           H
ATOM   3624  CB  ARG A 306     -78.160  35.480  12.230  1.00  0.00           C
ATOM   3625  HB1 ARG A 306     -78.090  34.420  11.990  1.00  0.00           H
ATOM   3626  HB2 ARG A 306     -78.480  35.900  11.280  1.00  0.00           H
ATOM   3627  CG  ARG A 306     -79.220  35.700  13.310  1.00  0.00           C
ATOM   3628  HG1 ARG A 306     -79.590  36.720  13.180  1.00  0.00           H
ATOM   3629  HG2 ARG A 306     -78.830  35.640  14.320  1.00  0.00           H
ATOM   3630  CD  ARG A 306     -80.430  34.690  13.130  1.00  0.00           C
ATOM   3631  HD1 ARG A 306     -80.730  34.720  12.090  1.00  0.00           H
ATOM   3632  HD2 ARG A 306     -81.240  35.040  13.770  1.00  0.00           H
ATOM   3633  NE  ARG A 306     -79.890  33.460  13.650  1.00  0.00           N
ATOM   3634  HE  ARG A 306     -79.220  33.500  14.400  1.00  0.00           H
ATOM   3635  CZ  ARG A 306     -80.210  32.300  13.240  1.00  0.00           C
ATOM   3636  NH1 ARG A 306     -81.250  32.120  12.450  1.00  0.00           N
ATOM   3637 1HH1 ARG A 306     -81.570  32.860  11.850  1.00  0.00           H
ATOM   3638 2HH1 ARG A 306     -81.690  31.210  12.450  1.00  0.00           H
ATOM   3639  NH2 ARG A 306     -79.620  31.220  13.700  1.00  0.00           N
ATOM   3640 1HH2 ARG A 306     -78.950  31.390  14.440  1.00  0.00           H
ATOM   3641 2HH2 ARG A 306     -79.920  30.300  13.420  1.00  0.00           H
ATOM   3642  C   ARG A 306     -76.670  37.520  12.870  1.00  0.00           C
ATOM   3643  O   ARG A 306     -77.550  38.270  12.530  1.00  0.00           O
ATOM   3644  N   ASN A 307     -75.690  37.880  13.710  1.00  0.00           N
ATOM   3645  H   ASN A 307     -75.000  37.160  13.860  1.00  0.00           H
ATOM   3646  CA  ASN A 307     -75.640  39.110  14.500  1.00  0.00           C
ATOM   3647  HA  ASN A 307     -76.070  39.910  13.890  1.00  0.00           H
ATOM   3648  CB  ASN A 307     -76.470  38.890  15.780  1.00  0.00           C
ATOM   3649  HB1 ASN A 307     -76.250  39.590  16.590  1.00  0.00           H
ATOM   3650  HB2 ASN A 307     -76.210  37.880  16.100  1.00  0.00           H
ATOM   3651  CG  ASN A 307     -77.940  38.930  15.490  1.00  0.00           C
ATOM   3652  OD1 ASN A 307     -78.640  37.920  15.590  1.00  0.00           O
ATOM   3653  ND2 ASN A 307     -78.440  40.160  15.210  1.00  0.00           N
ATOM   3654 1HD2 ASN A 307     -77.810  40.920  14.990  1.00  0.00           H
ATOM   3655 2HD2 ASN A 307     -79.430  40.260  15.060  1.00  0.00           H
ATOM   3656  C   ASN A 307     -74.210  39.550  14.830  1.00  0.00           C
ATOM   3657  O   ASN A 307     -73.260  38.750  14.690  1.00  0.00           O
ATOM   3658  N   TYR A 308     -73.970  40.820  15.120  1.00  0.00           N
ATOM   3659  H   TYR A 308     -74.780  41.420  15.100  1.00  0.00           H
ATOM   3660  CA  TYR A 308     -72.630  41.480  15.220  1.00  0.00           C
ATOM   3661  HA  TYR A 308     -72.100  41.330  14.280  1.00  0.00           H
ATOM   3662  CB  TYR A 308     -72.920  42.960  15.450  1.00  0.00           C
ATOM   3663  HB1 TYR A 308     -71.910  43.380  15.410  1.00  0.00           H
ATOM   3664  HB2 TYR A 308     -73.400  43.130  16.420  1.00  0.00           H
ATOM   3665  CG  TYR A 308     -73.730  43.870  14.490  1.00  0.00           C
ATOM   3666  CD1 TYR A 308     -73.640  43.570  13.090  1.00  0.00           C
ATOM   3667  HD1 TYR A 308     -72.820  42.970  12.740  1.00  0.00           H
ATOM   3668  CE1 TYR A 308     -74.370  44.350  12.190  1.00  0.00           C
ATOM   3669  HE1 TYR A 308     -74.250  44.290  11.120  1.00  0.00           H
ATOM   3670  CZ  TYR A 308     -75.240  45.360  12.710  1.00  0.00           C
ATOM   3671  OH  TYR A 308     -75.980  46.160  11.840  1.00  0.00           O
ATOM   3672  HH  TYR A 308     -76.580  46.820  12.190  1.00  0.00           H
ATOM   3673  CE2 TYR A 308     -75.400  45.530  14.100  1.00  0.00           C
ATOM   3674  HE2 TYR A 308     -76.020  46.370  14.360  1.00  0.00           H
ATOM   3675  CD2 TYR A 308     -74.620  44.790  15.000  1.00  0.00           C
ATOM   3676  HD2 TYR A 308     -74.640  44.930  16.070  1.00  0.00           H
ATOM   3677  C   TYR A 308     -71.790  40.930  16.350  1.00  0.00           C
ATOM   3678  O   TYR A 308     -72.200  41.010  17.510  1.00  0.00           O
ATOM   3679  N   VAL A 309     -70.670  40.380  15.940  1.00  0.00           N
ATOM   3680  H   VAL A 309     -70.360  40.470  14.990  1.00  0.00           H
ATOM   3681  CA  VAL A 309     -70.000  39.420  16.820  1.00  0.00           C
ATOM   3682  HA  VAL A 309     -70.730  39.030  17.540  1.00  0.00           H
ATOM   3683  CB  VAL A 309     -69.340  38.340  16.000  1.00  0.00           C
ATOM   3684  HB  VAL A 309     -68.580  38.760  15.350  1.00  0.00           H
ATOM   3685  CG1 VAL A 309     -68.620  37.320  16.910  1.00  0.00           C
ATOM   3686 1HG1 VAL A 309     -68.070  36.590  16.300  1.00  0.00           H
ATOM   3687 2HG1 VAL A 309     -67.950  37.800  17.620  1.00  0.00           H
ATOM   3688 3HG1 VAL A 309     -69.380  36.750  17.430  1.00  0.00           H
ATOM   3689  CG2 VAL A 309     -70.230  37.430  15.130  1.00  0.00           C
ATOM   3690 1HG2 VAL A 309     -71.070  37.110  15.760  1.00  0.00           H
ATOM   3691 2HG2 VAL A 309     -70.620  38.060  14.340  1.00  0.00           H
ATOM   3692 3HG2 VAL A 309     -69.680  36.620  14.660  1.00  0.00           H
ATOM   3693  C   VAL A 309     -69.010  40.340  17.600  1.00  0.00           C
ATOM   3694  O   VAL A 309     -67.970  40.640  17.000  1.00  0.00           O
ATOM   3695  N   ASP A 310     -69.420  40.840  18.780  1.00  0.00           N
ATOM   3696  H   ASP A 310     -70.350  40.650  19.130  1.00  0.00           H
ATOM   3697  CA  ASP A 310     -68.690  41.800  19.640  1.00  0.00           C
ATOM   3698  HA  ASP A 310     -68.040  42.370  18.970  1.00  0.00           H
ATOM   3699  CB  ASP A 310     -69.740  42.820  20.230  1.00  0.00           C
ATOM   3700  HB1 ASP A 310     -70.280  43.410  19.490  1.00  0.00           H
ATOM   3701  HB2 ASP A 310     -69.170  43.490  20.880  1.00  0.00           H
ATOM   3702  CG  ASP A 310     -70.820  42.190  21.150  1.00  0.00           C
ATOM   3703  OD1 ASP A 310     -71.050  40.950  21.110  1.00  0.00           O
ATOM   3704  OD2 ASP A 310     -71.430  42.890  22.000  1.00  0.00           O
ATOM   3705  C   ASP A 310     -67.750  41.150  20.730  1.00  0.00           C
ATOM   3706  O   ASP A 310     -67.020  41.890  21.380  1.00  0.00           O
ATOM   3707  N   CYS A 311     -67.660  39.800  20.880  1.00  0.00           N
ATOM   3708  H   CYS A 311     -68.370  39.250  20.410  1.00  0.00           H
ATOM   3709  CA  CYS A 311     -66.610  39.150  21.730  1.00  0.00           C
ATOM   3710  HA  CYS A 311     -65.780  39.860  21.790  1.00  0.00           H
ATOM   3711  CB  CYS A 311     -67.020  39.140  23.190  1.00  0.00           C
ATOM   3712  HB1 CYS A 311     -68.000  38.660  23.240  1.00  0.00           H
ATOM   3713  HB2 CYS A 311     -67.240  40.180  23.470  1.00  0.00           H
ATOM   3714  SG  CYS A 311     -65.780  38.420  24.350  1.00  0.00           S
ATOM   3715  HG  CYS A 311     -65.990  37.170  23.930  1.00  0.00           H
ATOM   3716  C   CYS A 311     -66.240  37.750  21.190  1.00  0.00           C
ATOM   3717  O   CYS A 311     -67.100  37.000  20.710  1.00  0.00           O
ATOM   3718  N   VAL A 312     -64.950  37.410  21.320  1.00  0.00           N
ATOM   3719  H   VAL A 312     -64.290  38.070  21.720  1.00  0.00           H
ATOM   3720  CA  VAL A 312     -64.360  36.080  20.850  1.00  0.00           C
ATOM   3721  HA  VAL A 312     -65.070  35.270  21.010  1.00  0.00           H
ATOM   3722  CB  VAL A 312     -63.740  36.110  19.420  1.00  0.00           C
ATOM   3723  HB  VAL A 312     -64.630  36.380  18.850  1.00  0.00           H
ATOM   3724  CG1 VAL A 312     -62.570  37.010  19.110  1.00  0.00           C
ATOM   3725 1HG1 VAL A 312     -61.610  36.670  19.510  1.00  0.00           H
ATOM   3726 2HG1 VAL A 312     -62.430  37.110  18.030  1.00  0.00           H
ATOM   3727 3HG1 VAL A 312     -62.870  37.980  19.490  1.00  0.00           H
ATOM   3728  CG2 VAL A 312     -63.370  34.700  18.920  1.00  0.00           C
ATOM   3729 1HG2 VAL A 312     -63.290  34.830  17.840  1.00  0.00           H
ATOM   3730 2HG2 VAL A 312     -62.350  34.460  19.230  1.00  0.00           H
ATOM   3731 3HG2 VAL A 312     -64.180  34.020  19.150  1.00  0.00           H
ATOM   3732  C   VAL A 312     -63.170  35.780  21.830  1.00  0.00           C
ATOM   3733  O   VAL A 312     -62.330  36.600  22.140  1.00  0.00           O
ATOM   3734  N   ARG A 313     -63.130  34.540  22.370  1.00  0.00           N
ATOM   3735  H   ARG A 313     -63.850  33.890  22.090  1.00  0.00           H
ATOM   3736  CA  ARG A 313     -62.090  34.010  23.230  1.00  0.00           C
ATOM   3737  HA  ARG A 313     -61.140  34.540  23.160  1.00  0.00           H
ATOM   3738  CB  ARG A 313     -62.690  33.930  24.680  1.00  0.00           C
ATOM   3739  HB1 ARG A 313     -61.950  33.490  25.350  1.00  0.00           H
ATOM   3740  HB2 ARG A 313     -63.620  33.360  24.690  1.00  0.00           H
ATOM   3741  CG  ARG A 313     -62.920  35.350  25.260  1.00  0.00           C
ATOM   3742  HG1 ARG A 313     -63.300  35.280  26.290  1.00  0.00           H
ATOM   3743  HG2 ARG A 313     -63.700  35.820  24.660  1.00  0.00           H
ATOM   3744  CD  ARG A 313     -61.750  36.340  25.370  1.00  0.00           C
ATOM   3745  HD1 ARG A 313     -61.250  36.440  24.410  1.00  0.00           H
ATOM   3746  HD2 ARG A 313     -60.950  36.140  26.090  1.00  0.00           H
ATOM   3747  NE  ARG A 313     -62.260  37.710  25.650  1.00  0.00           N
ATOM   3748  HE  ARG A 313     -62.850  37.800  26.460  1.00  0.00           H
ATOM   3749  CZ  ARG A 313     -61.940  38.830  24.970  1.00  0.00           C
ATOM   3750  NH1 ARG A 313     -61.430  38.910  23.790  1.00  0.00           N
ATOM   3751 1HH1 ARG A 313     -61.350  38.130  23.160  1.00  0.00           H
ATOM   3752 2HH1 ARG A 313     -61.200  39.800  23.360  1.00  0.00           H
ATOM   3753  NH2 ARG A 313     -62.110  39.970  25.520  1.00  0.00           N
ATOM   3754 1HH2 ARG A 313     -62.410  40.000  26.480  1.00  0.00           H
ATOM   3755 2HH2 ARG A 313     -61.760  40.770  25.000  1.00  0.00           H
ATOM   3756  C   ARG A 313     -61.890  32.540  22.890  1.00  0.00           C
ATOM   3757  O   ARG A 313     -62.790  31.860  22.470  1.00  0.00           O
ATOM   3758  N   TRP A 314     -60.620  32.100  22.930  1.00  0.00           N
ATOM   3759  H   TRP A 314     -59.910  32.790  23.130  1.00  0.00           H
ATOM   3760  CA  TRP A 314     -60.280  30.680  22.940  1.00  0.00           C
ATOM   3761  HA  TRP A 314     -60.730  30.120  22.120  1.00  0.00           H
ATOM   3762  CB  TRP A 314     -58.790  30.440  22.690  1.00  0.00           C
ATOM   3763  HB1 TRP A 314     -58.530  29.390  22.850  1.00  0.00           H
ATOM   3764  HB2 TRP A 314     -58.120  31.050  23.290  1.00  0.00           H
ATOM   3765  CG  TRP A 314     -58.350  30.730  21.260  1.00  0.00           C
ATOM   3766  CD1 TRP A 314     -58.070  31.950  20.740  1.00  0.00           C
ATOM   3767  HD1 TRP A 314     -57.970  32.840  21.340  1.00  0.00           H
ATOM   3768  NE1 TRP A 314     -57.680  31.830  19.400  1.00  0.00           N
ATOM   3769  HE1 TRP A 314     -57.260  32.580  18.870  1.00  0.00           H
ATOM   3770  CE2 TRP A 314     -57.840  30.580  18.930  1.00  0.00           C
ATOM   3771  CZ2 TRP A 314     -57.570  29.930  17.760  1.00  0.00           C
ATOM   3772  HZ2 TRP A 314     -57.270  30.550  16.930  1.00  0.00           H
ATOM   3773  CH2 TRP A 314     -57.790  28.520  17.600  1.00  0.00           C
ATOM   3774  HH2 TRP A 314     -57.540  28.050  16.660  1.00  0.00           H
ATOM   3775  CZ3 TRP A 314     -58.210  27.760  18.680  1.00  0.00           C
ATOM   3776  HZ3 TRP A 314     -58.270  26.680  18.630  1.00  0.00           H
ATOM   3777  CE3 TRP A 314     -58.540  28.450  19.840  1.00  0.00           C
ATOM   3778  HE3 TRP A 314     -58.920  27.840  20.640  1.00  0.00           H
ATOM   3779  CD2 TRP A 314     -58.280  29.840  20.060  1.00  0.00           C
ATOM   3780  C   TRP A 314     -60.730  30.030  24.260  1.00  0.00           C
ATOM   3781  O   TRP A 314     -60.690  30.730  25.300  1.00  0.00           O
ATOM   3782  N   LEU A 315     -61.030  28.710  24.260  1.00  0.00           N
ATOM   3783  H   LEU A 315     -61.070  28.190  23.390  1.00  0.00           H
ATOM   3784  CA  LEU A 315     -61.250  27.730  25.370  1.00  0.00           C
ATOM   3785  HA  LEU A 315     -60.810  28.070  26.310  1.00  0.00           H
ATOM   3786  CB  LEU A 315     -62.770  27.510  25.500  1.00  0.00           C
ATOM   3787  HB1 LEU A 315     -63.030  27.120  24.520  1.00  0.00           H
ATOM   3788  HB2 LEU A 315     -63.220  28.460  25.790  1.00  0.00           H
ATOM   3789  CG  LEU A 315     -63.090  26.490  26.640  1.00  0.00           C
ATOM   3790  HG  LEU A 315     -62.550  25.550  26.510  1.00  0.00           H
ATOM   3791  CD1 LEU A 315     -62.880  26.980  28.060  1.00  0.00           C
ATOM   3792 1HD1 LEU A 315     -63.320  26.460  28.910  1.00  0.00           H
ATOM   3793 2HD1 LEU A 315     -61.810  26.930  28.250  1.00  0.00           H
ATOM   3794 3HD1 LEU A 315     -63.180  28.020  28.160  1.00  0.00           H
ATOM   3795  CD2 LEU A 315     -64.560  26.150  26.540  1.00  0.00           C
ATOM   3796 1HD2 LEU A 315     -65.110  27.080  26.690  1.00  0.00           H
ATOM   3797 2HD2 LEU A 315     -64.670  25.760  25.520  1.00  0.00           H
ATOM   3798 3HD2 LEU A 315     -64.760  25.310  27.200  1.00  0.00           H
ATOM   3799  C   LEU A 315     -60.440  26.430  25.040  1.00  0.00           C
ATOM   3800  O   LEU A 315     -60.950  25.410  24.550  1.00  0.00           O
ATOM   3801  N   GLY A 316     -59.130  26.570  25.180  1.00  0.00           N
ATOM   3802  H   GLY A 316     -58.810  27.510  25.310  1.00  0.00           H
ATOM   3803  CA  GLY A 316     -58.120  25.590  24.700  1.00  0.00           C
ATOM   3804  HA1 GLY A 316     -58.430  24.610  25.070  1.00  0.00           H
ATOM   3805  HA2 GLY A 316     -57.120  25.850  25.020  1.00  0.00           H
ATOM   3806  C   GLY A 316     -58.120  25.420  23.170  1.00  0.00           C
ATOM   3807  O   GLY A 316     -57.860  26.430  22.510  1.00  0.00           O
ATOM   3808  N   ASP A 317     -58.420  24.250  22.620  1.00  0.00           N
ATOM   3809  H   ASP A 317     -58.620  23.470  23.220  1.00  0.00           H
ATOM   3810  CA  ASP A 317     -58.510  23.930  21.190  1.00  0.00           C
ATOM   3811  HA  ASP A 317     -57.850  24.580  20.610  1.00  0.00           H
ATOM   3812  CB  ASP A 317     -58.070  22.470  21.000  1.00  0.00           C
ATOM   3813  HB1 ASP A 317     -58.220  22.130  19.980  1.00  0.00           H
ATOM   3814  HB2 ASP A 317     -58.670  21.880  21.690  1.00  0.00           H
ATOM   3815  CG  ASP A 317     -56.570  22.300  21.310  1.00  0.00           C
ATOM   3816  OD1 ASP A 317     -56.130  21.140  21.260  1.00  0.00           O
ATOM   3817  OD2 ASP A 317     -55.760  23.220  21.510  1.00  0.00           O
ATOM   3818  C   ASP A 317     -59.890  24.360  20.580  1.00  0.00           C
ATOM   3819  O   ASP A 317     -60.210  24.020  19.430  1.00  0.00           O
ATOM   3820  N   LEU A 318     -60.780  24.980  21.400  1.00  0.00           N
ATOM   3821  H   LEU A 318     -60.450  25.260  22.310  1.00  0.00           H
ATOM   3822  CA  LEU A 318     -62.110  25.350  20.990  1.00  0.00           C
ATOM   3823  HA  LEU A 318     -62.380  25.090  19.970  1.00  0.00           H
ATOM   3824  CB  LEU A 318     -63.130  25.030  22.110  1.00  0.00           C
ATOM   3825  HB1 LEU A 318     -64.140  25.280  21.810  1.00  0.00           H
ATOM   3826  HB2 LEU A 318     -62.830  25.620  22.980  1.00  0.00           H
ATOM   3827  CG  LEU A 318     -63.100  23.510  22.470  1.00  0.00           C
ATOM   3828  HG  LEU A 318     -62.080  23.220  22.690  1.00  0.00           H
ATOM   3829  CD1 LEU A 318     -63.810  23.400  23.800  1.00  0.00           C
ATOM   3830 1HD1 LEU A 318     -64.870  23.650  23.750  1.00  0.00           H
ATOM   3831 2HD1 LEU A 318     -63.700  22.380  24.170  1.00  0.00           H
ATOM   3832 3HD1 LEU A 318     -63.350  23.930  24.630  1.00  0.00           H
ATOM   3833  CD2 LEU A 318     -63.820  22.670  21.420  1.00  0.00           C
ATOM   3834 1HD2 LEU A 318     -64.830  23.070  21.550  1.00  0.00           H
ATOM   3835 2HD2 LEU A 318     -63.350  22.720  20.430  1.00  0.00           H
ATOM   3836 3HD2 LEU A 318     -63.940  21.610  21.640  1.00  0.00           H
ATOM   3837  C   LEU A 318     -62.170  26.940  20.970  1.00  0.00           C
ATOM   3838  O   LEU A 318     -61.380  27.580  21.670  1.00  0.00           O
ATOM   3839  N   ILE A 319     -63.110  27.540  20.290  1.00  0.00           N
ATOM   3840  H   ILE A 319     -63.690  26.940  19.710  1.00  0.00           H
ATOM   3841  CA  ILE A 319     -63.340  28.990  20.330  1.00  0.00           C
ATOM   3842  HA  ILE A 319     -62.640  29.460  21.010  1.00  0.00           H
ATOM   3843  CB  ILE A 319     -63.130  29.570  18.920  1.00  0.00           C
ATOM   3844  HB  ILE A 319     -63.920  29.200  18.270  1.00  0.00           H
ATOM   3845  CG2 ILE A 319     -63.370  31.080  19.120  1.00  0.00           C
ATOM   3846 1HG2 ILE A 319     -64.400  31.290  19.410  1.00  0.00           H
ATOM   3847 2HG2 ILE A 319     -62.640  31.470  19.820  1.00  0.00           H
ATOM   3848 3HG2 ILE A 319     -63.280  31.580  18.150  1.00  0.00           H
ATOM   3849  CG1 ILE A 319     -61.740  29.270  18.300  1.00  0.00           C
ATOM   3850 1HG1 ILE A 319     -61.110  28.660  18.940  1.00  0.00           H
ATOM   3851 2HG1 ILE A 319     -61.170  30.180  18.090  1.00  0.00           H
ATOM   3852  CD  ILE A 319     -61.840  28.440  17.040  1.00  0.00           C
ATOM   3853  HD1 ILE A 319     -62.260  29.090  16.270  1.00  0.00           H
ATOM   3854  HD2 ILE A 319     -60.860  28.060  16.780  1.00  0.00           H
ATOM   3855  HD3 ILE A 319     -62.360  27.500  17.220  1.00  0.00           H
ATOM   3856  C   ILE A 319     -64.700  29.250  20.980  1.00  0.00           C
ATOM   3857  O   ILE A 319     -65.730  28.660  20.570  1.00  0.00           O
ATOM   3858  N   LEU A 320     -64.760  30.180  21.850  1.00  0.00           N
ATOM   3859  H   LEU A 320     -64.030  30.840  22.050  1.00  0.00           H
ATOM   3860  CA  LEU A 320     -66.050  30.740  22.270  1.00  0.00           C
ATOM   3861  HA  LEU A 320     -66.900  30.110  22.000  1.00  0.00           H
ATOM   3862  CB  LEU A 320     -66.070  30.880  23.800  1.00  0.00           C
ATOM   3863  HB1 LEU A 320     -66.920  31.450  24.160  1.00  0.00           H
ATOM   3864  HB2 LEU A 320     -65.300  31.610  24.010  1.00  0.00           H
ATOM   3865  CG  LEU A 320     -65.830  29.600  24.700  1.00  0.00           C
ATOM   3866  HG  LEU A 320     -64.970  28.970  24.450  1.00  0.00           H
ATOM   3867  CD1 LEU A 320     -65.540  30.170  26.070  1.00  0.00           C
ATOM   3868 1HD1 LEU A 320     -65.360  29.500  26.910  1.00  0.00           H
ATOM   3869 2HD1 LEU A 320     -64.600  30.710  25.990  1.00  0.00           H
ATOM   3870 3HD1 LEU A 320     -66.360  30.860  26.330  1.00  0.00           H
ATOM   3871  CD2 LEU A 320     -67.070  28.690  24.700  1.00  0.00           C
ATOM   3872 1HD2 LEU A 320     -67.230  28.360  23.670  1.00  0.00           H
ATOM   3873 2HD2 LEU A 320     -66.970  27.790  25.310  1.00  0.00           H
ATOM   3874 3HD2 LEU A 320     -67.980  29.100  25.150  1.00  0.00           H
ATOM   3875  C   LEU A 320     -66.260  32.110  21.530  1.00  0.00           C
ATOM   3876  O   LEU A 320     -65.420  32.960  21.450  1.00  0.00           O
ATOM   3877  N   SER A 321     -67.510  32.350  21.130  1.00  0.00           N
ATOM   3878  H   SER A 321     -68.130  31.550  21.100  1.00  0.00           H
ATOM   3879  CA  SER A 321     -67.860  33.570  20.320  1.00  0.00           C
ATOM   3880  HA  SER A 321     -67.150  34.350  20.580  1.00  0.00           H
ATOM   3881  CB  SER A 321     -67.740  33.190  18.830  1.00  0.00           C
ATOM   3882  HB1 SER A 321     -66.700  32.900  18.650  1.00  0.00           H
ATOM   3883  HB2 SER A 321     -67.920  34.030  18.150  1.00  0.00           H
ATOM   3884  OG  SER A 321     -68.600  32.090  18.570  1.00  0.00           O
ATOM   3885  HG  SER A 321     -68.580  31.430  19.270  1.00  0.00           H
ATOM   3886  C   SER A 321     -69.290  34.110  20.690  1.00  0.00           C
ATOM   3887  O   SER A 321     -70.100  33.350  21.190  1.00  0.00           O
ATOM   3888  N   LYS A 322     -69.490  35.380  20.580  1.00  0.00           N
ATOM   3889  H   LYS A 322     -68.700  35.960  20.350  1.00  0.00           H
ATOM   3890  CA  LYS A 322     -70.700  36.050  21.110  1.00  0.00           C
ATOM   3891  HA  LYS A 322     -71.430  35.240  21.120  1.00  0.00           H
ATOM   3892  CB  LYS A 322     -70.360  36.470  22.510  1.00  0.00           C
ATOM   3893  HB1 LYS A 322     -69.410  37.000  22.550  1.00  0.00           H
ATOM   3894  HB2 LYS A 322     -70.230  35.490  22.960  1.00  0.00           H
ATOM   3895  CG  LYS A 322     -71.430  37.150  23.350  1.00  0.00           C
ATOM   3896  HG1 LYS A 322     -71.460  36.850  24.400  1.00  0.00           H
ATOM   3897  HG2 LYS A 322     -72.390  36.960  22.880  1.00  0.00           H
ATOM   3898  CD  LYS A 322     -71.180  38.670  23.420  1.00  0.00           C
ATOM   3899  HD1 LYS A 322     -70.950  38.970  22.400  1.00  0.00           H
ATOM   3900  HD2 LYS A 322     -70.300  38.940  24.010  1.00  0.00           H
ATOM   3901  CE  LYS A 322     -72.390  39.380  23.870  1.00  0.00           C
ATOM   3902  HE1 LYS A 322     -72.640  39.060  24.890  1.00  0.00           H
ATOM   3903  HE2 LYS A 322     -73.230  38.970  23.300  1.00  0.00           H
ATOM   3904  NZ  LYS A 322     -72.220  40.790  23.600  1.00  0.00           N
ATOM   3905  HZ1 LYS A 322     -71.400  41.180  24.050  1.00  0.00           H
ATOM   3906  HZ2 LYS A 322     -72.200  41.050  22.630  1.00  0.00           H
ATOM   3907  HZ3 LYS A 322     -73.020  41.320  23.940  1.00  0.00           H
ATOM   3908  C   LYS A 322     -71.090  37.170  20.270  1.00  0.00           C
ATOM   3909  O   LYS A 322     -70.230  37.820  19.660  1.00  0.00           O
ATOM   3910  N   SER A 323     -72.400  37.450  20.240  1.00  0.00           N
ATOM   3911  H   SER A 323     -73.030  36.890  20.790  1.00  0.00           H
ATOM   3912  CA  SER A 323     -72.950  38.550  19.420  1.00  0.00           C
ATOM   3913  HA  SER A 323     -72.210  39.320  19.200  1.00  0.00           H
ATOM   3914  CB  SER A 323     -73.500  38.050  18.080  1.00  0.00           C
ATOM   3915  HB1 SER A 323     -72.700  37.650  17.450  1.00  0.00           H
ATOM   3916  HB2 SER A 323     -73.780  38.900  17.460  1.00  0.00           H
ATOM   3917  OG  SER A 323     -74.500  37.120  18.280  1.00  0.00           O
ATOM   3918  HG  SER A 323     -74.180  36.240  18.050  1.00  0.00           H
ATOM   3919  C   SER A 323     -74.190  39.130  20.160  1.00  0.00           C
ATOM   3920  O   SER A 323     -74.650  38.670  21.240  1.00  0.00           O
ATOM   3921  N   CYS A 324     -74.740  40.130  19.570  1.00  0.00           N
ATOM   3922  H   CYS A 324     -74.210  40.620  18.860  1.00  0.00           H
ATOM   3923  CA  CYS A 324     -76.040  40.550  19.970  1.00  0.00           C
ATOM   3924  HA  CYS A 324     -76.040  40.600  21.060  1.00  0.00           H
ATOM   3925  CB  CYS A 324     -76.380  42.000  19.600  1.00  0.00           C
ATOM   3926  HB1 CYS A 324     -75.730  42.620  20.210  1.00  0.00           H
ATOM   3927  HB2 CYS A 324     -77.390  42.280  19.920  1.00  0.00           H
ATOM   3928  SG  CYS A 324     -76.130  42.370  17.910  1.00  0.00           S
ATOM   3929  HG  CYS A 324     -77.420  42.600  17.660  1.00  0.00           H
ATOM   3930  C   CYS A 324     -77.240  39.580  19.630  1.00  0.00           C
ATOM   3931  O   CYS A 324     -78.380  39.980  19.620  1.00  0.00           O
ATOM   3932  N   GLU A 325     -76.970  38.310  19.460  1.00  0.00           N
ATOM   3933  H   GLU A 325     -76.020  37.980  19.530  1.00  0.00           H
ATOM   3934  CA  GLU A 325     -78.020  37.330  19.270  1.00  0.00           C
ATOM   3935  HA  GLU A 325     -78.900  37.720  18.770  1.00  0.00           H
ATOM   3936  CB  GLU A 325     -77.520  36.100  18.430  1.00  0.00           C
ATOM   3937  HB1 GLU A 325     -76.700  35.620  18.970  1.00  0.00           H
ATOM   3938  HB2 GLU A 325     -77.080  36.480  17.510  1.00  0.00           H
ATOM   3939  CG  GLU A 325     -78.580  35.120  17.890  1.00  0.00           C
ATOM   3940  HG1 GLU A 325     -79.420  35.690  17.510  1.00  0.00           H
ATOM   3941  HG2 GLU A 325     -79.010  34.520  18.690  1.00  0.00           H
ATOM   3942  CD  GLU A 325     -78.050  34.120  16.840  1.00  0.00           C
ATOM   3943  OE1 GLU A 325     -78.880  33.470  16.190  1.00  0.00           O
ATOM   3944  OE2 GLU A 325     -76.840  34.090  16.560  1.00  0.00           O
ATOM   3945  C   GLU A 325     -78.590  36.870  20.610  1.00  0.00           C
ATOM   3946  O   GLU A 325     -79.530  36.090  20.690  1.00  0.00           O
ATOM   3947  N   ASN A 326     -78.120  37.390  21.750  1.00  0.00           N
ATOM   3948  H   ASN A 326     -77.390  38.080  21.670  1.00  0.00           H
ATOM   3949  CA  ASN A 326     -78.430  36.820  23.100  1.00  0.00           C
ATOM   3950  HA  ASN A 326     -77.760  37.350  23.780  1.00  0.00           H
ATOM   3951  CB  ASN A 326     -79.890  37.110  23.470  1.00  0.00           C
ATOM   3952  HB1 ASN A 326     -80.120  36.650  24.430  1.00  0.00           H
ATOM   3953  HB2 ASN A 326     -80.610  36.710  22.750  1.00  0.00           H
ATOM   3954  CG  ASN A 326     -80.060  38.560  23.750  1.00  0.00           C
ATOM   3955  OD1 ASN A 326     -79.910  38.980  24.930  1.00  0.00           O
ATOM   3956  ND2 ASN A 326     -80.470  39.300  22.740  1.00  0.00           N
ATOM   3957 1HD2 ASN A 326     -80.850  38.850  21.920  1.00  0.00           H
ATOM   3958 2HD2 ASN A 326     -80.820  40.230  22.930  1.00  0.00           H
ATOM   3959  C   ASN A 326     -78.000  35.340  23.270  1.00  0.00           C
ATOM   3960  O   ASN A 326     -78.530  34.550  23.990  1.00  0.00           O
ATOM   3961  N   ALA A 327     -76.900  35.040  22.520  1.00  0.00           N
ATOM   3962  H   ALA A 327     -76.540  35.750  21.900  1.00  0.00           H
ATOM   3963  CA  ALA A 327     -76.240  33.790  22.500  1.00  0.00           C
ATOM   3964  HA  ALA A 327     -76.430  33.350  23.480  1.00  0.00           H
ATOM   3965  CB  ALA A 327     -76.700  32.890  21.380  1.00  0.00           C
ATOM   3966  HB1 ALA A 327     -76.030  32.070  21.150  1.00  0.00           H
ATOM   3967  HB2 ALA A 327     -77.700  32.530  21.590  1.00  0.00           H
ATOM   3968  HB3 ALA A 327     -76.770  33.510  20.490  1.00  0.00           H
ATOM   3969  C   ALA A 327     -74.670  33.880  22.450  1.00  0.00           C
ATOM   3970  O   ALA A 327     -74.120  34.620  21.620  1.00  0.00           O
ATOM   3971  N   ILE A 328     -74.010  33.010  23.240  1.00  0.00           N
ATOM   3972  H   ILE A 328     -74.480  32.360  23.850  1.00  0.00           H
ATOM   3973  CA  ILE A 328     -72.590  32.600  23.130  1.00  0.00           C
ATOM   3974  HA  ILE A 328     -71.950  33.330  22.630  1.00  0.00           H
ATOM   3975  CB  ILE A 328     -71.910  32.470  24.530  1.00  0.00           C
ATOM   3976  HB  ILE A 328     -72.550  31.890  25.200  1.00  0.00           H
ATOM   3977  CG2 ILE A 328     -70.540  31.750  24.510  1.00  0.00           C
ATOM   3978 1HG2 ILE A 328     -70.650  30.730  24.150  1.00  0.00           H
ATOM   3979 2HG2 ILE A 328     -69.800  32.200  23.850  1.00  0.00           H
ATOM   3980 3HG2 ILE A 328     -70.120  31.600  25.510  1.00  0.00           H
ATOM   3981  CG1 ILE A 328     -71.720  33.830  25.180  1.00  0.00           C
ATOM   3982 1HG1 ILE A 328     -72.560  34.450  24.850  1.00  0.00           H
ATOM   3983 2HG1 ILE A 328     -70.830  34.350  24.830  1.00  0.00           H
ATOM   3984  CD  ILE A 328     -71.780  33.840  26.690  1.00  0.00           C
ATOM   3985  HD1 ILE A 328     -71.100  33.090  27.080  1.00  0.00           H
ATOM   3986  HD2 ILE A 328     -71.450  34.830  27.020  1.00  0.00           H
ATOM   3987  HD3 ILE A 328     -72.810  33.630  26.970  1.00  0.00           H
ATOM   3988  C   ILE A 328     -72.460  31.260  22.350  1.00  0.00           C
ATOM   3989  O   ILE A 328     -73.280  30.370  22.490  1.00  0.00           O
ATOM   3990  N   VAL A 329     -71.480  30.990  21.530  1.00  0.00           N
ATOM   3991  H   VAL A 329     -70.970  31.840  21.310  1.00  0.00           H
ATOM   3992  CA  VAL A 329     -71.280  29.760  20.750  1.00  0.00           C
ATOM   3993  HA  VAL A 329     -72.030  29.070  21.140  1.00  0.00           H
ATOM   3994  CB  VAL A 329     -71.640  29.890  19.270  1.00  0.00           C
ATOM   3995  HB  VAL A 329     -71.140  30.720  18.780  1.00  0.00           H
ATOM   3996  CG1 VAL A 329     -71.190  28.630  18.470  1.00  0.00           C
ATOM   3997 1HG1 VAL A 329     -71.720  28.700  17.520  1.00  0.00           H
ATOM   3998 2HG1 VAL A 329     -70.140  28.430  18.230  1.00  0.00           H
ATOM   3999 3HG1 VAL A 329     -71.560  27.690  18.860  1.00  0.00           H
ATOM   4000  CG2 VAL A 329     -73.160  30.220  19.040  1.00  0.00           C
ATOM   4001 1HG2 VAL A 329     -73.280  30.380  17.970  1.00  0.00           H
ATOM   4002 2HG2 VAL A 329     -73.670  29.310  19.360  1.00  0.00           H
ATOM   4003 3HG2 VAL A 329     -73.410  31.130  19.580  1.00  0.00           H
ATOM   4004  C   VAL A 329     -69.850  29.270  20.940  1.00  0.00           C
ATOM   4005  O   VAL A 329     -68.960  30.020  20.640  1.00  0.00           O
ATOM   4006  N   CYS A 330     -69.690  28.020  21.230  1.00  0.00           N
ATOM   4007  H   CYS A 330     -70.550  27.570  21.510  1.00  0.00           H
ATOM   4008  CA  CYS A 330     -68.520  27.180  21.220  1.00  0.00           C
ATOM   4009  HA  CYS A 330     -67.690  27.870  21.360  1.00  0.00           H
ATOM   4010  CB  CYS A 330     -68.620  26.320  22.590  1.00  0.00           C
ATOM   4011  HB1 CYS A 330     -69.550  25.750  22.530  1.00  0.00           H
ATOM   4012  HB2 CYS A 330     -68.750  27.050  23.380  1.00  0.00           H
ATOM   4013  SG  CYS A 330     -67.230  25.290  22.780  1.00  0.00           S
ATOM   4014  HG  CYS A 330     -67.660  24.540  23.800  1.00  0.00           H
ATOM   4015  C   CYS A 330     -68.390  26.170  20.020  1.00  0.00           C
ATOM   4016  O   CYS A 330     -69.320  25.400  19.730  1.00  0.00           O
ATOM   4017  N   TRP A 331     -67.250  26.290  19.310  1.00  0.00           N
ATOM   4018  H   TRP A 331     -66.510  26.890  19.670  1.00  0.00           H
ATOM   4019  CA  TRP A 331     -67.020  25.570  18.050  1.00  0.00           C
ATOM   4020  HA  TRP A 331     -67.490  24.590  18.080  1.00  0.00           H
ATOM   4021  CB  TRP A 331     -67.600  26.420  16.940  1.00  0.00           C
ATOM   4022  HB1 TRP A 331     -68.590  26.730  17.250  1.00  0.00           H
ATOM   4023  HB2 TRP A 331     -67.750  25.790  16.060  1.00  0.00           H
ATOM   4024  CG  TRP A 331     -66.830  27.710  16.570  1.00  0.00           C
ATOM   4025  CD1 TRP A 331     -66.970  28.810  17.360  1.00  0.00           C
ATOM   4026  HD1 TRP A 331     -67.690  28.890  18.160  1.00  0.00           H
ATOM   4027  NE1 TRP A 331     -66.180  29.810  16.860  1.00  0.00           N
ATOM   4028  HE1 TRP A 331     -66.240  30.760  17.180  1.00  0.00           H
ATOM   4029  CE2 TRP A 331     -65.520  29.400  15.700  1.00  0.00           C
ATOM   4030  CZ2 TRP A 331     -64.590  30.070  14.830  1.00  0.00           C
ATOM   4031  HZ2 TRP A 331     -64.310  31.070  15.090  1.00  0.00           H
ATOM   4032  CH2 TRP A 331     -64.170  29.390  13.650  1.00  0.00           C
ATOM   4033  HH2 TRP A 331     -63.500  29.900  12.960  1.00  0.00           H
ATOM   4034  CZ3 TRP A 331     -64.470  28.040  13.530  1.00  0.00           C
ATOM   4035  HZ3 TRP A 331     -64.070  27.520  12.680  1.00  0.00           H
ATOM   4036  CE3 TRP A 331     -65.380  27.340  14.360  1.00  0.00           C
ATOM   4037  HE3 TRP A 331     -65.700  26.320  14.160  1.00  0.00           H
ATOM   4038  CD2 TRP A 331     -65.890  28.050  15.530  1.00  0.00           C
ATOM   4039  C   TRP A 331     -65.550  25.380  17.810  1.00  0.00           C
ATOM   4040  O   TRP A 331     -64.680  25.990  18.480  1.00  0.00           O
ATOM   4041  N   LYS A 332     -65.190  24.600  16.760  1.00  0.00           N
ATOM   4042  H   LYS A 332     -65.970  24.070  16.380  1.00  0.00           H
ATOM   4043  CA  LYS A 332     -63.860  24.350  16.140  1.00  0.00           C
ATOM   4044  HA  LYS A 332     -63.260  25.260  16.230  1.00  0.00           H
ATOM   4045  CB  LYS A 332     -63.190  23.080  16.740  1.00  0.00           C
ATOM   4046  HB1 LYS A 332     -63.010  23.260  17.800  1.00  0.00           H
ATOM   4047  HB2 LYS A 332     -62.230  22.970  16.230  1.00  0.00           H
ATOM   4048  CG  LYS A 332     -64.110  21.780  16.600  1.00  0.00           C
ATOM   4049  HG1 LYS A 332     -64.270  21.510  15.560  1.00  0.00           H
ATOM   4050  HG2 LYS A 332     -65.100  21.930  17.030  1.00  0.00           H
ATOM   4051  CD  LYS A 332     -63.460  20.560  17.290  1.00  0.00           C
ATOM   4052  HD1 LYS A 332     -63.970  19.680  16.920  1.00  0.00           H
ATOM   4053  HD2 LYS A 332     -63.490  20.670  18.380  1.00  0.00           H
ATOM   4054  CE  LYS A 332     -61.990  20.310  16.990  1.00  0.00           C
ATOM   4055  HE1 LYS A 332     -61.660  19.390  17.480  1.00  0.00           H
ATOM   4056  HE2 LYS A 332     -61.480  21.210  17.350  1.00  0.00           H
ATOM   4057  NZ  LYS A 332     -61.820  20.160  15.570  1.00  0.00           N
ATOM   4058  HZ1 LYS A 332     -62.150  21.000  15.120  1.00  0.00           H
ATOM   4059  HZ2 LYS A 332     -60.870  19.930  15.310  1.00  0.00           H
ATOM   4060  HZ3 LYS A 332     -62.370  19.400  15.210  1.00  0.00           H
ATOM   4061  C   LYS A 332     -64.000  24.240  14.570  1.00  0.00           C
ATOM   4062  O   LYS A 332     -65.020  23.670  14.210  1.00  0.00           O
ATOM   4063  N   PRO A 333     -63.050  24.560  13.710  1.00  0.00           N
ATOM   4064  CD  PRO A 333     -61.800  25.270  14.080  1.00  0.00           C
ATOM   4065  HD1 PRO A 333     -61.480  25.060  15.100  1.00  0.00           H
ATOM   4066  HD2 PRO A 333     -62.020  26.340  14.020  1.00  0.00           H
ATOM   4067  CG  PRO A 333     -60.820  24.870  13.030  1.00  0.00           C
ATOM   4068  HG1 PRO A 333     -60.210  24.030  13.340  1.00  0.00           H
ATOM   4069  HG2 PRO A 333     -60.180  25.740  12.870  1.00  0.00           H
ATOM   4070  CB  PRO A 333     -61.660  24.610  11.780  1.00  0.00           C
ATOM   4071  HB1 PRO A 333     -61.100  23.920  11.150  1.00  0.00           H
ATOM   4072  HB2 PRO A 333     -61.820  25.550  11.250  1.00  0.00           H
ATOM   4073  CA  PRO A 333     -62.980  24.080  12.370  1.00  0.00           C
ATOM   4074  HA  PRO A 333     -63.780  24.370  11.680  1.00  0.00           H
ATOM   4075  C   PRO A 333     -62.910  22.580  12.280  1.00  0.00           C
ATOM   4076  O   PRO A 333     -62.550  21.820  13.170  1.00  0.00           O
ATOM   4077  N   GLY A 334     -63.220  22.060  11.090  1.00  0.00           N
ATOM   4078  H   GLY A 334     -63.430  22.750  10.370  1.00  0.00           H
ATOM   4079  CA  GLY A 334     -63.350  20.660  10.670  1.00  0.00           C
ATOM   4080  HA1 GLY A 334     -62.360  20.270  10.910  1.00  0.00           H
ATOM   4081  HA2 GLY A 334     -63.450  20.510   9.600  1.00  0.00           H
ATOM   4082  C   GLY A 334     -64.500  19.980  11.400  1.00  0.00           C
ATOM   4083  O   GLY A 334     -65.470  20.600  11.840  1.00  0.00           O
ATOM   4084  N   LYS A 335     -64.300  18.650  11.630  1.00  0.00           N
ATOM   4085  H   LYS A 335     -63.630  18.120  11.080  1.00  0.00           H
ATOM   4086  CA  LYS A 335     -65.070  17.730  12.510  1.00  0.00           C
ATOM   4087  HA  LYS A 335     -66.100  18.060  12.550  1.00  0.00           H
ATOM   4088  CB  LYS A 335     -65.200  16.350  11.810  1.00  0.00           C
ATOM   4089  HB1 LYS A 335     -65.830  15.740  12.460  1.00  0.00           H
ATOM   4090  HB2 LYS A 335     -64.250  15.820  11.820  1.00  0.00           H
ATOM   4091  CG  LYS A 335     -65.670  16.270  10.410  1.00  0.00           C
ATOM   4092  HG1 LYS A 335     -65.610  15.230  10.080  1.00  0.00           H
ATOM   4093  HG2 LYS A 335     -64.990  16.860   9.800  1.00  0.00           H
ATOM   4094  CD  LYS A 335     -67.100  16.750  10.280  1.00  0.00           C
ATOM   4095  HD1 LYS A 335     -67.100  17.820  10.480  1.00  0.00           H
ATOM   4096  HD2 LYS A 335     -67.770  16.120  10.860  1.00  0.00           H
ATOM   4097  CE  LYS A 335     -67.540  16.480   8.820  1.00  0.00           C
ATOM   4098  HE1 LYS A 335     -67.200  15.480   8.550  1.00  0.00           H
ATOM   4099  HE2 LYS A 335     -67.040  17.210   8.180  1.00  0.00           H
ATOM   4100  NZ  LYS A 335     -68.950  16.530   8.500  1.00  0.00           N
ATOM   4101  HZ1 LYS A 335     -69.620  16.350   9.240  1.00  0.00           H
ATOM   4102  HZ2 LYS A 335     -69.190  17.480   8.290  1.00  0.00           H
ATOM   4103  HZ3 LYS A 335     -69.230  16.170   7.600  1.00  0.00           H
ATOM   4104  C   LYS A 335     -64.420  17.700  13.900  1.00  0.00           C
ATOM   4105  O   LYS A 335     -63.330  18.250  14.110  1.00  0.00           O
ATOM   4106  N   MET A 336     -64.990  16.900  14.760  1.00  0.00           N
ATOM   4107  H   MET A 336     -65.740  16.320  14.410  1.00  0.00           H
ATOM   4108  CA  MET A 336     -64.740  16.850  16.170  1.00  0.00           C
ATOM   4109  HA  MET A 336     -64.850  17.870  16.520  1.00  0.00           H
ATOM   4110  CB  MET A 336     -65.800  15.990  16.870  1.00  0.00           C
ATOM   4111  HB1 MET A 336     -65.950  15.040  16.370  1.00  0.00           H
ATOM   4112  HB2 MET A 336     -66.700  16.600  16.990  1.00  0.00           H
ATOM   4113  CG  MET A 336     -65.390  15.770  18.340  1.00  0.00           C
ATOM   4114  HG1 MET A 336     -64.410  15.290  18.360  1.00  0.00           H
ATOM   4115  HG2 MET A 336     -66.060  15.060  18.830  1.00  0.00           H
ATOM   4116  SD  MET A 336     -65.510  17.080  19.450  1.00  0.00           S
ATOM   4117  CE  MET A 336     -67.360  17.210  19.670  1.00  0.00           C
ATOM   4118  HE1 MET A 336     -67.570  18.020  20.370  1.00  0.00           H
ATOM   4119  HE2 MET A 336     -67.810  17.570  18.750  1.00  0.00           H
ATOM   4120  HE3 MET A 336     -67.800  16.360  20.180  1.00  0.00           H
ATOM   4121  C   MET A 336     -63.340  16.310  16.370  1.00  0.00           C
ATOM   4122  O   MET A 336     -62.670  17.010  17.120  1.00  0.00           O
ATOM   4123  N   GLU A 337     -62.930  15.190  15.700  1.00  0.00           N
ATOM   4124  H   GLU A 337     -63.590  14.770  15.060  1.00  0.00           H
ATOM   4125  CA  GLU A 337     -61.560  14.680  15.820  1.00  0.00           C
ATOM   4126  HA  GLU A 337     -61.190  14.960  16.800  1.00  0.00           H
ATOM   4127  CB  GLU A 337     -61.520  13.120  15.730  1.00  0.00           C
ATOM   4128  HB1 GLU A 337     -62.170  12.720  16.510  1.00  0.00           H
ATOM   4129  HB2 GLU A 337     -60.550  12.660  15.920  1.00  0.00           H
ATOM   4130  CG  GLU A 337     -62.050  12.640  14.370  1.00  0.00           C
ATOM   4131  HG1 GLU A 337     -61.290  12.900  13.640  1.00  0.00           H
ATOM   4132  HG2 GLU A 337     -63.000  13.100  14.090  1.00  0.00           H
ATOM   4133  CD  GLU A 337     -62.260  11.170  14.330  1.00  0.00           C
ATOM   4134  OE1 GLU A 337     -61.290  10.500  14.660  1.00  0.00           O
ATOM   4135  OE2 GLU A 337     -63.270  10.710  13.790  1.00  0.00           O
ATOM   4136  C   GLU A 337     -60.550  15.310  14.880  1.00  0.00           C
ATOM   4137  O   GLU A 337     -59.440  14.870  14.850  1.00  0.00           O
ATOM   4138  N   ASP A 338     -60.830  16.400  14.180  1.00  0.00           N
ATOM   4139  H   ASP A 338     -61.680  16.920  14.310  1.00  0.00           H
ATOM   4140  CA  ASP A 338     -59.820  17.190  13.430  1.00  0.00           C
ATOM   4141  HA  ASP A 338     -59.150  16.500  12.910  1.00  0.00           H
ATOM   4142  CB  ASP A 338     -60.460  17.920  12.310  1.00  0.00           C
ATOM   4143  HB1 ASP A 338     -59.640  18.520  11.900  1.00  0.00           H
ATOM   4144  HB2 ASP A 338     -61.170  18.610  12.760  1.00  0.00           H
ATOM   4145  CG  ASP A 338     -61.100  17.100  11.230  1.00  0.00           C
ATOM   4146  OD1 ASP A 338     -60.730  15.950  11.050  1.00  0.00           O
ATOM   4147  OD2 ASP A 338     -61.800  17.720  10.430  1.00  0.00           O
ATOM   4148  C   ASP A 338     -59.020  18.090  14.460  1.00  0.00           C
ATOM   4149  O   ASP A 338     -59.550  18.840  15.280  1.00  0.00           O
ATOM   4150  N   ASP A 339     -57.680  18.100  14.320  1.00  0.00           N
ATOM   4151  H   ASP A 339     -57.290  17.330  13.810  1.00  0.00           H
ATOM   4152  CA  ASP A 339     -56.850  19.090  15.080  1.00  0.00           C
ATOM   4153  HA  ASP A 339     -57.230  19.120  16.100  1.00  0.00           H
ATOM   4154  CB  ASP A 339     -55.420  18.600  15.150  1.00  0.00           C
ATOM   4155  HB1 ASP A 339     -55.000  18.470  14.160  1.00  0.00           H
ATOM   4156  HB2 ASP A 339     -55.350  17.620  15.640  1.00  0.00           H
ATOM   4157  CG  ASP A 339     -54.550  19.610  16.030  1.00  0.00           C
ATOM   4158  OD1 ASP A 339     -53.980  20.550  15.490  1.00  0.00           O
ATOM   4159  OD2 ASP A 339     -54.490  19.330  17.260  1.00  0.00           O
ATOM   4160  C   ASP A 339     -56.870  20.510  14.430  1.00  0.00           C
ATOM   4161  O   ASP A 339     -56.530  20.670  13.240  1.00  0.00           O
ATOM   4162  N   ILE A 340     -57.180  21.490  15.230  1.00  0.00           N
ATOM   4163  H   ILE A 340     -57.220  21.330  16.220  1.00  0.00           H
ATOM   4164  CA  ILE A 340     -57.440  22.860  14.780  1.00  0.00           C
ATOM   4165  HA  ILE A 340     -58.250  22.810  14.040  1.00  0.00           H
ATOM   4166  CB  ILE A 340     -58.060  23.800  15.870  1.00  0.00           C
ATOM   4167  HB  ILE A 340     -58.290  24.750  15.380  1.00  0.00           H
ATOM   4168  CG2 ILE A 340     -59.380  23.120  16.360  1.00  0.00           C
ATOM   4169 1HG2 ILE A 340     -59.230  22.340  17.110  1.00  0.00           H
ATOM   4170 2HG2 ILE A 340     -60.000  23.860  16.870  1.00  0.00           H
ATOM   4171 3HG2 ILE A 340     -59.900  22.690  15.510  1.00  0.00           H
ATOM   4172  CG1 ILE A 340     -57.180  24.200  17.060  1.00  0.00           C
ATOM   4173 1HG1 ILE A 340     -57.840  24.610  17.830  1.00  0.00           H
ATOM   4174 2HG1 ILE A 340     -56.650  25.070  16.690  1.00  0.00           H
ATOM   4175  CD  ILE A 340     -56.140  23.310  17.780  1.00  0.00           C
ATOM   4176  HD1 ILE A 340     -56.650  22.440  18.190  1.00  0.00           H
ATOM   4177  HD2 ILE A 340     -55.400  22.940  17.070  1.00  0.00           H
ATOM   4178  HD3 ILE A 340     -55.590  23.810  18.570  1.00  0.00           H
ATOM   4179  C   ILE A 340     -56.220  23.630  14.200  1.00  0.00           C
ATOM   4180  O   ILE A 340     -56.350  24.680  13.580  1.00  0.00           O
ATOM   4181  N   ASP A 341     -54.990  23.050  14.320  1.00  0.00           N
ATOM   4182  H   ASP A 341     -54.930  22.170  14.830  1.00  0.00           H
ATOM   4183  CA  ASP A 341     -53.780  23.550  13.670  1.00  0.00           C
ATOM   4184  HA  ASP A 341     -53.880  24.560  13.280  1.00  0.00           H
ATOM   4185  CB  ASP A 341     -52.660  23.700  14.750  1.00  0.00           C
ATOM   4186  HB1 ASP A 341     -51.770  24.080  14.260  1.00  0.00           H
ATOM   4187  HB2 ASP A 341     -52.430  22.720  15.180  1.00  0.00           H
ATOM   4188  CG  ASP A 341     -53.080  24.610  15.920  1.00  0.00           C
ATOM   4189  OD1 ASP A 341     -52.680  24.360  17.030  1.00  0.00           O
ATOM   4190  OD2 ASP A 341     -53.980  25.480  15.750  1.00  0.00           O
ATOM   4191  C   ASP A 341     -53.330  22.710  12.510  1.00  0.00           C
ATOM   4192  O   ASP A 341     -52.810  23.280  11.540  1.00  0.00           O
ATOM   4193  N   LYS A 342     -53.590  21.390  12.410  1.00  0.00           N
ATOM   4194  H   LYS A 342     -53.970  20.920  13.220  1.00  0.00           H
ATOM   4195  CA  LYS A 342     -53.310  20.550  11.200  1.00  0.00           C
ATOM   4196  HA  LYS A 342     -52.320  20.750  10.790  1.00  0.00           H
ATOM   4197  CB  LYS A 342     -53.520  19.110  11.630  1.00  0.00           C
ATOM   4198  HB1 LYS A 342     -53.550  18.460  10.760  1.00  0.00           H
ATOM   4199  HB2 LYS A 342     -54.560  18.990  11.940  1.00  0.00           H
ATOM   4200  CG  LYS A 342     -52.550  18.520  12.650  1.00  0.00           C
ATOM   4201  HG1 LYS A 342     -52.770  17.490  12.900  1.00  0.00           H
ATOM   4202  HG2 LYS A 342     -52.660  19.080  13.580  1.00  0.00           H
ATOM   4203  CD  LYS A 342     -51.110  18.570  12.210  1.00  0.00           C
ATOM   4204  HD1 LYS A 342     -50.670  19.550  12.020  1.00  0.00           H
ATOM   4205  HD2 LYS A 342     -51.080  18.060  11.240  1.00  0.00           H
ATOM   4206  CE  LYS A 342     -50.170  17.680  13.130  1.00  0.00           C
ATOM   4207  HE1 LYS A 342     -49.220  17.500  12.620  1.00  0.00           H
ATOM   4208  HE2 LYS A 342     -50.650  16.710  13.200  1.00  0.00           H
ATOM   4209  NZ  LYS A 342     -49.850  18.220  14.450  1.00  0.00           N
ATOM   4210  HZ1 LYS A 342     -49.170  17.650  14.940  1.00  0.00           H
ATOM   4211  HZ2 LYS A 342     -49.390  19.110  14.330  1.00  0.00           H
ATOM   4212  HZ3 LYS A 342     -50.730  18.310  14.930  1.00  0.00           H
ATOM   4213  C   LYS A 342     -54.210  20.880  10.010  1.00  0.00           C
ATOM   4214  O   LYS A 342     -53.920  20.570   8.820  1.00  0.00           O
ATOM   4215  N   ILE A 343     -55.280  21.650  10.180  1.00  0.00           N
ATOM   4216  H   ILE A 343     -55.230  22.070  11.090  1.00  0.00           H
ATOM   4217  CA  ILE A 343     -56.400  22.020   9.240  1.00  0.00           C
ATOM   4218  HA  ILE A 343     -57.010  21.130   9.070  1.00  0.00           H
ATOM   4219  CB  ILE A 343     -57.330  23.080   9.830  1.00  0.00           C
ATOM   4220  HB  ILE A 343     -56.780  24.020   9.810  1.00  0.00           H
ATOM   4221  CG2 ILE A 343     -58.560  23.230   8.860  1.00  0.00           C
ATOM   4222 1HG2 ILE A 343     -58.270  23.520   7.860  1.00  0.00           H
ATOM   4223 2HG2 ILE A 343     -59.080  22.280   8.740  1.00  0.00           H
ATOM   4224 3HG2 ILE A 343     -59.310  23.880   9.320  1.00  0.00           H
ATOM   4225  CG1 ILE A 343     -57.810  22.800  11.280  1.00  0.00           C
ATOM   4226 1HG1 ILE A 343     -58.230  23.740  11.630  1.00  0.00           H
ATOM   4227 2HG1 ILE A 343     -56.900  22.590  11.840  1.00  0.00           H
ATOM   4228  CD  ILE A 343     -58.850  21.660  11.390  1.00  0.00           C
ATOM   4229  HD1 ILE A 343     -58.750  21.330  12.420  1.00  0.00           H
ATOM   4230  HD2 ILE A 343     -59.860  21.820  11.020  1.00  0.00           H
ATOM   4231  HD3 ILE A 343     -58.530  20.830  10.750  1.00  0.00           H
ATOM   4232  C   ILE A 343     -55.770  22.440   7.930  1.00  0.00           C
ATOM   4233  O   ILE A 343     -54.790  23.160   7.970  1.00  0.00           O
ATOM   4234  N   LYS A 344     -56.380  22.060   6.800  1.00  0.00           N
ATOM   4235  H   LYS A 344     -57.160  21.410   6.880  1.00  0.00           H
ATOM   4236  CA  LYS A 344     -55.940  22.580   5.450  1.00  0.00           C
ATOM   4237  HA  LYS A 344     -54.850  22.570   5.390  1.00  0.00           H
ATOM   4238  CB  LYS A 344     -56.280  21.520   4.420  1.00  0.00           C
ATOM   4239  HB1 LYS A 344     -56.130  21.880   3.410  1.00  0.00           H
ATOM   4240  HB2 LYS A 344     -57.310  21.170   4.570  1.00  0.00           H
ATOM   4241  CG  LYS A 344     -55.330  20.340   4.570  1.00  0.00           C
ATOM   4242  HG1 LYS A 344     -55.500  19.840   5.530  1.00  0.00           H
ATOM   4243  HG2 LYS A 344     -54.280  20.630   4.520  1.00  0.00           H
ATOM   4244  CD  LYS A 344     -55.480  19.460   3.400  1.00  0.00           C
ATOM   4245  HD1 LYS A 344     -54.630  18.800   3.560  1.00  0.00           H
ATOM   4246  HD2 LYS A 344     -55.200  19.950   2.460  1.00  0.00           H
ATOM   4247  CE  LYS A 344     -56.790  18.760   3.340  1.00  0.00           C
ATOM   4248  HE1 LYS A 344     -56.900  18.130   2.450  1.00  0.00           H
ATOM   4249  HE2 LYS A 344     -57.680  19.390   3.420  1.00  0.00           H
ATOM   4250  NZ  LYS A 344     -57.060  17.800   4.390  1.00  0.00           N
ATOM   4251  HZ1 LYS A 344     -56.940  18.240   5.300  1.00  0.00           H
ATOM   4252  HZ2 LYS A 344     -57.940  17.310   4.270  1.00  0.00           H
ATOM   4253  HZ3 LYS A 344     -56.410  17.040   4.290  1.00  0.00           H
ATOM   4254  C   LYS A 344     -56.470  24.000   5.180  1.00  0.00           C
ATOM   4255  O   LYS A 344     -57.620  24.210   5.550  1.00  0.00           O
ATOM   4256  N   PRO A 345     -55.790  24.900   4.460  1.00  0.00           N
ATOM   4257  CD  PRO A 345     -54.290  24.820   4.150  1.00  0.00           C
ATOM   4258  HD1 PRO A 345     -53.960  23.840   3.790  1.00  0.00           H
ATOM   4259  HD2 PRO A 345     -53.870  25.050   5.130  1.00  0.00           H
ATOM   4260  CG  PRO A 345     -54.040  25.910   3.170  1.00  0.00           C
ATOM   4261  HG1 PRO A 345     -54.000  25.500   2.160  1.00  0.00           H
ATOM   4262  HG2 PRO A 345     -53.090  26.310   3.520  1.00  0.00           H
ATOM   4263  CB  PRO A 345     -55.200  26.940   3.250  1.00  0.00           C
ATOM   4264  HB1 PRO A 345     -55.450  27.210   2.230  1.00  0.00           H
ATOM   4265  HB2 PRO A 345     -55.170  27.880   3.800  1.00  0.00           H
ATOM   4266  CA  PRO A 345     -56.360  26.140   3.930  1.00  0.00           C
ATOM   4267  HA  PRO A 345     -56.580  26.810   4.760  1.00  0.00           H
ATOM   4268  C   PRO A 345     -57.670  25.930   3.010  1.00  0.00           C
ATOM   4269  O   PRO A 345     -58.700  26.620   3.210  1.00  0.00           O
ATOM   4270  N   SER A 346     -57.710  24.770   2.350  1.00  0.00           N
ATOM   4271  H   SER A 346     -56.970  24.110   2.160  1.00  0.00           H
ATOM   4272  CA  SER A 346     -58.950  24.350   1.600  1.00  0.00           C
ATOM   4273  HA  SER A 346     -59.270  25.120   0.900  1.00  0.00           H
ATOM   4274  CB  SER A 346     -58.580  23.230   0.700  1.00  0.00           C
ATOM   4275  HB1 SER A 346     -57.740  23.500   0.070  1.00  0.00           H
ATOM   4276  HB2 SER A 346     -59.460  22.920   0.120  1.00  0.00           H
ATOM   4277  OG  SER A 346     -58.210  22.140   1.460  1.00  0.00           O
ATOM   4278  HG  SER A 346     -57.560  21.700   0.910  1.00  0.00           H
ATOM   4279  C   SER A 346     -60.200  23.940   2.450  1.00  0.00           C
ATOM   4280  O   SER A 346     -61.260  23.750   1.910  1.00  0.00           O
ATOM   4281  N   GLU A 347     -60.140  23.870   3.800  1.00  0.00           N
ATOM   4282  H   GLU A 347     -59.300  24.180   4.250  1.00  0.00           H
ATOM   4283  CA  GLU A 347     -61.280  23.460   4.700  1.00  0.00           C
ATOM   4284  HA  GLU A 347     -61.810  22.590   4.300  1.00  0.00           H
ATOM   4285  CB  GLU A 347     -60.860  23.080   6.120  1.00  0.00           C
ATOM   4286  HB1 GLU A 347     -60.450  23.970   6.590  1.00  0.00           H
ATOM   4287  HB2 GLU A 347     -60.040  22.370   6.050  1.00  0.00           H
ATOM   4288  CG  GLU A 347     -61.970  22.550   6.980  1.00  0.00           C
ATOM   4289  HG1 GLU A 347     -62.660  23.330   7.290  1.00  0.00           H
ATOM   4290  HG2 GLU A 347     -61.480  22.130   7.860  1.00  0.00           H
ATOM   4291  CD  GLU A 347     -62.680  21.330   6.360  1.00  0.00           C
ATOM   4292  OE1 GLU A 347     -62.310  20.160   6.670  1.00  0.00           O
ATOM   4293  OE2 GLU A 347     -63.660  21.520   5.650  1.00  0.00           O
ATOM   4294  C   GLU A 347     -62.240  24.700   4.890  1.00  0.00           C
ATOM   4295  O   GLU A 347     -61.690  25.760   5.190  1.00  0.00           O
ATOM   4296  N   SER A 348     -63.570  24.360   4.750  1.00  0.00           N
ATOM   4297  H   SER A 348     -63.790  23.440   4.400  1.00  0.00           H
ATOM   4298  CA  SER A 348     -64.710  25.320   4.990  1.00  0.00           C
ATOM   4299  HA  SER A 348     -64.240  26.240   5.360  1.00  0.00           H
ATOM   4300  CB  SER A 348     -65.410  25.640   3.650  1.00  0.00           C
ATOM   4301  HB1 SER A 348     -64.710  26.160   2.990  1.00  0.00           H
ATOM   4302  HB2 SER A 348     -66.290  26.280   3.700  1.00  0.00           H
ATOM   4303  OG  SER A 348     -65.660  24.460   3.040  1.00  0.00           O
ATOM   4304  HG  SER A 348     -65.020  24.340   2.330  1.00  0.00           H
ATOM   4305  C   SER A 348     -65.810  24.790   6.000  1.00  0.00           C
ATOM   4306  O   SER A 348     -66.650  25.600   6.430  1.00  0.00           O
ATOM   4307  N   ASN A 349     -65.790  23.530   6.360  1.00  0.00           N
ATOM   4308  H   ASN A 349     -65.020  22.970   6.050  1.00  0.00           H
ATOM   4309  CA  ASN A 349     -66.760  23.050   7.360  1.00  0.00           C
ATOM   4310  HA  ASN A 349     -67.670  23.630   7.170  1.00  0.00           H
ATOM   4311  CB  ASN A 349     -66.990  21.550   7.280  1.00  0.00           C
ATOM   4312  HB1 ASN A 349     -67.830  21.230   7.900  1.00  0.00           H
ATOM   4313  HB2 ASN A 349     -66.090  21.040   7.590  1.00  0.00           H
ATOM   4314  CG  ASN A 349     -67.270  21.320   5.840  1.00  0.00           C
ATOM   4315  OD1 ASN A 349     -68.370  21.340   5.380  1.00  0.00           O
ATOM   4316  ND2 ASN A 349     -66.270  21.060   5.000  1.00  0.00           N
ATOM   4317 1HD2 ASN A 349     -65.330  21.030   5.380  1.00  0.00           H
ATOM   4318 2HD2 ASN A 349     -66.510  21.020   4.020  1.00  0.00           H
ATOM   4319  C   ASN A 349     -66.330  23.370   8.780  1.00  0.00           C
ATOM   4320  O   ASN A 349     -65.120  23.550   9.090  1.00  0.00           O
ATOM   4321  N   VAL A 350     -67.250  23.130   9.740  1.00  0.00           N
ATOM   4322  H   VAL A 350     -68.100  22.710   9.390  1.00  0.00           H
ATOM   4323  CA  VAL A 350     -67.160  23.480  11.180  1.00  0.00           C
ATOM   4324  HA  VAL A 350     -66.150  23.250  11.500  1.00  0.00           H
ATOM   4325  CB  VAL A 350     -67.520  25.000  11.440  1.00  0.00           C
ATOM   4326  HB  VAL A 350     -67.650  25.140  12.510  1.00  0.00           H
ATOM   4327  CG1 VAL A 350     -66.490  26.020  11.050  1.00  0.00           C
ATOM   4328 1HG1 VAL A 350     -65.560  25.680  11.510  1.00  0.00           H
ATOM   4329 2HG1 VAL A 350     -66.310  26.140   9.980  1.00  0.00           H
ATOM   4330 3HG1 VAL A 350     -66.770  26.970  11.500  1.00  0.00           H
ATOM   4331  CG2 VAL A 350     -68.950  25.430  10.920  1.00  0.00           C
ATOM   4332 1HG2 VAL A 350     -69.270  26.430  11.210  1.00  0.00           H
ATOM   4333 2HG2 VAL A 350     -68.920  25.540   9.830  1.00  0.00           H
ATOM   4334 3HG2 VAL A 350     -69.710  24.720  11.260  1.00  0.00           H
ATOM   4335  C   VAL A 350     -67.960  22.600  12.150  1.00  0.00           C
ATOM   4336  O   VAL A 350     -68.980  21.970  11.770  1.00  0.00           O
ATOM   4337  N   THR A 351     -67.510  22.430  13.420  1.00  0.00           N
ATOM   4338  H   THR A 351     -66.740  22.990  13.750  1.00  0.00           H
ATOM   4339  CA  THR A 351     -68.220  21.670  14.480  1.00  0.00           C
ATOM   4340  HA  THR A 351     -69.080  21.240  13.980  1.00  0.00           H
ATOM   4341  CB  THR A 351     -67.440  20.560  15.100  1.00  0.00           C
ATOM   4342  HB  THR A 351     -66.610  21.020  15.650  1.00  0.00           H
ATOM   4343  CG2 THR A 351     -68.190  19.820  16.230  1.00  0.00           C
ATOM   4344 1HG2 THR A 351     -69.110  19.360  15.880  1.00  0.00           H
ATOM   4345 2HG2 THR A 351     -67.570  19.070  16.730  1.00  0.00           H
ATOM   4346 3HG2 THR A 351     -68.310  20.500  17.070  1.00  0.00           H
ATOM   4347  OG1 THR A 351     -66.920  19.780  14.090  1.00  0.00           O
ATOM   4348  HG1 THR A 351     -66.370  20.450  13.670  1.00  0.00           H
ATOM   4349  C   THR A 351     -68.620  22.620  15.560  1.00  0.00           C
ATOM   4350  O   THR A 351     -67.770  23.190  16.250  1.00  0.00           O
ATOM   4351  N   ILE A 352     -69.890  22.740  15.920  1.00  0.00           N
ATOM   4352  H   ILE A 352     -70.530  22.190  15.350  1.00  0.00           H
ATOM   4353  CA  ILE A 352     -70.370  23.310  17.150  1.00  0.00           C
ATOM   4354  HA  ILE A 352     -69.710  24.080  17.560  1.00  0.00           H
ATOM   4355  CB  ILE A 352     -71.660  24.090  16.870  1.00  0.00           C
ATOM   4356  HB  ILE A 352     -72.200  23.430  16.200  1.00  0.00           H
ATOM   4357  CG2 ILE A 352     -72.490  24.430  18.110  1.00  0.00           C
ATOM   4358 1HG2 ILE A 352     -71.880  24.940  18.860  1.00  0.00           H
ATOM   4359 2HG2 ILE A 352     -73.350  25.040  17.850  1.00  0.00           H
ATOM   4360 3HG2 ILE A 352     -72.890  23.520  18.560  1.00  0.00           H
ATOM   4361  CG1 ILE A 352     -71.310  25.350  16.110  1.00  0.00           C
ATOM   4362 1HG1 ILE A 352     -70.510  25.180  15.390  1.00  0.00           H
ATOM   4363 2HG1 ILE A 352     -70.990  26.130  16.810  1.00  0.00           H
ATOM   4364  CD  ILE A 352     -72.520  26.060  15.420  1.00  0.00           C
ATOM   4365  HD1 ILE A 352     -72.960  25.430  14.650  1.00  0.00           H
ATOM   4366  HD2 ILE A 352     -73.300  26.250  16.160  1.00  0.00           H
ATOM   4367  HD3 ILE A 352     -72.240  26.980  14.910  1.00  0.00           H
ATOM   4368  C   ILE A 352     -70.420  22.300  18.310  1.00  0.00           C
ATOM   4369  O   ILE A 352     -71.090  21.250  18.210  1.00  0.00           O
ATOM   4370  N   LEU A 353     -69.870  22.660  19.470  1.00  0.00           N
ATOM   4371  H   LEU A 353     -69.460  23.580  19.490  1.00  0.00           H
ATOM   4372  CA  LEU A 353     -69.960  21.930  20.740  1.00  0.00           C
ATOM   4373  HA  LEU A 353     -70.150  20.900  20.430  1.00  0.00           H
ATOM   4374  CB  LEU A 353     -68.600  21.870  21.410  1.00  0.00           C
ATOM   4375  HB1 LEU A 353     -68.830  21.370  22.350  1.00  0.00           H
ATOM   4376  HB2 LEU A 353     -68.240  22.880  21.550  1.00  0.00           H
ATOM   4377  CG  LEU A 353     -67.520  21.130  20.630  1.00  0.00           C
ATOM   4378  HG  LEU A 353     -67.950  20.230  20.200  1.00  0.00           H
ATOM   4379  CD1 LEU A 353     -66.840  21.920  19.550  1.00  0.00           C
ATOM   4380 1HD1 LEU A 353     -67.540  22.050  18.730  1.00  0.00           H
ATOM   4381 2HD1 LEU A 353     -66.480  22.860  19.980  1.00  0.00           H
ATOM   4382 3HD1 LEU A 353     -65.960  21.410  19.140  1.00  0.00           H
ATOM   4383  CD2 LEU A 353     -66.470  20.740  21.660  1.00  0.00           C
ATOM   4384 1HD2 LEU A 353     -66.170  21.600  22.260  1.00  0.00           H
ATOM   4385 2HD2 LEU A 353     -66.910  19.930  22.230  1.00  0.00           H
ATOM   4386 3HD2 LEU A 353     -65.540  20.450  21.180  1.00  0.00           H
ATOM   4387  C   LEU A 353     -71.170  22.270  21.590  1.00  0.00           C
ATOM   4388  O   LEU A 353     -71.640  21.630  22.530  1.00  0.00           O
ATOM   4389  N   GLY A 354     -71.760  23.460  21.350  1.00  0.00           N
ATOM   4390  H   GLY A 354     -71.230  24.060  20.740  1.00  0.00           H
ATOM   4391  CA  GLY A 354     -73.060  23.910  21.890  1.00  0.00           C
ATOM   4392  HA1 GLY A 354     -73.220  23.560  22.910  1.00  0.00           H
ATOM   4393  HA2 GLY A 354     -73.840  23.430  21.290  1.00  0.00           H
ATOM   4394  C   GLY A 354     -73.230  25.390  21.760  1.00  0.00           C
ATOM   4395  O   GLY A 354     -72.310  26.100  21.300  1.00  0.00           O
ATOM   4396  N   ARG A 355     -74.410  25.850  22.160  1.00  0.00           N
ATOM   4397  H   ARG A 355     -75.170  25.210  22.350  1.00  0.00           H
ATOM   4398  CA  ARG A 355     -74.750  27.270  22.210  1.00  0.00           C
ATOM   4399  HA  ARG A 355     -73.800  27.800  22.100  1.00  0.00           H
ATOM   4400  CB  ARG A 355     -75.570  27.710  20.960  1.00  0.00           C
ATOM   4401  HB1 ARG A 355     -76.420  27.020  20.970  1.00  0.00           H
ATOM   4402  HB2 ARG A 355     -74.890  27.640  20.110  1.00  0.00           H
ATOM   4403  CG  ARG A 355     -76.190  29.160  20.940  1.00  0.00           C
ATOM   4404  HG1 ARG A 355     -75.460  29.970  20.970  1.00  0.00           H
ATOM   4405  HG2 ARG A 355     -76.850  29.270  21.810  1.00  0.00           H
ATOM   4406  CD  ARG A 355     -77.080  29.400  19.710  1.00  0.00           C
ATOM   4407  HD1 ARG A 355     -77.530  30.370  19.890  1.00  0.00           H
ATOM   4408  HD2 ARG A 355     -77.850  28.650  19.570  1.00  0.00           H
ATOM   4409  NE  ARG A 355     -76.180  29.680  18.560  1.00  0.00           N
ATOM   4410  HE  ARG A 355     -75.630  30.520  18.650  1.00  0.00           H
ATOM   4411  CZ  ARG A 355     -75.940  28.900  17.520  1.00  0.00           C
ATOM   4412  NH1 ARG A 355     -76.340  27.640  17.480  1.00  0.00           N
ATOM   4413 1HH1 ARG A 355     -77.060  27.300  18.100  1.00  0.00           H
ATOM   4414 2HH1 ARG A 355     -76.110  27.070  16.680  1.00  0.00           H
ATOM   4415  NH2 ARG A 355     -75.320  29.290  16.470  1.00  0.00           N
ATOM   4416 1HH2 ARG A 355     -74.910  30.210  16.530  1.00  0.00           H
ATOM   4417 2HH2 ARG A 355     -75.000  28.710  15.700  1.00  0.00           H
ATOM   4418  C   ARG A 355     -75.500  27.500  23.540  1.00  0.00           C
ATOM   4419  O   ARG A 355     -76.590  26.980  23.770  1.00  0.00           O
ATOM   4420  N   PHE A 356     -74.970  28.510  24.190  1.00  0.00           N
ATOM   4421  H   PHE A 356     -74.200  29.040  23.810  1.00  0.00           H
ATOM   4422  CA  PHE A 356     -75.420  29.020  25.520  1.00  0.00           C
ATOM   4423  HA  PHE A 356     -75.960  28.240  26.050  1.00  0.00           H
ATOM   4424  CB  PHE A 356     -74.190  29.380  26.390  1.00  0.00           C
ATOM   4425  HB1 PHE A 356     -74.500  30.120  27.120  1.00  0.00           H
ATOM   4426  HB2 PHE A 356     -73.530  29.920  25.720  1.00  0.00           H
ATOM   4427  CG  PHE A 356     -73.370  28.330  27.090  1.00  0.00           C
ATOM   4428  CD1 PHE A 356     -74.010  27.320  27.850  1.00  0.00           C
ATOM   4429  HD1 PHE A 356     -75.060  27.440  28.030  1.00  0.00           H
ATOM   4430  CE1 PHE A 356     -73.190  26.300  28.460  1.00  0.00           C
ATOM   4431  HE1 PHE A 356     -73.660  25.560  29.080  1.00  0.00           H
ATOM   4432  CZ  PHE A 356     -71.780  26.330  28.260  1.00  0.00           C
ATOM   4433  HZ  PHE A 356     -71.240  25.470  28.630  1.00  0.00           H
ATOM   4434  CE2 PHE A 356     -71.140  27.460  27.710  1.00  0.00           C
ATOM   4435  HE2 PHE A 356     -70.070  27.470  27.540  1.00  0.00           H
ATOM   4436  CD2 PHE A 356     -71.950  28.410  27.080  1.00  0.00           C
ATOM   4437  HD2 PHE A 356     -71.500  29.060  26.340  1.00  0.00           H
ATOM   4438  C   PHE A 356     -76.240  30.280  25.220  1.00  0.00           C
ATOM   4439  O   PHE A 356     -75.750  31.370  24.850  1.00  0.00           O
ATOM   4440  N   ASP A 357     -77.590  30.160  25.490  1.00  0.00           N
ATOM   4441  H   ASP A 357     -77.880  29.240  25.790  1.00  0.00           H
ATOM   4442  CA  ASP A 357     -78.620  31.110  25.250  1.00  0.00           C
ATOM   4443  HA  ASP A 357     -78.180  31.850  24.580  1.00  0.00           H
ATOM   4444  CB  ASP A 357     -79.710  30.490  24.380  1.00  0.00           C
ATOM   4445  HB1 ASP A 357     -79.320  29.880  23.560  1.00  0.00           H
ATOM   4446  HB2 ASP A 357     -80.260  31.320  23.930  1.00  0.00           H
ATOM   4447  CG  ASP A 357     -80.820  29.620  25.030  1.00  0.00           C
ATOM   4448  OD1 ASP A 357     -80.560  28.810  25.960  1.00  0.00           O
ATOM   4449  OD2 ASP A 357     -81.960  29.770  24.480  1.00  0.00           O
ATOM   4450  C   ASP A 357     -79.100  31.830  26.510  1.00  0.00           C
ATOM   4451  O   ASP A 357     -79.290  31.240  27.590  1.00  0.00           O
ATOM   4452  N   TYR A 358     -79.480  33.090  26.380  1.00  0.00           N
ATOM   4453  H   TYR A 358     -79.240  33.560  25.530  1.00  0.00           H
ATOM   4454  CA  TYR A 358     -80.070  33.890  27.490  1.00  0.00           C
ATOM   4455  HA  TYR A 358     -80.610  33.260  28.190  1.00  0.00           H
ATOM   4456  CB  TYR A 358     -78.880  34.490  28.300  1.00  0.00           C
ATOM   4457  HB1 TYR A 358     -78.360  33.740  28.900  1.00  0.00           H
ATOM   4458  HB2 TYR A 358     -79.280  35.210  29.000  1.00  0.00           H
ATOM   4459  CG  TYR A 358     -77.860  35.210  27.410  1.00  0.00           C
ATOM   4460  CD1 TYR A 358     -77.810  36.620  27.130  1.00  0.00           C
ATOM   4461  HD1 TYR A 358     -78.600  37.330  27.350  1.00  0.00           H
ATOM   4462  CE1 TYR A 358     -76.780  37.090  26.320  1.00  0.00           C
ATOM   4463  HE1 TYR A 358     -76.830  38.120  26.000  1.00  0.00           H
ATOM   4464  CZ  TYR A 358     -75.700  36.280  25.780  1.00  0.00           C
ATOM   4465  OH  TYR A 358     -74.780  36.650  24.900  1.00  0.00           O
ATOM   4466  HH  TYR A 358     -75.070  37.330  24.280  1.00  0.00           H
ATOM   4467  CE2 TYR A 358     -75.800  34.900  26.060  1.00  0.00           C
ATOM   4468  HE2 TYR A 358     -75.060  34.270  25.580  1.00  0.00           H
ATOM   4469  CD2 TYR A 358     -76.830  34.390  26.830  1.00  0.00           C
ATOM   4470  HD2 TYR A 358     -76.910  33.330  27.010  1.00  0.00           H
ATOM   4471  C   TYR A 358     -80.890  35.000  26.840  1.00  0.00           C
ATOM   4472  O   TYR A 358     -81.280  34.960  25.710  1.00  0.00           O
ATOM   4473  N   SER A 359     -81.100  36.160  27.550  1.00  0.00           N
ATOM   4474  H   SER A 359     -80.520  36.330  28.370  1.00  0.00           H
ATOM   4475  CA  SER A 359     -81.920  37.320  27.150  1.00  0.00           C
ATOM   4476  HA  SER A 359     -81.800  37.450  26.070  1.00  0.00           H
ATOM   4477  CB  SER A 359     -83.410  36.980  27.440  1.00  0.00           C
ATOM   4478  HB1 SER A 359     -83.650  37.110  28.490  1.00  0.00           H
ATOM   4479  HB2 SER A 359     -83.500  35.930  27.140  1.00  0.00           H
ATOM   4480  OG  SER A 359     -84.160  37.890  26.740  1.00  0.00           O
ATOM   4481  HG  SER A 359     -84.180  37.720  25.800  1.00  0.00           H
ATOM   4482  C   SER A 359     -81.540  38.620  27.830  1.00  0.00           C
ATOM   4483  O   SER A 359     -80.800  38.660  28.830  1.00  0.00           O
ATOM   4484  N   GLN A 360     -82.060  39.740  27.270  1.00  0.00           N
ATOM   4485  H   GLN A 360     -82.680  39.550  26.490  1.00  0.00           H
ATOM   4486  CA  GLN A 360     -81.830  41.100  27.710  1.00  0.00           C
ATOM   4487  HA  GLN A 360     -82.370  41.780  27.050  1.00  0.00           H
ATOM   4488  CB  GLN A 360     -82.410  41.340  29.150  1.00  0.00           C
ATOM   4489  HB1 GLN A 360     -82.250  42.380  29.440  1.00  0.00           H
ATOM   4490  HB2 GLN A 360     -81.810  40.740  29.830  1.00  0.00           H
ATOM   4491  CG  GLN A 360     -83.880  40.790  29.350  1.00  0.00           C
ATOM   4492  HG1 GLN A 360     -84.080  40.030  28.590  1.00  0.00           H
ATOM   4493  HG2 GLN A 360     -84.570  41.560  29.020  1.00  0.00           H
ATOM   4494  CD  GLN A 360     -84.210  40.140  30.700  1.00  0.00           C
ATOM   4495  OE1 GLN A 360     -83.450  39.530  31.410  1.00  0.00           O
ATOM   4496  NE2 GLN A 360     -85.470  40.330  31.140  1.00  0.00           N
ATOM   4497 1HE2 GLN A 360     -86.200  40.640  30.510  1.00  0.00           H
ATOM   4498 2HE2 GLN A 360     -85.710  39.970  32.050  1.00  0.00           H
ATOM   4499  C   GLN A 360     -80.380  41.680  27.550  1.00  0.00           C
ATOM   4500  O   GLN A 360     -79.820  42.130  28.550  1.00  0.00           O
ATOM   4501  N   CYS A 361     -79.770  41.400  26.410  1.00  0.00           N
ATOM   4502  H   CYS A 361     -80.270  40.790  25.780  1.00  0.00           H
ATOM   4503  CA  CYS A 361     -78.430  41.820  25.870  1.00  0.00           C
ATOM   4504  HA  CYS A 361     -78.200  42.780  26.340  1.00  0.00           H
ATOM   4505  CB  CYS A 361     -77.420  40.650  26.160  1.00  0.00           C
ATOM   4506  HB1 CYS A 361     -76.480  40.870  25.650  1.00  0.00           H
ATOM   4507  HB2 CYS A 361     -77.790  39.780  25.620  1.00  0.00           H
ATOM   4508  SG  CYS A 361     -77.320  40.270  27.950  1.00  0.00           S
ATOM   4509  HG  CYS A 361     -78.620  40.020  28.170  1.00  0.00           H
ATOM   4510  C   CYS A 361     -78.610  42.020  24.340  1.00  0.00           C
ATOM   4511  O   CYS A 361     -77.890  41.390  23.540  1.00  0.00           O
ATOM   4512  N   ASP A 362     -79.590  42.870  23.950  1.00  0.00           N
ATOM   4513  H   ASP A 362     -80.070  43.350  24.700  1.00  0.00           H
ATOM   4514  CA  ASP A 362     -79.800  43.370  22.640  1.00  0.00           C
ATOM   4515  HA  ASP A 362     -79.690  42.600  21.880  1.00  0.00           H
ATOM   4516  CB  ASP A 362     -81.280  43.870  22.480  1.00  0.00           C
ATOM   4517  HB1 ASP A 362     -81.470  44.250  21.470  1.00  0.00           H
ATOM   4518  HB2 ASP A 362     -81.320  44.740  23.140  1.00  0.00           H
ATOM   4519  CG  ASP A 362     -82.290  42.820  22.890  1.00  0.00           C
ATOM   4520  OD1 ASP A 362     -83.390  43.200  23.350  1.00  0.00           O
ATOM   4521  OD2 ASP A 362     -82.050  41.600  22.720  1.00  0.00           O
ATOM   4522  C   ASP A 362     -78.750  44.360  22.070  1.00  0.00           C
ATOM   4523  O   ASP A 362     -78.630  44.520  20.780  1.00  0.00           O
ATOM   4524  N   ILE A 363     -78.110  45.140  22.900  1.00  0.00           N
ATOM   4525  H   ILE A 363     -78.280  45.060  23.890  1.00  0.00           H
ATOM   4526  CA  ILE A 363     -76.960  46.070  22.540  1.00  0.00           C
ATOM   4527  HA  ILE A 363     -77.110  46.480  21.540  1.00  0.00           H
ATOM   4528  CB  ILE A 363     -76.950  47.200  23.570  1.00  0.00           C
ATOM   4529  HB  ILE A 363     -76.170  47.910  23.300  1.00  0.00           H
ATOM   4530  CG2 ILE A 363     -78.210  48.050  23.470  1.00  0.00           C
ATOM   4531 1HG2 ILE A 363     -78.450  48.710  24.310  1.00  0.00           H
ATOM   4532 2HG2 ILE A 363     -78.170  48.670  22.580  1.00  0.00           H
ATOM   4533 3HG2 ILE A 363     -79.000  47.300  23.490  1.00  0.00           H
ATOM   4534  CG1 ILE A 363     -76.620  46.680  25.000  1.00  0.00           C
ATOM   4535 1HG1 ILE A 363     -75.580  46.400  24.900  1.00  0.00           H
ATOM   4536 2HG1 ILE A 363     -77.270  45.850  25.280  1.00  0.00           H
ATOM   4537  CD  ILE A 363     -76.970  47.760  26.070  1.00  0.00           C
ATOM   4538  HD1 ILE A 363     -76.700  48.730  25.670  1.00  0.00           H
ATOM   4539  HD2 ILE A 363     -78.000  47.710  26.430  1.00  0.00           H
ATOM   4540  HD3 ILE A 363     -76.350  47.600  26.950  1.00  0.00           H
ATOM   4541  C   ILE A 363     -75.660  45.270  22.320  1.00  0.00           C
ATOM   4542  O   ILE A 363     -75.390  44.410  23.100  1.00  0.00           O
ATOM   4543  N   TRP A 364     -74.860  45.560  21.290  1.00  0.00           N
ATOM   4544  H   TRP A 364     -75.200  46.230  20.630  1.00  0.00           H
ATOM   4545  CA  TRP A 364     -73.480  45.110  21.150  1.00  0.00           C
ATOM   4546  HA  TRP A 364     -73.390  44.170  21.710  1.00  0.00           H
ATOM   4547  CB  TRP A 364     -73.200  44.750  19.690  1.00  0.00           C
ATOM   4548  HB1 TRP A 364     -73.740  43.870  19.340  1.00  0.00           H
ATOM   4549  HB2 TRP A 364     -72.150  44.480  19.590  1.00  0.00           H
ATOM   4550  CG  TRP A 364     -73.410  45.870  18.700  1.00  0.00           C
ATOM   4551  CD1 TRP A 364     -72.400  46.670  18.220  1.00  0.00           C
ATOM   4552  HD1 TRP A 364     -71.340  46.500  18.340  1.00  0.00           H
ATOM   4553  NE1 TRP A 364     -72.930  47.650  17.450  1.00  0.00           N
ATOM   4554  HE1 TRP A 364     -72.370  48.390  17.040  1.00  0.00           H
ATOM   4555  CE2 TRP A 364     -74.290  47.610  17.430  1.00  0.00           C
ATOM   4556  CZ2 TRP A 364     -75.210  48.500  16.880  1.00  0.00           C
ATOM   4557  HZ2 TRP A 364     -74.890  49.380  16.350  1.00  0.00           H
ATOM   4558  CH2 TRP A 364     -76.580  48.190  17.080  1.00  0.00           C
ATOM   4559  HH2 TRP A 364     -77.290  48.930  16.730  1.00  0.00           H
ATOM   4560  CZ3 TRP A 364     -77.010  47.080  17.870  1.00  0.00           C
ATOM   4561  HZ3 TRP A 364     -78.050  47.000  18.120  1.00  0.00           H
ATOM   4562  CE3 TRP A 364     -76.030  46.270  18.500  1.00  0.00           C
ATOM   4563  HE3 TRP A 364     -76.300  45.430  19.130  1.00  0.00           H
ATOM   4564  CD2 TRP A 364     -74.680  46.530  18.250  1.00  0.00           C
ATOM   4565  C   TRP A 364     -72.540  46.090  21.880  1.00  0.00           C
ATOM   4566  O   TRP A 364     -73.060  47.160  22.280  1.00  0.00           O
ATOM   4567  N   TYR A 365     -71.260  45.820  22.040  1.00  0.00           N
ATOM   4568  H   TYR A 365     -70.890  44.980  21.610  1.00  0.00           H
ATOM   4569  CA  TYR A 365     -70.340  46.510  22.920  1.00  0.00           C
ATOM   4570  HA  TYR A 365     -69.370  46.070  22.710  1.00  0.00           H
ATOM   4571  CB  TYR A 365     -70.210  48.010  22.670  1.00  0.00           C
ATOM   4572  HB1 TYR A 365     -69.410  48.430  23.290  1.00  0.00           H
ATOM   4573  HB2 TYR A 365     -71.060  48.570  23.070  1.00  0.00           H
ATOM   4574  CG  TYR A 365     -69.910  48.460  21.270  1.00  0.00           C
ATOM   4575  CD1 TYR A 365     -68.600  48.370  20.800  1.00  0.00           C
ATOM   4576  HD1 TYR A 365     -67.840  47.930  21.430  1.00  0.00           H
ATOM   4577  CE1 TYR A 365     -68.200  48.930  19.590  1.00  0.00           C
ATOM   4578  HE1 TYR A 365     -67.150  48.820  19.370  1.00  0.00           H
ATOM   4579  CZ  TYR A 365     -69.170  49.560  18.800  1.00  0.00           C
ATOM   4580  OH  TYR A 365     -68.810  50.130  17.600  1.00  0.00           O
ATOM   4581  HH  TYR A 365     -68.090  49.670  17.160  1.00  0.00           H
ATOM   4582  CE2 TYR A 365     -70.530  49.710  19.300  1.00  0.00           C
ATOM   4583  HE2 TYR A 365     -71.200  50.310  18.700  1.00  0.00           H
ATOM   4584  CD2 TYR A 365     -70.830  49.170  20.530  1.00  0.00           C
ATOM   4585  HD2 TYR A 365     -71.850  49.310  20.880  1.00  0.00           H
ATOM   4586  C   TYR A 365     -70.620  46.120  24.360  1.00  0.00           C
ATOM   4587  O   TYR A 365     -70.760  46.900  25.270  1.00  0.00           O
ATOM   4588  N   MET A 366     -70.810  44.800  24.650  1.00  0.00           N
ATOM   4589  H   MET A 366     -70.890  44.140  23.900  1.00  0.00           H
ATOM   4590  CA  MET A 366     -70.900  44.200  26.060  1.00  0.00           C
ATOM   4591  HA  MET A 366     -70.570  44.810  26.890  1.00  0.00           H
ATOM   4592  CB  MET A 366     -72.310  43.700  26.280  1.00  0.00           C
ATOM   4593  HB1 MET A 366     -72.360  43.100  27.190  1.00  0.00           H
ATOM   4594  HB2 MET A 366     -72.510  43.120  25.380  1.00  0.00           H
ATOM   4595  CG  MET A 366     -73.310  44.810  26.340  1.00  0.00           C
ATOM   4596  HG1 MET A 366     -73.290  45.350  25.400  1.00  0.00           H
ATOM   4597  HG2 MET A 366     -73.090  45.490  27.170  1.00  0.00           H
ATOM   4598  SD  MET A 366     -74.990  44.180  26.500  1.00  0.00           S
ATOM   4599  CE  MET A 366     -75.200  43.840  28.320  1.00  0.00           C
ATOM   4600  HE1 MET A 366     -74.490  43.060  28.600  1.00  0.00           H
ATOM   4601  HE2 MET A 366     -75.040  44.710  28.950  1.00  0.00           H
ATOM   4602  HE3 MET A 366     -76.230  43.500  28.420  1.00  0.00           H
ATOM   4603  C   MET A 366     -69.970  42.930  26.090  1.00  0.00           C
ATOM   4604  O   MET A 366     -70.320  41.920  25.390  1.00  0.00           O
ATOM   4605  N   ARG A 367     -68.850  43.000  26.840  1.00  0.00           N
ATOM   4606  H   ARG A 367     -68.560  43.940  27.080  1.00  0.00           H
ATOM   4607  CA  ARG A 367     -67.870  41.850  26.810  1.00  0.00           C
ATOM   4608  HA  ARG A 367     -67.850  41.250  25.900  1.00  0.00           H
ATOM   4609  CB  ARG A 367     -66.410  42.380  27.020  1.00  0.00           C
ATOM   4610  HB1 ARG A 367     -66.250  42.450  28.100  1.00  0.00           H
ATOM   4611  HB2 ARG A 367     -66.330  43.440  26.760  1.00  0.00           H
ATOM   4612  CG  ARG A 367     -65.240  41.610  26.430  1.00  0.00           C
ATOM   4613  HG1 ARG A 367     -65.370  40.530  26.360  1.00  0.00           H
ATOM   4614  HG2 ARG A 367     -64.330  41.810  26.980  1.00  0.00           H
ATOM   4615  CD  ARG A 367     -64.950  42.140  25.030  1.00  0.00           C
ATOM   4616  HD1 ARG A 367     -65.910  42.230  24.520  1.00  0.00           H
ATOM   4617  HD2 ARG A 367     -64.420  41.360  24.470  1.00  0.00           H
ATOM   4618  NE  ARG A 367     -64.140  43.290  25.010  1.00  0.00           N
ATOM   4619  HE  ARG A 367     -64.050  43.770  25.890  1.00  0.00           H
ATOM   4620  CZ  ARG A 367     -63.720  43.900  23.880  1.00  0.00           C
ATOM   4621  NH1 ARG A 367     -63.740  43.240  22.740  1.00  0.00           N
ATOM   4622 1HH1 ARG A 367     -64.440  42.540  22.570  1.00  0.00           H
ATOM   4623 2HH1 ARG A 367     -63.390  43.740  21.930  1.00  0.00           H
ATOM   4624  NH2 ARG A 367     -63.040  44.980  23.890  1.00  0.00           N
ATOM   4625 1HH2 ARG A 367     -63.070  45.490  24.760  1.00  0.00           H
ATOM   4626 2HH2 ARG A 367     -62.850  45.470  23.020  1.00  0.00           H
ATOM   4627  C   ARG A 367     -68.100  40.800  27.920  1.00  0.00           C
ATOM   4628  O   ARG A 367     -68.270  41.080  29.100  1.00  0.00           O
ATOM   4629  N   PHE A 368     -67.880  39.520  27.600  1.00  0.00           N
ATOM   4630  H   PHE A 368     -67.690  39.140  26.690  1.00  0.00           H
ATOM   4631  CA  PHE A 368     -67.810  38.380  28.620  1.00  0.00           C
ATOM   4632  HA  PHE A 368     -68.400  38.750  29.460  1.00  0.00           H
ATOM   4633  CB  PHE A 368     -68.490  37.020  28.140  1.00  0.00           C
ATOM   4634  HB1 PHE A 368     -69.470  37.170  27.700  1.00  0.00           H
ATOM   4635  HB2 PHE A 368     -68.670  36.480  29.070  1.00  0.00           H
ATOM   4636  CG  PHE A 368     -67.760  36.130  27.180  1.00  0.00           C
ATOM   4637  CD1 PHE A 368     -66.620  35.460  27.520  1.00  0.00           C
ATOM   4638  HD1 PHE A 368     -66.270  35.420  28.550  1.00  0.00           H
ATOM   4639  CE1 PHE A 368     -65.980  34.660  26.570  1.00  0.00           C
ATOM   4640  HE1 PHE A 368     -65.080  34.150  26.870  1.00  0.00           H
ATOM   4641  CZ  PHE A 368     -66.540  34.440  25.330  1.00  0.00           C
ATOM   4642  HZ  PHE A 368     -66.120  33.690  24.680  1.00  0.00           H
ATOM   4643  CE2 PHE A 368     -67.690  35.130  24.950  1.00  0.00           C
ATOM   4644  HE2 PHE A 368     -68.210  34.950  24.020  1.00  0.00           H
ATOM   4645  CD2 PHE A 368     -68.270  35.920  25.920  1.00  0.00           C
ATOM   4646  HD2 PHE A 368     -69.110  36.510  25.590  1.00  0.00           H
ATOM   4647  C   PHE A 368     -66.340  38.210  29.190  1.00  0.00           C
ATOM   4648  O   PHE A 368     -65.380  38.410  28.400  1.00  0.00           O
ATOM   4649  N   SER A 369     -66.280  37.530  30.300  1.00  0.00           N
ATOM   4650  H   SER A 369     -67.140  37.360  30.820  1.00  0.00           H
ATOM   4651  CA  SER A 369     -65.000  37.240  31.120  1.00  0.00           C
ATOM   4652  HA  SER A 369     -64.190  37.370  30.410  1.00  0.00           H
ATOM   4653  CB  SER A 369     -64.990  38.230  32.250  1.00  0.00           C
ATOM   4654  HB1 SER A 369     -65.200  39.210  31.830  1.00  0.00           H
ATOM   4655  HB2 SER A 369     -64.030  38.160  32.780  1.00  0.00           H
ATOM   4656  OG  SER A 369     -66.050  38.080  33.180  1.00  0.00           O
ATOM   4657  HG  SER A 369     -66.770  38.640  32.880  1.00  0.00           H
ATOM   4658  C   SER A 369     -64.950  35.820  31.660  1.00  0.00           C
ATOM   4659  O   SER A 369     -65.970  35.210  31.800  1.00  0.00           O
ATOM   4660  N   MET A 370     -63.730  35.350  31.910  1.00  0.00           N
ATOM   4661  H   MET A 370     -62.960  36.000  31.830  1.00  0.00           H
ATOM   4662  CA  MET A 370     -63.400  33.940  32.150  1.00  0.00           C
ATOM   4663  HA  MET A 370     -64.310  33.460  32.500  1.00  0.00           H
ATOM   4664  CB  MET A 370     -62.870  33.100  30.940  1.00  0.00           C
ATOM   4665  HB1 MET A 370     -62.370  32.220  31.320  1.00  0.00           H
ATOM   4666  HB2 MET A 370     -62.180  33.660  30.310  1.00  0.00           H
ATOM   4667  CG  MET A 370     -63.980  32.670  30.020  1.00  0.00           C
ATOM   4668  HG1 MET A 370     -64.760  33.440  30.030  1.00  0.00           H
ATOM   4669  HG2 MET A 370     -64.480  31.800  30.440  1.00  0.00           H
ATOM   4670  SD  MET A 370     -63.460  32.430  28.300  1.00  0.00           S
ATOM   4671  CE  MET A 370     -62.220  31.020  28.370  1.00  0.00           C
ATOM   4672  HE1 MET A 370     -62.270  30.580  27.370  1.00  0.00           H
ATOM   4673  HE2 MET A 370     -61.240  31.430  28.570  1.00  0.00           H
ATOM   4674  HE3 MET A 370     -62.610  30.330  29.120  1.00  0.00           H
ATOM   4675  C   MET A 370     -62.460  33.670  33.320  1.00  0.00           C
ATOM   4676  O   MET A 370     -61.750  34.600  33.800  1.00  0.00           O
ATOM   4677  N   ASP A 371     -62.440  32.470  33.830  1.00  0.00           N
ATOM   4678  H   ASP A 371     -63.060  31.740  33.500  1.00  0.00           H
ATOM   4679  CA  ASP A 371     -61.550  32.040  34.940  1.00  0.00           C
ATOM   4680  HA  ASP A 371     -61.390  32.900  35.600  1.00  0.00           H
ATOM   4681  CB  ASP A 371     -62.160  30.900  35.780  1.00  0.00           C
ATOM   4682  HB1 ASP A 371     -62.510  30.020  35.240  1.00  0.00           H
ATOM   4683  HB2 ASP A 371     -62.950  31.290  36.430  1.00  0.00           H
ATOM   4684  CG  ASP A 371     -61.110  30.290  36.740  1.00  0.00           C
ATOM   4685  OD1 ASP A 371     -60.990  29.010  36.690  1.00  0.00           O
ATOM   4686  OD2 ASP A 371     -60.380  31.000  37.460  1.00  0.00           O
ATOM   4687  C   ASP A 371     -60.120  31.760  34.410  1.00  0.00           C
ATOM   4688  O   ASP A 371     -60.030  31.220  33.300  1.00  0.00           O
ATOM   4689  N   PHE A 372     -59.080  31.970  35.230  1.00  0.00           N
ATOM   4690  H   PHE A 372     -59.350  32.230  36.160  1.00  0.00           H
ATOM   4691  CA  PHE A 372     -57.690  31.740  34.850  1.00  0.00           C
ATOM   4692  HA  PHE A 372     -57.430  32.380  34.010  1.00  0.00           H
ATOM   4693  CB  PHE A 372     -56.900  32.240  36.010  1.00  0.00           C
ATOM   4694  HB1 PHE A 372     -57.180  31.730  36.930  1.00  0.00           H
ATOM   4695  HB2 PHE A 372     -57.110  33.280  36.270  1.00  0.00           H
ATOM   4696  CG  PHE A 372     -55.410  32.040  35.860  1.00  0.00           C
ATOM   4697  CD1 PHE A 372     -54.590  31.470  36.870  1.00  0.00           C
ATOM   4698  HD1 PHE A 372     -54.980  30.930  37.720  1.00  0.00           H
ATOM   4699  CE1 PHE A 372     -53.160  31.600  36.860  1.00  0.00           C
ATOM   4700  HE1 PHE A 372     -52.600  31.220  37.700  1.00  0.00           H
ATOM   4701  CZ  PHE A 372     -52.570  32.020  35.660  1.00  0.00           C
ATOM   4702  HZ  PHE A 372     -51.510  31.970  35.490  1.00  0.00           H
ATOM   4703  CE2 PHE A 372     -53.360  32.490  34.630  1.00  0.00           C
ATOM   4704  HE2 PHE A 372     -52.850  32.740  33.710  1.00  0.00           H
ATOM   4705  CD2 PHE A 372     -54.780  32.560  34.720  1.00  0.00           C
ATOM   4706  HD2 PHE A 372     -55.370  33.000  33.930  1.00  0.00           H
ATOM   4707  C   PHE A 372     -57.390  30.260  34.600  1.00  0.00           C
ATOM   4708  O   PHE A 372     -56.650  29.910  33.640  1.00  0.00           O
ATOM   4709  N   TRP A 373     -58.000  29.380  35.370  1.00  0.00           N
ATOM   4710  H   TRP A 373     -58.550  29.680  36.160  1.00  0.00           H
ATOM   4711  CA  TRP A 373     -58.140  27.920  35.060  1.00  0.00           C
ATOM   4712  HA  TRP A 373     -57.230  27.590  34.570  1.00  0.00           H
ATOM   4713  CB  TRP A 373     -58.050  27.200  36.350  1.00  0.00           C
ATOM   4714  HB1 TRP A 373     -58.070  26.140  36.110  1.00  0.00           H
ATOM   4715  HB2 TRP A 373     -58.880  27.530  36.980  1.00  0.00           H
ATOM   4716  CG  TRP A 373     -56.760  27.400  37.090  1.00  0.00           C
ATOM   4717  CD1 TRP A 373     -56.610  28.240  38.130  1.00  0.00           C
ATOM   4718  HD1 TRP A 373     -57.360  28.890  38.560  1.00  0.00           H
ATOM   4719  NE1 TRP A 373     -55.260  28.240  38.470  1.00  0.00           N
ATOM   4720  HE1 TRP A 373     -54.840  28.840  39.170  1.00  0.00           H
ATOM   4721  CE2 TRP A 373     -54.460  27.490  37.580  1.00  0.00           C
ATOM   4722  CZ2 TRP A 373     -53.120  27.090  37.580  1.00  0.00           C
ATOM   4723  HZ2 TRP A 373     -52.460  27.560  38.310  1.00  0.00           H
ATOM   4724  CH2 TRP A 373     -52.690  26.060  36.700  1.00  0.00           C
ATOM   4725  HH2 TRP A 373     -51.700  25.640  36.820  1.00  0.00           H
ATOM   4726  CZ3 TRP A 373     -53.600  25.580  35.800  1.00  0.00           C
ATOM   4727  HZ3 TRP A 373     -53.430  24.780  35.090  1.00  0.00           H
ATOM   4728  CE3 TRP A 373     -54.960  25.940  35.760  1.00  0.00           C
ATOM   4729  HE3 TRP A 373     -55.650  25.330  35.190  1.00  0.00           H
ATOM   4730  CD2 TRP A 373     -55.450  26.870  36.730  1.00  0.00           C
ATOM   4731  C   TRP A 373     -59.280  27.480  34.170  1.00  0.00           C
ATOM   4732  O   TRP A 373     -59.460  26.320  34.000  1.00  0.00           O
ATOM   4733  N   GLN A 374     -60.010  28.380  33.510  1.00  0.00           N
ATOM   4734  H   GLN A 374     -59.860  29.340  33.810  1.00  0.00           H
ATOM   4735  CA  GLN A 374     -61.100  28.090  32.590  1.00  0.00           C
ATOM   4736  HA  GLN A 374     -61.380  29.120  32.360  1.00  0.00           H
ATOM   4737  CB  GLN A 374     -60.460  27.580  31.350  1.00  0.00           C
ATOM   4738  HB1 GLN A 374     -61.260  27.500  30.620  1.00  0.00           H
ATOM   4739  HB2 GLN A 374     -60.110  26.570  31.560  1.00  0.00           H
ATOM   4740  CG  GLN A 374     -59.380  28.580  30.800  1.00  0.00           C
ATOM   4741  HG1 GLN A 374     -58.430  28.460  31.320  1.00  0.00           H
ATOM   4742  HG2 GLN A 374     -59.680  29.600  31.070  1.00  0.00           H
ATOM   4743  CD  GLN A 374     -59.040  28.470  29.280  1.00  0.00           C
ATOM   4744  OE1 GLN A 374     -59.220  27.380  28.650  1.00  0.00           O
ATOM   4745  NE2 GLN A 374     -58.460  29.480  28.630  1.00  0.00           N
ATOM   4746 1HE2 GLN A 374     -58.280  30.360  29.100  1.00  0.00           H
ATOM   4747 2HE2 GLN A 374     -58.300  29.310  27.640  1.00  0.00           H
ATOM   4748  C   GLN A 374     -62.260  27.250  33.180  1.00  0.00           C
ATOM   4749  O   GLN A 374     -63.010  26.660  32.430  1.00  0.00           O
ATOM   4750  N   LYS A 375     -62.420  27.170  34.520  1.00  0.00           N
ATOM   4751  H   LYS A 375     -61.850  27.760  35.110  1.00  0.00           H
ATOM   4752  CA  LYS A 375     -63.550  26.450  35.140  1.00  0.00           C
ATOM   4753  HA  LYS A 375     -63.600  25.480  34.650  1.00  0.00           H
ATOM   4754  CB  LYS A 375     -63.280  26.300  36.620  1.00  0.00           C
ATOM   4755  HB1 LYS A 375     -63.970  25.550  37.030  1.00  0.00           H
ATOM   4756  HB2 LYS A 375     -63.330  27.290  37.060  1.00  0.00           H
ATOM   4757  CG  LYS A 375     -61.910  25.630  36.860  1.00  0.00           C
ATOM   4758  HG1 LYS A 375     -61.120  26.370  36.730  1.00  0.00           H
ATOM   4759  HG2 LYS A 375     -61.880  24.750  36.220  1.00  0.00           H
ATOM   4760  CD  LYS A 375     -61.800  25.150  38.270  1.00  0.00           C
ATOM   4761  HD1 LYS A 375     -62.640  24.480  38.460  1.00  0.00           H
ATOM   4762  HD2 LYS A 375     -61.850  25.900  39.060  1.00  0.00           H
ATOM   4763  CE  LYS A 375     -60.600  24.260  38.390  1.00  0.00           C
ATOM   4764  HE1 LYS A 375     -59.710  24.810  38.100  1.00  0.00           H
ATOM   4765  HE2 LYS A 375     -60.660  23.470  37.650  1.00  0.00           H
ATOM   4766  NZ  LYS A 375     -60.480  23.700  39.750  1.00  0.00           N
ATOM   4767  HZ1 LYS A 375     -61.340  23.460  40.220  1.00  0.00           H
ATOM   4768  HZ2 LYS A 375     -59.900  22.870  39.700  1.00  0.00           H
ATOM   4769  HZ3 LYS A 375     -60.010  24.330  40.380  1.00  0.00           H
ATOM   4770  C   LYS A 375     -64.970  27.030  34.890  1.00  0.00           C
ATOM   4771  O   LYS A 375     -65.960  26.290  34.990  1.00  0.00           O
ATOM   4772  N   MET A 376     -65.060  28.320  34.530  1.00  0.00           N
ATOM   4773  H   MET A 376     -64.170  28.760  34.330  1.00  0.00           H
ATOM   4774  CA  MET A 376     -66.270  29.130  34.470  1.00  0.00           C
ATOM   4775  HA  MET A 376     -67.020  28.500  33.980  1.00  0.00           H
ATOM   4776  CB  MET A 376     -66.820  29.360  35.930  1.00  0.00           C
ATOM   4777  HB1 MET A 376     -66.850  28.410  36.470  1.00  0.00           H
ATOM   4778  HB2 MET A 376     -67.850  29.690  35.820  1.00  0.00           H
ATOM   4779  CG  MET A 376     -66.060  30.350  36.900  1.00  0.00           C
ATOM   4780  HG1 MET A 376     -65.870  31.300  36.400  1.00  0.00           H
ATOM   4781  HG2 MET A 376     -65.030  30.040  37.040  1.00  0.00           H
ATOM   4782  SD  MET A 376     -66.940  30.570  38.460  1.00  0.00           S
ATOM   4783  CE  MET A 376     -65.630  30.790  39.660  1.00  0.00           C
ATOM   4784  HE1 MET A 376     -65.880  30.820  40.720  1.00  0.00           H
ATOM   4785  HE2 MET A 376     -64.880  30.010  39.530  1.00  0.00           H
ATOM   4786  HE3 MET A 376     -65.240  31.790  39.520  1.00  0.00           H
ATOM   4787  C   MET A 376     -66.190  30.500  33.700  1.00  0.00           C
ATOM   4788  O   MET A 376     -65.110  31.090  33.470  1.00  0.00           O
ATOM   4789  N   LEU A 377     -67.390  30.960  33.340  1.00  0.00           N
ATOM   4790  H   LEU A 377     -68.160  30.330  33.490  1.00  0.00           H
ATOM   4791  CA  LEU A 377     -67.680  32.080  32.380  1.00  0.00           C
ATOM   4792  HA  LEU A 377     -66.820  32.730  32.240  1.00  0.00           H
ATOM   4793  CB  LEU A 377     -68.050  31.470  31.000  1.00  0.00           C
ATOM   4794  HB1 LEU A 377     -68.940  30.840  31.070  1.00  0.00           H
ATOM   4795  HB2 LEU A 377     -67.250  30.790  30.720  1.00  0.00           H
ATOM   4796  CG  LEU A 377     -68.160  32.410  29.740  1.00  0.00           C
ATOM   4797  HG  LEU A 377     -67.430  33.190  29.940  1.00  0.00           H
ATOM   4798  CD1 LEU A 377     -67.800  31.720  28.460  1.00  0.00           C
ATOM   4799 1HD1 LEU A 377     -68.020  32.330  27.580  1.00  0.00           H
ATOM   4800 2HD1 LEU A 377     -66.750  31.450  28.400  1.00  0.00           H
ATOM   4801 3HD1 LEU A 377     -68.450  30.860  28.340  1.00  0.00           H
ATOM   4802  CD2 LEU A 377     -69.530  33.120  29.510  1.00  0.00           C
ATOM   4803 1HD2 LEU A 377     -70.320  32.400  29.310  1.00  0.00           H
ATOM   4804 2HD2 LEU A 377     -69.780  33.730  30.380  1.00  0.00           H
ATOM   4805 3HD2 LEU A 377     -69.320  33.690  28.600  1.00  0.00           H
ATOM   4806  C   LEU A 377     -68.830  32.930  32.900  1.00  0.00           C
ATOM   4807  O   LEU A 377     -69.770  32.390  33.470  1.00  0.00           O
ATOM   4808  N   ALA A 378     -68.870  34.240  32.690  1.00  0.00           N
ATOM   4809  H   ALA A 378     -68.010  34.640  32.320  1.00  0.00           H
ATOM   4810  CA  ALA A 378     -69.750  35.210  33.280  1.00  0.00           C
ATOM   4811  HA  ALA A 378     -70.690  34.760  33.620  1.00  0.00           H
ATOM   4812  CB  ALA A 378     -69.100  35.760  34.600  1.00  0.00           C
ATOM   4813  HB1 ALA A 378     -68.060  36.010  34.390  1.00  0.00           H
ATOM   4814  HB2 ALA A 378     -69.690  36.540  35.070  1.00  0.00           H
ATOM   4815  HB3 ALA A 378     -69.110  34.970  35.340  1.00  0.00           H
ATOM   4816  C   ALA A 378     -69.970  36.310  32.260  1.00  0.00           C
ATOM   4817  O   ALA A 378     -69.080  36.630  31.490  1.00  0.00           O
ATOM   4818  N   LEU A 379     -71.160  36.890  32.260  1.00  0.00           N
ATOM   4819  H   LEU A 379     -71.730  36.530  33.010  1.00  0.00           H
ATOM   4820  CA  LEU A 379     -71.670  38.030  31.390  1.00  0.00           C
ATOM   4821  HA  LEU A 379     -70.840  38.730  31.340  1.00  0.00           H
ATOM   4822  CB  LEU A 379     -72.010  37.550  29.980  1.00  0.00           C
ATOM   4823  HB1 LEU A 379     -72.540  36.610  30.120  1.00  0.00           H
ATOM   4824  HB2 LEU A 379     -71.100  37.300  29.420  1.00  0.00           H
ATOM   4825  CG  LEU A 379     -72.860  38.380  29.020  1.00  0.00           C
ATOM   4826  HG  LEU A 379     -73.540  39.020  29.580  1.00  0.00           H
ATOM   4827  CD1 LEU A 379     -71.990  39.310  28.290  1.00  0.00           C
ATOM   4828 1HD1 LEU A 379     -72.600  39.950  27.640  1.00  0.00           H
ATOM   4829 2HD1 LEU A 379     -71.350  39.880  28.970  1.00  0.00           H
ATOM   4830 3HD1 LEU A 379     -71.290  38.810  27.620  1.00  0.00           H
ATOM   4831  CD2 LEU A 379     -73.690  37.450  28.060  1.00  0.00           C
ATOM   4832 1HD2 LEU A 379     -74.490  37.050  28.690  1.00  0.00           H
ATOM   4833 2HD2 LEU A 379     -74.110  38.180  27.360  1.00  0.00           H
ATOM   4834 3HD2 LEU A 379     -73.160  36.680  27.510  1.00  0.00           H
ATOM   4835  C   LEU A 379     -72.850  38.820  32.100  1.00  0.00           C
ATOM   4836  O   LEU A 379     -73.880  38.240  32.460  1.00  0.00           O
ATOM   4837  N   GLY A 380     -72.590  40.090  32.300  1.00  0.00           N
ATOM   4838  H   GLY A 380     -71.690  40.480  32.040  1.00  0.00           H
ATOM   4839  CA  GLY A 380     -73.620  41.010  32.810  1.00  0.00           C
ATOM   4840  HA1 GLY A 380     -73.210  41.820  33.410  1.00  0.00           H
ATOM   4841  HA2 GLY A 380     -74.110  40.500  33.630  1.00  0.00           H
ATOM   4842  C   GLY A 380     -74.590  41.660  31.840  1.00  0.00           C
ATOM   4843  O   GLY A 380     -74.170  41.920  30.730  1.00  0.00           O
ATOM   4844  N   ASN A 381     -75.890  41.820  32.180  1.00  0.00           N
ATOM   4845  H   ASN A 381     -76.060  41.620  33.160  1.00  0.00           H
ATOM   4846  CA  ASN A 381     -77.090  41.960  31.310  1.00  0.00           C
ATOM   4847  HA  ASN A 381     -76.820  41.640  30.300  1.00  0.00           H
ATOM   4848  CB  ASN A 381     -78.320  41.110  31.700  1.00  0.00           C
ATOM   4849  HB1 ASN A 381     -78.020  40.100  31.950  1.00  0.00           H
ATOM   4850  HB2 ASN A 381     -78.810  41.120  30.730  1.00  0.00           H
ATOM   4851  CG  ASN A 381     -79.320  41.680  32.640  1.00  0.00           C
ATOM   4852  OD1 ASN A 381     -79.140  42.760  33.230  1.00  0.00           O
ATOM   4853  ND2 ASN A 381     -80.460  41.010  32.700  1.00  0.00           N
ATOM   4854 1HD2 ASN A 381     -80.500  40.180  32.120  1.00  0.00           H
ATOM   4855 2HD2 ASN A 381     -81.320  41.360  33.100  1.00  0.00           H
ATOM   4856  C   ASN A 381     -77.460  43.470  31.120  1.00  0.00           C
ATOM   4857  O   ASN A 381     -76.860  44.310  31.800  1.00  0.00           O
ATOM   4858  N   GLN A 382     -78.390  43.900  30.250  1.00  0.00           N
ATOM   4859  H   GLN A 382     -78.930  43.190  29.770  1.00  0.00           H
ATOM   4860  CA  GLN A 382     -78.750  45.310  29.930  1.00  0.00           C
ATOM   4861  HA  GLN A 382     -77.830  45.810  29.610  1.00  0.00           H
ATOM   4862  CB  GLN A 382     -79.670  45.340  28.720  1.00  0.00           C
ATOM   4863  HB1 GLN A 382     -79.270  44.570  28.060  1.00  0.00           H
ATOM   4864  HB2 GLN A 382     -79.530  46.280  28.170  1.00  0.00           H
ATOM   4865  CG  GLN A 382     -81.190  45.130  28.930  1.00  0.00           C
ATOM   4866  HG1 GLN A 382     -81.650  45.990  29.410  1.00  0.00           H
ATOM   4867  HG2 GLN A 382     -81.260  44.300  29.630  1.00  0.00           H
ATOM   4868  CD  GLN A 382     -82.020  44.710  27.770  1.00  0.00           C
ATOM   4869  OE1 GLN A 382     -81.570  44.320  26.700  1.00  0.00           O
ATOM   4870  NE2 GLN A 382     -83.360  44.490  27.770  1.00  0.00           N
ATOM   4871 1HE2 GLN A 382     -84.000  44.650  28.540  1.00  0.00           H
ATOM   4872 2HE2 GLN A 382     -83.740  44.410  26.840  1.00  0.00           H
ATOM   4873  C   GLN A 382     -79.440  46.150  31.060  1.00  0.00           C
ATOM   4874  O   GLN A 382     -79.700  47.330  30.790  1.00  0.00           O
ATOM   4875  N   VAL A 383     -79.730  45.540  32.220  1.00  0.00           N
ATOM   4876  H   VAL A 383     -79.540  44.550  32.270  1.00  0.00           H
ATOM   4877  CA  VAL A 383     -80.240  46.090  33.480  1.00  0.00           C
ATOM   4878  HA  VAL A 383     -80.140  47.180  33.410  1.00  0.00           H
ATOM   4879  CB  VAL A 383     -81.700  45.780  33.800  1.00  0.00           C
ATOM   4880  HB  VAL A 383     -81.970  46.360  34.680  1.00  0.00           H
ATOM   4881  CG1 VAL A 383     -82.560  46.380  32.630  1.00  0.00           C
ATOM   4882 1HG1 VAL A 383     -82.450  45.740  31.760  1.00  0.00           H
ATOM   4883 2HG1 VAL A 383     -83.610  46.410  32.910  1.00  0.00           H
ATOM   4884 3HG1 VAL A 383     -82.340  47.430  32.430  1.00  0.00           H
ATOM   4885  CG2 VAL A 383     -82.090  44.310  33.900  1.00  0.00           C
ATOM   4886 1HG2 VAL A 383     -81.690  43.760  33.050  1.00  0.00           H
ATOM   4887 2HG2 VAL A 383     -81.640  43.890  34.790  1.00  0.00           H
ATOM   4888 3HG2 VAL A 383     -83.180  44.260  33.950  1.00  0.00           H
ATOM   4889  C   VAL A 383     -79.430  45.750  34.690  1.00  0.00           C
ATOM   4890  O   VAL A 383     -79.870  46.060  35.830  1.00  0.00           O
ATOM   4891  N   GLY A 384     -78.350  45.000  34.480  1.00  0.00           N
ATOM   4892  H   GLY A 384     -78.070  44.800  33.530  1.00  0.00           H
ATOM   4893  CA  GLY A 384     -77.250  44.920  35.390  1.00  0.00           C
ATOM   4894  HA1 GLY A 384     -77.080  45.880  35.870  1.00  0.00           H
ATOM   4895  HA2 GLY A 384     -76.320  44.790  34.840  1.00  0.00           H
ATOM   4896  C   GLY A 384     -77.390  43.810  36.420  1.00  0.00           C
ATOM   4897  O   GLY A 384     -76.760  43.780  37.460  1.00  0.00           O
ATOM   4898  N   LYS A 385     -78.110  42.790  35.970  1.00  0.00           N
ATOM   4899  H   LYS A 385     -78.590  42.990  35.110  1.00  0.00           H
ATOM   4900  CA  LYS A 385     -78.060  41.400  36.460  1.00  0.00           C
ATOM   4901  HA  LYS A 385     -77.880  41.460  37.530  1.00  0.00           H
ATOM   4902  CB  LYS A 385     -79.340  40.640  36.210  1.00  0.00           C
ATOM   4903  HB1 LYS A 385     -79.340  39.570  36.450  1.00  0.00           H
ATOM   4904  HB2 LYS A 385     -79.460  40.570  35.130  1.00  0.00           H
ATOM   4905  CG  LYS A 385     -80.560  41.340  36.930  1.00  0.00           C
ATOM   4906  HG1 LYS A 385     -80.800  42.180  36.290  1.00  0.00           H
ATOM   4907  HG2 LYS A 385     -80.160  41.630  37.900  1.00  0.00           H
ATOM   4908  CD  LYS A 385     -81.880  40.520  37.040  1.00  0.00           C
ATOM   4909  HD1 LYS A 385     -81.610  39.710  37.720  1.00  0.00           H
ATOM   4910  HD2 LYS A 385     -82.110  40.050  36.090  1.00  0.00           H
ATOM   4911  CE  LYS A 385     -83.100  41.280  37.590  1.00  0.00           C
ATOM   4912  HE1 LYS A 385     -82.780  41.700  38.540  1.00  0.00           H
ATOM   4913  HE2 LYS A 385     -83.880  40.560  37.840  1.00  0.00           H
ATOM   4914  NZ  LYS A 385     -83.460  42.280  36.680  1.00  0.00           N
ATOM   4915  HZ1 LYS A 385     -84.360  42.680  36.910  1.00  0.00           H
ATOM   4916  HZ2 LYS A 385     -82.890  43.110  36.610  1.00  0.00           H
ATOM   4917  HZ3 LYS A 385     -83.450  41.930  35.730  1.00  0.00           H
ATOM   4918  C   LYS A 385     -76.860  40.680  35.780  1.00  0.00           C
ATOM   4919  O   LYS A 385     -76.190  41.220  34.930  1.00  0.00           O
ATOM   4920  N   LEU A 386     -76.600  39.410  36.240  1.00  0.00           N
ATOM   4921  H   LEU A 386     -77.160  39.020  36.980  1.00  0.00           H
ATOM   4922  CA  LEU A 386     -75.340  38.770  35.960  1.00  0.00           C
ATOM   4923  HA  LEU A 386     -74.950  39.100  34.990  1.00  0.00           H
ATOM   4924  CB  LEU A 386     -74.280  39.310  37.000  1.00  0.00           C
ATOM   4925  HB1 LEU A 386     -74.650  39.370  38.020  1.00  0.00           H
ATOM   4926  HB2 LEU A 386     -74.050  40.340  36.740  1.00  0.00           H
ATOM   4927  CG  LEU A 386     -72.960  38.610  37.080  1.00  0.00           C
ATOM   4928  HG  LEU A 386     -73.110  37.560  37.300  1.00  0.00           H
ATOM   4929  CD1 LEU A 386     -72.120  38.630  35.760  1.00  0.00           C
ATOM   4930 1HD1 LEU A 386     -72.060  39.640  35.350  1.00  0.00           H
ATOM   4931 2HD1 LEU A 386     -71.160  38.250  36.090  1.00  0.00           H
ATOM   4932 3HD1 LEU A 386     -72.610  38.030  34.990  1.00  0.00           H
ATOM   4933  CD2 LEU A 386     -72.140  39.170  38.190  1.00  0.00           C
ATOM   4934 1HD2 LEU A 386     -71.750  40.180  38.060  1.00  0.00           H
ATOM   4935 2HD2 LEU A 386     -72.790  39.110  39.070  1.00  0.00           H
ATOM   4936 3HD2 LEU A 386     -71.260  38.580  38.430  1.00  0.00           H
ATOM   4937  C   LEU A 386     -75.470  37.230  35.800  1.00  0.00           C
ATOM   4938  O   LEU A 386     -75.810  36.450  36.720  1.00  0.00           O
ATOM   4939  N   TYR A 387     -75.140  36.770  34.630  1.00  0.00           N
ATOM   4940  H   TYR A 387     -74.980  37.480  33.930  1.00  0.00           H
ATOM   4941  CA  TYR A 387     -75.110  35.440  34.180  1.00  0.00           C
ATOM   4942  HA  TYR A 387     -75.890  34.940  34.760  1.00  0.00           H
ATOM   4943  CB  TYR A 387     -75.570  35.250  32.680  1.00  0.00           C
ATOM   4944  HB1 TYR A 387     -75.710  34.190  32.440  1.00  0.00           H
ATOM   4945  HB2 TYR A 387     -74.830  35.760  32.060  1.00  0.00           H
ATOM   4946  CG  TYR A 387     -76.840  35.900  32.260  1.00  0.00           C
ATOM   4947  CD1 TYR A 387     -78.000  35.760  33.020  1.00  0.00           C
ATOM   4948  HD1 TYR A 387     -78.000  35.170  33.930  1.00  0.00           H
ATOM   4949  CE1 TYR A 387     -79.090  36.600  32.770  1.00  0.00           C
ATOM   4950  HE1 TYR A 387     -79.860  36.600  33.520  1.00  0.00           H
ATOM   4951  CZ  TYR A 387     -79.120  37.450  31.650  1.00  0.00           C
ATOM   4952  OH  TYR A 387     -80.160  38.260  31.330  1.00  0.00           O
ATOM   4953  HH  TYR A 387     -80.400  38.160  30.410  1.00  0.00           H
ATOM   4954  CE2 TYR A 387     -78.060  37.370  30.780  1.00  0.00           C
ATOM   4955  HE2 TYR A 387     -78.080  37.850  29.820  1.00  0.00           H
ATOM   4956  CD2 TYR A 387     -76.900  36.600  31.070  1.00  0.00           C
ATOM   4957  HD2 TYR A 387     -76.170  36.570  30.270  1.00  0.00           H
ATOM   4958  C   TYR A 387     -73.810  34.730  34.510  1.00  0.00           C
ATOM   4959  O   TYR A 387     -72.680  35.180  34.290  1.00  0.00           O
ATOM   4960  N   VAL A 388     -73.880  33.440  34.910  1.00  0.00           N
ATOM   4961  H   VAL A 388     -74.810  33.230  35.230  1.00  0.00           H
ATOM   4962  CA  VAL A 388     -72.710  32.570  35.230  1.00  0.00           C
ATOM   4963  HA  VAL A 388     -71.840  32.910  34.670  1.00  0.00           H
ATOM   4964  CB  VAL A 388     -72.350  32.660  36.740  1.00  0.00           C
ATOM   4965  HB  VAL A 388     -73.150  32.210  37.330  1.00  0.00           H
ATOM   4966  CG1 VAL A 388     -71.120  31.880  37.170  1.00  0.00           C
ATOM   4967 1HG1 VAL A 388     -71.160  30.870  36.760  1.00  0.00           H
ATOM   4968 2HG1 VAL A 388     -70.230  32.490  37.010  1.00  0.00           H
ATOM   4969 3HG1 VAL A 388     -71.210  31.790  38.250  1.00  0.00           H
ATOM   4970  CG2 VAL A 388     -72.170  34.040  37.270  1.00  0.00           C
ATOM   4971 1HG2 VAL A 388     -73.130  34.570  37.290  1.00  0.00           H
ATOM   4972 2HG2 VAL A 388     -71.680  34.140  38.230  1.00  0.00           H
ATOM   4973 3HG2 VAL A 388     -71.510  34.660  36.660  1.00  0.00           H
ATOM   4974  C   VAL A 388     -72.930  31.160  34.670  1.00  0.00           C
ATOM   4975  O   VAL A 388     -73.940  30.500  34.820  1.00  0.00           O
ATOM   4976  N   TRP A 389     -71.920  30.680  33.940  1.00  0.00           N
ATOM   4977  H   TRP A 389     -71.080  31.240  33.830  1.00  0.00           H
ATOM   4978  CA  TRP A 389     -71.860  29.320  33.390  1.00  0.00           C
ATOM   4979  HA  TRP A 389     -72.680  28.670  33.700  1.00  0.00           H
ATOM   4980  CB  TRP A 389     -71.760  29.290  31.840  1.00  0.00           C
ATOM   4981  HB1 TRP A 389     -71.560  28.280  31.480  1.00  0.00           H
ATOM   4982  HB2 TRP A 389     -70.920  29.920  31.550  1.00  0.00           H
ATOM   4983  CG  TRP A 389     -72.970  29.840  31.100  1.00  0.00           C
ATOM   4984  CD1 TRP A 389     -73.990  29.110  30.560  1.00  0.00           C
ATOM   4985  HD1 TRP A 389     -74.060  28.040  30.410  1.00  0.00           H
ATOM   4986  NE1 TRP A 389     -74.770  29.960  29.930  1.00  0.00           N
ATOM   4987  HE1 TRP A 389     -75.680  29.610  29.630  1.00  0.00           H
ATOM   4988  CE2 TRP A 389     -74.370  31.300  30.090  1.00  0.00           C
ATOM   4989  CZ2 TRP A 389     -74.900  32.500  29.630  1.00  0.00           C
ATOM   4990  HZ2 TRP A 389     -75.790  32.450  29.030  1.00  0.00           H
ATOM   4991  CH2 TRP A 389     -74.270  33.710  30.050  1.00  0.00           C
ATOM   4992  HH2 TRP A 389     -74.620  34.680  29.730  1.00  0.00           H
ATOM   4993  CZ3 TRP A 389     -73.100  33.680  30.860  1.00  0.00           C
ATOM   4994  HZ3 TRP A 389     -72.560  34.570  31.130  1.00  0.00           H
ATOM   4995  CE3 TRP A 389     -72.520  32.430  31.270  1.00  0.00           C
ATOM   4996  HE3 TRP A 389     -71.600  32.370  31.840  1.00  0.00           H
ATOM   4997  CD2 TRP A 389     -73.170  31.220  30.850  1.00  0.00           C
ATOM   4998  C   TRP A 389     -70.590  28.660  33.990  1.00  0.00           C
ATOM   4999  O   TRP A 389     -69.460  29.160  33.940  1.00  0.00           O
ATOM   5000  N   ASP A 390     -70.760  27.490  34.550  1.00  0.00           N
ATOM   5001  H   ASP A 390     -71.700  27.160  34.690  1.00  0.00           H
ATOM   5002  CA  ASP A 390     -69.690  26.540  34.990  1.00  0.00           C
ATOM   5003  HA  ASP A 390     -68.830  27.160  35.270  1.00  0.00           H
ATOM   5004  CB  ASP A 390     -70.110  25.680  36.210  1.00  0.00           C
ATOM   5005  HB1 ASP A 390     -70.000  26.270  37.120  1.00  0.00           H
ATOM   5006  HB2 ASP A 390     -69.420  24.840  36.200  1.00  0.00           H
ATOM   5007  CG  ASP A 390     -71.560  25.210  36.350  1.00  0.00           C
ATOM   5008  OD1 ASP A 390     -72.510  25.780  35.750  1.00  0.00           O
ATOM   5009  OD2 ASP A 390     -71.840  24.380  37.220  1.00  0.00           O
ATOM   5010  C   ASP A 390     -69.260  25.590  33.840  1.00  0.00           C
ATOM   5011  O   ASP A 390     -69.840  24.540  33.640  1.00  0.00           O
ATOM   5012  N   LEU A 391     -68.170  25.930  33.180  1.00  0.00           N
ATOM   5013  H   LEU A 391     -67.720  26.770  33.510  1.00  0.00           H
ATOM   5014  CA  LEU A 391     -67.620  25.240  31.990  1.00  0.00           C
ATOM   5015  HA  LEU A 391     -68.490  25.020  31.380  1.00  0.00           H
ATOM   5016  CB  LEU A 391     -66.640  26.120  31.200  1.00  0.00           C
ATOM   5017  HB1 LEU A 391     -66.260  25.490  30.390  1.00  0.00           H
ATOM   5018  HB2 LEU A 391     -65.790  26.390  31.840  1.00  0.00           H
ATOM   5019  CG  LEU A 391     -67.260  27.440  30.650  1.00  0.00           C
ATOM   5020  HG  LEU A 391     -67.400  28.040  31.550  1.00  0.00           H
ATOM   5021  CD1 LEU A 391     -66.360  28.100  29.600  1.00  0.00           C
ATOM   5022 1HD1 LEU A 391     -65.340  28.130  29.990  1.00  0.00           H
ATOM   5023 2HD1 LEU A 391     -66.470  27.520  28.690  1.00  0.00           H
ATOM   5024 3HD1 LEU A 391     -66.640  29.140  29.420  1.00  0.00           H
ATOM   5025  CD2 LEU A 391     -68.600  27.270  30.060  1.00  0.00           C
ATOM   5026 1HD2 LEU A 391     -69.310  26.930  30.820  1.00  0.00           H
ATOM   5027 2HD2 LEU A 391     -69.000  28.230  29.730  1.00  0.00           H
ATOM   5028 3HD2 LEU A 391     -68.560  26.570  29.230  1.00  0.00           H
ATOM   5029  C   LEU A 391     -66.960  23.910  32.360  1.00  0.00           C
ATOM   5030  O   LEU A 391     -66.920  23.010  31.500  1.00  0.00           O
ATOM   5031  N   GLU A 392     -66.570  23.700  33.590  1.00  0.00           N
ATOM   5032  H   GLU A 392     -66.720  24.470  34.220  1.00  0.00           H
ATOM   5033  CA  GLU A 392     -65.850  22.490  34.090  1.00  0.00           C
ATOM   5034  HA  GLU A 392     -65.100  22.190  33.360  1.00  0.00           H
ATOM   5035  CB  GLU A 392     -65.160  22.810  35.470  1.00  0.00           C
ATOM   5036  HB1 GLU A 392     -64.480  23.630  35.280  1.00  0.00           H
ATOM   5037  HB2 GLU A 392     -64.470  22.000  35.710  1.00  0.00           H
ATOM   5038  CG  GLU A 392     -65.960  23.240  36.710  1.00  0.00           C
ATOM   5039  HG1 GLU A 392     -67.010  22.970  36.640  1.00  0.00           H
ATOM   5040  HG2 GLU A 392     -65.930  24.320  36.870  1.00  0.00           H
ATOM   5041  CD  GLU A 392     -65.570  22.610  38.020  1.00  0.00           C
ATOM   5042  OE1 GLU A 392     -65.540  23.280  39.100  1.00  0.00           O
ATOM   5043  OE2 GLU A 392     -65.490  21.390  38.120  1.00  0.00           O
ATOM   5044  C   GLU A 392     -66.710  21.240  34.320  1.00  0.00           C
ATOM   5045  O   GLU A 392     -66.240  20.270  34.930  1.00  0.00           O
ATOM   5046  N   VAL A 393     -67.990  21.240  33.860  1.00  0.00           N
ATOM   5047  H   VAL A 393     -68.270  22.150  33.540  1.00  0.00           H
ATOM   5048  CA  VAL A 393     -68.940  20.170  34.130  1.00  0.00           C
ATOM   5049  HA  VAL A 393     -68.610  19.620  35.020  1.00  0.00           H
ATOM   5050  CB  VAL A 393     -70.330  20.630  34.630  1.00  0.00           C
ATOM   5051  HB  VAL A 393     -70.940  19.780  34.940  1.00  0.00           H
ATOM   5052  CG1 VAL A 393     -70.170  21.590  35.800  1.00  0.00           C
ATOM   5053 1HG1 VAL A 393     -71.170  21.870  36.140  1.00  0.00           H
ATOM   5054 2HG1 VAL A 393     -69.630  21.150  36.640  1.00  0.00           H
ATOM   5055 3HG1 VAL A 393     -69.630  22.470  35.440  1.00  0.00           H
ATOM   5056  CG2 VAL A 393     -71.040  21.290  33.440  1.00  0.00           C
ATOM   5057 1HG2 VAL A 393     -71.230  20.410  32.820  1.00  0.00           H
ATOM   5058 2HG2 VAL A 393     -71.930  21.880  33.680  1.00  0.00           H
ATOM   5059 3HG2 VAL A 393     -70.400  22.020  32.950  1.00  0.00           H
ATOM   5060  C   VAL A 393     -69.080  19.180  32.950  1.00  0.00           C
[truncated: 62,659 more chars]
