# Supplementary material for: Insight into the Inhibitory Mechanism of Embryonic Ectoderm Development Subunit by Triazolopyrimidine Derivatives as Inhibitors through Molecular Dynamics Simulation
Source: Molecules. 2023 Dec 7;28(24):7997. doi: 10.3390/molecules28247997 (PMC10745707; doi:10.3390/molecules28247997)
Supplement: Supplementary file 1 [file molecules-28-07997-s001.zip › Supplement/copies/Complex5.pdb]

REMARK    GENERATED BY TRJCONV
TITLE     Protein in water t= 156670.00000
REMARK    THIS IS A SIMULATION BOX
CRYST1   90.993   90.993   90.993  90.00  90.00  90.00 P 1           1
MODEL        0
ATOM      1  N   CYS A   1      68.330   0.430  -3.530  1.00  0.00            
ATOM      2  H1  CYS A   1      68.670  -0.020  -4.370  1.00  0.00            
ATOM      3  H2  CYS A   1      67.430   0.880  -3.630  1.00  0.00            
ATOM      4  H3  CYS A   1      68.940   1.200  -3.330  1.00  0.00            
ATOM      5  CA  CYS A   1      68.280  -0.460  -2.360  1.00  0.00            
ATOM      6  HA  CYS A   1      68.480   0.170  -1.490  1.00  0.00            
ATOM      7  CB  CYS A   1      66.960  -1.220  -2.310  1.00  0.00            
ATOM      8  HB1 CYS A   1      66.830  -1.830  -3.200  1.00  0.00            
ATOM      9  HB2 CYS A   1      66.170  -0.490  -2.160  1.00  0.00            
ATOM     10  SG  CYS A   1      66.910  -2.290  -0.850  1.00  0.00            
ATOM     11  HG  CYS A   1      65.600  -2.550  -0.810  1.00  0.00            
ATOM     12  C   CYS A   1      69.560  -1.290  -2.400  1.00  0.00            
ATOM     13  O   CYS A   1      69.850  -1.840  -3.470  1.00  0.00            
ATOM     14  N   LYS A   2      70.120  -1.610  -1.240  1.00  0.00            
ATOM     15  H   LYS A   2      69.700  -1.150  -0.440  1.00  0.00            
ATOM     16  CA  LYS A   2      71.360  -2.350  -1.080  1.00  0.00            
ATOM     17  HA  LYS A   2      71.670  -2.740  -2.050  1.00  0.00            
ATOM     18  CB  LYS A   2      72.550  -1.460  -0.760  1.00  0.00            
ATOM     19  HB1 LYS A   2      72.570  -0.600  -1.440  1.00  0.00            
ATOM     20  HB2 LYS A   2      73.520  -1.930  -0.960  1.00  0.00            
ATOM     21  CG  LYS A   2      72.400  -0.900   0.650  1.00  0.00            
ATOM     22  HG1 LYS A   2      72.390  -1.730   1.350  1.00  0.00            
ATOM     23  HG2 LYS A   2      71.470  -0.330   0.640  1.00  0.00            
ATOM     24  CD  LYS A   2      73.580   0.040   0.900  1.00  0.00            
ATOM     25  HD1 LYS A   2      73.700   0.670   0.020  1.00  0.00            
ATOM     26  HD2 LYS A   2      74.460  -0.600   0.950  1.00  0.00            
ATOM     27  CE  LYS A   2      73.610   0.690   2.280  1.00  0.00            
ATOM     28  HE1 LYS A   2      74.510   1.300   2.320  1.00  0.00            
ATOM     29  HE2 LYS A   2      73.680  -0.030   3.090  1.00  0.00            
ATOM     30  NZ  LYS A   2      72.410   1.530   2.440  1.00  0.00            
ATOM     31  HZ1 LYS A   2      72.410   2.270   1.760  1.00  0.00            
ATOM     32  HZ2 LYS A   2      71.560   1.040   2.210  1.00  0.00            
ATOM     33  HZ3 LYS A   2      72.370   1.760   3.430  1.00  0.00            
ATOM     34  C   LYS A   2      71.240  -3.540  -0.150  1.00  0.00            
ATOM     35  O   LYS A   2      72.270  -4.130   0.170  1.00  0.00            
ATOM     36  N   TYR A   3      70.040  -3.940   0.290  1.00  0.00            
ATOM     37  H   TYR A   3      69.210  -3.450  -0.020  1.00  0.00            
ATOM     38  CA  TYR A   3      69.800  -5.030   1.210  1.00  0.00            
ATOM     39  HA  TYR A   3      70.710  -5.500   1.580  1.00  0.00            
ATOM     40  CB  TYR A   3      69.040  -4.440   2.390  1.00  0.00            
ATOM     41  HB1 TYR A   3      68.680  -5.350   2.870  1.00  0.00            
ATOM     42  HB2 TYR A   3      68.140  -3.880   2.100  1.00  0.00            
ATOM     43  CG  TYR A   3      69.940  -3.600   3.260  1.00  0.00            
ATOM     44  CD1 TYR A   3      70.680  -4.090   4.350  1.00  0.00            
ATOM     45  HD1 TYR A   3      70.750  -5.150   4.490  1.00  0.00            
ATOM     46  CE1 TYR A   3      71.220  -3.200   5.290  1.00  0.00            
ATOM     47  HE1 TYR A   3      71.800  -3.580   6.120  1.00  0.00            
ATOM     48  CZ  TYR A   3      71.220  -1.800   5.120  1.00  0.00            
ATOM     49  OH  TYR A   3      71.740  -0.960   6.060  1.00  0.00            
ATOM     50  HH  TYR A   3      71.620  -0.050   5.770  1.00  0.00            
ATOM     51  CE2 TYR A   3      70.470  -1.320   4.030  1.00  0.00            
ATOM     52  HE2 TYR A   3      70.530  -0.250   3.900  1.00  0.00            
ATOM     53  CD2 TYR A   3      69.860  -2.210   3.140  1.00  0.00            
ATOM     54  HD2 TYR A   3      69.340  -1.740   2.330  1.00  0.00            
ATOM     55  C   TYR A   3      69.060  -6.140   0.470  1.00  0.00            
ATOM     56  O   TYR A   3      68.450  -5.970  -0.590  1.00  0.00            
ATOM     57  N   SER A   4      68.850  -7.290   1.120  1.00  0.00            
ATOM     58  H   SER A   4      69.270  -7.420   2.030  1.00  0.00            
ATOM     59  CA  SER A   4      68.050  -8.390   0.630  1.00  0.00            
ATOM     60  HA  SER A   4      67.340  -8.030  -0.110  1.00  0.00            
ATOM     61  CB  SER A   4      69.020  -9.340  -0.050  1.00  0.00            
ATOM     62  HB1 SER A   4      69.750  -9.760   0.650  1.00  0.00            
ATOM     63  HB2 SER A   4      69.560  -8.770  -0.810  1.00  0.00            
ATOM     64  OG  SER A   4      68.360 -10.310  -0.830  1.00  0.00            
ATOM     65  HG  SER A   4      68.220  -9.920  -1.700  1.00  0.00            
ATOM     66  C   SER A   4      67.370  -9.080   1.810  1.00  0.00            
ATOM     67  O   SER A   4      67.770  -9.070   2.980  1.00  0.00            
ATOM     68  N   PHE A   5      66.320  -9.850   1.540  1.00  0.00            
ATOM     69  H   PHE A   5      66.090  -9.960   0.560  1.00  0.00            
ATOM     70  CA  PHE A   5      65.680 -10.710   2.520  1.00  0.00            
ATOM     71  HA  PHE A   5      66.380 -10.910   3.330  1.00  0.00            
ATOM     72  CB  PHE A   5      64.420 -10.070   3.100  1.00  0.00            
ATOM     73  HB1 PHE A   5      63.800 -10.810   3.610  1.00  0.00            
ATOM     74  HB2 PHE A   5      63.760  -9.790   2.280  1.00  0.00            
ATOM     75  CG  PHE A   5      64.550  -8.940   4.090  1.00  0.00            
ATOM     76  CD1 PHE A   5      64.750  -7.620   3.670  1.00  0.00            
ATOM     77  HD1 PHE A   5      64.880  -7.420   2.620  1.00  0.00            
ATOM     78  CE1 PHE A   5      64.800  -6.580   4.610  1.00  0.00            
ATOM     79  HE1 PHE A   5      64.920  -5.580   4.220  1.00  0.00            
ATOM     80  CZ  PHE A   5      64.370  -6.880   5.900  1.00  0.00            
ATOM     81  HZ  PHE A   5      64.250  -6.070   6.620  1.00  0.00            
ATOM     82  CE2 PHE A   5      64.330  -8.200   6.360  1.00  0.00            
ATOM     83  HE2 PHE A   5      64.120  -8.370   7.410  1.00  0.00            
ATOM     84  CD2 PHE A   5      64.280  -9.240   5.430  1.00  0.00            
ATOM     85  HD2 PHE A   5      64.020 -10.230   5.790  1.00  0.00            
ATOM     86  C   PHE A   5      65.360 -12.060   1.910  1.00  0.00            
ATOM     87  O   PHE A   5      65.050 -12.130   0.720  1.00  0.00            
ATOM     88  N   LYS A   6      65.430 -13.100   2.740  1.00  0.00            
ATOM     89  H   LYS A   6      65.970 -13.080   3.590  1.00  0.00            
ATOM     90  CA  LYS A   6      64.880 -14.390   2.370  1.00  0.00            
ATOM     91  HA  LYS A   6      64.400 -14.340   1.390  1.00  0.00            
ATOM     92  CB  LYS A   6      65.940 -15.480   2.270  1.00  0.00            
ATOM     93  HB1 LYS A   6      66.690 -15.200   1.530  1.00  0.00            
ATOM     94  HB2 LYS A   6      65.460 -16.340   1.790  1.00  0.00            
ATOM     95  CG  LYS A   6      66.570 -15.810   3.630  1.00  0.00            
ATOM     96  HG1 LYS A   6      65.790 -16.420   4.080  1.00  0.00            
ATOM     97  HG2 LYS A   6      66.700 -14.910   4.230  1.00  0.00            
ATOM     98  CD  LYS A   6      67.820 -16.670   3.470  1.00  0.00            
ATOM     99  HD1 LYS A   6      68.620 -15.980   3.200  1.00  0.00            
ATOM    100  HD2 LYS A   6      67.780 -17.470   2.730  1.00  0.00            
ATOM    101  CE  LYS A   6      68.180 -17.190   4.850  1.00  0.00            
ATOM    102  HE1 LYS A   6      67.360 -17.850   5.160  1.00  0.00            
ATOM    103  HE2 LYS A   6      68.300 -16.280   5.430  1.00  0.00            
ATOM    104  NZ  LYS A   6      69.470 -17.910   4.890  1.00  0.00            
ATOM    105  HZ1 LYS A   6      69.540 -18.330   5.810  1.00  0.00            
ATOM    106  HZ2 LYS A   6      69.420 -18.670   4.240  1.00  0.00            
ATOM    107  HZ3 LYS A   6      70.270 -17.330   4.680  1.00  0.00            
ATOM    108  C   LYS A   6      63.750 -14.830   3.300  1.00  0.00            
ATOM    109  O   LYS A   6      63.670 -14.460   4.460  1.00  0.00            
ATOM    110  N   CYS A   7      62.710 -15.500   2.790  1.00  0.00            
ATOM    111  H   CYS A   7      62.550 -15.580   1.800  1.00  0.00            
ATOM    112  CA  CYS A   7      61.740 -16.160   3.640  1.00  0.00            
ATOM    113  HA  CYS A   7      61.430 -15.390   4.350  1.00  0.00            
ATOM    114  CB  CYS A   7      60.420 -16.470   2.950  1.00  0.00            
ATOM    115  HB1 CYS A   7      60.640 -17.330   2.320  1.00  0.00            
ATOM    116  HB2 CYS A   7      60.170 -15.600   2.330  1.00  0.00            
ATOM    117  SG  CYS A   7      59.050 -16.790   4.080  1.00  0.00            
ATOM    118  HG  CYS A   7      58.740 -15.500   4.200  1.00  0.00            
ATOM    119  C   CYS A   7      62.350 -17.370   4.330  1.00  0.00            
ATOM    120  O   CYS A   7      63.130 -18.090   3.700  1.00  0.00            
ATOM    121  N   VAL A   8      61.840 -17.690   5.520  1.00  0.00            
ATOM    122  H   VAL A   8      61.180 -17.070   5.970  1.00  0.00            
ATOM    123  CA  VAL A   8      62.420 -18.800   6.240  1.00  0.00            
ATOM    124  HA  VAL A   8      63.030 -19.390   5.550  1.00  0.00            
ATOM    125  CB  VAL A   8      63.300 -18.450   7.440  1.00  0.00            
ATOM    126  HB  VAL A   8      63.590 -19.430   7.800  1.00  0.00            
ATOM    127  CG1 VAL A   8      64.630 -17.800   7.040  1.00  0.00            
ATOM    128 1HG1 VAL A   8      64.380 -16.820   6.630  1.00  0.00            
ATOM    129 2HG1 VAL A   8      65.360 -17.730   7.850  1.00  0.00            
ATOM    130 3HG1 VAL A   8      64.970 -18.390   6.190  1.00  0.00            
ATOM    131  CG2 VAL A   8      62.610 -17.720   8.580  1.00  0.00            
ATOM    132 1HG2 VAL A   8      63.320 -17.660   9.410  1.00  0.00            
ATOM    133 2HG2 VAL A   8      62.470 -16.710   8.190  1.00  0.00            
ATOM    134 3HG2 VAL A   8      61.660 -18.160   8.880  1.00  0.00            
ATOM    135  C   VAL A   8      61.330 -19.740   6.720  1.00  0.00            
ATOM    136  O   VAL A   8      61.550 -20.950   6.690  1.00  0.00            
ATOM    137  N   ASN A   9      60.150 -19.250   7.120  1.00  0.00            
ATOM    138  H   ASN A   9      60.010 -18.250   7.080  1.00  0.00            
ATOM    139  CA  ASN A   9      59.130 -19.970   7.860  1.00  0.00            
ATOM    140  HA  ASN A   9      59.030 -20.980   7.460  1.00  0.00            
ATOM    141  CB  ASN A   9      59.670 -20.120   9.280  1.00  0.00            
ATOM    142  HB1 ASN A   9      59.420 -19.190   9.780  1.00  0.00            
ATOM    143  HB2 ASN A   9      60.740 -20.330   9.290  1.00  0.00            
ATOM    144  CG  ASN A   9      58.960 -21.210  10.080  1.00  0.00            
ATOM    145  OD1 ASN A   9      58.370 -22.140   9.540  1.00  0.00            
ATOM    146  ND2 ASN A   9      59.060 -21.140  11.410  1.00  0.00            
ATOM    147 1HD2 ASN A   9      59.690 -20.450  11.810  1.00  0.00            
ATOM    148 2HD2 ASN A   9      58.710 -21.880  12.010  1.00  0.00            
ATOM    149  C   ASN A   9      57.710 -19.420   7.930  1.00  0.00            
ATOM    150  O   ASN A   9      57.490 -18.220   7.870  1.00  0.00            
ATOM    151  N   SER A  10      56.740 -20.330   8.060  1.00  0.00            
ATOM    152  H   SER A  10      57.050 -21.290   7.990  1.00  0.00            
ATOM    153  CA  SER A  10      55.350 -19.930   8.150  1.00  0.00            
ATOM    154  HA  SER A  10      55.340 -18.860   8.350  1.00  0.00            
ATOM    155  CB  SER A  10      54.800 -20.180   6.750  1.00  0.00            
ATOM    156  HB1 SER A  10      54.890 -21.250   6.580  1.00  0.00            
ATOM    157  HB2 SER A  10      55.440 -19.580   6.100  1.00  0.00            
ATOM    158  OG  SER A  10      53.500 -19.660   6.640  1.00  0.00            
ATOM    159  HG  SER A  10      53.450 -18.710   6.760  1.00  0.00            
ATOM    160  C   SER A  10      54.590 -20.620   9.270  1.00  0.00            
ATOM    161  O   SER A  10      54.860 -21.780   9.600  1.00  0.00            
ATOM    162  N   LEU A  11      53.470 -19.980   9.620  1.00  0.00            
ATOM    163  H   LEU A  11      53.380 -19.060   9.220  1.00  0.00            
ATOM    164  CA  LEU A  11      52.260 -20.520  10.200  1.00  0.00            
ATOM    165  HA  LEU A  11      52.180 -21.610  10.150  1.00  0.00            
ATOM    166  CB  LEU A  11      52.090 -20.000  11.620  1.00  0.00            
ATOM    167  HB1 LEU A  11      51.070 -20.170  11.980  1.00  0.00            
ATOM    168  HB2 LEU A  11      52.130 -18.920  11.600  1.00  0.00            
ATOM    169  CG  LEU A  11      53.050 -20.460  12.730  1.00  0.00            
ATOM    170  HG  LEU A  11      54.080 -20.180  12.520  1.00  0.00            
ATOM    171  CD1 LEU A  11      52.810 -19.680  14.020  1.00  0.00            
ATOM    172 1HD1 LEU A  11      51.760 -19.760  14.300  1.00  0.00            
ATOM    173 2HD1 LEU A  11      53.550 -19.940  14.780  1.00  0.00            
ATOM    174 3HD1 LEU A  11      52.960 -18.620  13.820  1.00  0.00            
ATOM    175  CD2 LEU A  11      53.020 -21.950  13.050  1.00  0.00            
ATOM    176 1HD2 LEU A  11      52.040 -22.170  13.470  1.00  0.00            
ATOM    177 2HD2 LEU A  11      53.260 -22.540  12.170  1.00  0.00            
ATOM    178 3HD2 LEU A  11      53.790 -22.110  13.810  1.00  0.00            
ATOM    179  C   LEU A  11      51.020 -20.070   9.440  1.00  0.00            
ATOM    180  O   LEU A  11      51.090 -19.170   8.600  1.00  0.00            
ATOM    181  N   LYS A  12      49.840 -20.570   9.800  1.00  0.00            
ATOM    182  H   LYS A  12      49.790 -21.340  10.460  1.00  0.00            
ATOM    183  CA  LYS A  12      48.500 -20.080   9.500  1.00  0.00            
ATOM    184  HA  LYS A  12      48.630 -19.030   9.250  1.00  0.00            
ATOM    185  CB  LYS A  12      47.970 -20.850   8.290  1.00  0.00            
ATOM    186  HB1 LYS A  12      47.980 -21.910   8.530  1.00  0.00            
ATOM    187  HB2 LYS A  12      48.660 -20.770   7.450  1.00  0.00            
ATOM    188  CG  LYS A  12      46.600 -20.390   7.790  1.00  0.00            
ATOM    189  HG1 LYS A  12      46.620 -19.320   7.640  1.00  0.00            
ATOM    190  HG2 LYS A  12      45.860 -20.650   8.560  1.00  0.00            
ATOM    191  CD  LYS A  12      46.200 -20.970   6.440  1.00  0.00            
ATOM    192  HD1 LYS A  12      46.790 -20.550   5.630  1.00  0.00            
ATOM    193  HD2 LYS A  12      45.150 -20.710   6.320  1.00  0.00            
ATOM    194  CE  LYS A  12      46.420 -22.480   6.330  1.00  0.00            
ATOM    195  HE1 LYS A  12      45.750 -23.070   6.960  1.00  0.00            
ATOM    196  HE2 LYS A  12      47.460 -22.660   6.620  1.00  0.00            
ATOM    197  NZ  LYS A  12      46.270 -23.020   4.970  1.00  0.00            
ATOM    198  HZ1 LYS A  12      45.320 -22.950   4.650  1.00  0.00            
ATOM    199  HZ2 LYS A  12      46.750 -22.410   4.330  1.00  0.00            
ATOM    200  HZ3 LYS A  12      46.670 -23.940   4.820  1.00  0.00            
ATOM    201  C   LYS A  12      47.570 -20.140  10.700  1.00  0.00            
ATOM    202  O   LYS A  12      47.650 -21.100  11.460  1.00  0.00            
ATOM    203  N   GLU A  13      46.640 -19.180  10.790  1.00  0.00            
ATOM    204  H   GLU A  13      46.710 -18.450  10.100  1.00  0.00            
ATOM    205  CA  GLU A  13      45.700 -19.100  11.890  1.00  0.00            
ATOM    206  HA  GLU A  13      46.140 -19.430  12.830  1.00  0.00            
ATOM    207  CB  GLU A  13      45.330 -17.640  12.140  1.00  0.00            
ATOM    208  HB1 GLU A  13      44.350 -17.660  12.600  1.00  0.00            
ATOM    209  HB2 GLU A  13      45.280 -17.120  11.180  1.00  0.00            
ATOM    210  CG  GLU A  13      46.290 -16.840  13.010  1.00  0.00            
ATOM    211  HG1 GLU A  13      46.010 -15.820  12.760  1.00  0.00            
ATOM    212  HG2 GLU A  13      47.350 -17.000  12.800  1.00  0.00            
ATOM    213  CD  GLU A  13      46.130 -17.060  14.510  1.00  0.00            
ATOM    214  OE1 GLU A  13      46.760 -16.350  15.320  1.00  0.00            
ATOM    215  OE2 GLU A  13      45.460 -17.980  15.040  1.00  0.00            
ATOM    216  C   GLU A  13      44.440 -19.910  11.590  1.00  0.00            
ATOM    217  O   GLU A  13      43.740 -19.650  10.610  1.00  0.00            
ATOM    218  N   ASP A  14      43.950 -20.870  12.380  1.00  0.00            
ATOM    219  H   ASP A  14      44.660 -21.150  13.040  1.00  0.00            
ATOM    220  CA  ASP A  14      42.950 -21.840  11.980  1.00  0.00            
ATOM    221  HA  ASP A  14      43.230 -22.140  10.980  1.00  0.00            
ATOM    222  CB  ASP A  14      43.090 -23.100  12.830  1.00  0.00            
ATOM    223  HB1 ASP A  14      44.120 -23.450  12.740  1.00  0.00            
ATOM    224  HB2 ASP A  14      42.520 -23.900  12.350  1.00  0.00            
ATOM    225  CG  ASP A  14      42.630 -22.990  14.270  1.00  0.00            
ATOM    226  OD1 ASP A  14      42.170 -21.970  14.830  1.00  0.00            
ATOM    227  OD2 ASP A  14      42.880 -24.010  14.940  1.00  0.00            
ATOM    228  C   ASP A  14      41.490 -21.400  11.910  1.00  0.00            
ATOM    229  O   ASP A  14      40.690 -22.250  11.530  1.00  0.00            
ATOM    230  N   HIS A  15      41.140 -20.180  12.320  1.00  0.00            
ATOM    231  H   HIS A  15      41.840 -19.530  12.670  1.00  0.00            
ATOM    232  CA  HIS A  15      39.870 -19.610  11.900  1.00  0.00            
ATOM    233  HA  HIS A  15      39.030 -20.240  12.190  1.00  0.00            
ATOM    234  CB  HIS A  15      39.540 -18.290  12.580  1.00  0.00            
ATOM    235  HB1 HIS A  15      39.440 -18.500  13.640  1.00  0.00            
ATOM    236  HB2 HIS A  15      38.560 -18.010  12.190  1.00  0.00            
ATOM    237  CG  HIS A  15      40.580 -17.210  12.540  1.00  0.00            
ATOM    238  ND1 HIS A  15      41.260 -16.770  11.400  1.00  0.00            
ATOM    239  CE1 HIS A  15      42.190 -15.990  11.950  1.00  0.00            
ATOM    240  HE1 HIS A  15      42.840 -15.440  11.290  1.00  0.00            
ATOM    241  NE2 HIS A  15      42.000 -15.770  13.260  1.00  0.00            
ATOM    242  HE2 HIS A  15      42.590 -15.160  13.800  1.00  0.00            
ATOM    243  CD2 HIS A  15      40.980 -16.590  13.700  1.00  0.00            
ATOM    244  HD2 HIS A  15      40.720 -16.800  14.730  1.00  0.00            
ATOM    245  C   HIS A  15      39.750 -19.480  10.390  1.00  0.00            
ATOM    246  O   HIS A  15      38.620 -19.440   9.910  1.00  0.00            
ATOM    247  N   ASN A  16      40.890 -19.380   9.700  1.00  0.00            
ATOM    248  H   ASN A  16      41.770 -19.260  10.180  1.00  0.00            
ATOM    249  CA  ASN A  16      41.100 -19.280   8.270  1.00  0.00            
ATOM    250  HA  ASN A  16      42.150 -19.060   8.110  1.00  0.00            
ATOM    251  CB  ASN A  16      40.800 -20.620   7.600  1.00  0.00            
ATOM    252  HB1 ASN A  16      40.610 -20.350   6.560  1.00  0.00            
ATOM    253  HB2 ASN A  16      39.920 -21.120   8.010  1.00  0.00            
ATOM    254  CG  ASN A  16      41.870 -21.690   7.730  1.00  0.00            
ATOM    255  OD1 ASN A  16      41.760 -22.690   7.030  1.00  0.00            
ATOM    256  ND2 ASN A  16      42.900 -21.560   8.580  1.00  0.00            
ATOM    257 1HD2 ASN A  16      42.950 -20.840   9.280  1.00  0.00            
ATOM    258 2HD2 ASN A  16      43.520 -22.360   8.570  1.00  0.00            
ATOM    259  C   ASN A  16      40.440 -18.060   7.660  1.00  0.00            
ATOM    260  O   ASN A  16      39.880 -18.040   6.560  1.00  0.00            
ATOM    261  N   GLN A  17      40.440 -16.990   8.460  1.00  0.00            
ATOM    262  H   GLN A  17      41.020 -16.970   9.290  1.00  0.00            
ATOM    263  CA  GLN A  17      39.970 -15.660   8.090  1.00  0.00            
ATOM    264  HA  GLN A  17      39.480 -15.830   7.130  1.00  0.00            
ATOM    265  CB  GLN A  17      39.040 -15.110   9.160  1.00  0.00            
ATOM    266  HB1 GLN A  17      38.650 -14.190   8.730  1.00  0.00            
ATOM    267  HB2 GLN A  17      39.650 -14.840  10.020  1.00  0.00            
ATOM    268  CG  GLN A  17      37.940 -16.100   9.560  1.00  0.00            
ATOM    269  HG1 GLN A  17      38.380 -16.980  10.030  1.00  0.00            
ATOM    270  HG2 GLN A  17      37.360 -16.440   8.700  1.00  0.00            
ATOM    271  CD  GLN A  17      36.960 -15.700  10.650  1.00  0.00            
ATOM    272  OE1 GLN A  17      36.550 -16.590  11.400  1.00  0.00            
ATOM    273  NE2 GLN A  17      36.550 -14.440  10.810  1.00  0.00            
ATOM    274 1HE2 GLN A  17      36.650 -13.890   9.970  1.00  0.00            
ATOM    275 2HE2 GLN A  17      35.960 -14.190  11.590  1.00  0.00            
ATOM    276  C   GLN A  17      41.140 -14.700   7.940  1.00  0.00            
ATOM    277  O   GLN A  17      42.140 -14.780   8.650  1.00  0.00            
ATOM    278  N   PRO A  18      41.030 -13.640   7.120  1.00  0.00            
ATOM    279  CD  PRO A  18      39.910 -13.520   6.210  1.00  0.00            
ATOM    280  HD1 PRO A  18      39.050 -13.300   6.850  1.00  0.00            
ATOM    281  HD2 PRO A  18      39.690 -14.330   5.520  1.00  0.00            
ATOM    282  CG  PRO A  18      40.150 -12.170   5.550  1.00  0.00            
ATOM    283  HG1 PRO A  18      39.270 -11.530   5.640  1.00  0.00            
ATOM    284  HG2 PRO A  18      40.360 -12.260   4.480  1.00  0.00            
ATOM    285  CB  PRO A  18      41.330 -11.500   6.250  1.00  0.00            
ATOM    286  HB1 PRO A  18      40.910 -10.850   7.020  1.00  0.00            
ATOM    287  HB2 PRO A  18      41.820 -10.780   5.600  1.00  0.00            
ATOM    288  CA  PRO A  18      42.070 -12.650   6.930  1.00  0.00            
ATOM    289  HA  PRO A  18      42.820 -12.990   6.220  1.00  0.00            
ATOM    290  C   PRO A  18      42.860 -12.090   8.100  1.00  0.00            
ATOM    291  O   PRO A  18      42.200 -11.610   9.020  1.00  0.00            
ATOM    292  N   LEU A  19      44.190 -12.070   8.140  1.00  0.00            
ATOM    293  H   LEU A  19      44.730 -12.340   7.330  1.00  0.00            
ATOM    294  CA  LEU A  19      44.900 -11.270   9.120  1.00  0.00            
ATOM    295  HA  LEU A  19      44.310 -11.180  10.030  1.00  0.00            
ATOM    296  CB  LEU A  19      46.210 -12.000   9.430  1.00  0.00            
ATOM    297  HB1 LEU A  19      46.740 -11.210   9.970  1.00  0.00            
ATOM    298  HB2 LEU A  19      46.640 -12.310   8.480  1.00  0.00            
ATOM    299  CG  LEU A  19      46.090 -13.200  10.360  1.00  0.00            
ATOM    300  HG  LEU A  19      45.240 -13.810  10.050  1.00  0.00            
ATOM    301  CD1 LEU A  19      47.430 -13.930  10.300  1.00  0.00            
ATOM    302 1HD1 LEU A  19      47.440 -14.800  10.960  1.00  0.00            
ATOM    303 2HD1 LEU A  19      47.570 -14.230   9.260  1.00  0.00            
ATOM    304 3HD1 LEU A  19      48.300 -13.280  10.380  1.00  0.00            
ATOM    305  CD2 LEU A  19      45.920 -12.740  11.810  1.00  0.00            
ATOM    306 1HD2 LEU A  19      46.080 -13.620  12.430  1.00  0.00            
ATOM    307 2HD2 LEU A  19      46.690 -12.010  12.070  1.00  0.00            
ATOM    308 3HD2 LEU A  19      44.930 -12.310  11.880  1.00  0.00            
ATOM    309  C   LEU A  19      45.130  -9.900   8.490  1.00  0.00            
ATOM    310  O   LEU A  19      45.660  -9.900   7.380  1.00  0.00            
ATOM    311  N   PHE A  20      44.760  -8.780   9.110  1.00  0.00            
ATOM    312  H   PHE A  20      44.100  -8.790   9.870  1.00  0.00            
ATOM    313  CA  PHE A  20      44.880  -7.450   8.550  1.00  0.00            
ATOM    314  HA  PHE A  20      44.940  -7.530   7.460  1.00  0.00            
ATOM    315  CB  PHE A  20      43.570  -6.750   8.900  1.00  0.00            
ATOM    316  HB1 PHE A  20      43.530  -5.700   8.620  1.00  0.00            
ATOM    317  HB2 PHE A  20      43.500  -6.680   9.990  1.00  0.00            
ATOM    318  CG  PHE A  20      42.290  -7.400   8.450  1.00  0.00            
ATOM    319  CD1 PHE A  20      41.490  -8.150   9.320  1.00  0.00            
ATOM    320  HD1 PHE A  20      41.840  -8.330  10.320  1.00  0.00            
ATOM    321  CE1 PHE A  20      40.250  -8.630   8.870  1.00  0.00            
ATOM    322  HE1 PHE A  20      39.610  -9.140   9.570  1.00  0.00            
ATOM    323  CZ  PHE A  20      39.800  -8.440   7.560  1.00  0.00            
ATOM    324  HZ  PHE A  20      38.770  -8.640   7.290  1.00  0.00            
ATOM    325  CE2 PHE A  20      40.580  -7.620   6.730  1.00  0.00            
ATOM    326  HE2 PHE A  20      40.210  -7.400   5.740  1.00  0.00            
ATOM    327  CD2 PHE A  20      41.790  -7.080   7.180  1.00  0.00            
ATOM    328  HD2 PHE A  20      42.260  -6.360   6.530  1.00  0.00            
ATOM    329  C   PHE A  20      46.020  -6.590   9.070  1.00  0.00            
ATOM    330  O   PHE A  20      46.360  -5.610   8.400  1.00  0.00            
ATOM    331  N   GLY A  21      46.580  -6.950  10.230  1.00  0.00            
ATOM    332  H   GLY A  21      46.430  -7.870  10.600  1.00  0.00            
ATOM    333  CA  GLY A  21      47.530  -6.070  10.890  1.00  0.00            
ATOM    334  HA1 GLY A  21      46.960  -5.420  11.560  1.00  0.00            
ATOM    335  HA2 GLY A  21      48.100  -5.510  10.160  1.00  0.00            
ATOM    336  C   GLY A  21      48.600  -6.860  11.640  1.00  0.00            
ATOM    337  O   GLY A  21      48.390  -8.020  11.990  1.00  0.00            
ATOM    338  N   VAL A  22      49.780  -6.270  11.810  1.00  0.00            
ATOM    339  H   VAL A  22      49.930  -5.370  11.370  1.00  0.00            
ATOM    340  CA  VAL A  22      50.960  -6.840  12.430  1.00  0.00            
ATOM    341  HA  VAL A  22      50.530  -7.450  13.230  1.00  0.00            
ATOM    342  CB  VAL A  22      51.750  -7.770  11.510  1.00  0.00            
ATOM    343  HB  VAL A  22      51.030  -8.550  11.260  1.00  0.00            
ATOM    344  CG1 VAL A  22      52.270  -7.150  10.220  1.00  0.00            
ATOM    345 1HG1 VAL A  22      52.980  -6.360  10.450  1.00  0.00            
ATOM    346 2HG1 VAL A  22      52.630  -7.930   9.550  1.00  0.00            
ATOM    347 3HG1 VAL A  22      51.370  -6.870   9.670  1.00  0.00            
ATOM    348  CG2 VAL A  22      52.960  -8.400  12.190  1.00  0.00            
ATOM    349 1HG2 VAL A  22      53.160  -9.340  11.680  1.00  0.00            
ATOM    350 2HG2 VAL A  22      53.800  -7.710  12.130  1.00  0.00            
ATOM    351 3HG2 VAL A  22      52.740  -8.560  13.250  1.00  0.00            
ATOM    352  C   VAL A  22      51.910  -5.810  13.030  1.00  0.00            
ATOM    353  O   VAL A  22      52.150  -4.790  12.390  1.00  0.00            
ATOM    354  N   GLN A  23      52.390  -5.990  14.270  1.00  0.00            
ATOM    355  H   GLN A  23      52.090  -6.780  14.820  1.00  0.00            
ATOM    356  CA  GLN A  23      53.310  -5.090  14.940  1.00  0.00            
ATOM    357  HA  GLN A  23      53.930  -4.620  14.180  1.00  0.00            
ATOM    358  CB  GLN A  23      52.610  -3.930  15.630  1.00  0.00            
ATOM    359  HB1 GLN A  23      52.280  -4.340  16.580  1.00  0.00            
ATOM    360  HB2 GLN A  23      51.730  -3.680  15.050  1.00  0.00            
ATOM    361  CG  GLN A  23      53.550  -2.730  15.760  1.00  0.00            
ATOM    362  HG1 GLN A  23      54.480  -3.170  16.100  1.00  0.00            
ATOM    363  HG2 GLN A  23      53.200  -2.030  16.520  1.00  0.00            
ATOM    364  CD  GLN A  23      53.760  -1.870  14.520  1.00  0.00            
ATOM    365  OE1 GLN A  23      54.550  -2.220  13.650  1.00  0.00            
ATOM    366  NE2 GLN A  23      52.900  -0.870  14.310  1.00  0.00            
ATOM    367 1HE2 GLN A  23      52.110  -0.790  14.930  1.00  0.00            
ATOM    368 2HE2 GLN A  23      53.040  -0.370  13.450  1.00  0.00            
ATOM    369  C   GLN A  23      54.350  -5.830  15.780  1.00  0.00            
ATOM    370  O   GLN A  23      53.840  -6.580  16.620  1.00  0.00            
ATOM    371  N   PHE A  24      55.660  -5.570  15.760  1.00  0.00            
ATOM    372  H   PHE A  24      55.980  -5.040  14.960  1.00  0.00            
ATOM    373  CA  PHE A  24      56.610  -5.910  16.790  1.00  0.00            
ATOM    374  HA  PHE A  24      56.480  -6.920  17.180  1.00  0.00            
ATOM    375  CB  PHE A  24      58.010  -5.770  16.180  1.00  0.00            
ATOM    376  HB1 PHE A  24      58.580  -5.520  17.080  1.00  0.00            
ATOM    377  HB2 PHE A  24      58.030  -4.900  15.520  1.00  0.00            
ATOM    378  CG  PHE A  24      58.490  -6.990  15.430  1.00  0.00            
ATOM    379  CD1 PHE A  24      59.090  -8.070  16.090  1.00  0.00            
ATOM    380  HD1 PHE A  24      59.080  -8.040  17.170  1.00  0.00            
ATOM    381  CE1 PHE A  24      59.610  -9.130  15.340  1.00  0.00            
ATOM    382  HE1 PHE A  24      60.090  -9.980  15.790  1.00  0.00            
ATOM    383  CZ  PHE A  24      59.690  -8.940  13.960  1.00  0.00            
ATOM    384  HZ  PHE A  24      60.190  -9.650  13.320  1.00  0.00            
ATOM    385  CE2 PHE A  24      59.040  -7.920  13.250  1.00  0.00            
ATOM    386  HE2 PHE A  24      58.910  -7.840  12.180  1.00  0.00            
ATOM    387  CD2 PHE A  24      58.370  -6.980  14.040  1.00  0.00            
ATOM    388  HD2 PHE A  24      57.870  -6.130  13.590  1.00  0.00            
ATOM    389  C   PHE A  24      56.550  -5.020  18.030  1.00  0.00            
ATOM    390  O   PHE A  24      56.200  -3.840  17.930  1.00  0.00            
ATOM    391  N   ASN A  25      57.000  -5.540  19.170  1.00  0.00            
ATOM    392  H   ASN A  25      57.330  -6.500  19.190  1.00  0.00            
ATOM    393  CA  ASN A  25      57.280  -4.730  20.330  1.00  0.00            
ATOM    394  HA  ASN A  25      56.540  -3.930  20.370  1.00  0.00            
ATOM    395  CB  ASN A  25      57.080  -5.540  21.610  1.00  0.00            
ATOM    396  HB1 ASN A  25      57.820  -6.340  21.700  1.00  0.00            
ATOM    397  HB2 ASN A  25      56.090  -5.990  21.600  1.00  0.00            
ATOM    398  CG  ASN A  25      57.280  -4.640  22.820  1.00  0.00            
ATOM    399  OD1 ASN A  25      58.300  -3.980  22.990  1.00  0.00            
ATOM    400  ND2 ASN A  25      56.270  -4.570  23.690  1.00  0.00            
ATOM    401 1HD2 ASN A  25      55.460  -5.160  23.560  1.00  0.00            
ATOM    402 2HD2 ASN A  25      56.260  -3.800  24.350  1.00  0.00            
ATOM    403  C   ASN A  25      58.620  -4.070  20.070  1.00  0.00            
ATOM    404  O   ASN A  25      59.680  -4.680  19.880  1.00  0.00            
ATOM    405  N   TRP A  26      58.570  -2.740  19.970  1.00  0.00            
ATOM    406  H   TRP A  26      57.680  -2.300  20.120  1.00  0.00            
ATOM    407  CA  TRP A  26      59.790  -1.980  19.810  1.00  0.00            
ATOM    408  HA  TRP A  26      60.620  -2.570  19.410  1.00  0.00            
ATOM    409  CB  TRP A  26      59.590  -0.890  18.760  1.00  0.00            
ATOM    410  HB1 TRP A  26      60.470  -0.260  18.870  1.00  0.00            
ATOM    411  HB2 TRP A  26      58.640  -0.360  18.910  1.00  0.00            
ATOM    412  CG  TRP A  26      59.550  -1.310  17.330  1.00  0.00            
ATOM    413  CD1 TRP A  26      59.790  -2.580  16.930  1.00  0.00            
ATOM    414  HD1 TRP A  26      60.130  -3.420  17.520  1.00  0.00            
ATOM    415  NE1 TRP A  26      59.710  -2.620  15.550  1.00  0.00            
ATOM    416  HE1 TRP A  26      59.780  -3.460  15.000  1.00  0.00            
ATOM    417  CE2 TRP A  26      59.290  -1.410  15.030  1.00  0.00            
ATOM    418  CZ2 TRP A  26      58.990  -0.930  13.750  1.00  0.00            
ATOM    419  HZ2 TRP A  26      59.010  -1.570  12.880  1.00  0.00            
ATOM    420  CH2 TRP A  26      58.610   0.400  13.520  1.00  0.00            
ATOM    421  HH2 TRP A  26      58.350   0.710  12.520  1.00  0.00            
ATOM    422  CZ3 TRP A  26      58.470   1.250  14.620  1.00  0.00            
ATOM    423  HZ3 TRP A  26      58.180   2.290  14.490  1.00  0.00            
ATOM    424  CE3 TRP A  26      58.650   0.740  15.910  1.00  0.00            
ATOM    425  HE3 TRP A  26      58.550   1.400  16.760  1.00  0.00            
ATOM    426  CD2 TRP A  26      59.160  -0.550  16.150  1.00  0.00            
ATOM    427  C   TRP A  26      60.390  -1.410  21.090  1.00  0.00            
ATOM    428  O   TRP A  26      61.520  -0.930  21.020  1.00  0.00            
ATOM    429  N   HIS A  27      59.660  -1.450  22.210  1.00  0.00            
ATOM    430  H   HIS A  27      58.850  -2.040  22.260  1.00  0.00            
ATOM    431  CA  HIS A  27      60.290  -1.060  23.450  1.00  0.00            
ATOM    432  HA  HIS A  27      60.880  -0.160  23.250  1.00  0.00            
ATOM    433  CB  HIS A  27      59.270  -0.720  24.540  1.00  0.00            
ATOM    434  HB1 HIS A  27      59.730  -0.500  25.500  1.00  0.00            
ATOM    435  HB2 HIS A  27      58.710  -1.660  24.620  1.00  0.00            
ATOM    436  CG  HIS A  27      58.200   0.300  24.310  1.00  0.00            
ATOM    437  ND1 HIS A  27      56.950   0.000  23.770  1.00  0.00            
ATOM    438  CE1 HIS A  27      56.300   1.160  23.670  1.00  0.00            
ATOM    439  HE1 HIS A  27      55.270   1.220  23.340  1.00  0.00            
ATOM    440  NE2 HIS A  27      57.100   2.170  24.050  1.00  0.00            
ATOM    441  HE2 HIS A  27      56.730   3.080  24.310  1.00  0.00            
ATOM    442  CD2 HIS A  27      58.350   1.670  24.340  1.00  0.00            
ATOM    443  HD2 HIS A  27      59.170   2.230  24.750  1.00  0.00            
ATOM    444  C   HIS A  27      61.360  -2.000  23.990  1.00  0.00            
ATOM    445  O   HIS A  27      62.230  -1.520  24.710  1.00  0.00            
ATOM    446  N   SER A  28      61.280  -3.320  23.760  1.00  0.00            
ATOM    447  H   SER A  28      60.540  -3.710  23.200  1.00  0.00            
ATOM    448  CA  SER A  28      62.290  -4.320  24.060  1.00  0.00            
ATOM    449  HA  SER A  28      62.340  -4.450  25.140  1.00  0.00            
ATOM    450  CB  SER A  28      61.720  -5.570  23.390  1.00  0.00            
ATOM    451  HB1 SER A  28      62.470  -6.360  23.400  1.00  0.00            
ATOM    452  HB2 SER A  28      61.550  -5.450  22.320  1.00  0.00            
ATOM    453  OG  SER A  28      60.510  -5.890  24.050  1.00  0.00            
ATOM    454  HG  SER A  28      60.740  -6.210  24.920  1.00  0.00            
ATOM    455  C   SER A  28      63.590  -3.830  23.430  1.00  0.00            
ATOM    456  O   SER A  28      63.720  -3.890  22.210  1.00  0.00            
ATOM    457  N   LYS A  29      64.580  -3.310  24.160  1.00  0.00            
ATOM    458  H   LYS A  29      64.380  -3.130  25.130  1.00  0.00            
ATOM    459  CA  LYS A  29      65.970  -3.140  23.790  1.00  0.00            
ATOM    460  HA  LYS A  29      66.090  -2.600  22.850  1.00  0.00            
ATOM    461  CB  LYS A  29      66.480  -2.280  24.950  1.00  0.00            
ATOM    462  HB1 LYS A  29      67.550  -2.080  24.850  1.00  0.00            
ATOM    463  HB2 LYS A  29      66.380  -2.770  25.910  1.00  0.00            
ATOM    464  CG  LYS A  29      65.800  -0.920  24.960  1.00  0.00            
ATOM    465  HG1 LYS A  29      64.710  -1.020  24.970  1.00  0.00            
ATOM    466  HG2 LYS A  29      65.950  -0.420  24.010  1.00  0.00            
ATOM    467  CD  LYS A  29      66.410  -0.040  26.060  1.00  0.00            
ATOM    468  HD1 LYS A  29      67.350   0.350  25.670  1.00  0.00            
ATOM    469  HD2 LYS A  29      66.620  -0.620  26.960  1.00  0.00            
ATOM    470  CE  LYS A  29      65.400   0.990  26.530  1.00  0.00            
ATOM    471  HE1 LYS A  29      64.660   0.360  27.020  1.00  0.00            
ATOM    472  HE2 LYS A  29      65.010   1.500  25.650  1.00  0.00            
ATOM    473  NZ  LYS A  29      66.040   1.860  27.530  1.00  0.00            
ATOM    474  HZ1 LYS A  29      66.600   2.600  27.120  1.00  0.00            
ATOM    475  HZ2 LYS A  29      65.310   2.290  28.080  1.00  0.00            
ATOM    476  HZ3 LYS A  29      66.600   1.210  28.060  1.00  0.00            
ATOM    477  C   LYS A  29      66.820  -4.390  23.660  1.00  0.00            
ATOM    478  O   LYS A  29      66.210  -5.450  23.590  1.00  0.00            
ATOM    479  N   GLU A  30      68.130  -4.160  23.530  1.00  0.00            
ATOM    480  H   GLU A  30      68.450  -3.210  23.670  1.00  0.00            
ATOM    481  CA  GLU A  30      69.070  -5.200  23.160  1.00  0.00            
ATOM    482  HA  GLU A  30      68.670  -5.620  22.240  1.00  0.00            
ATOM    483  CB  GLU A  30      70.410  -4.550  22.820  1.00  0.00            
ATOM    484  HB1 GLU A  30      70.900  -4.220  23.730  1.00  0.00            
ATOM    485  HB2 GLU A  30      70.200  -3.800  22.060  1.00  0.00            
ATOM    486  CG  GLU A  30      71.420  -5.480  22.150  1.00  0.00            
ATOM    487  HG1 GLU A  30      71.460  -6.420  22.690  1.00  0.00            
ATOM    488  HG2 GLU A  30      72.350  -4.890  22.150  1.00  0.00            
ATOM    489  CD  GLU A  30      71.140  -5.900  20.720  1.00  0.00            
ATOM    490  OE1 GLU A  30      70.280  -5.360  19.990  1.00  0.00            
ATOM    491  OE2 GLU A  30      71.680  -6.960  20.340  1.00  0.00            
ATOM    492  C   GLU A  30      69.240  -6.280  24.230  1.00  0.00            
ATOM    493  O   GLU A  30      69.520  -6.080  25.400  1.00  0.00            
ATOM    494  N   GLY A  31      68.940  -7.470  23.700  1.00  0.00            
ATOM    495  H   GLY A  31      68.870  -7.630  22.700  1.00  0.00            
ATOM    496  CA  GLY A  31      68.950  -8.720  24.430  1.00  0.00            
ATOM    497  HA1 GLY A  31      69.520  -8.700  25.360  1.00  0.00            
ATOM    498  HA2 GLY A  31      69.320  -9.570  23.850  1.00  0.00            
ATOM    499  C   GLY A  31      67.560  -9.150  24.880  1.00  0.00            
ATOM    500  O   GLY A  31      67.410 -10.270  25.380  1.00  0.00            
ATOM    501  N   ASP A  32      66.450  -8.460  24.670  1.00  0.00            
ATOM    502  H   ASP A  32      66.540  -7.540  24.260  1.00  0.00            
ATOM    503  CA  ASP A  32      65.090  -8.950  24.770  1.00  0.00            
ATOM    504  HA  ASP A  32      64.960  -9.550  25.670  1.00  0.00            
ATOM    505  CB  ASP A  32      64.090  -7.820  25.000  1.00  0.00            
ATOM    506  HB1 ASP A  32      63.090  -8.050  24.650  1.00  0.00            
ATOM    507  HB2 ASP A  32      64.220  -6.970  24.330  1.00  0.00            
ATOM    508  CG  ASP A  32      64.130  -7.230  26.410  1.00  0.00            
ATOM    509  OD1 ASP A  32      63.430  -6.210  26.580  1.00  0.00            
ATOM    510  OD2 ASP A  32      64.860  -7.760  27.270  1.00  0.00            
ATOM    511  C   ASP A  32      64.600  -9.810  23.620  1.00  0.00            
ATOM    512  O   ASP A  32      65.170  -9.720  22.540  1.00  0.00            
ATOM    513  N   PRO A  33      63.530 -10.600  23.800  1.00  0.00            
ATOM    514  CD  PRO A  33      62.850 -11.030  25.000  1.00  0.00            
ATOM    515  HD1 PRO A  33      62.750 -10.170  25.660  1.00  0.00            
ATOM    516  HD2 PRO A  33      63.450 -11.740  25.570  1.00  0.00            
ATOM    517  CG  PRO A  33      61.520 -11.680  24.600  1.00  0.00            
ATOM    518  HG1 PRO A  33      60.810 -10.920  24.290  1.00  0.00            
ATOM    519  HG2 PRO A  33      61.260 -12.370  25.400  1.00  0.00            
ATOM    520  CB  PRO A  33      62.050 -12.330  23.320  1.00  0.00            
ATOM    521  HB1 PRO A  33      61.250 -12.700  22.680  1.00  0.00            
ATOM    522  HB2 PRO A  33      62.750 -13.080  23.680  1.00  0.00            
ATOM    523  CA  PRO A  33      63.000 -11.330  22.670  1.00  0.00            
ATOM    524  HA  PRO A  33      63.780 -11.950  22.240  1.00  0.00            
ATOM    525  C   PRO A  33      62.300 -10.460  21.630  1.00  0.00            
ATOM    526  O   PRO A  33      61.910  -9.350  21.970  1.00  0.00            
ATOM    527  N   LEU A  34      62.110 -11.040  20.440  1.00  0.00            
ATOM    528  H   LEU A  34      62.350 -12.000  20.280  1.00  0.00            
ATOM    529  CA  LEU A  34      61.490 -10.320  19.340  1.00  0.00            
ATOM    530  HA  LEU A  34      61.360  -9.270  19.570  1.00  0.00            
ATOM    531  CB  LEU A  34      62.250 -10.600  18.050  1.00  0.00            
ATOM    532  HB1 LEU A  34      61.840 -10.070  17.190  1.00  0.00            
ATOM    533  HB2 LEU A  34      62.230 -11.660  17.830  1.00  0.00            
ATOM    534  CG  LEU A  34      63.730 -10.220  17.990  1.00  0.00            
ATOM    535  HG  LEU A  34      64.250 -10.880  18.690  1.00  0.00            
ATOM    536  CD1 LEU A  34      64.170 -10.430  16.540  1.00  0.00            
ATOM    537 1HD1 LEU A  34      63.610  -9.770  15.870  1.00  0.00            
ATOM    538 2HD1 LEU A  34      65.250 -10.330  16.520  1.00  0.00            
ATOM    539 3HD1 LEU A  34      63.970 -11.460  16.260  1.00  0.00            
ATOM    540  CD2 LEU A  34      63.930  -8.770  18.410  1.00  0.00            
ATOM    541 1HD2 LEU A  34      63.270  -8.060  17.910  1.00  0.00            
ATOM    542 2HD2 LEU A  34      63.890  -8.560  19.470  1.00  0.00            
ATOM    543 3HD2 LEU A  34      64.920  -8.500  18.040  1.00  0.00            
ATOM    544  C   LEU A  34      60.060 -10.830  19.210  1.00  0.00            
ATOM    545  O   LEU A  34      59.850 -11.930  18.710  1.00  0.00            
ATOM    546  N   VAL A  35      59.100 -10.060  19.740  1.00  0.00            
ATOM    547  H   VAL A  35      59.410  -9.190  20.140  1.00  0.00            
ATOM    548  CA  VAL A  35      57.720 -10.500  19.750  1.00  0.00            
ATOM    549  HA  VAL A  35      57.600 -11.490  19.320  1.00  0.00            
ATOM    550  CB  VAL A  35      57.220 -10.630  21.190  1.00  0.00            
ATOM    551  HB  VAL A  35      57.500  -9.770  21.800  1.00  0.00            
ATOM    552  CG1 VAL A  35      55.710 -10.800  21.390  1.00  0.00            
ATOM    553 1HG1 VAL A  35      55.250 -11.610  20.830  1.00  0.00            
ATOM    554 2HG1 VAL A  35      55.570 -11.030  22.440  1.00  0.00            
ATOM    555 3HG1 VAL A  35      55.370  -9.810  21.110  1.00  0.00            
ATOM    556  CG2 VAL A  35      57.880 -11.850  21.820  1.00  0.00            
ATOM    557 1HG2 VAL A  35      58.910 -11.590  22.070  1.00  0.00            
ATOM    558 2HG2 VAL A  35      57.360 -12.180  22.720  1.00  0.00            
ATOM    559 3HG2 VAL A  35      57.900 -12.660  21.090  1.00  0.00            
ATOM    560  C   VAL A  35      56.750  -9.610  18.980  1.00  0.00            
ATOM    561  O   VAL A  35      56.770  -8.400  19.190  1.00  0.00            
ATOM    562  N   PHE A  36      55.990 -10.230  18.080  1.00  0.00            
ATOM    563  H   PHE A  36      55.930 -11.230  18.210  1.00  0.00            
ATOM    564  CA  PHE A  36      55.010  -9.580  17.240  1.00  0.00            
ATOM    565  HA  PHE A  36      55.010  -8.530  17.540  1.00  0.00            
ATOM    566  CB  PHE A  36      55.410  -9.670  15.770  1.00  0.00            
ATOM    567  HB1 PHE A  36      56.450  -9.360  15.640  1.00  0.00            
ATOM    568  HB2 PHE A  36      54.740  -8.960  15.290  1.00  0.00            
ATOM    569  CG  PHE A  36      55.360 -11.070  15.200  1.00  0.00            
ATOM    570  CD1 PHE A  36      56.360 -12.000  15.490  1.00  0.00            
ATOM    571  HD1 PHE A  36      57.220 -11.760  16.090  1.00  0.00            
ATOM    572  CE1 PHE A  36      56.320 -13.270  14.900  1.00  0.00            
ATOM    573  HE1 PHE A  36      57.070 -14.000  15.160  1.00  0.00            
ATOM    574  CZ  PHE A  36      55.260 -13.630  14.060  1.00  0.00            
ATOM    575  HZ  PHE A  36      55.270 -14.650  13.710  1.00  0.00            
ATOM    576  CE2 PHE A  36      54.240 -12.730  13.730  1.00  0.00            
ATOM    577  HE2 PHE A  36      53.550 -13.030  12.960  1.00  0.00            
ATOM    578  CD2 PHE A  36      54.360 -11.460  14.300  1.00  0.00            
ATOM    579  HD2 PHE A  36      53.600 -10.740  14.020  1.00  0.00            
ATOM    580  C   PHE A  36      53.600 -10.080  17.530  1.00  0.00            
ATOM    581  O   PHE A  36      53.290 -11.260  17.680  1.00  0.00            
ATOM    582  N   ALA A  37      52.660  -9.130  17.560  1.00  0.00            
ATOM    583  H   ALA A  37      53.010  -8.190  17.500  1.00  0.00            
ATOM    584  CA  ALA A  37      51.220  -9.230  17.590  1.00  0.00            
ATOM    585  HA  ALA A  37      50.950 -10.140  18.120  1.00  0.00            
ATOM    586  CB  ALA A  37      50.630  -8.120  18.450  1.00  0.00            
ATOM    587  HB1 ALA A  37      51.060  -8.210  19.450  1.00  0.00            
ATOM    588  HB2 ALA A  37      50.890  -7.110  18.150  1.00  0.00            
ATOM    589  HB3 ALA A  37      49.550  -8.170  18.560  1.00  0.00            
ATOM    590  C   ALA A  37      50.620  -9.240  16.190  1.00  0.00            
ATOM    591  O   ALA A  37      51.180  -8.560  15.330  1.00  0.00            
ATOM    592  N   THR A  38      49.510  -9.980  16.100  1.00  0.00            
ATOM    593  H   THR A  38      49.120 -10.460  16.890  1.00  0.00            
ATOM    594  CA  THR A  38      48.780 -10.120  14.860  1.00  0.00            
ATOM    595  HA  THR A  38      48.970  -9.210  14.290  1.00  0.00            
ATOM    596  CB  THR A  38      49.210 -11.380  14.110  1.00  0.00            
ATOM    597  HB  THR A  38      48.490 -11.550  13.320  1.00  0.00            
ATOM    598  CG2 THR A  38      50.630 -11.270  13.560  1.00  0.00            
ATOM    599 1HG2 THR A  38      50.620 -10.340  12.990  1.00  0.00            
ATOM    600 2HG2 THR A  38      51.320 -11.150  14.390  1.00  0.00            
ATOM    601 3HG2 THR A  38      50.810 -12.190  13.000  1.00  0.00            
ATOM    602  OG1 THR A  38      49.130 -12.520  14.940  1.00  0.00            
ATOM    603  HG1 THR A  38      49.390 -12.270  15.830  1.00  0.00            
ATOM    604  C   THR A  38      47.290 -10.200  15.180  1.00  0.00            
ATOM    605  O   THR A  38      46.900 -10.690  16.240  1.00  0.00            
ATOM    606  N   VAL A  39      46.480  -9.650  14.280  1.00  0.00            
ATOM    607  H   VAL A  39      46.870  -9.190  13.470  1.00  0.00            
ATOM    608  CA  VAL A  39      45.060  -9.440  14.490  1.00  0.00            
ATOM    609  HA  VAL A  39      44.750 -10.040  15.340  1.00  0.00            
ATOM    610  CB  VAL A  39      44.820  -7.990  14.880  1.00  0.00            
ATOM    611  HB  VAL A  39      43.760  -7.800  14.700  1.00  0.00            
ATOM    612  CG1 VAL A  39      45.210  -7.750  16.340  1.00  0.00            
ATOM    613 1HG1 VAL A  39      44.700  -8.380  17.070  1.00  0.00            
ATOM    614 2HG1 VAL A  39      46.280  -7.870  16.500  1.00  0.00            
ATOM    615 3HG1 VAL A  39      45.000  -6.730  16.640  1.00  0.00            
ATOM    616  CG2 VAL A  39      45.510  -6.910  14.060  1.00  0.00            
ATOM    617 1HG2 VAL A  39      45.240  -7.040  13.010  1.00  0.00            
ATOM    618 2HG2 VAL A  39      45.100  -5.940  14.320  1.00  0.00            
ATOM    619 3HG2 VAL A  39      46.600  -6.940  14.200  1.00  0.00            
ATOM    620  C   VAL A  39      44.220  -9.810  13.270  1.00  0.00            
ATOM    621  O   VAL A  39      44.580  -9.540  12.130  1.00  0.00            
ATOM    622  N   GLY A  40      43.080 -10.480  13.460  1.00  0.00            
ATOM    623  H   GLY A  40      42.800 -10.710  14.400  1.00  0.00            
ATOM    624  CA  GLY A  40      42.180 -10.970  12.430  1.00  0.00            
ATOM    625  HA1 GLY A  40      42.660 -11.660  11.740  1.00  0.00            
ATOM    626  HA2 GLY A  40      41.880 -10.100  11.840  1.00  0.00            
ATOM    627  C   GLY A  40      41.020 -11.710  13.060  1.00  0.00            
ATOM    628  O   GLY A  40      41.170 -12.130  14.210  1.00  0.00            
ATOM    629  N   SER A  41      39.840 -11.880  12.460  1.00  0.00            
ATOM    630  H   SER A  41      39.640 -11.470  11.560  1.00  0.00            
ATOM    631  CA  SER A  41      38.740 -12.540  13.150  1.00  0.00            
ATOM    632  HA  SER A  41      37.900 -12.420  12.460  1.00  0.00            
ATOM    633  CB  SER A  41      39.040 -14.030  13.110  1.00  0.00            
ATOM    634  HB1 SER A  41      39.850 -14.260  13.810  1.00  0.00            
ATOM    635  HB2 SER A  41      39.400 -14.430  12.160  1.00  0.00            
ATOM    636  OG  SER A  41      37.950 -14.820  13.540  1.00  0.00            
ATOM    637  HG  SER A  41      37.380 -14.950  12.770  1.00  0.00            
ATOM    638  C   SER A  41      38.400 -11.980  14.520  1.00  0.00            
ATOM    639  O   SER A  41      38.630 -10.800  14.800  1.00  0.00            
ATOM    640  N   ASN A  42      38.020 -12.790  15.510  1.00  0.00            
ATOM    641  H   ASN A  42      37.810 -13.760  15.310  1.00  0.00            
ATOM    642  CA  ASN A  42      37.740 -12.400  16.870  1.00  0.00            
ATOM    643  HA  ASN A  42      37.380 -11.370  16.920  1.00  0.00            
ATOM    644  CB  ASN A  42      36.550 -13.200  17.390  1.00  0.00            
ATOM    645  HB1 ASN A  42      35.710 -12.900  16.740  1.00  0.00            
ATOM    646  HB2 ASN A  42      36.250 -12.760  18.340  1.00  0.00            
ATOM    647  CG  ASN A  42      36.600 -14.720  17.360  1.00  0.00            
ATOM    648  OD1 ASN A  42      37.380 -15.380  16.680  1.00  0.00            
ATOM    649  ND2 ASN A  42      35.710 -15.290  18.170  1.00  0.00            
ATOM    650 1HD2 ASN A  42      35.260 -14.670  18.830  1.00  0.00            
ATOM    651 2HD2 ASN A  42      35.790 -16.260  18.440  1.00  0.00            
ATOM    652  C   ASN A  42      38.940 -12.610  17.780  1.00  0.00            
ATOM    653  O   ASN A  42      38.850 -12.360  18.980  1.00  0.00            
ATOM    654  N   ARG A  43      40.100 -13.020  17.260  1.00  0.00            
ATOM    655  H   ARG A  43      40.070 -12.960  16.260  1.00  0.00            
ATOM    656  CA  ARG A  43      41.350 -13.530  17.800  1.00  0.00            
ATOM    657  HA  ARG A  43      41.300 -13.930  18.810  1.00  0.00            
ATOM    658  CB  ARG A  43      41.690 -14.770  16.980  1.00  0.00            
ATOM    659  HB1 ARG A  43      41.770 -14.480  15.930  1.00  0.00            
ATOM    660  HB2 ARG A  43      40.830 -15.420  17.080  1.00  0.00            
ATOM    661  CG  ARG A  43      42.970 -15.460  17.410  1.00  0.00            
ATOM    662  HG1 ARG A  43      42.950 -15.640  18.480  1.00  0.00            
ATOM    663  HG2 ARG A  43      43.800 -14.760  17.280  1.00  0.00            
ATOM    664  CD  ARG A  43      43.260 -16.770  16.670  1.00  0.00            
ATOM    665  HD1 ARG A  43      44.270 -17.140  16.850  1.00  0.00            
ATOM    666  HD2 ARG A  43      43.200 -16.470  15.630  1.00  0.00            
ATOM    667  NE  ARG A  43      42.190 -17.740  16.890  1.00  0.00            
ATOM    668  HE  ARG A  43      41.360 -17.520  17.410  1.00  0.00            
ATOM    669  CZ  ARG A  43      42.180 -18.940  16.290  1.00  0.00            
ATOM    670  NH1 ARG A  43      43.210 -19.380  15.550  1.00  0.00            
ATOM    671 1HH1 ARG A  43      44.070 -18.870  15.670  1.00  0.00            
ATOM    672 2HH1 ARG A  43      43.150 -20.330  15.210  1.00  0.00            
ATOM    673  NH2 ARG A  43      41.130 -19.760  16.430  1.00  0.00            
ATOM    674 1HH2 ARG A  43      40.200 -19.400  16.590  1.00  0.00            
ATOM    675 2HH2 ARG A  43      41.210 -20.650  15.960  1.00  0.00            
ATOM    676  C   ARG A  43      42.470 -12.500  17.880  1.00  0.00            
ATOM    677  O   ARG A  43      42.670 -11.840  16.860  1.00  0.00            
ATOM    678  N   VAL A  44      43.350 -12.610  18.880  1.00  0.00            
ATOM    679  H   VAL A  44      43.240 -13.420  19.480  1.00  0.00            
ATOM    680  CA  VAL A  44      44.590 -11.880  19.010  1.00  0.00            
ATOM    681  HA  VAL A  44      44.840 -11.410  18.060  1.00  0.00            
ATOM    682  CB  VAL A  44      44.530 -10.730  20.010  1.00  0.00            
ATOM    683  HB  VAL A  44      44.440 -11.220  20.980  1.00  0.00            
ATOM    684  CG1 VAL A  44      45.850  -9.960  20.000  1.00  0.00            
ATOM    685 1HG1 VAL A  44      46.710 -10.630  20.060  1.00  0.00            
ATOM    686 2HG1 VAL A  44      45.940  -9.420  19.050  1.00  0.00            
ATOM    687 3HG1 VAL A  44      45.860  -9.220  20.810  1.00  0.00            
ATOM    688  CG2 VAL A  44      43.410  -9.710  19.830  1.00  0.00            
ATOM    689 1HG2 VAL A  44      43.500  -9.240  18.840  1.00  0.00            
ATOM    690 2HG2 VAL A  44      42.450 -10.210  19.900  1.00  0.00            
ATOM    691 3HG2 VAL A  44      43.460  -8.900  20.560  1.00  0.00            
ATOM    692  C   VAL A  44      45.690 -12.830  19.460  1.00  0.00            
ATOM    693  O   VAL A  44      45.510 -13.470  20.490  1.00  0.00            
ATOM    694  N   THR A  45      46.780 -12.990  18.710  1.00  0.00            
ATOM    695  H   THR A  45      46.740 -12.420  17.880  1.00  0.00            
ATOM    696  CA  THR A  45      47.790 -14.000  18.930  1.00  0.00            
ATOM    697  HA  THR A  45      47.640 -14.430  19.920  1.00  0.00            
ATOM    698  CB  THR A  45      47.690 -15.190  17.980  1.00  0.00            
ATOM    699  HB  THR A  45      48.060 -14.900  17.000  1.00  0.00            
ATOM    700  CG2 THR A  45      48.540 -16.340  18.510  1.00  0.00            
ATOM    701 1HG2 THR A  45      48.190 -16.560  19.520  1.00  0.00            
ATOM    702 2HG2 THR A  45      48.260 -17.240  17.980  1.00  0.00            
ATOM    703 3HG2 THR A  45      49.620 -16.180  18.510  1.00  0.00            
ATOM    704  OG1 THR A  45      46.410 -15.780  17.900  1.00  0.00            
ATOM    705  HG1 THR A  45      46.260 -15.910  16.960  1.00  0.00            
ATOM    706  C   THR A  45      49.160 -13.330  18.850  1.00  0.00            
ATOM    707  O   THR A  45      49.440 -12.550  17.940  1.00  0.00            
ATOM    708  N   LEU A  46      49.980 -13.640  19.860  1.00  0.00            
ATOM    709  H   LEU A  46      49.720 -14.420  20.430  1.00  0.00            
ATOM    710  CA  LEU A  46      51.330 -13.200  20.120  1.00  0.00            
ATOM    711  HA  LEU A  46      51.620 -12.370  19.470  1.00  0.00            
ATOM    712  CB  LEU A  46      51.580 -12.900  21.600  1.00  0.00            
ATOM    713  HB1 LEU A  46      52.640 -12.660  21.730  1.00  0.00            
ATOM    714  HB2 LEU A  46      51.350 -13.760  22.220  1.00  0.00            
ATOM    715  CG  LEU A  46      50.760 -11.730  22.130  1.00  0.00            
ATOM    716  HG  LEU A  46      49.740 -11.840  21.760  1.00  0.00            
ATOM    717  CD1 LEU A  46      50.850 -11.790  23.660  1.00  0.00            
ATOM    718 1HD1 LEU A  46      51.890 -11.810  24.010  1.00  0.00            
ATOM    719 2HD1 LEU A  46      50.420 -10.860  24.020  1.00  0.00            
ATOM    720 3HD1 LEU A  46      50.280 -12.650  23.990  1.00  0.00            
ATOM    721  CD2 LEU A  46      51.290 -10.440  21.530  1.00  0.00            
ATOM    722 1HD2 LEU A  46      52.350 -10.290  21.770  1.00  0.00            
ATOM    723 2HD2 LEU A  46      51.150 -10.440  20.450  1.00  0.00            
ATOM    724 3HD2 LEU A  46      50.770  -9.560  21.900  1.00  0.00            
ATOM    725  C   LEU A  46      52.340 -14.240  19.660  1.00  0.00            
ATOM    726  O   LEU A  46      52.150 -15.420  19.970  1.00  0.00            
ATOM    727  N   TYR A  47      53.410 -13.850  18.970  1.00  0.00            
ATOM    728  H   TYR A  47      53.280 -12.930  18.590  1.00  0.00            
ATOM    729  CA  TYR A  47      54.370 -14.720  18.310  1.00  0.00            
ATOM    730  HA  TYR A  47      54.190 -15.740  18.640  1.00  0.00            
ATOM    731  CB  TYR A  47      54.050 -14.730  16.820  1.00  0.00            
ATOM    732  HB1 TYR A  47      54.930 -15.130  16.320  1.00  0.00            
ATOM    733  HB2 TYR A  47      54.000 -13.680  16.530  1.00  0.00            
ATOM    734  CG  TYR A  47      52.830 -15.520  16.410  1.00  0.00            
ATOM    735  CD1 TYR A  47      51.730 -14.930  15.790  1.00  0.00            
ATOM    736  HD1 TYR A  47      51.840 -13.920  15.420  1.00  0.00            
ATOM    737  CE1 TYR A  47      50.550 -15.640  15.510  1.00  0.00            
ATOM    738  HE1 TYR A  47      49.830 -15.060  14.940  1.00  0.00            
ATOM    739  CZ  TYR A  47      50.400 -16.990  15.880  1.00  0.00            
ATOM    740  OH  TYR A  47      49.240 -17.650  15.620  1.00  0.00            
ATOM    741  HH  TYR A  47      48.420 -17.150  15.600  1.00  0.00            
ATOM    742  CE2 TYR A  47      51.540 -17.610  16.420  1.00  0.00            
ATOM    743  HE2 TYR A  47      51.560 -18.690  16.520  1.00  0.00            
ATOM    744  CD2 TYR A  47      52.680 -16.870  16.770  1.00  0.00            
ATOM    745  HD2 TYR A  47      53.480 -17.330  17.330  1.00  0.00            
ATOM    746  C   TYR A  47      55.780 -14.200  18.540  1.00  0.00            
ATOM    747  O   TYR A  47      56.050 -13.020  18.740  1.00  0.00            
ATOM    748  N   GLU A  48      56.690 -15.170  18.720  1.00  0.00            
ATOM    749  H   GLU A  48      56.330 -16.110  18.730  1.00  0.00            
ATOM    750  CA  GLU A  48      58.090 -14.850  18.900  1.00  0.00            
ATOM    751  HA  GLU A  48      58.280 -13.770  18.910  1.00  0.00            
ATOM    752  CB  GLU A  48      58.750 -15.480  20.120  1.00  0.00            
ATOM    753  HB1 GLU A  48      58.580 -16.560  20.080  1.00  0.00            
ATOM    754  HB2 GLU A  48      58.310 -15.220  21.080  1.00  0.00            
ATOM    755  CG  GLU A  48      60.250 -15.250  20.290  1.00  0.00            
ATOM    756  HG1 GLU A  48      60.520 -14.200  20.200  1.00  0.00            
ATOM    757  HG2 GLU A  48      60.820 -15.720  19.490  1.00  0.00            
ATOM    758  CD  GLU A  48      60.830 -15.870  21.560  1.00  0.00            
ATOM    759  OE1 GLU A  48      62.010 -15.630  21.900  1.00  0.00            
ATOM    760  OE2 GLU A  48      60.140 -16.650  22.250  1.00  0.00            
ATOM    761  C   GLU A  48      58.870 -15.250  17.650  1.00  0.00            
ATOM    762  O   GLU A  48      58.600 -16.360  17.180  1.00  0.00            
ATOM    763  N   CYS A  49      59.840 -14.480  17.160  1.00  0.00            
ATOM    764  H   CYS A  49      59.910 -13.530  17.490  1.00  0.00            
ATOM    765  CA  CYS A  49      60.930 -14.960  16.330  1.00  0.00            
ATOM    766  HA  CYS A  49      60.520 -15.740  15.680  1.00  0.00            
ATOM    767  CB  CYS A  49      61.370 -13.890  15.330  1.00  0.00            
ATOM    768  HB1 CYS A  49      62.170 -14.370  14.760  1.00  0.00            
ATOM    769  HB2 CYS A  49      61.810 -13.070  15.890  1.00  0.00            
ATOM    770  SG  CYS A  49      60.140 -13.170  14.210  1.00  0.00            
ATOM    771  HG  CYS A  49      59.490 -12.300  14.980  1.00  0.00            
ATOM    772  C   CYS A  49      62.060 -15.530  17.160  1.00  0.00            
ATOM    773  O   CYS A  49      62.920 -14.830  17.690  1.00  0.00            
ATOM    774  N   HIS A  50      62.070 -16.860  17.340  1.00  0.00            
ATOM    775  H   HIS A  50      61.340 -17.430  16.940  1.00  0.00            
ATOM    776  CA  HIS A  50      63.120 -17.580  18.020  1.00  0.00            
ATOM    777  HA  HIS A  50      63.530 -16.970  18.820  1.00  0.00            
ATOM    778  CB  HIS A  50      62.300 -18.620  18.780  1.00  0.00            
ATOM    779  HB1 HIS A  50      61.740 -19.210  18.060  1.00  0.00            
ATOM    780  HB2 HIS A  50      61.680 -18.070  19.480  1.00  0.00            
ATOM    781  CG  HIS A  50      63.070 -19.640  19.580  1.00  0.00            
ATOM    782  ND1 HIS A  50      64.160 -19.340  20.410  1.00  0.00            
ATOM    783  CE1 HIS A  50      64.550 -20.540  20.860  1.00  0.00            
ATOM    784  HE1 HIS A  50      65.430 -20.680  21.470  1.00  0.00            
ATOM    785  NE2 HIS A  50      63.760 -21.530  20.410  1.00  0.00            
ATOM    786  HE2 HIS A  50      63.890 -22.510  20.580  1.00  0.00            
ATOM    787  CD2 HIS A  50      62.730 -20.960  19.680  1.00  0.00            
ATOM    788  HD2 HIS A  50      61.920 -21.510  19.230  1.00  0.00            
ATOM    789  C   HIS A  50      64.240 -18.130  17.140  1.00  0.00            
ATOM    790  O   HIS A  50      64.290 -17.790  15.960  1.00  0.00            
ATOM    791  N   SER A  51      65.180 -18.880  17.710  1.00  0.00            
ATOM    792  H   SER A  51      65.160 -19.030  18.710  1.00  0.00            
ATOM    793  CA  SER A  51      66.300 -19.350  16.920  1.00  0.00            
ATOM    794  HA  SER A  51      66.810 -18.490  16.500  1.00  0.00            
ATOM    795  CB  SER A  51      67.230 -20.060  17.910  1.00  0.00            
ATOM    796  HB1 SER A  51      68.110 -20.560  17.510  1.00  0.00            
ATOM    797  HB2 SER A  51      66.590 -20.750  18.470  1.00  0.00            
ATOM    798  OG  SER A  51      67.750 -19.210  18.910  1.00  0.00            
ATOM    799  HG  SER A  51      68.070 -18.420  18.480  1.00  0.00            
ATOM    800  C   SER A  51      65.950 -20.240  15.740  1.00  0.00            
ATOM    801  O   SER A  51      64.930 -20.920  15.670  1.00  0.00            
ATOM    802  N   GLN A  52      66.800 -20.180  14.710  1.00  0.00            
ATOM    803  H   GLN A  52      67.510 -19.460  14.750  1.00  0.00            
ATOM    804  CA  GLN A  52      66.800 -21.070  13.570  1.00  0.00            
ATOM    805  HA  GLN A  52      67.580 -20.740  12.880  1.00  0.00            
ATOM    806  CB  GLN A  52      67.240 -22.450  14.080  1.00  0.00            
ATOM    807  HB1 GLN A  52      66.400 -23.130  14.250  1.00  0.00            
ATOM    808  HB2 GLN A  52      67.730 -22.430  15.050  1.00  0.00            
ATOM    809  CG  GLN A  52      68.180 -23.190  13.140  1.00  0.00            
ATOM    810  HG1 GLN A  52      69.130 -22.670  13.090  1.00  0.00            
ATOM    811  HG2 GLN A  52      67.690 -23.090  12.170  1.00  0.00            
ATOM    812  CD  GLN A  52      68.500 -24.600  13.600  1.00  0.00            
ATOM    813  OE1 GLN A  52      67.710 -25.310  14.230  1.00  0.00            
ATOM    814  NE2 GLN A  52      69.740 -25.060  13.400  1.00  0.00            
ATOM    815 1HE2 GLN A  52      70.370 -24.330  13.090  1.00  0.00            
ATOM    816 2HE2 GLN A  52      70.010 -25.920  13.840  1.00  0.00            
ATOM    817  C   GLN A  52      65.540 -21.050  12.720  1.00  0.00            
ATOM    818  O   GLN A  52      65.010 -22.060  12.270  1.00  0.00            
ATOM    819  N   GLY A  53      65.110 -19.820  12.400  1.00  0.00            
ATOM    820  H   GLY A  53      65.600 -19.070  12.860  1.00  0.00            
ATOM    821  CA  GLY A  53      63.940 -19.470  11.620  1.00  0.00            
ATOM    822  HA1 GLY A  53      63.900 -19.980  10.650  1.00  0.00            
ATOM    823  HA2 GLY A  53      63.940 -18.410  11.350  1.00  0.00            
ATOM    824  C   GLY A  53      62.630 -19.710  12.350  1.00  0.00            
ATOM    825  O   GLY A  53      61.610 -19.260  11.830  1.00  0.00            
ATOM    826  N   GLU A  54      62.570 -20.270  13.560  1.00  0.00            
ATOM    827  H   GLU A  54      63.480 -20.540  13.900  1.00  0.00            
ATOM    828  CA  GLU A  54      61.350 -20.550  14.280  1.00  0.00            
ATOM    829  HA  GLU A  54      60.960 -21.380  13.700  1.00  0.00            
ATOM    830  CB  GLU A  54      61.670 -21.140  15.650  1.00  0.00            
ATOM    831  HB1 GLU A  54      62.160 -20.340  16.220  1.00  0.00            
ATOM    832  HB2 GLU A  54      62.370 -21.950  15.500  1.00  0.00            
ATOM    833  CG  GLU A  54      60.460 -21.620  16.450  1.00  0.00            
ATOM    834  HG1 GLU A  54      59.660 -20.890  16.580  1.00  0.00            
ATOM    835  HG2 GLU A  54      60.760 -21.730  17.490  1.00  0.00            
ATOM    836  CD  GLU A  54      59.940 -22.910  15.840  1.00  0.00            
ATOM    837  OE1 GLU A  54      59.190 -22.780  14.850  1.00  0.00            
ATOM    838  OE2 GLU A  54      60.420 -24.000  16.240  1.00  0.00            
ATOM    839  C   GLU A  54      60.410 -19.360  14.450  1.00  0.00            
ATOM    840  O   GLU A  54      60.770 -18.250  14.820  1.00  0.00            
ATOM    841  N   ILE A  55      59.110 -19.600  14.210  1.00  0.00            
ATOM    842  H   ILE A  55      58.930 -20.510  13.810  1.00  0.00            
ATOM    843  CA  ILE A  55      58.050 -18.890  14.890  1.00  0.00            
ATOM    844  HA  ILE A  55      58.460 -18.050  15.450  1.00  0.00            
ATOM    845  CB  ILE A  55      57.000 -18.400  13.900  1.00  0.00            
ATOM    846  HB  ILE A  55      56.390 -19.260  13.630  1.00  0.00            
ATOM    847  CG2 ILE A  55      56.150 -17.320  14.560  1.00  0.00            
ATOM    848 1HG2 ILE A  55      56.840 -16.540  14.900  1.00  0.00            
ATOM    849 2HG2 ILE A  55      55.290 -17.040  13.960  1.00  0.00            
ATOM    850 3HG2 ILE A  55      55.630 -17.740  15.420  1.00  0.00            
ATOM    851  CG1 ILE A  55      57.680 -17.840  12.650  1.00  0.00            
ATOM    852 1HG1 ILE A  55      58.620 -18.290  12.360  1.00  0.00            
ATOM    853 2HG1 ILE A  55      57.890 -16.780  12.810  1.00  0.00            
ATOM    854  CD  ILE A  55      56.680 -18.020  11.510  1.00  0.00            
ATOM    855  HD1 ILE A  55      56.340 -19.050  11.480  1.00  0.00            
ATOM    856  HD2 ILE A  55      55.780 -17.430  11.710  1.00  0.00            
ATOM    857  HD3 ILE A  55      57.160 -17.680  10.590  1.00  0.00            
ATOM    858  C   ILE A  55      57.430 -19.850  15.900  1.00  0.00            
ATOM    859  O   ILE A  55      57.140 -21.030  15.700  1.00  0.00            
ATOM    860  N   ARG A  56      57.330 -19.240  17.080  1.00  0.00            
ATOM    861  H   ARG A  56      57.740 -18.320  17.150  1.00  0.00            
ATOM    862  CA  ARG A  56      56.570 -19.830  18.160  1.00  0.00            
ATOM    863  HA  ARG A  56      56.100 -20.680  17.670  1.00  0.00            
ATOM    864  CB  ARG A  56      57.510 -20.310  19.260  1.00  0.00            
ATOM    865  HB1 ARG A  56      58.240 -20.930  18.740  1.00  0.00            
ATOM    866  HB2 ARG A  56      56.990 -21.030  19.890  1.00  0.00            
ATOM    867  CG  ARG A  56      58.230 -19.290  20.140  1.00  0.00            
ATOM    868  HG1 ARG A  56      57.620 -18.710  20.830  1.00  0.00            
ATOM    869  HG2 ARG A  56      58.790 -18.600  19.510  1.00  0.00            
ATOM    870  CD  ARG A  56      59.200 -20.170  20.930  1.00  0.00            
ATOM    871  HD1 ARG A  56      59.830 -20.660  20.190  1.00  0.00            
ATOM    872  HD2 ARG A  56      58.690 -20.950  21.490  1.00  0.00            
ATOM    873  NE  ARG A  56      60.120 -19.380  21.750  1.00  0.00            
ATOM    874  HE  ARG A  56      60.070 -18.370  21.690  1.00  0.00            
ATOM    875  CZ  ARG A  56      61.070 -19.800  22.590  1.00  0.00            
ATOM    876  NH1 ARG A  56      61.410 -21.090  22.710  1.00  0.00            
ATOM    877 1HH1 ARG A  56      61.080 -21.740  22.010  1.00  0.00            
ATOM    878 2HH1 ARG A  56      62.310 -21.280  23.130  1.00  0.00            
ATOM    879  NH2 ARG A  56      61.820 -18.920  23.280  1.00  0.00            
ATOM    880 1HH2 ARG A  56      61.560 -17.950  23.210  1.00  0.00            
ATOM    881 2HH2 ARG A  56      62.340 -19.170  24.100  1.00  0.00            
ATOM    882  C   ARG A  56      55.380 -19.060  18.710  1.00  0.00            
ATOM    883  O   ARG A  56      55.500 -17.860  18.940  1.00  0.00            
ATOM    884  N   LEU A  57      54.280 -19.760  19.020  1.00  0.00            
ATOM    885  H   LEU A  57      54.290 -20.720  18.720  1.00  0.00            
ATOM    886  CA  LEU A  57      53.110 -19.320  19.750  1.00  0.00            
ATOM    887  HA  LEU A  57      52.810 -18.350  19.350  1.00  0.00            
ATOM    888  CB  LEU A  57      51.870 -20.140  19.400  1.00  0.00            
ATOM    889  HB1 LEU A  57      51.810 -21.130  19.850  1.00  0.00            
ATOM    890  HB2 LEU A  57      52.050 -20.330  18.340  1.00  0.00            
ATOM    891  CG  LEU A  57      50.520 -19.430  19.430  1.00  0.00            
ATOM    892  HG  LEU A  57      50.750 -18.420  19.100  1.00  0.00            
ATOM    893  CD1 LEU A  57      49.490 -20.120  18.540  1.00  0.00            
ATOM    894 1HD1 LEU A  57      49.940 -20.250  17.560  1.00  0.00            
ATOM    895 2HD1 LEU A  57      49.210 -21.080  18.970  1.00  0.00            
ATOM    896 3HD1 LEU A  57      48.670 -19.420  18.380  1.00  0.00            
ATOM    897  CD2 LEU A  57      49.860 -19.310  20.800  1.00  0.00            
ATOM    898 1HD2 LEU A  57      50.480 -19.810  21.560  1.00  0.00            
ATOM    899 2HD2 LEU A  57      49.770 -18.280  21.140  1.00  0.00            
ATOM    900 3HD2 LEU A  57      48.860 -19.750  20.780  1.00  0.00            
ATOM    901  C   LEU A  57      53.230 -19.230  21.270  1.00  0.00            
ATOM    902  O   LEU A  57      53.460 -20.180  22.010  1.00  0.00            
ATOM    903  N   LEU A  58      52.900 -18.000  21.660  1.00  0.00            
ATOM    904  H   LEU A  58      52.940 -17.250  20.990  1.00  0.00            
ATOM    905  CA  LEU A  58      53.030 -17.500  23.020  1.00  0.00            
ATOM    906  HA  LEU A  58      53.720 -18.090  23.610  1.00  0.00            
ATOM    907  CB  LEU A  58      53.720 -16.140  22.960  1.00  0.00            
ATOM    908  HB1 LEU A  58      53.830 -15.650  23.930  1.00  0.00            
ATOM    909  HB2 LEU A  58      53.120 -15.450  22.370  1.00  0.00            
ATOM    910  CG  LEU A  58      55.130 -16.220  22.360  1.00  0.00            
ATOM    911  HG  LEU A  58      55.100 -16.560  21.330  1.00  0.00            
ATOM    912  CD1 LEU A  58      55.700 -14.810  22.270  1.00  0.00            
ATOM    913 1HD1 LEU A  58      55.510 -14.310  23.220  1.00  0.00            
ATOM    914 2HD1 LEU A  58      56.780 -14.890  22.100  1.00  0.00            
ATOM    915 3HD1 LEU A  58      55.410 -14.160  21.440  1.00  0.00            
ATOM    916  CD2 LEU A  58      56.110 -17.090  23.140  1.00  0.00            
ATOM    917 1HD2 LEU A  58      55.810 -18.120  22.930  1.00  0.00            
ATOM    918 2HD2 LEU A  58      57.110 -16.990  22.720  1.00  0.00            
ATOM    919 3HD2 LEU A  58      56.150 -16.850  24.200  1.00  0.00            
ATOM    920  C   LEU A  58      51.710 -17.470  23.770  1.00  0.00            
ATOM    921  O   LEU A  58      51.480 -18.230  24.710  1.00  0.00            
ATOM    922  N   GLN A  59      50.810 -16.610  23.300  1.00  0.00            
ATOM    923  H   GLN A  59      51.180 -16.020  22.570  1.00  0.00            
ATOM    924  CA  GLN A  59      49.490 -16.520  23.890  1.00  0.00            
ATOM    925  HA  GLN A  59      49.170 -17.460  24.360  1.00  0.00            
ATOM    926  CB  GLN A  59      49.460 -15.460  24.990  1.00  0.00            
ATOM    927  HB1 GLN A  59      48.420 -15.320  25.280  1.00  0.00            
ATOM    928  HB2 GLN A  59      49.720 -14.600  24.360  1.00  0.00            
ATOM    929  CG  GLN A  59      50.270 -15.580  26.270  1.00  0.00            
ATOM    930  HG1 GLN A  59      50.310 -14.590  26.740  1.00  0.00            
ATOM    931  HG2 GLN A  59      51.250 -16.000  26.060  1.00  0.00            
ATOM    932  CD  GLN A  59      49.600 -16.510  27.280  1.00  0.00            
ATOM    933  OE1 GLN A  59      48.850 -17.420  26.940  1.00  0.00            
ATOM    934  NE2 GLN A  59      50.020 -16.400  28.540  1.00  0.00            
ATOM    935 1HE2 GLN A  59      50.690 -15.700  28.810  1.00  0.00            
ATOM    936 2HE2 GLN A  59      49.650 -17.000  29.260  1.00  0.00            
ATOM    937  C   GLN A  59      48.470 -16.190  22.810  1.00  0.00            
ATOM    938  O   GLN A  59      48.740 -15.380  21.940  1.00  0.00            
ATOM    939  N   SER A  60      47.240 -16.700  22.980  1.00  0.00            
ATOM    940  H   SER A  60      47.220 -17.290  23.800  1.00  0.00            
ATOM    941  CA  SER A  60      46.040 -16.280  22.290  1.00  0.00            
ATOM    942  HA  SER A  60      46.260 -15.400  21.690  1.00  0.00            
ATOM    943  CB  SER A  60      45.660 -17.370  21.280  1.00  0.00            
ATOM    944  HB1 SER A  60      45.160 -18.130  21.880  1.00  0.00            
ATOM    945  HB2 SER A  60      46.530 -17.870  20.850  1.00  0.00            
ATOM    946  OG  SER A  60      44.820 -16.840  20.280  1.00  0.00            
ATOM    947  HG  SER A  60      45.330 -16.240  19.730  1.00  0.00            
ATOM    948  C   SER A  60      44.860 -15.880  23.160  1.00  0.00            
ATOM    949  O   SER A  60      44.550 -16.530  24.150  1.00  0.00            
ATOM    950  N   TYR A  61      44.310 -14.720  22.790  1.00  0.00            
ATOM    951  H   TYR A  61      44.830 -14.340  22.020  1.00  0.00            
ATOM    952  CA  TYR A  61      42.970 -14.260  23.120  1.00  0.00            
ATOM    953  HA  TYR A  61      42.600 -14.790  23.990  1.00  0.00            
ATOM    954  CB  TYR A  61      42.980 -12.760  23.400  1.00  0.00            
ATOM    955  HB1 TYR A  61      43.240 -12.210  22.490  1.00  0.00            
ATOM    956  HB2 TYR A  61      43.720 -12.540  24.170  1.00  0.00            
ATOM    957  CG  TYR A  61      41.770 -12.090  24.010  1.00  0.00            
ATOM    958  CD1 TYR A  61      41.320 -12.350  25.310  1.00  0.00            
ATOM    959  HD1 TYR A  61      41.910 -13.020  25.910  1.00  0.00            
ATOM    960  CE1 TYR A  61      40.110 -11.770  25.700  1.00  0.00            
ATOM    961  HE1 TYR A  61      39.670 -11.950  26.680  1.00  0.00            
ATOM    962  CZ  TYR A  61      39.370 -10.900  24.870  1.00  0.00            
ATOM    963  OH  TYR A  61      38.270 -10.230  25.300  1.00  0.00            
ATOM    964  HH  TYR A  61      37.970 -10.590  26.140  1.00  0.00            
ATOM    965  CE2 TYR A  61      39.860 -10.600  23.580  1.00  0.00            
ATOM    966  HE2 TYR A  61      39.250  -9.970  22.960  1.00  0.00            
ATOM    967  CD2 TYR A  61      41.020 -11.250  23.170  1.00  0.00            
ATOM    968  HD2 TYR A  61      41.360 -11.190  22.140  1.00  0.00            
ATOM    969  C   TYR A  61      41.870 -14.430  22.090  1.00  0.00            
ATOM    970  O   TYR A  61      42.120 -14.320  20.890  1.00  0.00            
ATOM    971  N   VAL A  62      40.610 -14.450  22.540  1.00  0.00            
ATOM    972  H   VAL A  62      40.390 -14.520  23.530  1.00  0.00            
ATOM    973  CA  VAL A  62      39.480 -14.420  21.640  1.00  0.00            
ATOM    974  HA  VAL A  62      39.730 -13.840  20.750  1.00  0.00            
ATOM    975  CB  VAL A  62      39.080 -15.820  21.190  1.00  0.00            
ATOM    976  HB  VAL A  62      38.060 -15.650  20.850  1.00  0.00            
ATOM    977  CG1 VAL A  62      39.760 -16.290  19.910  1.00  0.00            
ATOM    978 1HG1 VAL A  62      40.790 -16.570  20.120  1.00  0.00            
ATOM    979 2HG1 VAL A  62      39.240 -17.160  19.500  1.00  0.00            
ATOM    980 3HG1 VAL A  62      39.740 -15.470  19.200  1.00  0.00            
ATOM    981  CG2 VAL A  62      39.000 -16.900  22.270  1.00  0.00            
ATOM    982 1HG2 VAL A  62      38.730 -17.820  21.750  1.00  0.00            
ATOM    983 2HG2 VAL A  62      39.960 -17.060  22.750  1.00  0.00            
ATOM    984 3HG2 VAL A  62      38.360 -16.610  23.110  1.00  0.00            
ATOM    985  C   VAL A  62      38.290 -13.670  22.240  1.00  0.00            
ATOM    986  O   VAL A  62      37.760 -14.150  23.240  1.00  0.00            
ATOM    987  N   ASP A  63      37.770 -12.670  21.530  1.00  0.00            
ATOM    988  H   ASP A  63      38.270 -12.300  20.740  1.00  0.00            
ATOM    989  CA  ASP A  63      36.560 -12.010  21.980  1.00  0.00            
ATOM    990  HA  ASP A  63      36.580 -11.850  23.050  1.00  0.00            
ATOM    991  CB  ASP A  63      36.260 -10.640  21.370  1.00  0.00            
ATOM    992  HB1 ASP A  63      36.030 -10.660  20.300  1.00  0.00            
ATOM    993  HB2 ASP A  63      37.130  -9.990  21.290  1.00  0.00            
ATOM    994  CG  ASP A  63      35.150  -9.890  22.100  1.00  0.00            
ATOM    995  OD1 ASP A  63      34.850  -8.780  21.620  1.00  0.00            
ATOM    996  OD2 ASP A  63      34.830 -10.290  23.240  1.00  0.00            
ATOM    997  C   ASP A  63      35.360 -12.890  21.670  1.00  0.00            
ATOM    998  O   ASP A  63      35.330 -13.670  20.720  1.00  0.00            
ATOM    999  N   ALA A  64      34.380 -12.930  22.580  1.00  0.00            
ATOM   1000  H   ALA A  64      34.520 -12.340  23.390  1.00  0.00            
ATOM   1001  CA  ALA A  64      33.230 -13.800  22.460  1.00  0.00            
ATOM   1002  HA  ALA A  64      33.620 -14.790  22.210  1.00  0.00            
ATOM   1003  CB  ALA A  64      32.430 -13.710  23.750  1.00  0.00            
ATOM   1004  HB1 ALA A  64      31.600 -14.420  23.670  1.00  0.00            
ATOM   1005  HB2 ALA A  64      32.970 -13.940  24.670  1.00  0.00            
ATOM   1006  HB3 ALA A  64      32.010 -12.720  23.910  1.00  0.00            
ATOM   1007  C   ALA A  64      32.270 -13.570  21.300  1.00  0.00            
ATOM   1008  O   ALA A  64      31.670 -14.560  20.890  1.00  0.00            
ATOM   1009  N   ASP A  65      32.210 -12.350  20.770  1.00  0.00            
ATOM   1010  H   ASP A  65      32.750 -11.580  21.160  1.00  0.00            
ATOM   1011  CA  ASP A  65      31.530 -12.160  19.510  1.00  0.00            
ATOM   1012  HA  ASP A  65      30.540 -12.590  19.610  1.00  0.00            
ATOM   1013  CB  ASP A  65      31.210 -10.680  19.320  1.00  0.00            
ATOM   1014  HB1 ASP A  65      32.120 -10.110  19.140  1.00  0.00            
ATOM   1015  HB2 ASP A  65      30.820 -10.240  20.230  1.00  0.00            
ATOM   1016  CG  ASP A  65      30.300 -10.460  18.120  1.00  0.00            
ATOM   1017  OD1 ASP A  65      29.820  -9.310  18.030  1.00  0.00            
ATOM   1018  OD2 ASP A  65      30.150 -11.360  17.270  1.00  0.00            
ATOM   1019  C   ASP A  65      32.350 -12.800  18.390  1.00  0.00            
ATOM   1020  O   ASP A  65      33.290 -12.160  17.920  1.00  0.00            
ATOM   1021  N   ALA A  66      31.990 -14.020  17.980  1.00  0.00            
ATOM   1022  H   ALA A  66      31.270 -14.470  18.520  1.00  0.00            
ATOM   1023  CA  ALA A  66      32.640 -14.730  16.890  1.00  0.00            
ATOM   1024  HA  ALA A  66      33.710 -14.600  17.050  1.00  0.00            
ATOM   1025  CB  ALA A  66      32.290 -16.220  16.860  1.00  0.00            
ATOM   1026  HB1 ALA A  66      32.170 -16.520  17.900  1.00  0.00            
ATOM   1027  HB2 ALA A  66      31.320 -16.460  16.410  1.00  0.00            
ATOM   1028  HB3 ALA A  66      33.110 -16.750  16.380  1.00  0.00            
ATOM   1029  C   ALA A  66      32.480 -14.030  15.550  1.00  0.00            
ATOM   1030  O   ALA A  66      33.120 -14.530  14.630  1.00  0.00            
ATOM   1031  N   ASP A  67      31.690 -12.980  15.300  1.00  0.00            
ATOM   1032  H   ASP A  67      31.100 -12.710  16.070  1.00  0.00            
ATOM   1033  CA  ASP A  67      31.710 -12.110  14.140  1.00  0.00            
ATOM   1034  HA  ASP A  67      32.170 -12.570  13.270  1.00  0.00            
ATOM   1035  CB  ASP A  67      30.270 -11.790  13.730  1.00  0.00            
ATOM   1036  HB1 ASP A  67      30.200 -10.890  13.130  1.00  0.00            
ATOM   1037  HB2 ASP A  67      29.710 -11.730  14.660  1.00  0.00            
ATOM   1038  CG  ASP A  67      29.600 -12.850  12.870  1.00  0.00            
ATOM   1039  OD1 ASP A  67      30.060 -13.330  11.810  1.00  0.00            
ATOM   1040  OD2 ASP A  67      28.480 -13.220  13.290  1.00  0.00            
ATOM   1041  C   ASP A  67      32.580 -10.870  14.190  1.00  0.00            
ATOM   1042  O   ASP A  67      32.560 -10.060  13.260  1.00  0.00            
ATOM   1043  N   GLU A  68      33.220 -10.570  15.320  1.00  0.00            
ATOM   1044  H   GLU A  68      33.140 -11.160  16.140  1.00  0.00            
ATOM   1045  CA  GLU A  68      34.270  -9.590  15.480  1.00  0.00            
ATOM   1046  HA  GLU A  68      33.850  -8.590  15.440  1.00  0.00            
ATOM   1047  CB  GLU A  68      34.920  -9.800  16.850  1.00  0.00            
ATOM   1048  HB1 GLU A  68      35.360 -10.790  16.980  1.00  0.00            
ATOM   1049  HB2 GLU A  68      34.110  -9.680  17.580  1.00  0.00            
ATOM   1050  CG  GLU A  68      35.910  -8.780  17.410  1.00  0.00            
ATOM   1051  HG1 GLU A  68      36.880  -8.970  16.930  1.00  0.00            
ATOM   1052  HG2 GLU A  68      36.030  -9.020  18.460  1.00  0.00            
ATOM   1053  CD  GLU A  68      35.520  -7.330  17.160  1.00  0.00            
ATOM   1054  OE1 GLU A  68      35.270  -6.620  18.150  1.00  0.00            
ATOM   1055  OE2 GLU A  68      35.460  -6.880  15.990  1.00  0.00            
ATOM   1056  C   GLU A  68      35.380  -9.760  14.450  1.00  0.00            
ATOM   1057  O   GLU A  68      35.760 -10.840  14.010  1.00  0.00            
ATOM   1058  N   ASN A  69      35.990  -8.670  13.990  1.00  0.00            
ATOM   1059  H   ASN A  69      35.720  -7.830  14.490  1.00  0.00            
ATOM   1060  CA  ASN A  69      37.180  -8.570  13.160  1.00  0.00            
ATOM   1061  HA  ASN A  69      37.660  -9.550  13.170  1.00  0.00            
ATOM   1062  CB  ASN A  69      36.790  -8.270  11.720  1.00  0.00            
ATOM   1063  HB1 ASN A  69      37.720  -8.040  11.200  1.00  0.00            
ATOM   1064  HB2 ASN A  69      36.140  -7.390  11.770  1.00  0.00            
ATOM   1065  CG  ASN A  69      36.130  -9.290  10.810  1.00  0.00            
ATOM   1066  OD1 ASN A  69      36.030  -9.060   9.610  1.00  0.00            
ATOM   1067  ND2 ASN A  69      35.580 -10.380  11.350  1.00  0.00            
ATOM   1068 1HD2 ASN A  69      35.570 -10.620  12.330  1.00  0.00            
ATOM   1069 2HD2 ASN A  69      35.260 -11.050  10.670  1.00  0.00            
ATOM   1070  C   ASN A  69      38.140  -7.530  13.700  1.00  0.00            
ATOM   1071  O   ASN A  69      37.830  -6.350  13.530  1.00  0.00            
ATOM   1072  N   PHE A  70      39.210  -7.960  14.370  1.00  0.00            
ATOM   1073  H   PHE A  70      39.320  -8.950  14.570  1.00  0.00            
ATOM   1074  CA  PHE A  70      40.260  -7.070  14.840  1.00  0.00            
ATOM   1075  HA  PHE A  70      39.820  -6.100  15.050  1.00  0.00            
ATOM   1076  CB  PHE A  70      41.090  -7.630  16.000  1.00  0.00            
ATOM   1077  HB1 PHE A  70      41.960  -7.010  16.200  1.00  0.00            
ATOM   1078  HB2 PHE A  70      41.380  -8.640  15.710  1.00  0.00            
ATOM   1079  CG  PHE A  70      40.470  -7.750  17.370  1.00  0.00            
ATOM   1080  CD1 PHE A  70      40.370  -6.610  18.180  1.00  0.00            
ATOM   1081  HD1 PHE A  70      40.740  -5.660  17.830  1.00  0.00            
ATOM   1082  CE1 PHE A  70      39.600  -6.630  19.350  1.00  0.00            
ATOM   1083  HE1 PHE A  70      39.390  -5.700  19.860  1.00  0.00            
ATOM   1084  CZ  PHE A  70      38.950  -7.800  19.750  1.00  0.00            
ATOM   1085  HZ  PHE A  70      38.260  -7.710  20.580  1.00  0.00            
ATOM   1086  CE2 PHE A  70      39.190  -8.970  19.040  1.00  0.00            
ATOM   1087  HE2 PHE A  70      38.650  -9.860  19.320  1.00  0.00            
ATOM   1088  CD2 PHE A  70      39.900  -8.940  17.830  1.00  0.00            
ATOM   1089  HD2 PHE A  70      39.880  -9.820  17.200  1.00  0.00            
ATOM   1090  C   PHE A  70      41.160  -6.660  13.690  1.00  0.00            
ATOM   1091  O   PHE A  70      41.750  -7.480  13.000  1.00  0.00            
ATOM   1092  N   TYR A  71      41.230  -5.370  13.340  1.00  0.00            
ATOM   1093  H   TYR A  71      40.830  -4.690  13.980  1.00  0.00            
ATOM   1094  CA  TYR A  71      41.960  -4.860  12.190  1.00  0.00            
ATOM   1095  HA  TYR A  71      42.140  -5.650  11.460  1.00  0.00            
ATOM   1096  CB  TYR A  71      41.100  -3.860  11.420  1.00  0.00            
ATOM   1097  HB1 TYR A  71      41.690  -3.520  10.570  1.00  0.00            
ATOM   1098  HB2 TYR A  71      41.020  -2.960  12.040  1.00  0.00            
ATOM   1099  CG  TYR A  71      39.740  -4.290  10.950  1.00  0.00            
ATOM   1100  CD1 TYR A  71      39.570  -5.250   9.940  1.00  0.00            
ATOM   1101  HD1 TYR A  71      40.510  -5.560   9.510  1.00  0.00            
ATOM   1102  CE1 TYR A  71      38.350  -5.710   9.430  1.00  0.00            
ATOM   1103  HE1 TYR A  71      38.290  -6.390   8.600  1.00  0.00            
ATOM   1104  CZ  TYR A  71      37.200  -5.150  10.030  1.00  0.00            
ATOM   1105  OH  TYR A  71      36.010  -5.630   9.550  1.00  0.00            
ATOM   1106  HH  TYR A  71      36.220  -5.810   8.640  1.00  0.00            
ATOM   1107  CE2 TYR A  71      37.310  -4.160  11.020  1.00  0.00            
ATOM   1108  HE2 TYR A  71      36.460  -3.600  11.360  1.00  0.00            
ATOM   1109  CD2 TYR A  71      38.570  -3.710  11.450  1.00  0.00            
ATOM   1110  HD2 TYR A  71      38.610  -2.950  12.220  1.00  0.00            
ATOM   1111  C   TYR A  71      43.270  -4.160  12.490  1.00  0.00            
ATOM   1112  O   TYR A  71      44.070  -4.030  11.570  1.00  0.00            
ATOM   1113  N   THR A  72      43.520  -3.900  13.780  1.00  0.00            
ATOM   1114  H   THR A  72      42.980  -4.200  14.570  1.00  0.00            
ATOM   1115  CA  THR A  72      44.620  -3.030  14.150  1.00  0.00            
ATOM   1116  HA  THR A  72      45.440  -3.250  13.460  1.00  0.00            
ATOM   1117  CB  THR A  72      44.260  -1.560  14.010  1.00  0.00            
ATOM   1118  HB  THR A  72      43.920  -1.370  12.990  1.00  0.00            
ATOM   1119  CG2 THR A  72      43.130  -1.070  14.920  1.00  0.00            
ATOM   1120 1HG2 THR A  72      42.250  -1.700  14.810  1.00  0.00            
ATOM   1121 2HG2 THR A  72      43.580  -1.240  15.900  1.00  0.00            
ATOM   1122 3HG2 THR A  72      42.970   0.000  14.800  1.00  0.00            
ATOM   1123  OG1 THR A  72      45.410  -0.800  14.320  1.00  0.00            
ATOM   1124  HG1 THR A  72      46.120  -1.240  13.850  1.00  0.00            
ATOM   1125  C   THR A  72      45.160  -3.390  15.530  1.00  0.00            
ATOM   1126  O   THR A  72      44.500  -3.950  16.400  1.00  0.00            
ATOM   1127  N   CYS A  73      46.480  -3.260  15.650  1.00  0.00            
ATOM   1128  H   CYS A  73      47.060  -2.960  14.880  1.00  0.00            
ATOM   1129  CA  CYS A  73      47.150  -3.310  16.940  1.00  0.00            
ATOM   1130  HA  CYS A  73      46.400  -3.180  17.720  1.00  0.00            
ATOM   1131  CB  CYS A  73      47.790  -4.700  16.940  1.00  0.00            
ATOM   1132  HB1 CYS A  73      46.960  -5.400  17.070  1.00  0.00            
ATOM   1133  HB2 CYS A  73      48.440  -4.880  17.790  1.00  0.00            
ATOM   1134  SG  CYS A  73      48.720  -4.980  15.420  1.00  0.00            
ATOM   1135  HG  CYS A  73      49.620  -3.990  15.510  1.00  0.00            
ATOM   1136  C   CYS A  73      48.140  -2.180  17.180  1.00  0.00            
ATOM   1137  O   CYS A  73      48.770  -1.780  16.200  1.00  0.00            
ATOM   1138  N   ALA A  74      48.360  -1.740  18.420  1.00  0.00            
ATOM   1139  H   ALA A  74      47.800  -2.050  19.200  1.00  0.00            
ATOM   1140  CA  ALA A  74      49.510  -0.940  18.800  1.00  0.00            
ATOM   1141  HA  ALA A  74      50.360  -1.250  18.200  1.00  0.00            
ATOM   1142  CB  ALA A  74      49.220   0.560  18.840  1.00  0.00            
ATOM   1143  HB1 ALA A  74      50.120   1.090  19.130  1.00  0.00            
ATOM   1144  HB2 ALA A  74      48.860   0.800  17.840  1.00  0.00            
ATOM   1145  HB3 ALA A  74      48.430   0.710  19.560  1.00  0.00            
ATOM   1146  C   ALA A  74      49.980  -1.290  20.210  1.00  0.00            
ATOM   1147  O   ALA A  74      49.180  -1.490  21.110  1.00  0.00            
ATOM   1148  N   TRP A  75      51.300  -1.200  20.410  1.00  0.00            
ATOM   1149  H   TRP A  75      51.790  -0.650  19.720  1.00  0.00            
ATOM   1150  CA  TRP A  75      51.990  -1.460  21.660  1.00  0.00            
ATOM   1151  HA  TRP A  75      51.420  -2.220  22.190  1.00  0.00            
ATOM   1152  CB  TRP A  75      53.360  -2.070  21.370  1.00  0.00            
ATOM   1153  HB1 TRP A  75      53.850  -2.200  22.340  1.00  0.00            
ATOM   1154  HB2 TRP A  75      54.040  -1.500  20.730  1.00  0.00            
ATOM   1155  CG  TRP A  75      53.370  -3.520  20.990  1.00  0.00            
ATOM   1156  CD1 TRP A  75      53.540  -4.040  19.760  1.00  0.00            
ATOM   1157  HD1 TRP A  75      53.790  -3.410  18.920  1.00  0.00            
ATOM   1158  NE1 TRP A  75      53.660  -5.410  19.850  1.00  0.00            
ATOM   1159  HE1 TRP A  75      53.960  -5.980  19.080  1.00  0.00            
ATOM   1160  CE2 TRP A  75      53.280  -5.810  21.120  1.00  0.00            
ATOM   1161  CZ2 TRP A  75      53.200  -7.070  21.730  1.00  0.00            
ATOM   1162  HZ2 TRP A  75      53.440  -7.930  21.140  1.00  0.00            
ATOM   1163  CH2 TRP A  75      52.870  -7.220  23.090  1.00  0.00            
ATOM   1164  HH2 TRP A  75      52.790  -8.190  23.550  1.00  0.00            
ATOM   1165  CZ3 TRP A  75      52.600  -6.080  23.850  1.00  0.00            
ATOM   1166  HZ3 TRP A  75      52.300  -6.140  24.890  1.00  0.00            
ATOM   1167  CE3 TRP A  75      52.800  -4.830  23.250  1.00  0.00            
ATOM   1168  HE3 TRP A  75      52.760  -3.920  23.830  1.00  0.00            
ATOM   1169  CD2 TRP A  75      53.090  -4.630  21.890  1.00  0.00            
ATOM   1170  C   TRP A  75      52.100  -0.250  22.580  1.00  0.00            
ATOM   1171  O   TRP A  75      52.340   0.860  22.120  1.00  0.00            
ATOM   1172  N   THR A  76      52.130  -0.540  23.880  1.00  0.00            
ATOM   1173  H   THR A  76      52.330  -1.520  24.070  1.00  0.00            
ATOM   1174  CA  THR A  76      52.480   0.420  24.900  1.00  0.00            
ATOM   1175  HA  THR A  76      53.320   1.010  24.540  1.00  0.00            
ATOM   1176  CB  THR A  76      51.250   1.270  25.220  1.00  0.00            
ATOM   1177  HB  THR A  76      50.870   1.590  24.250  1.00  0.00            
ATOM   1178  CG2 THR A  76      50.150   0.670  26.090  1.00  0.00            
ATOM   1179 1HG2 THR A  76      50.440   0.320  27.090  1.00  0.00            
ATOM   1180 2HG2 THR A  76      49.360   1.400  26.270  1.00  0.00            
ATOM   1181 3HG2 THR A  76      49.830  -0.240  25.580  1.00  0.00            
ATOM   1182  OG1 THR A  76      51.670   2.420  25.930  1.00  0.00            
ATOM   1183  HG1 THR A  76      50.920   3.000  26.070  1.00  0.00            
ATOM   1184  C   THR A  76      53.070  -0.310  26.110  1.00  0.00            
ATOM   1185  O   THR A  76      53.420  -1.480  26.010  1.00  0.00            
ATOM   1186  N   TYR A  77      53.220   0.370  27.250  1.00  0.00            
ATOM   1187  H   TYR A  77      52.860   1.310  27.260  1.00  0.00            
ATOM   1188  CA  TYR A  77      53.670  -0.150  28.530  1.00  0.00            
ATOM   1189  HA  TYR A  77      53.330  -1.190  28.550  1.00  0.00            
ATOM   1190  CB  TYR A  77      55.180  -0.350  28.440  1.00  0.00            
ATOM   1191  HB1 TYR A  77      55.510  -0.920  27.570  1.00  0.00            
ATOM   1192  HB2 TYR A  77      55.480  -1.000  29.270  1.00  0.00            
ATOM   1193  CG  TYR A  77      55.950   0.930  28.550  1.00  0.00            
ATOM   1194  CD1 TYR A  77      56.430   1.540  27.380  1.00  0.00            
ATOM   1195  HD1 TYR A  77      55.990   1.420  26.400  1.00  0.00            
ATOM   1196  CE1 TYR A  77      57.320   2.620  27.490  1.00  0.00            
ATOM   1197  HE1 TYR A  77      57.600   3.100  26.560  1.00  0.00            
ATOM   1198  CZ  TYR A  77      57.670   3.180  28.740  1.00  0.00            
ATOM   1199  OH  TYR A  77      58.470   4.280  28.740  1.00  0.00            
ATOM   1200  HH  TYR A  77      58.580   4.670  29.610  1.00  0.00            
ATOM   1201  CE2 TYR A  77      57.260   2.490  29.890  1.00  0.00            
ATOM   1202  HE2 TYR A  77      57.640   2.820  30.850  1.00  0.00            
ATOM   1203  CD2 TYR A  77      56.350   1.430  29.790  1.00  0.00            
ATOM   1204  HD2 TYR A  77      55.960   0.940  30.680  1.00  0.00            
ATOM   1205  C   TYR A  77      53.120   0.550  29.760  1.00  0.00            
ATOM   1206  O   TYR A  77      52.740   1.710  29.660  1.00  0.00            
ATOM   1207  N   ASP A  78      52.990  -0.120  30.910  1.00  0.00            
ATOM   1208  H   ASP A  78      53.400  -1.040  31.020  1.00  0.00            
ATOM   1209  CA  ASP A  78      52.530   0.490  32.130  1.00  0.00            
ATOM   1210  HA  ASP A  78      51.780   1.250  31.890  1.00  0.00            
ATOM   1211  CB  ASP A  78      51.890  -0.570  33.020  1.00  0.00            
ATOM   1212  HB1 ASP A  78      52.740  -1.180  33.330  1.00  0.00            
ATOM   1213  HB2 ASP A  78      51.230  -1.260  32.490  1.00  0.00            
ATOM   1214  CG  ASP A  78      51.210  -0.160  34.330  1.00  0.00            
ATOM   1215  OD1 ASP A  78      50.690  -0.990  35.100  1.00  0.00            
ATOM   1216  OD2 ASP A  78      51.220   1.040  34.660  1.00  0.00            
ATOM   1217  C   ASP A  78      53.600   1.260  32.880  1.00  0.00            
ATOM   1218  O   ASP A  78      54.580   0.610  33.250  1.00  0.00            
ATOM   1219  N   SER A  79      53.450   2.550  33.210  1.00  0.00            
ATOM   1220  H   SER A  79      52.660   3.100  32.920  1.00  0.00            
ATOM   1221  CA  SER A  79      54.470   3.380  33.820  1.00  0.00            
ATOM   1222  HA  SER A  79      55.340   3.590  33.200  1.00  0.00            
ATOM   1223  CB  SER A  79      53.890   4.790  33.970  1.00  0.00            
ATOM   1224  HB1 SER A  79      53.300   4.880  34.880  1.00  0.00            
ATOM   1225  HB2 SER A  79      53.240   4.980  33.110  1.00  0.00            
ATOM   1226  OG  SER A  79      54.880   5.790  34.090  1.00  0.00            
ATOM   1227  HG  SER A  79      55.250   5.770  33.200  1.00  0.00            
ATOM   1228  C   SER A  79      54.960   2.870  35.160  1.00  0.00            
ATOM   1229  O   SER A  79      56.050   3.210  35.610  1.00  0.00            
ATOM   1230  N   ASN A  80      54.140   2.060  35.840  1.00  0.00            
ATOM   1231  H   ASN A  80      53.250   1.730  35.480  1.00  0.00            
ATOM   1232  CA  ASN A  80      54.370   1.530  37.170  1.00  0.00            
ATOM   1233  HA  ASN A  80      54.690   2.350  37.820  1.00  0.00            
ATOM   1234  CB  ASN A  80      53.110   0.960  37.800  1.00  0.00            
ATOM   1235  HB1 ASN A  80      53.410   0.580  38.780  1.00  0.00            
ATOM   1236  HB2 ASN A  80      52.880   0.150  37.110  1.00  0.00            
ATOM   1237  CG  ASN A  80      51.940   1.900  38.070  1.00  0.00            
ATOM   1238  OD1 ASN A  80      51.970   2.660  39.040  1.00  0.00            
ATOM   1239  ND2 ASN A  80      50.900   1.940  37.240  1.00  0.00            
ATOM   1240 1HD2 ASN A  80      51.040   1.440  36.380  1.00  0.00            
ATOM   1241 2HD2 ASN A  80      50.140   2.590  37.380  1.00  0.00            
ATOM   1242  C   ASN A  80      55.580   0.610  37.180  1.00  0.00            
ATOM   1243  O   ASN A  80      56.210   0.360  38.210  1.00  0.00            
ATOM   1244  N   THR A  81      56.010  -0.030  36.090  1.00  0.00            
ATOM   1245  H   THR A  81      55.560   0.180  35.210  1.00  0.00            
ATOM   1246  CA  THR A  81      56.640  -1.330  36.150  1.00  0.00            
ATOM   1247  HA  THR A  81      57.310  -1.450  37.000  1.00  0.00            
ATOM   1248  CB  THR A  81      55.600  -2.450  36.180  1.00  0.00            
ATOM   1249  HB  THR A  81      56.110  -3.370  35.890  1.00  0.00            
ATOM   1250  CG2 THR A  81      54.930  -2.600  37.550  1.00  0.00            
ATOM   1251 1HG2 THR A  81      54.230  -3.440  37.560  1.00  0.00            
ATOM   1252 2HG2 THR A  81      55.750  -2.730  38.260  1.00  0.00            
ATOM   1253 3HG2 THR A  81      54.480  -1.650  37.800  1.00  0.00            
ATOM   1254  OG1 THR A  81      54.570  -2.180  35.260  1.00  0.00            
ATOM   1255  HG1 THR A  81      53.920  -2.890  35.340  1.00  0.00            
ATOM   1256  C   THR A  81      57.510  -1.570  34.920  1.00  0.00            
ATOM   1257  O   THR A  81      58.310  -2.500  34.860  1.00  0.00            
ATOM   1258  N   SER A  82      57.330  -0.760  33.870  1.00  0.00            
ATOM   1259  H   SER A  82      56.520  -0.170  33.850  1.00  0.00            
ATOM   1260  CA  SER A  82      57.880  -0.980  32.550  1.00  0.00            
ATOM   1261  HA  SER A  82      57.590  -0.170  31.870  1.00  0.00            
ATOM   1262  CB  SER A  82      59.400  -0.830  32.440  1.00  0.00            
ATOM   1263  HB1 SER A  82      59.840  -1.000  31.450  1.00  0.00            
ATOM   1264  HB2 SER A  82      59.970  -1.410  33.160  1.00  0.00            
ATOM   1265  OG  SER A  82      59.710   0.510  32.750  1.00  0.00            
ATOM   1266  HG  SER A  82      59.570   0.540  33.700  1.00  0.00            
ATOM   1267  C   SER A  82      57.350  -2.180  31.770  1.00  0.00            
ATOM   1268  O   SER A  82      58.010  -2.810  30.950  1.00  0.00            
ATOM   1269  N   HIS A  83      56.120  -2.580  32.080  1.00  0.00            
ATOM   1270  H   HIS A  83      55.680  -2.150  32.880  1.00  0.00            
ATOM   1271  CA  HIS A  83      55.510  -3.840  31.690  1.00  0.00            
ATOM   1272  HA  HIS A  83      56.290  -4.550  31.400  1.00  0.00            
ATOM   1273  CB  HIS A  83      54.660  -4.380  32.840  1.00  0.00            
ATOM   1274  HB1 HIS A  83      53.770  -3.750  32.880  1.00  0.00            
ATOM   1275  HB2 HIS A  83      55.220  -4.370  33.770  1.00  0.00            
ATOM   1276  CG  HIS A  83      54.150  -5.790  32.680  1.00  0.00            
ATOM   1277  ND1 HIS A  83      53.260  -6.260  31.730  1.00  0.00            
ATOM   1278  HD1 HIS A  83      52.800  -5.790  30.960  1.00  0.00            
ATOM   1279  CE1 HIS A  83      53.090  -7.580  31.880  1.00  0.00            
ATOM   1280  HE1 HIS A  83      52.300  -8.120  31.380  1.00  0.00            
ATOM   1281  NE2 HIS A  83      53.930  -8.020  32.830  1.00  0.00            
ATOM   1282  CD2 HIS A  83      54.590  -6.910  33.350  1.00  0.00            
ATOM   1283  HD2 HIS A  83      55.300  -6.860  34.160  1.00  0.00            
ATOM   1284  C   HIS A  83      54.580  -3.660  30.500  1.00  0.00            
ATOM   1285  O   HIS A  83      53.720  -2.780  30.540  1.00  0.00            
ATOM   1286  N   PRO A  84      54.880  -4.440  29.470  1.00  0.00            
ATOM   1287  CD  PRO A  84      55.750  -5.610  29.460  1.00  0.00            
ATOM   1288  HD1 PRO A  84      55.550  -6.310  30.270  1.00  0.00            
ATOM   1289  HD2 PRO A  84      56.800  -5.330  29.510  1.00  0.00            
ATOM   1290  CG  PRO A  84      55.410  -6.460  28.240  1.00  0.00            
ATOM   1291  HG1 PRO A  84      54.640  -7.200  28.450  1.00  0.00            
ATOM   1292  HG2 PRO A  84      56.290  -6.930  27.790  1.00  0.00            
ATOM   1293  CB  PRO A  84      54.840  -5.390  27.300  1.00  0.00            
ATOM   1294  HB1 PRO A  84      54.170  -5.710  26.500  1.00  0.00            
ATOM   1295  HB2 PRO A  84      55.720  -4.900  26.880  1.00  0.00            
ATOM   1296  CA  PRO A  84      54.210  -4.320  28.190  1.00  0.00            
ATOM   1297  HA  PRO A  84      54.440  -3.390  27.670  1.00  0.00            
ATOM   1298  C   PRO A  84      52.700  -4.450  28.190  1.00  0.00            
ATOM   1299  O   PRO A  84      52.100  -5.230  28.940  1.00  0.00            
ATOM   1300  N   LEU A  85      51.990  -3.800  27.270  1.00  0.00            
ATOM   1301  H   LEU A  85      52.410  -3.120  26.650  1.00  0.00            
ATOM   1302  CA  LEU A  85      50.540  -3.730  27.200  1.00  0.00            
ATOM   1303  HA  LEU A  85      50.160  -4.730  27.390  1.00  0.00            
ATOM   1304  CB  LEU A  85      49.820  -2.640  27.990  1.00  0.00            
ATOM   1305  HB1 LEU A  85      48.840  -2.520  27.530  1.00  0.00            
ATOM   1306  HB2 LEU A  85      50.400  -1.740  27.830  1.00  0.00            
ATOM   1307  CG  LEU A  85      49.660  -2.830  29.500  1.00  0.00            
ATOM   1308  HG  LEU A  85      50.630  -3.150  29.880  1.00  0.00            
ATOM   1309  CD1 LEU A  85      49.140  -1.600  30.240  1.00  0.00            
ATOM   1310 1HD1 LEU A  85      48.070  -1.500  30.070  1.00  0.00            
ATOM   1311 2HD1 LEU A  85      49.070  -1.920  31.270  1.00  0.00            
ATOM   1312 3HD1 LEU A  85      49.730  -0.700  30.050  1.00  0.00            
ATOM   1313  CD2 LEU A  85      48.720  -4.000  29.770  1.00  0.00            
ATOM   1314 1HD2 LEU A  85      48.970  -4.270  30.800  1.00  0.00            
ATOM   1315 2HD2 LEU A  85      47.660  -3.820  29.630  1.00  0.00            
ATOM   1316 3HD2 LEU A  85      49.090  -4.880  29.240  1.00  0.00            
ATOM   1317  C   LEU A  85      50.150  -3.530  25.750  1.00  0.00            
ATOM   1318  O   LEU A  85      50.750  -2.720  25.050  1.00  0.00            
ATOM   1319  N   LEU A  86      49.120  -4.220  25.250  1.00  0.00            
ATOM   1320  H   LEU A  86      48.710  -4.910  25.860  1.00  0.00            
ATOM   1321  CA  LEU A  86      48.620  -4.150  23.890  1.00  0.00            
ATOM   1322  HA  LEU A  86      49.320  -3.560  23.290  1.00  0.00            
ATOM   1323  CB  LEU A  86      48.710  -5.540  23.280  1.00  0.00            
ATOM   1324  HB1 LEU A  86      48.080  -6.210  23.870  1.00  0.00            
ATOM   1325  HB2 LEU A  86      49.770  -5.770  23.230  1.00  0.00            
ATOM   1326  CG  LEU A  86      48.280  -5.570  21.820  1.00  0.00            
ATOM   1327  HG  LEU A  86      47.310  -5.100  21.660  1.00  0.00            
ATOM   1328  CD1 LEU A  86      49.430  -5.080  20.940  1.00  0.00            
ATOM   1329 1HD1 LEU A  86      50.290  -5.730  21.060  1.00  0.00            
ATOM   1330 2HD1 LEU A  86      49.170  -4.950  19.890  1.00  0.00            
ATOM   1331 3HD1 LEU A  86      49.630  -4.090  21.370  1.00  0.00            
ATOM   1332  CD2 LEU A  86      48.130  -7.030  21.400  1.00  0.00            
ATOM   1333 1HD2 LEU A  86      48.010  -7.100  20.320  1.00  0.00            
ATOM   1334 2HD2 LEU A  86      48.980  -7.660  21.660  1.00  0.00            
ATOM   1335 3HD2 LEU A  86      47.240  -7.360  21.950  1.00  0.00            
ATOM   1336  C   LEU A  86      47.220  -3.580  23.710  1.00  0.00            
ATOM   1337  O   LEU A  86      46.260  -4.110  24.270  1.00  0.00            
ATOM   1338  N   ALA A  87      47.070  -2.510  22.930  1.00  0.00            
ATOM   1339  H   ALA A  87      47.910  -2.050  22.620  1.00  0.00            
ATOM   1340  CA  ALA A  87      45.790  -1.990  22.490  1.00  0.00            
ATOM   1341  HA  ALA A  87      44.950  -2.190  23.160  1.00  0.00            
ATOM   1342  CB  ALA A  87      45.850  -0.490  22.260  1.00  0.00            
ATOM   1343  HB1 ALA A  87      44.910  -0.190  21.800  1.00  0.00            
ATOM   1344  HB2 ALA A  87      45.940  -0.030  23.250  1.00  0.00            
ATOM   1345  HB3 ALA A  87      46.630  -0.270  21.540  1.00  0.00            
ATOM   1346  C   ALA A  87      45.510  -2.660  21.150  1.00  0.00            
ATOM   1347  O   ALA A  87      46.350  -2.780  20.260  1.00  0.00            
ATOM   1348  N   VAL A  88      44.250  -3.080  21.060  1.00  0.00            
ATOM   1349  H   VAL A  88      43.660  -2.880  21.860  1.00  0.00            
ATOM   1350  CA  VAL A  88      43.550  -3.740  19.970  1.00  0.00            
ATOM   1351  HA  VAL A  88      44.030  -3.600  19.010  1.00  0.00            
ATOM   1352  CB  VAL A  88      43.630  -5.260  20.020  1.00  0.00            
ATOM   1353  HB  VAL A  88      42.930  -5.660  19.290  1.00  0.00            
ATOM   1354  CG1 VAL A  88      45.030  -5.700  19.570  1.00  0.00            
ATOM   1355 1HG1 VAL A  88      45.410  -5.340  18.620  1.00  0.00            
ATOM   1356 2HG1 VAL A  88      45.780  -5.310  20.260  1.00  0.00            
ATOM   1357 3HG1 VAL A  88      45.170  -6.770  19.700  1.00  0.00            
ATOM   1358  CG2 VAL A  88      43.400  -5.890  21.390  1.00  0.00            
ATOM   1359 1HG2 VAL A  88      42.540  -5.350  21.790  1.00  0.00            
ATOM   1360 2HG2 VAL A  88      43.140  -6.920  21.130  1.00  0.00            
ATOM   1361 3HG2 VAL A  88      44.240  -5.840  22.090  1.00  0.00            
ATOM   1362  C   VAL A  88      42.150  -3.210  19.720  1.00  0.00            
ATOM   1363  O   VAL A  88      41.440  -2.890  20.670  1.00  0.00            
ATOM   1364  N   ALA A  89      41.820  -3.000  18.450  1.00  0.00            
ATOM   1365  H   ALA A  89      42.490  -3.240  17.730  1.00  0.00            
ATOM   1366  CA  ALA A  89      40.490  -2.610  18.040  1.00  0.00            
ATOM   1367  HA  ALA A  89      39.790  -2.810  18.850  1.00  0.00            
ATOM   1368  CB  ALA A  89      40.380  -1.110  17.790  1.00  0.00            
ATOM   1369  HB1 ALA A  89      39.390  -0.840  17.410  1.00  0.00            
ATOM   1370  HB2 ALA A  89      40.620  -0.500  18.650  1.00  0.00            
ATOM   1371  HB3 ALA A  89      41.060  -0.900  16.960  1.00  0.00            
ATOM   1372  C   ALA A  89      39.980  -3.350  16.810  1.00  0.00            
ATOM   1373  O   ALA A  89      40.830  -3.770  16.030  1.00  0.00            
ATOM   1374  N   GLY A  90      38.660  -3.380  16.590  1.00  0.00            
ATOM   1375  H   GLY A  90      38.000  -3.150  17.320  1.00  0.00            
ATOM   1376  CA  GLY A  90      38.070  -4.000  15.420  1.00  0.00            
ATOM   1377  HA1 GLY A  90      37.810  -5.000  15.760  1.00  0.00            
ATOM   1378  HA2 GLY A  90      38.780  -4.090  14.590  1.00  0.00            
ATOM   1379  C   GLY A  90      36.750  -3.430  14.930  1.00  0.00            
ATOM   1380  O   GLY A  90      36.500  -2.230  15.070  1.00  0.00            
ATOM   1381  N   SER A  91      35.830  -4.280  14.460  1.00  0.00            
ATOM   1382  H   SER A  91      36.090  -5.250  14.420  1.00  0.00            
ATOM   1383  CA  SER A  91      34.610  -4.110  13.690  1.00  0.00            
ATOM   1384  HA  SER A  91      34.910  -3.520  12.830  1.00  0.00            
ATOM   1385  CB  SER A  91      34.170  -5.450  13.120  1.00  0.00            
ATOM   1386  HB1 SER A  91      35.070  -5.780  12.600  1.00  0.00            
ATOM   1387  HB2 SER A  91      33.340  -5.380  12.410  1.00  0.00            
ATOM   1388  OG  SER A  91      33.730  -6.380  14.090  1.00  0.00            
ATOM   1389  HG  SER A  91      34.490  -6.520  14.660  1.00  0.00            
ATOM   1390  C   SER A  91      33.430  -3.590  14.500  1.00  0.00            
ATOM   1391  O   SER A  91      32.620  -2.910  13.870  1.00  0.00            
ATOM   1392  N   ARG A  92      33.380  -3.840  15.810  1.00  0.00            
ATOM   1393  H   ARG A  92      34.130  -4.390  16.210  1.00  0.00            
ATOM   1394  CA  ARG A  92      32.320  -3.380  16.690  1.00  0.00            
ATOM   1395  HA  ARG A  92      31.360  -3.220  16.220  1.00  0.00            
ATOM   1396  CB  ARG A  92      32.120  -4.460  17.750  1.00  0.00            
ATOM   1397  HB1 ARG A  92      31.380  -4.040  18.430  1.00  0.00            
ATOM   1398  HB2 ARG A  92      33.020  -4.500  18.360  1.00  0.00            
ATOM   1399  CG  ARG A  92      31.750  -5.840  17.220  1.00  0.00            
ATOM   1400  HG1 ARG A  92      31.500  -6.480  18.060  1.00  0.00            
ATOM   1401  HG2 ARG A  92      32.670  -6.240  16.820  1.00  0.00            
ATOM   1402  CD  ARG A  92      30.750  -5.850  16.070  1.00  0.00            
ATOM   1403  HD1 ARG A  92      31.290  -5.700  15.130  1.00  0.00            
ATOM   1404  HD2 ARG A  92      29.970  -5.120  16.260  1.00  0.00            
ATOM   1405  NE  ARG A  92      30.060  -7.140  16.140  1.00  0.00            
ATOM   1406  HE  ARG A  92      30.190  -7.730  16.950  1.00  0.00            
ATOM   1407  CZ  ARG A  92      29.430  -7.810  15.160  1.00  0.00            
ATOM   1408  NH1 ARG A  92      29.290  -7.210  13.980  1.00  0.00            
ATOM   1409 1HH1 ARG A  92      29.800  -6.350  13.810  1.00  0.00            
ATOM   1410 2HH1 ARG A  92      29.010  -7.770  13.190  1.00  0.00            
ATOM   1411  NH2 ARG A  92      29.000  -9.070  15.340  1.00  0.00            
ATOM   1412 1HH2 ARG A  92      29.130  -9.400  16.280  1.00  0.00            
ATOM   1413 2HH2 ARG A  92      28.410  -9.450  14.610  1.00  0.00            
ATOM   1414  C   ARG A  92      32.680  -2.010  17.260  1.00  0.00            
ATOM   1415  O   ARG A  92      31.890  -1.500  18.050  1.00  0.00            
ATOM   1416  N   GLY A  93      33.830  -1.420  16.920  1.00  0.00            
ATOM   1417  H   GLY A  93      34.540  -2.030  16.540  1.00  0.00            
ATOM   1418  CA  GLY A  93      34.260  -0.180  17.540  1.00  0.00            
ATOM   1419  HA1 GLY A  93      33.520   0.610  17.440  1.00  0.00            
ATOM   1420  HA2 GLY A  93      35.170   0.160  17.060  1.00  0.00            
ATOM   1421  C   GLY A  93      34.740  -0.450  18.960  1.00  0.00            
ATOM   1422  O   GLY A  93      35.040   0.550  19.600  1.00  0.00            
ATOM   1423  N   ILE A  94      34.660  -1.650  19.540  1.00  0.00            
ATOM   1424  H   ILE A  94      34.280  -2.410  18.990  1.00  0.00            
ATOM   1425  CA  ILE A  94      35.160  -1.870  20.880  1.00  0.00            
ATOM   1426  HA  ILE A  94      34.880  -1.110  21.620  1.00  0.00            
ATOM   1427  CB  ILE A  94      34.650  -3.150  21.540  1.00  0.00            
ATOM   1428  HB  ILE A  94      35.010  -4.000  20.960  1.00  0.00            
ATOM   1429  CG2 ILE A  94      35.150  -3.290  22.980  1.00  0.00            
ATOM   1430 1HG2 ILE A  94      36.230  -3.210  22.890  1.00  0.00            
ATOM   1431 2HG2 ILE A  94      34.860  -2.430  23.580  1.00  0.00            
ATOM   1432 3HG2 ILE A  94      34.980  -4.260  23.440  1.00  0.00            
ATOM   1433  CG1 ILE A  94      33.130  -3.150  21.590  1.00  0.00            
ATOM   1434 1HG1 ILE A  94      32.680  -3.010  20.600  1.00  0.00            
ATOM   1435 2HG1 ILE A  94      32.750  -2.460  22.340  1.00  0.00            
ATOM   1436  CD  ILE A  94      32.660  -4.500  22.120  1.00  0.00            
ATOM   1437  HD1 ILE A  94      32.830  -4.590  23.190  1.00  0.00            
ATOM   1438  HD2 ILE A  94      31.580  -4.550  21.940  1.00  0.00            
ATOM   1439  HD3 ILE A  94      33.240  -5.260  21.590  1.00  0.00            
ATOM   1440  C   ILE A  94      36.680  -1.760  20.850  1.00  0.00            
ATOM   1441  O   ILE A  94      37.290  -2.390  19.980  1.00  0.00            
ATOM   1442  N   ILE A  95      37.280  -0.870  21.640  1.00  0.00            
ATOM   1443  H   ILE A  95      36.590  -0.250  22.030  1.00  0.00            
ATOM   1444  CA  ILE A  95      38.670  -0.890  22.030  1.00  0.00            
ATOM   1445  HA  ILE A  95      39.290  -1.260  21.210  1.00  0.00            
ATOM   1446  CB  ILE A  95      39.050   0.560  22.310  1.00  0.00            
ATOM   1447  HB  ILE A  95      38.340   1.030  22.990  1.00  0.00            
ATOM   1448  CG2 ILE A  95      40.420   0.570  23.000  1.00  0.00            
ATOM   1449 1HG2 ILE A  95      40.240   0.170  23.990  1.00  0.00            
ATOM   1450 2HG2 ILE A  95      41.110  -0.040  22.420  1.00  0.00            
ATOM   1451 3HG2 ILE A  95      40.710   1.620  23.040  1.00  0.00            
ATOM   1452  CG1 ILE A  95      39.090   1.270  20.960  1.00  0.00            
ATOM   1453 1HG1 ILE A  95      38.180   1.120  20.380  1.00  0.00            
ATOM   1454 2HG1 ILE A  95      39.990   1.020  20.390  1.00  0.00            
ATOM   1455  CD  ILE A  95      39.200   2.790  21.080  1.00  0.00            
ATOM   1456  HD1 ILE A  95      38.360   3.210  21.640  1.00  0.00            
ATOM   1457  HD2 ILE A  95      40.130   3.060  21.570  1.00  0.00            
ATOM   1458  HD3 ILE A  95      39.260   3.250  20.100  1.00  0.00            
ATOM   1459  C   ILE A  95      38.880  -1.860  23.180  1.00  0.00            
ATOM   1460  O   ILE A  95      38.230  -1.700  24.220  1.00  0.00            
ATOM   1461  N   ARG A  96      39.890  -2.730  23.130  1.00  0.00            
ATOM   1462  H   ARG A  96      40.430  -2.730  22.270  1.00  0.00            
ATOM   1463  CA  ARG A  96      40.300  -3.620  24.200  1.00  0.00            
ATOM   1464  HA  ARG A  96      39.760  -3.410  25.120  1.00  0.00            
ATOM   1465  CB  ARG A  96      40.010  -5.090  23.910  1.00  0.00            
ATOM   1466  HB1 ARG A  96      40.280  -5.650  24.800  1.00  0.00            
ATOM   1467  HB2 ARG A  96      40.610  -5.390  23.050  1.00  0.00            
ATOM   1468  CG  ARG A  96      38.540  -5.340  23.600  1.00  0.00            
ATOM   1469  HG1 ARG A  96      38.280  -5.630  22.590  1.00  0.00            
ATOM   1470  HG2 ARG A  96      38.080  -4.350  23.580  1.00  0.00            
ATOM   1471  CD  ARG A  96      37.870  -6.320  24.570  1.00  0.00            
ATOM   1472  HD1 ARG A  96      37.870  -5.910  25.580  1.00  0.00            
ATOM   1473  HD2 ARG A  96      38.450  -7.240  24.600  1.00  0.00            
ATOM   1474  NE  ARG A  96      36.500  -6.630  24.170  1.00  0.00            
ATOM   1475  HE  ARG A  96      36.310  -6.580  23.180  1.00  0.00            
ATOM   1476  CZ  ARG A  96      35.490  -7.140  24.890  1.00  0.00            
ATOM   1477  NH1 ARG A  96      35.470  -7.250  26.220  1.00  0.00            
ATOM   1478 1HH1 ARG A  96      36.030  -6.670  26.830  1.00  0.00            
ATOM   1479 2HH1 ARG A  96      34.720  -7.820  26.610  1.00  0.00            
ATOM   1480  NH2 ARG A  96      34.410  -7.620  24.260  1.00  0.00            
ATOM   1481 1HH2 ARG A  96      34.470  -7.810  23.270  1.00  0.00            
ATOM   1482 2HH2 ARG A  96      33.660  -8.030  24.800  1.00  0.00            
ATOM   1483  C   ARG A  96      41.800  -3.490  24.370  1.00  0.00            
ATOM   1484  O   ARG A  96      42.510  -3.190  23.410  1.00  0.00            
ATOM   1485  N   ILE A  97      42.260  -3.620  25.620  1.00  0.00            
ATOM   1486  H   ILE A  97      41.500  -3.620  26.290  1.00  0.00            
ATOM   1487  CA  ILE A  97      43.590  -3.400  26.140  1.00  0.00            
ATOM   1488  HA  ILE A  97      44.230  -3.450  25.260  1.00  0.00            
ATOM   1489  CB  ILE A  97      43.750  -2.180  27.040  1.00  0.00            
ATOM   1490  HB  ILE A  97      42.900  -2.050  27.710  1.00  0.00            
ATOM   1491  CG2 ILE A  97      45.100  -2.200  27.740  1.00  0.00            
ATOM   1492 1HG2 ILE A  97      45.230  -3.110  28.340  1.00  0.00            
ATOM   1493 2HG2 ILE A  97      45.870  -2.160  26.970  1.00  0.00            
ATOM   1494 3HG2 ILE A  97      45.340  -1.330  28.350  1.00  0.00            
ATOM   1495  CG1 ILE A  97      43.820  -0.940  26.150  1.00  0.00            
ATOM   1496 1HG1 ILE A  97      44.370  -1.070  25.220  1.00  0.00            
ATOM   1497 2HG1 ILE A  97      44.380  -0.160  26.670  1.00  0.00            
ATOM   1498  CD  ILE A  97      42.430  -0.370  25.860  1.00  0.00            
ATOM   1499  HD1 ILE A  97      41.970  -0.750  24.950  1.00  0.00            
ATOM   1500  HD2 ILE A  97      41.700  -0.430  26.670  1.00  0.00            
ATOM   1501  HD3 ILE A  97      42.560   0.700  25.730  1.00  0.00            
ATOM   1502  C   ILE A  97      43.920  -4.630  26.980  1.00  0.00            
ATOM   1503  O   ILE A  97      43.290  -4.930  27.980  1.00  0.00            
ATOM   1504  N   ILE A  98      44.910  -5.420  26.550  1.00  0.00            
ATOM   1505  H   ILE A  98      45.590  -4.950  25.970  1.00  0.00            
ATOM   1506  CA  ILE A  98      45.210  -6.750  27.060  1.00  0.00            
ATOM   1507  HA  ILE A  98      44.770  -6.810  28.050  1.00  0.00            
ATOM   1508  CB  ILE A  98      44.720  -7.860  26.140  1.00  0.00            
ATOM   1509  HB  ILE A  98      44.620  -8.730  26.780  1.00  0.00            
ATOM   1510  CG2 ILE A  98      43.360  -7.680  25.470  1.00  0.00            
ATOM   1511 1HG2 ILE A  98      42.620  -7.310  26.170  1.00  0.00            
ATOM   1512 2HG2 ILE A  98      43.500  -6.900  24.720  1.00  0.00            
ATOM   1513 3HG2 ILE A  98      42.960  -8.580  25.010  1.00  0.00            
ATOM   1514  CG1 ILE A  98      45.810  -8.160  25.100  1.00  0.00            
ATOM   1515 1HG1 ILE A  98      46.810  -8.180  25.530  1.00  0.00            
ATOM   1516 2HG1 ILE A  98      45.810  -7.280  24.450  1.00  0.00            
ATOM   1517  CD  ILE A  98      45.580  -9.450  24.320  1.00  0.00            
ATOM   1518  HD1 ILE A  98      44.580  -9.670  23.940  1.00  0.00            
ATOM   1519  HD2 ILE A  98      46.290  -9.740  23.550  1.00  0.00            
ATOM   1520  HD3 ILE A  98      45.630 -10.170  25.140  1.00  0.00            
ATOM   1521  C   ILE A  98      46.640  -6.810  27.560  1.00  0.00            
ATOM   1522  O   ILE A  98      47.580  -6.190  27.070  1.00  0.00            
ATOM   1523  N   ASN A  99      46.850  -7.530  28.670  1.00  0.00            
ATOM   1524  H   ASN A  99      46.110  -8.120  29.040  1.00  0.00            
ATOM   1525  CA  ASN A  99      48.140  -7.860  29.230  1.00  0.00            
ATOM   1526  HA  ASN A  99      48.850  -7.030  29.220  1.00  0.00            
ATOM   1527  CB  ASN A  99      47.890  -8.270  30.680  1.00  0.00            
ATOM   1528  HB1 ASN A  99      47.090  -9.000  30.740  1.00  0.00            
ATOM   1529  HB2 ASN A  99      47.540  -7.450  31.310  1.00  0.00            
ATOM   1530  CG  ASN A  99      49.030  -8.860  31.500  1.00  0.00            
ATOM   1531  OD1 ASN A  99      49.840  -9.590  30.940  1.00  0.00            
ATOM   1532  ND2 ASN A  99      49.030  -8.720  32.830  1.00  0.00            
ATOM   1533 1HD2 ASN A  99      48.380  -8.220  33.420  1.00  0.00            
ATOM   1534 2HD2 ASN A  99      49.770  -9.170  33.340  1.00  0.00            
ATOM   1535  C   ASN A  99      48.770  -8.990  28.420  1.00  0.00            
ATOM   1536  O   ASN A  99      48.110 -10.000  28.190  1.00  0.00            
ATOM   1537  N   PRO A 100      50.020  -9.020  27.970  1.00  0.00            
ATOM   1538  CD  PRO A 100      50.920  -7.910  28.170  1.00  0.00            
ATOM   1539  HD1 PRO A 100      51.070  -7.720  29.240  1.00  0.00            
ATOM   1540  HD2 PRO A 100      50.450  -7.060  27.670  1.00  0.00            
ATOM   1541  CG  PRO A 100      52.270  -8.340  27.610  1.00  0.00            
ATOM   1542  HG1 PRO A 100      52.880  -8.800  28.390  1.00  0.00            
ATOM   1543  HG2 PRO A 100      52.880  -7.520  27.240  1.00  0.00            
ATOM   1544  CB  PRO A 100      51.820  -9.300  26.510  1.00  0.00            
ATOM   1545  HB1 PRO A 100      52.610  -9.960  26.150  1.00  0.00            
ATOM   1546  HB2 PRO A 100      51.400  -8.810  25.640  1.00  0.00            
ATOM   1547  CA  PRO A 100      50.620 -10.030  27.120  1.00  0.00            
ATOM   1548  HA  PRO A 100      49.870 -10.220  26.350  1.00  0.00            
ATOM   1549  C   PRO A 100      51.050 -11.310  27.830  1.00  0.00            
ATOM   1550  O   PRO A 100      51.160 -12.360  27.200  1.00  0.00            
ATOM   1551  N   ILE A 101      51.290 -11.200  29.140  1.00  0.00            
ATOM   1552  H   ILE A 101      51.010 -10.340  29.570  1.00  0.00            
ATOM   1553  CA  ILE A 101      51.790 -12.300  29.950  1.00  0.00            
ATOM   1554  HA  ILE A 101      52.460 -12.930  29.370  1.00  0.00            
ATOM   1555  CB  ILE A 101      52.550 -11.720  31.140  1.00  0.00            
ATOM   1556  HB  ILE A 101      51.830 -11.270  31.820  1.00  0.00            
ATOM   1557  CG2 ILE A 101      53.350 -12.740  31.950  1.00  0.00            
ATOM   1558 1HG2 ILE A 101      52.660 -13.270  32.600  1.00  0.00            
ATOM   1559 2HG2 ILE A 101      53.800 -13.450  31.260  1.00  0.00            
ATOM   1560 3HG2 ILE A 101      54.070 -12.300  32.650  1.00  0.00            
ATOM   1561  CG1 ILE A 101      53.570 -10.630  30.820  1.00  0.00            
ATOM   1562 1HG1 ILE A 101      54.120 -10.260  31.680  1.00  0.00            
ATOM   1563 2HG1 ILE A 101      52.940  -9.790  30.540  1.00  0.00            
ATOM   1564  CD  ILE A 101      54.520 -10.960  29.670  1.00  0.00            
ATOM   1565  HD1 ILE A 101      53.960 -11.170  28.750  1.00  0.00            
ATOM   1566  HD2 ILE A 101      55.220 -10.160  29.460  1.00  0.00            
ATOM   1567  HD3 ILE A 101      55.010 -11.900  29.910  1.00  0.00            
ATOM   1568  C   ILE A 101      50.640 -13.220  30.330  1.00  0.00            
ATOM   1569  O   ILE A 101      50.800 -14.430  30.220  1.00  0.00            
ATOM   1570  N   THR A 102      49.500 -12.680  30.760  1.00  0.00            
ATOM   1571  H   THR A 102      49.320 -11.690  30.640  1.00  0.00            
ATOM   1572  CA  THR A 102      48.340 -13.470  31.130  1.00  0.00            
ATOM   1573  HA  THR A 102      48.720 -14.490  31.210  1.00  0.00            
ATOM   1574  CB  THR A 102      47.840 -13.080  32.520  1.00  0.00            
ATOM   1575  HB  THR A 102      47.070 -13.820  32.750  1.00  0.00            
ATOM   1576  CG2 THR A 102      48.840 -13.000  33.660  1.00  0.00            
ATOM   1577 1HG2 THR A 102      48.220 -12.860  34.550  1.00  0.00            
ATOM   1578 2HG2 THR A 102      49.310 -13.990  33.750  1.00  0.00            
ATOM   1579 3HG2 THR A 102      49.510 -12.150  33.580  1.00  0.00            
ATOM   1580  OG1 THR A 102      47.280 -11.820  32.230  1.00  0.00            
ATOM   1581  HG1 THR A 102      47.180 -11.380  33.080  1.00  0.00            
ATOM   1582  C   THR A 102      47.250 -13.580  30.070  1.00  0.00            
ATOM   1583  O   THR A 102      46.330 -14.380  30.230  1.00  0.00            
ATOM   1584  N   MET A 103      47.340 -12.800  28.990  1.00  0.00            
ATOM   1585  H   MET A 103      48.170 -12.230  28.920  1.00  0.00            
ATOM   1586  CA  MET A 103      46.310 -12.700  27.970  1.00  0.00            
ATOM   1587  HA  MET A 103      46.650 -11.820  27.430  1.00  0.00            
ATOM   1588  CB  MET A 103      46.290 -13.980  27.130  1.00  0.00            
ATOM   1589  HB1 MET A 103      45.440 -14.620  27.380  1.00  0.00            
ATOM   1590  HB2 MET A 103      47.280 -14.410  27.240  1.00  0.00            
ATOM   1591  CG  MET A 103      46.240 -13.620  25.650  1.00  0.00            
ATOM   1592  HG1 MET A 103      45.220 -13.280  25.450  1.00  0.00            
ATOM   1593  HG2 MET A 103      46.300 -14.630  25.250  1.00  0.00            
ATOM   1594  SD  MET A 103      47.470 -12.500  24.960  1.00  0.00            
ATOM   1595  CE  MET A 103      47.250 -12.630  23.170  1.00  0.00            
ATOM   1596  HE1 MET A 103      47.470 -11.690  22.660  1.00  0.00            
ATOM   1597  HE2 MET A 103      47.830 -13.440  22.710  1.00  0.00            
ATOM   1598  HE3 MET A 103      46.200 -12.720  22.920  1.00  0.00            
ATOM   1599  C   MET A 103      44.960 -12.350  28.580  1.00  0.00            
ATOM   1600  O   MET A 103      43.880 -12.490  28.010  1.00  0.00            
ATOM   1601  N   GLN A 104      44.930 -11.650  29.720  1.00  0.00            
ATOM   1602  H   GLN A 104      45.850 -11.430  30.080  1.00  0.00            
ATOM   1603  CA  GLN A 104      43.740 -11.100  30.320  1.00  0.00            
ATOM   1604  HA  GLN A 104      42.880 -11.730  30.110  1.00  0.00            
ATOM   1605  CB  GLN A 104      43.910 -11.030  31.840  1.00  0.00            
ATOM   1606  HB1 GLN A 104      44.650 -10.250  32.030  1.00  0.00            
ATOM   1607  HB2 GLN A 104      44.370 -11.990  32.100  1.00  0.00            
ATOM   1608  CG  GLN A 104      42.550 -10.810  32.480  1.00  0.00            
ATOM   1609  HG1 GLN A 104      41.880 -11.470  31.930  1.00  0.00            
ATOM   1610  HG2 GLN A 104      42.300  -9.780  32.230  1.00  0.00            
ATOM   1611  CD  GLN A 104      42.580 -11.120  33.970  1.00  0.00            
ATOM   1612  OE1 GLN A 104      43.560 -11.500  34.600  1.00  0.00            
ATOM   1613  NE2 GLN A 104      41.410 -11.060  34.600  1.00  0.00            
ATOM   1614 1HE2 GLN A 104      40.660 -10.520  34.170  1.00  0.00            
ATOM   1615 2HE2 GLN A 104      41.530 -10.990  35.600  1.00  0.00            
ATOM   1616  C   GLN A 104      43.450  -9.740  29.690  1.00  0.00            
ATOM   1617  O   GLN A 104      44.360  -8.920  29.620  1.00  0.00            
ATOM   1618  N   CYS A 105      42.260  -9.500  29.140  1.00  0.00            
ATOM   1619  H   CYS A 105      41.510 -10.170  29.100  1.00  0.00            
ATOM   1620  CA  CYS A 105      41.830  -8.150  28.800  1.00  0.00            
ATOM   1621  HA  CYS A 105      42.590  -7.600  28.250  1.00  0.00            
ATOM   1622  CB  CYS A 105      40.630  -8.250  27.860  1.00  0.00            
ATOM   1623  HB1 CYS A 105      39.830  -8.820  28.330  1.00  0.00            
ATOM   1624  HB2 CYS A 105      41.030  -8.640  26.920  1.00  0.00            
ATOM   1625  SG  CYS A 105      39.890  -6.630  27.570  1.00  0.00            
ATOM   1626  HG  CYS A 105      38.940  -6.590  28.520  1.00  0.00            
ATOM   1627  C   CYS A 105      41.620  -7.410  30.110  1.00  0.00            
ATOM   1628  O   CYS A 105      40.740  -7.700  30.920  1.00  0.00            
ATOM   1629  N   ILE A 106      42.460  -6.410  30.400  1.00  0.00            
ATOM   1630  H   ILE A 106      43.070  -6.140  29.640  1.00  0.00            
ATOM   1631  CA  ILE A 106      42.350  -5.530  31.540  1.00  0.00            
ATOM   1632  HA  ILE A 106      41.900  -6.140  32.320  1.00  0.00            
ATOM   1633  CB  ILE A 106      43.700  -5.070  32.080  1.00  0.00            
ATOM   1634  HB  ILE A 106      43.470  -4.450  32.950  1.00  0.00            
ATOM   1635  CG2 ILE A 106      44.470  -6.350  32.420  1.00  0.00            
ATOM   1636 1HG2 ILE A 106      44.020  -6.930  33.220  1.00  0.00            
ATOM   1637 2HG2 ILE A 106      44.800  -6.830  31.500  1.00  0.00            
ATOM   1638 3HG2 ILE A 106      45.430  -6.080  32.860  1.00  0.00            
ATOM   1639  CG1 ILE A 106      44.480  -4.140  31.150  1.00  0.00            
ATOM   1640 1HG1 ILE A 106      43.790  -3.340  30.890  1.00  0.00            
ATOM   1641 2HG1 ILE A 106      44.710  -4.790  30.300  1.00  0.00            
ATOM   1642  CD  ILE A 106      45.660  -3.420  31.790  1.00  0.00            
ATOM   1643  HD1 ILE A 106      46.320  -4.190  32.210  1.00  0.00            
ATOM   1644  HD2 ILE A 106      46.210  -2.780  31.110  1.00  0.00            
ATOM   1645  HD3 ILE A 106      45.320  -2.930  32.700  1.00  0.00            
ATOM   1646  C   ILE A 106      41.290  -4.460  31.340  1.00  0.00            
ATOM   1647  O   ILE A 106      40.660  -4.080  32.330  1.00  0.00            
ATOM   1648  N   LYS A 107      41.010  -3.900  30.160  1.00  0.00            
ATOM   1649  H   LYS A 107      41.490  -4.080  29.290  1.00  0.00            
ATOM   1650  CA  LYS A 107      40.140  -2.760  29.960  1.00  0.00            
ATOM   1651  HA  LYS A 107      39.250  -2.720  30.590  1.00  0.00            
ATOM   1652  CB  LYS A 107      40.920  -1.460  30.120  1.00  0.00            
ATOM   1653  HB1 LYS A 107      40.230  -0.640  29.970  1.00  0.00            
ATOM   1654  HB2 LYS A 107      41.690  -1.490  29.350  1.00  0.00            
ATOM   1655  CG  LYS A 107      41.430  -1.240  31.540  1.00  0.00            
ATOM   1656  HG1 LYS A 107      42.320  -1.860  31.660  1.00  0.00            
ATOM   1657  HG2 LYS A 107      40.600  -1.410  32.230  1.00  0.00            
ATOM   1658  CD  LYS A 107      41.850   0.220  31.690  1.00  0.00            
ATOM   1659  HD1 LYS A 107      40.860   0.680  31.600  1.00  0.00            
ATOM   1660  HD2 LYS A 107      42.560   0.390  30.880  1.00  0.00            
ATOM   1661  CE  LYS A 107      42.490   0.470  33.050  1.00  0.00            
ATOM   1662  HE1 LYS A 107      43.500   0.060  33.040  1.00  0.00            
ATOM   1663  HE2 LYS A 107      41.870  -0.080  33.750  1.00  0.00            
ATOM   1664  NZ  LYS A 107      42.400   1.910  33.340  1.00  0.00            
ATOM   1665  HZ1 LYS A 107      41.970   2.080  34.240  1.00  0.00            
ATOM   1666  HZ2 LYS A 107      43.360   2.230  33.320  1.00  0.00            
ATOM   1667  HZ3 LYS A 107      41.800   2.320  32.630  1.00  0.00            
ATOM   1668  C   LYS A 107      39.500  -2.760  28.580  1.00  0.00            
ATOM   1669  O   LYS A 107      40.130  -3.210  27.630  1.00  0.00            
ATOM   1670  N   HIS A 108      38.300  -2.190  28.420  1.00  0.00            
ATOM   1671  H   HIS A 108      37.830  -1.700  29.170  1.00  0.00            
ATOM   1672  CA  HIS A 108      37.640  -1.900  27.160  1.00  0.00            
ATOM   1673  HA  HIS A 108      38.410  -1.810  26.390  1.00  0.00            
ATOM   1674  CB  HIS A 108      36.790  -3.100  26.770  1.00  0.00            
ATOM   1675  HB1 HIS A 108      37.320  -4.020  27.040  1.00  0.00            
ATOM   1676  HB2 HIS A 108      36.540  -3.210  25.710  1.00  0.00            
ATOM   1677  CG  HIS A 108      35.460  -3.160  27.490  1.00  0.00            
ATOM   1678  ND1 HIS A 108      35.170  -3.810  28.690  1.00  0.00            
ATOM   1679  CE1 HIS A 108      33.870  -3.630  28.880  1.00  0.00            
ATOM   1680  HE1 HIS A 108      33.280  -3.960  29.730  1.00  0.00            
ATOM   1681  NE2 HIS A 108      33.290  -2.980  27.860  1.00  0.00            
ATOM   1682  HE2 HIS A 108      32.300  -2.800  27.780  1.00  0.00            
ATOM   1683  CD2 HIS A 108      34.280  -2.780  26.920  1.00  0.00            
ATOM   1684  HD2 HIS A 108      34.030  -2.350  25.960  1.00  0.00            
ATOM   1685  C   HIS A 108      36.810  -0.630  27.160  1.00  0.00            
ATOM   1686  O   HIS A 108      36.160  -0.230  28.120  1.00  0.00            
ATOM   1687  N   TYR A 109      36.780   0.000  25.980  1.00  0.00            
ATOM   1688  H   TYR A 109      37.380  -0.310  25.230  1.00  0.00            
ATOM   1689  CA  TYR A 109      36.040   1.220  25.740  1.00  0.00            
ATOM   1690  HA  TYR A 109      35.410   1.440  26.610  1.00  0.00            
ATOM   1691  CB  TYR A 109      36.910   2.460  25.570  1.00  0.00            
ATOM   1692  HB1 TYR A 109      36.230   3.310  25.660  1.00  0.00            
ATOM   1693  HB2 TYR A 109      37.310   2.460  24.550  1.00  0.00            
ATOM   1694  CG  TYR A 109      38.060   2.670  26.530  1.00  0.00            
ATOM   1695  CD1 TYR A 109      39.380   2.780  26.070  1.00  0.00            
ATOM   1696  HD1 TYR A 109      39.580   2.830  25.010  1.00  0.00            
ATOM   1697  CE1 TYR A 109      40.410   2.710  27.020  1.00  0.00            
ATOM   1698  HE1 TYR A 109      41.440   2.620  26.700  1.00  0.00            
ATOM   1699  CZ  TYR A 109      40.120   2.770  28.390  1.00  0.00            
ATOM   1700  OH  TYR A 109      41.150   2.560  29.270  1.00  0.00            
ATOM   1701  HH  TYR A 109      41.020   2.880  30.160  1.00  0.00            
ATOM   1702  CE2 TYR A 109      38.800   2.630  28.850  1.00  0.00            
ATOM   1703  HE2 TYR A 109      38.590   2.380  29.880  1.00  0.00            
ATOM   1704  CD2 TYR A 109      37.770   2.600  27.900  1.00  0.00            
ATOM   1705  HD2 TYR A 109      36.780   2.440  28.280  1.00  0.00            
ATOM   1706  C   TYR A 109      35.150   1.090  24.510  1.00  0.00            
ATOM   1707  O   TYR A 109      35.590   0.600  23.470  1.00  0.00            
ATOM   1708  N   VAL A 110      33.960   1.680  24.600  1.00  0.00            
ATOM   1709  H   VAL A 110      33.910   2.330  25.370  1.00  0.00            
ATOM   1710  CA  VAL A 110      32.870   1.360  23.700  1.00  0.00            
ATOM   1711  HA  VAL A 110      33.140   0.450  23.180  1.00  0.00            
ATOM   1712  CB  VAL A 110      31.540   1.020  24.370  1.00  0.00            
ATOM   1713  HB  VAL A 110      31.100   1.940  24.760  1.00  0.00            
ATOM   1714  CG1 VAL A 110      30.550   0.480  23.330  1.00  0.00            
ATOM   1715 1HG1 VAL A 110      30.710  -0.570  23.120  1.00  0.00            
ATOM   1716 2HG1 VAL A 110      29.580   0.620  23.820  1.00  0.00            
ATOM   1717 3HG1 VAL A 110      30.520   1.140  22.460  1.00  0.00            
ATOM   1718  CG2 VAL A 110      31.630   0.030  25.520  1.00  0.00            
ATOM   1719 1HG2 VAL A 110      32.050   0.500  26.410  1.00  0.00            
ATOM   1720 2HG2 VAL A 110      30.690  -0.370  25.920  1.00  0.00            
ATOM   1721 3HG2 VAL A 110      32.250  -0.730  25.040  1.00  0.00            
ATOM   1722  C   VAL A 110      32.640   2.500  22.720  1.00  0.00            
ATOM   1723  O   VAL A 110      32.610   3.660  23.120  1.00  0.00            
ATOM   1724  N   GLY A 111      32.440   2.130  21.450  1.00  0.00            
ATOM   1725  H   GLY A 111      32.340   1.150  21.210  1.00  0.00            
ATOM   1726  CA  GLY A 111      32.630   2.870  20.220  1.00  0.00            
ATOM   1727  HA1 GLY A 111      33.260   2.280  19.550  1.00  0.00            
ATOM   1728  HA2 GLY A 111      32.990   3.890  20.360  1.00  0.00            
ATOM   1729  C   GLY A 111      31.390   3.140  19.380  1.00  0.00            
ATOM   1730  O   GLY A 111      31.540   3.270  18.160  1.00  0.00            
ATOM   1731  N   HIS A 112      30.140   3.170  19.840  1.00  0.00            
ATOM   1732  H   HIS A 112      30.010   3.000  20.820  1.00  0.00            
ATOM   1733  CA  HIS A 112      28.940   3.460  19.070  1.00  0.00            
ATOM   1734  HA  HIS A 112      28.150   3.330  19.810  1.00  0.00            
ATOM   1735  CB  HIS A 112      28.930   4.950  18.710  1.00  0.00            
ATOM   1736  HB1 HIS A 112      28.130   5.060  17.990  1.00  0.00            
ATOM   1737  HB2 HIS A 112      29.760   5.140  18.030  1.00  0.00            
ATOM   1738  CG  HIS A 112      28.730   6.020  19.740  1.00  0.00            
ATOM   1739  ND1 HIS A 112      27.950   7.160  19.570  1.00  0.00            
ATOM   1740  HD1 HIS A 112      27.320   7.360  18.810  1.00  0.00            
ATOM   1741  CE1 HIS A 112      28.010   7.800  20.750  1.00  0.00            
ATOM   1742  HE1 HIS A 112      27.600   8.790  20.890  1.00  0.00            
ATOM   1743  NE2 HIS A 112      28.830   7.180  21.610  1.00  0.00            
ATOM   1744  HE2 HIS A 112      29.160   7.660  22.440  1.00  0.00            
ATOM   1745  CD2 HIS A 112      29.330   6.070  20.970  1.00  0.00            
ATOM   1746  HD2 HIS A 112      30.030   5.340  21.330  1.00  0.00            
ATOM   1747  C   HIS A 112      28.620   2.570  17.890  1.00  0.00            
ATOM   1748  O   HIS A 112      27.760   2.870  17.060  1.00  0.00            
ATOM   1749  N   GLY A 113      29.200   1.360  17.900  1.00  0.00            
ATOM   1750  H   GLY A 113      29.700   1.120  18.750  1.00  0.00            
ATOM   1751  CA  GLY A 113      29.220   0.370  16.840  1.00  0.00            
ATOM   1752  HA1 GLY A 113      28.210   0.390  16.430  1.00  0.00            
ATOM   1753  HA2 GLY A 113      29.440  -0.640  17.180  1.00  0.00            
ATOM   1754  C   GLY A 113      30.140   0.660  15.670  1.00  0.00            
ATOM   1755  O   GLY A 113      29.940   0.040  14.630  1.00  0.00            
ATOM   1756  N   ASN A 114      31.160   1.530  15.700  1.00  0.00            
ATOM   1757  H   ASN A 114      31.410   1.980  16.570  1.00  0.00            
ATOM   1758  CA  ASN A 114      31.870   2.010  14.540  1.00  0.00            
ATOM   1759  HA  ASN A 114      31.240   1.790  13.680  1.00  0.00            
ATOM   1760  CB  ASN A 114      31.940   3.540  14.460  1.00  0.00            
ATOM   1761  HB1 ASN A 114      32.560   3.780  13.600  1.00  0.00            
ATOM   1762  HB2 ASN A 114      32.370   3.890  15.400  1.00  0.00            
ATOM   1763  CG  ASN A 114      30.600   4.250  14.330  1.00  0.00            
ATOM   1764  OD1 ASN A 114      29.710   3.810  13.610  1.00  0.00            
ATOM   1765  ND2 ASN A 114      30.300   5.370  14.990  1.00  0.00            
ATOM   1766 1HD2 ASN A 114      30.940   5.870  15.600  1.00  0.00            
ATOM   1767 2HD2 ASN A 114      29.350   5.690  14.930  1.00  0.00            
ATOM   1768  C   ASN A 114      33.270   1.440  14.340  1.00  0.00            
ATOM   1769  O   ASN A 114      34.200   1.780  15.060  1.00  0.00            
ATOM   1770  N   ALA A 115      33.290   0.530  13.360  1.00  0.00            
ATOM   1771  H   ALA A 115      32.450   0.200  12.900  1.00  0.00            
ATOM   1772  CA  ALA A 115      34.490  -0.240  13.100  1.00  0.00            
ATOM   1773  HA  ALA A 115      34.560  -0.890  13.970  1.00  0.00            
ATOM   1774  CB  ALA A 115      34.200  -1.010  11.810  1.00  0.00            
ATOM   1775  HB1 ALA A 115      34.180  -0.340  10.940  1.00  0.00            
ATOM   1776  HB2 ALA A 115      35.080  -1.640  11.670  1.00  0.00            
ATOM   1777  HB3 ALA A 115      33.260  -1.540  11.960  1.00  0.00            
ATOM   1778  C   ALA A 115      35.780   0.540  12.970  1.00  0.00            
ATOM   1779  O   ALA A 115      35.840   1.480  12.170  1.00  0.00            
ATOM   1780  N   ILE A 116      36.880   0.220  13.650  1.00  0.00            
ATOM   1781  H   ILE A 116      36.820  -0.630  14.190  1.00  0.00            
ATOM   1782  CA  ILE A 116      38.120   0.960  13.620  1.00  0.00            
ATOM   1783  HA  ILE A 116      37.880   1.980  13.310  1.00  0.00            
ATOM   1784  CB  ILE A 116      38.690   1.010  15.040  1.00  0.00            
ATOM   1785  HB  ILE A 116      38.880   0.020  15.440  1.00  0.00            
ATOM   1786  CG2 ILE A 116      40.060   1.660  15.090  1.00  0.00            
ATOM   1787 1HG2 ILE A 116      40.760   1.210  14.380  1.00  0.00            
ATOM   1788 2HG2 ILE A 116      39.970   2.740  14.970  1.00  0.00            
ATOM   1789 3HG2 ILE A 116      40.540   1.470  16.050  1.00  0.00            
ATOM   1790  CG1 ILE A 116      37.830   1.870  15.960  1.00  0.00            
ATOM   1791 1HG1 ILE A 116      36.840   2.010  15.550  1.00  0.00            
ATOM   1792 2HG1 ILE A 116      38.100   2.930  15.920  1.00  0.00            
ATOM   1793  CD  ILE A 116      37.780   1.520  17.450  1.00  0.00            
ATOM   1794  HD1 ILE A 116      37.230   0.590  17.630  1.00  0.00            
ATOM   1795  HD2 ILE A 116      38.760   1.350  17.880  1.00  0.00            
ATOM   1796  HD3 ILE A 116      37.100   2.190  17.990  1.00  0.00            
ATOM   1797  C   ILE A 116      39.140   0.430  12.620  1.00  0.00            
ATOM   1798  O   ILE A 116      39.290  -0.790  12.550  1.00  0.00            
ATOM   1799  N   ASN A 117      39.760   1.350  11.890  1.00  0.00            
ATOM   1800  H   ASN A 117      39.500   2.310  12.070  1.00  0.00            
ATOM   1801  CA  ASN A 117      40.830   1.140  10.930  1.00  0.00            
ATOM   1802  HA  ASN A 117      40.810   0.150  10.460  1.00  0.00            
ATOM   1803  CB  ASN A 117      40.640   2.130   9.790  1.00  0.00            
ATOM   1804  HB1 ASN A 117      41.460   1.950   9.090  1.00  0.00            
ATOM   1805  HB2 ASN A 117      40.640   3.190  10.060  1.00  0.00            
ATOM   1806  CG  ASN A 117      39.480   1.750   8.880  1.00  0.00            
ATOM   1807  OD1 ASN A 117      39.320   0.600   8.480  1.00  0.00            
ATOM   1808  ND2 ASN A 117      38.570   2.660   8.530  1.00  0.00            
ATOM   1809 1HD2 ASN A 117      38.810   3.630   8.700  1.00  0.00            
ATOM   1810 2HD2 ASN A 117      37.780   2.330   8.000  1.00  0.00            
ATOM   1811  C   ASN A 117      42.250   1.180  11.460  1.00  0.00            
ATOM   1812  O   ASN A 117      43.020   0.320  11.030  1.00  0.00            
ATOM   1813  N   GLU A 118      42.620   2.050  12.400  1.00  0.00            
ATOM   1814  H   GLU A 118      41.930   2.720  12.700  1.00  0.00            
ATOM   1815  CA  GLU A 118      43.960   2.020  12.950  1.00  0.00            
ATOM   1816  HA  GLU A 118      44.210   0.980  13.150  1.00  0.00            
ATOM   1817  CB  GLU A 118      44.980   2.650  12.010  1.00  0.00            
ATOM   1818  HB1 GLU A 118      44.810   3.710  12.190  1.00  0.00            
ATOM   1819  HB2 GLU A 118      44.810   2.430  10.960  1.00  0.00            
ATOM   1820  CG  GLU A 118      46.430   2.440  12.440  1.00  0.00            
ATOM   1821  HG1 GLU A 118      46.560   1.430  12.820  1.00  0.00            
ATOM   1822  HG2 GLU A 118      46.790   3.010  13.300  1.00  0.00            
ATOM   1823  CD  GLU A 118      47.310   2.640  11.210  1.00  0.00            
ATOM   1824  OE1 GLU A 118      48.030   1.680  10.870  1.00  0.00            
ATOM   1825  OE2 GLU A 118      47.320   3.720  10.580  1.00  0.00            
ATOM   1826  C   GLU A 118      43.960   2.640  14.350  1.00  0.00            
ATOM   1827  O   GLU A 118      43.170   3.550  14.600  1.00  0.00            
ATOM   1828  N   LEU A 119      44.910   2.240  15.190  1.00  0.00            
ATOM   1829  H   LEU A 119      45.420   1.390  15.010  1.00  0.00            
ATOM   1830  CA  LEU A 119      45.230   2.840  16.470  1.00  0.00            
ATOM   1831  HA  LEU A 119      44.690   3.780  16.500  1.00  0.00            
ATOM   1832  CB  LEU A 119      44.900   1.840  17.570  1.00  0.00            
ATOM   1833  HB1 LEU A 119      45.260   2.340  18.470  1.00  0.00            
ATOM   1834  HB2 LEU A 119      45.500   0.940  17.500  1.00  0.00            
ATOM   1835  CG  LEU A 119      43.460   1.420  17.880  1.00  0.00            
ATOM   1836  HG  LEU A 119      43.060   0.830  17.050  1.00  0.00            
ATOM   1837  CD1 LEU A 119      43.410   0.520  19.110  1.00  0.00            
ATOM   1838 1HD1 LEU A 119      42.420   0.080  19.280  1.00  0.00            
ATOM   1839 2HD1 LEU A 119      44.170  -0.250  19.100  1.00  0.00            
ATOM   1840 3HD1 LEU A 119      43.630   1.140  19.980  1.00  0.00            
ATOM   1841  CD2 LEU A 119      42.550   2.640  17.990  1.00  0.00            
ATOM   1842 1HD2 LEU A 119      42.380   3.010  16.980  1.00  0.00            
ATOM   1843 2HD2 LEU A 119      41.620   2.240  18.390  1.00  0.00            
ATOM   1844 3HD2 LEU A 119      42.910   3.470  18.590  1.00  0.00            
ATOM   1845  C   LEU A 119      46.720   3.190  16.470  1.00  0.00            
ATOM   1846  O   LEU A 119      47.510   2.350  16.040  1.00  0.00            
ATOM   1847  N   LYS A 120      47.030   4.340  17.060  1.00  0.00            
ATOM   1848  H   LYS A 120      46.230   4.920  17.300  1.00  0.00            
ATOM   1849  CA  LYS A 120      48.330   4.850  17.450  1.00  0.00            
ATOM   1850  HA  LYS A 120      48.970   3.970  17.500  1.00  0.00            
ATOM   1851  CB  LYS A 120      48.790   5.880  16.420  1.00  0.00            
ATOM   1852  HB1 LYS A 120      49.740   6.260  16.790  1.00  0.00            
ATOM   1853  HB2 LYS A 120      48.050   6.670  16.370  1.00  0.00            
ATOM   1854  CG  LYS A 120      49.020   5.220  15.070  1.00  0.00            
ATOM   1855  HG1 LYS A 120      49.040   6.060  14.380  1.00  0.00            
ATOM   1856  HG2 LYS A 120      48.190   4.600  14.720  1.00  0.00            
ATOM   1857  CD  LYS A 120      50.350   4.470  15.000  1.00  0.00            
ATOM   1858  HD1 LYS A 120      50.280   3.640  15.700  1.00  0.00            
ATOM   1859  HD2 LYS A 120      51.130   5.190  15.260  1.00  0.00            
ATOM   1860  CE  LYS A 120      50.560   4.010  13.560  1.00  0.00            
ATOM   1861  HE1 LYS A 120      50.890   4.920  13.060  1.00  0.00            
ATOM   1862  HE2 LYS A 120      49.580   3.870  13.110  1.00  0.00            
ATOM   1863  NZ  LYS A 120      51.440   2.830  13.540  1.00  0.00            
ATOM   1864  HZ1 LYS A 120      51.520   2.350  12.660  1.00  0.00            
ATOM   1865  HZ2 LYS A 120      52.390   3.030  13.830  1.00  0.00            
ATOM   1866  HZ3 LYS A 120      51.130   2.170  14.240  1.00  0.00            
ATOM   1867  C   LYS A 120      48.470   5.390  18.870  1.00  0.00            
ATOM   1868  O   LYS A 120      47.600   6.140  19.300  1.00  0.00            
ATOM   1869  N   PHE A 121      49.550   5.100  19.600  1.00  0.00            
ATOM   1870  H   PHE A 121      50.240   4.530  19.120  1.00  0.00            
ATOM   1871  CA  PHE A 121      49.820   5.790  20.840  1.00  0.00            
ATOM   1872  HA  PHE A 121      48.860   6.060  21.280  1.00  0.00            
ATOM   1873  CB  PHE A 121      50.500   4.890  21.860  1.00  0.00            
ATOM   1874  HB1 PHE A 121      50.990   5.530  22.600  1.00  0.00            
ATOM   1875  HB2 PHE A 121      51.360   4.350  21.460  1.00  0.00            
ATOM   1876  CG  PHE A 121      49.550   4.000  22.630  1.00  0.00            
ATOM   1877  CD1 PHE A 121      48.890   4.470  23.770  1.00  0.00            
ATOM   1878  HD1 PHE A 121      49.050   5.490  24.100  1.00  0.00            
ATOM   1879  CE1 PHE A 121      48.030   3.610  24.450  1.00  0.00            
ATOM   1880  HE1 PHE A 121      47.510   3.940  25.340  1.00  0.00            
ATOM   1881  CZ  PHE A 121      47.900   2.280  24.020  1.00  0.00            
ATOM   1882  HZ  PHE A 121      47.230   1.560  24.460  1.00  0.00            
ATOM   1883  CE2 PHE A 121      48.510   1.850  22.840  1.00  0.00            
ATOM   1884  HE2 PHE A 121      48.470   0.870  22.410  1.00  0.00            
ATOM   1885  CD2 PHE A 121      49.420   2.680  22.170  1.00  0.00            
ATOM   1886  HD2 PHE A 121      50.030   2.340  21.350  1.00  0.00            
ATOM   1887  C   PHE A 121      50.610   7.080  20.700  1.00  0.00            
ATOM   1888  O   PHE A 121      51.490   7.250  19.860  1.00  0.00            
ATOM   1889  N   HIS A 122      50.580   7.930  21.730  1.00  0.00            
ATOM   1890  H   HIS A 122      50.020   7.760  22.560  1.00  0.00            
ATOM   1891  CA  HIS A 122      51.480   9.050  21.890  1.00  0.00            
ATOM   1892  HA  HIS A 122      51.480   9.650  20.980  1.00  0.00            
ATOM   1893  CB  HIS A 122      50.900   9.970  22.970  1.00  0.00            
ATOM   1894  HB1 HIS A 122      51.030   9.590  23.980  1.00  0.00            
ATOM   1895  HB2 HIS A 122      49.830  10.020  22.800  1.00  0.00            
ATOM   1896  CG  HIS A 122      51.450  11.370  22.870  1.00  0.00            
ATOM   1897  ND1 HIS A 122      52.800  11.720  22.910  1.00  0.00            
ATOM   1898  CE1 HIS A 122      52.770  13.050  22.970  1.00  0.00            
ATOM   1899  HE1 HIS A 122      53.680  13.630  22.850  1.00  0.00            
ATOM   1900  NE2 HIS A 122      51.530  13.560  22.980  1.00  0.00            
ATOM   1901  HE2 HIS A 122      51.270  14.530  22.850  1.00  0.00            
ATOM   1902  CD2 HIS A 122      50.670  12.490  23.010  1.00  0.00            
ATOM   1903  HD2 HIS A 122      49.590  12.410  22.980  1.00  0.00            
ATOM   1904  C   HIS A 122      52.910   8.600  22.170  1.00  0.00            
ATOM   1905  O   HIS A 122      53.120   7.710  22.990  1.00  0.00            
ATOM   1906  N   PRO A 123      53.910   9.100  21.440  1.00  0.00            
ATOM   1907  CD  PRO A 123      53.830   9.940  20.270  1.00  0.00            
ATOM   1908  HD1 PRO A 123      53.220  10.830  20.460  1.00  0.00            
ATOM   1909  HD2 PRO A 123      53.490   9.390  19.390  1.00  0.00            
ATOM   1910  CG  PRO A 123      55.230  10.420  19.890  1.00  0.00            
ATOM   1911  HG1 PRO A 123      55.560  11.260  20.500  1.00  0.00            
ATOM   1912  HG2 PRO A 123      55.350  10.600  18.820  1.00  0.00            
ATOM   1913  CB  PRO A 123      55.990   9.190  20.390  1.00  0.00            
ATOM   1914  HB1 PRO A 123      57.020   9.380  20.670  1.00  0.00            
ATOM   1915  HB2 PRO A 123      55.930   8.440  19.600  1.00  0.00            
ATOM   1916  CA  PRO A 123      55.260   8.610  21.600  1.00  0.00            
ATOM   1917  HA  PRO A 123      55.250   7.520  21.570  1.00  0.00            
ATOM   1918  C   PRO A 123      55.860   9.060  22.920  1.00  0.00            
ATOM   1919  O   PRO A 123      56.840   8.450  23.340  1.00  0.00            
ATOM   1920  N   ARG A 124      55.340  10.150  23.490  1.00  0.00            
ATOM   1921  H   ARG A 124      54.570  10.610  23.020  1.00  0.00            
ATOM   1922  CA  ARG A 124      55.710  10.650  24.800  1.00  0.00            
ATOM   1923  HA  ARG A 124      56.410   9.910  25.180  1.00  0.00            
ATOM   1924  CB  ARG A 124      56.540  11.930  24.760  1.00  0.00            
ATOM   1925  HB1 ARG A 124      56.960  12.130  25.750  1.00  0.00            
ATOM   1926  HB2 ARG A 124      55.840  12.760  24.650  1.00  0.00            
ATOM   1927  CG  ARG A 124      57.550  12.100  23.630  1.00  0.00            
ATOM   1928  HG1 ARG A 124      57.080  12.020  22.650  1.00  0.00            
ATOM   1929  HG2 ARG A 124      58.250  11.270  23.710  1.00  0.00            
ATOM   1930  CD  ARG A 124      58.380  13.380  23.720  1.00  0.00            
ATOM   1931  HD1 ARG A 124      58.700  13.540  24.760  1.00  0.00            
ATOM   1932  HD2 ARG A 124      57.740  14.250  23.550  1.00  0.00            
ATOM   1933  NE  ARG A 124      59.500  13.270  22.780  1.00  0.00            
ATOM   1934  HE  ARG A 124      59.570  12.340  22.390  1.00  0.00            
ATOM   1935  CZ  ARG A 124      60.340  14.270  22.500  1.00  0.00            
ATOM   1936  NH1 ARG A 124      60.340  15.400  23.210  1.00  0.00            
ATOM   1937 1HH1 ARG A 124      59.640  15.460  23.940  1.00  0.00            
ATOM   1938 2HH1 ARG A 124      61.070  16.070  23.040  1.00  0.00            
ATOM   1939  NH2 ARG A 124      61.230  14.100  21.510  1.00  0.00            
ATOM   1940 1HH2 ARG A 124      61.400  13.270  20.950  1.00  0.00            
ATOM   1941 2HH2 ARG A 124      61.800  14.910  21.310  1.00  0.00            
ATOM   1942  C   ARG A 124      54.580  10.790  25.820  1.00  0.00            
ATOM   1943  O   ARG A 124      54.700  11.480  26.830  1.00  0.00            
ATOM   1944  N   ASP A 125      53.520  10.020  25.600  1.00  0.00            
ATOM   1945  H   ASP A 125      53.410   9.620  24.680  1.00  0.00            
ATOM   1946  CA  ASP A 125      52.620   9.570  26.640  1.00  0.00            
ATOM   1947  HA  ASP A 125      53.100   9.600  27.620  1.00  0.00            
ATOM   1948  CB  ASP A 125      51.510  10.590  26.910  1.00  0.00            
ATOM   1949  HB1 ASP A 125      50.830  10.560  26.060  1.00  0.00            
ATOM   1950  HB2 ASP A 125      52.030  11.530  27.100  1.00  0.00            
ATOM   1951  CG  ASP A 125      50.730  10.280  28.180  1.00  0.00            
ATOM   1952  OD1 ASP A 125      50.290  11.290  28.780  1.00  0.00            
ATOM   1953  OD2 ASP A 125      50.450   9.110  28.530  1.00  0.00            
ATOM   1954  C   ASP A 125      52.070   8.170  26.430  1.00  0.00            
ATOM   1955  O   ASP A 125      51.100   7.950  25.710  1.00  0.00            
ATOM   1956  N   PRO A 126      52.610   7.120  27.040  1.00  0.00            
ATOM   1957  CD  PRO A 126      53.900   7.200  27.690  1.00  0.00            
ATOM   1958  HD1 PRO A 126      53.770   7.580  28.700  1.00  0.00            
ATOM   1959  HD2 PRO A 126      54.540   7.830  27.070  1.00  0.00            
ATOM   1960  CG  PRO A 126      54.340   5.740  27.710  1.00  0.00            
ATOM   1961  HG1 PRO A 126      55.030   5.460  28.510  1.00  0.00            
ATOM   1962  HG2 PRO A 126      54.800   5.540  26.740  1.00  0.00            
ATOM   1963  CB  PRO A 126      53.020   5.000  27.900  1.00  0.00            
ATOM   1964  HB1 PRO A 126      52.580   5.140  28.880  1.00  0.00            
ATOM   1965  HB2 PRO A 126      53.080   3.920  27.740  1.00  0.00            
ATOM   1966  CA  PRO A 126      52.110   5.760  26.930  1.00  0.00            
ATOM   1967  HA  PRO A 126      52.370   5.410  25.940  1.00  0.00            
ATOM   1968  C   PRO A 126      50.640   5.510  27.240  1.00  0.00            
ATOM   1969  O   PRO A 126      50.240   4.380  26.980  1.00  0.00            
ATOM   1970  N   ASN A 127      49.840   6.500  27.640  1.00  0.00            
ATOM   1971  H   ASN A 127      50.270   7.410  27.760  1.00  0.00            
ATOM   1972  CA  ASN A 127      48.420   6.360  27.910  1.00  0.00            
ATOM   1973  HA  ASN A 127      48.210   5.290  28.030  1.00  0.00            
ATOM   1974  CB  ASN A 127      48.080   7.050  29.220  1.00  0.00            
ATOM   1975  HB1 ASN A 127      47.070   6.810  29.550  1.00  0.00            
ATOM   1976  HB2 ASN A 127      48.190   8.100  28.960  1.00  0.00            
ATOM   1977  CG  ASN A 127      48.940   6.540  30.370  1.00  0.00            
ATOM   1978  OD1 ASN A 127      49.240   5.360  30.560  1.00  0.00            
ATOM   1979  ND2 ASN A 127      49.400   7.340  31.330  1.00  0.00            
ATOM   1980 1HD2 ASN A 127      49.260   8.340  31.350  1.00  0.00            
ATOM   1981 2HD2 ASN A 127      49.970   6.940  32.050  1.00  0.00            
ATOM   1982  C   ASN A 127      47.490   7.040  26.920  1.00  0.00            
ATOM   1983  O   ASN A 127      46.290   6.770  27.010  1.00  0.00            
ATOM   1984  N   LEU A 128      47.950   7.930  26.050  1.00  0.00            
ATOM   1985  H   LEU A 128      48.940   8.070  25.930  1.00  0.00            
ATOM   1986  CA  LEU A 128      47.120   8.530  25.020  1.00  0.00            
ATOM   1987  HA  LEU A 128      46.100   8.570  25.410  1.00  0.00            
ATOM   1988  CB  LEU A 128      47.520  10.000  24.890  1.00  0.00            
ATOM   1989  HB1 LEU A 128      46.950  10.550  24.130  1.00  0.00            
ATOM   1990  HB2 LEU A 128      48.490   9.940  24.410  1.00  0.00            
ATOM   1991  CG  LEU A 128      47.470  10.870  26.150  1.00  0.00            
ATOM   1992  HG  LEU A 128      47.750  10.410  27.090  1.00  0.00            
ATOM   1993  CD1 LEU A 128      48.200  12.180  25.840  1.00  0.00            
ATOM   1994 1HD1 LEU A 128      48.160  12.930  26.620  1.00  0.00            
ATOM   1995 2HD1 LEU A 128      49.260  11.960  25.690  1.00  0.00            
ATOM   1996 3HD1 LEU A 128      47.900  12.670  24.910  1.00  0.00            
ATOM   1997  CD2 LEU A 128      45.990  11.150  26.380  1.00  0.00            
ATOM   1998 1HD2 LEU A 128      45.580  10.230  26.810  1.00  0.00            
ATOM   1999 2HD2 LEU A 128      45.730  11.920  27.100  1.00  0.00            
ATOM   2000 3HD2 LEU A 128      45.480  11.440  25.460  1.00  0.00            
ATOM   2001  C   LEU A 128      46.950   7.700  23.760  1.00  0.00            
ATOM   2002  O   LEU A 128      47.930   7.570  23.030  1.00  0.00            
ATOM   2003  N   LEU A 129      45.760   7.160  23.500  1.00  0.00            
ATOM   2004  H   LEU A 129      45.130   7.350  24.270  1.00  0.00            
ATOM   2005  CA  LEU A 129      45.420   6.260  22.420  1.00  0.00            
ATOM   2006  HA  LEU A 129      46.360   5.980  21.930  1.00  0.00            
ATOM   2007  CB  LEU A 129      44.810   5.010  23.040  1.00  0.00            
ATOM   2008  HB1 LEU A 129      43.940   5.390  23.580  1.00  0.00            
ATOM   2009  HB2 LEU A 129      45.530   4.620  23.750  1.00  0.00            
ATOM   2010  CG  LEU A 129      44.370   3.890  22.100  1.00  0.00            
ATOM   2011  HG  LEU A 129      43.580   4.310  21.470  1.00  0.00            
ATOM   2012  CD1 LEU A 129      45.530   3.290  21.320  1.00  0.00            
ATOM   2013 1HD1 LEU A 129      46.050   4.010  20.690  1.00  0.00            
ATOM   2014 2HD1 LEU A 129      46.230   2.940  22.080  1.00  0.00            
ATOM   2015 3HD1 LEU A 129      45.210   2.440  20.720  1.00  0.00            
ATOM   2016  CD2 LEU A 129      43.690   2.770  22.890  1.00  0.00            
ATOM   2017 1HD2 LEU A 129      43.280   2.140  22.100  1.00  0.00            
ATOM   2018 2HD2 LEU A 129      44.420   2.160  23.420  1.00  0.00            
ATOM   2019 3HD2 LEU A 129      42.880   3.070  23.550  1.00  0.00            
ATOM   2020  C   LEU A 129      44.570   6.900  21.330  1.00  0.00            
ATOM   2021  O   LEU A 129      43.400   7.190  21.610  1.00  0.00            
ATOM   2022  N   LEU A 130      45.030   7.110  20.100  1.00  0.00            
ATOM   2023  H   LEU A 130      45.930   6.700  19.870  1.00  0.00            
ATOM   2024  CA  LEU A 130      44.400   7.810  18.990  1.00  0.00            
ATOM   2025  HA  LEU A 130      43.670   8.520  19.380  1.00  0.00            
ATOM   2026  CB  LEU A 130      45.440   8.600  18.210  1.00  0.00            
ATOM   2027  HB1 LEU A 130      46.050   7.760  17.890  1.00  0.00            
ATOM   2028  HB2 LEU A 130      46.120   9.140  18.870  1.00  0.00            
ATOM   2029  CG  LEU A 130      44.960   9.460  17.050  1.00  0.00            
ATOM   2030  HG  LEU A 130      44.180   8.990  16.440  1.00  0.00            
ATOM   2031  CD1 LEU A 130      44.390  10.790  17.540  1.00  0.00            
ATOM   2032 1HD1 LEU A 130      44.210  11.480  16.710  1.00  0.00            
ATOM   2033 2HD1 LEU A 130      43.470  10.740  18.120  1.00  0.00            
ATOM   2034 3HD1 LEU A 130      45.190  11.320  18.050  1.00  0.00            
ATOM   2035  CD2 LEU A 130      46.200   9.600  16.170  1.00  0.00            
ATOM   2036 1HD2 LEU A 130      46.460   8.670  15.680  1.00  0.00            
ATOM   2037 2HD2 LEU A 130      46.030  10.210  15.280  1.00  0.00            
ATOM   2038 3HD2 LEU A 130      47.030  10.040  16.720  1.00  0.00            
ATOM   2039  C   LEU A 130      43.710   6.810  18.070  1.00  0.00            
ATOM   2040  O   LEU A 130      44.230   5.780  17.640  1.00  0.00            
ATOM   2041  N   SER A 131      42.550   7.170  17.540  1.00  0.00            
ATOM   2042  H   SER A 131      42.170   8.070  17.800  1.00  0.00            
ATOM   2043  CA  SER A 131      41.700   6.210  16.860  1.00  0.00            
ATOM   2044  HA  SER A 131      42.240   5.290  16.650  1.00  0.00            
ATOM   2045  CB  SER A 131      40.610   5.720  17.800  1.00  0.00            
ATOM   2046  HB1 SER A 131      39.910   6.540  17.960  1.00  0.00            
ATOM   2047  HB2 SER A 131      41.030   5.310  18.730  1.00  0.00            
ATOM   2048  OG  SER A 131      39.910   4.640  17.230  1.00  0.00            
ATOM   2049  HG  SER A 131      38.980   4.890  17.210  1.00  0.00            
ATOM   2050  C   SER A 131      41.110   6.740  15.560  1.00  0.00            
ATOM   2051  O   SER A 131      40.590   7.850  15.520  1.00  0.00            
ATOM   2052  N   VAL A 132      41.170   5.970  14.470  1.00  0.00            
ATOM   2053  H   VAL A 132      41.610   5.060  14.480  1.00  0.00            
ATOM   2054  CA  VAL A 132      40.470   6.310  13.250  1.00  0.00            
ATOM   2055  HA  VAL A 132      39.780   7.150  13.380  1.00  0.00            
ATOM   2056  CB  VAL A 132      41.390   6.760  12.120  1.00  0.00            
ATOM   2057  HB  VAL A 132      40.800   6.980  11.230  1.00  0.00            
ATOM   2058  CG1 VAL A 132      42.260   7.940  12.520  1.00  0.00            
ATOM   2059 1HG1 VAL A 132      41.640   8.780  12.830  1.00  0.00            
ATOM   2060 2HG1 VAL A 132      42.960   7.770  13.340  1.00  0.00            
ATOM   2061 3HG1 VAL A 132      42.780   8.170  11.580  1.00  0.00            
ATOM   2062  CG2 VAL A 132      42.490   5.810  11.670  1.00  0.00            
ATOM   2063 1HG2 VAL A 132      42.200   4.780  11.440  1.00  0.00            
ATOM   2064 2HG2 VAL A 132      43.020   6.170  10.790  1.00  0.00            
ATOM   2065 3HG2 VAL A 132      43.190   5.490  12.450  1.00  0.00            
ATOM   2066  C   VAL A 132      39.670   5.150  12.670  1.00  0.00            
ATOM   2067  O   VAL A 132      39.930   4.000  12.990  1.00  0.00            
ATOM   2068  N   SER A 133      38.600   5.380  11.900  1.00  0.00            
ATOM   2069  H   SER A 133      38.510   6.360  11.640  1.00  0.00            
ATOM   2070  CA  SER A 133      37.420   4.550  11.990  1.00  0.00            
ATOM   2071  HA  SER A 133      37.720   3.510  12.020  1.00  0.00            
ATOM   2072  CB  SER A 133      36.680   4.860  13.290  1.00  0.00            
ATOM   2073  HB1 SER A 133      36.720   5.950  13.350  1.00  0.00            
ATOM   2074  HB2 SER A 133      37.150   4.330  14.110  1.00  0.00            
ATOM   2075  OG  SER A 133      35.360   4.360  13.210  1.00  0.00            
ATOM   2076  HG  SER A 133      35.300   3.470  13.570  1.00  0.00            
ATOM   2077  C   SER A 133      36.610   4.710  10.700  1.00  0.00            
ATOM   2078  O   SER A 133      36.790   5.620   9.900  1.00  0.00            
ATOM   2079  N   LYS A 134      35.630   3.820  10.540  1.00  0.00            
ATOM   2080  H   LYS A 134      35.640   3.010  11.150  1.00  0.00            
ATOM   2081  CA  LYS A 134      34.450   4.100   9.760  1.00  0.00            
ATOM   2082  HA  LYS A 134      34.750   4.100   8.710  1.00  0.00            
ATOM   2083  CB  LYS A 134      33.510   2.910  10.000  1.00  0.00            
ATOM   2084  HB1 LYS A 134      33.200   2.940  11.050  1.00  0.00            
ATOM   2085  HB2 LYS A 134      34.110   2.030   9.810  1.00  0.00            
ATOM   2086  CG  LYS A 134      32.210   2.860   9.200  1.00  0.00            
ATOM   2087  HG1 LYS A 134      32.400   3.070   8.150  1.00  0.00            
ATOM   2088  HG2 LYS A 134      31.520   3.630   9.540  1.00  0.00            
ATOM   2089  CD  LYS A 134      31.540   1.490   9.300  1.00  0.00            
ATOM   2090  HD1 LYS A 134      30.500   1.490   8.960  1.00  0.00            
ATOM   2091  HD2 LYS A 134      31.620   1.240  10.350  1.00  0.00            
ATOM   2092  CE  LYS A 134      32.250   0.310   8.640  1.00  0.00            
ATOM   2093  HE1 LYS A 134      31.550  -0.520   8.530  1.00  0.00            
ATOM   2094  HE2 LYS A 134      33.050  -0.040   9.290  1.00  0.00            
ATOM   2095  NZ  LYS A 134      32.770   0.580   7.290  1.00  0.00            
ATOM   2096  HZ1 LYS A 134      32.090   0.630   6.540  1.00  0.00            
ATOM   2097  HZ2 LYS A 134      33.260   1.460   7.310  1.00  0.00            
ATOM   2098  HZ3 LYS A 134      33.430  -0.140   7.050  1.00  0.00            
ATOM   2099  C   LYS A 134      33.810   5.450  10.030  1.00  0.00            
ATOM   2100  O   LYS A 134      33.220   6.070   9.150  1.00  0.00            
ATOM   2101  N   ASP A 135      33.880   5.860  11.300  1.00  0.00            
ATOM   2102  H   ASP A 135      34.240   5.110  11.880  1.00  0.00            
ATOM   2103  CA  ASP A 135      33.540   7.150  11.870  1.00  0.00            
ATOM   2104  HA  ASP A 135      32.510   7.410  11.640  1.00  0.00            
ATOM   2105  CB  ASP A 135      33.600   7.080  13.400  1.00  0.00            
ATOM   2106  HB1 ASP A 135      34.660   7.000  13.640  1.00  0.00            
ATOM   2107  HB2 ASP A 135      33.110   6.170  13.770  1.00  0.00            
ATOM   2108  CG  ASP A 135      33.120   8.290  14.180  1.00  0.00            
ATOM   2109  OD1 ASP A 135      32.750   9.350  13.620  1.00  0.00            
ATOM   2110  OD2 ASP A 135      33.030   8.220  15.420  1.00  0.00            
ATOM   2111  C   ASP A 135      34.370   8.230  11.200  1.00  0.00            
ATOM   2112  O   ASP A 135      35.600   8.130  11.110  1.00  0.00            
ATOM   2113  N   HIS A 136      33.740   9.320  10.790  1.00  0.00            
ATOM   2114  H   HIS A 136      32.790   9.590  11.030  1.00  0.00            
ATOM   2115  CA  HIS A 136      34.510  10.230   9.950  1.00  0.00            
ATOM   2116  HA  HIS A 136      35.230   9.650   9.380  1.00  0.00            
ATOM   2117  CB  HIS A 136      33.550  10.980   9.040  1.00  0.00            
ATOM   2118  HB1 HIS A 136      34.250  11.530   8.410  1.00  0.00            
ATOM   2119  HB2 HIS A 136      33.090  11.790   9.620  1.00  0.00            
ATOM   2120  CG  HIS A 136      32.550  10.240   8.190  1.00  0.00            
ATOM   2121  ND1 HIS A 136      31.320  10.730   7.760  1.00  0.00            
ATOM   2122  CE1 HIS A 136      30.840   9.740   7.010  1.00  0.00            
ATOM   2123  HE1 HIS A 136      29.850   9.800   6.570  1.00  0.00            
ATOM   2124  NE2 HIS A 136      31.630   8.660   7.070  1.00  0.00            
ATOM   2125  HE2 HIS A 136      31.430   7.780   6.630  1.00  0.00            
ATOM   2126  CD2 HIS A 136      32.680   8.900   7.930  1.00  0.00            
ATOM   2127  HD2 HIS A 136      33.510   8.240   8.140  1.00  0.00            
ATOM   2128  C   HIS A 136      35.360  11.130  10.840  1.00  0.00            
ATOM   2129  O   HIS A 136      36.300  11.730  10.340  1.00  0.00            
ATOM   2130  N   ALA A 137      35.120  11.210  12.150  1.00  0.00            
ATOM   2131  H   ALA A 137      34.360  10.660  12.500  1.00  0.00            
ATOM   2132  CA  ALA A 137      35.930  11.860  13.160  1.00  0.00            
ATOM   2133  HA  ALA A 137      36.410  12.750  12.770  1.00  0.00            
ATOM   2134  CB  ALA A 137      35.030  12.250  14.330  1.00  0.00            
ATOM   2135  HB1 ALA A 137      33.990  12.390  14.010  1.00  0.00            
ATOM   2136  HB2 ALA A 137      34.880  11.400  14.980  1.00  0.00            
ATOM   2137  HB3 ALA A 137      35.460  13.040  14.940  1.00  0.00            
ATOM   2138  C   ALA A 137      37.030  10.920  13.640  1.00  0.00            
ATOM   2139  O   ALA A 137      36.890   9.700  13.750  1.00  0.00            
ATOM   2140  N   LEU A 138      38.160  11.550  13.970  1.00  0.00            
ATOM   2141  H   LEU A 138      38.200  12.560  13.950  1.00  0.00            
ATOM   2142  CA  LEU A 138      39.230  10.920  14.710  1.00  0.00            
ATOM   2143  HA  LEU A 138      39.470   9.880  14.470  1.00  0.00            
ATOM   2144  CB  LEU A 138      40.540  11.680  14.510  1.00  0.00            
ATOM   2145  HB1 LEU A 138      41.300  11.120  15.060  1.00  0.00            
ATOM   2146  HB2 LEU A 138      40.470  12.720  14.840  1.00  0.00            
ATOM   2147  CG  LEU A 138      41.150  11.690  13.110  1.00  0.00            
ATOM   2148  HG  LEU A 138      40.820  10.870  12.470  1.00  0.00            
ATOM   2149  CD1 LEU A 138      40.690  12.950  12.380  1.00  0.00            
ATOM   2150 1HD1 LEU A 138      40.930  13.840  12.960  1.00  0.00            
ATOM   2151 2HD1 LEU A 138      41.080  12.920  11.360  1.00  0.00            
ATOM   2152 3HD1 LEU A 138      39.600  12.930  12.360  1.00  0.00            
ATOM   2153  CD2 LEU A 138      42.670  11.720  13.150  1.00  0.00            
ATOM   2154 1HD2 LEU A 138      43.030  10.860  13.720  1.00  0.00            
ATOM   2155 2HD2 LEU A 138      42.990  11.780  12.110  1.00  0.00            
ATOM   2156 3HD2 LEU A 138      43.050  12.670  13.520  1.00  0.00            
ATOM   2157  C   LEU A 138      39.020  11.060  16.210  1.00  0.00            
ATOM   2158  O   LEU A 138      38.780  12.150  16.710  1.00  0.00            
ATOM   2159  N   ARG A 139      39.010  10.010  17.040  1.00  0.00            
ATOM   2160  H   ARG A 139      39.290   9.100  16.690  1.00  0.00            
ATOM   2161  CA  ARG A 139      38.740  10.040  18.460  1.00  0.00            
ATOM   2162  HA  ARG A 139      38.480  11.030  18.840  1.00  0.00            
ATOM   2163  CB  ARG A 139      37.530   9.170  18.770  1.00  0.00            
ATOM   2164  HB1 ARG A 139      37.440   9.090  19.860  1.00  0.00            
ATOM   2165  HB2 ARG A 139      37.700   8.210  18.270  1.00  0.00            
ATOM   2166  CG  ARG A 139      36.330   9.970  18.280  1.00  0.00            
ATOM   2167  HG1 ARG A 139      36.580  10.420  17.320  1.00  0.00            
ATOM   2168  HG2 ARG A 139      36.070  10.860  18.860  1.00  0.00            
ATOM   2169  CD  ARG A 139      35.150   9.000  18.350  1.00  0.00            
ATOM   2170  HD1 ARG A 139      34.920   8.620  19.340  1.00  0.00            
ATOM   2171  HD2 ARG A 139      35.390   8.210  17.640  1.00  0.00            
ATOM   2172  NE  ARG A 139      33.900   9.580  17.840  1.00  0.00            
ATOM   2173  HE  ARG A 139      33.880   9.770  16.850  1.00  0.00            
ATOM   2174  CZ  ARG A 139      32.810   9.860  18.570  1.00  0.00            
ATOM   2175  NH1 ARG A 139      32.780   9.620  19.890  1.00  0.00            
ATOM   2176 1HH1 ARG A 139      33.570   9.150  20.300  1.00  0.00            
ATOM   2177 2HH1 ARG A 139      31.950   9.860  20.420  1.00  0.00            
ATOM   2178  NH2 ARG A 139      31.780  10.460  17.960  1.00  0.00            
ATOM   2179 1HH2 ARG A 139      31.830  10.570  16.960  1.00  0.00            
ATOM   2180 2HH2 ARG A 139      30.920  10.740  18.400  1.00  0.00            
ATOM   2181  C   ARG A 139      40.010   9.630  19.200  1.00  0.00            
ATOM   2182  O   ARG A 139      40.910   8.960  18.690  1.00  0.00            
ATOM   2183  N   LEU A 140      40.210  10.180  20.400  1.00  0.00            
ATOM   2184  H   LEU A 140      39.480  10.810  20.690  1.00  0.00            
ATOM   2185  CA  LEU A 140      41.350  10.020  21.280  1.00  0.00            
ATOM   2186  HA  LEU A 140      41.960   9.210  20.890  1.00  0.00            
ATOM   2187  CB  LEU A 140      42.110  11.340  21.220  1.00  0.00            
ATOM   2188  HB1 LEU A 140      41.440  12.150  21.510  1.00  0.00            
ATOM   2189  HB2 LEU A 140      42.260  11.530  20.160  1.00  0.00            
ATOM   2190  CG  LEU A 140      43.400  11.440  22.030  1.00  0.00            
ATOM   2191  HG  LEU A 140      43.120  11.080  23.020  1.00  0.00            
ATOM   2192  CD1 LEU A 140      44.530  10.510  21.590  1.00  0.00            
ATOM   2193 1HD1 LEU A 140      44.150   9.490  21.640  1.00  0.00            
ATOM   2194 2HD1 LEU A 140      45.030  10.730  20.650  1.00  0.00            
ATOM   2195 3HD1 LEU A 140      45.260  10.410  22.390  1.00  0.00            
ATOM   2196  CD2 LEU A 140      43.920  12.870  22.030  1.00  0.00            
ATOM   2197 1HD2 LEU A 140      43.110  13.590  22.190  1.00  0.00            
ATOM   2198 2HD2 LEU A 140      44.820  12.920  22.640  1.00  0.00            
ATOM   2199 3HD2 LEU A 140      44.290  13.110  21.040  1.00  0.00            
ATOM   2200  C   LEU A 140      40.830   9.610  22.650  1.00  0.00            
ATOM   2201  O   LEU A 140      39.960  10.250  23.230  1.00  0.00            
ATOM   2202  N   TRP A 141      41.540   8.650  23.260  1.00  0.00            
ATOM   2203  H   TRP A 141      42.310   8.270  22.730  1.00  0.00            
ATOM   2204  CA  TRP A 141      41.280   7.990  24.530  1.00  0.00            
ATOM   2205  HA  TRP A 141      40.390   8.380  25.020  1.00  0.00            
ATOM   2206  CB  TRP A 141      40.860   6.560  24.200  1.00  0.00            
ATOM   2207  HB1 TRP A 141      40.900   5.930  25.090  1.00  0.00            
ATOM   2208  HB2 TRP A 141      41.550   6.150  23.460  1.00  0.00            
ATOM   2209  CG  TRP A 141      39.520   6.430  23.550  1.00  0.00            
ATOM   2210  CD1 TRP A 141      39.130   6.220  22.270  1.00  0.00            
ATOM   2211  HD1 TRP A 141      39.910   6.170  21.530  1.00  0.00            
ATOM   2212  NE1 TRP A 141      37.830   5.780  22.160  1.00  0.00            
ATOM   2213  HE1 TRP A 141      37.360   5.450  21.320  1.00  0.00            
ATOM   2214  CE2 TRP A 141      37.210   5.910  23.390  1.00  0.00            
ATOM   2215  CZ2 TRP A 141      35.900   5.830  23.860  1.00  0.00            
ATOM   2216  HZ2 TRP A 141      35.070   5.520  23.240  1.00  0.00            
ATOM   2217  CH2 TRP A 141      35.600   6.020  25.210  1.00  0.00            
ATOM   2218  HH2 TRP A 141      34.600   5.990  25.610  1.00  0.00            
ATOM   2219  CZ3 TRP A 141      36.650   6.140  26.130  1.00  0.00            
ATOM   2220  HZ3 TRP A 141      36.420   6.180  27.190  1.00  0.00            
ATOM   2221  CE3 TRP A 141      37.960   6.240  25.650  1.00  0.00            
ATOM   2222  HE3 TRP A 141      38.790   6.290  26.340  1.00  0.00            
ATOM   2223  CD2 TRP A 141      38.270   6.220  24.280  1.00  0.00            
ATOM   2224  C   TRP A 141      42.480   8.110  25.460  1.00  0.00            
ATOM   2225  O   TRP A 141      43.600   7.890  25.030  1.00  0.00            
ATOM   2226  N   ASN A 142      42.220   8.430  26.740  1.00  0.00            
ATOM   2227  H   ASN A 142      41.300   8.660  27.090  1.00  0.00            
ATOM   2228  CA  ASN A 142      43.230   8.230  27.750  1.00  0.00            
ATOM   2229  HA  ASN A 142      44.260   8.130  27.420  1.00  0.00            
ATOM   2230  CB  ASN A 142      43.140   9.440  28.670  1.00  0.00            
ATOM   2231  HB1 ASN A 142      42.170   9.540  29.160  1.00  0.00            
ATOM   2232  HB2 ASN A 142      43.390  10.340  28.110  1.00  0.00            
ATOM   2233  CG  ASN A 142      44.080   9.390  29.870  1.00  0.00            
ATOM   2234  OD1 ASN A 142      44.420   8.330  30.400  1.00  0.00            
ATOM   2235  ND2 ASN A 142      44.430  10.590  30.330  1.00  0.00            
ATOM   2236 1HD2 ASN A 142      44.060  11.450  29.950  1.00  0.00            
ATOM   2237 2HD2 ASN A 142      45.010  10.570  31.160  1.00  0.00            
ATOM   2238  C   ASN A 142      43.050   6.890  28.460  1.00  0.00            
ATOM   2239  O   ASN A 142      42.000   6.790  29.080  1.00  0.00            
ATOM   2240  N   ILE A 143      44.010   5.960  28.500  1.00  0.00            
ATOM   2241  H   ILE A 143      44.880   6.190  28.030  1.00  0.00            
ATOM   2242  CA  ILE A 143      43.820   4.610  28.970  1.00  0.00            
ATOM   2243  HA  ILE A 143      42.770   4.320  28.870  1.00  0.00            
ATOM   2244  CB  ILE A 143      44.540   3.580  28.110  1.00  0.00            
ATOM   2245  HB  ILE A 143      44.060   2.640  28.400  1.00  0.00            
ATOM   2246  CG2 ILE A 143      44.290   3.670  26.600  1.00  0.00            
ATOM   2247 1HG2 ILE A 143      44.460   2.720  26.090  1.00  0.00            
ATOM   2248 2HG2 ILE A 143      43.220   3.860  26.500  1.00  0.00            
ATOM   2249 3HG2 ILE A 143      44.710   4.580  26.170  1.00  0.00            
ATOM   2250  CG1 ILE A 143      46.030   3.480  28.380  1.00  0.00            
ATOM   2251 1HG1 ILE A 143      46.250   3.620  29.440  1.00  0.00            
ATOM   2252 2HG1 ILE A 143      46.650   4.170  27.810  1.00  0.00            
ATOM   2253  CD  ILE A 143      46.420   2.010  28.180  1.00  0.00            
ATOM   2254  HD1 ILE A 143      46.030   1.580  27.260  1.00  0.00            
ATOM   2255  HD2 ILE A 143      47.490   1.830  28.230  1.00  0.00            
ATOM   2256  HD3 ILE A 143      45.880   1.570  29.030  1.00  0.00            
ATOM   2257  C   ILE A 143      44.110   4.510  30.460  1.00  0.00            
ATOM   2258  O   ILE A 143      43.710   3.510  31.050  1.00  0.00            
ATOM   2259  N   GLN A 144      44.680   5.520  31.120  1.00  0.00            
ATOM   2260  H   GLN A 144      44.800   6.370  30.590  1.00  0.00            
ATOM   2261  CA  GLN A 144      44.820   5.560  32.560  1.00  0.00            
ATOM   2262  HA  GLN A 144      45.080   4.550  32.880  1.00  0.00            
ATOM   2263  CB  GLN A 144      46.020   6.440  32.910  1.00  0.00            
ATOM   2264  HB1 GLN A 144      45.900   7.430  32.480  1.00  0.00            
ATOM   2265  HB2 GLN A 144      46.960   5.940  32.680  1.00  0.00            
ATOM   2266  CG  GLN A 144      46.140   6.680  34.410  1.00  0.00            
ATOM   2267  HG1 GLN A 144      45.200   6.800  34.940  1.00  0.00            
ATOM   2268  HG2 GLN A 144      46.720   7.600  34.410  1.00  0.00            
ATOM   2269  CD  GLN A 144      46.910   5.590  35.150  1.00  0.00            
ATOM   2270  OE1 GLN A 144      46.380   4.610  35.670  1.00  0.00            
ATOM   2271  NE2 GLN A 144      48.230   5.710  35.310  1.00  0.00            
ATOM   2272 1HE2 GLN A 144      48.750   6.470  34.910  1.00  0.00            
ATOM   2273 2HE2 GLN A 144      48.780   4.970  35.730  1.00  0.00            
ATOM   2274  C   GLN A 144      43.490   5.940  33.210  1.00  0.00            
ATOM   2275  O   GLN A 144      43.180   5.260  34.180  1.00  0.00            
ATOM   2276  N   THR A 145      42.760   6.970  32.780  1.00  0.00            
ATOM   2277  H   THR A 145      43.130   7.470  31.990  1.00  0.00            
ATOM   2278  CA  THR A 145      41.540   7.520  33.350  1.00  0.00            
ATOM   2279  HA  THR A 145      41.380   7.070  34.330  1.00  0.00            
ATOM   2280  CB  THR A 145      41.750   9.000  33.690  1.00  0.00            
ATOM   2281  HB  THR A 145      40.790   9.500  33.830  1.00  0.00            
ATOM   2282  CG2 THR A 145      42.590   9.170  34.950  1.00  0.00            
ATOM   2283 1HG2 THR A 145      41.990   8.840  35.800  1.00  0.00            
ATOM   2284 2HG2 THR A 145      43.480   8.540  34.950  1.00  0.00            
ATOM   2285 3HG2 THR A 145      42.730  10.230  35.190  1.00  0.00            
ATOM   2286  OG1 THR A 145      42.410   9.650  32.630  1.00  0.00            
ATOM   2287  HG1 THR A 145      42.220  10.590  32.670  1.00  0.00            
ATOM   2288  C   THR A 145      40.270   7.200  32.580  1.00  0.00            
ATOM   2289  O   THR A 145      39.230   7.780  32.870  1.00  0.00            
ATOM   2290  N   ASP A 146      40.380   6.220  31.680  1.00  0.00            
ATOM   2291  H   ASP A 146      41.310   5.860  31.510  1.00  0.00            
ATOM   2292  CA  ASP A 146      39.270   5.550  31.030  1.00  0.00            
ATOM   2293  HA  ASP A 146      39.760   5.020  30.220  1.00  0.00            
ATOM   2294  CB  ASP A 146      38.670   4.470  31.930  1.00  0.00            
ATOM   2295  HB1 ASP A 146      37.860   3.950  31.410  1.00  0.00            
ATOM   2296  HB2 ASP A 146      38.140   4.980  32.730  1.00  0.00            
ATOM   2297  CG  ASP A 146      39.610   3.350  32.360  1.00  0.00            
ATOM   2298  OD1 ASP A 146      39.430   2.720  33.420  1.00  0.00            
ATOM   2299  OD2 ASP A 146      40.590   3.160  31.610  1.00  0.00            
ATOM   2300  C   ASP A 146      38.220   6.440  30.380  1.00  0.00            
ATOM   2301  O   ASP A 146      37.020   6.180  30.510  1.00  0.00            
ATOM   2302  N   THR A 147      38.650   7.500  29.700  1.00  0.00            
ATOM   2303  H   THR A 147      39.650   7.450  29.520  1.00  0.00            
ATOM   2304  CA  THR A 147      37.860   8.590  29.170  1.00  0.00            
ATOM   2305  HA  THR A 147      36.820   8.270  29.110  1.00  0.00            
ATOM   2306  CB  THR A 147      37.840   9.680  30.250  1.00  0.00            
ATOM   2307  HB  THR A 147      37.740   9.180  31.210  1.00  0.00            
ATOM   2308  CG2 THR A 147      39.130  10.500  30.270  1.00  0.00            
ATOM   2309 1HG2 THR A 147      39.100  11.100  31.180  1.00  0.00            
ATOM   2310 2HG2 THR A 147      39.980   9.850  30.490  1.00  0.00            
ATOM   2311 3HG2 THR A 147      39.300  11.080  29.360  1.00  0.00            
ATOM   2312  OG1 THR A 147      36.780  10.580  30.050  1.00  0.00            
ATOM   2313  HG1 THR A 147      36.630  10.810  30.970  1.00  0.00            
ATOM   2314  C   THR A 147      38.410   9.040  27.820  1.00  0.00            
ATOM   2315  O   THR A 147      39.590   8.940  27.510  1.00  0.00            
ATOM   2316  N   LEU A 148      37.490   9.520  26.980  1.00  0.00            
ATOM   2317  H   LEU A 148      36.590   9.570  27.440  1.00  0.00            
ATOM   2318  CA  LEU A 148      37.620  10.050  25.640  1.00  0.00            
ATOM   2319  HA  LEU A 148      38.410   9.590  25.050  1.00  0.00            
ATOM   2320  CB  LEU A 148      36.340   9.850  24.840  1.00  0.00            
ATOM   2321  HB1 LEU A 148      35.630  10.650  25.060  1.00  0.00            
ATOM   2322  HB2 LEU A 148      35.790   8.950  25.110  1.00  0.00            
ATOM   2323  CG  LEU A 148      36.560   9.780  23.330  1.00  0.00            
ATOM   2324  HG  LEU A 148      37.400   9.130  23.100  1.00  0.00            
ATOM   2325  CD1 LEU A 148      35.260   9.220  22.760  1.00  0.00            
ATOM   2326 1HD1 LEU A 148      34.740   8.420  23.290  1.00  0.00            
ATOM   2327 2HD1 LEU A 148      34.480   9.990  22.820  1.00  0.00            
ATOM   2328 3HD1 LEU A 148      35.390   8.910  21.720  1.00  0.00            
ATOM   2329  CD2 LEU A 148      36.810  11.060  22.550  1.00  0.00            
ATOM   2330 1HD2 LEU A 148      36.840  10.830  21.480  1.00  0.00            
ATOM   2331 2HD2 LEU A 148      35.920  11.680  22.620  1.00  0.00            
ATOM   2332 3HD2 LEU A 148      37.680  11.610  22.920  1.00  0.00            
ATOM   2333  C   LEU A 148      37.940  11.520  25.860  1.00  0.00            
ATOM   2334  O   LEU A 148      37.130  12.260  26.420  1.00  0.00            
ATOM   2335  N   VAL A 149      39.080  11.850  25.240  1.00  0.00            
ATOM   2336  H   VAL A 149      39.620  11.110  24.820  1.00  0.00            
ATOM   2337  CA  VAL A 149      39.810  13.090  25.390  1.00  0.00            
ATOM   2338  HA  VAL A 149      39.690  13.510  26.390  1.00  0.00            
ATOM   2339  CB  VAL A 149      41.310  12.850  25.290  1.00  0.00            
ATOM   2340  HB  VAL A 149      41.520  12.490  24.290  1.00  0.00            
ATOM   2341  CG1 VAL A 149      42.210  14.060  25.500  1.00  0.00            
ATOM   2342 1HG1 VAL A 149      41.890  14.960  24.970  1.00  0.00            
ATOM   2343 2HG1 VAL A 149      42.070  14.360  26.540  1.00  0.00            
ATOM   2344 3HG1 VAL A 149      43.260  13.860  25.300  1.00  0.00            
ATOM   2345  CG2 VAL A 149      41.660  11.730  26.270  1.00  0.00            
ATOM   2346 1HG2 VAL A 149      42.710  11.810  26.560  1.00  0.00            
ATOM   2347 2HG2 VAL A 149      41.110  11.730  27.210  1.00  0.00            
ATOM   2348 3HG2 VAL A 149      41.520  10.820  25.690  1.00  0.00            
ATOM   2349  C   VAL A 149      39.320  14.140  24.410  1.00  0.00            
ATOM   2350  O   VAL A 149      39.010  15.270  24.780  1.00  0.00            
ATOM   2351  N   ALA A 150      39.200  13.820  23.120  1.00  0.00            
ATOM   2352  H   ALA A 150      39.380  12.860  22.850  1.00  0.00            
ATOM   2353  CA  ALA A 150      39.170  14.780  22.030  1.00  0.00            
ATOM   2354  HA  ALA A 150      38.580  15.630  22.360  1.00  0.00            
ATOM   2355  CB  ALA A 150      40.590  15.270  21.770  1.00  0.00            
ATOM   2356  HB1 ALA A 150      41.230  14.540  21.270  1.00  0.00            
ATOM   2357  HB2 ALA A 150      40.470  16.000  20.970  1.00  0.00            
ATOM   2358  HB3 ALA A 150      41.090  15.650  22.660  1.00  0.00            
ATOM   2359  C   ALA A 150      38.530  14.090  20.830  1.00  0.00            
ATOM   2360  O   ALA A 150      38.990  12.990  20.520  1.00  0.00            
ATOM   2361  N   ILE A 151      37.750  14.800  20.010  1.00  0.00            
ATOM   2362  H   ILE A 151      37.570  15.750  20.280  1.00  0.00            
ATOM   2363  CA  ILE A 151      37.230  14.300  18.750  1.00  0.00            
ATOM   2364  HA  ILE A 151      37.690  13.350  18.480  1.00  0.00            
ATOM   2365  CB  ILE A 151      35.720  14.260  18.920  1.00  0.00            
ATOM   2366  HB  ILE A 151      35.370  15.280  19.030  1.00  0.00            
ATOM   2367  CG2 ILE A 151      35.070  13.830  17.610  1.00  0.00            
ATOM   2368 1HG2 ILE A 151      35.300  14.580  16.850  1.00  0.00            
ATOM   2369 2HG2 ILE A 151      35.450  12.860  17.310  1.00  0.00            
ATOM   2370 3HG2 ILE A 151      33.980  13.780  17.670  1.00  0.00            
ATOM   2371  CG1 ILE A 151      35.270  13.430  20.120  1.00  0.00            
ATOM   2372 1HG1 ILE A 151      35.640  13.890  21.040  1.00  0.00            
ATOM   2373 2HG1 ILE A 151      35.590  12.400  19.950  1.00  0.00            
ATOM   2374  CD  ILE A 151      33.750  13.420  20.220  1.00  0.00            
ATOM   2375  HD1 ILE A 151      33.510  12.650  20.960  1.00  0.00            
ATOM   2376  HD2 ILE A 151      33.340  14.410  20.440  1.00  0.00            
ATOM   2377  HD3 ILE A 151      33.250  13.030  19.330  1.00  0.00            
ATOM   2378  C   ILE A 151      37.660  15.330  17.710  1.00  0.00            
ATOM   2379  O   ILE A 151      37.160  16.450  17.760  1.00  0.00            
ATOM   2380  N   PHE A 152      38.510  15.020  16.740  1.00  0.00            
ATOM   2381  H   PHE A 152      38.780  14.050  16.680  1.00  0.00            
ATOM   2382  CA  PHE A 152      38.870  15.910  15.650  1.00  0.00            
ATOM   2383  HA  PHE A 152      38.660  16.920  15.980  1.00  0.00            
ATOM   2384  CB  PHE A 152      40.390  15.970  15.510  1.00  0.00            
ATOM   2385  HB1 PHE A 152      40.620  16.830  14.880  1.00  0.00            
ATOM   2386  HB2 PHE A 152      40.910  15.210  14.920  1.00  0.00            
ATOM   2387  CG  PHE A 152      41.220  16.100  16.770  1.00  0.00            
ATOM   2388  CD1 PHE A 152      42.050  17.220  16.900  1.00  0.00            
ATOM   2389  HD1 PHE A 152      41.930  18.030  16.200  1.00  0.00            
ATOM   2390  CE1 PHE A 152      42.990  17.240  17.930  1.00  0.00            
ATOM   2391  HE1 PHE A 152      43.700  18.060  17.900  1.00  0.00            
ATOM   2392  CZ  PHE A 152      43.080  16.200  18.860  1.00  0.00            
ATOM   2393  HZ  PHE A 152      43.780  16.220  19.680  1.00  0.00            
ATOM   2394  CE2 PHE A 152      42.230  15.100  18.700  1.00  0.00            
ATOM   2395  HE2 PHE A 152      42.280  14.330  19.460  1.00  0.00            
ATOM   2396  CD2 PHE A 152      41.280  15.030  17.670  1.00  0.00            
ATOM   2397  HD2 PHE A 152      40.680  14.130  17.550  1.00  0.00            
ATOM   2398  C   PHE A 152      38.110  15.550  14.380  1.00  0.00            
ATOM   2399  O   PHE A 152      38.010  14.390  13.980  1.00  0.00            
ATOM   2400  N   GLY A 153      37.440  16.480  13.710  1.00  0.00            
ATOM   2401  H   GLY A 153      37.490  17.440  14.030  1.00  0.00            
ATOM   2402  CA  GLY A 153      36.420  16.190  12.720  1.00  0.00            
ATOM   2403  HA1 GLY A 153      35.620  15.610  13.180  1.00  0.00            
ATOM   2404  HA2 GLY A 153      36.870  15.800  11.810  1.00  0.00            
ATOM   2405  C   GLY A 153      35.740  17.500  12.330  1.00  0.00            
ATOM   2406  O   GLY A 153      36.420  18.440  11.920  1.00  0.00            
ATOM   2407  N   GLY A 154      34.410  17.640  12.360  1.00  0.00            
ATOM   2408  H   GLY A 154      33.740  16.900  12.470  1.00  0.00            
ATOM   2409  CA  GLY A 154      33.790  18.950  12.410  1.00  0.00            
ATOM   2410  HA1 GLY A 154      34.390  19.550  13.090  1.00  0.00            
ATOM   2411  HA2 GLY A 154      32.770  18.910  12.790  1.00  0.00            
ATOM   2412  C   GLY A 154      33.720  19.630  11.050  1.00  0.00            
ATOM   2413  O   GLY A 154      33.370  18.980  10.070  1.00  0.00            
ATOM   2414  N   VAL A 155      34.030  20.930  10.980  1.00  0.00            
ATOM   2415  H   VAL A 155      34.480  21.330  11.800  1.00  0.00            
ATOM   2416  CA  VAL A 155      33.800  21.810   9.860  1.00  0.00            
ATOM   2417  HA  VAL A 155      32.740  21.790   9.600  1.00  0.00            
ATOM   2418  CB  VAL A 155      33.980  23.290  10.190  1.00  0.00            
ATOM   2419  HB  VAL A 155      35.010  23.450  10.500  1.00  0.00            
ATOM   2420  CG1 VAL A 155      33.600  24.050   8.920  1.00  0.00            
ATOM   2421 1HG1 VAL A 155      33.510  25.120   9.070  1.00  0.00            
ATOM   2422 2HG1 VAL A 155      34.340  23.920   8.130  1.00  0.00            
ATOM   2423 3HG1 VAL A 155      32.670  23.590   8.590  1.00  0.00            
ATOM   2424  CG2 VAL A 155      33.210  23.860  11.370  1.00  0.00            
ATOM   2425 1HG2 VAL A 155      33.390  23.310  12.300  1.00  0.00            
ATOM   2426 2HG2 VAL A 155      33.530  24.900  11.380  1.00  0.00            
ATOM   2427 3HG2 VAL A 155      32.160  23.910  11.080  1.00  0.00            
ATOM   2428  C   VAL A 155      34.590  21.400   8.620  1.00  0.00            
ATOM   2429  O   VAL A 155      33.990  21.440   7.550  1.00  0.00            
ATOM   2430  N   GLU A 156      35.840  20.940   8.730  1.00  0.00            
ATOM   2431  H   GLU A 156      36.320  21.040   9.610  1.00  0.00            
ATOM   2432  CA  GLU A 156      36.680  20.500   7.630  1.00  0.00            
ATOM   2433  HA  GLU A 156      36.020  20.380   6.770  1.00  0.00            
ATOM   2434  CB  GLU A 156      37.690  21.610   7.390  1.00  0.00            
ATOM   2435  HB1 GLU A 156      38.350  21.730   8.250  1.00  0.00            
ATOM   2436  HB2 GLU A 156      37.130  22.540   7.290  1.00  0.00            
ATOM   2437  CG  GLU A 156      38.630  21.540   6.190  1.00  0.00            
ATOM   2438  HG1 GLU A 156      39.450  20.890   6.490  1.00  0.00            
ATOM   2439  HG2 GLU A 156      39.120  22.490   5.970  1.00  0.00            
ATOM   2440  CD  GLU A 156      37.990  21.110   4.880  1.00  0.00            
ATOM   2441  OE1 GLU A 156      38.410  20.150   4.200  1.00  0.00            
ATOM   2442  OE2 GLU A 156      37.040  21.770   4.410  1.00  0.00            
ATOM   2443  C   GLU A 156      37.310  19.120   7.790  1.00  0.00            
ATOM   2444  O   GLU A 156      38.330  18.870   7.150  1.00  0.00            
ATOM   2445  N   GLY A 157      36.750  18.240   8.620  1.00  0.00            
ATOM   2446  H   GLY A 157      36.060  18.660   9.230  1.00  0.00            
ATOM   2447  CA  GLY A 157      37.170  16.870   8.810  1.00  0.00            
ATOM   2448  HA1 GLY A 157      36.560  16.320   9.530  1.00  0.00            
ATOM   2449  HA2 GLY A 157      38.170  16.880   9.240  1.00  0.00            
ATOM   2450  C   GLY A 157      37.350  16.050   7.540  1.00  0.00            
ATOM   2451  O   GLY A 157      36.970  16.430   6.430  1.00  0.00            
ATOM   2452  N   HIS A 158      37.710  14.770   7.700  1.00  0.00            
ATOM   2453  H   HIS A 158      37.890  14.420   8.630  1.00  0.00            
ATOM   2454  CA  HIS A 158      37.540  13.750   6.690  1.00  0.00            
ATOM   2455  HA  HIS A 158      38.070  14.090   5.810  1.00  0.00            
ATOM   2456  CB  HIS A 158      38.140  12.470   7.260  1.00  0.00            
ATOM   2457  HB1 HIS A 158      37.780  11.610   6.700  1.00  0.00            
ATOM   2458  HB2 HIS A 158      37.870  12.400   8.320  1.00  0.00            
ATOM   2459  CG  HIS A 158      39.640  12.570   7.190  1.00  0.00            
ATOM   2460  ND1 HIS A 158      40.400  12.700   6.030  1.00  0.00            
ATOM   2461  CE1 HIS A 158      41.660  12.870   6.430  1.00  0.00            
ATOM   2462  HE1 HIS A 158      42.490  12.920   5.740  1.00  0.00            
ATOM   2463  NE2 HIS A 158      41.740  12.710   7.760  1.00  0.00            
ATOM   2464  HE2 HIS A 158      42.620  12.820   8.250  1.00  0.00            
ATOM   2465  CD2 HIS A 158      40.470  12.570   8.280  1.00  0.00            
ATOM   2466  HD2 HIS A 158      40.190  12.560   9.320  1.00  0.00            
ATOM   2467  C   HIS A 158      36.090  13.530   6.270  1.00  0.00            
ATOM   2468  O   HIS A 158      35.250  13.260   7.130  1.00  0.00            
ATOM   2469  N   ARG A 159      35.730  13.570   4.990  1.00  0.00            
ATOM   2470  H   ARG A 159      36.490  13.550   4.330  1.00  0.00            
ATOM   2471  CA  ARG A 159      34.370  13.490   4.500  1.00  0.00            
ATOM   2472  HA  ARG A 159      33.740  13.980   5.250  1.00  0.00            
ATOM   2473  CB  ARG A 159      34.200  14.050   3.080  1.00  0.00            
ATOM   2474  HB1 ARG A 159      33.170  13.930   2.760  1.00  0.00            
ATOM   2475  HB2 ARG A 159      34.830  13.500   2.380  1.00  0.00            
ATOM   2476  CG  ARG A 159      34.530  15.520   2.860  1.00  0.00            
ATOM   2477  HG1 ARG A 159      33.960  15.720   1.950  1.00  0.00            
ATOM   2478  HG2 ARG A 159      35.540  15.760   2.550  1.00  0.00            
ATOM   2479  CD  ARG A 159      34.080  16.480   3.960  1.00  0.00            
ATOM   2480  HD1 ARG A 159      34.560  16.270   4.910  1.00  0.00            
ATOM   2481  HD2 ARG A 159      33.020  16.260   4.070  1.00  0.00            
ATOM   2482  NE  ARG A 159      34.170  17.920   3.670  1.00  0.00            
ATOM   2483  HE  ARG A 159      33.290  18.350   3.430  1.00  0.00            
ATOM   2484  CZ  ARG A 159      35.270  18.660   3.860  1.00  0.00            
ATOM   2485  NH1 ARG A 159      36.420  18.210   4.380  1.00  0.00            
ATOM   2486 1HH1 ARG A 159      36.540  17.290   4.760  1.00  0.00            
ATOM   2487 2HH1 ARG A 159      37.150  18.910   4.330  1.00  0.00            
ATOM   2488  NH2 ARG A 159      35.160  19.980   3.640  1.00  0.00            
ATOM   2489 1HH2 ARG A 159      34.240  20.300   3.380  1.00  0.00            
ATOM   2490 2HH2 ARG A 159      35.870  20.650   3.900  1.00  0.00            
ATOM   2491  C   ARG A 159      33.940  12.030   4.460  1.00  0.00            
ATOM   2492  O   ARG A 159      32.860  11.700   3.980  1.00  0.00            
ATOM   2493  N   ASP A 160      34.730  11.110   5.020  1.00  0.00            
ATOM   2494  H   ASP A 160      35.660  11.350   5.330  1.00  0.00            
ATOM   2495  CA  ASP A 160      34.570   9.690   4.760  1.00  0.00            
ATOM   2496  HA  ASP A 160      33.510   9.460   4.880  1.00  0.00            
ATOM   2497  CB  ASP A 160      34.940   9.490   3.300  1.00  0.00            
ATOM   2498  HB1 ASP A 160      36.020   9.420   3.180  1.00  0.00            
ATOM   2499  HB2 ASP A 160      34.710  10.340   2.650  1.00  0.00            
ATOM   2500  CG  ASP A 160      34.290   8.270   2.670  1.00  0.00            
ATOM   2501  OD1 ASP A 160      34.480   8.060   1.450  1.00  0.00            
ATOM   2502  OD2 ASP A 160      33.570   7.510   3.360  1.00  0.00            
ATOM   2503  C   ASP A 160      35.460   8.890   5.700  1.00  0.00            
ATOM   2504  O   ASP A 160      36.390   9.430   6.290  1.00  0.00            
ATOM   2505  N   GLU A 161      35.080   7.630   5.880  1.00  0.00            
ATOM   2506  H   GLU A 161      34.220   7.300   5.460  1.00  0.00            
ATOM   2507  CA  GLU A 161      35.890   6.600   6.500  1.00  0.00            
ATOM   2508  HA  GLU A 161      35.530   6.450   7.520  1.00  0.00            
ATOM   2509  CB  GLU A 161      35.630   5.220   5.910  1.00  0.00            
ATOM   2510  HB1 GLU A 161      35.780   5.290   4.830  1.00  0.00            
ATOM   2511  HB2 GLU A 161      34.570   5.020   6.100  1.00  0.00            
ATOM   2512  CG  GLU A 161      36.430   4.060   6.480  1.00  0.00            
ATOM   2513  HG1 GLU A 161      36.610   4.290   7.530  1.00  0.00            
ATOM   2514  HG2 GLU A 161      37.460   4.060   6.140  1.00  0.00            
ATOM   2515  CD  GLU A 161      35.760   2.700   6.600  1.00  0.00            
ATOM   2516  OE1 GLU A 161      36.530   1.730   6.820  1.00  0.00            
ATOM   2517  OE2 GLU A 161      34.530   2.590   6.400  1.00  0.00            
ATOM   2518  C   GLU A 161      37.400   6.820   6.550  1.00  0.00            
ATOM   2519  O   GLU A 161      38.090   6.610   5.560  1.00  0.00            
ATOM   2520  N   VAL A 162      37.990   7.120   7.710  1.00  0.00            
ATOM   2521  H   VAL A 162      37.400   7.100   8.540  1.00  0.00            
ATOM   2522  CA  VAL A 162      39.420   7.330   7.790  1.00  0.00            
ATOM   2523  HA  VAL A 162      39.740   7.680   6.810  1.00  0.00            
ATOM   2524  CB  VAL A 162      39.780   8.460   8.750  1.00  0.00            
ATOM   2525  HB  VAL A 162      39.620   8.040   9.740  1.00  0.00            
ATOM   2526  CG1 VAL A 162      41.240   8.890   8.680  1.00  0.00            
ATOM   2527 1HG1 VAL A 162      41.920   8.050   8.830  1.00  0.00            
ATOM   2528 2HG1 VAL A 162      41.440   9.450   7.770  1.00  0.00            
ATOM   2529 3HG1 VAL A 162      41.560   9.610   9.440  1.00  0.00            
ATOM   2530  CG2 VAL A 162      38.880   9.690   8.680  1.00  0.00            
ATOM   2531 1HG2 VAL A 162      37.860   9.430   8.980  1.00  0.00            
ATOM   2532 2HG2 VAL A 162      39.240  10.320   9.490  1.00  0.00            
ATOM   2533 3HG2 VAL A 162      38.940  10.030   7.650  1.00  0.00            
ATOM   2534  C   VAL A 162      40.220   6.060   8.000  1.00  0.00            
ATOM   2535  O   VAL A 162      39.890   5.250   8.860  1.00  0.00            
ATOM   2536  N   LEU A 163      41.260   5.770   7.220  1.00  0.00            
ATOM   2537  H   LEU A 163      41.660   6.560   6.740  1.00  0.00            
ATOM   2538  CA  LEU A 163      42.000   4.520   7.150  1.00  0.00            
ATOM   2539  HA  LEU A 163      41.420   3.740   7.640  1.00  0.00            
ATOM   2540  CB  LEU A 163      42.160   4.180   5.670  1.00  0.00            
ATOM   2541  HB1 LEU A 163      42.780   3.280   5.750  1.00  0.00            
ATOM   2542  HB2 LEU A 163      42.770   4.930   5.160  1.00  0.00            
ATOM   2543  CG  LEU A 163      40.880   3.850   4.920  1.00  0.00            
ATOM   2544  HG  LEU A 163      40.160   4.580   5.300  1.00  0.00            
ATOM   2545  CD1 LEU A 163      41.200   3.750   3.430  1.00  0.00            
ATOM   2546 1HD1 LEU A 163      41.950   2.990   3.190  1.00  0.00            
ATOM   2547 2HD1 LEU A 163      40.350   3.670   2.760  1.00  0.00            
ATOM   2548 3HD1 LEU A 163      41.560   4.710   3.060  1.00  0.00            
ATOM   2549  CD2 LEU A 163      40.360   2.480   5.340  1.00  0.00            
ATOM   2550 1HD2 LEU A 163      39.460   2.290   4.750  1.00  0.00            
ATOM   2551 2HD2 LEU A 163      41.120   1.740   5.100  1.00  0.00            
ATOM   2552 3HD2 LEU A 163      40.070   2.430   6.390  1.00  0.00            
ATOM   2553  C   LEU A 163      43.300   4.460   7.940  1.00  0.00            
ATOM   2554  O   LEU A 163      43.720   3.330   8.210  1.00  0.00            
ATOM   2555  N   SER A 164      43.990   5.580   8.170  1.00  0.00            
ATOM   2556  H   SER A 164      43.590   6.410   7.760  1.00  0.00            
ATOM   2557  CA  SER A 164      45.300   5.480   8.780  1.00  0.00            
ATOM   2558  HA  SER A 164      45.300   4.640   9.470  1.00  0.00            
ATOM   2559  CB  SER A 164      46.260   5.000   7.700  1.00  0.00            
ATOM   2560  HB1 SER A 164      46.250   5.780   6.940  1.00  0.00            
ATOM   2561  HB2 SER A 164      45.910   4.090   7.220  1.00  0.00            
ATOM   2562  OG  SER A 164      47.530   4.820   8.280  1.00  0.00            
ATOM   2563  HG  SER A 164      47.460   4.380   9.130  1.00  0.00            
ATOM   2564  C   SER A 164      45.650   6.780   9.500  1.00  0.00            
ATOM   2565  O   SER A 164      45.280   7.880   9.120  1.00  0.00            
ATOM   2566  N   ALA A 165      46.520   6.720  10.520  1.00  0.00            
ATOM   2567  H   ALA A 165      46.900   5.850  10.870  1.00  0.00            
ATOM   2568  CA  ALA A 165      47.230   7.870  11.030  1.00  0.00            
ATOM   2569  HA  ALA A 165      47.410   8.610  10.260  1.00  0.00            
ATOM   2570  CB  ALA A 165      46.340   8.510  12.100  1.00  0.00            
ATOM   2571  HB1 ALA A 165      46.230   7.690  12.810  1.00  0.00            
ATOM   2572  HB2 ALA A 165      46.710   9.410  12.600  1.00  0.00            
ATOM   2573  HB3 ALA A 165      45.320   8.640  11.760  1.00  0.00            
ATOM   2574  C   ALA A 165      48.570   7.510  11.660  1.00  0.00            
ATOM   2575  O   ALA A 165      48.990   6.360  11.680  1.00  0.00            
ATOM   2576  N   ASP A 166      49.270   8.600  12.000  1.00  0.00            
ATOM   2577  H   ASP A 166      48.920   9.490  11.670  1.00  0.00            
ATOM   2578  CA  ASP A 166      50.530   8.530  12.710  1.00  0.00            
ATOM   2579  HA  ASP A 166      50.440   7.730  13.450  1.00  0.00            
ATOM   2580  CB  ASP A 166      51.640   8.250  11.710  1.00  0.00            
ATOM   2581  HB1 ASP A 166      51.810   9.140  11.100  1.00  0.00            
ATOM   2582  HB2 ASP A 166      51.260   7.420  11.100  1.00  0.00            
ATOM   2583  CG  ASP A 166      53.010   7.890  12.270  1.00  0.00            
ATOM   2584  OD1 ASP A 166      53.010   7.550  13.480  1.00  0.00            
ATOM   2585  OD2 ASP A 166      54.030   7.960  11.550  1.00  0.00            
ATOM   2586  C   ASP A 166      50.770   9.840  13.430  1.00  0.00            
ATOM   2587  O   ASP A 166      50.260  10.890  13.060  1.00  0.00            
ATOM   2588  N   TYR A 167      51.690   9.850  14.400  1.00  0.00            
ATOM   2589  H   TYR A 167      52.180   8.980  14.570  1.00  0.00            
ATOM   2590  CA  TYR A 167      52.150  11.000  15.150  1.00  0.00            
ATOM   2591  HA  TYR A 167      51.490  11.860  15.000  1.00  0.00            
ATOM   2592  CB  TYR A 167      52.250  10.640  16.630  1.00  0.00            
ATOM   2593  HB1 TYR A 167      52.920  11.380  17.070  1.00  0.00            
ATOM   2594  HB2 TYR A 167      52.750   9.670  16.650  1.00  0.00            
ATOM   2595  CG  TYR A 167      51.000  10.460  17.460  1.00  0.00            
ATOM   2596  CD1 TYR A 167      50.540  11.560  18.190  1.00  0.00            
ATOM   2597  HD1 TYR A 167      51.120  12.470  18.130  1.00  0.00            
ATOM   2598  CE1 TYR A 167      49.580  11.400  19.200  1.00  0.00            
ATOM   2599  HE1 TYR A 167      49.370  12.230  19.860  1.00  0.00            
ATOM   2600  CZ  TYR A 167      49.040  10.110  19.400  1.00  0.00            
ATOM   2601  OH  TYR A 167      48.170   9.900  20.430  1.00  0.00            
ATOM   2602  HH  TYR A 167      48.340   9.020  20.770  1.00  0.00            
ATOM   2603  CE2 TYR A 167      49.380   9.010  18.590  1.00  0.00            
ATOM   2604  HE2 TYR A 167      48.900   8.040  18.540  1.00  0.00            
ATOM   2605  CD2 TYR A 167      50.340   9.240  17.600  1.00  0.00            
ATOM   2606  HD2 TYR A 167      50.530   8.450  16.880  1.00  0.00            
ATOM   2607  C   TYR A 167      53.570  11.330  14.730  1.00  0.00            
ATOM   2608  O   TYR A 167      54.300  10.400  14.390  1.00  0.00            
ATOM   2609  N   ASP A 168      54.040  12.580  14.800  1.00  0.00            
ATOM   2610  H   ASP A 168      53.450  13.380  14.930  1.00  0.00            
ATOM   2611  CA  ASP A 168      55.450  12.900  14.680  1.00  0.00            
ATOM   2612  HA  ASP A 168      55.800  12.360  13.800  1.00  0.00            
ATOM   2613  CB  ASP A 168      55.640  14.400  14.490  1.00  0.00            
ATOM   2614  HB1 ASP A 168      54.780  14.770  13.940  1.00  0.00            
ATOM   2615  HB2 ASP A 168      56.600  14.420  13.960  1.00  0.00            
ATOM   2616  CG  ASP A 168      55.750  15.150  15.800  1.00  0.00            
ATOM   2617  OD1 ASP A 168      56.880  15.610  16.100  1.00  0.00            
ATOM   2618  OD2 ASP A 168      54.750  15.170  16.560  1.00  0.00            
ATOM   2619  C   ASP A 168      56.250  12.420  15.890  1.00  0.00            
ATOM   2620  O   ASP A 168      55.700  11.880  16.840  1.00  0.00            
ATOM   2621  N   LEU A 169      57.580  12.490  15.840  1.00  0.00            
ATOM   2622  H   LEU A 169      57.890  12.950  15.000  1.00  0.00            
ATOM   2623  CA  LEU A 169      58.590  11.990  16.760  1.00  0.00            
ATOM   2624  HA  LEU A 169      58.570  10.910  16.670  1.00  0.00            
ATOM   2625  CB  LEU A 169      59.950  12.520  16.330  1.00  0.00            
ATOM   2626  HB1 LEU A 169      60.750  12.150  16.980  1.00  0.00            
ATOM   2627  HB2 LEU A 169      59.960  13.610  16.420  1.00  0.00            
ATOM   2628  CG  LEU A 169      60.390  12.250  14.900  1.00  0.00            
ATOM   2629  HG  LEU A 169      59.690  12.740  14.210  1.00  0.00            
ATOM   2630  CD1 LEU A 169      61.690  13.030  14.710  1.00  0.00            
ATOM   2631 1HD1 LEU A 169      61.610  14.090  14.940  1.00  0.00            
ATOM   2632 2HD1 LEU A 169      62.500  12.560  15.270  1.00  0.00            
ATOM   2633 3HD1 LEU A 169      61.950  12.930  13.660  1.00  0.00            
ATOM   2634  CD2 LEU A 169      60.720  10.830  14.460  1.00  0.00            
ATOM   2635 1HD2 LEU A 169      60.800  10.740  13.380  1.00  0.00            
ATOM   2636 2HD2 LEU A 169      61.590  10.410  14.970  1.00  0.00            
ATOM   2637 3HD2 LEU A 169      59.910  10.210  14.850  1.00  0.00            
ATOM   2638  C   LEU A 169      58.340  12.380  18.210  1.00  0.00            
ATOM   2639  O   LEU A 169      58.600  11.590  19.110  1.00  0.00            
ATOM   2640  N   LEU A 170      57.810  13.590  18.420  1.00  0.00            
ATOM   2641  H   LEU A 170      57.430  14.090  17.630  1.00  0.00            
ATOM   2642  CA  LEU A 170      57.640  14.270  19.680  1.00  0.00            
ATOM   2643  HA  LEU A 170      58.310  13.930  20.470  1.00  0.00            
ATOM   2644  CB  LEU A 170      57.830  15.780  19.600  1.00  0.00            
ATOM   2645  HB1 LEU A 170      57.430  16.190  20.530  1.00  0.00            
ATOM   2646  HB2 LEU A 170      57.230  16.170  18.780  1.00  0.00            
ATOM   2647  CG  LEU A 170      59.270  16.290  19.520  1.00  0.00            
ATOM   2648  HG  LEU A 170      59.850  16.010  20.390  1.00  0.00            
ATOM   2649  CD1 LEU A 170      60.080  15.700  18.380  1.00  0.00            
ATOM   2650 1HD1 LEU A 170      60.180  14.650  18.660  1.00  0.00            
ATOM   2651 2HD1 LEU A 170      59.560  15.900  17.440  1.00  0.00            
ATOM   2652 3HD1 LEU A 170      61.050  16.200  18.260  1.00  0.00            
ATOM   2653  CD2 LEU A 170      59.250  17.800  19.250  1.00  0.00            
ATOM   2654 1HD2 LEU A 170      58.840  17.960  18.250  1.00  0.00            
ATOM   2655 2HD2 LEU A 170      58.600  18.260  19.990  1.00  0.00            
ATOM   2656 3HD2 LEU A 170      60.290  18.130  19.210  1.00  0.00            
ATOM   2657  C   LEU A 170      56.240  13.970  20.200  1.00  0.00            
ATOM   2658  O   LEU A 170      56.040  14.010  21.410  1.00  0.00            
ATOM   2659  N   GLY A 171      55.240  13.690  19.360  1.00  0.00            
ATOM   2660  H   GLY A 171      55.390  13.500  18.380  1.00  0.00            
ATOM   2661  CA  GLY A 171      53.840  13.630  19.740  1.00  0.00            
ATOM   2662  HA1 GLY A 171      53.900  13.160  20.720  1.00  0.00            
ATOM   2663  HA2 GLY A 171      53.370  12.980  19.010  1.00  0.00            
ATOM   2664  C   GLY A 171      53.190  15.010  19.780  1.00  0.00            
ATOM   2665  O   GLY A 171      52.240  15.240  20.530  1.00  0.00            
ATOM   2666  N   GLU A 172      53.640  15.970  18.980  1.00  0.00            
ATOM   2667  H   GLU A 172      54.440  15.760  18.400  1.00  0.00            
ATOM   2668  CA  GLU A 172      53.170  17.330  18.800  1.00  0.00            
ATOM   2669  HA  GLU A 172      52.680  17.700  19.700  1.00  0.00            
ATOM   2670  CB  GLU A 172      54.240  18.380  18.490  1.00  0.00            
ATOM   2671  HB1 GLU A 172      53.690  19.270  18.210  1.00  0.00            
ATOM   2672  HB2 GLU A 172      54.770  18.200  17.560  1.00  0.00            
ATOM   2673  CG  GLU A 172      55.260  18.720  19.580  1.00  0.00            
ATOM   2674  HG1 GLU A 172      55.780  17.810  19.880  1.00  0.00            
ATOM   2675  HG2 GLU A 172      54.720  19.020  20.480  1.00  0.00            
ATOM   2676  CD  GLU A 172      56.210  19.840  19.220  1.00  0.00            
ATOM   2677  OE1 GLU A 172      56.780  19.880  18.110  1.00  0.00            
ATOM   2678  OE2 GLU A 172      56.530  20.690  20.080  1.00  0.00            
ATOM   2679  C   GLU A 172      52.160  17.430  17.680  1.00  0.00            
ATOM   2680  O   GLU A 172      51.280  18.280  17.870  1.00  0.00            
ATOM   2681  N   LYS A 173      52.290  16.720  16.560  1.00  0.00            
ATOM   2682  H   LYS A 173      53.100  16.120  16.480  1.00  0.00            
ATOM   2683  CA  LYS A 173      51.280  16.590  15.520  1.00  0.00            
ATOM   2684  HA  LYS A 173      50.330  16.860  15.990  1.00  0.00            
ATOM   2685  CB  LYS A 173      51.460  17.590  14.380  1.00  0.00            
ATOM   2686  HB1 LYS A 173      51.580  18.570  14.850  1.00  0.00            
ATOM   2687  HB2 LYS A 173      50.590  17.620  13.720  1.00  0.00            
ATOM   2688  CG  LYS A 173      52.660  17.370  13.470  1.00  0.00            
ATOM   2689  HG1 LYS A 173      52.420  17.780  12.490  1.00  0.00            
ATOM   2690  HG2 LYS A 173      52.990  16.330  13.400  1.00  0.00            
ATOM   2691  CD  LYS A 173      53.950  18.080  13.880  1.00  0.00            
ATOM   2692  HD1 LYS A 173      54.290  17.790  14.880  1.00  0.00            
ATOM   2693  HD2 LYS A 173      53.700  19.130  13.980  1.00  0.00            
ATOM   2694  CE  LYS A 173      55.070  17.900  12.860  1.00  0.00            
ATOM   2695  HE1 LYS A 173      54.710  18.110  11.860  1.00  0.00            
ATOM   2696  HE2 LYS A 173      55.420  16.860  12.850  1.00  0.00            
ATOM   2697  NZ  LYS A 173      56.260  18.690  13.220  1.00  0.00            
ATOM   2698  HZ1 LYS A 173      56.050  19.680  13.300  1.00  0.00            
ATOM   2699  HZ2 LYS A 173      56.650  18.550  14.140  1.00  0.00            
ATOM   2700  HZ3 LYS A 173      57.040  18.360  12.670  1.00  0.00            
ATOM   2701  C   LYS A 173      51.080  15.220  14.900  1.00  0.00            
ATOM   2702  O   LYS A 173      52.000  14.410  14.860  1.00  0.00            
ATOM   2703  N   ILE A 174      49.830  15.040  14.440  1.00  0.00            
ATOM   2704  H   ILE A 174      49.200  15.830  14.410  1.00  0.00            
ATOM   2705  CA  ILE A 174      49.300  13.820  13.890  1.00  0.00            
ATOM   2706  HA  ILE A 174      49.970  12.970  14.030  1.00  0.00            
ATOM   2707  CB  ILE A 174      48.060  13.390  14.670  1.00  0.00            
ATOM   2708  HB  ILE A 174      47.440  14.240  14.960  1.00  0.00            
ATOM   2709  CG2 ILE A 174      47.230  12.450  13.810  1.00  0.00            
ATOM   2710 1HG2 ILE A 174      46.260  12.160  14.220  1.00  0.00            
ATOM   2711 2HG2 ILE A 174      47.060  12.820  12.800  1.00  0.00            
ATOM   2712 3HG2 ILE A 174      47.840  11.540  13.860  1.00  0.00            
ATOM   2713  CG1 ILE A 174      48.350  12.670  15.980  1.00  0.00            
ATOM   2714 1HG1 ILE A 174      49.310  12.990  16.390  1.00  0.00            
ATOM   2715 2HG1 ILE A 174      48.200  11.590  15.900  1.00  0.00            
ATOM   2716  CD  ILE A 174      47.400  13.220  17.040  1.00  0.00            
ATOM   2717  HD1 ILE A 174      47.310  12.500  17.860  1.00  0.00            
ATOM   2718  HD2 ILE A 174      47.770  14.180  17.390  1.00  0.00            
ATOM   2719  HD3 ILE A 174      46.430  13.280  16.540  1.00  0.00            
ATOM   2720  C   ILE A 174      48.990  14.080  12.420  1.00  0.00            
ATOM   2721  O   ILE A 174      48.600  15.180  12.030  1.00  0.00            
ATOM   2722  N   MET A 175      49.210  13.110  11.540  1.00  0.00            
ATOM   2723  H   MET A 175      49.230  12.180  11.950  1.00  0.00            
ATOM   2724  CA  MET A 175      48.740  13.140  10.170  1.00  0.00            
ATOM   2725  HA  MET A 175      48.280  14.090   9.910  1.00  0.00            
ATOM   2726  CB  MET A 175      49.930  12.970   9.230  1.00  0.00            
ATOM   2727  HB1 MET A 175      50.400  12.030   9.540  1.00  0.00            
ATOM   2728  HB2 MET A 175      50.630  13.780   9.400  1.00  0.00            
ATOM   2729  CG  MET A 175      49.570  12.890   7.750  1.00  0.00            
ATOM   2730  HG1 MET A 175      48.980  11.980   7.620  1.00  0.00            
ATOM   2731  HG2 MET A 175      50.490  12.620   7.220  1.00  0.00            
ATOM   2732  SD  MET A 175      48.810  14.330   6.960  1.00  0.00            
ATOM   2733  CE  MET A 175      50.210  15.470   7.140  1.00  0.00            
ATOM   2734  HE1 MET A 175      51.090  15.080   6.640  1.00  0.00            
ATOM   2735  HE2 MET A 175      49.900  16.380   6.620  1.00  0.00            
ATOM   2736  HE3 MET A 175      50.520  15.740   8.150  1.00  0.00            
ATOM   2737  C   MET A 175      47.800  12.010   9.770  1.00  0.00            
ATOM   2738  O   MET A 175      47.940  10.970  10.420  1.00  0.00            
ATOM   2739  N   SER A 176      46.780  12.230   8.940  1.00  0.00            
ATOM   2740  H   SER A 176      46.780  13.160   8.530  1.00  0.00            
ATOM   2741  CA  SER A 176      45.700  11.310   8.660  1.00  0.00            
ATOM   2742  HA  SER A 176      46.070  10.310   8.880  1.00  0.00            
ATOM   2743  CB  SER A 176      44.600  11.600   9.670  1.00  0.00            
ATOM   2744  HB1 SER A 176      45.040  11.450  10.660  1.00  0.00            
ATOM   2745  HB2 SER A 176      43.790  10.880   9.570  1.00  0.00            
ATOM   2746  OG  SER A 176      44.080  12.910   9.660  1.00  0.00            
ATOM   2747  HG  SER A 176      44.830  13.460   9.910  1.00  0.00            
ATOM   2748  C   SER A 176      45.060  11.200   7.280  1.00  0.00            
ATOM   2749  O   SER A 176      44.990  12.220   6.600  1.00  0.00            
ATOM   2750  N   CYS A 177      44.540  10.020   6.950  1.00  0.00            
ATOM   2751  H   CYS A 177      44.740   9.200   7.510  1.00  0.00            
ATOM   2752  CA  CYS A 177      43.970   9.790   5.630  1.00  0.00            
ATOM   2753  HA  CYS A 177      43.520  10.730   5.300  1.00  0.00            
ATOM   2754  CB  CYS A 177      45.140   9.410   4.730  1.00  0.00            
ATOM   2755  HB1 CYS A 177      45.820  10.250   4.600  1.00  0.00            
ATOM   2756  HB2 CYS A 177      44.880   9.090   3.720  1.00  0.00            
ATOM   2757  SG  CYS A 177      46.070   8.020   5.420  1.00  0.00            
ATOM   2758  HG  CYS A 177      45.450   7.010   4.810  1.00  0.00            
ATOM   2759  C   CYS A 177      42.980   8.640   5.520  1.00  0.00            
ATOM   2760  O   CYS A 177      42.900   7.740   6.350  1.00  0.00            
ATOM   2761  N   GLY A 178      42.240   8.560   4.410  1.00  0.00            
ATOM   2762  H   GLY A 178      42.250   9.340   3.780  1.00  0.00            
ATOM   2763  CA  GLY A 178      41.300   7.510   4.080  1.00  0.00            
ATOM   2764  HA1 GLY A 178      40.490   7.520   4.800  1.00  0.00            
ATOM   2765  HA2 GLY A 178      41.850   6.570   4.160  1.00  0.00            
ATOM   2766  C   GLY A 178      40.590   7.610   2.740  1.00  0.00            
ATOM   2767  O   GLY A 178      41.220   7.860   1.720  1.00  0.00            
ATOM   2768  N   MET A 179      39.310   7.220   2.710  1.00  0.00            
ATOM   2769  H   MET A 179      38.910   6.740   3.510  1.00  0.00            
ATOM   2770  CA  MET A 179      38.570   7.240   1.470  1.00  0.00            
ATOM   2771  HA  MET A 179      39.110   6.690   0.700  1.00  0.00            
ATOM   2772  CB  MET A 179      37.330   6.380   1.670  1.00  0.00            
ATOM   2773  HB1 MET A 179      36.740   6.390   0.750  1.00  0.00            
ATOM   2774  HB2 MET A 179      36.730   6.830   2.470  1.00  0.00            
ATOM   2775  CG  MET A 179      37.680   4.950   2.060  1.00  0.00            
ATOM   2776  HG1 MET A 179      37.850   5.020   3.130  1.00  0.00            
ATOM   2777  HG2 MET A 179      38.590   4.680   1.520  1.00  0.00            
ATOM   2778  SD  MET A 179      36.450   3.670   1.710  1.00  0.00            
ATOM   2779  CE  MET A 179      37.240   2.320   2.640  1.00  0.00            
ATOM   2780  HE1 MET A 179      37.300   2.780   3.630  1.00  0.00            
ATOM   2781  HE2 MET A 179      36.510   1.520   2.770  1.00  0.00            
ATOM   2782  HE3 MET A 179      38.230   1.990   2.340  1.00  0.00            
ATOM   2783  C   MET A 179      38.330   8.620   0.850  1.00  0.00            
ATOM   2784  O   MET A 179      37.810   8.760  -0.250  1.00  0.00            
ATOM   2785  N   ASP A 180      38.690   9.650   1.610  1.00  0.00            
ATOM   2786  H   ASP A 180      39.110   9.360   2.470  1.00  0.00            
ATOM   2787  CA  ASP A 180      38.600  11.060   1.280  1.00  0.00            
ATOM   2788  HA  ASP A 180      37.850  11.210   0.500  1.00  0.00            
ATOM   2789  CB  ASP A 180      38.200  11.870   2.510  1.00  0.00            
ATOM   2790  HB1 ASP A 180      38.960  11.670   3.270  1.00  0.00            
ATOM   2791  HB2 ASP A 180      37.270  11.370   2.780  1.00  0.00            
ATOM   2792  CG  ASP A 180      37.920  13.360   2.370  1.00  0.00            
ATOM   2793  OD1 ASP A 180      37.910  14.080   3.390  1.00  0.00            
ATOM   2794  OD2 ASP A 180      37.530  13.760   1.250  1.00  0.00            
ATOM   2795  C   ASP A 180      39.830  11.480   0.480  1.00  0.00            
ATOM   2796  O   ASP A 180      39.780  12.520  -0.170  1.00  0.00            
ATOM   2797  N   HIS A 181      40.910  10.710   0.560  1.00  0.00            
ATOM   2798  H   HIS A 181      40.780   9.910   1.160  1.00  0.00            
ATOM   2799  CA  HIS A 181      42.290  10.940   0.160  1.00  0.00            
ATOM   2800  HA  HIS A 181      42.900  10.320   0.820  1.00  0.00            
ATOM   2801  CB  HIS A 181      42.630  10.540  -1.270  1.00  0.00            
ATOM   2802  HB1 HIS A 181      42.270   9.530  -1.440  1.00  0.00            
ATOM   2803  HB2 HIS A 181      43.720  10.580  -1.380  1.00  0.00            
ATOM   2804  CG  HIS A 181      42.090  11.470  -2.320  1.00  0.00            
ATOM   2805  ND1 HIS A 181      42.420  12.800  -2.570  1.00  0.00            
ATOM   2806  CE1 HIS A 181      41.780  13.120  -3.700  1.00  0.00            
ATOM   2807  HE1 HIS A 181      41.800  14.040  -4.280  1.00  0.00            
ATOM   2808  NE2 HIS A 181      40.960  12.120  -4.050  1.00  0.00            
ATOM   2809  HE2 HIS A 181      40.410  12.060  -4.900  1.00  0.00            
ATOM   2810  CD2 HIS A 181      41.210  11.010  -3.270  1.00  0.00            
ATOM   2811  HD2 HIS A 181      40.910   9.990  -3.420  1.00  0.00            
ATOM   2812  C   HIS A 181      42.910  12.290   0.480  1.00  0.00            
ATOM   2813  O   HIS A 181      44.140  12.300   0.510  1.00  0.00            
ATOM   2814  N   SER A 182      42.170  13.330   0.890  1.00  0.00            
ATOM   2815  H   SER A 182      41.180  13.250   0.720  1.00  0.00            
ATOM   2816  CA  SER A 182      42.840  14.480   1.450  1.00  0.00            
ATOM   2817  HA  SER A 182      43.530  14.940   0.750  1.00  0.00            
ATOM   2818  CB  SER A 182      41.840  15.590   1.800  1.00  0.00            
ATOM   2819  HB1 SER A 182      41.040  15.260   2.460  1.00  0.00            
ATOM   2820  HB2 SER A 182      41.380  15.970   0.890  1.00  0.00            
ATOM   2821  OG  SER A 182      42.480  16.600   2.540  1.00  0.00            
ATOM   2822  HG  SER A 182      42.580  17.370   1.970  1.00  0.00            
ATOM   2823  C   SER A 182      43.630  14.090   2.690  1.00  0.00            
ATOM   2824  O   SER A 182      43.110  13.460   3.610  1.00  0.00            
ATOM   2825  N   LEU A 183      44.830  14.660   2.820  1.00  0.00            
ATOM   2826  H   LEU A 183      45.170  15.280   2.100  1.00  0.00            
ATOM   2827  CA  LEU A 183      45.830  14.350   3.820  1.00  0.00            
ATOM   2828  HA  LEU A 183      45.570  13.400   4.290  1.00  0.00            
ATOM   2829  CB  LEU A 183      47.220  14.230   3.190  1.00  0.00            
ATOM   2830  HB1 LEU A 183      47.900  14.030   4.010  1.00  0.00            
ATOM   2831  HB2 LEU A 183      47.580  15.220   2.890  1.00  0.00            
ATOM   2832  CG  LEU A 183      47.390  13.230   2.050  1.00  0.00            
ATOM   2833  HG  LEU A 183      46.780  13.610   1.230  1.00  0.00            
ATOM   2834  CD1 LEU A 183      48.840  13.200   1.580  1.00  0.00            
ATOM   2835 1HD1 LEU A 183      49.370  12.910   2.480  1.00  0.00            
ATOM   2836 2HD1 LEU A 183      49.000  12.490   0.760  1.00  0.00            
ATOM   2837 3HD1 LEU A 183      49.140  14.220   1.340  1.00  0.00            
ATOM   2838  CD2 LEU A 183      46.880  11.820   2.340  1.00  0.00            
ATOM   2839 1HD2 LEU A 183      47.020  11.320   1.380  1.00  0.00            
ATOM   2840 2HD2 LEU A 183      47.510  11.410   3.140  1.00  0.00            
ATOM   2841 3HD2 LEU A 183      45.830  11.710   2.590  1.00  0.00            
ATOM   2842  C   LEU A 183      45.730  15.400   4.910  1.00  0.00            
ATOM   2843  O   LEU A 183      46.000  16.580   4.720  1.00  0.00            
ATOM   2844  N   LYS A 184      45.270  14.990   6.100  1.00  0.00            
ATOM   2845  H   LYS A 184      44.940  14.040   6.210  1.00  0.00            
ATOM   2846  CA  LYS A 184      45.060  15.970   7.140  1.00  0.00            
ATOM   2847  HA  LYS A 184      45.140  16.960   6.690  1.00  0.00            
ATOM   2848  CB  LYS A 184      43.590  15.970   7.580  1.00  0.00            
ATOM   2849  HB1 LYS A 184      43.450  16.760   8.320  1.00  0.00            
ATOM   2850  HB2 LYS A 184      43.300  14.980   7.950  1.00  0.00            
ATOM   2851  CG  LYS A 184      42.690  16.310   6.400  1.00  0.00            
ATOM   2852  HG1 LYS A 184      42.710  15.470   5.700  1.00  0.00            
ATOM   2853  HG2 LYS A 184      43.050  17.210   5.910  1.00  0.00            
ATOM   2854  CD  LYS A 184      41.220  16.390   6.810  1.00  0.00            
ATOM   2855  HD1 LYS A 184      40.970  17.240   7.440  1.00  0.00            
ATOM   2856  HD2 LYS A 184      40.950  15.560   7.470  1.00  0.00            
ATOM   2857  CE  LYS A 184      40.280  16.390   5.610  1.00  0.00            
ATOM   2858  HE1 LYS A 184      39.250  16.270   5.930  1.00  0.00            
ATOM   2859  HE2 LYS A 184      40.550  15.570   4.950  1.00  0.00            
ATOM   2860  NZ  LYS A 184      40.330  17.610   4.790  1.00  0.00            
ATOM   2861  HZ1 LYS A 184      40.010  18.400   5.330  1.00  0.00            
ATOM   2862  HZ2 LYS A 184      41.290  17.790   4.520  1.00  0.00            
ATOM   2863  HZ3 LYS A 184      39.780  17.430   3.960  1.00  0.00            
ATOM   2864  C   LYS A 184      46.010  15.950   8.330  1.00  0.00            
ATOM   2865  O   LYS A 184      46.030  14.890   8.960  1.00  0.00            
ATOM   2866  N   LEU A 185      46.490  17.130   8.720  1.00  0.00            
ATOM   2867  H   LEU A 185      46.250  17.880   8.080  1.00  0.00            
ATOM   2868  CA  LEU A 185      47.350  17.490   9.830  1.00  0.00            
ATOM   2869  HA  LEU A 185      47.760  16.540  10.190  1.00  0.00            
ATOM   2870  CB  LEU A 185      48.490  18.360   9.310  1.00  0.00            
ATOM   2871  HB1 LEU A 185      47.940  19.290   9.130  1.00  0.00            
ATOM   2872  HB2 LEU A 185      48.840  17.850   8.410  1.00  0.00            
ATOM   2873  CG  LEU A 185      49.660  18.490  10.280  1.00  0.00            
ATOM   2874  HG  LEU A 185      49.850  17.530  10.760  1.00  0.00            
ATOM   2875  CD1 LEU A 185      50.860  18.850   9.410  1.00  0.00            
ATOM   2876 1HD1 LEU A 185      50.730  19.810   8.900  1.00  0.00            
ATOM   2877 2HD1 LEU A 185      51.710  18.930  10.090  1.00  0.00            
ATOM   2878 3HD1 LEU A 185      51.190  18.260   8.560  1.00  0.00            
ATOM   2879  CD2 LEU A 185      49.570  19.520  11.400  1.00  0.00            
ATOM   2880 1HD2 LEU A 185      48.600  19.570  11.900  1.00  0.00            
ATOM   2881 2HD2 LEU A 185      50.260  19.310  12.220  1.00  0.00            
ATOM   2882 3HD2 LEU A 185      49.750  20.530  11.050  1.00  0.00            
ATOM   2883  C   LEU A 185      46.550  18.070  10.980  1.00  0.00            
ATOM   2884  O   LEU A 185      45.770  18.990  10.760  1.00  0.00            
ATOM   2885  N   TRP A 186      46.780  17.550  12.190  1.00  0.00            
ATOM   2886  H   TRP A 186      47.390  16.740  12.170  1.00  0.00            
ATOM   2887  CA  TRP A 186      46.220  17.980  13.460  1.00  0.00            
ATOM   2888  HA  TRP A 186      45.720  18.940  13.370  1.00  0.00            
ATOM   2889  CB  TRP A 186      45.350  16.800  13.870  1.00  0.00            
ATOM   2890  HB1 TRP A 186      44.840  17.270  14.720  1.00  0.00            
ATOM   2891  HB2 TRP A 186      46.040  16.000  14.170  1.00  0.00            
ATOM   2892  CG  TRP A 186      44.300  16.280  12.940  1.00  0.00            
ATOM   2893  CD1 TRP A 186      44.260  15.050  12.390  1.00  0.00            
ATOM   2894  HD1 TRP A 186      45.100  14.380  12.490  1.00  0.00            
ATOM   2895  NE1 TRP A 186      43.140  14.980  11.590  1.00  0.00            
ATOM   2896  HE1 TRP A 186      42.960  14.160  11.030  1.00  0.00            
ATOM   2897  CE2 TRP A 186      42.300  16.060  11.770  1.00  0.00            
ATOM   2898  CZ2 TRP A 186      41.000  16.350  11.340  1.00  0.00            
ATOM   2899  HZ2 TRP A 186      40.440  15.690  10.700  1.00  0.00            
ATOM   2900  CH2 TRP A 186      40.430  17.580  11.680  1.00  0.00            
ATOM   2901  HH2 TRP A 186      39.420  17.810  11.350  1.00  0.00            
ATOM   2902  CZ3 TRP A 186      41.130  18.440  12.530  1.00  0.00            
ATOM   2903  HZ3 TRP A 186      40.670  19.370  12.820  1.00  0.00            
ATOM   2904  CE3 TRP A 186      42.420  18.140  12.980  1.00  0.00            
ATOM   2905  HE3 TRP A 186      42.920  18.790  13.680  1.00  0.00            
ATOM   2906  CD2 TRP A 186      43.010  16.910  12.660  1.00  0.00            
ATOM   2907  C   TRP A 186      47.360  18.240  14.440  1.00  0.00            
ATOM   2908  O   TRP A 186      47.990  17.360  15.010  1.00  0.00            
ATOM   2909  N   ARG A 187      47.580  19.480  14.870  1.00  0.00            
ATOM   2910  H   ARG A 187      47.070  20.220  14.420  1.00  0.00            
ATOM   2911  CA  ARG A 187      48.520  19.770  15.940  1.00  0.00            
ATOM   2912  HA  ARG A 187      49.370  19.080  15.910  1.00  0.00            
ATOM   2913  CB  ARG A 187      48.950  21.220  15.780  1.00  0.00            
ATOM   2914  HB1 ARG A 187      49.510  21.590  16.630  1.00  0.00            
ATOM   2915  HB2 ARG A 187      48.050  21.830  15.640  1.00  0.00            
ATOM   2916  CG  ARG A 187      49.770  21.420  14.510  1.00  0.00            
ATOM   2917  HG1 ARG A 187      49.230  21.200  13.590  1.00  0.00            
ATOM   2918  HG2 ARG A 187      50.550  20.650  14.560  1.00  0.00            
ATOM   2919  CD  ARG A 187      50.370  22.790  14.230  1.00  0.00            
ATOM   2920  HD1 ARG A 187      51.100  23.110  14.970  1.00  0.00            
ATOM   2921  HD2 ARG A 187      49.510  23.460  14.190  1.00  0.00            
ATOM   2922  NE  ARG A 187      51.030  22.940  12.930  1.00  0.00            
ATOM   2923  HE  ARG A 187      50.480  23.190  12.130  1.00  0.00            
ATOM   2924  CZ  ARG A 187      52.280  22.610  12.560  1.00  0.00            
ATOM   2925  NH1 ARG A 187      53.160  21.970  13.340  1.00  0.00            
ATOM   2926 1HH1 ARG A 187      52.990  21.860  14.330  1.00  0.00            
ATOM   2927 2HH1 ARG A 187      54.110  21.800  13.040  1.00  0.00            
ATOM   2928  NH2 ARG A 187      52.630  22.730  11.280  1.00  0.00            
ATOM   2929 1HH2 ARG A 187      51.990  23.080  10.580  1.00  0.00            
ATOM   2930 2HH2 ARG A 187      53.460  22.290  10.900  1.00  0.00            
ATOM   2931  C   ARG A 187      47.910  19.620  17.330  1.00  0.00            
ATOM   2932  O   ARG A 187      46.930  20.250  17.710  1.00  0.00            
ATOM   2933  N   ILE A 188      48.430  18.690  18.130  1.00  0.00            
ATOM   2934  H   ILE A 188      49.380  18.420  17.910  1.00  0.00            
ATOM   2935  CA  ILE A 188      47.860  18.140  19.340  1.00  0.00            
ATOM   2936  HA  ILE A 188      46.790  18.380  19.360  1.00  0.00            
ATOM   2937  CB  ILE A 188      47.890  16.620  19.380  1.00  0.00            
ATOM   2938  HB  ILE A 188      47.040  16.270  18.780  1.00  0.00            
ATOM   2939  CG2 ILE A 188      49.190  16.080  18.800  1.00  0.00            
ATOM   2940 1HG2 ILE A 188      50.070  16.510  19.280  1.00  0.00            
ATOM   2941 2HG2 ILE A 188      49.280  15.000  18.900  1.00  0.00            
ATOM   2942 3HG2 ILE A 188      49.210  16.290  17.730  1.00  0.00            
ATOM   2943  CG1 ILE A 188      47.410  15.890  20.640  1.00  0.00            
ATOM   2944 1HG1 ILE A 188      46.370  16.210  20.720  1.00  0.00            
ATOM   2945 2HG1 ILE A 188      48.020  16.180  21.490  1.00  0.00            
ATOM   2946  CD  ILE A 188      47.360  14.370  20.670  1.00  0.00            
ATOM   2947  HD1 ILE A 188      48.390  14.020  20.680  1.00  0.00            
ATOM   2948  HD2 ILE A 188      46.890  14.060  21.600  1.00  0.00            
ATOM   2949  HD3 ILE A 188      46.720  14.030  19.860  1.00  0.00            
ATOM   2950  C   ILE A 188      48.560  18.830  20.510  1.00  0.00            
ATOM   2951  O   ILE A 188      48.040  18.750  21.620  1.00  0.00            
ATOM   2952  N   ASN A 189      49.680  19.530  20.280  1.00  0.00            
ATOM   2953  H   ASN A 189      50.050  19.590  19.350  1.00  0.00            
ATOM   2954  CA  ASN A 189      50.270  20.420  21.260  1.00  0.00            
ATOM   2955  HA  ASN A 189      50.330  19.920  22.220  1.00  0.00            
ATOM   2956  CB  ASN A 189      51.730  20.590  20.860  1.00  0.00            
ATOM   2957  HB1 ASN A 189      52.150  19.600  20.670  1.00  0.00            
ATOM   2958  HB2 ASN A 189      52.290  20.940  21.730  1.00  0.00            
ATOM   2959  CG  ASN A 189      51.980  21.570  19.730  1.00  0.00            
ATOM   2960  OD1 ASN A 189      51.250  21.640  18.740  1.00  0.00            
ATOM   2961  ND2 ASN A 189      53.030  22.390  19.840  1.00  0.00            
ATOM   2962 1HD2 ASN A 189      53.660  22.140  20.590  1.00  0.00            
ATOM   2963 2HD2 ASN A 189      53.290  23.000  19.080  1.00  0.00            
ATOM   2964  C   ASN A 189      49.590  21.760  21.480  1.00  0.00            
ATOM   2965  O   ASN A 189      50.140  22.640  22.140  1.00  0.00            
ATOM   2966  N   SER A 190      48.420  22.020  20.890  1.00  0.00            
ATOM   2967  H   SER A 190      47.930  21.260  20.440  1.00  0.00            
ATOM   2968  CA  SER A 190      47.790  23.320  20.890  1.00  0.00            
ATOM   2969  HA  SER A 190      48.600  24.050  20.760  1.00  0.00            
ATOM   2970  CB  SER A 190      46.860  23.450  19.690  1.00  0.00            
ATOM   2971  HB1 SER A 190      46.360  24.420  19.770  1.00  0.00            
ATOM   2972  HB2 SER A 190      46.110  22.650  19.720  1.00  0.00            
ATOM   2973  OG  SER A 190      47.590  23.320  18.500  1.00  0.00            
ATOM   2974  HG  SER A 190      46.940  23.190  17.810  1.00  0.00            
ATOM   2975  C   SER A 190      47.130  23.710  22.210  1.00  0.00            
ATOM   2976  O   SER A 190      46.770  22.830  22.990  1.00  0.00            
ATOM   2977  N   LYS A 191      46.900  25.000  22.430  1.00  0.00            
ATOM   2978  H   LYS A 191      47.160  25.690  21.730  1.00  0.00            
ATOM   2979  CA  LYS A 191      46.570  25.580  23.720  1.00  0.00            
ATOM   2980  HA  LYS A 191      47.370  25.330  24.410  1.00  0.00            
ATOM   2981  CB  LYS A 191      46.310  27.060  23.470  1.00  0.00            
ATOM   2982  HB1 LYS A 191      45.300  27.060  23.080  1.00  0.00            
ATOM   2983  HB2 LYS A 191      47.010  27.560  22.790  1.00  0.00            
ATOM   2984  CG  LYS A 191      46.470  27.880  24.750  1.00  0.00            
ATOM   2985  HG1 LYS A 191      47.440  27.700  25.220  1.00  0.00            
ATOM   2986  HG2 LYS A 191      45.780  27.500  25.500  1.00  0.00            
ATOM   2987  CD  LYS A 191      46.120  29.360  24.620  1.00  0.00            
ATOM   2988  HD1 LYS A 191      46.290  29.870  25.570  1.00  0.00            
ATOM   2989  HD2 LYS A 191      45.100  29.410  24.260  1.00  0.00            
ATOM   2990  CE  LYS A 191      46.960  30.100  23.590  1.00  0.00            
ATOM   2991  HE1 LYS A 191      46.750  31.170  23.550  1.00  0.00            
ATOM   2992  HE2 LYS A 191      46.630  29.740  22.620  1.00  0.00            
ATOM   2993  NZ  LYS A 191      48.420  30.000  23.760  1.00  0.00            
ATOM   2994  HZ1 LYS A 191      48.580  30.200  24.740  1.00  0.00            
ATOM   2995  HZ2 LYS A 191      48.700  29.050  23.560  1.00  0.00            
ATOM   2996  HZ3 LYS A 191      49.020  30.630  23.250  1.00  0.00            
ATOM   2997  C   LYS A 191      45.360  24.950  24.410  1.00  0.00            
ATOM   2998  O   LYS A 191      45.510  24.520  25.550  1.00  0.00            
ATOM   2999  N   ARG A 192      44.200  24.840  23.760  1.00  0.00            
ATOM   3000  H   ARG A 192      44.150  25.320  22.870  1.00  0.00            
ATOM   3001  CA  ARG A 192      43.020  24.270  24.370  1.00  0.00            
ATOM   3002  HA  ARG A 192      42.950  24.650  25.390  1.00  0.00            
ATOM   3003  CB  ARG A 192      41.710  24.770  23.760  1.00  0.00            
ATOM   3004  HB1 ARG A 192      41.820  24.670  22.680  1.00  0.00            
ATOM   3005  HB2 ARG A 192      41.620  25.830  24.000  1.00  0.00            
ATOM   3006  CG  ARG A 192      40.420  24.110  24.240  1.00  0.00            
ATOM   3007  HG1 ARG A 192      40.480  23.060  23.960  1.00  0.00            
ATOM   3008  HG2 ARG A 192      39.620  24.540  23.640  1.00  0.00            
ATOM   3009  CD  ARG A 192      40.270  24.180  25.760  1.00  0.00            
ATOM   3010  HD1 ARG A 192      39.950  25.170  26.080  1.00  0.00            
ATOM   3011  HD2 ARG A 192      41.230  23.970  26.250  1.00  0.00            
ATOM   3012  NE  ARG A 192      39.290  23.180  26.180  1.00  0.00            
ATOM   3013  HE  ARG A 192      38.750  22.770  25.430  1.00  0.00            
ATOM   3014  CZ  ARG A 192      39.210  22.570  27.370  1.00  0.00            
ATOM   3015  NH1 ARG A 192      39.840  23.030  28.450  1.00  0.00            
ATOM   3016 1HH1 ARG A 192      40.340  23.910  28.450  1.00  0.00            
ATOM   3017 2HH1 ARG A 192      39.730  22.460  29.280  1.00  0.00            
ATOM   3018  NH2 ARG A 192      38.460  21.470  27.530  1.00  0.00            
ATOM   3019 1HH2 ARG A 192      37.940  21.150  26.730  1.00  0.00            
ATOM   3020 2HH2 ARG A 192      38.270  21.110  28.460  1.00  0.00            
ATOM   3021  C   ARG A 192      43.140  22.750  24.340  1.00  0.00            
ATOM   3022  O   ARG A 192      42.690  22.200  25.340  1.00  0.00            
ATOM   3023  N   MET A 193      43.710  22.010  23.390  1.00  0.00            
ATOM   3024  H   MET A 193      44.050  22.530  22.580  1.00  0.00            
ATOM   3025  CA  MET A 193      43.920  20.580  23.370  1.00  0.00            
ATOM   3026  HA  MET A 193      42.980  20.030  23.420  1.00  0.00            
ATOM   3027  CB  MET A 193      44.520  20.300  22.000  1.00  0.00            
ATOM   3028  HB1 MET A 193      45.570  20.580  21.970  1.00  0.00            
ATOM   3029  HB2 MET A 193      43.960  20.860  21.250  1.00  0.00            
ATOM   3030  CG  MET A 193      44.550  18.820  21.630  1.00  0.00            
ATOM   3031  HG1 MET A 193      45.380  18.320  22.140  1.00  0.00            
ATOM   3032  HG2 MET A 193      44.780  18.790  20.570  1.00  0.00            
ATOM   3033  SD  MET A 193      43.140  17.740  21.990  1.00  0.00            
ATOM   3034  CE  MET A 193      41.820  18.700  21.200  1.00  0.00            
ATOM   3035  HE1 MET A 193      40.900  18.120  21.230  1.00  0.00            
ATOM   3036  HE2 MET A 193      41.730  19.680  21.670  1.00  0.00            
ATOM   3037  HE3 MET A 193      42.090  18.830  20.150  1.00  0.00            
ATOM   3038  C   MET A 193      44.830  20.160  24.520  1.00  0.00            
ATOM   3039  O   MET A 193      44.460  19.220  25.220  1.00  0.00            
ATOM   3040  N   MET A 194      45.870  20.930  24.820  1.00  0.00            
ATOM   3041  H   MET A 194      46.080  21.740  24.250  1.00  0.00            
ATOM   3042  CA  MET A 194      46.620  20.780  26.050  1.00  0.00            
ATOM   3043  HA  MET A 194      46.890  19.730  26.070  1.00  0.00            
ATOM   3044  CB  MET A 194      47.870  21.660  25.990  1.00  0.00            
ATOM   3045  HB1 MET A 194      47.590  22.700  26.120  1.00  0.00            
ATOM   3046  HB2 MET A 194      48.470  21.570  25.080  1.00  0.00            
ATOM   3047  CG  MET A 194      48.740  21.330  27.200  1.00  0.00            
ATOM   3048  HG1 MET A 194      49.180  20.340  27.080  1.00  0.00            
ATOM   3049  HG2 MET A 194      48.110  21.100  28.060  1.00  0.00            
ATOM   3050  SD  MET A 194      49.960  22.580  27.650  1.00  0.00            
ATOM   3051  CE  MET A 194      50.800  22.950  26.090  1.00  0.00            
ATOM   3052  HE1 MET A 194      51.260  22.050  25.680  1.00  0.00            
ATOM   3053  HE2 MET A 194      50.080  23.330  25.370  1.00  0.00            
ATOM   3054  HE3 MET A 194      51.530  23.730  26.300  1.00  0.00            
ATOM   3055  C   MET A 194      45.750  20.950  27.290  1.00  0.00            
ATOM   3056  O   MET A 194      45.810  20.090  28.160  1.00  0.00            
ATOM   3057  N   ASN A 195      44.940  22.010  27.360  1.00  0.00            
ATOM   3058  H   ASN A 195      44.840  22.710  26.640  1.00  0.00            
ATOM   3059  CA  ASN A 195      44.200  22.140  28.590  1.00  0.00            
ATOM   3060  HA  ASN A 195      44.890  21.970  29.420  1.00  0.00            
ATOM   3061  CB  ASN A 195      43.510  23.500  28.610  1.00  0.00            
ATOM   3062  HB1 ASN A 195      42.650  23.470  29.270  1.00  0.00            
ATOM   3063  HB2 ASN A 195      43.180  23.810  27.610  1.00  0.00            
ATOM   3064  CG  ASN A 195      44.470  24.570  29.120  1.00  0.00            
ATOM   3065  OD1 ASN A 195      45.680  24.410  29.230  1.00  0.00            
ATOM   3066  ND2 ASN A 195      43.970  25.720  29.580  1.00  0.00            
ATOM   3067 1HD2 ASN A 195      42.960  25.750  29.630  1.00  0.00            
ATOM   3068 2HD2 ASN A 195      44.510  26.310  30.190  1.00  0.00            
ATOM   3069  C   ASN A 195      43.110  21.070  28.680  1.00  0.00            
ATOM   3070  O   ASN A 195      42.700  20.780  29.800  1.00  0.00            
ATOM   3071  N   ALA A 196      42.740  20.300  27.650  1.00  0.00            
ATOM   3072  H   ALA A 196      42.910  20.730  26.750  1.00  0.00            
ATOM   3073  CA  ALA A 196      41.850  19.160  27.670  1.00  0.00            
ATOM   3074  HA  ALA A 196      41.170  19.310  28.500  1.00  0.00            
ATOM   3075  CB  ALA A 196      41.060  19.150  26.370  1.00  0.00            
ATOM   3076  HB1 ALA A 196      41.670  18.620  25.640  1.00  0.00            
ATOM   3077  HB2 ALA A 196      40.130  18.590  26.490  1.00  0.00            
ATOM   3078  HB3 ALA A 196      40.850  20.180  26.070  1.00  0.00            
ATOM   3079  C   ALA A 196      42.650  17.880  27.900  1.00  0.00            
ATOM   3080  O   ALA A 196      42.060  16.960  28.480  1.00  0.00            
ATOM   3081  N   ILE A 197      43.880  17.710  27.440  1.00  0.00            
ATOM   3082  H   ILE A 197      44.220  18.300  26.690  1.00  0.00            
ATOM   3083  CA  ILE A 197      44.600  16.490  27.750  1.00  0.00            
ATOM   3084  HA  ILE A 197      44.040  15.560  27.600  1.00  0.00            
ATOM   3085  CB  ILE A 197      45.960  16.390  27.060  1.00  0.00            
ATOM   3086  HB  ILE A 197      46.470  17.350  27.160  1.00  0.00            
ATOM   3087  CG2 ILE A 197      46.900  15.390  27.720  1.00  0.00            
ATOM   3088 1HG2 ILE A 197      46.410  14.430  27.870  1.00  0.00            
ATOM   3089 2HG2 ILE A 197      47.820  15.270  27.150  1.00  0.00            
ATOM   3090 3HG2 ILE A 197      47.150  15.780  28.710  1.00  0.00            
ATOM   3091  CG1 ILE A 197      45.550  16.080  25.620  1.00  0.00            
ATOM   3092 1HG1 ILE A 197      44.670  16.650  25.350  1.00  0.00            
ATOM   3093 2HG1 ILE A 197      45.430  15.010  25.450  1.00  0.00            
ATOM   3094  CD  ILE A 197      46.450  16.620  24.510  1.00  0.00            
ATOM   3095  HD1 ILE A 197      46.770  17.630  24.770  1.00  0.00            
ATOM   3096  HD2 ILE A 197      47.360  16.020  24.440  1.00  0.00            
ATOM   3097  HD3 ILE A 197      45.910  16.560  23.570  1.00  0.00            
ATOM   3098  C   ILE A 197      44.840  16.550  29.250  1.00  0.00            
ATOM   3099  O   ILE A 197      44.740  15.550  29.960  1.00  0.00            
ATOM   3100  N   LYS A 198      44.940  17.740  29.850  1.00  0.00            
ATOM   3101  H   LYS A 198      45.280  18.510  29.290  1.00  0.00            
ATOM   3102  CA  LYS A 198      45.050  18.080  31.260  1.00  0.00            
ATOM   3103  HA  LYS A 198      45.840  17.440  31.650  1.00  0.00            
ATOM   3104  CB  LYS A 198      45.420  19.560  31.400  1.00  0.00            
ATOM   3105  HB1 LYS A 198      45.050  19.970  32.330  1.00  0.00            
ATOM   3106  HB2 LYS A 198      44.960  20.080  30.560  1.00  0.00            
ATOM   3107  CG  LYS A 198      46.930  19.770  31.330  1.00  0.00            
ATOM   3108  HG1 LYS A 198      47.320  19.240  30.460  1.00  0.00            
ATOM   3109  HG2 LYS A 198      47.370  19.300  32.210  1.00  0.00            
ATOM   3110  CD  LYS A 198      47.290  21.250  31.190  1.00  0.00            
ATOM   3111  HD1 LYS A 198      46.700  21.710  31.980  1.00  0.00            
ATOM   3112  HD2 LYS A 198      46.910  21.710  30.280  1.00  0.00            
ATOM   3113  CE  LYS A 198      48.770  21.630  31.290  1.00  0.00            
ATOM   3114  HE1 LYS A 198      48.800  22.710  31.460  1.00  0.00            
ATOM   3115  HE2 LYS A 198      49.220  21.310  30.360  1.00  0.00            
ATOM   3116  NZ  LYS A 198      49.380  20.840  32.370  1.00  0.00            
ATOM   3117  HZ1 LYS A 198      48.960  20.810  33.290  1.00  0.00            
ATOM   3118  HZ2 LYS A 198      49.560  19.900  32.040  1.00  0.00            
ATOM   3119  HZ3 LYS A 198      50.270  21.290  32.530  1.00  0.00            
ATOM   3120  C   LYS A 198      43.800  17.780  32.060  1.00  0.00            
ATOM   3121  O   LYS A 198      43.890  16.950  32.970  1.00  0.00            
ATOM   3122  N   GLU A 199      42.580  18.060  31.600  1.00  0.00            
ATOM   3123  H   GLU A 199      42.580  18.710  30.830  1.00  0.00            
ATOM   3124  CA  GLU A 199      41.300  17.660  32.140  1.00  0.00            
ATOM   3125  HA  GLU A 199      41.060  18.060  33.130  1.00  0.00            
ATOM   3126  CB  GLU A 199      40.180  18.240  31.270  1.00  0.00            
ATOM   3127  HB1 GLU A 199      39.230  17.780  31.530  1.00  0.00            
ATOM   3128  HB2 GLU A 199      40.370  18.050  30.220  1.00  0.00            
ATOM   3129  CG  GLU A 199      40.040  19.730  31.570  1.00  0.00            
ATOM   3130  HG1 GLU A 199      41.040  20.170  31.580  1.00  0.00            
ATOM   3131  HG2 GLU A 199      39.800  19.840  32.630  1.00  0.00            
ATOM   3132  CD  GLU A 199      39.100  20.490  30.650  1.00  0.00            
ATOM   3133  OE1 GLU A 199      38.350  19.920  29.830  1.00  0.00            
ATOM   3134  OE2 GLU A 199      39.030  21.740  30.730  1.00  0.00            
ATOM   3135  C   GLU A 199      41.170  16.140  32.210  1.00  0.00            
ATOM   3136  O   GLU A 199      40.590  15.600  33.150  1.00  0.00            
ATOM   3137  N   SER A 200      41.650  15.420  31.190  1.00  0.00            
ATOM   3138  H   SER A 200      42.210  15.930  30.520  1.00  0.00            
ATOM   3139  CA  SER A 200      41.480  14.010  30.920  1.00  0.00            
ATOM   3140  HA  SER A 200      40.420  13.880  31.110  1.00  0.00            
ATOM   3141  CB  SER A 200      41.910  13.570  29.520  1.00  0.00            
ATOM   3142  HB1 SER A 200      41.710  14.360  28.790  1.00  0.00            
ATOM   3143  HB2 SER A 200      41.420  12.680  29.120  1.00  0.00            
ATOM   3144  OG  SER A 200      43.290  13.340  29.390  1.00  0.00            
ATOM   3145  HG  SER A 200      43.750  14.180  29.350  1.00  0.00            
ATOM   3146  C   SER A 200      42.180  13.190  31.990  1.00  0.00            
ATOM   3147  O   SER A 200      41.670  12.190  32.490  1.00  0.00            
ATOM   3148  N   TYR A 201      43.300  13.730  32.480  1.00  0.00            
ATOM   3149  H   TYR A 201      43.560  14.640  32.120  1.00  0.00            
ATOM   3150  CA  TYR A 201      43.970  13.230  33.660  1.00  0.00            
ATOM   3151  HA  TYR A 201      44.030  12.140  33.640  1.00  0.00            
ATOM   3152  CB  TYR A 201      45.450  13.580  33.570  1.00  0.00            
ATOM   3153  HB1 TYR A 201      45.960  13.610  34.530  1.00  0.00            
ATOM   3154  HB2 TYR A 201      45.600  14.630  33.290  1.00  0.00            
ATOM   3155  CG  TYR A 201      46.420  12.670  32.840  1.00  0.00            
ATOM   3156  CD1 TYR A 201      46.680  11.410  33.390  1.00  0.00            
ATOM   3157  HD1 TYR A 201      46.190  11.130  34.310  1.00  0.00            
ATOM   3158  CE1 TYR A 201      47.530  10.590  32.650  1.00  0.00            
ATOM   3159  HE1 TYR A 201      47.820   9.650  33.110  1.00  0.00            
ATOM   3160  CZ  TYR A 201      47.910  10.950  31.340  1.00  0.00            
ATOM   3161  OH  TYR A 201      48.610  10.040  30.610  1.00  0.00            
ATOM   3162  HH  TYR A 201      49.190  10.390  29.930  1.00  0.00            
ATOM   3163  CE2 TYR A 201      47.640  12.220  30.800  1.00  0.00            
ATOM   3164  HE2 TYR A 201      47.840  12.520  29.780  1.00  0.00            
ATOM   3165  CD2 TYR A 201      46.850  13.080  31.570  1.00  0.00            
ATOM   3166  HD2 TYR A 201      46.640  14.050  31.150  1.00  0.00            
ATOM   3167  C   TYR A 201      43.340  13.610  35.000  1.00  0.00            
ATOM   3168  O   TYR A 201      43.730  13.030  36.010  1.00  0.00            
ATOM   3169  N   ASP A 202      42.430  14.580  35.130  1.00  0.00            
ATOM   3170  H   ASP A 202      42.130  15.000  34.260  1.00  0.00            
ATOM   3171  CA  ASP A 202      41.750  14.810  36.390  1.00  0.00            
ATOM   3172  HA  ASP A 202      42.470  14.580  37.180  1.00  0.00            
ATOM   3173  CB  ASP A 202      41.260  16.240  36.540  1.00  0.00            
ATOM   3174  HB1 ASP A 202      40.440  16.310  35.830  1.00  0.00            
ATOM   3175  HB2 ASP A 202      41.920  17.000  36.110  1.00  0.00            
ATOM   3176  CG  ASP A 202      40.720  16.610  37.910  1.00  0.00            
ATOM   3177  OD1 ASP A 202      39.630  17.220  37.900  1.00  0.00            
ATOM   3178  OD2 ASP A 202      41.360  16.280  38.940  1.00  0.00            
ATOM   3179  C   ASP A 202      40.600  13.840  36.610  1.00  0.00            
ATOM   3180  O   ASP A 202      40.140  13.680  37.740  1.00  0.00            
ATOM   3181  N   TYR A 203      40.080  13.150  35.590  1.00  0.00            
ATOM   3182  H   TYR A 203      40.590  13.360  34.740  1.00  0.00            
ATOM   3183  CA  TYR A 203      38.840  12.410  35.510  1.00  0.00            
ATOM   3184  HA  TYR A 203      38.080  12.970  36.070  1.00  0.00            
ATOM   3185  CB  TYR A 203      38.530  12.390  34.020  1.00  0.00            
ATOM   3186  HB1 TYR A 203      39.210  11.710  33.500  1.00  0.00            
ATOM   3187  HB2 TYR A 203      38.620  13.410  33.650  1.00  0.00            
ATOM   3188  CG  TYR A 203      37.210  11.760  33.620  1.00  0.00            
ATOM   3189  CD1 TYR A 203      36.170  12.630  33.280  1.00  0.00            
ATOM   3190  HD1 TYR A 203      36.360  13.690  33.260  1.00  0.00            
ATOM   3191  CE1 TYR A 203      34.930  12.090  32.920  1.00  0.00            
ATOM   3192  HE1 TYR A 203      34.150  12.780  32.640  1.00  0.00            
ATOM   3193  CZ  TYR A 203      34.740  10.700  32.820  1.00  0.00            
ATOM   3194  OH  TYR A 203      33.510  10.160  32.560  1.00  0.00            
ATOM   3195  HH  TYR A 203      32.810  10.810  32.530  1.00  0.00            
ATOM   3196  CE2 TYR A 203      35.800   9.830  33.140  1.00  0.00            
ATOM   3197  HE2 TYR A 203      35.640   8.760  33.140  1.00  0.00            
ATOM   3198  CD2 TYR A 203      37.050  10.380  33.450  1.00  0.00            
ATOM   3199  HD2 TYR A 203      37.890   9.730  33.620  1.00  0.00            
ATOM   3200  C   TYR A 203      38.830  11.050  36.180  1.00  0.00            
ATOM   3201  O   TYR A 203      39.880  10.420  36.270  1.00  0.00            
ATOM   3202  N   ASN A 204      37.630  10.710  36.660  1.00  0.00            
ATOM   3203  H   ASN A 204      36.860  11.340  36.490  1.00  0.00            
ATOM   3204  CA  ASN A 204      37.340   9.490  37.400  1.00  0.00            
ATOM   3205  HA  ASN A 204      38.250   9.220  37.940  1.00  0.00            
ATOM   3206  CB  ASN A 204      36.300   9.730  38.490  1.00  0.00            
ATOM   3207  HB1 ASN A 204      35.390  10.120  38.030  1.00  0.00            
ATOM   3208  HB2 ASN A 204      36.600  10.480  39.220  1.00  0.00            
ATOM   3209  CG  ASN A 204      35.840   8.460  39.190  1.00  0.00            
ATOM   3210  OD1 ASN A 204      36.350   7.360  38.970  1.00  0.00            
ATOM   3211  ND2 ASN A 204      34.750   8.550  39.960  1.00  0.00            
ATOM   3212 1HD2 ASN A 204      34.450   9.500  40.130  1.00  0.00            
ATOM   3213 2HD2 ASN A 204      34.280   7.770  40.390  1.00  0.00            
ATOM   3214  C   ASN A 204      36.960   8.380  36.430  1.00  0.00            
ATOM   3215  O   ASN A 204      35.860   8.450  35.900  1.00  0.00            
ATOM   3216  N   PRO A 205      37.790   7.340  36.280  1.00  0.00            
ATOM   3217  CD  PRO A 205      38.910   6.990  37.130  1.00  0.00            
ATOM   3218  HD1 PRO A 205      38.700   7.110  38.190  1.00  0.00            
ATOM   3219  HD2 PRO A 205      39.800   7.620  37.010  1.00  0.00            
ATOM   3220  CG  PRO A 205      39.250   5.540  36.790  1.00  0.00            
ATOM   3221  HG1 PRO A 205      38.680   4.970  37.520  1.00  0.00            
ATOM   3222  HG2 PRO A 205      40.320   5.360  36.870  1.00  0.00            
ATOM   3223  CB  PRO A 205      38.660   5.450  35.390  1.00  0.00            
ATOM   3224  HB1 PRO A 205      38.610   4.400  35.100  1.00  0.00            
ATOM   3225  HB2 PRO A 205      39.320   5.940  34.660  1.00  0.00            
ATOM   3226  CA  PRO A 205      37.340   6.210  35.500  1.00  0.00            
ATOM   3227  HA  PRO A 205      37.070   6.670  34.550  1.00  0.00            
ATOM   3228  C   PRO A 205      36.200   5.260  35.820  1.00  0.00            
ATOM   3229  O   PRO A 205      36.020   4.280  35.100  1.00  0.00            
ATOM   3230  N   ASN A 206      35.390   5.590  36.820  1.00  0.00            
ATOM   3231  H   ASN A 206      35.590   6.430  37.350  1.00  0.00            
ATOM   3232  CA  ASN A 206      34.240   4.810  37.230  1.00  0.00            
ATOM   3233  HA  ASN A 206      34.260   3.720  37.130  1.00  0.00            
ATOM   3234  CB  ASN A 206      33.920   5.010  38.710  1.00  0.00            
ATOM   3235  HB1 ASN A 206      33.070   4.390  38.990  1.00  0.00            
ATOM   3236  HB2 ASN A 206      33.720   6.080  38.830  1.00  0.00            
ATOM   3237  CG  ASN A 206      35.060   4.530  39.600  1.00  0.00            
ATOM   3238  OD1 ASN A 206      35.940   3.800  39.150  1.00  0.00            
ATOM   3239  ND2 ASN A 206      35.090   4.830  40.900  1.00  0.00            
ATOM   3240 1HD2 ASN A 206      34.310   5.330  41.310  1.00  0.00            
ATOM   3241 2HD2 ASN A 206      35.690   4.220  41.430  1.00  0.00            
ATOM   3242  C   ASN A 206      33.050   5.280  36.400  1.00  0.00            
ATOM   3243  O   ASN A 206      32.750   6.450  36.210  1.00  0.00            
ATOM   3244  N   LYS A 207      32.280   4.300  35.920  1.00  0.00            
ATOM   3245  H   LYS A 207      32.700   3.380  35.960  1.00  0.00            
ATOM   3246  CA  LYS A 207      31.050   4.500  35.180  1.00  0.00            
ATOM   3247  HA  LYS A 207      31.240   5.040  34.260  1.00  0.00            
ATOM   3248  CB  LYS A 207      30.410   3.160  34.820  1.00  0.00            
ATOM   3249  HB1 LYS A 207      29.920   2.710  35.680  1.00  0.00            
ATOM   3250  HB2 LYS A 207      31.260   2.540  34.560  1.00  0.00            
ATOM   3251  CG  LYS A 207      29.460   3.210  33.620  1.00  0.00            
ATOM   3252  HG1 LYS A 207      29.740   4.040  32.980  1.00  0.00            
ATOM   3253  HG2 LYS A 207      28.460   3.380  34.020  1.00  0.00            
ATOM   3254  CD  LYS A 207      29.570   1.860  32.920  1.00  0.00            
ATOM   3255  HD1 LYS A 207      30.600   1.640  32.660  1.00  0.00            
ATOM   3256  HD2 LYS A 207      28.900   1.980  32.070  1.00  0.00            
ATOM   3257  CE  LYS A 207      28.910   0.730  33.720  1.00  0.00            
ATOM   3258  HE1 LYS A 207      27.880   0.990  33.970  1.00  0.00            
ATOM   3259  HE2 LYS A 207      29.420   0.510  34.650  1.00  0.00            
ATOM   3260  NZ  LYS A 207      28.930  -0.510  32.930  1.00  0.00            
ATOM   3261  HZ1 LYS A 207      28.870  -1.380  33.430  1.00  0.00            
ATOM   3262  HZ2 LYS A 207      28.240  -0.490  32.200  1.00  0.00            
ATOM   3263  HZ3 LYS A 207      29.780  -0.470  32.390  1.00  0.00            
ATOM   3264  C   LYS A 207      29.960   5.420  35.720  1.00  0.00            
ATOM   3265  O   LYS A 207      29.070   5.800  34.960  1.00  0.00            
ATOM   3266  N   THR A 208      29.950   5.670  37.030  1.00  0.00            
ATOM   3267  H   THR A 208      30.610   5.170  37.600  1.00  0.00            
ATOM   3268  CA  THR A 208      28.980   6.520  37.680  1.00  0.00            
ATOM   3269  HA  THR A 208      28.010   6.300  37.230  1.00  0.00            
ATOM   3270  CB  THR A 208      28.750   6.170  39.150  1.00  0.00            
ATOM   3271  HB  THR A 208      28.040   6.920  39.510  1.00  0.00            
ATOM   3272  CG2 THR A 208      28.340   4.740  39.500  1.00  0.00            
ATOM   3273 1HG2 THR A 208      28.360   4.720  40.590  1.00  0.00            
ATOM   3274 2HG2 THR A 208      27.280   4.670  39.270  1.00  0.00            
ATOM   3275 3HG2 THR A 208      29.080   4.120  38.980  1.00  0.00            
ATOM   3276  OG1 THR A 208      29.960   6.270  39.850  1.00  0.00            
ATOM   3277  HG1 THR A 208      29.970   7.180  40.160  1.00  0.00            
ATOM   3278  C   THR A 208      29.330   8.000  37.530  1.00  0.00            
ATOM   3279  O   THR A 208      28.440   8.780  37.870  1.00  0.00            
ATOM   3280  N   ASN A 209      30.470   8.380  36.950  1.00  0.00            
ATOM   3281  H   ASN A 209      31.130   7.680  36.650  1.00  0.00            
ATOM   3282  CA  ASN A 209      30.870   9.750  36.690  1.00  0.00            
ATOM   3283  HA  ASN A 209      30.710  10.390  37.550  1.00  0.00            
ATOM   3284  CB  ASN A 209      32.360   9.640  36.380  1.00  0.00            
ATOM   3285  HB1 ASN A 209      32.500   9.200  35.390  1.00  0.00            
ATOM   3286  HB2 ASN A 209      32.880   9.000  37.090  1.00  0.00            
ATOM   3287  CG  ASN A 209      33.140  10.950  36.430  1.00  0.00            
ATOM   3288  OD1 ASN A 209      32.670  12.010  36.830  1.00  0.00            
ATOM   3289  ND2 ASN A 209      34.380  10.920  35.950  1.00  0.00            
ATOM   3290 1HD2 ASN A 209      34.750  10.050  35.600  1.00  0.00            
ATOM   3291 2HD2 ASN A 209      34.920  11.750  36.180  1.00  0.00            
ATOM   3292  C   ASN A 209      30.090  10.380  35.550  1.00  0.00            
ATOM   3293  O   ASN A 209      29.380   9.640  34.880  1.00  0.00            
ATOM   3294  N   ARG A 210      30.290  11.680  35.320  1.00  0.00            
ATOM   3295  H   ARG A 210      30.940  12.090  35.970  1.00  0.00            
ATOM   3296  CA  ARG A 210      29.770  12.580  34.310  1.00  0.00            
ATOM   3297  HA  ARG A 210      28.690  12.650  34.330  1.00  0.00            
ATOM   3298  CB  ARG A 210      30.150  14.000  34.700  1.00  0.00            
ATOM   3299  HB1 ARG A 210      29.600  14.260  35.610  1.00  0.00            
ATOM   3300  HB2 ARG A 210      29.800  14.550  33.820  1.00  0.00            
ATOM   3301  CG  ARG A 210      31.630  14.330  34.880  1.00  0.00            
ATOM   3302  HG1 ARG A 210      32.200  13.580  34.340  1.00  0.00            
ATOM   3303  HG2 ARG A 210      32.010  14.250  35.900  1.00  0.00            
ATOM   3304  CD  ARG A 210      32.080  15.680  34.320  1.00  0.00            
ATOM   3305  HD1 ARG A 210      33.090  15.870  34.690  1.00  0.00            
ATOM   3306  HD2 ARG A 210      31.380  16.470  34.610  1.00  0.00            
ATOM   3307  NE  ARG A 210      32.120  15.670  32.860  1.00  0.00            
ATOM   3308  HE  ARG A 210      32.000  14.810  32.350  1.00  0.00            
ATOM   3309  CZ  ARG A 210      32.340  16.730  32.070  1.00  0.00            
ATOM   3310  NH1 ARG A 210      32.570  17.980  32.490  1.00  0.00            
ATOM   3311 1HH1 ARG A 210      32.570  18.250  33.470  1.00  0.00            
ATOM   3312 2HH1 ARG A 210      32.830  18.680  31.820  1.00  0.00            
ATOM   3313  NH2 ARG A 210      32.340  16.510  30.750  1.00  0.00            
ATOM   3314 1HH2 ARG A 210      32.270  15.530  30.500  1.00  0.00            
ATOM   3315 2HH2 ARG A 210      32.460  17.290  30.120  1.00  0.00            
ATOM   3316  C   ARG A 210      30.180  12.190  32.890  1.00  0.00            
ATOM   3317  O   ARG A 210      31.150  11.440  32.770  1.00  0.00            
ATOM   3318  N   PRO A 211      29.640  12.610  31.740  1.00  0.00            
ATOM   3319  CD  PRO A 211      28.480  13.470  31.740  1.00  0.00            
ATOM   3320  HD1 PRO A 211      28.750  14.530  31.780  1.00  0.00            
ATOM   3321  HD2 PRO A 211      27.780  13.230  32.540  1.00  0.00            
ATOM   3322  CG  PRO A 211      27.900  13.290  30.340  1.00  0.00            
ATOM   3323  HG1 PRO A 211      27.400  14.210  30.040  1.00  0.00            
ATOM   3324  HG2 PRO A 211      27.330  12.370  30.190  1.00  0.00            
ATOM   3325  CB  PRO A 211      29.200  13.140  29.550  1.00  0.00            
ATOM   3326  HB1 PRO A 211      29.700  14.090  29.370  1.00  0.00            
ATOM   3327  HB2 PRO A 211      29.050  12.620  28.600  1.00  0.00            
ATOM   3328  CA  PRO A 211      30.160  12.320  30.420  1.00  0.00            
ATOM   3329  HA  PRO A 211      29.990  11.270  30.210  1.00  0.00            
ATOM   3330  C   PRO A 211      31.630  12.660  30.230  1.00  0.00            
ATOM   3331  O   PRO A 211      32.230  13.520  30.880  1.00  0.00            
ATOM   3332  N   PHE A 212      32.170  11.950  29.250  1.00  0.00            
ATOM   3333  H   PHE A 212      31.580  11.210  28.880  1.00  0.00            
ATOM   3334  CA  PHE A 212      33.520  12.150  28.770  1.00  0.00            
ATOM   3335  HA  PHE A 212      34.130  11.720  29.570  1.00  0.00            
ATOM   3336  CB  PHE A 212      33.720  11.300  27.510  1.00  0.00            
ATOM   3337  HB1 PHE A 212      34.750  11.300  27.150  1.00  0.00            
ATOM   3338  HB2 PHE A 212      33.140  11.780  26.730  1.00  0.00            
ATOM   3339  CG  PHE A 212      33.430   9.820  27.550  1.00  0.00            
ATOM   3340  CD1 PHE A 212      34.050   8.990  28.490  1.00  0.00            
ATOM   3341  HD1 PHE A 212      34.630   9.500  29.250  1.00  0.00            
ATOM   3342  CE1 PHE A 212      33.890   7.600  28.440  1.00  0.00            
ATOM   3343  HE1 PHE A 212      34.310   6.920  29.160  1.00  0.00            
ATOM   3344  CZ  PHE A 212      33.050   7.030  27.470  1.00  0.00            
ATOM   3345  HZ  PHE A 212      32.880   5.960  27.530  1.00  0.00            
ATOM   3346  CE2 PHE A 212      32.440   7.850  26.520  1.00  0.00            
ATOM   3347  HE2 PHE A 212      31.770   7.390  25.810  1.00  0.00            
ATOM   3348  CD2 PHE A 212      32.730   9.220  26.500  1.00  0.00            
ATOM   3349  HD2 PHE A 212      32.330   9.740  25.630  1.00  0.00            
ATOM   3350  C   PHE A 212      33.870  13.570  28.360  1.00  0.00            
ATOM   3351  O   PHE A 212      33.020  14.420  28.090  1.00  0.00            
ATOM   3352  N   ILE A 213      35.180  13.810  28.210  1.00  0.00            
ATOM   3353  H   ILE A 213      35.790  13.030  28.400  1.00  0.00            
ATOM   3354  CA  ILE A 213      35.690  15.120  27.840  1.00  0.00            
ATOM   3355  HA  ILE A 213      35.140  15.800  28.490  1.00  0.00            
ATOM   3356  CB  ILE A 213      37.180  15.220  28.120  1.00  0.00            
ATOM   3357  HB  ILE A 213      37.750  14.590  27.440  1.00  0.00            
ATOM   3358  CG2 ILE A 213      37.690  16.630  27.850  1.00  0.00            
ATOM   3359 1HG2 ILE A 213      38.760  16.750  28.030  1.00  0.00            
ATOM   3360 2HG2 ILE A 213      37.540  16.830  26.780  1.00  0.00            
ATOM   3361 3HG2 ILE A 213      37.110  17.400  28.350  1.00  0.00            
ATOM   3362  CG1 ILE A 213      37.580  14.830  29.540  1.00  0.00            
ATOM   3363 1HG1 ILE A 213      38.660  14.800  29.710  1.00  0.00            
ATOM   3364 2HG1 ILE A 213      37.490  13.740  29.610  1.00  0.00            
ATOM   3365  CD  ILE A 213      36.900  15.500  30.730  1.00  0.00            
ATOM   3366  HD1 ILE A 213      35.830  15.310  30.840  1.00  0.00            
ATOM   3367  HD2 ILE A 213      37.310  15.080  31.650  1.00  0.00            
ATOM   3368  HD3 ILE A 213      37.200  16.550  30.680  1.00  0.00            
ATOM   3369  C   ILE A 213      35.460  15.470  26.370  1.00  0.00            
ATOM   3370  O   ILE A 213      35.010  16.590  26.130  1.00  0.00            
ATOM   3371  N   SER A 214      35.730  14.610  25.390  1.00  0.00            
ATOM   3372  H   SER A 214      36.060  13.690  25.630  1.00  0.00            
ATOM   3373  CA  SER A 214      35.130  14.700  24.080  1.00  0.00            
ATOM   3374  HA  SER A 214      35.600  13.930  23.470  1.00  0.00            
ATOM   3375  CB  SER A 214      33.660  14.300  24.180  1.00  0.00            
ATOM   3376  HB1 SER A 214      33.100  14.430  23.250  1.00  0.00            
ATOM   3377  HB2 SER A 214      33.270  14.840  25.040  1.00  0.00            
ATOM   3378  OG  SER A 214      33.610  12.930  24.510  1.00  0.00            
ATOM   3379  HG  SER A 214      32.710  12.830  24.840  1.00  0.00            
ATOM   3380  C   SER A 214      35.370  15.960  23.260  1.00  0.00            
ATOM   3381  O   SER A 214      34.590  16.340  22.390  1.00  0.00            
ATOM   3382  N   GLN A 215      36.440  16.700  23.560  1.00  0.00            
ATOM   3383  H   GLN A 215      37.090  16.340  24.240  1.00  0.00            
ATOM   3384  CA  GLN A 215      36.700  18.060  23.140  1.00  0.00            
ATOM   3385  HA  GLN A 215      35.910  18.690  23.540  1.00  0.00            
ATOM   3386  CB  GLN A 215      38.130  18.380  23.570  1.00  0.00            
ATOM   3387  HB1 GLN A 215      38.800  17.560  23.290  1.00  0.00            
ATOM   3388  HB2 GLN A 215      38.080  18.520  24.650  1.00  0.00            
ATOM   3389  CG  GLN A 215      38.780  19.650  23.030  1.00  0.00            
ATOM   3390  HG1 GLN A 215      38.800  19.480  21.950  1.00  0.00            
ATOM   3391  HG2 GLN A 215      39.800  19.730  23.410  1.00  0.00            
ATOM   3392  CD  GLN A 215      37.980  20.870  23.440  1.00  0.00            
ATOM   3393  OE1 GLN A 215      37.700  21.100  24.610  1.00  0.00            
ATOM   3394  NE2 GLN A 215      37.610  21.750  22.500  1.00  0.00            
ATOM   3395 1HE2 GLN A 215      37.660  21.480  21.530  1.00  0.00            
ATOM   3396 2HE2 GLN A 215      37.230  22.660  22.750  1.00  0.00            
ATOM   3397  C   GLN A 215      36.650  18.080  21.620  1.00  0.00            
ATOM   3398  O   GLN A 215      37.410  17.320  21.030  1.00  0.00            
ATOM   3399  N   LYS A 216      35.800  18.950  21.050  1.00  0.00            
ATOM   3400  H   LYS A 216      35.100  19.420  21.600  1.00  0.00            
ATOM   3401  CA  LYS A 216      35.680  18.990  19.610  1.00  0.00            
ATOM   3402  HA  LYS A 216      35.800  17.970  19.260  1.00  0.00            
ATOM   3403  CB  LYS A 216      34.290  19.480  19.240  1.00  0.00            
ATOM   3404  HB1 LYS A 216      34.350  20.550  19.440  1.00  0.00            
ATOM   3405  HB2 LYS A 216      33.600  18.940  19.900  1.00  0.00            
ATOM   3406  CG  LYS A 216      33.910  19.390  17.760  1.00  0.00            
ATOM   3407  HG1 LYS A 216      34.580  20.000  17.160  1.00  0.00            
ATOM   3408  HG2 LYS A 216      32.920  19.800  17.560  1.00  0.00            
ATOM   3409  CD  LYS A 216      33.990  17.970  17.210  1.00  0.00            
ATOM   3410  HD1 LYS A 216      33.610  17.210  17.890  1.00  0.00            
ATOM   3411  HD2 LYS A 216      35.050  17.780  17.030  1.00  0.00            
ATOM   3412  CE  LYS A 216      33.190  17.870  15.910  1.00  0.00            
ATOM   3413  HE1 LYS A 216      33.490  16.900  15.530  1.00  0.00            
ATOM   3414  HE2 LYS A 216      33.550  18.690  15.280  1.00  0.00            
ATOM   3415  NZ  LYS A 216      31.730  17.890  16.060  1.00  0.00            
ATOM   3416  HZ1 LYS A 216      31.450  18.630  16.680  1.00  0.00            
ATOM   3417  HZ2 LYS A 216      31.280  18.040  15.170  1.00  0.00            
ATOM   3418  HZ3 LYS A 216      31.290  17.110  16.540  1.00  0.00            
ATOM   3419  C   LYS A 216      36.820  19.860  19.080  1.00  0.00            
ATOM   3420  O   LYS A 216      37.180  20.910  19.600  1.00  0.00            
ATOM   3421  N   ILE A 217      37.280  19.480  17.890  1.00  0.00            
ATOM   3422  H   ILE A 217      37.110  18.540  17.560  1.00  0.00            
ATOM   3423  CA  ILE A 217      38.110  20.300  17.030  1.00  0.00            
ATOM   3424  HA  ILE A 217      37.920  21.350  17.260  1.00  0.00            
ATOM   3425  CB  ILE A 217      39.610  20.030  17.070  1.00  0.00            
ATOM   3426  HB  ILE A 217      39.690  18.950  17.230  1.00  0.00            
ATOM   3427  CG2 ILE A 217      40.470  20.450  15.890  1.00  0.00            
ATOM   3428 1HG2 ILE A 217      40.090  21.350  15.420  1.00  0.00            
ATOM   3429 2HG2 ILE A 217      41.540  20.540  16.100  1.00  0.00            
ATOM   3430 3HG2 ILE A 217      40.220  19.740  15.090  1.00  0.00            
ATOM   3431  CG1 ILE A 217      40.170  20.720  18.310  1.00  0.00            
ATOM   3432 1HG1 ILE A 217      41.240  20.630  18.500  1.00  0.00            
ATOM   3433 2HG1 ILE A 217      39.820  20.090  19.130  1.00  0.00            
ATOM   3434  CD  ILE A 217      40.010  22.230  18.430  1.00  0.00            
ATOM   3435  HD1 ILE A 217      40.420  22.730  17.550  1.00  0.00            
ATOM   3436  HD2 ILE A 217      38.960  22.490  18.510  1.00  0.00            
ATOM   3437  HD3 ILE A 217      40.510  22.620  19.320  1.00  0.00            
ATOM   3438  C   ILE A 217      37.580  20.150  15.600  1.00  0.00            
ATOM   3439  O   ILE A 217      37.370  19.000  15.220  1.00  0.00            
ATOM   3440  N   HIS A 218      37.400  21.250  14.880  1.00  0.00            
ATOM   3441  H   HIS A 218      37.750  22.130  15.240  1.00  0.00            
ATOM   3442  CA  HIS A 218      36.800  21.470  13.570  1.00  0.00            
ATOM   3443  HA  HIS A 218      36.140  20.630  13.360  1.00  0.00            
ATOM   3444  CB  HIS A 218      35.870  22.660  13.790  1.00  0.00            
ATOM   3445  HB1 HIS A 218      35.450  22.750  12.790  1.00  0.00            
ATOM   3446  HB2 HIS A 218      36.420  23.570  14.070  1.00  0.00            
ATOM   3447  CG  HIS A 218      34.730  22.380  14.720  1.00  0.00            
ATOM   3448  ND1 HIS A 218      33.500  21.790  14.440  1.00  0.00            
ATOM   3449  CE1 HIS A 218      32.750  21.860  15.540  1.00  0.00            
ATOM   3450  HE1 HIS A 218      31.740  21.470  15.560  1.00  0.00            
ATOM   3451  NE2 HIS A 218      33.460  22.420  16.530  1.00  0.00            
ATOM   3452  HE2 HIS A 218      33.140  22.490  17.490  1.00  0.00            
ATOM   3453  CD2 HIS A 218      34.710  22.740  16.050  1.00  0.00            
ATOM   3454  HD2 HIS A 218      35.550  23.220  16.520  1.00  0.00            
ATOM   3455  C   HIS A 218      37.710  21.640  12.360  1.00  0.00            
ATOM   3456  O   HIS A 218      37.260  21.470  11.230  1.00  0.00            
ATOM   3457  N   PHE A 219      38.990  21.990  12.540  1.00  0.00            
ATOM   3458  H   PHE A 219      39.290  22.040  13.500  1.00  0.00            
ATOM   3459  CA  PHE A 219      39.890  22.380  11.480  1.00  0.00            
ATOM   3460  HA  PHE A 219      39.320  22.180  10.570  1.00  0.00            
ATOM   3461  CB  PHE A 219      40.040  23.890  11.420  1.00  0.00            
ATOM   3462  HB1 PHE A 219      40.680  24.090  10.560  1.00  0.00            
ATOM   3463  HB2 PHE A 219      40.620  24.150  12.300  1.00  0.00            
ATOM   3464  CG  PHE A 219      38.780  24.710  11.250  1.00  0.00            
ATOM   3465  CD1 PHE A 219      38.350  25.660  12.190  1.00  0.00            
ATOM   3466  HD1 PHE A 219      38.900  25.760  13.110  1.00  0.00            
ATOM   3467  CE1 PHE A 219      37.240  26.500  12.040  1.00  0.00            
ATOM   3468  HE1 PHE A 219      36.870  27.180  12.780  1.00  0.00            
ATOM   3469  CZ  PHE A 219      36.550  26.340  10.830  1.00  0.00            
ATOM   3470  HZ  PHE A 219      35.840  27.120  10.580  1.00  0.00            
ATOM   3471  CE2 PHE A 219      36.850  25.320   9.920  1.00  0.00            
ATOM   3472  HE2 PHE A 219      36.240  25.060   9.070  1.00  0.00            
ATOM   3473  CD2 PHE A 219      37.980  24.520  10.120  1.00  0.00            
ATOM   3474  HD2 PHE A 219      38.260  23.700   9.480  1.00  0.00            
ATOM   3475  C   PHE A 219      41.250  21.700  11.540  1.00  0.00            
ATOM   3476  O   PHE A 219      41.900  21.800  12.580  1.00  0.00            
ATOM   3477  N   PRO A 220      41.710  21.160  10.410  1.00  0.00            
ATOM   3478  CD  PRO A 220      40.950  20.670   9.280  1.00  0.00            
ATOM   3479  HD1 PRO A 220      40.830  21.460   8.550  1.00  0.00            
ATOM   3480  HD2 PRO A 220      40.010  20.160   9.530  1.00  0.00            
ATOM   3481  CG  PRO A 220      41.870  19.590   8.720  1.00  0.00            
ATOM   3482  HG1 PRO A 220      41.590  19.380   7.680  1.00  0.00            
ATOM   3483  HG2 PRO A 220      41.770  18.720   9.360  1.00  0.00            
ATOM   3484  CB  PRO A 220      43.270  20.150   8.900  1.00  0.00            
ATOM   3485  HB1 PRO A 220      43.440  20.910   8.140  1.00  0.00            
ATOM   3486  HB2 PRO A 220      43.960  19.300   8.910  1.00  0.00            
ATOM   3487  CA  PRO A 220      43.110  20.840  10.250  1.00  0.00            
ATOM   3488  HA  PRO A 220      43.570  20.190  10.990  1.00  0.00            
ATOM   3489  C   PRO A 220      44.040  22.050  10.310  1.00  0.00            
ATOM   3490  O   PRO A 220      43.620  23.140   9.940  1.00  0.00            
ATOM   3491  N   ASP A 221      45.250  21.860  10.840  1.00  0.00            
ATOM   3492  H   ASP A 221      45.470  20.930  11.160  1.00  0.00            
ATOM   3493  CA  ASP A 221      46.330  22.830  10.750  1.00  0.00            
ATOM   3494  HA  ASP A 221      45.990  23.830  11.020  1.00  0.00            
ATOM   3495  CB  ASP A 221      47.400  22.420  11.760  1.00  0.00            
ATOM   3496  HB1 ASP A 221      48.200  23.150  11.750  1.00  0.00            
ATOM   3497  HB2 ASP A 221      47.770  21.420  11.510  1.00  0.00            
ATOM   3498  CG  ASP A 221      46.800  22.380  13.160  1.00  0.00            
ATOM   3499  OD1 ASP A 221      46.790  23.420  13.840  1.00  0.00            
ATOM   3500  OD2 ASP A 221      46.090  21.430  13.550  1.00  0.00            
ATOM   3501  C   ASP A 221      47.010  23.020   9.400  1.00  0.00            
ATOM   3502  O   ASP A 221      47.660  24.010   9.080  1.00  0.00            
ATOM   3503  N   PHE A 222      46.840  21.980   8.580  1.00  0.00            
ATOM   3504  H   PHE A 222      46.350  21.190   8.970  1.00  0.00            
ATOM   3505  CA  PHE A 222      47.160  21.880   7.170  1.00  0.00            
ATOM   3506  HA  PHE A 222      46.730  22.800   6.760  1.00  0.00            
ATOM   3507  CB  PHE A 222      48.660  21.720   6.980  1.00  0.00            
ATOM   3508  HB1 PHE A 222      48.970  20.840   7.550  1.00  0.00            
ATOM   3509  HB2 PHE A 222      49.150  22.600   7.380  1.00  0.00            
ATOM   3510  CG  PHE A 222      49.030  21.600   5.520  1.00  0.00            
ATOM   3511  CD1 PHE A 222      49.420  22.760   4.840  1.00  0.00            
ATOM   3512  HD1 PHE A 222      49.370  23.680   5.400  1.00  0.00            
ATOM   3513  CE1 PHE A 222      49.890  22.690   3.520  1.00  0.00            
ATOM   3514  HE1 PHE A 222      50.300  23.550   3.000  1.00  0.00            
ATOM   3515  CZ  PHE A 222      49.840  21.450   2.890  1.00  0.00            
ATOM   3516  HZ  PHE A 222      50.140  21.410   1.850  1.00  0.00            
ATOM   3517  CE2 PHE A 222      49.320  20.300   3.510  1.00  0.00            
ATOM   3518  HE2 PHE A 222      49.290  19.390   2.930  1.00  0.00            
ATOM   3519  CD2 PHE A 222      48.880  20.380   4.840  1.00  0.00            
ATOM   3520  HD2 PHE A 222      48.480  19.540   5.380  1.00  0.00            
ATOM   3521  C   PHE A 222      46.410  20.710   6.550  1.00  0.00            
ATOM   3522  O   PHE A 222      46.410  19.600   7.070  1.00  0.00            
ATOM   3523  N   SER A 223      45.650  20.930   5.470  1.00  0.00            
ATOM   3524  H   SER A 223      45.750  21.890   5.180  1.00  0.00            
ATOM   3525  CA  SER A 223      44.900  19.970   4.690  1.00  0.00            
ATOM   3526  HA  SER A 223      45.090  19.000   5.160  1.00  0.00            
ATOM   3527  CB  SER A 223      43.420  20.220   4.910  1.00  0.00            
ATOM   3528  HB1 SER A 223      43.250  21.180   4.420  1.00  0.00            
ATOM   3529  HB2 SER A 223      43.300  20.380   5.990  1.00  0.00            
ATOM   3530  OG  SER A 223      42.600  19.170   4.460  1.00  0.00            
ATOM   3531  HG  SER A 223      42.720  19.130   3.510  1.00  0.00            
ATOM   3532  C   SER A 223      45.340  20.090   3.240  1.00  0.00            
ATOM   3533  O   SER A 223      45.440  21.220   2.770  1.00  0.00            
ATOM   3534  N   THR A 224      45.710  18.940   2.650  1.00  0.00            
ATOM   3535  H   THR A 224      45.720  18.070   3.150  1.00  0.00            
ATOM   3536  CA  THR A 224      45.890  18.870   1.210  1.00  0.00            
ATOM   3537  HA  THR A 224      45.500  19.740   0.690  1.00  0.00            
ATOM   3538  CB  THR A 224      47.370  18.840   0.830  1.00  0.00            
ATOM   3539  HB  THR A 224      47.750  19.810   1.170  1.00  0.00            
ATOM   3540  CG2 THR A 224      48.170  17.650   1.350  1.00  0.00            
ATOM   3541 1HG2 THR A 224      48.090  17.500   2.420  1.00  0.00            
ATOM   3542 2HG2 THR A 224      47.880  16.740   0.820  1.00  0.00            
ATOM   3543 3HG2 THR A 224      49.220  17.840   1.150  1.00  0.00            
ATOM   3544  OG1 THR A 224      47.460  18.930  -0.570  1.00  0.00            
ATOM   3545  HG1 THR A 224      47.410  19.850  -0.830  1.00  0.00            
ATOM   3546  C   THR A 224      45.180  17.740   0.480  1.00  0.00            
ATOM   3547  O   THR A 224      45.020  16.600   0.910  1.00  0.00            
ATOM   3548  N   ARG A 225      44.830  17.900  -0.800  1.00  0.00            
ATOM   3549  H   ARG A 225      45.040  18.760  -1.280  1.00  0.00            
ATOM   3550  CA  ARG A 225      44.090  16.910  -1.560  1.00  0.00            
ATOM   3551  HA  ARG A 225      44.190  15.900  -1.160  1.00  0.00            
ATOM   3552  CB  ARG A 225      42.640  17.360  -1.450  1.00  0.00            
ATOM   3553  HB1 ARG A 225      42.480  18.180  -2.150  1.00  0.00            
ATOM   3554  HB2 ARG A 225      42.340  17.770  -0.490  1.00  0.00            
ATOM   3555  CG  ARG A 225      41.660  16.210  -1.690  1.00  0.00            
ATOM   3556  HG1 ARG A 225      42.030  15.410  -1.050  1.00  0.00            
ATOM   3557  HG2 ARG A 225      41.820  15.960  -2.740  1.00  0.00            
ATOM   3558  CD  ARG A 225      40.190  16.460  -1.400  1.00  0.00            
ATOM   3559  HD1 ARG A 225      39.830  17.200  -2.100  1.00  0.00            
ATOM   3560  HD2 ARG A 225      40.100  16.830  -0.380  1.00  0.00            
ATOM   3561  NE  ARG A 225      39.360  15.250  -1.460  1.00  0.00            
ATOM   3562  HE  ARG A 225      39.150  14.740  -0.610  1.00  0.00            
ATOM   3563  CZ  ARG A 225      39.060  14.680  -2.630  1.00  0.00            
ATOM   3564  NH1 ARG A 225      39.060  15.320  -3.810  1.00  0.00            
ATOM   3565 1HH1 ARG A 225      39.230  16.320  -3.780  1.00  0.00            
ATOM   3566 2HH1 ARG A 225      38.540  14.940  -4.590  1.00  0.00            
ATOM   3567  NH2 ARG A 225      38.640  13.410  -2.540  1.00  0.00            
ATOM   3568 1HH2 ARG A 225      38.890  13.020  -1.640  1.00  0.00            
ATOM   3569 2HH2 ARG A 225      38.280  12.910  -3.340  1.00  0.00            
ATOM   3570  C   ARG A 225      44.600  16.880  -3.000  1.00  0.00            
ATOM   3571  O   ARG A 225      43.850  16.580  -3.920  1.00  0.00            
ATOM   3572  N   ASP A 226      45.840  17.320  -3.190  1.00  0.00            
ATOM   3573  H   ASP A 226      46.350  17.690  -2.400  1.00  0.00            
ATOM   3574  CA  ASP A 226      46.530  17.330  -4.470  1.00  0.00            
ATOM   3575  HA  ASP A 226      45.810  17.460  -5.270  1.00  0.00            
ATOM   3576  CB  ASP A 226      47.470  18.530  -4.600  1.00  0.00            
ATOM   3577  HB1 ASP A 226      48.020  18.410  -5.540  1.00  0.00            
ATOM   3578  HB2 ASP A 226      48.260  18.350  -3.860  1.00  0.00            
ATOM   3579  CG  ASP A 226      46.950  19.960  -4.530  1.00  0.00            
ATOM   3580  OD1 ASP A 226      47.800  20.850  -4.730  1.00  0.00            
ATOM   3581  OD2 ASP A 226      45.710  20.160  -4.540  1.00  0.00            
ATOM   3582  C   ASP A 226      47.310  16.060  -4.790  1.00  0.00            
ATOM   3583  O   ASP A 226      47.550  15.780  -5.960  1.00  0.00            
ATOM   3584  N   ILE A 227      47.720  15.330  -3.750  1.00  0.00            
ATOM   3585  H   ILE A 227      47.510  15.690  -2.840  1.00  0.00            
ATOM   3586  CA  ILE A 227      48.700  14.270  -3.900  1.00  0.00            
ATOM   3587  HA  ILE A 227      49.490  14.590  -4.580  1.00  0.00            
ATOM   3588  CB  ILE A 227      49.280  13.930  -2.530  1.00  0.00            
ATOM   3589  HB  ILE A 227      48.460  13.510  -1.960  1.00  0.00            
ATOM   3590  CG2 ILE A 227      50.520  13.040  -2.490  1.00  0.00            
ATOM   3591 1HG2 ILE A 227      51.440  13.560  -2.750  1.00  0.00            
ATOM   3592 2HG2 ILE A 227      50.610  12.590  -1.500  1.00  0.00            
ATOM   3593 3HG2 ILE A 227      50.280  12.180  -3.120  1.00  0.00            
ATOM   3594  CG1 ILE A 227      49.620  15.050  -1.560  1.00  0.00            
ATOM   3595 1HG1 ILE A 227      49.970  14.610  -0.630  1.00  0.00            
ATOM   3596 2HG1 ILE A 227      48.730  15.610  -1.280  1.00  0.00            
ATOM   3597  CD  ILE A 227      50.680  16.090  -1.920  1.00  0.00            
ATOM   3598  HD1 ILE A 227      50.450  16.580  -2.870  1.00  0.00            
ATOM   3599  HD2 ILE A 227      50.710  16.810  -1.100  1.00  0.00            
ATOM   3600  HD3 ILE A 227      51.660  15.630  -2.050  1.00  0.00            
ATOM   3601  C   ILE A 227      48.130  13.040  -4.590  1.00  0.00            
ATOM   3602  O   ILE A 227      48.910  12.400  -5.290  1.00  0.00            
ATOM   3603  N   HIS A 228      46.860  12.670  -4.410  1.00  0.00            
ATOM   3604  H   HIS A 228      46.300  13.220  -3.770  1.00  0.00            
ATOM   3605  CA  HIS A 228      46.190  11.450  -4.800  1.00  0.00            
ATOM   3606  HA  HIS A 228      46.760  10.920  -5.550  1.00  0.00            
ATOM   3607  CB  HIS A 228      46.030  10.570  -3.560  1.00  0.00            
ATOM   3608  HB1 HIS A 228      45.570   9.620  -3.820  1.00  0.00            
ATOM   3609  HB2 HIS A 228      45.290  11.000  -2.880  1.00  0.00            
ATOM   3610  CG  HIS A 228      47.290  10.210  -2.820  1.00  0.00            
ATOM   3611  ND1 HIS A 228      48.180   9.230  -3.270  1.00  0.00            
ATOM   3612  CE1 HIS A 228      49.210   9.310  -2.430  1.00  0.00            
ATOM   3613  HE1 HIS A 228      50.140   8.770  -2.570  1.00  0.00            
ATOM   3614  NE2 HIS A 228      48.980  10.190  -1.450  1.00  0.00            
ATOM   3615  HE2 HIS A 228      49.680  10.430  -0.760  1.00  0.00            
ATOM   3616  CD2 HIS A 228      47.750  10.780  -1.660  1.00  0.00            
ATOM   3617  HD2 HIS A 228      47.250  11.570  -1.130  1.00  0.00            
ATOM   3618  C   HIS A 228      44.830  11.760  -5.420  1.00  0.00            
ATOM   3619  O   HIS A 228      44.430  12.890  -5.680  1.00  0.00            
ATOM   3620  N   ARG A 229      44.180  10.710  -5.920  1.00  0.00            
ATOM   3621  H   ARG A 229      44.540   9.800  -5.670  1.00  0.00            
ATOM   3622  CA  ARG A 229      42.870  10.690  -6.550  1.00  0.00            
ATOM   3623  HA  ARG A 229      42.310  11.620  -6.430  1.00  0.00            
ATOM   3624  CB  ARG A 229      43.050  10.710  -8.070  1.00  0.00            
ATOM   3625  HB1 ARG A 229      43.600  11.650  -8.210  1.00  0.00            
ATOM   3626  HB2 ARG A 229      42.080  10.800  -8.570  1.00  0.00            
ATOM   3627  CG  ARG A 229      43.930   9.580  -8.590  1.00  0.00            
ATOM   3628  HG1 ARG A 229      43.470   8.640  -8.260  1.00  0.00            
ATOM   3629  HG2 ARG A 229      44.970   9.630  -8.270  1.00  0.00            
ATOM   3630  CD  ARG A 229      44.010   9.600 -10.120  1.00  0.00            
ATOM   3631  HD1 ARG A 229      44.650  10.440 -10.400  1.00  0.00            
ATOM   3632  HD2 ARG A 229      43.020   9.710 -10.560  1.00  0.00            
ATOM   3633  NE  ARG A 229      44.620   8.360 -10.590  1.00  0.00            
ATOM   3634  HE  ARG A 229      45.280   7.960  -9.930  1.00  0.00            
ATOM   3635  CZ  ARG A 229      44.280   7.630 -11.660  1.00  0.00            
ATOM   3636  NH1 ARG A 229      43.500   8.010 -12.680  1.00  0.00            
ATOM   3637 1HH1 ARG A 229      43.140   8.950 -12.720  1.00  0.00            
ATOM   3638 2HH1 ARG A 229      43.110   7.320 -13.310  1.00  0.00            
ATOM   3639  NH2 ARG A 229      44.750   6.370 -11.660  1.00  0.00            
ATOM   3640 1HH2 ARG A 229      45.440   5.990 -11.020  1.00  0.00            
ATOM   3641 2HH2 ARG A 229      44.480   5.800 -12.450  1.00  0.00            
ATOM   3642  C   ARG A 229      41.970   9.550  -6.120  1.00  0.00            
ATOM   3643  O   ARG A 229      40.740   9.620  -6.160  1.00  0.00            
ATOM   3644  N   ASN A 230      42.550   8.430  -5.670  1.00  0.00            
ATOM   3645  H   ASN A 230      43.550   8.450  -5.540  1.00  0.00            
ATOM   3646  CA  ASN A 230      41.920   7.330  -4.960  1.00  0.00            
ATOM   3647  HA  ASN A 230      40.840   7.470  -4.880  1.00  0.00            
ATOM   3648  CB  ASN A 230      42.270   6.020  -5.660  1.00  0.00            
ATOM   3649  HB1 ASN A 230      41.700   5.180  -5.270  1.00  0.00            
ATOM   3650  HB2 ASN A 230      43.300   5.800  -5.380  1.00  0.00            
ATOM   3651  CG  ASN A 230      41.930   5.910  -7.140  1.00  0.00            
ATOM   3652  OD1 ASN A 230      42.800   5.520  -7.920  1.00  0.00            
ATOM   3653  ND2 ASN A 230      40.670   6.140  -7.510  1.00  0.00            
ATOM   3654 1HD2 ASN A 230      40.010   6.520  -6.850  1.00  0.00            
ATOM   3655 2HD2 ASN A 230      40.530   6.080  -8.510  1.00  0.00            
ATOM   3656  C   ASN A 230      42.380   7.310  -3.510  1.00  0.00            
ATOM   3657  O   ASN A 230      43.240   8.080  -3.080  1.00  0.00            
ATOM   3658  N   TYR A 231      41.720   6.460  -2.720  1.00  0.00            
ATOM   3659  H   TYR A 231      41.060   5.820  -3.150  1.00  0.00            
ATOM   3660  CA  TYR A 231      41.800   6.400  -1.280  1.00  0.00            
ATOM   3661  HA  TYR A 231      41.420   7.310  -0.810  1.00  0.00            
ATOM   3662  CB  TYR A 231      40.950   5.250  -0.730  1.00  0.00            
ATOM   3663  HB1 TYR A 231      40.930   5.330   0.350  1.00  0.00            
ATOM   3664  HB2 TYR A 231      41.450   4.320  -1.000  1.00  0.00            
ATOM   3665  CG  TYR A 231      39.530   5.090  -1.210  1.00  0.00            
ATOM   3666  CD1 TYR A 231      38.730   6.120  -1.730  1.00  0.00            
ATOM   3667  HD1 TYR A 231      39.060   7.150  -1.820  1.00  0.00            
ATOM   3668  CE1 TYR A 231      37.440   5.890  -2.190  1.00  0.00            
ATOM   3669  HE1 TYR A 231      36.890   6.690  -2.670  1.00  0.00            
ATOM   3670  CZ  TYR A 231      36.890   4.590  -2.150  1.00  0.00            
ATOM   3671  OH  TYR A 231      35.680   4.260  -2.680  1.00  0.00            
ATOM   3672  HH  TYR A 231      35.250   3.600  -2.120  1.00  0.00            
ATOM   3673  CE2 TYR A 231      37.630   3.590  -1.480  1.00  0.00            
ATOM   3674  HE2 TYR A 231      37.300   2.580  -1.620  1.00  0.00            
ATOM   3675  CD2 TYR A 231      38.920   3.850  -0.990  1.00  0.00            
ATOM   3676  HD2 TYR A 231      39.500   3.010  -0.630  1.00  0.00            
ATOM   3677  C   TYR A 231      43.240   6.220  -0.820  1.00  0.00            
ATOM   3678  O   TYR A 231      44.020   5.630  -1.560  1.00  0.00            
ATOM   3679  N   VAL A 232      43.510   6.620   0.420  1.00  0.00            
ATOM   3680  H   VAL A 232      42.750   7.030   0.940  1.00  0.00            
ATOM   3681  CA  VAL A 232      44.830   6.470   1.000  1.00  0.00            
ATOM   3682  HA  VAL A 232      45.460   5.820   0.390  1.00  0.00            
ATOM   3683  CB  VAL A 232      45.580   7.800   1.080  1.00  0.00            
ATOM   3684  HB  VAL A 232      44.950   8.530   1.600  1.00  0.00            
ATOM   3685  CG1 VAL A 232      46.970   7.770   1.700  1.00  0.00            
ATOM   3686 1HG1 VAL A 232      46.930   7.900   2.780  1.00  0.00            
ATOM   3687 2HG1 VAL A 232      47.480   6.880   1.310  1.00  0.00            
ATOM   3688 3HG1 VAL A 232      47.530   8.650   1.390  1.00  0.00            
ATOM   3689  CG2 VAL A 232      45.660   8.520  -0.260  1.00  0.00            
ATOM   3690 1HG2 VAL A 232      45.590   9.600  -0.160  1.00  0.00            
ATOM   3691 2HG2 VAL A 232      46.610   8.240  -0.720  1.00  0.00            
ATOM   3692 3HG2 VAL A 232      44.810   8.270  -0.890  1.00  0.00            
ATOM   3693  C   VAL A 232      44.820   5.730   2.330  1.00  0.00            
ATOM   3694  O   VAL A 232      44.460   6.220   3.400  1.00  0.00            
ATOM   3695  N   ASP A 233      45.270   4.480   2.300  1.00  0.00            
ATOM   3696  H   ASP A 233      45.720   4.260   1.420  1.00  0.00            
ATOM   3697  CA  ASP A 233      45.220   3.470   3.350  1.00  0.00            
ATOM   3698  HA  ASP A 233      44.350   3.640   3.990  1.00  0.00            
ATOM   3699  CB  ASP A 233      44.890   2.090   2.770  1.00  0.00            
ATOM   3700  HB1 ASP A 233      43.830   1.850   2.740  1.00  0.00            
ATOM   3701  HB2 ASP A 233      45.340   1.400   3.480  1.00  0.00            
ATOM   3702  CG  ASP A 233      45.520   1.680   1.450  1.00  0.00            
ATOM   3703  OD1 ASP A 233      46.050   2.520   0.710  1.00  0.00            
ATOM   3704  OD2 ASP A 233      45.630   0.470   1.160  1.00  0.00            
ATOM   3705  C   ASP A 233      46.490   3.460   4.170  1.00  0.00            
ATOM   3706  O   ASP A 233      46.610   2.710   5.140  1.00  0.00            
ATOM   3707  N   CYS A 234      47.490   4.320   3.920  1.00  0.00            
ATOM   3708  H   CYS A 234      47.410   4.910   3.100  1.00  0.00            
ATOM   3709  CA  CYS A 234      48.610   4.400   4.830  1.00  0.00            
ATOM   3710  HA  CYS A 234      48.200   4.230   5.830  1.00  0.00            
ATOM   3711  CB  CYS A 234      49.570   3.270   4.510  1.00  0.00            
ATOM   3712  HB1 CYS A 234      49.910   3.450   3.490  1.00  0.00            
ATOM   3713  HB2 CYS A 234      49.070   2.310   4.640  1.00  0.00            
ATOM   3714  SG  CYS A 234      50.900   3.210   5.740  1.00  0.00            
ATOM   3715  HG  CYS A 234      51.750   4.090   5.200  1.00  0.00            
ATOM   3716  C   CYS A 234      49.250   5.770   4.650  1.00  0.00            
ATOM   3717  O   CYS A 234      49.540   6.180   3.520  1.00  0.00            
ATOM   3718  N   VAL A 235      49.460   6.360   5.830  1.00  0.00            
ATOM   3719  H   VAL A 235      49.190   5.860   6.660  1.00  0.00            
ATOM   3720  CA  VAL A 235      50.280   7.540   6.010  1.00  0.00            
ATOM   3721  HA  VAL A 235      50.900   7.710   5.140  1.00  0.00            
ATOM   3722  CB  VAL A 235      49.370   8.770   5.980  1.00  0.00            
ATOM   3723  HB  VAL A 235      48.710   8.630   5.130  1.00  0.00            
ATOM   3724  CG1 VAL A 235      48.580   8.910   7.280  1.00  0.00            
ATOM   3725 1HG1 VAL A 235      47.800   9.670   7.240  1.00  0.00            
ATOM   3726 2HG1 VAL A 235      48.120   7.940   7.460  1.00  0.00            
ATOM   3727 3HG1 VAL A 235      49.310   9.020   8.080  1.00  0.00            
ATOM   3728  CG2 VAL A 235      50.140  10.040   5.640  1.00  0.00            
ATOM   3729 1HG2 VAL A 235      49.470  10.900   5.600  1.00  0.00            
ATOM   3730 2HG2 VAL A 235      50.890  10.170   6.420  1.00  0.00            
ATOM   3731 3HG2 VAL A 235      50.480   9.960   4.610  1.00  0.00            
ATOM   3732  C   VAL A 235      51.160   7.410   7.250  1.00  0.00            
ATOM   3733  O   VAL A 235      50.780   6.770   8.220  1.00  0.00            
ATOM   3734  N   ARG A 236      52.330   8.050   7.280  1.00  0.00            
ATOM   3735  H   ARG A 236      52.510   8.600   6.450  1.00  0.00            
ATOM   3736  CA  ARG A 236      53.440   7.870   8.200  1.00  0.00            
ATOM   3737  HA  ARG A 236      53.080   7.800   9.220  1.00  0.00            
ATOM   3738  CB  ARG A 236      54.290   6.640   7.910  1.00  0.00            
ATOM   3739  HB1 ARG A 236      55.070   6.670   8.660  1.00  0.00            
ATOM   3740  HB2 ARG A 236      54.680   6.770   6.890  1.00  0.00            
ATOM   3741  CG  ARG A 236      53.700   5.230   8.000  1.00  0.00            
ATOM   3742  HG1 ARG A 236      54.430   4.470   7.730  1.00  0.00            
ATOM   3743  HG2 ARG A 236      52.830   5.240   7.360  1.00  0.00            
ATOM   3744  CD  ARG A 236      53.200   4.910   9.410  1.00  0.00            
ATOM   3745  HD1 ARG A 236      52.430   5.610   9.720  1.00  0.00            
ATOM   3746  HD2 ARG A 236      54.020   5.020  10.120  1.00  0.00            
ATOM   3747  NE  ARG A 236      52.460   3.660   9.570  1.00  0.00            
ATOM   3748  HE  ARG A 236      52.890   2.810   9.240  1.00  0.00            
ATOM   3749  CZ  ARG A 236      51.190   3.590  10.010  1.00  0.00            
ATOM   3750  NH1 ARG A 236      50.380   4.650   9.930  1.00  0.00            
ATOM   3751 1HH1 ARG A 236      50.570   5.550   9.500  1.00  0.00            
ATOM   3752 2HH1 ARG A 236      49.470   4.530  10.350  1.00  0.00            
ATOM   3753  NH2 ARG A 236      50.690   2.380  10.290  1.00  0.00            
ATOM   3754 1HH2 ARG A 236      51.300   1.580  10.260  1.00  0.00            
ATOM   3755 2HH2 ARG A 236      49.680   2.260  10.320  1.00  0.00            
ATOM   3756  C   ARG A 236      54.450   9.000   8.030  1.00  0.00            
ATOM   3757  O   ARG A 236      54.690   9.530   6.950  1.00  0.00            
ATOM   3758  N   TRP A 237      55.000   9.400   9.180  1.00  0.00            
ATOM   3759  H   TRP A 237      54.740   8.940  10.040  1.00  0.00            
ATOM   3760  CA  TRP A 237      56.040  10.400   9.250  1.00  0.00            
ATOM   3761  HA  TRP A 237      55.980  11.160   8.470  1.00  0.00            
ATOM   3762  CB  TRP A 237      56.020  11.180  10.560  1.00  0.00            
ATOM   3763  HB1 TRP A 237      56.890  11.840  10.440  1.00  0.00            
ATOM   3764  HB2 TRP A 237      56.210  10.570  11.440  1.00  0.00            
ATOM   3765  CG  TRP A 237      54.770  11.950  10.840  1.00  0.00            
ATOM   3766  CD1 TRP A 237      53.770  11.490  11.610  1.00  0.00            
ATOM   3767  HD1 TRP A 237      53.720  10.510  12.070  1.00  0.00            
ATOM   3768  NE1 TRP A 237      52.790  12.460  11.650  1.00  0.00            
ATOM   3769  HE1 TRP A 237      51.970  12.380  12.240  1.00  0.00            
ATOM   3770  CE2 TRP A 237      53.110  13.620  10.980  1.00  0.00            
ATOM   3771  CZ2 TRP A 237      52.420  14.830  10.840  1.00  0.00            
ATOM   3772  HZ2 TRP A 237      51.450  15.030  11.270  1.00  0.00            
ATOM   3773  CH2 TRP A 237      53.000  15.740   9.960  1.00  0.00            
ATOM   3774  HH2 TRP A 237      52.580  16.720   9.780  1.00  0.00            
ATOM   3775  CZ3 TRP A 237      54.360  15.570   9.660  1.00  0.00            
ATOM   3776  HZ3 TRP A 237      54.800  16.320   9.010  1.00  0.00            
ATOM   3777  CE3 TRP A 237      55.080  14.390   9.870  1.00  0.00            
ATOM   3778  HE3 TRP A 237      56.080  14.280   9.470  1.00  0.00            
ATOM   3779  CD2 TRP A 237      54.420  13.330  10.530  1.00  0.00            
ATOM   3780  C   TRP A 237      57.440   9.800   9.150  1.00  0.00            
ATOM   3781  O   TRP A 237      57.850   8.890   9.880  1.00  0.00            
ATOM   3782  N   LEU A 238      58.260  10.520   8.380  1.00  0.00            
ATOM   3783  H   LEU A 238      57.910  11.300   7.830  1.00  0.00            
ATOM   3784  CA  LEU A 238      59.700  10.420   8.320  1.00  0.00            
ATOM   3785  HA  LEU A 238      60.060   9.730   9.080  1.00  0.00            
ATOM   3786  CB  LEU A 238      60.080   9.930   6.920  1.00  0.00            
ATOM   3787  HB1 LEU A 238      59.750  10.670   6.190  1.00  0.00            
ATOM   3788  HB2 LEU A 238      59.570   8.990   6.750  1.00  0.00            
ATOM   3789  CG  LEU A 238      61.570   9.720   6.710  1.00  0.00            
ATOM   3790  HG  LEU A 238      61.990  10.730   6.630  1.00  0.00            
ATOM   3791  CD1 LEU A 238      62.370   8.820   7.650  1.00  0.00            
ATOM   3792 1HD1 LEU A 238      61.910   7.890   7.960  1.00  0.00            
ATOM   3793 2HD1 LEU A 238      63.390   8.630   7.330  1.00  0.00            
ATOM   3794 3HD1 LEU A 238      62.590   9.460   8.510  1.00  0.00            
ATOM   3795  CD2 LEU A 238      61.900   9.070   5.370  1.00  0.00            
ATOM   3796 1HD2 LEU A 238      61.620   8.020   5.280  1.00  0.00            
ATOM   3797 2HD2 LEU A 238      61.370   9.540   4.540  1.00  0.00            
ATOM   3798 3HD2 LEU A 238      62.950   9.190   5.140  1.00  0.00            
ATOM   3799  C   LEU A 238      60.250  11.750   8.840  1.00  0.00            
ATOM   3800  O   LEU A 238      60.710  12.570   8.050  1.00  0.00            
ATOM   3801  N   GLY A 239      60.100  12.020  10.130  1.00  0.00            
ATOM   3802  H   GLY A 239      59.720  11.280  10.710  1.00  0.00            
ATOM   3803  CA  GLY A 239      60.300  13.290  10.810  1.00  0.00            
ATOM   3804  HA1 GLY A 239      61.370  13.510  10.880  1.00  0.00            
ATOM   3805  HA2 GLY A 239      60.000  13.170  11.850  1.00  0.00            
ATOM   3806  C   GLY A 239      59.520  14.510  10.340  1.00  0.00            
ATOM   3807  O   GLY A 239      58.430  14.800  10.830  1.00  0.00            
ATOM   3808  N   ASP A 240      60.200  15.300   9.500  1.00  0.00            
ATOM   3809  H   ASP A 240      61.080  14.940   9.150  1.00  0.00            
ATOM   3810  CA  ASP A 240      59.600  16.440   8.850  1.00  0.00            
ATOM   3811  HA  ASP A 240      58.790  16.780   9.500  1.00  0.00            
ATOM   3812  CB  ASP A 240      60.680  17.520   8.800  1.00  0.00            
ATOM   3813  HB1 ASP A 240      60.280  18.490   8.510  1.00  0.00            
ATOM   3814  HB2 ASP A 240      61.460  17.180   8.110  1.00  0.00            
ATOM   3815  CG  ASP A 240      61.380  17.730  10.140  1.00  0.00            
ATOM   3816  OD1 ASP A 240      60.730  17.750  11.210  1.00  0.00            
ATOM   3817  OD2 ASP A 240      62.630  17.780  10.160  1.00  0.00            
ATOM   3818  C   ASP A 240      58.890  16.240   7.520  1.00  0.00            
ATOM   3819  O   ASP A 240      58.220  17.140   7.010  1.00  0.00            
ATOM   3820  N   LEU A 241      58.980  15.010   7.010  1.00  0.00            
ATOM   3821  H   LEU A 241      59.360  14.310   7.640  1.00  0.00            
ATOM   3822  CA  LEU A 241      58.480  14.520   5.740  1.00  0.00            
ATOM   3823  HA  LEU A 241      58.070  15.400   5.240  1.00  0.00            
ATOM   3824  CB  LEU A 241      59.550  13.900   4.860  1.00  0.00            
ATOM   3825  HB1 LEU A 241      59.320  14.140   3.820  1.00  0.00            
ATOM   3826  HB2 LEU A 241      59.520  12.810   4.970  1.00  0.00            
ATOM   3827  CG  LEU A 241      60.990  14.370   5.020  1.00  0.00            
ATOM   3828  HG  LEU A 241      61.410  14.310   6.020  1.00  0.00            
ATOM   3829  CD1 LEU A 241      61.890  13.400   4.250  1.00  0.00            
ATOM   3830 1HD1 LEU A 241      62.900  13.790   4.360  1.00  0.00            
ATOM   3831 2HD1 LEU A 241      61.760  12.430   4.740  1.00  0.00            
ATOM   3832 3HD1 LEU A 241      61.590  13.410   3.200  1.00  0.00            
ATOM   3833  CD2 LEU A 241      61.130  15.800   4.500  1.00  0.00            
ATOM   3834 1HD2 LEU A 241      62.140  16.120   4.780  1.00  0.00            
ATOM   3835 2HD2 LEU A 241      60.960  15.890   3.430  1.00  0.00            
ATOM   3836 3HD2 LEU A 241      60.450  16.450   5.050  1.00  0.00            
ATOM   3837  C   LEU A 241      57.370  13.500   5.940  1.00  0.00            
ATOM   3838  O   LEU A 241      57.270  12.940   7.030  1.00  0.00            
ATOM   3839  N   ILE A 242      56.560  13.170   4.930  1.00  0.00            
ATOM   3840  H   ILE A 242      56.600  13.750   4.100  1.00  0.00            
ATOM   3841  CA  ILE A 242      55.350  12.370   4.970  1.00  0.00            
ATOM   3842  HA  ILE A 242      55.470  11.860   5.920  1.00  0.00            
ATOM   3843  CB  ILE A 242      54.020  13.100   5.130  1.00  0.00            
ATOM   3844  HB  ILE A 242      53.720  13.490   4.160  1.00  0.00            
ATOM   3845  CG2 ILE A 242      52.910  12.130   5.510  1.00  0.00            
ATOM   3846 1HG2 ILE A 242      52.940  11.310   4.790  1.00  0.00            
ATOM   3847 2HG2 ILE A 242      53.090  11.700   6.490  1.00  0.00            
ATOM   3848 3HG2 ILE A 242      51.910  12.570   5.520  1.00  0.00            
ATOM   3849  CG1 ILE A 242      54.060  14.220   6.170  1.00  0.00            
ATOM   3850 1HG1 ILE A 242      54.810  13.970   6.930  1.00  0.00            
ATOM   3851 2HG1 ILE A 242      53.050  14.370   6.550  1.00  0.00            
ATOM   3852  CD  ILE A 242      54.490  15.590   5.680  1.00  0.00            
ATOM   3853  HD1 ILE A 242      54.320  16.210   6.560  1.00  0.00            
ATOM   3854  HD2 ILE A 242      55.530  15.620   5.350  1.00  0.00            
ATOM   3855  HD3 ILE A 242      53.740  15.930   4.970  1.00  0.00            
ATOM   3856  C   ILE A 242      55.480  11.340   3.860  1.00  0.00            
ATOM   3857  O   ILE A 242      55.620  11.690   2.690  1.00  0.00            
ATOM   3858  N   LEU A 243      55.350  10.060   4.230  1.00  0.00            
ATOM   3859  H   LEU A 243      55.180  10.000   5.220  1.00  0.00            
ATOM   3860  CA  LEU A 243      54.980   9.050   3.260  1.00  0.00            
ATOM   3861  HA  LEU A 243      55.310   9.260   2.230  1.00  0.00            
ATOM   3862  CB  LEU A 243      55.730   7.750   3.500  1.00  0.00            
ATOM   3863  HB1 LEU A 243      55.370   6.960   2.840  1.00  0.00            
ATOM   3864  HB2 LEU A 243      55.260   7.450   4.430  1.00  0.00            
ATOM   3865  CG  LEU A 243      57.260   7.700   3.530  1.00  0.00            
ATOM   3866  HG  LEU A 243      57.520   8.550   4.160  1.00  0.00            
ATOM   3867  CD1 LEU A 243      57.770   6.400   4.150  1.00  0.00            
ATOM   3868 1HD1 LEU A 243      57.250   6.120   5.060  1.00  0.00            
ATOM   3869 2HD1 LEU A 243      57.600   5.550   3.490  1.00  0.00            
ATOM   3870 3HD1 LEU A 243      58.830   6.430   4.410  1.00  0.00            
ATOM   3871  CD2 LEU A 243      57.820   7.880   2.120  1.00  0.00            
ATOM   3872 1HD2 LEU A 243      58.860   8.180   2.140  1.00  0.00            
ATOM   3873 2HD2 LEU A 243      57.680   6.890   1.690  1.00  0.00            
ATOM   3874 3HD2 LEU A 243      57.200   8.600   1.570  1.00  0.00            
ATOM   3875  C   LEU A 243      53.470   8.880   3.180  1.00  0.00            
ATOM   3876  O   LEU A 243      52.870   8.750   4.240  1.00  0.00            
ATOM   3877  N   SER A 244      52.950   8.710   1.960  1.00  0.00            
ATOM   3878  H   SER A 244      53.540   8.760   1.150  1.00  0.00            
ATOM   3879  CA  SER A 244      51.610   8.210   1.740  1.00  0.00            
ATOM   3880  HA  SER A 244      51.110   7.830   2.630  1.00  0.00            
ATOM   3881  CB  SER A 244      50.720   9.380   1.330  1.00  0.00            
ATOM   3882  HB1 SER A 244      50.660  10.100   2.150  1.00  0.00            
ATOM   3883  HB2 SER A 244      49.720   8.950   1.290  1.00  0.00            
ATOM   3884  OG  SER A 244      51.240  10.050   0.210  1.00  0.00            
ATOM   3885  HG  SER A 244      52.140  10.340   0.390  1.00  0.00            
ATOM   3886  C   SER A 244      51.580   7.180   0.630  1.00  0.00            
ATOM   3887  O   SER A 244      52.310   7.320  -0.360  1.00  0.00            
ATOM   3888  N   LYS A 245      50.610   6.260   0.690  1.00  0.00            
ATOM   3889  H   LYS A 245      49.960   6.330   1.460  1.00  0.00            
ATOM   3890  CA  LYS A 245      50.360   5.320  -0.380  1.00  0.00            
ATOM   3891  HA  LYS A 245      51.330   4.980  -0.740  1.00  0.00            
ATOM   3892  CB  LYS A 245      49.700   4.120   0.290  1.00  0.00            
ATOM   3893  HB1 LYS A 245      48.740   4.490   0.640  1.00  0.00            
ATOM   3894  HB2 LYS A 245      50.230   3.850   1.200  1.00  0.00            
ATOM   3895  CG  LYS A 245      49.500   2.900  -0.600  1.00  0.00            
ATOM   3896  HG1 LYS A 245      50.340   2.630  -1.240  1.00  0.00            
ATOM   3897  HG2 LYS A 245      48.730   3.190  -1.320  1.00  0.00            
ATOM   3898  CD  LYS A 245      49.090   1.610   0.090  1.00  0.00            
ATOM   3899  HD1 LYS A 245      48.360   1.860   0.870  1.00  0.00            
ATOM   3900  HD2 LYS A 245      49.920   1.190   0.650  1.00  0.00            
ATOM   3901  CE  LYS A 245      48.420   0.600  -0.840  1.00  0.00            
ATOM   3902  HE1 LYS A 245      48.320  -0.360  -0.360  1.00  0.00            
ATOM   3903  HE2 LYS A 245      49.090   0.280  -1.640  1.00  0.00            
ATOM   3904  NZ  LYS A 245      47.170   1.110  -1.430  1.00  0.00            
ATOM   3905  HZ1 LYS A 245      46.690   0.420  -1.990  1.00  0.00            
ATOM   3906  HZ2 LYS A 245      46.490   1.300  -0.710  1.00  0.00            
ATOM   3907  HZ3 LYS A 245      47.320   2.010  -1.870  1.00  0.00            
ATOM   3908  C   LYS A 245      49.430   5.860  -1.460  1.00  0.00            
ATOM   3909  O   LYS A 245      48.310   6.280  -1.210  1.00  0.00            
ATOM   3910  N   SER A 246      49.820   5.820  -2.740  1.00  0.00            
ATOM   3911  H   SER A 246      50.670   5.330  -2.980  1.00  0.00            
ATOM   3912  CA  SER A 246      49.000   6.020  -3.920  1.00  0.00            
ATOM   3913  HA  SER A 246      48.170   6.670  -3.650  1.00  0.00            
ATOM   3914  CB  SER A 246      49.920   6.660  -4.950  1.00  0.00            
ATOM   3915  HB1 SER A 246      50.600   5.870  -5.260  1.00  0.00            
ATOM   3916  HB2 SER A 246      50.440   7.480  -4.460  1.00  0.00            
ATOM   3917  OG  SER A 246      49.320   7.080  -6.160  1.00  0.00            
ATOM   3918  HG  SER A 246      49.080   8.000  -6.020  1.00  0.00            
ATOM   3919  C   SER A 246      48.520   4.660  -4.420  1.00  0.00            
ATOM   3920  O   SER A 246      49.160   3.630  -4.240  1.00  0.00            
ATOM   3921  N   CYS A 247      47.390   4.610  -5.130  1.00  0.00            
ATOM   3922  H   CYS A 247      46.810   5.440  -5.180  1.00  0.00            
ATOM   3923  CA  CYS A 247      47.000   3.510  -5.990  1.00  0.00            
ATOM   3924  HA  CYS A 247      47.180   2.560  -5.500  1.00  0.00            
ATOM   3925  CB  CYS A 247      45.510   3.730  -6.260  1.00  0.00            
ATOM   3926  HB1 CYS A 247      45.030   3.150  -7.050  1.00  0.00            
ATOM   3927  HB2 CYS A 247      45.280   4.760  -6.500  1.00  0.00            
ATOM   3928  SG  CYS A 247      44.870   3.330  -4.610  1.00  0.00            
ATOM   3929  HG  CYS A 247      44.720   2.020  -4.780  1.00  0.00            
ATOM   3930  C   CYS A 247      47.830   3.460  -7.260  1.00  0.00            
ATOM   3931  O   CYS A 247      47.630   2.460  -7.940  1.00  0.00            
ATOM   3932  N   GLU A 248      48.630   4.470  -7.620  1.00  0.00            
ATOM   3933  H   GLU A 248      48.470   5.370  -7.190  1.00  0.00            
ATOM   3934  CA  GLU A 248      49.580   4.440  -8.710  1.00  0.00            
ATOM   3935  HA  GLU A 248      49.050   4.060  -9.580  1.00  0.00            
ATOM   3936  CB  GLU A 248      49.840   5.870  -9.170  1.00  0.00            
ATOM   3937  HB1 GLU A 248      50.480   5.870 -10.050  1.00  0.00            
ATOM   3938  HB2 GLU A 248      50.350   6.420  -8.370  1.00  0.00            
ATOM   3939  CG  GLU A 248      48.720   6.740  -9.730  1.00  0.00            
ATOM   3940  HG1 GLU A 248      49.170   7.610 -10.220  1.00  0.00            
ATOM   3941  HG2 GLU A 248      48.180   7.030  -8.830  1.00  0.00            
ATOM   3942  CD  GLU A 248      47.750   6.000 -10.630  1.00  0.00            
ATOM   3943  OE1 GLU A 248      48.040   5.840 -11.840  1.00  0.00            
ATOM   3944  OE2 GLU A 248      46.720   5.470 -10.150  1.00  0.00            
ATOM   3945  C   GLU A 248      50.830   3.600  -8.490  1.00  0.00            
ATOM   3946  O   GLU A 248      51.950   4.090  -8.530  1.00  0.00            
ATOM   3947  N   ASN A 249      50.590   2.410  -7.940  1.00  0.00            
ATOM   3948  H   ASN A 249      49.610   2.180  -7.970  1.00  0.00            
ATOM   3949  CA  ASN A 249      51.590   1.470  -7.460  1.00  0.00            
ATOM   3950  HA  ASN A 249      51.080   0.900  -6.680  1.00  0.00            
ATOM   3951  CB  ASN A 249      51.950   0.630  -8.680  1.00  0.00            
ATOM   3952  HB1 ASN A 249      52.940   0.210  -8.490  1.00  0.00            
ATOM   3953  HB2 ASN A 249      52.100   1.190  -9.610  1.00  0.00            
ATOM   3954  CG  ASN A 249      51.060  -0.590  -8.820  1.00  0.00            
ATOM   3955  OD1 ASN A 249      51.250  -1.560  -8.080  1.00  0.00            
ATOM   3956  ND2 ASN A 249      50.000  -0.640  -9.630  1.00  0.00            
ATOM   3957 1HD2 ASN A 249      49.740   0.160 -10.180  1.00  0.00            
ATOM   3958 2HD2 ASN A 249      49.530  -1.530  -9.760  1.00  0.00            
ATOM   3959  C   ASN A 249      52.760   1.990  -6.640  1.00  0.00            
ATOM   3960  O   ASN A 249      53.890   1.540  -6.840  1.00  0.00            
ATOM   3961  N   ALA A 250      52.520   2.930  -5.730  1.00  0.00            
ATOM   3962  H   ALA A 250      51.580   3.050  -5.360  1.00  0.00            
ATOM   3963  CA  ALA A 250      53.590   3.780  -5.230  1.00  0.00            
ATOM   3964  HA  ALA A 250      54.470   3.150  -5.360  1.00  0.00            
ATOM   3965  CB  ALA A 250      53.710   5.060  -6.040  1.00  0.00            
ATOM   3966  HB1 ALA A 250      52.850   5.740  -6.020  1.00  0.00            
ATOM   3967  HB2 ALA A 250      54.530   5.660  -5.630  1.00  0.00            
ATOM   3968  HB3 ALA A 250      53.990   4.810  -7.060  1.00  0.00            
ATOM   3969  C   ALA A 250      53.420   4.080  -3.750  1.00  0.00            
ATOM   3970  O   ALA A 250      52.310   4.380  -3.310  1.00  0.00            
ATOM   3971  N   ILE A 251      54.540   4.300  -3.060  1.00  0.00            
ATOM   3972  H   ILE A 251      55.410   4.080  -3.510  1.00  0.00            
ATOM   3973  CA  ILE A 251      54.690   5.120  -1.870  1.00  0.00            
ATOM   3974  HA  ILE A 251      53.650   5.220  -1.540  1.00  0.00            
ATOM   3975  CB  ILE A 251      55.470   4.480  -0.720  1.00  0.00            
ATOM   3976  HB  ILE A 251      56.540   4.430  -0.900  1.00  0.00            
ATOM   3977  CG2 ILE A 251      55.420   5.420   0.480  1.00  0.00            
ATOM   3978 1HG2 ILE A 251      54.550   5.290   1.120  1.00  0.00            
ATOM   3979 2HG2 ILE A 251      56.220   5.300   1.200  1.00  0.00            
ATOM   3980 3HG2 ILE A 251      55.450   6.470   0.190  1.00  0.00            
ATOM   3981  CG1 ILE A 251      54.850   3.140  -0.340  1.00  0.00            
ATOM   3982 1HG1 ILE A 251      54.960   2.500  -1.210  1.00  0.00            
ATOM   3983 2HG1 ILE A 251      53.800   2.990  -0.080  1.00  0.00            
ATOM   3984  CD  ILE A 251      55.720   2.440   0.700  1.00  0.00            
ATOM   3985  HD1 ILE A 251      56.720   2.480   0.280  1.00  0.00            
ATOM   3986  HD2 ILE A 251      55.490   3.050   1.570  1.00  0.00            
ATOM   3987  HD3 ILE A 251      55.370   1.410   0.820  1.00  0.00            
ATOM   3988  C   ILE A 251      55.190   6.480  -2.310  1.00  0.00            
ATOM   3989  O   ILE A 251      56.290   6.520  -2.860  1.00  0.00            
ATOM   3990  N   VAL A 252      54.390   7.540  -2.160  1.00  0.00            
ATOM   3991  H   VAL A 252      53.490   7.400  -1.720  1.00  0.00            
ATOM   3992  CA  VAL A 252      54.800   8.910  -2.410  1.00  0.00            
ATOM   3993  HA  VAL A 252      55.560   8.920  -3.190  1.00  0.00            
ATOM   3994  CB  VAL A 252      53.570   9.570  -3.030  1.00  0.00            
ATOM   3995  HB  VAL A 252      52.790   9.500  -2.270  1.00  0.00            
ATOM   3996  CG1 VAL A 252      53.840  11.030  -3.410  1.00  0.00            
ATOM   3997 1HG1 VAL A 252      54.650  11.040  -4.140  1.00  0.00            
ATOM   3998 2HG1 VAL A 252      52.870  11.430  -3.690  1.00  0.00            
ATOM   3999 3HG1 VAL A 252      54.260  11.580  -2.580  1.00  0.00            
ATOM   4000  CG2 VAL A 252      52.940   8.810  -4.190  1.00  0.00            
ATOM   4001 1HG2 VAL A 252      53.640   8.610  -5.000  1.00  0.00            
ATOM   4002 2HG2 VAL A 252      52.620   7.880  -3.730  1.00  0.00            
ATOM   4003 3HG2 VAL A 252      52.040   9.320  -4.550  1.00  0.00            
ATOM   4004  C   VAL A 252      55.320   9.610  -1.160  1.00  0.00            
ATOM   4005  O   VAL A 252      54.550   9.870  -0.240  1.00  0.00            
ATOM   4006  N   CYS A 253      56.580  10.050  -1.240  1.00  0.00            
ATOM   4007  H   CYS A 253      57.050   9.950  -2.130  1.00  0.00            
ATOM   4008  CA  CYS A 253      57.230  10.930  -0.290  1.00  0.00            
ATOM   4009  HA  CYS A 253      56.770  10.680   0.660  1.00  0.00            
ATOM   4010  CB  CYS A 253      58.690  10.500  -0.260  1.00  0.00            
ATOM   4011  HB1 CYS A 253      59.220  10.900  -1.120  1.00  0.00            
ATOM   4012  HB2 CYS A 253      58.750   9.410  -0.280  1.00  0.00            
ATOM   4013  SG  CYS A 253      59.500  11.240   1.180  1.00  0.00            
ATOM   4014  HG  CYS A 253      60.520  10.400   1.020  1.00  0.00            
ATOM   4015  C   CYS A 253      57.030  12.420  -0.540  1.00  0.00            
ATOM   4016  O   CYS A 253      57.420  12.830  -1.620  1.00  0.00            
ATOM   4017  N   TRP A 254      56.440  13.170   0.400  1.00  0.00            
ATOM   4018  H   TRP A 254      56.160  12.770   1.280  1.00  0.00            
ATOM   4019  CA  TRP A 254      56.020  14.530   0.150  1.00  0.00            
ATOM   4020  HA  TRP A 254      56.660  14.950  -0.620  1.00  0.00            
ATOM   4021  CB  TRP A 254      54.610  14.590  -0.420  1.00  0.00            
ATOM   4022  HB1 TRP A 254      54.550  14.110  -1.390  1.00  0.00            
ATOM   4023  HB2 TRP A 254      54.450  15.670  -0.520  1.00  0.00            
ATOM   4024  CG  TRP A 254      53.420  14.220   0.410  1.00  0.00            
ATOM   4025  CD1 TRP A 254      53.110  12.960   0.780  1.00  0.00            
ATOM   4026  HD1 TRP A 254      53.610  12.120   0.320  1.00  0.00            
ATOM   4027  NE1 TRP A 254      52.310  12.970   1.910  1.00  0.00            
ATOM   4028  HE1 TRP A 254      52.120  12.150   2.470  1.00  0.00            
ATOM   4029  CE2 TRP A 254      52.020  14.260   2.280  1.00  0.00            
ATOM   4030  CZ2 TRP A 254      51.240  14.830   3.290  1.00  0.00            
ATOM   4031  HZ2 TRP A 254      50.680  14.170   3.940  1.00  0.00            
ATOM   4032  CH2 TRP A 254      51.230  16.210   3.500  1.00  0.00            
ATOM   4033  HH2 TRP A 254      50.510  16.620   4.200  1.00  0.00            
ATOM   4034  CZ3 TRP A 254      51.880  17.050   2.580  1.00  0.00            
ATOM   4035  HZ3 TRP A 254      51.770  18.120   2.670  1.00  0.00            
ATOM   4036  CE3 TRP A 254      52.640  16.470   1.560  1.00  0.00            
ATOM   4037  HE3 TRP A 254      53.120  17.090   0.820  1.00  0.00            
ATOM   4038  CD2 TRP A 254      52.720  15.080   1.360  1.00  0.00            
ATOM   4039  C   TRP A 254      56.080  15.390   1.410  1.00  0.00            
ATOM   4040  O   TRP A 254      56.030  14.840   2.500  1.00  0.00            
ATOM   4041  N   LYS A 255      56.200  16.720   1.290  1.00  0.00            
ATOM   4042  H   LYS A 255      56.240  17.140   0.380  1.00  0.00            
ATOM   4043  CA  LYS A 255      56.120  17.700   2.360  1.00  0.00            
ATOM   4044  HA  LYS A 255      55.620  17.160   3.170  1.00  0.00            
ATOM   4045  CB  LYS A 255      57.470  18.280   2.750  1.00  0.00            
ATOM   4046  HB1 LYS A 255      58.070  17.610   3.370  1.00  0.00            
ATOM   4047  HB2 LYS A 255      57.170  19.100   3.410  1.00  0.00            
ATOM   4048  CG  LYS A 255      58.270  18.920   1.620  1.00  0.00            
ATOM   4049  HG1 LYS A 255      57.690  19.700   1.120  1.00  0.00            
ATOM   4050  HG2 LYS A 255      58.560  18.100   0.950  1.00  0.00            
ATOM   4051  CD  LYS A 255      59.590  19.460   2.150  1.00  0.00            
ATOM   4052  HD1 LYS A 255      60.260  19.660   1.310  1.00  0.00            
ATOM   4053  HD2 LYS A 255      60.150  18.620   2.580  1.00  0.00            
ATOM   4054  CE  LYS A 255      59.460  20.630   3.120  1.00  0.00            
ATOM   4055  HE1 LYS A 255      58.840  20.300   3.960  1.00  0.00            
ATOM   4056  HE2 LYS A 255      58.860  21.380   2.600  1.00  0.00            
ATOM   4057  NZ  LYS A 255      60.740  21.000   3.730  1.00  0.00            
ATOM   4058  HZ1 LYS A 255      61.390  21.270   3.000  1.00  0.00            
ATOM   4059  HZ2 LYS A 255      60.550  21.740   4.380  1.00  0.00            
ATOM   4060  HZ3 LYS A 255      61.240  20.190   4.080  1.00  0.00            
ATOM   4061  C   LYS A 255      55.170  18.830   2.000  1.00  0.00            
ATOM   4062  O   LYS A 255      54.960  19.040   0.810  1.00  0.00            
ATOM   4063  N   PRO A 256      54.540  19.520   2.960  1.00  0.00            
ATOM   4064  CD  PRO A 256      54.490  19.200   4.370  1.00  0.00            
ATOM   4065  HD1 PRO A 256      55.480  19.080   4.810  1.00  0.00            
ATOM   4066  HD2 PRO A 256      53.820  18.340   4.420  1.00  0.00            
ATOM   4067  CG  PRO A 256      53.830  20.430   4.970  1.00  0.00            
ATOM   4068  HG1 PRO A 256      54.680  21.010   5.320  1.00  0.00            
ATOM   4069  HG2 PRO A 256      53.190  20.060   5.770  1.00  0.00            
ATOM   4070  CB  PRO A 256      53.000  21.040   3.850  1.00  0.00            
ATOM   4071  HB1 PRO A 256      52.840  22.100   4.040  1.00  0.00            
ATOM   4072  HB2 PRO A 256      52.030  20.550   3.720  1.00  0.00            
ATOM   4073  CA  PRO A 256      53.910  20.790   2.650  1.00  0.00            
ATOM   4074  HA  PRO A 256      53.260  20.510   1.810  1.00  0.00            
ATOM   4075  C   PRO A 256      54.870  21.950   2.450  1.00  0.00            
ATOM   4076  O   PRO A 256      56.030  21.900   2.860  1.00  0.00            
ATOM   4077  N   GLY A 257      54.380  23.040   1.880  1.00  0.00            
ATOM   4078  H   GLY A 257      53.400  23.040   1.650  1.00  0.00            
ATOM   4079  CA  GLY A 257      55.200  24.140   1.400  1.00  0.00            
ATOM   4080  HA1 GLY A 257      55.940  24.320   2.180  1.00  0.00            
ATOM   4081  HA2 GLY A 257      54.570  25.000   1.190  1.00  0.00            
ATOM   4082  C   GLY A 257      56.080  23.800   0.200  1.00  0.00            
ATOM   4083  O   GLY A 257      55.870  22.860  -0.570  1.00  0.00            
ATOM   4084  N   LYS A 258      57.080  24.670   0.060  1.00  0.00            
ATOM   4085  H   LYS A 258      57.080  25.430   0.730  1.00  0.00            
ATOM   4086  CA  LYS A 258      58.220  24.570  -0.820  1.00  0.00            
ATOM   4087  HA  LYS A 258      57.930  24.310  -1.840  1.00  0.00            
ATOM   4088  CB  LYS A 258      58.980  25.890  -0.850  1.00  0.00            
ATOM   4089  HB1 LYS A 258      59.990  25.690  -1.200  1.00  0.00            
ATOM   4090  HB2 LYS A 258      59.180  26.210   0.170  1.00  0.00            
ATOM   4091  CG  LYS A 258      58.330  27.060  -1.570  1.00  0.00            
ATOM   4092  HG1 LYS A 258      57.300  27.180  -1.230  1.00  0.00            
ATOM   4093  HG2 LYS A 258      58.170  26.680  -2.580  1.00  0.00            
ATOM   4094  CD  LYS A 258      59.110  28.370  -1.700  1.00  0.00            
ATOM   4095  HD1 LYS A 258      58.520  29.140  -2.190  1.00  0.00            
ATOM   4096  HD2 LYS A 258      59.990  28.290  -2.330  1.00  0.00            
ATOM   4097  CE  LYS A 258      59.590  28.830  -0.330  1.00  0.00            
ATOM   4098  HE1 LYS A 258      60.170  29.720  -0.560  1.00  0.00            
ATOM   4099  HE2 LYS A 258      60.200  28.150   0.270  1.00  0.00            
ATOM   4100  NZ  LYS A 258      58.440  29.240   0.480  1.00  0.00            
ATOM   4101  HZ1 LYS A 258      57.710  29.550  -0.140  1.00  0.00            
ATOM   4102  HZ2 LYS A 258      58.200  28.510   1.140  1.00  0.00            
ATOM   4103  HZ3 LYS A 258      58.780  29.930   1.130  1.00  0.00            
ATOM   4104  C   LYS A 258      59.240  23.530  -0.370  1.00  0.00            
ATOM   4105  O   LYS A 258      59.110  22.950   0.700  1.00  0.00            
ATOM   4106  N   MET A 259      60.320  23.300  -1.110  1.00  0.00            
ATOM   4107  H   MET A 259      60.440  23.760  -2.000  1.00  0.00            
ATOM   4108  CA  MET A 259      61.400  22.380  -0.820  1.00  0.00            
ATOM   4109  HA  MET A 259      61.050  21.350  -0.910  1.00  0.00            
ATOM   4110  CB  MET A 259      62.410  22.440  -1.970  1.00  0.00            
ATOM   4111  HB1 MET A 259      62.690  23.490  -2.070  1.00  0.00            
ATOM   4112  HB2 MET A 259      61.900  22.160  -2.890  1.00  0.00            
ATOM   4113  CG  MET A 259      63.600  21.510  -1.730  1.00  0.00            
ATOM   4114  HG1 MET A 259      64.140  21.980  -0.920  1.00  0.00            
ATOM   4115  HG2 MET A 259      64.220  21.610  -2.620  1.00  0.00            
ATOM   4116  SD  MET A 259      63.330  19.740  -1.440  1.00  0.00            
ATOM   4117  CE  MET A 259      63.370  19.180  -3.160  1.00  0.00            
ATOM   4118  HE1 MET A 259      64.270  19.470  -3.700  1.00  0.00            
ATOM   4119  HE2 MET A 259      63.200  18.100  -3.180  1.00  0.00            
ATOM   4120  HE3 MET A 259      62.650  19.780  -3.730  1.00  0.00            
ATOM   4121  C   MET A 259      62.110  22.590   0.500  1.00  0.00            
ATOM   4122  O   MET A 259      62.350  21.650   1.260  1.00  0.00            
ATOM   4123  N   GLU A 260      62.420  23.820   0.930  1.00  0.00            
ATOM   4124  H   GLU A 260      62.440  24.550   0.230  1.00  0.00            
ATOM   4125  CA  GLU A 260      63.090  24.220   2.150  1.00  0.00            
ATOM   4126  HA  GLU A 260      63.780  23.470   2.530  1.00  0.00            
ATOM   4127  CB  GLU A 260      63.910  25.460   1.840  1.00  0.00            
ATOM   4128  HB1 GLU A 260      64.150  25.790   2.850  1.00  0.00            
ATOM   4129  HB2 GLU A 260      63.350  26.260   1.360  1.00  0.00            
ATOM   4130  CG  GLU A 260      65.270  25.160   1.220  1.00  0.00            
ATOM   4131  HG1 GLU A 260      65.800  24.430   1.850  1.00  0.00            
ATOM   4132  HG2 GLU A 260      65.910  26.040   1.190  1.00  0.00            
ATOM   4133  CD  GLU A 260      65.150  24.660  -0.210  1.00  0.00            
ATOM   4134  OE1 GLU A 260      65.960  23.840  -0.690  1.00  0.00            
ATOM   4135  OE2 GLU A 260      64.310  25.290  -0.890  1.00  0.00            
ATOM   4136  C   GLU A 260      62.230  24.520   3.380  1.00  0.00            
ATOM   4137  O   GLU A 260      62.680  24.640   4.510  1.00  0.00            
ATOM   4138  N   ASP A 261      60.920  24.620   3.180  1.00  0.00            
ATOM   4139  H   ASP A 261      60.610  24.420   2.240  1.00  0.00            
ATOM   4140  CA  ASP A 261      59.910  25.250   4.010  1.00  0.00            
ATOM   4141  HA  ASP A 261      60.350  26.170   4.400  1.00  0.00            
ATOM   4142  CB  ASP A 261      58.510  25.370   3.420  1.00  0.00            
ATOM   4143  HB1 ASP A 261      57.780  25.490   4.210  1.00  0.00            
ATOM   4144  HB2 ASP A 261      58.190  24.490   2.850  1.00  0.00            
ATOM   4145  CG  ASP A 261      58.410  26.660   2.610  1.00  0.00            
ATOM   4146  OD1 ASP A 261      59.410  27.370   2.420  1.00  0.00            
ATOM   4147  OD2 ASP A 261      57.310  26.950   2.090  1.00  0.00            
ATOM   4148  C   ASP A 261      59.790  24.420   5.290  1.00  0.00            
ATOM   4149  O   ASP A 261      59.590  23.210   5.250  1.00  0.00            
ATOM   4150  N   ASP A 262      59.810  25.110   6.430  1.00  0.00            
ATOM   4151  H   ASP A 262      59.970  26.110   6.390  1.00  0.00            
ATOM   4152  CA  ASP A 262      59.820  24.490   7.740  1.00  0.00            
ATOM   4153  HA  ASP A 262      60.480  23.620   7.720  1.00  0.00            
ATOM   4154  CB  ASP A 262      60.310  25.450   8.810  1.00  0.00            
ATOM   4155  HB1 ASP A 262      59.640  26.300   8.700  1.00  0.00            
ATOM   4156  HB2 ASP A 262      61.330  25.720   8.530  1.00  0.00            
ATOM   4157  CG  ASP A 262      60.280  25.020  10.270  1.00  0.00            
ATOM   4158  OD1 ASP A 262      59.960  23.850  10.560  1.00  0.00            
ATOM   4159  OD2 ASP A 262      60.580  25.780  11.210  1.00  0.00            
ATOM   4160  C   ASP A 262      58.420  24.020   8.140  1.00  0.00            
ATOM   4161  O   ASP A 262      57.560  24.880   8.320  1.00  0.00            
ATOM   4162  N   ILE A 263      58.320  22.710   8.380  1.00  0.00            
ATOM   4163  H   ILE A 263      59.150  22.230   8.070  1.00  0.00            
ATOM   4164  CA  ILE A 263      57.120  21.990   8.770  1.00  0.00            
ATOM   4165  HA  ILE A 263      56.490  21.940   7.880  1.00  0.00            
ATOM   4166  CB  ILE A 263      57.470  20.600   9.280  1.00  0.00            
ATOM   4167  HB  ILE A 263      58.130  20.240   8.490  1.00  0.00            
ATOM   4168  CG2 ILE A 263      58.460  20.490  10.430  1.00  0.00            
ATOM   4169 1HG2 ILE A 263      57.890  20.970  11.230  1.00  0.00            
ATOM   4170 2HG2 ILE A 263      58.820  19.470  10.500  1.00  0.00            
ATOM   4171 3HG2 ILE A 263      59.340  21.090  10.210  1.00  0.00            
ATOM   4172  CG1 ILE A 263      56.310  19.610   9.350  1.00  0.00            
ATOM   4173 1HG1 ILE A 263      55.690  20.000  10.160  1.00  0.00            
ATOM   4174 2HG1 ILE A 263      56.600  18.590   9.620  1.00  0.00            
ATOM   4175  CD  ILE A 263      55.540  19.570   8.030  1.00  0.00            
ATOM   4176  HD1 ILE A 263      54.930  20.480   7.990  1.00  0.00            
ATOM   4177  HD2 ILE A 263      56.220  19.470   7.190  1.00  0.00            
ATOM   4178  HD3 ILE A 263      54.890  18.690   7.990  1.00  0.00            
ATOM   4179  C   ILE A 263      56.270  22.660   9.840  1.00  0.00            
ATOM   4180  O   ILE A 263      55.040  22.600   9.790  1.00  0.00            
ATOM   4181  N   ASP A 264      56.820  23.280  10.880  1.00  0.00            
ATOM   4182  H   ASP A 264      57.830  23.250  10.920  1.00  0.00            
ATOM   4183  CA  ASP A 264      56.090  23.940  11.940  1.00  0.00            
ATOM   4184  HA  ASP A 264      55.090  23.550  12.100  1.00  0.00            
ATOM   4185  CB  ASP A 264      56.820  23.640  13.250  1.00  0.00            
ATOM   4186  HB1 ASP A 264      56.280  24.060  14.090  1.00  0.00            
ATOM   4187  HB2 ASP A 264      57.860  23.950  13.180  1.00  0.00            
ATOM   4188  CG  ASP A 264      56.780  22.120  13.340  1.00  0.00            
ATOM   4189  OD1 ASP A 264      55.730  21.480  13.100  1.00  0.00            
ATOM   4190  OD2 ASP A 264      57.800  21.500  13.710  1.00  0.00            
ATOM   4191  C   ASP A 264      55.880  25.420  11.620  1.00  0.00            
ATOM   4192  O   ASP A 264      55.090  26.030  12.330  1.00  0.00            
ATOM   4193  N   LYS A 265      56.480  26.100  10.640  1.00  0.00            
ATOM   4194  H   LYS A 265      57.170  25.540  10.140  1.00  0.00            
ATOM   4195  CA  LYS A 265      56.040  27.360  10.080  1.00  0.00            
ATOM   4196  HA  LYS A 265      55.660  27.920  10.940  1.00  0.00            
ATOM   4197  CB  LYS A 265      57.260  28.080   9.510  1.00  0.00            
ATOM   4198  HB1 LYS A 265      56.870  28.950   8.980  1.00  0.00            
ATOM   4199  HB2 LYS A 265      57.710  27.440   8.740  1.00  0.00            
ATOM   4200  CG  LYS A 265      58.330  28.520  10.500  1.00  0.00            
ATOM   4201  HG1 LYS A 265      58.940  27.690  10.870  1.00  0.00            
ATOM   4202  HG2 LYS A 265      57.960  29.060  11.360  1.00  0.00            
ATOM   4203  CD  LYS A 265      59.330  29.370   9.720  1.00  0.00            
ATOM   4204  HD1 LYS A 265      58.940  30.380   9.660  1.00  0.00            
ATOM   4205  HD2 LYS A 265      59.410  29.020   8.690  1.00  0.00            
ATOM   4206  CE  LYS A 265      60.710  29.460  10.380  1.00  0.00            
ATOM   4207  HE1 LYS A 265      60.590  29.880  11.380  1.00  0.00            
ATOM   4208  HE2 LYS A 265      61.320  30.220   9.890  1.00  0.00            
ATOM   4209  NZ  LYS A 265      61.560  28.270  10.270  1.00  0.00            
ATOM   4210  HZ1 LYS A 265      61.040  27.500  10.670  1.00  0.00            
ATOM   4211  HZ2 LYS A 265      61.630  28.070   9.280  1.00  0.00            
ATOM   4212  HZ3 LYS A 265      62.440  28.430  10.730  1.00  0.00            
ATOM   4213  C   LYS A 265      54.890  27.260   9.090  1.00  0.00            
ATOM   4214  O   LYS A 265      54.350  28.290   8.690  1.00  0.00            
ATOM   4215  N   ILE A 266      54.580  26.070   8.570  1.00  0.00            
ATOM   4216  H   ILE A 266      55.140  25.280   8.850  1.00  0.00            
ATOM   4217  CA  ILE A 266      53.380  25.820   7.800  1.00  0.00            
ATOM   4218  HA  ILE A 266      53.420  26.460   6.920  1.00  0.00            
ATOM   4219  CB  ILE A 266      53.310  24.380   7.320  1.00  0.00            
ATOM   4220  HB  ILE A 266      53.260  23.740   8.200  1.00  0.00            
ATOM   4221  CG2 ILE A 266      52.090  23.860   6.560  1.00  0.00            
ATOM   4222 1HG2 ILE A 266      51.940  24.220   5.540  1.00  0.00            
ATOM   4223 2HG2 ILE A 266      52.120  22.770   6.570  1.00  0.00            
ATOM   4224 3HG2 ILE A 266      51.310  24.060   7.290  1.00  0.00            
ATOM   4225  CG1 ILE A 266      54.540  23.950   6.530  1.00  0.00            
ATOM   4226 1HG1 ILE A 266      54.650  22.870   6.610  1.00  0.00            
ATOM   4227 2HG1 ILE A 266      55.420  24.360   7.030  1.00  0.00            
ATOM   4228  CD  ILE A 266      54.760  24.460   5.100  1.00  0.00            
ATOM   4229  HD1 ILE A 266      54.070  24.110   4.340  1.00  0.00            
ATOM   4230  HD2 ILE A 266      54.780  25.550   5.050  1.00  0.00            
ATOM   4231  HD3 ILE A 266      55.730  24.100   4.760  1.00  0.00            
ATOM   4232  C   ILE A 266      52.130  26.240   8.560  1.00  0.00            
ATOM   4233  O   ILE A 266      52.200  26.140   9.790  1.00  0.00            
ATOM   4234  N   LYS A 267      51.140  26.790   7.870  1.00  0.00            
ATOM   4235  H   LYS A 267      51.240  26.800   6.860  1.00  0.00            
ATOM   4236  CA  LYS A 267      49.930  27.400   8.380  1.00  0.00            
ATOM   4237  HA  LYS A 267      49.720  27.040   9.390  1.00  0.00            
ATOM   4238  CB  LYS A 267      49.960  28.920   8.250  1.00  0.00            
ATOM   4239  HB1 LYS A 267      49.000  29.410   8.080  1.00  0.00            
ATOM   4240  HB2 LYS A 267      50.630  29.260   7.450  1.00  0.00            
ATOM   4241  CG  LYS A 267      50.490  29.600   9.510  1.00  0.00            
ATOM   4242  HG1 LYS A 267      51.540  29.350   9.680  1.00  0.00            
ATOM   4243  HG2 LYS A 267      49.910  29.190  10.340  1.00  0.00            
ATOM   4244  CD  LYS A 267      50.390  31.120   9.520  1.00  0.00            
ATOM   4245  HD1 LYS A 267      49.340  31.410   9.560  1.00  0.00            
ATOM   4246  HD2 LYS A 267      50.800  31.580   8.620  1.00  0.00            
ATOM   4247  CE  LYS A 267      50.970  31.650  10.830  1.00  0.00            
ATOM   4248  HE1 LYS A 267      52.030  31.490  10.980  1.00  0.00            
ATOM   4249  HE2 LYS A 267      50.570  31.110  11.690  1.00  0.00            
ATOM   4250  NZ  LYS A 267      50.810  33.100  11.000  1.00  0.00            
ATOM   4251  HZ1 LYS A 267      49.860  33.410  10.830  1.00  0.00            
ATOM   4252  HZ2 LYS A 267      51.150  33.400  11.900  1.00  0.00            
ATOM   4253  HZ3 LYS A 267      51.360  33.550  10.270  1.00  0.00            
ATOM   4254  C   LYS A 267      48.710  26.850   7.670  1.00  0.00            
ATOM   4255  O   LYS A 267      48.860  26.470   6.510  1.00  0.00            
ATOM   4256  N   PRO A 268      47.500  26.820   8.240  1.00  0.00            
ATOM   4257  CD  PRO A 268      47.110  27.210   9.580  1.00  0.00            
ATOM   4258  HD1 PRO A 268      47.650  28.050  10.010  1.00  0.00            
ATOM   4259  HD2 PRO A 268      47.240  26.330  10.210  1.00  0.00            
ATOM   4260  CG  PRO A 268      45.620  27.500   9.420  1.00  0.00            
ATOM   4261  HG1 PRO A 268      45.590  28.460   8.900  1.00  0.00            
ATOM   4262  HG2 PRO A 268      45.090  27.540  10.370  1.00  0.00            
ATOM   4263  CB  PRO A 268      45.140  26.360   8.510  1.00  0.00            
ATOM   4264  HB1 PRO A 268      44.250  26.720   8.000  1.00  0.00            
ATOM   4265  HB2 PRO A 268      44.970  25.470   9.110  1.00  0.00            
ATOM   4266  CA  PRO A 268      46.320  26.350   7.550  1.00  0.00            
ATOM   4267  HA  PRO A 268      46.430  25.270   7.390  1.00  0.00            
ATOM   4268  C   PRO A 268      45.990  26.990   6.210  1.00  0.00            
ATOM   4269  O   PRO A 268      45.150  26.520   5.450  1.00  0.00            
ATOM   4270  N   SER A 269      46.610  28.120   5.870  1.00  0.00            
ATOM   4271  H   SER A 269      47.180  28.500   6.610  1.00  0.00            
ATOM   4272  CA  SER A 269      46.400  28.890   4.660  1.00  0.00            
ATOM   4273  HA  SER A 269      45.370  28.650   4.390  1.00  0.00            
ATOM   4274  CB  SER A 269      46.640  30.370   4.960  1.00  0.00            
ATOM   4275  HB1 SER A 269      45.780  30.680   5.550  1.00  0.00            
ATOM   4276  HB2 SER A 269      46.700  30.980   4.060  1.00  0.00            
ATOM   4277  OG  SER A 269      47.860  30.490   5.660  1.00  0.00            
ATOM   4278  HG  SER A 269      47.840  31.320   6.140  1.00  0.00            
ATOM   4279  C   SER A 269      47.250  28.410   3.490  1.00  0.00            
ATOM   4280  O   SER A 269      46.870  28.650   2.350  1.00  0.00            
ATOM   4281  N   GLU A 270      48.260  27.570   3.720  1.00  0.00            
ATOM   4282  H   GLU A 270      48.470  27.330   4.680  1.00  0.00            
ATOM   4283  CA  GLU A 270      49.300  27.190   2.790  1.00  0.00            
ATOM   4284  HA  GLU A 270      49.760  28.100   2.400  1.00  0.00            
ATOM   4285  CB  GLU A 270      50.410  26.460   3.540  1.00  0.00            
ATOM   4286  HB1 GLU A 270      49.980  25.590   4.020  1.00  0.00            
ATOM   4287  HB2 GLU A 270      50.770  27.040   4.390  1.00  0.00            
ATOM   4288  CG  GLU A 270      51.640  25.940   2.790  1.00  0.00            
ATOM   4289  HG1 GLU A 270      51.380  25.100   2.150  1.00  0.00            
ATOM   4290  HG2 GLU A 270      52.330  25.540   3.530  1.00  0.00            
ATOM   4291  CD  GLU A 270      52.350  27.030   2.000  1.00  0.00            
ATOM   4292  OE1 GLU A 270      51.980  27.350   0.850  1.00  0.00            
ATOM   4293  OE2 GLU A 270      53.310  27.620   2.530  1.00  0.00            
ATOM   4294  C   GLU A 270      48.740  26.330   1.670  1.00  0.00            
ATOM   4295  O   GLU A 270      48.080  25.340   1.980  1.00  0.00            
ATOM   4296  N   SER A 271      48.910  26.730   0.410  1.00  0.00            
ATOM   4297  H   SER A 271      49.310  27.650   0.260  1.00  0.00            
ATOM   4298  CA  SER A 271      48.530  25.980  -0.770  1.00  0.00            
ATOM   4299  HA  SER A 271      47.660  25.410  -0.460  1.00  0.00            
ATOM   4300  CB  SER A 271      48.090  26.960  -1.860  1.00  0.00            
ATOM   4301  HB1 SER A 271      47.100  27.340  -1.640  1.00  0.00            
ATOM   4302  HB2 SER A 271      48.160  26.430  -2.810  1.00  0.00            
ATOM   4303  OG  SER A 271      48.870  28.140  -1.950  1.00  0.00            
ATOM   4304  HG  SER A 271      48.350  28.830  -1.530  1.00  0.00            
ATOM   4305  C   SER A 271      49.630  25.080  -1.320  1.00  0.00            
ATOM   4306  O   SER A 271      49.330  24.050  -1.920  1.00  0.00            
ATOM   4307  N   ASN A 272      50.870  25.510  -1.090  1.00  0.00            
ATOM   4308  H   ASN A 272      51.030  26.290  -0.460  1.00  0.00            
ATOM   4309  CA  ASN A 272      52.010  24.810  -1.660  1.00  0.00            
ATOM   4310  HA  ASN A 272      51.880  24.600  -2.720  1.00  0.00            
ATOM   4311  CB  ASN A 272      53.320  25.600  -1.580  1.00  0.00            
ATOM   4312  HB1 ASN A 272      54.160  24.910  -1.600  1.00  0.00            
ATOM   4313  HB2 ASN A 272      53.320  26.090  -0.600  1.00  0.00            
ATOM   4314  CG  ASN A 272      53.380  26.720  -2.600  1.00  0.00            
ATOM   4315  OD1 ASN A 272      52.650  26.720  -3.600  1.00  0.00            
ATOM   4316  ND2 ASN A 272      54.210  27.730  -2.350  1.00  0.00            
ATOM   4317 1HD2 ASN A 272      54.910  27.590  -1.640  1.00  0.00            
ATOM   4318 2HD2 ASN A 272      54.210  28.540  -2.960  1.00  0.00            
ATOM   4319  C   ASN A 272      52.320  23.480  -0.990  1.00  0.00            
ATOM   4320  O   ASN A 272      52.140  23.370   0.210  1.00  0.00            
ATOM   4321  N   VAL A 273      52.760  22.530  -1.820  1.00  0.00            
ATOM   4322  H   VAL A 273      52.770  22.840  -2.780  1.00  0.00            
ATOM   4323  CA  VAL A 273      53.190  21.160  -1.610  1.00  0.00            
ATOM   4324  HA  VAL A 273      53.630  21.150  -0.610  1.00  0.00            
ATOM   4325  CB  VAL A 273      52.120  20.070  -1.670  1.00  0.00            
ATOM   4326  HB  VAL A 273      52.480  19.150  -1.210  1.00  0.00            
ATOM   4327  CG1 VAL A 273      50.840  20.460  -0.940  1.00  0.00            
ATOM   4328 1HG1 VAL A 273      50.310  21.320  -1.350  1.00  0.00            
ATOM   4329 2HG1 VAL A 273      50.170  19.600  -0.930  1.00  0.00            
ATOM   4330 3HG1 VAL A 273      51.060  20.670   0.110  1.00  0.00            
ATOM   4331  CG2 VAL A 273      51.590  19.730  -3.060  1.00  0.00            
ATOM   4332 1HG2 VAL A 273      50.690  19.120  -3.070  1.00  0.00            
ATOM   4333 2HG2 VAL A 273      51.570  20.610  -3.700  1.00  0.00            
ATOM   4334 3HG2 VAL A 273      52.420  19.200  -3.530  1.00  0.00            
ATOM   4335  C   VAL A 273      54.340  20.740  -2.520  1.00  0.00            
ATOM   4336  O   VAL A 273      54.340  21.120  -3.690  1.00  0.00            
ATOM   4337  N   THR A 274      55.260  19.910  -2.020  1.00  0.00            
ATOM   4338  H   THR A 274      55.020  19.550  -1.110  1.00  0.00            
ATOM   4339  CA  THR A 274      56.400  19.390  -2.740  1.00  0.00            
ATOM   4340  HA  THR A 274      56.380  19.530  -3.820  1.00  0.00            
ATOM   4341  CB  THR A 274      57.730  19.990  -2.270  1.00  0.00            
ATOM   4342  HB  THR A 274      57.810  19.750  -1.210  1.00  0.00            
ATOM   4343  CG2 THR A 274      59.010  19.480  -2.910  1.00  0.00            
ATOM   4344 1HG2 THR A 274      58.930  18.400  -2.740  1.00  0.00            
ATOM   4345 2HG2 THR A 274      59.060  19.760  -3.960  1.00  0.00            
ATOM   4346 3HG2 THR A 274      59.900  19.840  -2.400  1.00  0.00            
ATOM   4347  OG1 THR A 274      57.710  21.390  -2.430  1.00  0.00            
ATOM   4348  HG1 THR A 274      57.080  21.710  -1.780  1.00  0.00            
ATOM   4349  C   THR A 274      56.410  17.870  -2.670  1.00  0.00            
ATOM   4350  O   THR A 274      56.590  17.400  -1.550  1.00  0.00            
ATOM   4351  N   ILE A 275      56.230  17.160  -3.790  1.00  0.00            
ATOM   4352  H   ILE A 275      56.110  17.640  -4.670  1.00  0.00            
ATOM   4353  CA  ILE A 275      56.460  15.730  -3.880  1.00  0.00            
ATOM   4354  HA  ILE A 275      56.280  15.170  -2.960  1.00  0.00            
ATOM   4355  CB  ILE A 275      55.590  15.020  -4.900  1.00  0.00            
ATOM   4356  HB  ILE A 275      55.740  15.450  -5.890  1.00  0.00            
ATOM   4357  CG2 ILE A 275      56.170  13.610  -5.040  1.00  0.00            
ATOM   4358 1HG2 ILE A 275      55.750  13.200  -5.960  1.00  0.00            
ATOM   4359 2HG2 ILE A 275      57.250  13.600  -5.100  1.00  0.00            
ATOM   4360 3HG2 ILE A 275      56.000  12.970  -4.160  1.00  0.00            
ATOM   4361  CG1 ILE A 275      54.100  15.120  -4.610  1.00  0.00            
ATOM   4362 1HG1 ILE A 275      53.930  16.200  -4.600  1.00  0.00            
ATOM   4363 2HG1 ILE A 275      53.870  14.650  -3.650  1.00  0.00            
ATOM   4364  CD  ILE A 275      53.180  14.340  -5.550  1.00  0.00            
ATOM   4365  HD1 ILE A 275      53.240  14.700  -6.580  1.00  0.00            
ATOM   4366  HD2 ILE A 275      53.350  13.270  -5.460  1.00  0.00            
ATOM   4367  HD3 ILE A 275      52.190  14.560  -5.170  1.00  0.00            
ATOM   4368  C   ILE A 275      57.980  15.660  -4.020  1.00  0.00            
ATOM   4369  O   ILE A 275      58.630  16.440  -4.710  1.00  0.00            
ATOM   4370  N   LEU A 276      58.680  14.820  -3.250  1.00  0.00            
ATOM   4371  H   LEU A 276      58.170  14.320  -2.540  1.00  0.00            
ATOM   4372  CA  LEU A 276      60.110  14.590  -3.200  1.00  0.00            
ATOM   4373  HA  LEU A 276      60.700  15.440  -3.570  1.00  0.00            
ATOM   4374  CB  LEU A 276      60.480  14.370  -1.740  1.00  0.00            
ATOM   4375  HB1 LEU A 276      61.540  14.170  -1.610  1.00  0.00            
ATOM   4376  HB2 LEU A 276      59.900  13.510  -1.400  1.00  0.00            
ATOM   4377  CG  LEU A 276      60.280  15.580  -0.840  1.00  0.00            
ATOM   4378  HG  LEU A 276      59.270  15.980  -0.830  1.00  0.00            
ATOM   4379  CD1 LEU A 276      60.550  15.190   0.610  1.00  0.00            
ATOM   4380 1HD1 LEU A 276      60.220  14.170   0.820  1.00  0.00            
ATOM   4381 2HD1 LEU A 276      61.640  15.170   0.690  1.00  0.00            
ATOM   4382 3HD1 LEU A 276      60.110  16.000   1.190  1.00  0.00            
ATOM   4383  CD2 LEU A 276      61.150  16.790  -1.170  1.00  0.00            
ATOM   4384 1HD2 LEU A 276      62.160  16.570  -0.830  1.00  0.00            
ATOM   4385 2HD2 LEU A 276      61.130  17.030  -2.230  1.00  0.00            
ATOM   4386 3HD2 LEU A 276      60.780  17.640  -0.590  1.00  0.00            
ATOM   4387  C   LEU A 276      60.510  13.340  -3.970  1.00  0.00            
ATOM   4388  O   LEU A 276      61.700  13.210  -4.240  1.00  0.00            
ATOM   4389  N   GLY A 277      59.570  12.510  -4.430  1.00  0.00            
ATOM   4390  H   GLY A 277      58.730  12.640  -3.880  1.00  0.00            
ATOM   4391  CA  GLY A 277      59.760  11.340  -5.270  1.00  0.00            
ATOM   4392  HA1 GLY A 277      60.770  11.000  -5.070  1.00  0.00            
ATOM   4393  HA2 GLY A 277      59.740  11.620  -6.320  1.00  0.00            
ATOM   4394  C   GLY A 277      58.700  10.310  -4.900  1.00  0.00            
ATOM   4395  O   GLY A 277      57.780  10.520  -4.120  1.00  0.00            
ATOM   4396  N   ARG A 278      58.760   9.130  -5.540  1.00  0.00            
ATOM   4397  H   ARG A 278      59.660   8.940  -5.960  1.00  0.00            
ATOM   4398  CA  ARG A 278      57.880   8.000  -5.320  1.00  0.00            
ATOM   4399  HA  ARG A 278      57.480   8.050  -4.310  1.00  0.00            
ATOM   4400  CB  ARG A 278      56.660   7.950  -6.230  1.00  0.00            
ATOM   4401  HB1 ARG A 278      56.120   8.860  -5.940  1.00  0.00            
ATOM   4402  HB2 ARG A 278      56.060   7.080  -5.950  1.00  0.00            
ATOM   4403  CG  ARG A 278      56.940   7.870  -7.730  1.00  0.00            
ATOM   4404  HG1 ARG A 278      57.450   6.990  -8.130  1.00  0.00            
ATOM   4405  HG2 ARG A 278      57.660   8.630  -8.040  1.00  0.00            
ATOM   4406  CD  ARG A 278      55.650   7.970  -8.530  1.00  0.00            
ATOM   4407  HD1 ARG A 278      54.840   7.410  -8.060  1.00  0.00            
ATOM   4408  HD2 ARG A 278      55.880   7.560  -9.520  1.00  0.00            
ATOM   4409  NE  ARG A 278      55.140   9.340  -8.550  1.00  0.00            
ATOM   4410  HE  ARG A 278      55.790  10.080  -8.360  1.00  0.00            
ATOM   4411  CZ  ARG A 278      53.930   9.750  -8.970  1.00  0.00            
ATOM   4412  NH1 ARG A 278      52.970   8.910  -9.370  1.00  0.00            
ATOM   4413 1HH1 ARG A 278      53.220   7.970  -9.630  1.00  0.00            
ATOM   4414 2HH1 ARG A 278      51.990   9.150  -9.350  1.00  0.00            
ATOM   4415  NH2 ARG A 278      53.700  11.070  -8.900  1.00  0.00            
ATOM   4416 1HH2 ARG A 278      54.450  11.670  -8.590  1.00  0.00            
ATOM   4417 2HH2 ARG A 278      52.800  11.390  -9.220  1.00  0.00            
ATOM   4418  C   ARG A 278      58.660   6.710  -5.490  1.00  0.00            
ATOM   4419  O   ARG A 278      59.440   6.620  -6.440  1.00  0.00            
ATOM   4420  N   PHE A 279      58.250   5.710  -4.710  1.00  0.00            
ATOM   4421  H   PHE A 279      57.580   5.990  -4.010  1.00  0.00            
ATOM   4422  CA  PHE A 279      58.780   4.360  -4.710  1.00  0.00            
ATOM   4423  HA  PHE A 279      59.720   4.240  -5.260  1.00  0.00            
ATOM   4424  CB  PHE A 279      59.010   3.930  -3.260  1.00  0.00            
ATOM   4425  HB1 PHE A 279      59.460   2.940  -3.300  1.00  0.00            
ATOM   4426  HB2 PHE A 279      58.040   3.840  -2.780  1.00  0.00            
ATOM   4427  CG  PHE A 279      59.850   4.700  -2.270  1.00  0.00            
ATOM   4428  CD1 PHE A 279      61.230   4.510  -2.150  1.00  0.00            
ATOM   4429  HD1 PHE A 279      61.740   3.840  -2.830  1.00  0.00            
ATOM   4430  CE1 PHE A 279      62.020   5.200  -1.220  1.00  0.00            
ATOM   4431  HE1 PHE A 279      63.090   5.110  -1.160  1.00  0.00            
ATOM   4432  CZ  PHE A 279      61.400   6.160  -0.410  1.00  0.00            
ATOM   4433  HZ  PHE A 279      61.970   6.810   0.240  1.00  0.00            
ATOM   4434  CE2 PHE A 279      60.020   6.360  -0.550  1.00  0.00            
ATOM   4435  HE2 PHE A 279      59.470   7.060   0.060  1.00  0.00            
ATOM   4436  CD2 PHE A 279      59.230   5.660  -1.460  1.00  0.00            
ATOM   4437  HD2 PHE A 279      58.160   5.840  -1.520  1.00  0.00            
ATOM   4438  C   PHE A 279      57.720   3.550  -5.440  1.00  0.00            
ATOM   4439  O   PHE A 279      56.610   3.510  -4.920  1.00  0.00            
ATOM   4440  N   ASP A 280      58.110   2.850  -6.510  1.00  0.00            
ATOM   4441  H   ASP A 280      59.050   2.970  -6.870  1.00  0.00            
ATOM   4442  CA  ASP A 280      57.340   2.120  -7.500  1.00  0.00            
ATOM   4443  HA  ASP A 280      56.290   2.390  -7.400  1.00  0.00            
ATOM   4444  CB  ASP A 280      57.560   2.700  -8.890  1.00  0.00            
ATOM   4445  HB1 ASP A 280      57.150   3.710  -8.950  1.00  0.00            
ATOM   4446  HB2 ASP A 280      57.050   2.100  -9.650  1.00  0.00            
ATOM   4447  CG  ASP A 280      59.010   2.770  -9.360  1.00  0.00            
ATOM   4448  OD1 ASP A 280      59.140   2.910 -10.600  1.00  0.00            
ATOM   4449  OD2 ASP A 280      60.020   2.670  -8.640  1.00  0.00            
ATOM   4450  C   ASP A 280      57.590   0.620  -7.580  1.00  0.00            
ATOM   4451  O   ASP A 280      58.600   0.020  -7.230  1.00  0.00            
ATOM   4452  N   TYR A 281      56.500  -0.070  -7.940  1.00  0.00            
ATOM   4453  H   TYR A 281      55.660   0.480  -8.040  1.00  0.00            
ATOM   4454  CA  TYR A 281      56.360  -1.510  -7.830  1.00  0.00            
ATOM   4455  HA  TYR A 281      57.200  -2.060  -8.240  1.00  0.00            
ATOM   4456  CB  TYR A 281      56.170  -1.840  -6.350  1.00  0.00            
ATOM   4457  HB1 TYR A 281      57.160  -1.870  -5.900  1.00  0.00            
ATOM   4458  HB2 TYR A 281      55.960  -2.910  -6.300  1.00  0.00            
ATOM   4459  CG  TYR A 281      55.230  -1.090  -5.440  1.00  0.00            
ATOM   4460  CD1 TYR A 281      53.860  -1.390  -5.500  1.00  0.00            
ATOM   4461  HD1 TYR A 281      53.470  -2.140  -6.180  1.00  0.00            
ATOM   4462  CE1 TYR A 281      52.960  -0.740  -4.650  1.00  0.00            
ATOM   4463  HE1 TYR A 281      51.880  -0.810  -4.700  1.00  0.00            
ATOM   4464  CZ  TYR A 281      53.470   0.210  -3.740  1.00  0.00            
ATOM   4465  OH  TYR A 281      52.670   0.960  -2.930  1.00  0.00            
ATOM   4466  HH  TYR A 281      51.750   0.780  -3.140  1.00  0.00            
ATOM   4467  CE2 TYR A 281      54.850   0.470  -3.660  1.00  0.00            
ATOM   4468  HE2 TYR A 281      55.250   1.250  -3.030  1.00  0.00            
ATOM   4469  CD2 TYR A 281      55.750  -0.180  -4.510  1.00  0.00            
ATOM   4470  HD2 TYR A 281      56.770   0.170  -4.610  1.00  0.00            
ATOM   4471  C   TYR A 281      55.230  -2.000  -8.720  1.00  0.00            
ATOM   4472  O   TYR A 281      54.940  -1.350  -9.720  1.00  0.00            
ATOM   4473  N   SER A 282      54.630  -3.170  -8.510  1.00  0.00            
ATOM   4474  H   SER A 282      55.000  -3.740  -7.760  1.00  0.00            
ATOM   4475  CA  SER A 282      53.640  -3.830  -9.330  1.00  0.00            
ATOM   4476  HA  SER A 282      53.050  -3.070  -9.850  1.00  0.00            
ATOM   4477  CB  SER A 282      54.280  -4.690 -10.420  1.00  0.00            
ATOM   4478  HB1 SER A 282      54.880  -5.470  -9.950  1.00  0.00            
ATOM   4479  HB2 SER A 282      54.980  -4.030 -10.930  1.00  0.00            
ATOM   4480  OG  SER A 282      53.320  -5.170 -11.330  1.00  0.00            
ATOM   4481  HG  SER A 282      53.600  -5.100 -12.250  1.00  0.00            
ATOM   4482  C   SER A 282      52.620  -4.590  -8.490  1.00  0.00            
ATOM   4483  O   SER A 282      52.950  -5.250  -7.510  1.00  0.00            
ATOM   4484  N   GLN A 283      51.390  -4.630  -9.020  1.00  0.00            
ATOM   4485  H   GLN A 283      51.310  -4.240  -9.940  1.00  0.00            
ATOM   4486  CA  GLN A 283      50.280  -5.440  -8.580  1.00  0.00            
ATOM   4487  HA  GLN A 283      49.430  -5.030  -9.130  1.00  0.00            
ATOM   4488  CB  GLN A 283      50.450  -6.910  -8.920  1.00  0.00            
ATOM   4489  HB1 GLN A 283      51.220  -7.330  -8.280  1.00  0.00            
ATOM   4490  HB2 GLN A 283      50.800  -6.960  -9.950  1.00  0.00            
ATOM   4491  CG  GLN A 283      49.160  -7.730  -8.860  1.00  0.00            
ATOM   4492  HG1 GLN A 283      48.610  -7.440  -7.970  1.00  0.00            
ATOM   4493  HG2 GLN A 283      49.320  -8.810  -8.880  1.00  0.00            
ATOM   4494  CD  GLN A 283      48.310  -7.350 -10.070  1.00  0.00            
ATOM   4495  OE1 GLN A 283      48.720  -7.390 -11.230  1.00  0.00            
ATOM   4496  NE2 GLN A 283      47.010  -7.160  -9.870  1.00  0.00            
ATOM   4497 1HE2 GLN A 283      46.630  -7.030  -8.940  1.00  0.00            
ATOM   4498 2HE2 GLN A 283      46.540  -6.670 -10.620  1.00  0.00            
ATOM   4499  C   GLN A 283      49.810  -5.150  -7.160  1.00  0.00            
ATOM   4500  O   GLN A 283      49.620  -6.050  -6.340  1.00  0.00            
ATOM   4501  N   CYS A 284      49.870  -3.890  -6.740  1.00  0.00            
ATOM   4502  H   CYS A 284      50.310  -3.290  -7.420  1.00  0.00            
ATOM   4503  CA  CYS A 284      49.320  -3.220  -5.580  1.00  0.00            
ATOM   4504  HA  CYS A 284      48.490  -3.880  -5.310  1.00  0.00            
ATOM   4505  CB  CYS A 284      50.380  -3.310  -4.490  1.00  0.00            
ATOM   4506  HB1 CYS A 284      51.270  -2.760  -4.820  1.00  0.00            
ATOM   4507  HB2 CYS A 284      50.790  -4.310  -4.400  1.00  0.00            
ATOM   4508  SG  CYS A 284      49.750  -2.640  -2.930  1.00  0.00            
ATOM   4509  HG  CYS A 284      49.510  -1.480  -3.550  1.00  0.00            
ATOM   4510  C   CYS A 284      48.770  -1.850  -5.950  1.00  0.00            
ATOM   4511  O   CYS A 284      49.170  -0.830  -5.390  1.00  0.00            
ATOM   4512  N   ASP A 285      47.840  -1.840  -6.910  1.00  0.00            
ATOM   4513  H   ASP A 285      47.550  -2.710  -7.340  1.00  0.00            
ATOM   4514  CA  ASP A 285      46.940  -0.730  -7.090  1.00  0.00            
ATOM   4515  HA  ASP A 285      47.410   0.220  -6.850  1.00  0.00            
ATOM   4516  CB  ASP A 285      46.440  -0.580  -8.530  1.00  0.00            
ATOM   4517  HB1 ASP A 285      47.370  -0.760  -9.050  1.00  0.00            
ATOM   4518  HB2 ASP A 285      46.150   0.470  -8.620  1.00  0.00            
ATOM   4519  CG  ASP A 285      45.310  -1.520  -8.920  1.00  0.00            
ATOM   4520  OD1 ASP A 285      45.210  -2.670  -8.440  1.00  0.00            
ATOM   4521  OD2 ASP A 285      44.420  -1.060  -9.670  1.00  0.00            
ATOM   4522  C   ASP A 285      45.820  -0.870  -6.060  1.00  0.00            
ATOM   4523  O   ASP A 285      45.140   0.100  -5.750  1.00  0.00            
ATOM   4524  N   ILE A 286      45.550  -2.030  -5.460  1.00  0.00            
ATOM   4525  H   ILE A 286      45.960  -2.910  -5.720  1.00  0.00            
ATOM   4526  CA  ILE A 286      44.520  -2.190  -4.450  1.00  0.00            
ATOM   4527  HA  ILE A 286      43.600  -1.770  -4.880  1.00  0.00            
ATOM   4528  CB  ILE A 286      44.150  -3.620  -4.100  1.00  0.00            
ATOM   4529  HB  ILE A 286      43.380  -3.580  -3.330  1.00  0.00            
ATOM   4530  CG2 ILE A 286      43.500  -4.280  -5.310  1.00  0.00            
ATOM   4531 1HG2 ILE A 286      42.700  -3.670  -5.740  1.00  0.00            
ATOM   4532 2HG2 ILE A 286      44.160  -4.420  -6.170  1.00  0.00            
ATOM   4533 3HG2 ILE A 286      43.120  -5.240  -4.950  1.00  0.00            
ATOM   4534  CG1 ILE A 286      45.330  -4.510  -3.740  1.00  0.00            
ATOM   4535 1HG1 ILE A 286      45.990  -3.890  -3.130  1.00  0.00            
ATOM   4536 2HG1 ILE A 286      45.880  -4.810  -4.640  1.00  0.00            
ATOM   4537  CD  ILE A 286      45.000  -5.710  -2.860  1.00  0.00            
ATOM   4538  HD1 ILE A 286      44.420  -5.450  -1.970  1.00  0.00            
ATOM   4539  HD2 ILE A 286      44.400  -6.450  -3.390  1.00  0.00            
ATOM   4540  HD3 ILE A 286      45.860  -6.230  -2.450  1.00  0.00            
ATOM   4541  C   ILE A 286      44.770  -1.370  -3.190  1.00  0.00            
ATOM   4542  O   ILE A 286      45.920  -1.230  -2.790  1.00  0.00            
ATOM   4543  N   TRP A 287      43.730  -0.860  -2.530  1.00  0.00            
ATOM   4544  H   TRP A 287      42.830  -0.960  -2.980  1.00  0.00            
ATOM   4545  CA  TRP A 287      43.760  -0.550  -1.110  1.00  0.00            
ATOM   4546  HA  TRP A 287      44.770  -0.210  -0.910  1.00  0.00            
ATOM   4547  CB  TRP A 287      42.780   0.580  -0.820  1.00  0.00            
ATOM   4548  HB1 TRP A 287      43.220   1.500  -1.200  1.00  0.00            
ATOM   4549  HB2 TRP A 287      42.800   0.770   0.250  1.00  0.00            
ATOM   4550  CG  TRP A 287      41.380   0.360  -1.300  1.00  0.00            
ATOM   4551  CD1 TRP A 287      40.330  -0.010  -0.530  1.00  0.00            
ATOM   4552  HD1 TRP A 287      40.440  -0.280   0.510  1.00  0.00            
ATOM   4553  NE1 TRP A 287      39.190   0.120  -1.280  1.00  0.00            
ATOM   4554  HE1 TRP A 287      38.300  -0.190  -0.900  1.00  0.00            
ATOM   4555  CE2 TRP A 287      39.400   0.520  -2.590  1.00  0.00            
ATOM   4556  CZ2 TRP A 287      38.650   0.570  -3.770  1.00  0.00            
ATOM   4557  HZ2 TRP A 287      37.600   0.310  -3.710  1.00  0.00            
ATOM   4558  CH2 TRP A 287      39.260   0.820  -5.000  1.00  0.00            
ATOM   4559  HH2 TRP A 287      38.680   0.780  -5.920  1.00  0.00            
ATOM   4560  CZ3 TRP A 287      40.630   1.090  -4.980  1.00  0.00            
ATOM   4561  HZ3 TRP A 287      41.150   1.430  -5.860  1.00  0.00            
ATOM   4562  CE3 TRP A 287      41.420   1.020  -3.830  1.00  0.00            
ATOM   4563  HE3 TRP A 287      42.490   1.170  -3.860  1.00  0.00            
ATOM   4564  CD2 TRP A 287      40.810   0.660  -2.610  1.00  0.00            
ATOM   4565  C   TRP A 287      43.550  -1.790  -0.250  1.00  0.00            
ATOM   4566  O   TRP A 287      43.120  -2.840  -0.720  1.00  0.00            
ATOM   4567  N   TYR A 288      43.720  -1.610   1.060  1.00  0.00            
ATOM   4568  H   TYR A 288      44.020  -0.680   1.320  1.00  0.00            
ATOM   4569  CA  TYR A 288      43.850  -2.610   2.100  1.00  0.00            
ATOM   4570  HA  TYR A 288      43.800  -2.090   3.060  1.00  0.00            
ATOM   4571  CB  TYR A 288      42.710  -3.620   2.200  1.00  0.00            
ATOM   4572  HB1 TYR A 288      42.900  -4.000   3.200  1.00  0.00            
ATOM   4573  HB2 TYR A 288      42.740  -4.390   1.430  1.00  0.00            
ATOM   4574  CG  TYR A 288      41.400  -2.870   2.270  1.00  0.00            
ATOM   4575  CD1 TYR A 288      41.130  -1.960   3.300  1.00  0.00            
ATOM   4576  HD1 TYR A 288      41.810  -1.880   4.140  1.00  0.00            
ATOM   4577  CE1 TYR A 288      39.900  -1.300   3.330  1.00  0.00            
ATOM   4578  HE1 TYR A 288      39.650  -0.710   4.200  1.00  0.00            
ATOM   4579  CZ  TYR A 288      38.850  -1.570   2.430  1.00  0.00            
ATOM   4580  OH  TYR A 288      37.710  -0.820   2.500  1.00  0.00            
ATOM   4581  HH  TYR A 288      37.450  -0.640   3.410  1.00  0.00            
ATOM   4582  CE2 TYR A 288      39.140  -2.460   1.380  1.00  0.00            
ATOM   4583  HE2 TYR A 288      38.400  -2.690   0.630  1.00  0.00            
ATOM   4584  CD2 TYR A 288      40.410  -3.030   1.290  1.00  0.00            
ATOM   4585  HD2 TYR A 288      40.700  -3.700   0.490  1.00  0.00            
ATOM   4586  C   TYR A 288      45.220  -3.270   2.050  1.00  0.00            
ATOM   4587  O   TYR A 288      45.370  -4.470   2.250  1.00  0.00            
ATOM   4588  N   MET A 289      46.240  -2.450   1.760  1.00  0.00            
ATOM   4589  H   MET A 289      46.210  -1.450   1.650  1.00  0.00            
ATOM   4590  CA  MET A 289      47.600  -2.960   1.810  1.00  0.00            
ATOM   4591  HA  MET A 289      47.600  -3.960   2.240  1.00  0.00            
ATOM   4592  CB  MET A 289      48.050  -3.250   0.390  1.00  0.00            
ATOM   4593  HB1 MET A 289      48.980  -3.820   0.450  1.00  0.00            
ATOM   4594  HB2 MET A 289      48.250  -2.330  -0.150  1.00  0.00            
ATOM   4595  CG  MET A 289      47.150  -4.150  -0.470  1.00  0.00            
ATOM   4596  HG1 MET A 289      47.500  -4.060  -1.500  1.00  0.00            
ATOM   4597  HG2 MET A 289      46.130  -3.780  -0.510  1.00  0.00            
ATOM   4598  SD  MET A 289      47.160  -5.900  -0.010  1.00  0.00            
ATOM   4599  CE  MET A 289      48.780  -6.410  -0.620  1.00  0.00            
ATOM   4600  HE1 MET A 289      49.130  -5.940  -1.540  1.00  0.00            
ATOM   4601  HE2 MET A 289      49.580  -6.180   0.080  1.00  0.00            
ATOM   4602  HE3 MET A 289      48.700  -7.500  -0.710  1.00  0.00            
ATOM   4603  C   MET A 289      48.550  -2.010   2.530  1.00  0.00            
ATOM   4604  O   MET A 289      48.680  -0.900   2.020  1.00  0.00            
ATOM   4605  N   ARG A 290      49.200  -2.350   3.650  1.00  0.00            
ATOM   4606  H   ARG A 290      49.210  -3.330   3.890  1.00  0.00            
ATOM   4607  CA  ARG A 290      49.950  -1.410   4.450  1.00  0.00            
ATOM   4608  HA  ARG A 290      49.800  -0.410   4.050  1.00  0.00            
ATOM   4609  CB  ARG A 290      49.380  -1.400   5.870  1.00  0.00            
ATOM   4610  HB1 ARG A 290      49.530  -2.360   6.370  1.00  0.00            
ATOM   4611  HB2 ARG A 290      48.320  -1.200   5.750  1.00  0.00            
ATOM   4612  CG  ARG A 290      49.870  -0.290   6.800  1.00  0.00            
ATOM   4613  HG1 ARG A 290      50.680   0.310   6.380  1.00  0.00            
ATOM   4614  HG2 ARG A 290      50.400  -0.720   7.660  1.00  0.00            
ATOM   4615  CD  ARG A 290      48.740   0.590   7.310  1.00  0.00            
ATOM   4616  HD1 ARG A 290      48.330   1.100   6.440  1.00  0.00            
ATOM   4617  HD2 ARG A 290      49.220   1.390   7.870  1.00  0.00            
ATOM   4618  NE  ARG A 290      47.720  -0.070   8.120  1.00  0.00            
ATOM   4619  HE  ARG A 290      47.940  -1.000   8.450  1.00  0.00            
ATOM   4620  CZ  ARG A 290      46.500   0.380   8.460  1.00  0.00            
ATOM   4621  NH1 ARG A 290      46.060   1.570   8.000  1.00  0.00            
ATOM   4622 1HH1 ARG A 290      46.700   2.110   7.450  1.00  0.00            
ATOM   4623 2HH1 ARG A 290      45.290   1.980   8.500  1.00  0.00            
ATOM   4624  NH2 ARG A 290      45.710  -0.340   9.250  1.00  0.00            
ATOM   4625 1HH2 ARG A 290      46.030  -1.170   9.740  1.00  0.00            
ATOM   4626 2HH2 ARG A 290      44.780  -0.020   9.500  1.00  0.00            
ATOM   4627  C   ARG A 290      51.460  -1.590   4.380  1.00  0.00            
ATOM   4628  O   ARG A 290      51.950  -2.550   4.980  1.00  0.00            
ATOM   4629  N   PHE A 291      52.240  -0.620   3.900  1.00  0.00            
ATOM   4630  H   PHE A 291      51.700   0.120   3.490  1.00  0.00            
ATOM   4631  CA  PHE A 291      53.680  -0.480   4.020  1.00  0.00            
ATOM   4632  HA  PHE A 291      54.110  -1.430   3.720  1.00  0.00            
ATOM   4633  CB  PHE A 291      54.170   0.510   2.970  1.00  0.00            
ATOM   4634  HB1 PHE A 291      53.720   0.280   2.010  1.00  0.00            
ATOM   4635  HB2 PHE A 291      55.240   0.310   2.850  1.00  0.00            
ATOM   4636  CG  PHE A 291      53.890   1.940   3.370  1.00  0.00            
ATOM   4637  CD1 PHE A 291      54.750   2.630   4.220  1.00  0.00            
ATOM   4638  HD1 PHE A 291      55.590   2.100   4.660  1.00  0.00            
ATOM   4639  CE1 PHE A 291      54.530   3.970   4.540  1.00  0.00            
ATOM   4640  HE1 PHE A 291      55.120   4.300   5.380  1.00  0.00            
ATOM   4641  CZ  PHE A 291      53.460   4.680   3.980  1.00  0.00            
ATOM   4642  HZ  PHE A 291      53.300   5.720   4.200  1.00  0.00            
ATOM   4643  CE2 PHE A 291      52.600   4.010   3.090  1.00  0.00            
ATOM   4644  HE2 PHE A 291      51.750   4.560   2.730  1.00  0.00            
ATOM   4645  CD2 PHE A 291      52.840   2.660   2.790  1.00  0.00            
ATOM   4646  HD2 PHE A 291      52.180   2.160   2.090  1.00  0.00            
ATOM   4647  C   PHE A 291      54.130  -0.220   5.450  1.00  0.00            
ATOM   4648  O   PHE A 291      53.400   0.330   6.270  1.00  0.00            
ATOM   4649  N   SER A 292      55.390  -0.610   5.660  1.00  0.00            
ATOM   4650  H   SER A 292      55.940  -1.020   4.910  1.00  0.00            
ATOM   4651  CA  SER A 292      56.010  -0.660   6.970  1.00  0.00            
ATOM   4652  HA  SER A 292      55.390  -0.130   7.700  1.00  0.00            
ATOM   4653  CB  SER A 292      56.050  -2.100   7.460  1.00  0.00            
ATOM   4654  HB1 SER A 292      55.030  -2.470   7.450  1.00  0.00            
ATOM   4655  HB2 SER A 292      56.470  -2.020   8.470  1.00  0.00            
ATOM   4656  OG  SER A 292      57.010  -2.880   6.780  1.00  0.00            
ATOM   4657  HG  SER A 292      56.570  -3.350   6.070  1.00  0.00            
ATOM   4658  C   SER A 292      57.420  -0.100   6.940  1.00  0.00            
ATOM   4659  O   SER A 292      58.110  -0.210   5.930  1.00  0.00            
ATOM   4660  N   MET A 293      57.890   0.430   8.070  1.00  0.00            
ATOM   4661  H   MET A 293      57.240   0.570   8.830  1.00  0.00            
ATOM   4662  CA  MET A 293      59.200   1.020   8.300  1.00  0.00            
ATOM   4663  HA  MET A 293      59.850   0.920   7.420  1.00  0.00            
ATOM   4664  CB  MET A 293      59.040   2.510   8.560  1.00  0.00            
ATOM   4665  HB1 MET A 293      59.930   3.000   8.960  1.00  0.00            
ATOM   4666  HB2 MET A 293      58.240   2.520   9.300  1.00  0.00            
ATOM   4667  CG  MET A 293      58.600   3.280   7.320  1.00  0.00            
ATOM   4668  HG1 MET A 293      58.030   2.590   6.700  1.00  0.00            
ATOM   4669  HG2 MET A 293      59.440   3.650   6.730  1.00  0.00            
ATOM   4670  SD  MET A 293      57.430   4.650   7.540  1.00  0.00            
ATOM   4671  CE  MET A 293      58.410   5.890   8.410  1.00  0.00            
ATOM   4672  HE1 MET A 293      58.660   5.430   9.360  1.00  0.00            
ATOM   4673  HE2 MET A 293      59.390   5.950   7.940  1.00  0.00            
ATOM   4674  HE3 MET A 293      57.920   6.870   8.360  1.00  0.00            
ATOM   4675  C   MET A 293      59.890   0.450   9.520  1.00  0.00            
ATOM   4676  O   MET A 293      59.190  -0.310  10.190  1.00  0.00            
ATOM   4677  N   ASP A 294      61.200   0.640   9.690  1.00  0.00            
ATOM   4678  H   ASP A 294      61.750   1.090   8.970  1.00  0.00            
ATOM   4679  CA  ASP A 294      61.890   0.240  10.900  1.00  0.00            
ATOM   4680  HA  ASP A 294      61.330  -0.550  11.400  1.00  0.00            
ATOM   4681  CB  ASP A 294      63.230  -0.400  10.540  1.00  0.00            
ATOM   4682  HB1 ASP A 294      63.150  -1.240   9.850  1.00  0.00            
ATOM   4683  HB2 ASP A 294      63.500  -0.940  11.450  1.00  0.00            
ATOM   4684  CG  ASP A 294      64.270   0.630  10.120  1.00  0.00            
ATOM   4685  OD1 ASP A 294      64.010   1.730   9.580  1.00  0.00            
ATOM   4686  OD2 ASP A 294      65.390   0.330  10.570  1.00  0.00            
ATOM   4687  C   ASP A 294      61.950   1.310  11.980  1.00  0.00            
ATOM   4688  O   ASP A 294      61.690   2.460  11.630  1.00  0.00            
ATOM   4689  N   PHE A 295      62.260   0.950  13.230  1.00  0.00            
ATOM   4690  H   PHE A 295      62.310  -0.040  13.390  1.00  0.00            
ATOM   4691  CA  PHE A 295      62.310   1.920  14.310  1.00  0.00            
ATOM   4692  HA  PHE A 295      61.360   2.440  14.440  1.00  0.00            
ATOM   4693  CB  PHE A 295      62.510   1.090  15.580  1.00  0.00            
ATOM   4694  HB1 PHE A 295      63.330   0.410  15.360  1.00  0.00            
ATOM   4695  HB2 PHE A 295      61.590   0.590  15.870  1.00  0.00            
ATOM   4696  CG  PHE A 295      62.770   1.970  16.780  1.00  0.00            
ATOM   4697  CD1 PHE A 295      61.770   2.810  17.270  1.00  0.00            
ATOM   4698  HD1 PHE A 295      60.760   2.770  16.870  1.00  0.00            
ATOM   4699  CE1 PHE A 295      62.070   3.750  18.270  1.00  0.00            
ATOM   4700  HE1 PHE A 295      61.350   4.440  18.680  1.00  0.00            
ATOM   4701  CZ  PHE A 295      63.400   3.890  18.690  1.00  0.00            
ATOM   4702  HZ  PHE A 295      63.700   4.690  19.350  1.00  0.00            
ATOM   4703  CE2 PHE A 295      64.360   2.960  18.280  1.00  0.00            
ATOM   4704  HE2 PHE A 295      65.400   3.120  18.530  1.00  0.00            
ATOM   4705  CD2 PHE A 295      64.020   1.930  17.390  1.00  0.00            
ATOM   4706  HD2 PHE A 295      64.760   1.190  17.120  1.00  0.00            
ATOM   4707  C   PHE A 295      63.400   2.960  14.140  1.00  0.00            
ATOM   4708  O   PHE A 295      63.280   4.090  14.630  1.00  0.00            
ATOM   4709  N   TRP A 296      64.510   2.630  13.480  1.00  0.00            
ATOM   4710  H   TRP A 296      64.740   1.660  13.300  1.00  0.00            
ATOM   4711  CA  TRP A 296      65.540   3.570  13.100  1.00  0.00            
ATOM   4712  HA  TRP A 296      65.680   4.300  13.890  1.00  0.00            
ATOM   4713  CB  TRP A 296      66.770   2.690  12.880  1.00  0.00            
ATOM   4714  HB1 TRP A 296      67.610   3.370  12.840  1.00  0.00            
ATOM   4715  HB2 TRP A 296      66.620   2.010  12.030  1.00  0.00            
ATOM   4716  CG  TRP A 296      67.040   1.820  14.060  1.00  0.00            
ATOM   4717  CD1 TRP A 296      66.950   0.480  14.160  1.00  0.00            
ATOM   4718  HD1 TRP A 296      66.560  -0.180  13.390  1.00  0.00            
ATOM   4719  NE1 TRP A 296      67.430   0.040  15.380  1.00  0.00            
ATOM   4720  HE1 TRP A 296      67.170  -0.860  15.730  1.00  0.00            
ATOM   4721  CE2 TRP A 296      67.910   1.080  16.140  1.00  0.00            
ATOM   4722  CZ2 TRP A 296      68.160   1.220  17.510  1.00  0.00            
ATOM   4723  HZ2 TRP A 296      68.040   0.380  18.170  1.00  0.00            
ATOM   4724  CH2 TRP A 296      68.540   2.460  18.050  1.00  0.00            
ATOM   4725  HH2 TRP A 296      68.810   2.560  19.090  1.00  0.00            
ATOM   4726  CZ3 TRP A 296      68.350   3.590  17.250  1.00  0.00            
ATOM   4727  HZ3 TRP A 296      68.550   4.590  17.590  1.00  0.00            
ATOM   4728  CE3 TRP A 296      67.850   3.470  15.950  1.00  0.00            
ATOM   4729  HE3 TRP A 296      67.680   4.350  15.350  1.00  0.00            
ATOM   4730  CD2 TRP A 296      67.630   2.220  15.340  1.00  0.00            
ATOM   4731  C   TRP A 296      65.250   4.350  11.830  1.00  0.00            
ATOM   4732  O   TRP A 296      66.050   5.210  11.480  1.00  0.00            
ATOM   4733  N   GLN A 297      64.090   4.090  11.230  1.00  0.00            
ATOM   4734  H   GLN A 297      63.500   3.380  11.640  1.00  0.00            
ATOM   4735  CA  GLN A 297      63.540   4.870  10.130  1.00  0.00            
ATOM   4736  HA  GLN A 297      62.720   4.250   9.780  1.00  0.00            
ATOM   4737  CB  GLN A 297      63.060   6.230  10.630  1.00  0.00            
ATOM   4738  HB1 GLN A 297      62.530   6.640   9.780  1.00  0.00            
ATOM   4739  HB2 GLN A 297      63.910   6.890  10.790  1.00  0.00            
ATOM   4740  CG  GLN A 297      62.140   6.260  11.850  1.00  0.00            
ATOM   4741  HG1 GLN A 297      62.600   5.900  12.770  1.00  0.00            
ATOM   4742  HG2 GLN A 297      61.240   5.710  11.570  1.00  0.00            
ATOM   4743  CD  GLN A 297      61.590   7.610  12.290  1.00  0.00            
ATOM   4744  OE1 GLN A 297      61.840   8.720  11.800  1.00  0.00            
ATOM   4745  NE2 GLN A 297      60.690   7.590  13.270  1.00  0.00            
ATOM   4746 1HE2 GLN A 297      60.840   6.880  13.970  1.00  0.00            
ATOM   4747 2HE2 GLN A 297      60.120   8.380  13.560  1.00  0.00            
ATOM   4748  C   GLN A 297      64.470   5.010   8.930  1.00  0.00            
ATOM   4749  O   GLN A 297      64.420   6.030   8.260  1.00  0.00            
ATOM   4750  N   LYS A 298      65.240   3.950   8.660  1.00  0.00            
ATOM   4751  H   LYS A 298      65.160   3.160   9.280  1.00  0.00            
ATOM   4752  CA  LYS A 298      66.230   3.800   7.610  1.00  0.00            
ATOM   4753  HA  LYS A 298      66.270   4.680   6.970  1.00  0.00            
ATOM   4754  CB  LYS A 298      67.610   3.640   8.250  1.00  0.00            
ATOM   4755  HB1 LYS A 298      67.950   4.580   8.700  1.00  0.00            
ATOM   4756  HB2 LYS A 298      68.220   3.280   7.420  1.00  0.00            
ATOM   4757  CG  LYS A 298      67.670   2.500   9.260  1.00  0.00            
ATOM   4758  HG1 LYS A 298      66.950   1.720   9.010  1.00  0.00            
ATOM   4759  HG2 LYS A 298      67.430   2.930  10.240  1.00  0.00            
ATOM   4760  CD  LYS A 298      69.040   1.850   9.340  1.00  0.00            
ATOM   4761  HD1 LYS A 298      69.850   2.570   9.260  1.00  0.00            
ATOM   4762  HD2 LYS A 298      69.320   1.200   8.510  1.00  0.00            
ATOM   4763  CE  LYS A 298      69.150   0.980  10.600  1.00  0.00            
ATOM   4764  HE1 LYS A 298      68.990   1.520  11.530  1.00  0.00            
ATOM   4765  HE2 LYS A 298      70.110   0.490  10.730  1.00  0.00            
ATOM   4766  NZ  LYS A 298      68.200  -0.140  10.550  1.00  0.00            
ATOM   4767  HZ1 LYS A 298      68.250  -0.840  11.270  1.00  0.00            
ATOM   4768  HZ2 LYS A 298      67.270   0.240  10.550  1.00  0.00            
ATOM   4769  HZ3 LYS A 298      68.360  -0.770   9.780  1.00  0.00            
ATOM   4770  C   LYS A 298      65.810   2.710   6.650  1.00  0.00            
ATOM   4771  O   LYS A 298      66.340   2.670   5.540  1.00  0.00            
ATOM   4772  N   MET A 299      64.790   1.890   6.960  1.00  0.00            
ATOM   4773  H   MET A 299      64.360   2.000   7.860  1.00  0.00            
ATOM   4774  CA  MET A 299      64.190   0.920   6.070  1.00  0.00            
ATOM   4775  HA  MET A 299      64.640   1.100   5.090  1.00  0.00            
ATOM   4776  CB  MET A 299      64.640  -0.500   6.360  1.00  0.00            
ATOM   4777  HB1 MET A 299      64.300  -1.220   5.620  1.00  0.00            
ATOM   4778  HB2 MET A 299      64.180  -0.900   7.270  1.00  0.00            
ATOM   4779  CG  MET A 299      66.140  -0.740   6.380  1.00  0.00            
ATOM   4780  HG1 MET A 299      66.570  -0.340   7.300  1.00  0.00            
ATOM   4781  HG2 MET A 299      66.530  -0.100   5.590  1.00  0.00            
ATOM   4782  SD  MET A 299      66.840  -2.410   6.320  1.00  0.00            
ATOM   4783  CE  MET A 299      66.420  -2.750   4.590  1.00  0.00            
ATOM   4784  HE1 MET A 299      65.390  -3.100   4.500  1.00  0.00            
ATOM   4785  HE2 MET A 299      66.670  -1.980   3.860  1.00  0.00            
ATOM   4786  HE3 MET A 299      67.010  -3.640   4.370  1.00  0.00            
ATOM   4787  C   MET A 299      62.690   0.920   5.830  1.00  0.00            
ATOM   4788  O   MET A 299      61.890   1.230   6.710  1.00  0.00            
ATOM   4789  N   LEU A 300      62.270   0.620   4.600  1.00  0.00            
ATOM   4790  H   LEU A 300      62.990   0.280   3.980  1.00  0.00            
ATOM   4791  CA  LEU A 300      60.920   0.700   4.100  1.00  0.00            
ATOM   4792  HA  LEU A 300      60.260   0.920   4.940  1.00  0.00            
ATOM   4793  CB  LEU A 300      60.840   1.830   3.070  1.00  0.00            
ATOM   4794  HB1 LEU A 300      61.510   1.590   2.250  1.00  0.00            
ATOM   4795  HB2 LEU A 300      61.230   2.740   3.530  1.00  0.00            
ATOM   4796  CG  LEU A 300      59.460   2.150   2.500  1.00  0.00            
ATOM   4797  HG  LEU A 300      59.250   1.250   1.910  1.00  0.00            
ATOM   4798  CD1 LEU A 300      58.250   2.370   3.400  1.00  0.00            
ATOM   4799 1HD1 LEU A 300      58.020   1.590   4.120  1.00  0.00            
ATOM   4800 2HD1 LEU A 300      58.450   3.210   4.070  1.00  0.00            
ATOM   4801 3HD1 LEU A 300      57.310   2.440   2.850  1.00  0.00            
ATOM   4802  CD2 LEU A 300      59.650   3.270   1.480  1.00  0.00            
ATOM   4803 1HD2 LEU A 300      58.660   3.640   1.200  1.00  0.00            
ATOM   4804 2HD2 LEU A 300      60.340   4.000   1.910  1.00  0.00            
ATOM   4805 3HD2 LEU A 300      60.130   2.820   0.620  1.00  0.00            
ATOM   4806  C   LEU A 300      60.530  -0.640   3.500  1.00  0.00            
ATOM   4807  O   LEU A 300      61.430  -1.290   2.970  1.00  0.00            
ATOM   4808  N   ALA A 301      59.300  -1.150   3.600  1.00  0.00            
ATOM   4809  H   ALA A 301      58.680  -0.660   4.230  1.00  0.00            
ATOM   4810  CA  ALA A 301      58.860  -2.350   2.920  1.00  0.00            
ATOM   4811  HA  ALA A 301      59.430  -2.450   2.000  1.00  0.00            
ATOM   4812  CB  ALA A 301      59.270  -3.570   3.750  1.00  0.00            
ATOM   4813  HB1 ALA A 301      60.290  -3.510   4.140  1.00  0.00            
ATOM   4814  HB2 ALA A 301      58.690  -3.600   4.670  1.00  0.00            
ATOM   4815  HB3 ALA A 301      59.170  -4.470   3.150  1.00  0.00            
ATOM   4816  C   ALA A 301      57.400  -2.280   2.510  1.00  0.00            
ATOM   4817  O   ALA A 301      56.600  -1.550   3.100  1.00  0.00            
ATOM   4818  N   LEU A 302      57.010  -3.110   1.540  1.00  0.00            
ATOM   4819  H   LEU A 302      57.730  -3.650   1.070  1.00  0.00            
ATOM   4820  CA  LEU A 302      55.630  -3.340   1.160  1.00  0.00            
ATOM   4821  HA  LEU A 302      55.050  -3.410   2.070  1.00  0.00            
ATOM   4822  CB  LEU A 302      54.990  -2.200   0.380  1.00  0.00            
ATOM   4823  HB1 LEU A 302      55.590  -1.990  -0.500  1.00  0.00            
ATOM   4824  HB2 LEU A 302      54.850  -1.330   1.020  1.00  0.00            
ATOM   4825  CG  LEU A 302      53.600  -2.600  -0.110  1.00  0.00            
ATOM   4826  HG  LEU A 302      53.160  -3.390   0.500  1.00  0.00            
ATOM   4827  CD1 LEU A 302      52.600  -1.460   0.070  1.00  0.00            
ATOM   4828 1HD1 LEU A 302      52.270  -1.350   1.110  1.00  0.00            
ATOM   4829 2HD1 LEU A 302      53.070  -0.560  -0.330  1.00  0.00            
ATOM   4830 3HD1 LEU A 302      51.770  -1.720  -0.580  1.00  0.00            
ATOM   4831  CD2 LEU A 302      53.530  -3.270  -1.480  1.00  0.00            
ATOM   4832 1HD2 LEU A 302      52.530  -3.630  -1.710  1.00  0.00            
ATOM   4833 2HD2 LEU A 302      53.780  -2.540  -2.250  1.00  0.00            
ATOM   4834 3HD2 LEU A 302      54.290  -4.030  -1.660  1.00  0.00            
ATOM   4835  C   LEU A 302      55.510  -4.720   0.530  1.00  0.00            
ATOM   4836  O   LEU A 302      56.390  -5.190  -0.190  1.00  0.00            
ATOM   4837  N   GLY A 303      54.500  -5.520   0.880  1.00  0.00            
ATOM   4838  H   GLY A 303      53.990  -5.100   1.640  1.00  0.00            
ATOM   4839  CA  GLY A 303      54.190  -6.760   0.210  1.00  0.00            
ATOM   4840  HA1 GLY A 303      54.150  -7.580   0.920  1.00  0.00            
ATOM   4841  HA2 GLY A 303      54.950  -6.970  -0.540  1.00  0.00            
ATOM   4842  C   GLY A 303      52.890  -6.630  -0.580  1.00  0.00            
ATOM   4843  O   GLY A 303      51.900  -6.180  -0.010  1.00  0.00            
ATOM   4844  N   ASN A 304      52.860  -7.080  -1.840  1.00  0.00            
ATOM   4845  H   ASN A 304      53.660  -7.610  -2.150  1.00  0.00            
ATOM   4846  CA  ASN A 304      51.830  -6.910  -2.840  1.00  0.00            
ATOM   4847  HA  ASN A 304      51.370  -5.950  -2.580  1.00  0.00            
ATOM   4848  CB  ASN A 304      52.450  -6.570  -4.190  1.00  0.00            
ATOM   4849  HB1 ASN A 304      53.170  -5.760  -4.070  1.00  0.00            
ATOM   4850  HB2 ASN A 304      51.700  -6.200  -4.890  1.00  0.00            
ATOM   4851  CG  ASN A 304      53.020  -7.810  -4.860  1.00  0.00            
ATOM   4852  OD1 ASN A 304      52.910  -8.940  -4.390  1.00  0.00            
ATOM   4853  ND2 ASN A 304      53.540  -7.620  -6.070  1.00  0.00            
ATOM   4854 1HD2 ASN A 304      53.420  -6.690  -6.460  1.00  0.00            
ATOM   4855 2HD2 ASN A 304      53.870  -8.430  -6.570  1.00  0.00            
ATOM   4856  C   ASN A 304      50.750  -7.980  -2.850  1.00  0.00            
ATOM   4857  O   ASN A 304      50.720  -8.830  -1.970  1.00  0.00            
ATOM   4858  N   GLN A 305      49.860  -7.920  -3.850  1.00  0.00            
ATOM   4859  H   GLN A 305      49.990  -7.200  -4.540  1.00  0.00            
ATOM   4860  CA  GLN A 305      48.640  -8.700  -3.870  1.00  0.00            
ATOM   4861  HA  GLN A 305      48.010  -8.430  -3.030  1.00  0.00            
ATOM   4862  CB  GLN A 305      47.850  -8.310  -5.120  1.00  0.00            
ATOM   4863  HB1 GLN A 305      48.390  -8.630  -6.010  1.00  0.00            
ATOM   4864  HB2 GLN A 305      47.840  -7.220  -5.110  1.00  0.00            
ATOM   4865  CG  GLN A 305      46.430  -8.850  -5.320  1.00  0.00            
ATOM   4866  HG1 GLN A 305      45.900  -8.860  -4.370  1.00  0.00            
ATOM   4867  HG2 GLN A 305      46.570  -9.870  -5.690  1.00  0.00            
ATOM   4868  CD  GLN A 305      45.600  -7.960  -6.230  1.00  0.00            
ATOM   4869  OE1 GLN A 305      46.020  -7.290  -7.180  1.00  0.00            
ATOM   4870  NE2 GLN A 305      44.290  -7.980  -6.010  1.00  0.00            
ATOM   4871 1HE2 GLN A 305      43.960  -8.570  -5.260  1.00  0.00            
ATOM   4872 2HE2 GLN A 305      43.600  -7.510  -6.590  1.00  0.00            
ATOM   4873  C   GLN A 305      48.820 -10.210  -3.890  1.00  0.00            
ATOM   4874  O   GLN A 305      47.880 -10.940  -3.580  1.00  0.00            
ATOM   4875  N   VAL A 306      50.030 -10.580  -4.330  1.00  0.00            
ATOM   4876  H   VAL A 306      50.600  -9.770  -4.520  1.00  0.00            
ATOM   4877  CA  VAL A 306      50.530 -11.930  -4.510  1.00  0.00            
ATOM   4878  HA  VAL A 306      49.780 -12.660  -4.190  1.00  0.00            
ATOM   4879  CB  VAL A 306      50.910 -12.260  -5.950  1.00  0.00            
ATOM   4880  HB  VAL A 306      51.100 -13.330  -6.030  1.00  0.00            
ATOM   4881  CG1 VAL A 306      49.780 -11.840  -6.880  1.00  0.00            
ATOM   4882 1HG1 VAL A 306      48.860 -12.420  -6.740  1.00  0.00            
ATOM   4883 2HG1 VAL A 306      49.490 -10.790  -6.820  1.00  0.00            
ATOM   4884 3HG1 VAL A 306      50.060 -11.970  -7.920  1.00  0.00            
ATOM   4885  CG2 VAL A 306      52.140 -11.510  -6.450  1.00  0.00            
ATOM   4886 1HG2 VAL A 306      52.420 -11.840  -7.450  1.00  0.00            
ATOM   4887 2HG2 VAL A 306      51.990 -10.430  -6.550  1.00  0.00            
ATOM   4888 3HG2 VAL A 306      52.960 -11.740  -5.770  1.00  0.00            
ATOM   4889  C   VAL A 306      51.660 -12.340  -3.580  1.00  0.00            
ATOM   4890  O   VAL A 306      52.180 -13.440  -3.730  1.00  0.00            
ATOM   4891  N   GLY A 307      51.990 -11.480  -2.610  1.00  0.00            
ATOM   4892  H   GLY A 307      51.360 -10.690  -2.540  1.00  0.00            
ATOM   4893  CA  GLY A 307      53.020 -11.760  -1.630  1.00  0.00            
ATOM   4894  HA1 GLY A 307      52.940 -12.810  -1.380  1.00  0.00            
ATOM   4895  HA2 GLY A 307      52.770 -11.210  -0.730  1.00  0.00            
ATOM   4896  C   GLY A 307      54.460 -11.400  -1.980  1.00  0.00            
ATOM   4897  O   GLY A 307      55.350 -11.840  -1.250  1.00  0.00            
ATOM   4898  N   LYS A 308      54.680 -10.880  -3.190  1.00  0.00            
ATOM   4899  H   LYS A 308      53.910 -10.750  -3.830  1.00  0.00            
ATOM   4900  CA  LYS A 308      55.980 -10.370  -3.570  1.00  0.00            
ATOM   4901  HA  LYS A 308      56.680 -11.190  -3.410  1.00  0.00            
ATOM   4902  CB  LYS A 308      55.990  -9.890  -5.020  1.00  0.00            
ATOM   4903  HB1 LYS A 308      55.350  -9.020  -5.110  1.00  0.00            
ATOM   4904  HB2 LYS A 308      55.610 -10.650  -5.710  1.00  0.00            
ATOM   4905  CG  LYS A 308      57.330  -9.370  -5.550  1.00  0.00            
ATOM   4906  HG1 LYS A 308      58.130  -9.960  -5.110  1.00  0.00            
ATOM   4907  HG2 LYS A 308      57.560  -8.360  -5.230  1.00  0.00            
ATOM   4908  CD  LYS A 308      57.410  -9.570  -7.060  1.00  0.00            
ATOM   4909  HD1 LYS A 308      56.660  -8.940  -7.540  1.00  0.00            
ATOM   4910  HD2 LYS A 308      57.180 -10.610  -7.300  1.00  0.00            
ATOM   4911  CE  LYS A 308      58.780  -9.160  -7.590  1.00  0.00            
ATOM   4912  HE1 LYS A 308      59.430  -9.860  -7.070  1.00  0.00            
ATOM   4913  HE2 LYS A 308      59.020  -8.160  -7.230  1.00  0.00            
ATOM   4914  NZ  LYS A 308      58.920  -9.390  -9.040  1.00  0.00            
ATOM   4915  HZ1 LYS A 308      58.350 -10.130  -9.420  1.00  0.00            
ATOM   4916  HZ2 LYS A 308      58.640  -8.490  -9.410  1.00  0.00            
ATOM   4917  HZ3 LYS A 308      59.900  -9.580  -9.220  1.00  0.00            
ATOM   4918  C   LYS A 308      56.300  -9.200  -2.650  1.00  0.00            
ATOM   4919  O   LYS A 308      55.520  -8.250  -2.500  1.00  0.00            
ATOM   4920  N   LEU A 309      57.490  -9.220  -2.050  1.00  0.00            
ATOM   4921  H   LEU A 309      58.100 -10.010  -2.190  1.00  0.00            
ATOM   4922  CA  LEU A 309      58.000  -8.280  -1.080  1.00  0.00            
ATOM   4923  HA  LEU A 309      57.070  -7.880  -0.670  1.00  0.00            
ATOM   4924  CB  LEU A 309      58.670  -9.170  -0.030  1.00  0.00            
ATOM   4925  HB1 LEU A 309      59.380  -9.830  -0.540  1.00  0.00            
ATOM   4926  HB2 LEU A 309      57.970  -9.880   0.400  1.00  0.00            
ATOM   4927  CG  LEU A 309      59.470  -8.350   0.970  1.00  0.00            
ATOM   4928  HG  LEU A 309      60.170  -7.700   0.440  1.00  0.00            
ATOM   4929  CD1 LEU A 309      58.530  -7.490   1.820  1.00  0.00            
ATOM   4930 1HD1 LEU A 309      57.740  -8.120   2.230  1.00  0.00            
ATOM   4931 2HD1 LEU A 309      59.090  -7.160   2.700  1.00  0.00            
ATOM   4932 3HD1 LEU A 309      58.140  -6.620   1.300  1.00  0.00            
ATOM   4933  CD2 LEU A 309      60.230  -9.240   1.940  1.00  0.00            
ATOM   4934 1HD2 LEU A 309      59.490  -9.760   2.550  1.00  0.00            
ATOM   4935 2HD2 LEU A 309      60.770  -9.990   1.360  1.00  0.00            
ATOM   4936 3HD2 LEU A 309      60.970  -8.700   2.530  1.00  0.00            
ATOM   4937  C   LEU A 309      58.900  -7.220  -1.690  1.00  0.00            
ATOM   4938  O   LEU A 309      59.720  -7.530  -2.550  1.00  0.00            
ATOM   4939  N   TYR A 310      58.630  -5.920  -1.480  1.00  0.00            
ATOM   4940  H   TYR A 310      57.920  -5.640  -0.830  1.00  0.00            
ATOM   4941  CA  TYR A 310      59.460  -4.830  -1.940  1.00  0.00            
ATOM   4942  HA  TYR A 310      60.300  -5.280  -2.470  1.00  0.00            
ATOM   4943  CB  TYR A 310      58.740  -3.910  -2.920  1.00  0.00            
ATOM   4944  HB1 TYR A 310      59.270  -2.960  -2.970  1.00  0.00            
ATOM   4945  HB2 TYR A 310      57.800  -3.640  -2.450  1.00  0.00            
ATOM   4946  CG  TYR A 310      58.470  -4.490  -4.290  1.00  0.00            
ATOM   4947  CD1 TYR A 310      59.300  -4.180  -5.380  1.00  0.00            
ATOM   4948  HD1 TYR A 310      60.160  -3.550  -5.200  1.00  0.00            
ATOM   4949  CE1 TYR A 310      58.900  -4.540  -6.670  1.00  0.00            
ATOM   4950  HE1 TYR A 310      59.530  -4.160  -7.460  1.00  0.00            
ATOM   4951  CZ  TYR A 310      57.650  -5.140  -6.900  1.00  0.00            
ATOM   4952  OH  TYR A 310      57.230  -5.370  -8.180  1.00  0.00            
ATOM   4953  HH  TYR A 310      57.860  -5.110  -8.860  1.00  0.00            
ATOM   4954  CE2 TYR A 310      56.830  -5.460  -5.800  1.00  0.00            
ATOM   4955  HE2 TYR A 310      55.890  -5.970  -5.980  1.00  0.00            
ATOM   4956  CD2 TYR A 310      57.210  -5.040  -4.520  1.00  0.00            
ATOM   4957  HD2 TYR A 310      56.580  -5.360  -3.700  1.00  0.00            
ATOM   4958  C   TYR A 310      60.040  -4.130  -0.720  1.00  0.00            
ATOM   4959  O   TYR A 310      59.340  -3.960   0.270  1.00  0.00            
ATOM   4960  N   VAL A 311      61.330  -3.780  -0.790  1.00  0.00            
ATOM   4961  H   VAL A 311      61.720  -3.780  -1.720  1.00  0.00            
ATOM   4962  CA  VAL A 311      62.140  -3.230   0.270  1.00  0.00            
ATOM   4963  HA  VAL A 311      61.560  -2.880   1.130  1.00  0.00            
ATOM   4964  CB  VAL A 311      63.070  -4.310   0.800  1.00  0.00            
ATOM   4965  HB  VAL A 311      63.500  -4.810  -0.070  1.00  0.00            
ATOM   4966  CG1 VAL A 311      64.310  -3.850   1.570  1.00  0.00            
ATOM   4967 1HG1 VAL A 311      64.970  -4.650   1.910  1.00  0.00            
ATOM   4968 2HG1 VAL A 311      64.910  -3.170   0.970  1.00  0.00            
ATOM   4969 3HG1 VAL A 311      63.910  -3.380   2.470  1.00  0.00            
ATOM   4970  CG2 VAL A 311      62.350  -5.310   1.690  1.00  0.00            
ATOM   4971 1HG2 VAL A 311      61.930  -4.820   2.570  1.00  0.00            
ATOM   4972 2HG2 VAL A 311      61.490  -5.720   1.140  1.00  0.00            
ATOM   4973 3HG2 VAL A 311      62.980  -6.160   1.950  1.00  0.00            
ATOM   4974  C   VAL A 311      63.020  -2.090  -0.210  1.00  0.00            
ATOM   4975  O   VAL A 311      63.590  -2.080  -1.300  1.00  0.00            
ATOM   4976  N   TRP A 312      63.180  -1.040   0.600  1.00  0.00            
ATOM   4977  H   TRP A 312      62.760  -0.960   1.510  1.00  0.00            
ATOM   4978  CA  TRP A 312      64.040   0.080   0.280  1.00  0.00            
ATOM   4979  HA  TRP A 312      64.700  -0.220  -0.530  1.00  0.00            
ATOM   4980  CB  TRP A 312      63.240   1.260  -0.270  1.00  0.00            
ATOM   4981  HB1 TRP A 312      63.950   2.030  -0.550  1.00  0.00            
ATOM   4982  HB2 TRP A 312      62.700   1.800   0.500  1.00  0.00            
ATOM   4983  CG  TRP A 312      62.320   1.040  -1.430  1.00  0.00            
ATOM   4984  CD1 TRP A 312      62.570   1.350  -2.720  1.00  0.00            
ATOM   4985  HD1 TRP A 312      63.550   1.680  -3.050  1.00  0.00            
ATOM   4986  NE1 TRP A 312      61.490   1.090  -3.530  1.00  0.00            
ATOM   4987  HE1 TRP A 312      61.430   1.170  -4.540  1.00  0.00            
ATOM   4988  CE2 TRP A 312      60.460   0.520  -2.810  1.00  0.00            
ATOM   4989  CZ2 TRP A 312      59.160   0.110  -3.140  1.00  0.00            
ATOM   4990  HZ2 TRP A 312      58.930  -0.040  -4.190  1.00  0.00            
ATOM   4991  CH2 TRP A 312      58.280  -0.210  -2.100  1.00  0.00            
ATOM   4992  HH2 TRP A 312      57.310  -0.490  -2.460  1.00  0.00            
ATOM   4993  CZ3 TRP A 312      58.810  -0.390  -0.820  1.00  0.00            
ATOM   4994  HZ3 TRP A 312      58.220  -0.630   0.050  1.00  0.00            
ATOM   4995  CE3 TRP A 312      60.090   0.060  -0.480  1.00  0.00            
ATOM   4996  HE3 TRP A 312      60.390   0.100   0.550  1.00  0.00            
ATOM   4997  CD2 TRP A 312      60.920   0.610  -1.470  1.00  0.00            
ATOM   4998  C   TRP A 312      64.840   0.500   1.500  1.00  0.00            
ATOM   4999  O   TRP A 312      64.330   0.490   2.620  1.00  0.00            
ATOM   5000  N   ASP A 313      66.120   0.870   1.360  1.00  0.00            
ATOM   5001  H   ASP A 313      66.590   0.730   0.470  1.00  0.00            
ATOM   5002  CA  ASP A 313      66.830   1.640   2.350  1.00  0.00            
ATOM   5003  HA  ASP A 313      66.260   1.500   3.270  1.00  0.00            
ATOM   5004  CB  ASP A 313      68.250   1.130   2.620  1.00  0.00            
ATOM   5005  HB1 ASP A 313      68.100   0.190   3.150  1.00  0.00            
ATOM   5006  HB2 ASP A 313      68.770   1.780   3.330  1.00  0.00            
ATOM   5007  CG  ASP A 313      69.120   0.970   1.390  1.00  0.00            
ATOM   5008  OD1 ASP A 313      68.900   0.070   0.550  1.00  0.00            
ATOM   5009  OD2 ASP A 313      70.050   1.790   1.210  1.00  0.00            
ATOM   5010  C   ASP A 313      66.850   3.140   2.090  1.00  0.00            
ATOM   5011  O   ASP A 313      67.200   3.590   1.010  1.00  0.00            
ATOM   5012  N   LEU A 314      66.420   3.930   3.070  1.00  0.00            
ATOM   5013  H   LEU A 314      66.210   3.480   3.950  1.00  0.00            
ATOM   5014  CA  LEU A 314      66.220   5.370   3.150  1.00  0.00            
ATOM   5015  HA  LEU A 314      65.940   5.760   2.170  1.00  0.00            
ATOM   5016  CB  LEU A 314      65.040   5.570   4.100  1.00  0.00            
ATOM   5017  HB1 LEU A 314      64.790   6.630   4.200  1.00  0.00            
ATOM   5018  HB2 LEU A 314      65.340   5.320   5.120  1.00  0.00            
ATOM   5019  CG  LEU A 314      63.740   4.800   3.930  1.00  0.00            
ATOM   5020  HG  LEU A 314      64.050   3.750   3.880  1.00  0.00            
ATOM   5021  CD1 LEU A 314      62.760   5.000   5.080  1.00  0.00            
ATOM   5022 1HD1 LEU A 314      61.730   4.860   4.740  1.00  0.00            
ATOM   5023 2HD1 LEU A 314      62.950   4.260   5.860  1.00  0.00            
ATOM   5024 3HD1 LEU A 314      62.950   5.960   5.550  1.00  0.00            
ATOM   5025  CD2 LEU A 314      63.150   5.200   2.590  1.00  0.00            
ATOM   5026 1HD2 LEU A 314      62.240   4.620   2.430  1.00  0.00            
ATOM   5027 2HD2 LEU A 314      63.020   6.280   2.570  1.00  0.00            
ATOM   5028 3HD2 LEU A 314      63.830   4.960   1.770  1.00  0.00            
ATOM   5029  C   LEU A 314      67.410   6.180   3.620  1.00  0.00            
ATOM   5030  O   LEU A 314      67.550   7.390   3.490  1.00  0.00            
ATOM   5031  N   GLU A 315      68.390   5.540   4.270  1.00  0.00            
ATOM   5032  H   GLU A 315      68.310   4.540   4.180  1.00  0.00            
ATOM   5033  CA  GLU A 315      69.550   6.180   4.860  1.00  0.00            
ATOM   5034  HA  GLU A 315      69.210   6.910   5.600  1.00  0.00            
ATOM   5035  CB  GLU A 315      70.410   5.150   5.570  1.00  0.00            
ATOM   5036  HB1 GLU A 315      69.920   5.000   6.540  1.00  0.00            
ATOM   5037  HB2 GLU A 315      71.390   5.520   5.860  1.00  0.00            
ATOM   5038  CG  GLU A 315      70.480   3.770   4.930  1.00  0.00            
ATOM   5039  HG1 GLU A 315      70.610   3.830   3.840  1.00  0.00            
ATOM   5040  HG2 GLU A 315      69.510   3.300   5.090  1.00  0.00            
ATOM   5041  CD  GLU A 315      71.580   2.880   5.480  1.00  0.00            
ATOM   5042  OE1 GLU A 315      72.350   3.310   6.370  1.00  0.00            
ATOM   5043  OE2 GLU A 315      71.680   1.710   5.030  1.00  0.00            
ATOM   5044  C   GLU A 315      70.460   6.860   3.840  1.00  0.00            
ATOM   5045  O   GLU A 315      70.840   6.210   2.860  1.00  0.00            
ATOM   5046  N   VAL A 316      70.910   8.100   4.000  1.00  0.00            
ATOM   5047  H   VAL A 316      70.800   8.480   4.930  1.00  0.00            
ATOM   5048  CA  VAL A 316      71.280   9.000   2.930  1.00  0.00            
ATOM   5049  HA  VAL A 316      70.580   8.890   2.100  1.00  0.00            
ATOM   5050  CB  VAL A 316      71.100  10.450   3.380  1.00  0.00            
ATOM   5051  HB  VAL A 316      70.140  10.520   3.890  1.00  0.00            
ATOM   5052  CG1 VAL A 316      72.170  10.960   4.340  1.00  0.00            
ATOM   5053 1HG1 VAL A 316      72.160  10.350   5.240  1.00  0.00            
ATOM   5054 2HG1 VAL A 316      73.170  10.880   3.910  1.00  0.00            
ATOM   5055 3HG1 VAL A 316      71.890  11.990   4.530  1.00  0.00            
ATOM   5056  CG2 VAL A 316      70.960  11.400   2.200  1.00  0.00            
ATOM   5057 1HG2 VAL A 316      70.150  12.080   2.480  1.00  0.00            
ATOM   5058 2HG2 VAL A 316      71.920  11.910   2.070  1.00  0.00            
ATOM   5059 3HG2 VAL A 316      70.580  10.930   1.290  1.00  0.00            
ATOM   5060  C   VAL A 316      72.670   8.730   2.370  1.00  0.00
[truncated: 62,659 more chars]
