# Supplementary material for: Insight into the Inhibitory Mechanism of Embryonic Ectoderm Development Subunit by Triazolopyrimidine Derivatives as Inhibitors through Molecular Dynamics Simulation
Source: Molecules. 2023 Dec 7;28(24):7997. doi: 10.3390/molecules28247997 (PMC10745707; doi:10.3390/molecules28247997)
Supplement: Supplementary file 1 [file molecules-28-07997-s001.zip › Supplement/copies/Complex6.pdb]

REMARK    GENERATED BY TRJCONV
TITLE     Protein in water t= 149930.00000 step= 74965000
REMARK    THIS IS A SIMULATION BOX
CRYST1   90.596   90.596   90.596  90.00  90.00  90.00 P 1           1
MODEL        1
ATOM      1  N   CYS A  78      13.810  42.520  10.570  1.00  0.00           N
ATOM      2  H1  CYS A  78      14.780  42.250  10.450  1.00  0.00           H
ATOM      3  H2  CYS A  78      13.220  41.730  10.800  1.00  0.00           H
ATOM      4  H3  CYS A  78      13.400  42.920   9.740  1.00  0.00           H
ATOM      5  CA  CYS A  78      13.740  43.450  11.710  1.00  0.00           C
ATOM      6  HA  CYS A  78      14.620  44.090  11.600  1.00  0.00           H
ATOM      7  CB  CYS A  78      12.460  44.380  11.660  1.00  0.00           C
ATOM      8  HB1 CYS A  78      11.620  43.850  12.100  1.00  0.00           H
ATOM      9  HB2 CYS A  78      12.290  44.730  10.640  1.00  0.00           H
ATOM     10  SG  CYS A  78      12.850  45.790  12.820  1.00  0.00           S
ATOM     11  HG  CYS A  78      12.230  46.780  12.170  1.00  0.00           H
ATOM     12  C   CYS A  78      13.820  42.690  13.010  1.00  0.00           C
ATOM     13  O   CYS A  78      12.930  41.910  13.360  1.00  0.00           O
ATOM     14  N   LYS A  79      14.880  42.940  13.810  1.00  0.00           N
ATOM     15  H   LYS A  79      15.460  43.740  13.600  1.00  0.00           H
ATOM     16  CA  LYS A  79      14.900  42.330  15.140  1.00  0.00           C
ATOM     17  HA  LYS A  79      14.430  41.360  15.040  1.00  0.00           H
ATOM     18  CB  LYS A  79      16.320  42.030  15.620  1.00  0.00           C
ATOM     19  HB1 LYS A  79      16.830  42.980  15.770  1.00  0.00           H
ATOM     20  HB2 LYS A  79      16.920  41.600  14.820  1.00  0.00           H
ATOM     21  CG  LYS A  79      16.360  41.120  16.850  1.00  0.00           C
ATOM     22  HG1 LYS A  79      15.900  40.170  16.560  1.00  0.00           H
ATOM     23  HG2 LYS A  79      15.690  41.540  17.600  1.00  0.00           H
ATOM     24  CD  LYS A  79      17.860  40.850  17.290  1.00  0.00           C
ATOM     25  HD1 LYS A  79      18.370  41.810  17.380  1.00  0.00           H
ATOM     26  HD2 LYS A  79      18.390  40.130  16.680  1.00  0.00           H
ATOM     27  CE  LYS A  79      17.880  40.220  18.680  1.00  0.00           C
ATOM     28  HE1 LYS A  79      17.180  39.380  18.710  1.00  0.00           H
ATOM     29  HE2 LYS A  79      17.500  40.950  19.400  1.00  0.00           H
ATOM     30  NZ  LYS A  79      19.240  39.920  19.040  1.00  0.00           N
ATOM     31  HZ1 LYS A  79      19.790  40.740  19.280  1.00  0.00           H
ATOM     32  HZ2 LYS A  79      19.190  39.390  19.900  1.00  0.00           H
ATOM     33  HZ3 LYS A  79      19.760  39.300  18.420  1.00  0.00           H
ATOM     34  C   LYS A  79      14.140  43.180  16.150  1.00  0.00           C
ATOM     35  O   LYS A  79      14.360  44.420  16.140  1.00  0.00           O
ATOM     36  N   TYR A  80      13.360  42.510  17.060  1.00  0.00           N
ATOM     37  H   TYR A  80      13.340  41.500  16.960  1.00  0.00           H
ATOM     38  CA  TYR A  80      12.520  43.170  18.080  1.00  0.00           C
ATOM     39  HA  TYR A  80      11.880  42.360  18.410  1.00  0.00           H
ATOM     40  CB  TYR A  80      13.350  43.690  19.270  1.00  0.00           C
ATOM     41  HB1 TYR A  80      12.650  44.110  19.990  1.00  0.00           H
ATOM     42  HB2 TYR A  80      14.030  44.450  18.880  1.00  0.00           H
ATOM     43  CG  TYR A  80      14.140  42.610  20.050  1.00  0.00           C
ATOM     44  CD1 TYR A  80      15.340  42.930  20.690  1.00  0.00           C
ATOM     45  HD1 TYR A  80      15.740  43.930  20.750  1.00  0.00           H
ATOM     46  CE1 TYR A  80      16.170  41.840  21.210  1.00  0.00           C
ATOM     47  HE1 TYR A  80      17.100  42.090  21.710  1.00  0.00           H
ATOM     48  CZ  TYR A  80      15.760  40.480  21.230  1.00  0.00           C
ATOM     49  OH  TYR A  80      16.540  39.550  21.800  1.00  0.00           O
ATOM     50  HH  TYR A  80      17.240  39.910  22.340  1.00  0.00           H
ATOM     51  CE2 TYR A  80      14.450  40.250  20.760  1.00  0.00           C
ATOM     52  HE2 TYR A  80      14.070  39.250  20.860  1.00  0.00           H
ATOM     53  CD2 TYR A  80      13.690  41.240  20.100  1.00  0.00           C
ATOM     54  HD2 TYR A  80      12.780  40.850  19.650  1.00  0.00           H
ATOM     55  C   TYR A  80      11.430  44.160  17.480  1.00  0.00           C
ATOM     56  O   TYR A  80      11.020  45.190  18.030  1.00  0.00           O
ATOM     57  N   SER A  81      10.830  43.830  16.350  1.00  0.00           N
ATOM     58  H   SER A  81      11.160  42.910  16.080  1.00  0.00           H
ATOM     59  CA  SER A  81       9.470  44.230  16.100  1.00  0.00           C
ATOM     60  HA  SER A  81       9.430  45.300  16.290  1.00  0.00           H
ATOM     61  CB  SER A  81       9.210  43.960  14.650  1.00  0.00           C
ATOM     62  HB1 SER A  81       8.910  42.940  14.410  1.00  0.00           H
ATOM     63  HB2 SER A  81      10.100  44.220  14.080  1.00  0.00           H
ATOM     64  OG  SER A  81       8.150  44.730  14.090  1.00  0.00           O
ATOM     65  HG  SER A  81       8.190  44.500  13.160  1.00  0.00           H
ATOM     66  C   SER A  81       8.410  43.480  16.970  1.00  0.00           C
ATOM     67  O   SER A  81       8.570  42.270  17.310  1.00  0.00           O
ATOM     68  N   PHE A  82       7.260  44.130  17.330  1.00  0.00           N
ATOM     69  H   PHE A  82       7.130  45.040  16.910  1.00  0.00           H
ATOM     70  CA  PHE A  82       6.150  43.580  18.150  1.00  0.00           C
ATOM     71  HA  PHE A  82       6.010  42.510  18.240  1.00  0.00           H
ATOM     72  CB  PHE A  82       6.210  43.960  19.680  1.00  0.00           C
ATOM     73  HB1 PHE A  82       5.270  43.740  20.180  1.00  0.00           H
ATOM     74  HB2 PHE A  82       6.290  45.050  19.680  1.00  0.00           H
ATOM     75  CG  PHE A  82       7.360  43.340  20.520  1.00  0.00           C
ATOM     76  CD1 PHE A  82       8.720  43.600  20.260  1.00  0.00           C
ATOM     77  HD1 PHE A  82       9.020  44.270  19.460  1.00  0.00           H
ATOM     78  CE1 PHE A  82       9.730  43.040  21.010  1.00  0.00           C
ATOM     79  HE1 PHE A  82      10.770  43.270  20.840  1.00  0.00           H
ATOM     80  CZ  PHE A  82       9.470  42.290  22.110  1.00  0.00           C
ATOM     81  HZ  PHE A  82      10.310  41.860  22.640  1.00  0.00           H
ATOM     82  CE2 PHE A  82       8.150  42.040  22.510  1.00  0.00           C
ATOM     83  HE2 PHE A  82       7.940  41.480  23.400  1.00  0.00           H
ATOM     84  CD2 PHE A  82       7.070  42.580  21.720  1.00  0.00           C
ATOM     85  HD2 PHE A  82       6.050  42.440  22.030  1.00  0.00           H
ATOM     86  C   PHE A  82       4.830  44.170  17.680  1.00  0.00           C
ATOM     87  O   PHE A  82       4.860  45.290  17.140  1.00  0.00           O
ATOM     88  N   LYS A  83       3.630  43.480  17.810  1.00  0.00           N
ATOM     89  H   LYS A  83       3.720  42.690  18.430  1.00  0.00           H
ATOM     90  CA  LYS A  83       2.290  44.010  17.360  1.00  0.00           C
ATOM     91  HA  LYS A  83       2.340  44.970  16.860  1.00  0.00           H
ATOM     92  CB  LYS A  83       1.650  42.950  16.380  1.00  0.00           C
ATOM     93  HB1 LYS A  83       1.630  41.970  16.860  1.00  0.00           H
ATOM     94  HB2 LYS A  83       2.380  42.940  15.570  1.00  0.00           H
ATOM     95  CG  LYS A  83       0.270  43.240  15.790  1.00  0.00           C
ATOM     96  HG1 LYS A  83       0.330  44.290  15.510  1.00  0.00           H
ATOM     97  HG2 LYS A  83      -0.530  43.300  16.530  1.00  0.00           H
ATOM     98  CD  LYS A  83      -0.260  42.320  14.710  1.00  0.00           C
ATOM     99  HD1 LYS A  83      -0.480  41.360  15.170  1.00  0.00           H
ATOM    100  HD2 LYS A  83       0.540  42.310  13.980  1.00  0.00           H
ATOM    101  CE  LYS A  83      -1.540  42.900  14.200  1.00  0.00           C
ATOM    102  HE1 LYS A  83      -1.510  43.950  13.900  1.00  0.00           H
ATOM    103  HE2 LYS A  83      -2.300  42.860  14.980  1.00  0.00           H
ATOM    104  NZ  LYS A  83      -2.000  42.030  13.150  1.00  0.00           N
ATOM    105  HZ1 LYS A  83      -2.180  41.090  13.480  1.00  0.00           H
ATOM    106  HZ2 LYS A  83      -2.760  42.430  12.630  1.00  0.00           H
ATOM    107  HZ3 LYS A  83      -1.330  42.010  12.390  1.00  0.00           H
ATOM    108  C   LYS A  83       1.330  44.130  18.570  1.00  0.00           C
ATOM    109  O   LYS A  83       1.230  43.270  19.470  1.00  0.00           O
ATOM    110  N   CYS A  84       0.640  45.310  18.670  1.00  0.00           N
ATOM    111  H   CYS A  84       0.810  46.070  18.030  1.00  0.00           H
ATOM    112  CA  CYS A  84      -0.350  45.440  19.760  1.00  0.00           C
ATOM    113  HA  CYS A  84       0.100  45.050  20.670  1.00  0.00           H
ATOM    114  CB  CYS A  84      -0.810  46.900  19.920  1.00  0.00           C
ATOM    115  HB1 CYS A  84      -1.290  47.250  19.000  1.00  0.00           H
ATOM    116  HB2 CYS A  84       0.050  47.530  20.150  1.00  0.00           H
ATOM    117  SG  CYS A  84      -2.110  46.910  21.190  1.00  0.00           S
ATOM    118  HG  CYS A  84      -1.450  46.170  22.090  1.00  0.00           H
ATOM    119  C   CYS A  84      -1.460  44.530  19.360  1.00  0.00           C
ATOM    120  O   CYS A  84      -1.900  44.520  18.240  1.00  0.00           O
ATOM    121  N   VAL A  85      -1.960  43.730  20.330  1.00  0.00           N
ATOM    122  H   VAL A  85      -1.520  43.710  21.240  1.00  0.00           H
ATOM    123  CA  VAL A  85      -2.960  42.610  20.130  1.00  0.00           C
ATOM    124  HA  VAL A  85      -3.490  42.780  19.190  1.00  0.00           H
ATOM    125  CB  VAL A  85      -2.350  41.240  20.090  1.00  0.00           C
ATOM    126  HB  VAL A  85      -3.170  40.530  20.060  1.00  0.00           H
ATOM    127  CG1 VAL A  85      -1.390  41.030  18.940  1.00  0.00           C
ATOM    128 1HG1 VAL A  85      -1.920  41.220  18.000  1.00  0.00           H
ATOM    129 2HG1 VAL A  85      -0.550  41.700  19.120  1.00  0.00           H
ATOM    130 3HG1 VAL A  85      -1.000  40.020  18.970  1.00  0.00           H
ATOM    131  CG2 VAL A  85      -1.580  40.830  21.330  1.00  0.00           C
ATOM    132 1HG2 VAL A  85      -1.390  39.760  21.370  1.00  0.00           H
ATOM    133 2HG2 VAL A  85      -0.620  41.350  21.360  1.00  0.00           H
ATOM    134 3HG2 VAL A  85      -2.140  40.990  22.250  1.00  0.00           H
ATOM    135  C   VAL A  85      -4.080  42.650  21.150  1.00  0.00           C
ATOM    136  O   VAL A  85      -5.220  42.370  20.790  1.00  0.00           O
ATOM    137  N   ASN A  86      -3.830  43.130  22.340  1.00  0.00           N
ATOM    138  H   ASN A  86      -2.900  43.360  22.650  1.00  0.00           H
ATOM    139  CA  ASN A  86      -4.800  43.360  23.290  1.00  0.00           C
ATOM    140  HA  ASN A  86      -5.770  43.450  22.800  1.00  0.00           H
ATOM    141  CB  ASN A  86      -4.820  42.100  24.130  1.00  0.00           C
ATOM    142  HB1 ASN A  86      -4.230  42.180  25.050  1.00  0.00           H
ATOM    143  HB2 ASN A  86      -4.490  41.230  23.560  1.00  0.00           H
ATOM    144  CG  ASN A  86      -6.230  41.780  24.610  1.00  0.00           C
ATOM    145  OD1 ASN A  86      -7.060  42.580  24.960  1.00  0.00           O
ATOM    146  ND2 ASN A  86      -6.480  40.490  24.700  1.00  0.00           N
ATOM    147 1HD2 ASN A  86      -5.790  39.830  24.370  1.00  0.00           H
ATOM    148 2HD2 ASN A  86      -7.400  40.150  24.980  1.00  0.00           H
ATOM    149  C   ASN A  86      -4.600  44.630  24.130  1.00  0.00           C
ATOM    150  O   ASN A  86      -3.460  44.960  24.530  1.00  0.00           O
ATOM    151  N   SER A  87      -5.710  45.200  24.680  1.00  0.00           N
ATOM    152  H   SER A  87      -6.620  44.880  24.380  1.00  0.00           H
ATOM    153  CA  SER A  87      -5.760  46.300  25.650  1.00  0.00           C
ATOM    154  HA  SER A  87      -4.830  46.250  26.210  1.00  0.00           H
ATOM    155  CB  SER A  87      -5.620  47.590  24.870  1.00  0.00           C
ATOM    156  HB1 SER A  87      -6.500  47.590  24.230  1.00  0.00           H
ATOM    157  HB2 SER A  87      -4.760  47.570  24.190  1.00  0.00           H
ATOM    158  OG  SER A  87      -5.520  48.730  25.690  1.00  0.00           O
ATOM    159  HG  SER A  87      -4.700  48.710  26.180  1.00  0.00           H
ATOM    160  C   SER A  87      -6.950  46.270  26.660  1.00  0.00           C
ATOM    161  O   SER A  87      -8.090  45.780  26.390  1.00  0.00           O
ATOM    162  N   LEU A  88      -6.740  46.800  27.850  1.00  0.00           N
ATOM    163  H   LEU A  88      -5.820  47.210  27.960  1.00  0.00           H
ATOM    164  CA  LEU A  88      -7.700  47.070  28.920  1.00  0.00           C
ATOM    165  HA  LEU A  88      -8.710  46.990  28.530  1.00  0.00           H
ATOM    166  CB  LEU A  88      -7.480  45.920  29.970  1.00  0.00           C
ATOM    167  HB1 LEU A  88      -7.860  46.230  30.940  1.00  0.00           H
ATOM    168  HB2 LEU A  88      -6.430  45.970  30.240  1.00  0.00           H
ATOM    169  CG  LEU A  88      -7.890  44.440  29.570  1.00  0.00           C
ATOM    170  HG  LEU A  88      -7.570  44.190  28.560  1.00  0.00           H
ATOM    171  CD1 LEU A  88      -7.250  43.510  30.620  1.00  0.00           C
ATOM    172 1HD1 LEU A  88      -7.430  42.510  30.230  1.00  0.00           H
ATOM    173 2HD1 LEU A  88      -6.170  43.640  30.730  1.00  0.00           H
ATOM    174 3HD1 LEU A  88      -7.760  43.670  31.570  1.00  0.00           H
ATOM    175  CD2 LEU A  88      -9.410  44.290  29.720  1.00  0.00           C
ATOM    176 1HD2 LEU A  88      -9.950  45.110  29.250  1.00  0.00           H
ATOM    177 2HD2 LEU A  88      -9.700  43.360  29.230  1.00  0.00           H
ATOM    178 3HD2 LEU A  88      -9.660  44.240  30.780  1.00  0.00           H
ATOM    179  C   LEU A  88      -7.530  48.460  29.530  1.00  0.00           C
ATOM    180  O   LEU A  88      -6.530  49.130  29.360  1.00  0.00           O
ATOM    181  N   LYS A  89      -8.470  48.890  30.390  1.00  0.00           N
ATOM    182  H   LYS A  89      -9.280  48.280  30.440  1.00  0.00           H
ATOM    183  CA  LYS A  89      -8.450  50.020  31.360  1.00  0.00           C
ATOM    184  HA  LYS A  89      -7.380  50.250  31.420  1.00  0.00           H
ATOM    185  CB  LYS A  89      -9.060  51.310  30.600  1.00  0.00           C
ATOM    186  HB1 LYS A  89     -10.130  51.170  30.540  1.00  0.00           H
ATOM    187  HB2 LYS A  89      -8.690  51.440  29.580  1.00  0.00           H
ATOM    188  CG  LYS A  89      -8.890  52.670  31.380  1.00  0.00           C
ATOM    189  HG1 LYS A  89      -7.840  52.960  31.360  1.00  0.00           H
ATOM    190  HG2 LYS A  89      -9.370  52.540  32.350  1.00  0.00           H
ATOM    191  CD  LYS A  89      -9.620  53.830  30.690  1.00  0.00           C
ATOM    192  HD1 LYS A  89      -9.840  54.530  31.500  1.00  0.00           H
ATOM    193  HD2 LYS A  89     -10.630  53.620  30.340  1.00  0.00           H
ATOM    194  CE  LYS A  89      -8.760  54.530  29.630  1.00  0.00           C
ATOM    195  HE1 LYS A  89      -8.580  53.910  28.750  1.00  0.00           H
ATOM    196  HE2 LYS A  89      -7.790  54.750  30.060  1.00  0.00           H
ATOM    197  NZ  LYS A  89      -9.370  55.830  29.230  1.00  0.00           N
ATOM    198  HZ1 LYS A  89     -10.100  55.720  28.540  1.00  0.00           H
ATOM    199  HZ2 LYS A  89      -9.710  56.440  29.970  1.00  0.00           H
ATOM    200  HZ3 LYS A  89      -8.730  56.390  28.700  1.00  0.00           H
ATOM    201  C   LYS A  89      -9.140  49.790  32.720  1.00  0.00           C
ATOM    202  O   LYS A  89     -10.270  49.220  32.740  1.00  0.00           O
ATOM    203  N   GLU A  90      -8.540  50.240  33.820  1.00  0.00           N
ATOM    204  H   GLU A  90      -7.650  50.710  33.660  1.00  0.00           H
ATOM    205  CA  GLU A  90      -9.030  50.160  35.170  1.00  0.00           C
ATOM    206  HA  GLU A  90      -9.540  49.200  35.280  1.00  0.00           H
ATOM    207  CB  GLU A  90      -7.920  50.120  36.260  1.00  0.00           C
ATOM    208  HB1 GLU A  90      -8.440  50.290  37.210  1.00  0.00           H
ATOM    209  HB2 GLU A  90      -7.220  50.960  36.210  1.00  0.00           H
ATOM    210  CG  GLU A  90      -7.170  48.750  36.200  1.00  0.00           C
ATOM    211  HG1 GLU A  90      -6.170  49.020  36.530  1.00  0.00           H
ATOM    212  HG2 GLU A  90      -7.160  48.380  35.180  1.00  0.00           H
ATOM    213  CD  GLU A  90      -7.620  47.600  37.140  1.00  0.00           C
ATOM    214  OE1 GLU A  90      -8.700  47.630  37.730  1.00  0.00           O
ATOM    215  OE2 GLU A  90      -6.880  46.600  37.470  1.00  0.00           O
ATOM    216  C   GLU A  90     -10.010  51.320  35.390  1.00  0.00           C
ATOM    217  O   GLU A  90      -9.700  52.480  35.210  1.00  0.00           O
ATOM    218  N   ASP A  91     -11.200  50.900  35.870  1.00  0.00           N
ATOM    219  H   ASP A  91     -11.300  49.910  35.990  1.00  0.00           H
ATOM    220  CA  ASP A  91     -12.490  51.700  35.970  1.00  0.00           C
ATOM    221  HA  ASP A  91     -12.520  52.310  35.070  1.00  0.00           H
ATOM    222  CB  ASP A  91     -13.610  50.720  36.040  1.00  0.00           C
ATOM    223  HB1 ASP A  91     -13.340  50.010  35.250  1.00  0.00           H
ATOM    224  HB2 ASP A  91     -14.530  51.230  35.750  1.00  0.00           H
ATOM    225  CG  ASP A  91     -13.920  49.920  37.340  1.00  0.00           C
ATOM    226  OD1 ASP A  91     -13.290  50.250  38.360  1.00  0.00           O
ATOM    227  OD2 ASP A  91     -14.860  49.080  37.400  1.00  0.00           O
ATOM    228  C   ASP A  91     -12.420  52.700  37.120  1.00  0.00           C
ATOM    229  O   ASP A  91     -13.450  53.210  37.470  1.00  0.00           O
ATOM    230  N   HIS A  92     -11.210  53.020  37.660  1.00  0.00           N
ATOM    231  H   HIS A  92     -10.410  52.660  37.160  1.00  0.00           H
ATOM    232  CA  HIS A  92     -11.010  54.110  38.570  1.00  0.00           C
ATOM    233  HA  HIS A  92     -11.960  54.420  38.990  1.00  0.00           H
ATOM    234  CB  HIS A  92     -10.140  53.620  39.750  1.00  0.00           C
ATOM    235  HB1 HIS A  92     -10.780  52.880  40.210  1.00  0.00           H
ATOM    236  HB2 HIS A  92      -9.960  54.450  40.440  1.00  0.00           H
ATOM    237  CG  HIS A  92      -8.830  52.990  39.370  1.00  0.00           C
ATOM    238  ND1 HIS A  92      -8.040  53.410  38.330  1.00  0.00           N
ATOM    239  CE1 HIS A  92      -7.010  52.550  38.390  1.00  0.00           C
ATOM    240  HE1 HIS A  92      -6.130  52.430  37.780  1.00  0.00           H
ATOM    241  NE2 HIS A  92      -7.010  51.770  39.430  1.00  0.00           N
ATOM    242  HE2 HIS A  92      -6.340  51.030  39.560  1.00  0.00           H
ATOM    243  CD2 HIS A  92      -8.220  52.000  40.070  1.00  0.00           C
ATOM    244  HD2 HIS A  92      -8.590  51.500  40.950  1.00  0.00           H
ATOM    245  C   HIS A  92     -10.390  55.420  37.940  1.00  0.00           C
ATOM    246  O   HIS A  92     -10.210  56.450  38.540  1.00  0.00           O
ATOM    247  N   ASN A  93     -10.080  55.380  36.640  1.00  0.00           N
ATOM    248  H   ASN A  93     -10.110  54.470  36.190  1.00  0.00           H
ATOM    249  CA  ASN A  93      -9.520  56.360  35.700  1.00  0.00           C
ATOM    250  HA  ASN A  93      -9.340  55.840  34.750  1.00  0.00           H
ATOM    251  CB  ASN A  93     -10.570  57.410  35.510  1.00  0.00           C
ATOM    252  HB1 ASN A  93     -10.190  58.290  35.010  1.00  0.00           H
ATOM    253  HB2 ASN A  93     -10.940  57.770  36.480  1.00  0.00           H
ATOM    254  CG  ASN A  93     -11.750  56.890  34.730  1.00  0.00           C
ATOM    255  OD1 ASN A  93     -11.670  56.000  33.910  1.00  0.00           O
ATOM    256  ND2 ASN A  93     -12.880  57.530  34.920  1.00  0.00           N
ATOM    257 1HD2 ASN A  93     -12.920  58.300  35.580  1.00  0.00           H
ATOM    258 2HD2 ASN A  93     -13.780  57.170  34.630  1.00  0.00           H
ATOM    259  C   ASN A  93      -8.100  56.970  36.080  1.00  0.00           C
ATOM    260  O   ASN A  93      -7.590  57.970  35.470  1.00  0.00           O
ATOM    261  N   GLN A  94      -7.420  56.280  37.050  1.00  0.00           N
ATOM    262  H   GLN A  94      -7.750  55.350  37.300  1.00  0.00           H
ATOM    263  CA  GLN A  94      -6.230  56.780  37.680  1.00  0.00           C
ATOM    264  HA  GLN A  94      -6.130  57.840  37.440  1.00  0.00           H
ATOM    265  CB  GLN A  94      -6.290  56.610  39.200  1.00  0.00           C
ATOM    266  HB1 GLN A  94      -5.360  56.640  39.770  1.00  0.00           H
ATOM    267  HB2 GLN A  94      -6.660  55.600  39.420  1.00  0.00           H
ATOM    268  CG  GLN A  94      -7.300  57.610  39.770  1.00  0.00           C
ATOM    269  HG1 GLN A  94      -7.680  57.250  40.730  1.00  0.00           H
ATOM    270  HG2 GLN A  94      -8.130  57.670  39.060  1.00  0.00           H
ATOM    271  CD  GLN A  94      -6.700  58.990  39.970  1.00  0.00           C
ATOM    272  OE1 GLN A  94      -6.700  59.770  38.980  1.00  0.00           O
ATOM    273  NE2 GLN A  94      -5.940  59.290  41.000  1.00  0.00           N
ATOM    274 1HE2 GLN A  94      -6.000  58.750  41.850  1.00  0.00           H
ATOM    275 2HE2 GLN A  94      -5.510  60.200  40.980  1.00  0.00           H
ATOM    276  C   GLN A  94      -5.030  55.950  37.230  1.00  0.00           C
ATOM    277  O   GLN A  94      -5.180  54.770  37.050  1.00  0.00           O
ATOM    278  N   PRO A  95      -3.860  56.560  37.200  1.00  0.00           N
ATOM    279  CD  PRO A  95      -3.470  57.940  37.640  1.00  0.00           C
ATOM    280  HD1 PRO A  95      -3.440  57.950  38.730  1.00  0.00           H
ATOM    281  HD2 PRO A  95      -4.170  58.680  37.250  1.00  0.00           H
ATOM    282  CG  PRO A  95      -2.100  58.240  37.070  1.00  0.00           C
ATOM    283  HG1 PRO A  95      -1.520  59.000  37.580  1.00  0.00           H
ATOM    284  HG2 PRO A  95      -2.220  58.460  36.000  1.00  0.00           H
ATOM    285  CB  PRO A  95      -1.490  56.840  37.070  1.00  0.00           C
ATOM    286  HB1 PRO A  95      -1.260  56.610  38.110  1.00  0.00           H
ATOM    287  HB2 PRO A  95      -0.670  56.680  36.370  1.00  0.00           H
ATOM    288  CA  PRO A  95      -2.680  55.880  36.760  1.00  0.00           C
ATOM    289  HA  PRO A  95      -2.810  55.710  35.700  1.00  0.00           H
ATOM    290  C   PRO A  95      -2.360  54.510  37.290  1.00  0.00           C
ATOM    291  O   PRO A  95      -2.510  54.310  38.510  1.00  0.00           O
ATOM    292  N   LEU A  96      -1.660  53.630  36.550  1.00  0.00           N
ATOM    293  H   LEU A  96      -1.400  53.990  35.640  1.00  0.00           H
ATOM    294  CA  LEU A  96      -0.960  52.490  37.140  1.00  0.00           C
ATOM    295  HA  LEU A  96      -1.380  52.280  38.120  1.00  0.00           H
ATOM    296  CB  LEU A  96      -1.170  51.290  36.160  1.00  0.00           C
ATOM    297  HB1 LEU A  96      -0.290  50.650  36.080  1.00  0.00           H
ATOM    298  HB2 LEU A  96      -1.260  51.760  35.180  1.00  0.00           H
ATOM    299  CG  LEU A  96      -2.300  50.320  36.370  1.00  0.00           C
ATOM    300  HG  LEU A  96      -2.190  49.980  37.400  1.00  0.00           H
ATOM    301  CD1 LEU A  96      -3.660  51.000  36.340  1.00  0.00           C
ATOM    302 1HD1 LEU A  96      -4.450  50.350  36.700  1.00  0.00           H
ATOM    303 2HD1 LEU A  96      -3.580  51.930  36.910  1.00  0.00           H
ATOM    304 3HD1 LEU A  96      -3.930  51.370  35.340  1.00  0.00           H
ATOM    305  CD2 LEU A  96      -2.260  49.160  35.330  1.00  0.00           C
ATOM    306 1HD2 LEU A  96      -2.900  48.290  35.480  1.00  0.00           H
ATOM    307 2HD2 LEU A  96      -2.510  49.620  34.370  1.00  0.00           H
ATOM    308 3HD2 LEU A  96      -1.290  48.670  35.470  1.00  0.00           H
ATOM    309  C   LEU A  96       0.550  52.750  37.250  1.00  0.00           C
ATOM    310  O   LEU A  96       1.110  53.200  36.210  1.00  0.00           O
ATOM    311  N   PHE A  97       1.200  52.560  38.340  1.00  0.00           N
ATOM    312  H   PHE A  97       0.660  52.160  39.090  1.00  0.00           H
ATOM    313  CA  PHE A  97       2.610  52.940  38.530  1.00  0.00           C
ATOM    314  HA  PHE A  97       2.990  53.600  37.750  1.00  0.00           H
ATOM    315  CB  PHE A  97       2.640  53.860  39.810  1.00  0.00           C
ATOM    316  HB1 PHE A  97       3.700  54.040  40.030  1.00  0.00           H
ATOM    317  HB2 PHE A  97       2.340  53.220  40.640  1.00  0.00           H
ATOM    318  CG  PHE A  97       1.900  55.180  39.750  1.00  0.00           C
ATOM    319  CD1 PHE A  97       1.190  55.680  40.900  1.00  0.00           C
ATOM    320  HD1 PHE A  97       1.270  55.010  41.740  1.00  0.00           H
ATOM    321  CE1 PHE A  97       0.520  56.900  40.840  1.00  0.00           C
ATOM    322  HE1 PHE A  97      -0.090  57.090  41.710  1.00  0.00           H
ATOM    323  CZ  PHE A  97       0.620  57.750  39.730  1.00  0.00           C
ATOM    324  HZ  PHE A  97       0.200  58.750  39.700  1.00  0.00           H
ATOM    325  CE2 PHE A  97       1.340  57.260  38.590  1.00  0.00           C
ATOM    326  HE2 PHE A  97       1.220  57.880  37.710  1.00  0.00           H
ATOM    327  CD2 PHE A  97       1.970  56.000  38.570  1.00  0.00           C
ATOM    328  HD2 PHE A  97       2.510  55.610  37.710  1.00  0.00           H
ATOM    329  C   PHE A  97       3.600  51.720  38.560  1.00  0.00           C
ATOM    330  O   PHE A  97       4.740  51.890  38.700  1.00  0.00           O
ATOM    331  N   GLY A  98       3.090  50.440  38.360  1.00  0.00           N
ATOM    332  H   GLY A  98       2.090  50.300  38.370  1.00  0.00           H
ATOM    333  CA  GLY A  98       3.910  49.220  38.280  1.00  0.00           C
ATOM    334  HA1 GLY A  98       4.450  48.980  39.200  1.00  0.00           H
ATOM    335  HA2 GLY A  98       4.670  49.470  37.540  1.00  0.00           H
ATOM    336  C   GLY A  98       3.240  47.940  37.750  1.00  0.00           C
ATOM    337  O   GLY A  98       2.060  47.800  37.890  1.00  0.00           O
ATOM    338  N   VAL A  99       4.080  47.160  37.070  1.00  0.00           N
ATOM    339  H   VAL A  99       5.070  47.290  37.220  1.00  0.00           H
ATOM    340  CA  VAL A  99       3.680  45.890  36.400  1.00  0.00           C
ATOM    341  HA  VAL A  99       2.860  45.440  36.950  1.00  0.00           H
ATOM    342  CB  VAL A  99       3.160  46.190  34.950  1.00  0.00           C
ATOM    343  HB  VAL A  99       2.290  46.840  35.120  1.00  0.00           H
ATOM    344  CG1 VAL A  99       4.150  46.870  33.980  1.00  0.00           C
ATOM    345 1HG1 VAL A  99       4.620  47.690  34.520  1.00  0.00           H
ATOM    346 2HG1 VAL A  99       4.910  46.190  33.580  1.00  0.00           H
ATOM    347 3HG1 VAL A  99       3.690  47.410  33.150  1.00  0.00           H
ATOM    348  CG2 VAL A  99       2.600  44.950  34.290  1.00  0.00           C
ATOM    349 1HG2 VAL A  99       1.980  45.170  33.420  1.00  0.00           H
ATOM    350 2HG2 VAL A  99       3.430  44.290  34.040  1.00  0.00           H
ATOM    351 3HG2 VAL A  99       1.850  44.570  34.980  1.00  0.00           H
ATOM    352  C   VAL A  99       4.810  44.910  36.330  1.00  0.00           C
ATOM    353  O   VAL A  99       5.980  45.300  36.140  1.00  0.00           O
ATOM    354  N   GLN A 100       4.550  43.670  36.780  1.00  0.00           N
ATOM    355  H   GLN A 100       3.580  43.490  37.000  1.00  0.00           H
ATOM    356  CA  GLN A 100       5.520  42.510  36.900  1.00  0.00           C
ATOM    357  HA  GLN A 100       6.450  42.690  36.360  1.00  0.00           H
ATOM    358  CB  GLN A 100       5.920  42.360  38.440  1.00  0.00           C
ATOM    359  HB1 GLN A 100       6.530  41.460  38.460  1.00  0.00           H
ATOM    360  HB2 GLN A 100       5.040  42.170  39.060  1.00  0.00           H
ATOM    361  CG  GLN A 100       6.580  43.530  39.200  1.00  0.00           C
ATOM    362  HG1 GLN A 100       6.860  43.220  40.210  1.00  0.00           H
ATOM    363  HG2 GLN A 100       5.890  44.360  39.350  1.00  0.00           H
ATOM    364  CD  GLN A 100       7.760  44.230  38.510  1.00  0.00           C
ATOM    365  OE1 GLN A 100       7.930  45.450  38.670  1.00  0.00           O
ATOM    366  NE2 GLN A 100       8.480  43.590  37.610  1.00  0.00           N
ATOM    367 1HE2 GLN A 100       8.320  42.600  37.490  1.00  0.00           H
ATOM    368 2HE2 GLN A 100       8.630  44.090  36.750  1.00  0.00           H
ATOM    369  C   GLN A 100       4.900  41.150  36.430  1.00  0.00           C
ATOM    370  O   GLN A 100       3.920  40.780  37.000  1.00  0.00           O
ATOM    371  N   PHE A 101       5.430  40.440  35.420  1.00  0.00           N
ATOM    372  H   PHE A 101       6.070  40.930  34.800  1.00  0.00           H
ATOM    373  CA  PHE A 101       5.240  39.040  35.310  1.00  0.00           C
ATOM    374  HA  PHE A 101       4.230  38.680  35.480  1.00  0.00           H
ATOM    375  CB  PHE A 101       5.630  38.530  33.890  1.00  0.00           C
ATOM    376  HB1 PHE A 101       5.790  37.450  33.970  1.00  0.00           H
ATOM    377  HB2 PHE A 101       6.680  38.790  33.770  1.00  0.00           H
ATOM    378  CG  PHE A 101       4.870  38.850  32.670  1.00  0.00           C
ATOM    379  CD1 PHE A 101       3.890  37.930  32.360  1.00  0.00           C
ATOM    380  HD1 PHE A 101       3.740  37.080  33.000  1.00  0.00           H
ATOM    381  CE1 PHE A 101       3.090  38.130  31.210  1.00  0.00           C
ATOM    382  HE1 PHE A 101       2.310  37.410  31.040  1.00  0.00           H
ATOM    383  CZ  PHE A 101       3.290  39.230  30.390  1.00  0.00           C
ATOM    384  HZ  PHE A 101       2.630  39.390  29.550  1.00  0.00           H
ATOM    385  CE2 PHE A 101       4.380  40.170  30.700  1.00  0.00           C
ATOM    386  HE2 PHE A 101       4.530  41.070  30.120  1.00  0.00           H
ATOM    387  CD2 PHE A 101       5.230  39.850  31.750  1.00  0.00           C
ATOM    388  HD2 PHE A 101       6.060  40.510  31.970  1.00  0.00           H
ATOM    389  C   PHE A 101       6.160  38.290  36.310  1.00  0.00           C
ATOM    390  O   PHE A 101       7.270  38.700  36.530  1.00  0.00           O
ATOM    391  N   ASN A 102       5.700  37.140  36.870  1.00  0.00           N
ATOM    392  H   ASN A 102       4.740  36.920  36.660  1.00  0.00           H
ATOM    393  CA  ASN A 102       6.560  36.170  37.570  1.00  0.00           C
ATOM    394  HA  ASN A 102       7.200  36.710  38.270  1.00  0.00           H
ATOM    395  CB  ASN A 102       5.630  35.340  38.460  1.00  0.00           C
ATOM    396  HB1 ASN A 102       4.950  34.810  37.790  1.00  0.00           H
ATOM    397  HB2 ASN A 102       4.930  35.960  39.010  1.00  0.00           H
ATOM    398  CG  ASN A 102       6.270  34.410  39.380  1.00  0.00           C
ATOM    399  OD1 ASN A 102       7.470  34.210  39.220  1.00  0.00           O
ATOM    400  ND2 ASN A 102       5.560  33.900  40.320  1.00  0.00           N
ATOM    401 1HD2 ASN A 102       4.550  33.990  40.340  1.00  0.00           H
ATOM    402 2HD2 ASN A 102       6.000  33.070  40.690  1.00  0.00           H
ATOM    403  C   ASN A 102       7.370  35.250  36.710  1.00  0.00           C
ATOM    404  O   ASN A 102       6.930  34.220  36.140  1.00  0.00           O
ATOM    405  N   TRP A 103       8.640  35.670  36.590  1.00  0.00           N
ATOM    406  H   TRP A 103       8.950  36.490  37.080  1.00  0.00           H
ATOM    407  CA  TRP A 103       9.610  35.050  35.710  1.00  0.00           C
ATOM    408  HA  TRP A 103       9.130  34.850  34.750  1.00  0.00           H
ATOM    409  CB  TRP A 103      10.740  35.980  35.420  1.00  0.00           C
ATOM    410  HB1 TRP A 103      11.560  35.450  34.930  1.00  0.00           H
ATOM    411  HB2 TRP A 103      11.130  36.190  36.420  1.00  0.00           H
ATOM    412  CG  TRP A 103      10.430  37.290  34.760  1.00  0.00           C
ATOM    413  CD1 TRP A 103       9.430  37.500  33.850  1.00  0.00           C
ATOM    414  HD1 TRP A 103       8.660  36.810  33.550  1.00  0.00           H
ATOM    415  NE1 TRP A 103       9.630  38.680  33.280  1.00  0.00           N
ATOM    416  HE1 TRP A 103       8.940  39.090  32.670  1.00  0.00           H
ATOM    417  CE2 TRP A 103      10.770  39.340  33.690  1.00  0.00           C
ATOM    418  CZ2 TRP A 103      11.410  40.580  33.440  1.00  0.00           C
ATOM    419  HZ2 TRP A 103      10.940  41.260  32.730  1.00  0.00           H
ATOM    420  CH2 TRP A 103      12.560  40.950  34.150  1.00  0.00           C
ATOM    421  HH2 TRP A 103      13.000  41.910  33.930  1.00  0.00           H
ATOM    422  CZ3 TRP A 103      13.140  40.020  35.050  1.00  0.00           C
ATOM    423  HZ3 TRP A 103      14.020  40.410  35.550  1.00  0.00           H
ATOM    424  CE3 TRP A 103      12.550  38.810  35.270  1.00  0.00           C
ATOM    425  HE3 TRP A 103      13.050  38.090  35.900  1.00  0.00           H
ATOM    426  CD2 TRP A 103      11.280  38.470  34.720  1.00  0.00           C
ATOM    427  C   TRP A 103      10.180  33.640  36.140  1.00  0.00           C
ATOM    428  O   TRP A 103      10.830  33.000  35.310  1.00  0.00           O
ATOM    429  N   HIS A 104      10.020  33.360  37.440  1.00  0.00           N
ATOM    430  H   HIS A 104       9.750  34.140  38.030  1.00  0.00           H
ATOM    431  CA  HIS A 104      10.240  32.090  38.210  1.00  0.00           C
ATOM    432  HA  HIS A 104      11.050  31.540  37.710  1.00  0.00           H
ATOM    433  CB  HIS A 104      10.700  32.340  39.650  1.00  0.00           C
ATOM    434  HB1 HIS A 104      10.760  31.370  40.150  1.00  0.00           H
ATOM    435  HB2 HIS A 104       9.950  32.960  40.140  1.00  0.00           H
ATOM    436  CG  HIS A 104      12.120  32.870  39.830  1.00  0.00           C
ATOM    437  ND1 HIS A 104      12.820  33.060  41.000  1.00  0.00           N
ATOM    438  CE1 HIS A 104      14.030  33.530  40.620  1.00  0.00           C
ATOM    439  HE1 HIS A 104      14.780  33.780  41.360  1.00  0.00           H
ATOM    440  NE2 HIS A 104      14.060  33.710  39.300  1.00  0.00           N
ATOM    441  HE2 HIS A 104      14.830  34.120  38.790  1.00  0.00           H
ATOM    442  CD2 HIS A 104      12.870  33.280  38.830  1.00  0.00           C
ATOM    443  HD2 HIS A 104      12.660  33.220  37.770  1.00  0.00           H
ATOM    444  C   HIS A 104       9.120  31.070  38.110  1.00  0.00           C
ATOM    445  O   HIS A 104       9.260  29.930  38.640  1.00  0.00           O
ATOM    446  N   SER A 105       8.070  31.470  37.400  1.00  0.00           N
ATOM    447  H   SER A 105       8.080  32.370  36.940  1.00  0.00           H
ATOM    448  CA  SER A 105       7.130  30.480  36.820  1.00  0.00           C
ATOM    449  HA  SER A 105       6.800  29.780  37.590  1.00  0.00           H
ATOM    450  CB  SER A 105       5.900  31.120  36.330  1.00  0.00           C
ATOM    451  HB1 SER A 105       5.420  31.470  37.250  1.00  0.00           H
ATOM    452  HB2 SER A 105       5.220  30.410  35.870  1.00  0.00           H
ATOM    453  OG  SER A 105       6.260  32.020  35.280  1.00  0.00           O
ATOM    454  HG  SER A 105       6.390  32.850  35.750  1.00  0.00           H
ATOM    455  C   SER A 105       7.890  29.770  35.700  1.00  0.00           C
ATOM    456  O   SER A 105       8.510  30.330  34.830  1.00  0.00           O
ATOM    457  N   LYS A 106       7.680  28.480  35.720  1.00  0.00           N
ATOM    458  H   LYS A 106       7.040  28.110  36.400  1.00  0.00           H
ATOM    459  CA  LYS A 106       8.280  27.530  34.750  1.00  0.00           C
ATOM    460  HA  LYS A 106       9.350  27.560  34.550  1.00  0.00           H
ATOM    461  CB  LYS A 106       8.010  26.160  35.320  1.00  0.00           C
ATOM    462  HB1 LYS A 106       8.510  25.410  34.710  1.00  0.00           H
ATOM    463  HB2 LYS A 106       6.950  25.900  35.340  1.00  0.00           H
ATOM    464  CG  LYS A 106       8.640  26.060  36.700  1.00  0.00           C
ATOM    465  HG1 LYS A 106       8.100  26.770  37.320  1.00  0.00           H
ATOM    466  HG2 LYS A 106       9.710  26.250  36.650  1.00  0.00           H
ATOM    467  CD  LYS A 106       8.540  24.640  37.270  1.00  0.00           C
ATOM    468  HD1 LYS A 106       8.900  24.640  38.300  1.00  0.00           H
ATOM    469  HD2 LYS A 106       9.230  24.050  36.660  1.00  0.00           H
ATOM    470  CE  LYS A 106       7.190  23.960  37.290  1.00  0.00           C
ATOM    471  HE1 LYS A 106       7.260  23.000  37.810  1.00  0.00           H
ATOM    472  HE2 LYS A 106       6.900  23.690  36.270  1.00  0.00           H
ATOM    473  NZ  LYS A 106       6.170  24.780  37.860  1.00  0.00           N
ATOM    474  HZ1 LYS A 106       5.760  25.550  37.350  1.00  0.00           H
ATOM    475  HZ2 LYS A 106       5.420  24.190  38.180  1.00  0.00           H
ATOM    476  HZ3 LYS A 106       6.520  25.250  38.680  1.00  0.00           H
ATOM    477  C   LYS A 106       7.430  27.680  33.420  1.00  0.00           C
ATOM    478  O   LYS A 106       6.290  28.040  33.400  1.00  0.00           O
ATOM    479  N   GLU A 107       8.050  27.070  32.430  1.00  0.00           N
ATOM    480  H   GLU A 107       9.030  26.820  32.430  1.00  0.00           H
ATOM    481  CA  GLU A 107       7.330  26.410  31.330  1.00  0.00           C
ATOM    482  HA  GLU A 107       6.790  27.150  30.760  1.00  0.00           H
ATOM    483  CB  GLU A 107       8.300  25.800  30.300  1.00  0.00           C
ATOM    484  HB1 GLU A 107       9.050  25.150  30.750  1.00  0.00           H
ATOM    485  HB2 GLU A 107       8.670  26.750  29.900  1.00  0.00           H
ATOM    486  CG  GLU A 107       7.740  25.000  29.130  1.00  0.00           C
ATOM    487  HG1 GLU A 107       7.140  24.140  29.420  1.00  0.00           H
ATOM    488  HG2 GLU A 107       8.650  24.600  28.680  1.00  0.00           H
ATOM    489  CD  GLU A 107       6.950  25.720  28.100  1.00  0.00           C
ATOM    490  OE1 GLU A 107       5.940  26.320  28.490  1.00  0.00           O
ATOM    491  OE2 GLU A 107       7.270  25.690  26.910  1.00  0.00           O
ATOM    492  C   GLU A 107       6.250  25.480  31.950  1.00  0.00           C
ATOM    493  O   GLU A 107       6.510  24.720  32.900  1.00  0.00           O
ATOM    494  N   GLY A 108       5.070  25.500  31.390  1.00  0.00           N
ATOM    495  H   GLY A 108       4.870  25.990  30.530  1.00  0.00           H
ATOM    496  CA  GLY A 108       3.850  24.700  31.840  1.00  0.00           C
ATOM    497  HA1 GLY A 108       4.080  23.750  32.320  1.00  0.00           H
ATOM    498  HA2 GLY A 108       3.230  24.480  30.970  1.00  0.00           H
ATOM    499  C   GLY A 108       3.010  25.490  32.800  1.00  0.00           C
ATOM    500  O   GLY A 108       1.800  25.210  32.890  1.00  0.00           O
ATOM    501  N   ASP A 109       3.560  26.580  33.360  1.00  0.00           N
ATOM    502  H   ASP A 109       4.550  26.730  33.230  1.00  0.00           H
ATOM    503  CA  ASP A 109       2.860  27.450  34.280  1.00  0.00           C
ATOM    504  HA  ASP A 109       2.140  26.830  34.820  1.00  0.00           H
ATOM    505  CB  ASP A 109       3.800  28.050  35.350  1.00  0.00           C
ATOM    506  HB1 ASP A 109       3.130  28.650  35.960  1.00  0.00           H
ATOM    507  HB2 ASP A 109       4.530  28.710  34.870  1.00  0.00           H
ATOM    508  CG  ASP A 109       4.580  27.060  36.170  1.00  0.00           C
ATOM    509  OD1 ASP A 109       5.520  27.400  36.860  1.00  0.00           O
ATOM    510  OD2 ASP A 109       4.200  25.850  36.170  1.00  0.00           O
ATOM    511  C   ASP A 109       2.160  28.540  33.480  1.00  0.00           C
ATOM    512  O   ASP A 109       2.580  28.950  32.400  1.00  0.00           O
ATOM    513  N   PRO A 110       1.060  29.110  34.080  1.00  0.00           N
ATOM    514  CD  PRO A 110       0.480  28.780  35.410  1.00  0.00           C
ATOM    515  HD1 PRO A 110       1.160  28.530  36.230  1.00  0.00           H
ATOM    516  HD2 PRO A 110      -0.070  27.910  35.060  1.00  0.00           H
ATOM    517  CG  PRO A 110      -0.530  29.840  35.870  1.00  0.00           C
ATOM    518  HG1 PRO A 110       0.050  30.610  36.380  1.00  0.00           H
ATOM    519  HG2 PRO A 110      -1.330  29.360  36.440  1.00  0.00           H
ATOM    520  CB  PRO A 110      -0.830  30.490  34.600  1.00  0.00           C
ATOM    521  HB1 PRO A 110      -1.220  31.500  34.690  1.00  0.00           H
ATOM    522  HB2 PRO A 110      -1.690  29.940  34.220  1.00  0.00           H
ATOM    523  CA  PRO A 110       0.330  30.250  33.640  1.00  0.00           C
ATOM    524  HA  PRO A 110      -0.150  30.060  32.670  1.00  0.00           H
ATOM    525  C   PRO A 110       1.180  31.560  33.550  1.00  0.00           C
ATOM    526  O   PRO A 110       2.200  31.680  34.290  1.00  0.00           O
ATOM    527  N   LEU A 111       0.810  32.530  32.730  1.00  0.00           N
ATOM    528  H   LEU A 111       0.010  32.360  32.140  1.00  0.00           H
ATOM    529  CA  LEU A 111       1.480  33.840  32.490  1.00  0.00           C
ATOM    530  HA  LEU A 111       2.500  33.850  32.880  1.00  0.00           H
ATOM    531  CB  LEU A 111       1.430  34.200  31.000  1.00  0.00           C
ATOM    532  HB1 LEU A 111       1.900  35.180  30.950  1.00  0.00           H
ATOM    533  HB2 LEU A 111       0.410  34.340  30.640  1.00  0.00           H
ATOM    534  CG  LEU A 111       2.050  33.250  29.970  1.00  0.00           C
ATOM    535  HG  LEU A 111       1.600  32.260  30.070  1.00  0.00           H
ATOM    536  CD1 LEU A 111       1.840  33.850  28.550  1.00  0.00           C
ATOM    537 1HD1 LEU A 111       2.280  33.190  27.800  1.00  0.00           H
ATOM    538 2HD1 LEU A 111       0.780  33.890  28.300  1.00  0.00           H
ATOM    539 3HD1 LEU A 111       2.230  34.860  28.470  1.00  0.00           H
ATOM    540  CD2 LEU A 111       3.550  33.030  30.130  1.00  0.00           C
ATOM    541 1HD2 LEU A 111       3.860  32.130  29.610  1.00  0.00           H
ATOM    542 2HD2 LEU A 111       4.110  33.870  29.700  1.00  0.00           H
ATOM    543 3HD2 LEU A 111       3.670  33.090  31.210  1.00  0.00           H
ATOM    544  C   LEU A 111       0.710  34.860  33.290  1.00  0.00           C
ATOM    545  O   LEU A 111       0.080  35.750  32.700  1.00  0.00           O
ATOM    546  N   VAL A 112       0.750  34.810  34.600  1.00  0.00           N
ATOM    547  H   VAL A 112       1.340  34.080  34.970  1.00  0.00           H
ATOM    548  CA  VAL A 112       0.130  35.860  35.500  1.00  0.00           C
ATOM    549  HA  VAL A 112      -0.850  36.180  35.130  1.00  0.00           H
ATOM    550  CB  VAL A 112      -0.030  35.250  36.880  1.00  0.00           C
ATOM    551  HB  VAL A 112       0.970  35.300  37.330  1.00  0.00           H
ATOM    552  CG1 VAL A 112      -1.110  35.940  37.720  1.00  0.00           C
ATOM    553 1HG1 VAL A 112      -0.800  36.990  37.790  1.00  0.00           H
ATOM    554 2HG1 VAL A 112      -2.110  35.920  37.280  1.00  0.00           H
ATOM    555 3HG1 VAL A 112      -1.240  35.540  38.730  1.00  0.00           H
ATOM    556  CG2 VAL A 112      -0.590  33.770  36.900  1.00  0.00           C
ATOM    557 1HG2 VAL A 112      -1.580  33.650  36.450  1.00  0.00           H
ATOM    558 2HG2 VAL A 112       0.110  33.160  36.320  1.00  0.00           H
ATOM    559 3HG2 VAL A 112      -0.590  33.430  37.940  1.00  0.00           H
ATOM    560  C   VAL A 112       0.960  37.120  35.620  1.00  0.00           C
ATOM    561  O   VAL A 112       2.210  37.050  35.810  1.00  0.00           O
ATOM    562  N   PHE A 113       0.370  38.330  35.530  1.00  0.00           N
ATOM    563  H   PHE A 113      -0.640  38.290  35.450  1.00  0.00           H
ATOM    564  CA  PHE A 113       1.050  39.610  35.930  1.00  0.00           C
ATOM    565  HA  PHE A 113       2.000  39.380  36.410  1.00  0.00           H
ATOM    566  CB  PHE A 113       1.420  40.290  34.640  1.00  0.00           C
ATOM    567  HB1 PHE A 113       2.070  39.750  33.960  1.00  0.00           H
ATOM    568  HB2 PHE A 113       2.000  41.160  34.930  1.00  0.00           H
ATOM    569  CG  PHE A 113       0.240  40.880  33.860  1.00  0.00           C
ATOM    570  CD1 PHE A 113      -0.280  40.220  32.700  1.00  0.00           C
ATOM    571  HD1 PHE A 113       0.090  39.250  32.420  1.00  0.00           H
ATOM    572  CE1 PHE A 113      -1.270  40.890  31.950  1.00  0.00           C
ATOM    573  HE1 PHE A 113      -1.650  40.330  31.100  1.00  0.00           H
ATOM    574  CZ  PHE A 113      -1.710  42.200  32.340  1.00  0.00           C
ATOM    575  HZ  PHE A 113      -2.440  42.730  31.740  1.00  0.00           H
ATOM    576  CE2 PHE A 113      -1.040  42.910  33.380  1.00  0.00           C
ATOM    577  HE2 PHE A 113      -1.290  43.880  33.780  1.00  0.00           H
ATOM    578  CD2 PHE A 113      -0.080  42.240  34.150  1.00  0.00           C
ATOM    579  HD2 PHE A 113       0.390  42.750  34.980  1.00  0.00           H
ATOM    580  C   PHE A 113       0.160  40.450  36.960  1.00  0.00           C
ATOM    581  O   PHE A 113      -1.020  40.360  36.920  1.00  0.00           O
ATOM    582  N   ALA A 114       0.870  41.080  37.840  1.00  0.00           N
ATOM    583  H   ALA A 114       1.870  41.190  37.700  1.00  0.00           H
ATOM    584  CA  ALA A 114       0.470  42.040  38.860  1.00  0.00           C
ATOM    585  HA  ALA A 114      -0.550  41.830  39.200  1.00  0.00           H
ATOM    586  CB  ALA A 114       1.500  41.850  39.980  1.00  0.00           C
ATOM    587  HB1 ALA A 114       2.460  42.260  39.670  1.00  0.00           H
ATOM    588  HB2 ALA A 114       1.140  42.300  40.900  1.00  0.00           H
ATOM    589  HB3 ALA A 114       1.560  40.770  40.150  1.00  0.00           H
ATOM    590  C   ALA A 114       0.500  43.420  38.260  1.00  0.00           C
ATOM    591  O   ALA A 114       1.380  43.790  37.450  1.00  0.00           O
ATOM    592  N   THR A 115      -0.380  44.310  38.780  1.00  0.00           N
ATOM    593  H   THR A 115      -0.990  44.000  39.510  1.00  0.00           H
ATOM    594  CA  THR A 115      -0.470  45.700  38.430  1.00  0.00           C
ATOM    595  HA  THR A 115       0.530  46.050  38.140  1.00  0.00           H
ATOM    596  CB  THR A 115      -1.520  45.980  37.280  1.00  0.00           C
ATOM    597  HB  THR A 115      -1.710  47.050  37.180  1.00  0.00           H
ATOM    598  CG2 THR A 115      -1.110  45.530  35.930  1.00  0.00           C
ATOM    599 1HG2 THR A 115      -0.170  45.890  35.510  1.00  0.00           H
ATOM    600 2HG2 THR A 115      -1.060  44.450  35.870  1.00  0.00           H
ATOM    601 3HG2 THR A 115      -1.790  45.890  35.160  1.00  0.00           H
ATOM    602  OG1 THR A 115      -2.710  45.320  37.530  1.00  0.00           O
ATOM    603  HG1 THR A 115      -2.490  44.430  37.800  1.00  0.00           H
ATOM    604  C   THR A 115      -0.930  46.520  39.590  1.00  0.00           C
ATOM    605  O   THR A 115      -1.680  46.020  40.410  1.00  0.00           O
ATOM    606  N   VAL A 116      -0.340  47.700  39.770  1.00  0.00           N
ATOM    607  H   VAL A 116       0.270  48.050  39.040  1.00  0.00           H
ATOM    608  CA  VAL A 116      -0.570  48.610  40.970  1.00  0.00           C
ATOM    609  HA  VAL A 116      -1.380  48.130  41.530  1.00  0.00           H
ATOM    610  CB  VAL A 116       0.570  48.610  41.980  1.00  0.00           C
ATOM    611  HB  VAL A 116       0.470  49.490  42.610  1.00  0.00           H
ATOM    612  CG1 VAL A 116       0.750  47.210  42.650  1.00  0.00           C
ATOM    613 1HG1 VAL A 116       0.720  46.440  41.880  1.00  0.00           H
ATOM    614 2HG1 VAL A 116       1.670  47.180  43.240  1.00  0.00           H
ATOM    615 3HG1 VAL A 116      -0.130  47.050  43.280  1.00  0.00           H
ATOM    616  CG2 VAL A 116       1.920  48.950  41.250  1.00  0.00           C
ATOM    617 1HG2 VAL A 116       1.680  50.000  41.070  1.00  0.00           H
ATOM    618 2HG2 VAL A 116       2.740  48.870  41.960  1.00  0.00           H
ATOM    619 3HG2 VAL A 116       2.110  48.410  40.320  1.00  0.00           H
ATOM    620  C   VAL A 116      -0.940  50.050  40.530  1.00  0.00           C
ATOM    621  O   VAL A 116      -0.350  50.460  39.550  1.00  0.00           O
ATOM    622  N   GLY A 117      -2.020  50.630  41.100  1.00  0.00           N
ATOM    623  H   GLY A 117      -2.400  50.300  41.980  1.00  0.00           H
ATOM    624  CA  GLY A 117      -2.600  51.920  40.700  1.00  0.00           C
ATOM    625  HA1 GLY A 117      -3.010  51.840  39.690  1.00  0.00           H
ATOM    626  HA2 GLY A 117      -1.770  52.620  40.700  1.00  0.00           H
ATOM    627  C   GLY A 117      -3.790  52.350  41.610  1.00  0.00           C
ATOM    628  O   GLY A 117      -4.610  51.520  41.880  1.00  0.00           O
ATOM    629  N   SER A 118      -3.870  53.580  41.980  1.00  0.00           N
ATOM    630  H   SER A 118      -3.150  54.200  41.630  1.00  0.00           H
ATOM    631  CA  SER A 118      -4.740  54.110  43.010  1.00  0.00           C
ATOM    632  HA  SER A 118      -4.500  55.160  43.190  1.00  0.00           H
ATOM    633  CB  SER A 118      -6.200  54.240  42.410  1.00  0.00           C
ATOM    634  HB1 SER A 118      -6.790  53.340  42.210  1.00  0.00           H
ATOM    635  HB2 SER A 118      -6.170  54.780  41.460  1.00  0.00           H
ATOM    636  OG  SER A 118      -6.970  54.970  43.360  1.00  0.00           O
ATOM    637  HG  SER A 118      -6.720  55.890  43.330  1.00  0.00           H
ATOM    638  C   SER A 118      -4.590  53.180  44.270  1.00  0.00           C
ATOM    639  O   SER A 118      -3.540  52.510  44.490  1.00  0.00           O
ATOM    640  N   ASN A 119      -5.590  53.130  45.140  1.00  0.00           N
ATOM    641  H   ASN A 119      -6.460  53.620  44.990  1.00  0.00           H
ATOM    642  CA  ASN A 119      -5.600  52.210  46.250  1.00  0.00           C
ATOM    643  HA  ASN A 119      -4.610  52.310  46.690  1.00  0.00           H
ATOM    644  CB  ASN A 119      -6.640  52.680  47.280  1.00  0.00           C
ATOM    645  HB1 ASN A 119      -6.560  53.760  47.320  1.00  0.00           H
ATOM    646  HB2 ASN A 119      -6.270  52.480  48.280  1.00  0.00           H
ATOM    647  CG  ASN A 119      -8.120  52.340  47.160  1.00  0.00           C
ATOM    648  OD1 ASN A 119      -8.780  52.440  46.150  1.00  0.00           O
ATOM    649  ND2 ASN A 119      -8.780  52.120  48.310  1.00  0.00           N
ATOM    650 1HD2 ASN A 119      -8.250  52.260  49.160  1.00  0.00           H
ATOM    651 2HD2 ASN A 119      -9.770  51.910  48.310  1.00  0.00           H
ATOM    652  C   ASN A 119      -5.820  50.730  45.860  1.00  0.00           C
ATOM    653  O   ASN A 119      -6.150  49.960  46.790  1.00  0.00           O
ATOM    654  N   ARG A 120      -5.810  50.370  44.530  1.00  0.00           N
ATOM    655  H   ARG A 120      -5.280  50.950  43.900  1.00  0.00           H
ATOM    656  CA  ARG A 120      -6.120  49.030  44.040  1.00  0.00           C
ATOM    657  HA  ARG A 120      -6.600  48.440  44.810  1.00  0.00           H
ATOM    658  CB  ARG A 120      -7.130  49.200  42.860  1.00  0.00           C
ATOM    659  HB1 ARG A 120      -6.730  49.920  42.140  1.00  0.00           H
ATOM    660  HB2 ARG A 120      -8.070  49.650  43.200  1.00  0.00           H
ATOM    661  CG  ARG A 120      -7.450  47.900  42.040  1.00  0.00           C
ATOM    662  HG1 ARG A 120      -7.850  47.070  42.620  1.00  0.00           H
ATOM    663  HG2 ARG A 120      -6.440  47.610  41.750  1.00  0.00           H
ATOM    664  CD  ARG A 120      -8.460  48.180  40.850  1.00  0.00           C
ATOM    665  HD1 ARG A 120      -8.690  47.260  40.310  1.00  0.00           H
ATOM    666  HD2 ARG A 120      -7.900  48.800  40.150  1.00  0.00           H
ATOM    667  NE  ARG A 120      -9.800  48.780  41.150  1.00  0.00           N
ATOM    668  HE  ARG A 120     -10.160  48.780  42.100  1.00  0.00           H
ATOM    669  CZ  ARG A 120     -10.750  49.260  40.310  1.00  0.00           C
ATOM    670  NH1 ARG A 120     -10.550  49.250  39.020  1.00  0.00           N
ATOM    671 1HH1 ARG A 120      -9.710  48.930  38.550  1.00  0.00           H
ATOM    672 2HH1 ARG A 120     -11.250  49.740  38.490  1.00  0.00           H
ATOM    673  NH2 ARG A 120     -11.910  49.620  40.630  1.00  0.00           N
ATOM    674 1HH2 ARG A 120     -12.160  49.680  41.610  1.00  0.00           H
ATOM    675 2HH2 ARG A 120     -12.630  49.800  39.930  1.00  0.00           H
ATOM    676  C   ARG A 120      -4.870  48.290  43.590  1.00  0.00           C
ATOM    677  O   ARG A 120      -3.830  48.920  43.380  1.00  0.00           O
ATOM    678  N   VAL A 121      -4.970  46.920  43.590  1.00  0.00           N
ATOM    679  H   VAL A 121      -5.830  46.470  43.880  1.00  0.00           H
ATOM    680  CA  VAL A 121      -4.000  46.020  43.030  1.00  0.00           C
ATOM    681  HA  VAL A 121      -3.270  46.530  42.400  1.00  0.00           H
ATOM    682  CB  VAL A 121      -3.200  45.340  44.170  1.00  0.00           C
ATOM    683  HB  VAL A 121      -3.850  44.730  44.800  1.00  0.00           H
ATOM    684  CG1 VAL A 121      -2.070  44.390  43.770  1.00  0.00           C
ATOM    685 1HG1 VAL A 121      -2.320  43.750  42.930  1.00  0.00           H
ATOM    686 2HG1 VAL A 121      -1.210  45.000  43.480  1.00  0.00           H
ATOM    687 3HG1 VAL A 121      -1.710  43.870  44.650  1.00  0.00           H
ATOM    688  CG2 VAL A 121      -2.580  46.290  45.180  1.00  0.00           C
ATOM    689 1HG2 VAL A 121      -2.080  45.620  45.880  1.00  0.00           H
ATOM    690 2HG2 VAL A 121      -1.850  47.000  44.780  1.00  0.00           H
ATOM    691 3HG2 VAL A 121      -3.330  46.900  45.670  1.00  0.00           H
ATOM    692  C   VAL A 121      -4.690  44.860  42.280  1.00  0.00           C
ATOM    693  O   VAL A 121      -5.570  44.190  42.860  1.00  0.00           O
ATOM    694  N   THR A 122      -4.220  44.570  41.050  1.00  0.00           N
ATOM    695  H   THR A 122      -3.540  45.210  40.670  1.00  0.00           H
ATOM    696  CA  THR A 122      -4.970  43.620  40.170  1.00  0.00           C
ATOM    697  HA  THR A 122      -5.470  42.980  40.890  1.00  0.00           H
ATOM    698  CB  THR A 122      -5.980  44.340  39.270  1.00  0.00           C
ATOM    699  HB  THR A 122      -5.470  44.990  38.560  1.00  0.00           H
ATOM    700  CG2 THR A 122      -6.930  43.490  38.470  1.00  0.00           C
ATOM    701 1HG2 THR A 122      -7.450  42.930  39.250  1.00  0.00           H
ATOM    702 2HG2 THR A 122      -7.630  44.160  37.970  1.00  0.00           H
ATOM    703 3HG2 THR A 122      -6.510  42.900  37.650  1.00  0.00           H
ATOM    704  OG1 THR A 122      -6.790  45.230  39.960  1.00  0.00           O
ATOM    705  HG1 THR A 122      -7.120  45.760  39.230  1.00  0.00           H
ATOM    706  C   THR A 122      -4.100  42.610  39.350  1.00  0.00           C
ATOM    707  O   THR A 122      -2.960  42.900  38.880  1.00  0.00           O
ATOM    708  N   LEU A 123      -4.650  41.440  39.310  1.00  0.00           N
ATOM    709  H   LEU A 123      -5.590  41.300  39.630  1.00  0.00           H
ATOM    710  CA  LEU A 123      -4.000  40.280  38.620  1.00  0.00           C
ATOM    711  HA  LEU A 123      -3.000  40.560  38.290  1.00  0.00           H
ATOM    712  CB  LEU A 123      -3.930  39.030  39.540  1.00  0.00           C
ATOM    713  HB1 LEU A 123      -3.500  38.200  38.980  1.00  0.00           H
ATOM    714  HB2 LEU A 123      -4.980  38.810  39.730  1.00  0.00           H
ATOM    715  CG  LEU A 123      -3.320  39.020  40.940  1.00  0.00           C
ATOM    716  HG  LEU A 123      -3.910  39.640  41.600  1.00  0.00           H
ATOM    717  CD1 LEU A 123      -3.350  37.600  41.550  1.00  0.00           C
ATOM    718 1HD1 LEU A 123      -3.150  37.770  42.610  1.00  0.00           H
ATOM    719 2HD1 LEU A 123      -4.320  37.140  41.340  1.00  0.00           H
ATOM    720 3HD1 LEU A 123      -2.580  36.940  41.130  1.00  0.00           H
ATOM    721  CD2 LEU A 123      -1.870  39.560  40.990  1.00  0.00           C
ATOM    722 1HD2 LEU A 123      -1.790  40.570  40.590  1.00  0.00           H
ATOM    723 2HD2 LEU A 123      -1.580  39.650  42.040  1.00  0.00           H
ATOM    724 3HD2 LEU A 123      -1.150  38.920  40.470  1.00  0.00           H
ATOM    725  C   LEU A 123      -4.700  40.140  37.250  1.00  0.00           C
ATOM    726  O   LEU A 123      -5.830  40.600  37.030  1.00  0.00           O
ATOM    727  N   TYR A 124      -3.940  39.690  36.240  1.00  0.00           N
ATOM    728  H   TYR A 124      -2.970  39.550  36.460  1.00  0.00           H
ATOM    729  CA  TYR A 124      -4.300  39.370  34.850  1.00  0.00           C
ATOM    730  HA  TYR A 124      -5.340  39.060  34.750  1.00  0.00           H
ATOM    731  CB  TYR A 124      -4.150  40.500  33.940  1.00  0.00           C
ATOM    732  HB1 TYR A 124      -4.140  40.300  32.870  1.00  0.00           H
ATOM    733  HB2 TYR A 124      -3.090  40.750  34.040  1.00  0.00           H
ATOM    734  CG  TYR A 124      -5.000  41.690  34.240  1.00  0.00           C
ATOM    735  CD1 TYR A 124      -4.360  42.820  34.910  1.00  0.00           C
ATOM    736  HD1 TYR A 124      -3.390  42.660  35.350  1.00  0.00           H
ATOM    737  CE1 TYR A 124      -5.060  44.000  35.190  1.00  0.00           C
ATOM    738  HE1 TYR A 124      -4.620  44.810  35.760  1.00  0.00           H
ATOM    739  CZ  TYR A 124      -6.390  44.100  34.700  1.00  0.00           C
ATOM    740  OH  TYR A 124      -7.100  45.230  34.900  1.00  0.00           O
ATOM    741  HH  TYR A 124      -6.670  45.800  35.540  1.00  0.00           H
ATOM    742  CE2 TYR A 124      -6.960  42.960  34.040  1.00  0.00           C
ATOM    743  HE2 TYR A 124      -7.960  43.080  33.640  1.00  0.00           H
ATOM    744  CD2 TYR A 124      -6.270  41.830  33.700  1.00  0.00           C
ATOM    745  HD2 TYR A 124      -6.730  40.980  33.210  1.00  0.00           H
ATOM    746  C   TYR A 124      -3.440  38.210  34.490  1.00  0.00           C
ATOM    747  O   TYR A 124      -2.540  37.840  35.240  1.00  0.00           O
ATOM    748  N   GLU A 125      -3.830  37.440  33.410  1.00  0.00           N
ATOM    749  H   GLU A 125      -4.560  37.880  32.870  1.00  0.00           H
ATOM    750  CA  GLU A 125      -3.110  36.210  32.900  1.00  0.00           C
ATOM    751  HA  GLU A 125      -2.080  36.250  33.260  1.00  0.00           H
ATOM    752  CB  GLU A 125      -3.790  34.980  33.480  1.00  0.00           C
ATOM    753  HB1 GLU A 125      -4.830  34.980  33.160  1.00  0.00           H
ATOM    754  HB2 GLU A 125      -3.790  35.020  34.570  1.00  0.00           H
ATOM    755  CG  GLU A 125      -3.210  33.650  32.940  1.00  0.00           C
ATOM    756  HG1 GLU A 125      -2.410  33.460  33.660  1.00  0.00           H
ATOM    757  HG2 GLU A 125      -2.900  33.730  31.900  1.00  0.00           H
ATOM    758  CD  GLU A 125      -4.160  32.470  33.000  1.00  0.00           C
ATOM    759  OE1 GLU A 125      -5.210  32.440  33.620  1.00  0.00           O
ATOM    760  OE2 GLU A 125      -3.820  31.480  32.340  1.00  0.00           O
ATOM    761  C   GLU A 125      -3.070  36.380  31.390  1.00  0.00           C
ATOM    762  O   GLU A 125      -4.050  36.700  30.740  1.00  0.00           O
ATOM    763  N   CYS A 126      -1.910  36.320  30.750  1.00  0.00           N
ATOM    764  H   CYS A 126      -1.060  36.270  31.280  1.00  0.00           H
ATOM    765  CA  CYS A 126      -1.770  36.340  29.300  1.00  0.00           C
ATOM    766  HA  CYS A 126      -2.540  36.940  28.820  1.00  0.00           H
ATOM    767  CB  CYS A 126      -0.350  36.930  28.910  1.00  0.00           C
ATOM    768  HB1 CYS A 126      -0.130  36.760  27.850  1.00  0.00           H
ATOM    769  HB2 CYS A 126       0.470  36.480  29.480  1.00  0.00           H
ATOM    770  SG  CYS A 126      -0.580  38.690  28.980  1.00  0.00           S
ATOM    771  HG  CYS A 126      -0.880  38.900  30.270  1.00  0.00           H
ATOM    772  C   CYS A 126      -2.150  34.870  28.870  1.00  0.00           C
ATOM    773  O   CYS A 126      -1.750  33.960  29.530  1.00  0.00           O
ATOM    774  N   HIS A 127      -2.720  34.660  27.670  1.00  0.00           N
ATOM    775  H   HIS A 127      -3.080  35.430  27.120  1.00  0.00           H
ATOM    776  CA  HIS A 127      -2.990  33.420  27.000  1.00  0.00           C
ATOM    777  HA  HIS A 127      -2.170  32.800  27.360  1.00  0.00           H
ATOM    778  CB  HIS A 127      -4.300  32.810  27.550  1.00  0.00           C
ATOM    779  HB1 HIS A 127      -5.060  33.570  27.410  1.00  0.00           H
ATOM    780  HB2 HIS A 127      -4.140  32.680  28.620  1.00  0.00           H
ATOM    781  CG  HIS A 127      -4.790  31.490  26.990  1.00  0.00           C
ATOM    782  ND1 HIS A 127      -3.930  30.390  26.880  1.00  0.00           N
ATOM    783  CE1 HIS A 127      -4.730  29.490  26.150  1.00  0.00           C
ATOM    784  HE1 HIS A 127      -4.540  28.440  25.950  1.00  0.00           H
ATOM    785  NE2 HIS A 127      -5.950  30.010  25.940  1.00  0.00           N
ATOM    786  HE2 HIS A 127      -6.700  29.480  25.520  1.00  0.00           H
ATOM    787  CD2 HIS A 127      -6.010  31.320  26.410  1.00  0.00           C
ATOM    788  HD2 HIS A 127      -6.720  32.120  26.300  1.00  0.00           H
ATOM    789  C   HIS A 127      -2.840  33.540  25.440  1.00  0.00           C
ATOM    790  O   HIS A 127      -2.760  34.670  25.000  1.00  0.00           O
ATOM    791  N   SER A 128      -2.800  32.430  24.690  1.00  0.00           N
ATOM    792  H   SER A 128      -3.100  31.590  25.180  1.00  0.00           H
ATOM    793  CA  SER A 128      -2.540  32.250  23.250  1.00  0.00           C
ATOM    794  HA  SER A 128      -1.580  32.640  22.940  1.00  0.00           H
ATOM    795  CB  SER A 128      -2.460  30.700  23.010  1.00  0.00           C
ATOM    796  HB1 SER A 128      -3.400  30.200  23.230  1.00  0.00           H
ATOM    797  HB2 SER A 128      -1.840  30.310  23.810  1.00  0.00           H
ATOM    798  OG  SER A 128      -1.850  30.440  21.780  1.00  0.00           O
ATOM    799  HG  SER A 128      -1.260  29.710  21.970  1.00  0.00           H
ATOM    800  C   SER A 128      -3.540  32.980  22.310  1.00  0.00           C
ATOM    801  O   SER A 128      -4.730  33.290  22.600  1.00  0.00           O
ATOM    802  N   GLN A 129      -3.090  33.320  21.140  1.00  0.00           N
ATOM    803  H   GLN A 129      -2.120  33.070  20.970  1.00  0.00           H
ATOM    804  CA  GLN A 129      -3.770  34.200  20.190  1.00  0.00           C
ATOM    805  HA  GLN A 129      -3.010  34.380  19.430  1.00  0.00           H
ATOM    806  CB  GLN A 129      -4.870  33.460  19.310  1.00  0.00           C
ATOM    807  HB1 GLN A 129      -5.140  34.180  18.540  1.00  0.00           H
ATOM    808  HB2 GLN A 129      -5.830  33.370  19.820  1.00  0.00           H
ATOM    809  CG  GLN A 129      -4.450  32.170  18.650  1.00  0.00           C
ATOM    810  HG1 GLN A 129      -5.300  31.840  18.050  1.00  0.00           H
ATOM    811  HG2 GLN A 129      -4.230  31.520  19.500  1.00  0.00           H
ATOM    812  CD  GLN A 129      -3.130  32.200  17.850  1.00  0.00           C
ATOM    813  OE1 GLN A 129      -2.790  33.030  17.000  1.00  0.00           O
ATOM    814  NE2 GLN A 129      -2.380  31.200  18.110  1.00  0.00           N
ATOM    815 1HE2 GLN A 129      -2.780  30.340  18.460  1.00  0.00           H
ATOM    816 2HE2 GLN A 129      -1.460  31.210  17.680  1.00  0.00           H
ATOM    817  C   GLN A 129      -4.070  35.640  20.720  1.00  0.00           C
ATOM    818  O   GLN A 129      -5.030  36.350  20.370  1.00  0.00           O
ATOM    819  N   GLY A 130      -3.150  36.150  21.580  1.00  0.00           N
ATOM    820  H   GLY A 130      -2.340  35.560  21.690  1.00  0.00           H
ATOM    821  CA  GLY A 130      -3.160  37.490  22.250  1.00  0.00           C
ATOM    822  HA1 GLY A 130      -3.290  38.230  21.450  1.00  0.00           H
ATOM    823  HA2 GLY A 130      -2.160  37.660  22.650  1.00  0.00           H
ATOM    824  C   GLY A 130      -4.010  37.680  23.500  1.00  0.00           C
ATOM    825  O   GLY A 130      -4.220  38.860  23.860  1.00  0.00           O
ATOM    826  N   GLU A 131      -4.710  36.670  24.010  1.00  0.00           N
ATOM    827  H   GLU A 131      -4.700  35.800  23.490  1.00  0.00           H
ATOM    828  CA  GLU A 131      -5.710  36.870  25.060  1.00  0.00           C
ATOM    829  HA  GLU A 131      -6.410  37.580  24.620  1.00  0.00           H
ATOM    830  CB  GLU A 131      -6.450  35.550  25.150  1.00  0.00           C
ATOM    831  HB1 GLU A 131      -5.690  34.850  25.490  1.00  0.00           H
ATOM    832  HB2 GLU A 131      -6.830  35.240  24.180  1.00  0.00           H
ATOM    833  CG  GLU A 131      -7.590  35.290  26.200  1.00  0.00           C
ATOM    834  HG1 GLU A 131      -7.180  35.560  27.180  1.00  0.00           H
ATOM    835  HG2 GLU A 131      -7.890  34.250  26.190  1.00  0.00           H
ATOM    836  CD  GLU A 131      -8.880  36.180  25.850  1.00  0.00           C
ATOM    837  OE1 GLU A 131     -10.070  35.750  26.090  1.00  0.00           O
ATOM    838  OE2 GLU A 131      -8.750  37.310  25.380  1.00  0.00           O
ATOM    839  C   GLU A 131      -5.200  37.420  26.390  1.00  0.00           C
ATOM    840  O   GLU A 131      -4.120  37.060  26.840  1.00  0.00           O
ATOM    841  N   ILE A 132      -5.900  38.360  27.040  1.00  0.00           N
ATOM    842  H   ILE A 132      -6.800  38.720  26.740  1.00  0.00           H
ATOM    843  CA  ILE A 132      -5.700  38.660  28.440  1.00  0.00           C
ATOM    844  HA  ILE A 132      -4.830  38.050  28.670  1.00  0.00           H
ATOM    845  CB  ILE A 132      -5.300  40.110  28.700  1.00  0.00           C
ATOM    846  HB  ILE A 132      -6.190  40.610  28.320  1.00  0.00           H
ATOM    847  CG2 ILE A 132      -5.190  40.460  30.220  1.00  0.00           C
ATOM    848 1HG2 ILE A 132      -5.170  41.550  30.350  1.00  0.00           H
ATOM    849 2HG2 ILE A 132      -5.910  39.920  30.840  1.00  0.00           H
ATOM    850 3HG2 ILE A 132      -4.230  40.100  30.590  1.00  0.00           H
ATOM    851  CG1 ILE A 132      -4.070  40.600  27.970  1.00  0.00           C
ATOM    852 1HG1 ILE A 132      -3.990  40.110  27.000  1.00  0.00           H
ATOM    853 2HG1 ILE A 132      -3.170  40.210  28.450  1.00  0.00           H
ATOM    854  CD  ILE A 132      -4.080  42.060  27.800  1.00  0.00           C
ATOM    855  HD1 ILE A 132      -3.910  42.560  28.750  1.00  0.00           H
ATOM    856  HD2 ILE A 132      -3.190  42.300  27.220  1.00  0.00           H
ATOM    857  HD3 ILE A 132      -4.970  42.450  27.290  1.00  0.00           H
ATOM    858  C   ILE A 132      -6.900  38.190  29.170  1.00  0.00           C
ATOM    859  O   ILE A 132      -8.010  38.450  28.770  1.00  0.00           O
ATOM    860  N   ARG A 133      -6.720  37.410  30.230  1.00  0.00           N
ATOM    861  H   ARG A 133      -5.770  37.190  30.510  1.00  0.00           H
ATOM    862  CA  ARG A 133      -7.740  36.980  31.100  1.00  0.00           C
ATOM    863  HA  ARG A 133      -8.740  37.150  30.710  1.00  0.00           H
ATOM    864  CB  ARG A 133      -7.500  35.520  31.560  1.00  0.00           C
ATOM    865  HB1 ARG A 133      -8.400  35.280  32.120  1.00  0.00           H
ATOM    866  HB2 ARG A 133      -6.530  35.510  32.060  1.00  0.00           H
ATOM    867  CG  ARG A 133      -7.610  34.430  30.490  1.00  0.00           C
ATOM    868  HG1 ARG A 133      -6.780  34.620  29.810  1.00  0.00           H
ATOM    869  HG2 ARG A 133      -8.540  34.620  29.950  1.00  0.00           H
ATOM    870  CD  ARG A 133      -7.570  33.020  31.060  1.00  0.00           C
ATOM    871  HD1 ARG A 133      -8.320  32.950  31.850  1.00  0.00           H
ATOM    872  HD2 ARG A 133      -6.590  32.820  31.470  1.00  0.00           H
ATOM    873  NE  ARG A 133      -7.910  32.050  30.030  1.00  0.00           N
ATOM    874  HE  ARG A 133      -8.750  32.200  29.490  1.00  0.00           H
ATOM    875  CZ  ARG A 133      -7.200  31.010  29.650  1.00  0.00           C
ATOM    876  NH1 ARG A 133      -5.990  30.800  30.140  1.00  0.00           N
ATOM    877 1HH1 ARG A 133      -5.670  31.340  30.930  1.00  0.00           H
ATOM    878 2HH1 ARG A 133      -5.450  29.980  29.880  1.00  0.00           H
ATOM    879  NH2 ARG A 133      -7.570  30.220  28.660  1.00  0.00           N
ATOM    880 1HH2 ARG A 133      -8.460  30.410  28.220  1.00  0.00           H
ATOM    881 2HH2 ARG A 133      -7.120  29.330  28.520  1.00  0.00           H
ATOM    882  C   ARG A 133      -7.680  37.900  32.350  1.00  0.00           C
ATOM    883  O   ARG A 133      -6.600  38.350  32.790  1.00  0.00           O
ATOM    884  N   LEU A 134      -8.850  38.150  32.870  1.00  0.00           N
ATOM    885  H   LEU A 134      -9.660  37.870  32.340  1.00  0.00           H
ATOM    886  CA  LEU A 134      -9.190  38.970  34.090  1.00  0.00           C
ATOM    887  HA  LEU A 134      -8.430  39.740  34.210  1.00  0.00           H
ATOM    888  CB  LEU A 134     -10.540  39.680  33.890  1.00  0.00           C
ATOM    889  HB1 LEU A 134     -10.990  39.940  34.850  1.00  0.00           H
ATOM    890  HB2 LEU A 134     -11.200  39.010  33.350  1.00  0.00           H
ATOM    891  CG  LEU A 134     -10.350  41.030  33.180  1.00  0.00           C
ATOM    892  HG  LEU A 134      -9.570  41.560  33.730  1.00  0.00           H
ATOM    893  CD1 LEU A 134     -10.120  40.880  31.640  1.00  0.00           C
ATOM    894 1HD1 LEU A 134      -9.360  40.170  31.310  1.00  0.00           H
ATOM    895 2HD1 LEU A 134     -11.040  40.650  31.100  1.00  0.00           H
ATOM    896 3HD1 LEU A 134      -9.820  41.890  31.350  1.00  0.00           H
ATOM    897  CD2 LEU A 134     -11.650  41.770  33.270  1.00  0.00           C
ATOM    898 1HD2 LEU A 134     -12.310  41.050  32.800  1.00  0.00           H
ATOM    899 2HD2 LEU A 134     -11.940  42.020  34.290  1.00  0.00           H
ATOM    900 3HD2 LEU A 134     -11.530  42.700  32.730  1.00  0.00           H
ATOM    901  C   LEU A 134      -9.260  38.200  35.380  1.00  0.00           C
ATOM    902  O   LEU A 134     -10.240  37.570  35.740  1.00  0.00           O
ATOM    903  N   LEU A 135      -8.200  38.220  36.170  1.00  0.00           N
ATOM    904  H   LEU A 135      -7.480  38.910  36.020  1.00  0.00           H
ATOM    905  CA  LEU A 135      -8.080  37.530  37.480  1.00  0.00           C
ATOM    906  HA  LEU A 135      -8.770  36.700  37.620  1.00  0.00           H
ATOM    907  CB  LEU A 135      -6.560  37.060  37.660  1.00  0.00           C
ATOM    908  HB1 LEU A 135      -6.290  36.950  38.710  1.00  0.00           H
ATOM    909  HB2 LEU A 135      -5.900  37.760  37.140  1.00  0.00           H
ATOM    910  CG  LEU A 135      -6.370  35.610  37.090  1.00  0.00           C
ATOM    911  HG  LEU A 135      -6.900  34.890  37.710  1.00  0.00           H
ATOM    912  CD1 LEU A 135      -6.620  35.450  35.620  1.00  0.00           C
ATOM    913 1HD1 LEU A 135      -6.160  34.520  35.270  1.00  0.00           H
ATOM    914 2HD1 LEU A 135      -7.700  35.440  35.470  1.00  0.00           H
ATOM    915 3HD1 LEU A 135      -6.150  36.250  35.050  1.00  0.00           H
ATOM    916  CD2 LEU A 135      -4.800  35.430  37.200  1.00  0.00           C
ATOM    917 1HD2 LEU A 135      -4.400  34.430  37.080  1.00  0.00           H
ATOM    918 2HD2 LEU A 135      -4.210  36.070  36.540  1.00  0.00           H
ATOM    919 3HD2 LEU A 135      -4.410  35.490  38.210  1.00  0.00           H
ATOM    920  C   LEU A 135      -8.510  38.460  38.710  1.00  0.00           C
ATOM    921  O   LEU A 135      -8.900  39.640  38.670  1.00  0.00           O
ATOM    922  N   GLN A 136      -8.470  37.840  39.910  1.00  0.00           N
ATOM    923  H   GLN A 136      -8.120  36.890  39.910  1.00  0.00           H
ATOM    924  CA  GLN A 136      -8.870  38.500  41.140  1.00  0.00           C
ATOM    925  HA  GLN A 136      -9.890  38.830  40.950  1.00  0.00           H
ATOM    926  CB  GLN A 136      -8.740  37.530  42.300  1.00  0.00           C
ATOM    927  HB1 GLN A 136      -9.540  36.800  42.350  1.00  0.00           H
ATOM    928  HB2 GLN A 136      -8.900  38.090  43.230  1.00  0.00           H
ATOM    929  CG  GLN A 136      -7.430  36.740  42.530  1.00  0.00           C
ATOM    930  HG1 GLN A 136      -7.480  36.340  43.550  1.00  0.00           H
ATOM    931  HG2 GLN A 136      -6.590  37.440  42.480  1.00  0.00           H
ATOM    932  CD  GLN A 136      -7.300  35.530  41.540  1.00  0.00           C
ATOM    933  OE1 GLN A 136      -8.150  35.190  40.770  1.00  0.00           O
ATOM    934  NE2 GLN A 136      -6.220  34.820  41.550  1.00  0.00           N
ATOM    935 1HE2 GLN A 136      -5.440  35.020  42.160  1.00  0.00           H
ATOM    936 2HE2 GLN A 136      -6.230  34.100  40.840  1.00  0.00           H
ATOM    937  C   GLN A 136      -7.970  39.750  41.480  1.00  0.00           C
ATOM    938  O   GLN A 136      -6.760  39.840  41.240  1.00  0.00           O
ATOM    939  N   SER A 137      -8.660  40.770  42.140  1.00  0.00           N
ATOM    940  H   SER A 137      -9.630  40.540  42.340  1.00  0.00           H
ATOM    941  CA  SER A 137      -8.160  42.050  42.580  1.00  0.00           C
ATOM    942  HA  SER A 137      -7.110  42.160  42.310  1.00  0.00           H
ATOM    943  CB  SER A 137      -9.020  43.190  41.970  1.00  0.00           C
ATOM    944  HB1 SER A 137      -9.940  43.230  42.540  1.00  0.00           H
ATOM    945  HB2 SER A 137      -9.230  43.050  40.910  1.00  0.00           H
ATOM    946  OG  SER A 137      -8.420  44.410  42.130  1.00  0.00           O
ATOM    947  HG  SER A 137      -7.670  44.560  41.540  1.00  0.00           H
ATOM    948  C   SER A 137      -8.210  42.200  44.160  1.00  0.00           C
ATOM    949  O   SER A 137      -8.970  41.520  44.870  1.00  0.00           O
ATOM    950  N   TYR A 138      -7.280  43.050  44.670  1.00  0.00           N
ATOM    951  H   TYR A 138      -6.690  43.630  44.090  1.00  0.00           H
ATOM    952  CA  TYR A 138      -7.270  43.500  46.050  1.00  0.00           C
ATOM    953  HA  TYR A 138      -8.160  43.090  46.530  1.00  0.00           H
ATOM    954  CB  TYR A 138      -6.000  43.140  46.860  1.00  0.00           C
ATOM    955  HB1 TYR A 138      -5.150  43.270  46.190  1.00  0.00           H
ATOM    956  HB2 TYR A 138      -6.030  42.070  47.040  1.00  0.00           H
ATOM    957  CG  TYR A 138      -5.730  43.920  48.140  1.00  0.00           C
ATOM    958  CD1 TYR A 138      -6.400  43.470  49.290  1.00  0.00           C
ATOM    959  HD1 TYR A 138      -7.160  42.690  49.280  1.00  0.00           H
ATOM    960  CE1 TYR A 138      -6.060  44.110  50.530  1.00  0.00           C
ATOM    961  HE1 TYR A 138      -6.400  43.660  51.450  1.00  0.00           H
ATOM    962  CZ  TYR A 138      -5.060  45.150  50.520  1.00  0.00           C
ATOM    963  OH  TYR A 138      -4.750  45.830  51.650  1.00  0.00           O
ATOM    964  HH  TYR A 138      -5.110  45.300  52.360  1.00  0.00           H
ATOM    965  CE2 TYR A 138      -4.450  45.580  49.330  1.00  0.00           C
ATOM    966  HE2 TYR A 138      -3.680  46.330  49.460  1.00  0.00           H
ATOM    967  CD2 TYR A 138      -4.820  45.030  48.090  1.00  0.00           C
ATOM    968  HD2 TYR A 138      -4.440  45.290  47.110  1.00  0.00           H
ATOM    969  C   TYR A 138      -7.380  45.030  46.120  1.00  0.00           C
ATOM    970  O   TYR A 138      -6.900  45.770  45.270  1.00  0.00           O
ATOM    971  N   VAL A 139      -8.020  45.670  47.140  1.00  0.00           N
ATOM    972  H   VAL A 139      -8.360  45.110  47.900  1.00  0.00           H
ATOM    973  CA  VAL A 139      -8.300  47.130  47.260  1.00  0.00           C
ATOM    974  HA  VAL A 139      -7.480  47.620  46.720  1.00  0.00           H
ATOM    975  CB  VAL A 139      -9.650  47.540  46.580  1.00  0.00           C
ATOM    976  HB  VAL A 139     -10.520  47.090  47.080  1.00  0.00           H
ATOM    977  CG1 VAL A 139      -9.700  49.020  46.630  1.00  0.00           C
ATOM    978 1HG1 VAL A 139      -8.880  49.470  46.070  1.00  0.00           H
ATOM    979 2HG1 VAL A 139     -10.630  49.370  46.170  1.00  0.00           H
ATOM    980 3HG1 VAL A 139      -9.730  49.370  47.660  1.00  0.00           H
ATOM    981  CG2 VAL A 139      -9.840  47.060  45.110  1.00  0.00           C
ATOM    982 1HG2 VAL A 139      -8.970  47.370  44.530  1.00  0.00           H
ATOM    983 2HG2 VAL A 139      -9.880  45.970  45.000  1.00  0.00           H
ATOM    984 3HG2 VAL A 139     -10.760  47.430  44.660  1.00  0.00           H
ATOM    985  C   VAL A 139      -8.280  47.610  48.680  1.00  0.00           C
ATOM    986  O   VAL A 139      -9.060  47.090  49.490  1.00  0.00           O
ATOM    987  N   ASP A 140      -7.380  48.510  49.040  1.00  0.00           N
ATOM    988  H   ASP A 140      -6.870  48.890  48.260  1.00  0.00           H
ATOM    989  CA  ASP A 140      -7.070  49.020  50.400  1.00  0.00           C
ATOM    990  HA  ASP A 140      -6.750  48.190  51.030  1.00  0.00           H
ATOM    991  CB  ASP A 140      -5.770  49.830  50.320  1.00  0.00           C
ATOM    992  HB1 ASP A 140      -6.090  50.760  49.860  1.00  0.00           H
ATOM    993  HB2 ASP A 140      -5.050  49.280  49.710  1.00  0.00           H
ATOM    994  CG  ASP A 140      -5.070  50.070  51.670  1.00  0.00           C
ATOM    995  OD1 ASP A 140      -5.590  49.700  52.710  1.00  0.00           O
ATOM    996  OD2 ASP A 140      -3.950  50.600  51.710  1.00  0.00           O
ATOM    997  C   ASP A 140      -8.260  49.710  51.200  1.00  0.00           C
ATOM    998  O   ASP A 140      -8.940  50.560  50.710  1.00  0.00           O
ATOM    999  N   ALA A 141      -8.360  49.400  52.500  1.00  0.00           N
ATOM   1000  H   ALA A 141      -7.910  48.600  52.910  1.00  0.00           H
ATOM   1001  CA  ALA A 141      -9.290  50.090  53.370  1.00  0.00           C
ATOM   1002  HA  ALA A 141     -10.280  50.090  52.920  1.00  0.00           H
ATOM   1003  CB  ALA A 141      -9.290  49.290  54.660  1.00  0.00           C
ATOM   1004  HB1 ALA A 141      -9.980  49.700  55.390  1.00  0.00           H
ATOM   1005  HB2 ALA A 141      -9.660  48.290  54.400  1.00  0.00           H
ATOM   1006  HB3 ALA A 141      -8.260  49.350  55.000  1.00  0.00           H
ATOM   1007  C   ALA A 141      -9.030  51.580  53.600  1.00  0.00           C
ATOM   1008  O   ALA A 141      -9.920  52.350  53.900  1.00  0.00           O
ATOM   1009  N   ASP A 142      -7.780  52.050  53.360  1.00  0.00           N
ATOM   1010  H   ASP A 142      -7.090  51.350  53.150  1.00  0.00           H
ATOM   1011  CA  ASP A 142      -7.510  53.500  53.180  1.00  0.00           C
ATOM   1012  HA  ASP A 142      -8.220  54.100  53.750  1.00  0.00           H
ATOM   1013  CB  ASP A 142      -6.160  53.900  53.650  1.00  0.00           C
ATOM   1014  HB1 ASP A 142      -5.430  53.660  52.880  1.00  0.00           H
ATOM   1015  HB2 ASP A 142      -5.970  53.420  54.610  1.00  0.00           H
ATOM   1016  CG  ASP A 142      -5.980  55.400  53.750  1.00  0.00           C
ATOM   1017  OD1 ASP A 142      -6.790  56.180  53.290  1.00  0.00           O
ATOM   1018  OD2 ASP A 142      -4.980  55.810  54.400  1.00  0.00           O
ATOM   1019  C   ASP A 142      -7.730  53.810  51.700  1.00  0.00           C
ATOM   1020  O   ASP A 142      -6.990  53.460  50.760  1.00  0.00           O
ATOM   1021  N   ALA A 143      -8.770  54.620  51.490  1.00  0.00           N
ATOM   1022  H   ALA A 143      -9.260  54.870  52.340  1.00  0.00           H
ATOM   1023  CA  ALA A 143      -9.220  55.160  50.210  1.00  0.00           C
ATOM   1024  HA  ALA A 143      -9.320  54.330  49.510  1.00  0.00           H
ATOM   1025  CB  ALA A 143     -10.570  55.820  50.540  1.00  0.00           C
ATOM   1026  HB1 ALA A 143     -11.380  55.150  50.830  1.00  0.00           H
ATOM   1027  HB2 ALA A 143     -10.520  56.540  51.360  1.00  0.00           H
ATOM   1028  HB3 ALA A 143     -10.850  56.350  49.630  1.00  0.00           H
ATOM   1029  C   ALA A 143      -8.240  56.170  49.560  1.00  0.00           C
ATOM   1030  O   ALA A 143      -8.130  56.410  48.380  1.00  0.00           O
ATOM   1031  N   ASP A 144      -7.460  56.890  50.440  1.00  0.00           N
ATOM   1032  H   ASP A 144      -7.470  56.570  51.400  1.00  0.00           H
ATOM   1033  CA  ASP A 144      -6.410  57.780  50.060  1.00  0.00           C
ATOM   1034  HA  ASP A 144      -6.870  58.190  49.160  1.00  0.00           H
ATOM   1035  CB  ASP A 144      -6.330  58.920  51.170  1.00  0.00           C
ATOM   1036  HB1 ASP A 144      -5.680  59.740  50.890  1.00  0.00           H
ATOM   1037  HB2 ASP A 144      -5.930  58.520  52.100  1.00  0.00           H
ATOM   1038  CG  ASP A 144      -7.660  59.620  51.400  1.00  0.00           C
ATOM   1039  OD1 ASP A 144      -7.800  60.270  52.480  1.00  0.00           O
ATOM   1040  OD2 ASP A 144      -8.640  59.540  50.640  1.00  0.00           O
ATOM   1041  C   ASP A 144      -5.040  57.200  49.740  1.00  0.00           C
ATOM   1042  O   ASP A 144      -4.020  57.890  49.700  1.00  0.00           O
ATOM   1043  N   GLU A 145      -4.890  55.900  49.760  1.00  0.00           N
ATOM   1044  H   GLU A 145      -5.690  55.300  49.870  1.00  0.00           H
ATOM   1045  CA  GLU A 145      -3.580  55.250  49.350  1.00  0.00           C
ATOM   1046  HA  GLU A 145      -2.760  55.790  49.810  1.00  0.00           H
ATOM   1047  CB  GLU A 145      -3.600  53.760  49.750  1.00  0.00           C
ATOM   1048  HB1 GLU A 145      -4.520  53.300  49.390  1.00  0.00           H
ATOM   1049  HB2 GLU A 145      -3.630  53.720  50.840  1.00  0.00           H
ATOM   1050  CG  GLU A 145      -2.380  52.870  49.370  1.00  0.00           C
ATOM   1051  HG1 GLU A 145      -2.390  52.820  48.280  1.00  0.00           H
ATOM   1052  HG2 GLU A 145      -2.590  51.880  49.780  1.00  0.00           H
ATOM   1053  CD  GLU A 145      -0.980  53.350  49.760  1.00  0.00           C
ATOM   1054  OE1 GLU A 145      -0.660  54.580  49.680  1.00  0.00           O
ATOM   1055  OE2 GLU A 145      -0.250  52.530  50.300  1.00  0.00           O
ATOM   1056  C   GLU A 145      -3.480  55.450  47.810  1.00  0.00           C
ATOM   1057  O   GLU A 145      -4.420  55.600  47.020  1.00  0.00           O
ATOM   1058  N   ASN A 146      -2.260  55.340  47.310  1.00  0.00           N
ATOM   1059  H   ASN A 146      -1.540  55.350  48.010  1.00  0.00           H
ATOM   1060  CA  ASN A 146      -1.790  55.100  45.930  1.00  0.00           C
ATOM   1061  HA  ASN A 146      -2.630  54.640  45.400  1.00  0.00           H
ATOM   1062  CB  ASN A 146      -1.440  56.490  45.240  1.00  0.00           C
ATOM   1063  HB1 ASN A 146      -1.020  56.220  44.270  1.00  0.00           H
ATOM   1064  HB2 ASN A 146      -0.670  56.980  45.840  1.00  0.00           H
ATOM   1065  CG  ASN A 146      -2.560  57.360  44.980  1.00  0.00           C
ATOM   1066  OD1 ASN A 146      -3.260  57.190  43.990  1.00  0.00           O
ATOM   1067  ND2 ASN A 146      -2.680  58.450  45.710  1.00  0.00           N
ATOM   1068 1HD2 ASN A 146      -1.970  58.560  46.410  1.00  0.00           H
ATOM   1069 2HD2 ASN A 146      -3.530  58.990  45.730  1.00  0.00           H
ATOM   1070  C   ASN A 146      -0.670  54.100  46.000  1.00  0.00           C
ATOM   1071  O   ASN A 146       0.440  54.420  46.470  1.00  0.00           O
ATOM   1072  N   PHE A 147      -0.830  52.910  45.380  1.00  0.00           N
ATOM   1073  H   PHE A 147      -1.640  52.610  44.860  1.00  0.00           H
ATOM   1074  CA  PHE A 147       0.210  51.910  45.270  1.00  0.00           C
ATOM   1075  HA  PHE A 147       0.860  51.920  46.140  1.00  0.00           H
ATOM   1076  CB  PHE A 147      -0.560  50.570  45.090  1.00  0.00           C
ATOM   1077  HB1 PHE A 147       0.160  49.830  44.740  1.00  0.00           H
ATOM   1078  HB2 PHE A 147      -1.410  50.710  44.420  1.00  0.00           H
ATOM   1079  CG  PHE A 147      -1.180  50.040  46.410  1.00  0.00           C
ATOM   1080  CD1 PHE A 147      -0.350  49.850  47.520  1.00  0.00           C
ATOM   1081  HD1 PHE A 147       0.670  50.220  47.530  1.00  0.00           H
ATOM   1082  CE1 PHE A 147      -0.820  49.240  48.700  1.00  0.00           C
ATOM   1083  HE1 PHE A 147      -0.190  49.210  49.580  1.00  0.00           H
ATOM   1084  CZ  PHE A 147      -2.150  48.910  48.760  1.00  0.00           C
ATOM   1085  HZ  PHE A 147      -2.490  48.420  49.650  1.00  0.00           H
ATOM   1086  CE2 PHE A 147      -3.010  49.050  47.600  1.00  0.00           C
ATOM   1087  HE2 PHE A 147      -3.980  48.570  47.700  1.00  0.00           H
ATOM   1088  CD2 PHE A 147      -2.510  49.670  46.450  1.00  0.00           C
ATOM   1089  HD2 PHE A 147      -3.130  49.790  45.570  1.00  0.00           H
ATOM   1090  C   PHE A 147       1.100  52.280  44.070  1.00  0.00           C
ATOM   1091  O   PHE A 147       0.700  52.540  42.880  1.00  0.00           O
ATOM   1092  N   TYR A 148       2.440  52.240  44.390  1.00  0.00           N
ATOM   1093  H   TYR A 148       2.600  52.080  45.370  1.00  0.00           H
ATOM   1094  CA  TYR A 148       3.550  52.700  43.560  1.00  0.00           C
ATOM   1095  HA  TYR A 148       3.160  53.310  42.740  1.00  0.00           H
ATOM   1096  CB  TYR A 148       4.460  53.610  44.420  1.00  0.00           C
ATOM   1097  HB1 TYR A 148       5.300  53.720  43.740  1.00  0.00           H
ATOM   1098  HB2 TYR A 148       4.790  53.110  45.330  1.00  0.00           H
ATOM   1099  CG  TYR A 148       3.900  54.950  44.960  1.00  0.00           C
ATOM   1100  CD1 TYR A 148       2.740  55.560  44.410  1.00  0.00           C
ATOM   1101  HD1 TYR A 148       2.210  54.990  43.660  1.00  0.00           H
ATOM   1102  CE1 TYR A 148       2.320  56.800  44.860  1.00  0.00           C
ATOM   1103  HE1 TYR A 148       1.390  57.210  44.490  1.00  0.00           H
ATOM   1104  CZ  TYR A 148       3.040  57.460  45.860  1.00  0.00           C
ATOM   1105  OH  TYR A 148       2.550  58.650  46.300  1.00  0.00           O
ATOM   1106  HH  TYR A 148       2.040  59.130  45.640  1.00  0.00           H
ATOM   1107  CE2 TYR A 148       4.200  56.850  46.370  1.00  0.00           C
ATOM   1108  HE2 TYR A 148       4.680  57.330  47.210  1.00  0.00           H
ATOM   1109  CD2 TYR A 148       4.600  55.570  46.010  1.00  0.00           C
ATOM   1110  HD2 TYR A 148       5.520  55.190  46.440  1.00  0.00           H
ATOM   1111  C   TYR A 148       4.360  51.530  43.070  1.00  0.00           C
ATOM   1112  O   TYR A 148       5.020  51.630  42.030  1.00  0.00           O
ATOM   1113  N   THR A 149       4.380  50.370  43.710  1.00  0.00           N
ATOM   1114  H   THR A 149       3.900  50.290  44.590  1.00  0.00           H
ATOM   1115  CA  THR A 149       5.320  49.300  43.420  1.00  0.00           C
ATOM   1116  HA  THR A 149       5.550  49.200  42.360  1.00  0.00           H
ATOM   1117  CB  THR A 149       6.710  49.590  44.070  1.00  0.00           C
ATOM   1118  HB  THR A 149       7.310  50.320  43.530  1.00  0.00           H
ATOM   1119  CG2 THR A 149       6.610  49.820  45.530  1.00  0.00           C
ATOM   1120 1HG2 THR A 149       6.030  49.020  46.000  1.00  0.00           H
ATOM   1121 2HG2 THR A 149       7.640  49.770  45.860  1.00  0.00           H
ATOM   1122 3HG2 THR A 149       6.190  50.800  45.760  1.00  0.00           H
ATOM   1123  OG1 THR A 149       7.560  48.550  43.860  1.00  0.00           O
ATOM   1124  HG1 THR A 149       7.830  48.520  42.940  1.00  0.00           H
ATOM   1125  C   THR A 149       4.780  47.920  43.830  1.00  0.00           C
ATOM   1126  O   THR A 149       3.890  47.740  44.730  1.00  0.00           O
ATOM   1127  N   CYS A 150       5.320  46.850  43.260  1.00  0.00           N
ATOM   1128  H   CYS A 150       6.060  46.940  42.580  1.00  0.00           H
ATOM   1129  CA  CYS A 150       5.010  45.420  43.620  1.00  0.00           C
ATOM   1130  HA  CYS A 150       4.830  45.420  44.690  1.00  0.00           H
ATOM   1131  CB  CYS A 150       3.740  45.000  42.870  1.00  0.00           C
ATOM   1132  HB1 CYS A 150       2.870  45.470  43.330  1.00  0.00           H
ATOM   1133  HB2 CYS A 150       3.630  43.920  42.980  1.00  0.00           H
ATOM   1134  SG  CYS A 150       3.630  45.500  41.040  1.00  0.00           S
ATOM   1135  HG  CYS A 150       3.740  46.810  41.270  1.00  0.00           H
ATOM   1136  C   CYS A 150       6.170  44.500  43.280  1.00  0.00           C
ATOM   1137  O   CYS A 150       7.090  44.800  42.560  1.00  0.00           O
ATOM   1138  N   ALA A 151       6.150  43.300  43.940  1.00  0.00           N
ATOM   1139  H   ALA A 151       5.400  43.220  44.610  1.00  0.00           H
ATOM   1140  CA  ALA A 151       7.230  42.240  43.750  1.00  0.00           C
ATOM   1141  HA  ALA A 151       7.560  42.270  42.720  1.00  0.00           H
ATOM   1142  CB  ALA A 151       8.340  42.570  44.830  1.00  0.00           C
ATOM   1143  HB1 ALA A 151       8.600  43.620  44.730  1.00  0.00           H
ATOM   1144  HB2 ALA A 151       7.900  42.460  45.820  1.00  0.00           H
ATOM   1145  HB3 ALA A 151       9.270  42.040  44.680  1.00  0.00           H
ATOM   1146  C   ALA A 151       6.640  40.810  43.970  1.00  0.00           C
ATOM   1147  O   ALA A 151       5.680  40.580  44.680  1.00  0.00           O
ATOM   1148  N   TRP A 152       7.260  39.890  43.230  1.00  0.00           N
ATOM   1149  H   TRP A 152       8.030  40.260  42.690  1.00  0.00           H
ATOM   1150  CA  TRP A 152       6.940  38.440  43.290  1.00  0.00           C
ATOM   1151  HA  TRP A 152       5.990  38.190  43.760  1.00  0.00           H
ATOM   1152  CB  TRP A 152       6.990  37.960  41.840  1.00  0.00           C
ATOM   1153  HB1 TRP A 152       7.040  36.870  41.800  1.00  0.00           H
ATOM   1154  HB2 TRP A 152       7.870  38.410  41.390  1.00  0.00           H
ATOM   1155  CG  TRP A 152       5.770  38.330  41.000  1.00  0.00           C
ATOM   1156  CD1 TRP A 152       5.730  39.220  40.000  1.00  0.00           C
ATOM   1157  HD1 TRP A 152       6.530  39.930  39.920  1.00  0.00           H
ATOM   1158  NE1 TRP A 152       4.480  39.250  39.420  1.00  0.00           N
ATOM   1159  HE1 TRP A 152       4.300  39.860  38.640  1.00  0.00           H
ATOM   1160  CE2 TRP A 152       3.700  38.260  39.860  1.00  0.00           C
ATOM   1161  CZ2 TRP A 152       2.490  37.680  39.450  1.00  0.00           C
ATOM   1162  HZ2 TRP A 152       2.000  38.130  38.590  1.00  0.00           H
ATOM   1163  CH2 TRP A 152       1.940  36.640  40.150  1.00  0.00           C
ATOM   1164  HH2 TRP A 152       0.960  36.260  39.880  1.00  0.00           H
ATOM   1165  CZ3 TRP A 152       2.610  36.070  41.250  1.00  0.00           C
ATOM   1166  HZ3 TRP A 152       2.160  35.250  41.800  1.00  0.00           H
ATOM   1167  CE3 TRP A 152       3.900  36.580  41.610  1.00  0.00           C
ATOM   1168  HE3 TRP A 152       4.420  36.160  42.460  1.00  0.00           H
ATOM   1169  CD2 TRP A 152       4.530  37.640  40.900  1.00  0.00           C
ATOM   1170  C   TRP A 152       7.970  37.780  44.140  1.00  0.00           C
ATOM   1171  O   TRP A 152       9.180  37.990  43.860  1.00  0.00           O
ATOM   1172  N   THR A 153       7.570  36.920  45.110  1.00  0.00           N
ATOM   1173  H   THR A 153       6.590  36.760  45.230  1.00  0.00           H
ATOM   1174  CA  THR A 153       8.450  35.840  45.540  1.00  0.00           C
ATOM   1175  HA  THR A 153       9.210  35.790  44.760  1.00  0.00           H
ATOM   1176  CB  THR A 153       9.040  36.240  46.850  1.00  0.00           C
ATOM   1177  HB  THR A 153       9.350  37.280  46.780  1.00  0.00           H
ATOM   1178  CG2 THR A 153       8.270  36.040  48.070  1.00  0.00           C
ATOM   1179 1HG2 THR A 153       8.060  35.010  48.350  1.00  0.00           H
ATOM   1180 2HG2 THR A 153       8.740  36.540  48.910  1.00  0.00           H
ATOM   1181 3HG2 THR A 153       7.350  36.550  47.780  1.00  0.00           H
ATOM   1182  OG1 THR A 153      10.130  35.410  47.070  1.00  0.00           O
ATOM   1183  HG1 THR A 153      10.470  35.750  47.900  1.00  0.00           H
ATOM   1184  C   THR A 153       7.730  34.470  45.530  1.00  0.00           C
ATOM   1185  O   THR A 153       6.710  34.310  44.930  1.00  0.00           O
ATOM   1186  N   TYR A 154       8.310  33.520  46.280  1.00  0.00           N
ATOM   1187  H   TYR A 154       9.110  33.850  46.790  1.00  0.00           H
ATOM   1188  CA  TYR A 154       7.730  32.190  46.530  1.00  0.00           C
ATOM   1189  HA  TYR A 154       6.650  32.220  46.360  1.00  0.00           H
ATOM   1190  CB  TYR A 154       8.320  31.120  45.620  1.00  0.00           C
ATOM   1191  HB1 TYR A 154       8.150  30.130  46.060  1.00  0.00           H
ATOM   1192  HB2 TYR A 154       9.400  31.280  45.590  1.00  0.00           H
ATOM   1193  CG  TYR A 154       7.770  31.080  44.200  1.00  0.00           C
ATOM   1194  CD1 TYR A 154       8.260  31.910  43.090  1.00  0.00           C
ATOM   1195  HD1 TYR A 154       9.130  32.540  43.220  1.00  0.00           H
ATOM   1196  CE1 TYR A 154       7.620  31.750  41.820  1.00  0.00           C
ATOM   1197  HE1 TYR A 154       7.920  32.300  40.940  1.00  0.00           H
ATOM   1198  CZ  TYR A 154       6.580  30.840  41.640  1.00  0.00           C
ATOM   1199  OH  TYR A 154       5.960  30.930  40.460  1.00  0.00           O
ATOM   1200  HH  TYR A 154       5.690  30.040  40.210  1.00  0.00           H
ATOM   1201  CE2 TYR A 154       6.200  30.000  42.690  1.00  0.00           C
ATOM   1202  HE2 TYR A 154       5.350  29.370  42.480  1.00  0.00           H
ATOM   1203  CD2 TYR A 154       6.770  30.140  43.960  1.00  0.00           C
ATOM   1204  HD2 TYR A 154       6.410  29.590  44.820  1.00  0.00           H
ATOM   1205  C   TYR A 154       7.890  31.760  47.970  1.00  0.00           C
ATOM   1206  O   TYR A 154       8.930  31.940  48.590  1.00  0.00           O
ATOM   1207  N   ASP A 155       6.850  31.230  48.570  1.00  0.00           N
ATOM   1208  H   ASP A 155       6.120  30.700  48.110  1.00  0.00           H
ATOM   1209  CA  ASP A 155       6.830  30.850  49.990  1.00  0.00           C
ATOM   1210  HA  ASP A 155       7.080  31.640  50.690  1.00  0.00           H
ATOM   1211  CB  ASP A 155       5.480  30.350  50.370  1.00  0.00           C
ATOM   1212  HB1 ASP A 155       5.160  29.520  49.750  1.00  0.00           H
ATOM   1213  HB2 ASP A 155       4.670  31.070  50.280  1.00  0.00           H
ATOM   1214  CG  ASP A 155       5.330  29.800  51.860  1.00  0.00           C
ATOM   1215  OD1 ASP A 155       6.140  30.010  52.710  1.00  0.00           O
ATOM   1216  OD2 ASP A 155       4.390  28.990  51.990  1.00  0.00           O
ATOM   1217  C   ASP A 155       7.950  29.780  50.270  1.00  0.00           C
ATOM   1218  O   ASP A 155       7.810  28.710  49.610  1.00  0.00           O
ATOM   1219  N   SER A 156       8.790  29.900  51.270  1.00  0.00           N
ATOM   1220  H   SER A 156       8.780  30.760  51.800  1.00  0.00           H
ATOM   1221  CA  SER A 156       9.770  28.880  51.590  1.00  0.00           C
ATOM   1222  HA  SER A 156      10.130  28.460  50.650  1.00  0.00           H
ATOM   1223  CB  SER A 156      10.940  29.520  52.250  1.00  0.00           C
ATOM   1224  HB1 SER A 156      11.360  30.310  51.630  1.00  0.00           H
ATOM   1225  HB2 SER A 156      11.740  28.790  52.370  1.00  0.00           H
ATOM   1226  OG  SER A 156      10.550  30.100  53.480  1.00  0.00           O
ATOM   1227  HG  SER A 156      10.850  31.010  53.470  1.00  0.00           H
ATOM   1228  C   SER A 156       9.190  27.710  52.360  1.00  0.00           C
ATOM   1229  O   SER A 156       9.890  26.700  52.550  1.00  0.00           O
ATOM   1230  N   ASN A 157       7.930  27.720  52.860  1.00  0.00           N
ATOM   1231  H   ASN A 157       7.300  28.500  52.760  1.00  0.00           H
ATOM   1232  CA  ASN A 157       7.390  26.610  53.630  1.00  0.00           C
ATOM   1233  HA  ASN A 157       8.190  25.940  53.940  1.00  0.00           H
ATOM   1234  CB  ASN A 157       6.700  27.280  54.910  1.00  0.00           C
ATOM   1235  HB1 ASN A 157       6.430  26.490  55.610  1.00  0.00           H
ATOM   1236  HB2 ASN A 157       5.790  27.800  54.620  1.00  0.00           H
ATOM   1237  CG  ASN A 157       7.620  28.230  55.560  1.00  0.00           C
ATOM   1238  OD1 ASN A 157       8.440  27.860  56.380  1.00  0.00           O
ATOM   1239  ND2 ASN A 157       7.490  29.480  55.260  1.00  0.00           N
ATOM   1240 1HD2 ASN A 157       6.850  29.980  54.650  1.00  0.00           H
ATOM   1241 2HD2 ASN A 157       8.220  30.060  55.630  1.00  0.00           H
ATOM   1242  C   ASN A 157       6.370  25.800  52.870  1.00  0.00           C
ATOM   1243  O   ASN A 157       6.300  24.570  53.240  1.00  0.00           O
ATOM   1244  N   THR A 158       5.740  26.220  51.780  1.00  0.00           N
ATOM   1245  H   THR A 158       6.040  27.130  51.460  1.00  0.00           H
ATOM   1246  CA  THR A 158       4.780  25.420  51.000  1.00  0.00           C
ATOM   1247  HA  THR A 158       4.970  24.350  51.080  1.00  0.00           H
ATOM   1248  CB  THR A 158       3.320  25.770  51.380  1.00  0.00           C
ATOM   1249  HB  THR A 158       2.620  25.060  50.940  1.00  0.00           H
ATOM   1250  CG2 THR A 158       3.040  25.580  52.910  1.00  0.00           C
ATOM   1251 1HG2 THR A 158       3.620  26.240  53.550  1.00  0.00           H
ATOM   1252 2HG2 THR A 158       1.980  25.570  53.200  1.00  0.00           H
ATOM   1253 3HG2 THR A 158       3.450  24.600  53.160  1.00  0.00           H
ATOM   1254  OG1 THR A 158       2.950  27.010  50.870  1.00  0.00           O
ATOM   1255  HG1 THR A 158       3.640  27.580  51.210  1.00  0.00           H
ATOM   1256  C   THR A 158       4.870  25.540  49.500  1.00  0.00           C
ATOM   1257  O   THR A 158       4.140  24.850  48.840  1.00  0.00           O
ATOM   1258  N   SER A 159       5.690  26.430  48.950  1.00  0.00           N
ATOM   1259  H   SER A 159       6.300  27.000  49.520  1.00  0.00           H
ATOM   1260  CA  SER A 159       6.170  26.430  47.540  1.00  0.00           C
ATOM   1261  HA  SER A 159       6.800  27.310  47.530  1.00  0.00           H
ATOM   1262  CB  SER A 159       7.080  25.270  47.070  1.00  0.00           C
ATOM   1263  HB1 SER A 159       7.450  25.380  46.050  1.00  0.00           H
ATOM   1264  HB2 SER A 159       6.430  24.390  47.030  1.00  0.00           H
ATOM   1265  OG  SER A 159       8.200  25.040  47.920  1.00  0.00           O
ATOM   1266  HG  SER A 159       8.090  24.350  48.580  1.00  0.00           H
ATOM   1267  C   SER A 159       5.010  26.680  46.560  1.00  0.00           C
ATOM   1268  O   SER A 159       5.020  26.210  45.380  1.00  0.00           O
ATOM   1269  N   HIS A 160       4.070  27.500  47.090  1.00  0.00           N
ATOM   1270  H   HIS A 160       4.220  27.770  48.050  1.00  0.00           H
ATOM   1271  CA  HIS A 160       3.120  28.280  46.310  1.00  0.00           C
ATOM   1272  HA  HIS A 160       3.000  27.780  45.340  1.00  0.00           H
ATOM   1273  CB  HIS A 160       1.830  28.510  47.100  1.00  0.00           C
ATOM   1274  HB1 HIS A 160       1.260  29.300  46.610  1.00  0.00           H
ATOM   1275  HB2 HIS A 160       1.970  28.820  48.130  1.00  0.00           H
ATOM   1276  CG  HIS A 160       0.760  27.370  47.120  1.00  0.00           C
ATOM   1277  ND1 HIS A 160       1.060  26.070  47.510  1.00  0.00           N
ATOM   1278  HD1 HIS A 160       1.950  25.690  47.790  1.00  0.00           H
ATOM   1279  CE1 HIS A 160      -0.030  25.340  47.460  1.00  0.00           C
ATOM   1280  HE1 HIS A 160      -0.010  24.280  47.660  1.00  0.00           H
ATOM   1281  NE2 HIS A 160      -1.060  26.070  47.060  1.00  0.00           N
ATOM   1282  CD2 HIS A 160      -0.580  27.370  46.880  1.00  0.00           C
ATOM   1283  HD2 HIS A 160      -1.160  28.180  46.450  1.00  0.00           H
ATOM   1284  C   HIS A 160       3.780  29.710  46.110  1.00  0.00           C
ATOM   1285  O   HIS A 160       4.650  30.110  46.940  1.00  0.00           O
ATOM   1286  N   PRO A 161       3.520  30.460  44.990  1.00  0.00           N
ATOM   1287  CD  PRO A 161       2.700  30.100  43.850  1.00  0.00           C
ATOM   1288  HD1 PRO A 161       1.780  29.600  44.130  1.00  0.00           H
ATOM   1289  HD2 PRO A 161       3.230  29.420  43.190  1.00  0.00           H
ATOM   1290  CG  PRO A 161       2.380  31.380  43.100  1.00  0.00           C
ATOM   1291  HG1 PRO A 161       1.420  31.730  43.470  1.00  0.00           H
ATOM   1292  HG2 PRO A 161       2.160  31.280  42.040  1.00  0.00           H
ATOM   1293  CB  PRO A 161       3.490  32.360  43.430  1.00  0.00           C
ATOM   1294  HB1 PRO A 161       3.070  33.360  43.420  1.00  0.00           H
ATOM   1295  HB2 PRO A 161       4.360  32.210  42.790  1.00  0.00           H
ATOM   1296  CA  PRO A 161       3.910  31.840  44.880  1.00  0.00           C
ATOM   1297  HA  PRO A 161       5.000  31.900  44.930  1.00  0.00           H
ATOM   1298  C   PRO A 161       3.420  32.780  46.000  1.00  0.00           C
ATOM   1299  O   PRO A 161       2.410  32.510  46.700  1.00  0.00           O
ATOM   1300  N   LEU A 162       4.150  33.890  46.160  1.00  0.00           N
ATOM   1301  H   LEU A 162       5.020  33.990  45.650  1.00  0.00           H
ATOM   1302  CA  LEU A 162       3.730  35.080  46.930  1.00  0.00           C
ATOM   1303  HA  LEU A 162       2.650  35.000  46.980  1.00  0.00           H
ATOM   1304  CB  LEU A 162       4.310  35.100  48.340  1.00  0.00           C
ATOM   1305  HB1 LEU A 162       3.940  36.040  48.760  1.00  0.00           H
ATOM   1306  HB2 LEU A 162       5.390  35.210  48.250  1.00  0.00           H
ATOM   1307  CG  LEU A 162       3.830  34.080  49.300  1.00  0.00           C
ATOM   1308  HG  LEU A 162       3.750  33.060  48.910  1.00  0.00           H
ATOM   1309  CD1 LEU A 162       4.680  34.090  50.560  1.00  0.00           C
ATOM   1310 1HD1 LEU A 162       4.580  35.040  51.100  1.00  0.00           H
ATOM   1311 2HD1 LEU A 162       4.350  33.350  51.290  1.00  0.00           H
ATOM   1312 3HD1 LEU A 162       5.720  33.840  50.340  1.00  0.00           H
ATOM   1313  CD2 LEU A 162       2.410  34.460  49.860  1.00  0.00           C
ATOM   1314 1HD2 LEU A 162       1.720  34.110  49.090  1.00  0.00           H
ATOM   1315 2HD2 LEU A 162       2.250  34.010  50.830  1.00  0.00           H
ATOM   1316 3HD2 LEU A 162       2.310  35.520  50.100  1.00  0.00           H
ATOM   1317  C   LEU A 162       3.820  36.470  46.260  1.00  0.00           C
ATOM   1318  O   LEU A 162       4.780  36.690  45.480  1.00  0.00           O
ATOM   1319  N   LEU A 163       2.990  37.490  46.680  1.00  0.00           N
ATOM   1320  H   LEU A 163       2.210  37.230  47.260  1.00  0.00           H
ATOM   1321  CA  LEU A 163       3.090  38.870  46.090  1.00  0.00           C
ATOM   1322  HA  LEU A 163       3.930  39.000  45.410  1.00  0.00           H
ATOM   1323  CB  LEU A 163       1.760  39.120  45.370  1.00  0.00           C
ATOM   1324  HB1 LEU A 163       0.910  38.700  45.910  1.00  0.00           H
ATOM   1325  HB2 LEU A 163       1.760  38.530  44.450  1.00  0.00           H
ATOM   1326  CG  LEU A 163       1.400  40.560  45.060  1.00  0.00           C
ATOM   1327  HG  LEU A 163       1.340  41.000  46.060  1.00  0.00           H
ATOM   1328  CD1 LEU A 163       2.350  41.410  44.190  1.00  0.00           C
ATOM   1329 1HD1 LEU A 163       3.410  41.330  44.410  1.00  0.00           H
ATOM   1330 2HD1 LEU A 163       2.370  41.090  43.150  1.00  0.00           H
ATOM   1331 3HD1 LEU A 163       2.060  42.460  44.230  1.00  0.00           H
ATOM   1332  CD2 LEU A 163       0.070  40.760  44.410  1.00  0.00           C
ATOM   1333 1HD2 LEU A 163       0.070  40.440  43.360  1.00  0.00           H
ATOM   1334 2HD2 LEU A 163      -0.730  40.210  44.910  1.00  0.00           H
ATOM   1335 3HD2 LEU A 163      -0.270  41.790  44.450  1.00  0.00           H
ATOM   1336  C   LEU A 163       3.350  39.910  47.280  1.00  0.00           C
ATOM   1337  O   LEU A 163       2.950  39.740  48.410  1.00  0.00           O
ATOM   1338  N   ALA A 164       3.980  41.070  46.960  1.00  0.00           N
ATOM   1339  H   ALA A 164       4.370  41.210  46.040  1.00  0.00           H
ATOM   1340  CA  ALA A 164       4.250  42.100  48.010  1.00  0.00           C
ATOM   1341  HA  ALA A 164       3.540  41.920  48.820  1.00  0.00           H
ATOM   1342  CB  ALA A 164       5.700  42.000  48.490  1.00  0.00           C
ATOM   1343  HB1 ALA A 164       6.360  42.270  47.660  1.00  0.00           H
ATOM   1344  HB2 ALA A 164       5.910  42.590  49.380  1.00  0.00           H
ATOM   1345  HB3 ALA A 164       5.810  40.950  48.740  1.00  0.00           H
ATOM   1346  C   ALA A 164       4.050  43.450  47.340  1.00  0.00           C
ATOM   1347  O   ALA A 164       4.380  43.530  46.170  1.00  0.00           O
ATOM   1348  N   VAL A 165       3.620  44.520  48.030  1.00  0.00           N
ATOM   1349  H   VAL A 165       3.420  44.300  49.000  1.00  0.00           H
ATOM   1350  CA  VAL A 165       3.090  45.750  47.410  1.00  0.00           C
ATOM   1351  HA  VAL A 165       3.700  45.900  46.520  1.00  0.00           H
ATOM   1352  CB  VAL A 165       1.670  45.600  46.970  1.00  0.00           C
ATOM   1353  HB  VAL A 165       1.020  45.450  47.830  1.00  0.00           H
ATOM   1354  CG1 VAL A 165       1.110  46.810  46.360  1.00  0.00           C
ATOM   1355 1HG1 VAL A 165       0.110  46.720  45.940  1.00  0.00           H
ATOM   1356 2HG1 VAL A 165       1.000  47.630  47.080  1.00  0.00           H
ATOM   1357 3HG1 VAL A 165       1.780  47.040  45.540  1.00  0.00           H
ATOM   1358  CG2 VAL A 165       1.480  44.560  45.890  1.00  0.00           C
ATOM   1359 1HG2 VAL A 165       2.320  44.590  45.200  1.00  0.00           H
ATOM   1360 2HG2 VAL A 165       1.580  43.660  46.490  1.00  0.00           H
ATOM   1361 3HG2 VAL A 165       0.500  44.500  45.410  1.00  0.00           H
ATOM   1362  C   VAL A 165       3.270  46.940  48.290  1.00  0.00           C
ATOM   1363  O   VAL A 165       3.200  46.750  49.530  1.00  0.00           O
ATOM   1364  N   ALA A 166       3.490  48.160  47.760  1.00  0.00           N
ATOM   1365  H   ALA A 166       3.530  48.260  46.750  1.00  0.00           H
ATOM   1366  CA  ALA A 166       3.630  49.350  48.650  1.00  0.00           C
ATOM   1367  HA  ALA A 166       2.870  49.210  49.410  1.00  0.00           H
ATOM   1368  CB  ALA A 166       5.040  49.430  49.280  1.00  0.00           C
ATOM   1369  HB1 ALA A 166       5.780  49.790  48.560  1.00  0.00           H
ATOM   1370  HB2 ALA A 166       4.960  50.030  50.180  1.00  0.00           H
ATOM   1371  HB3 ALA A 166       5.310  48.400  49.530  1.00  0.00           H
ATOM   1372  C   ALA A 166       3.360  50.650  47.910  1.00  0.00           C
ATOM   1373  O   ALA A 166       3.170  50.640  46.630  1.00  0.00           O
ATOM   1374  N   GLY A 167       3.160  51.810  48.550  1.00  0.00           N
ATOM   1375  H   GLY A 167       3.100  51.750  49.560  1.00  0.00           H
ATOM   1376  CA  GLY A 167       2.780  53.050  48.070  1.00  0.00           C
ATOM   1377  HA1 GLY A 167       1.730  53.040  47.790  1.00  0.00           H
ATOM   1378  HA2 GLY A 167       3.360  53.120  47.150  1.00  0.00           H
ATOM   1379  C   GLY A 167       3.100  54.220  48.930  1.00  0.00           C
ATOM   1380  O   GLY A 167       3.960  54.160  49.830  1.00  0.00           O
ATOM   1381  N   SER A 168       2.270  55.250  48.770  1.00  0.00           N
ATOM   1382  H   SER A 168       1.510  55.180  48.110  1.00  0.00           H
ATOM   1383  CA  SER A 168       2.260  56.620  49.440  1.00  0.00           C
ATOM   1384  HA  SER A 168       3.170  57.190  49.240  1.00  0.00           H
ATOM   1385  CB  SER A 168       1.080  57.450  48.960  1.00  0.00           C
ATOM   1386  HB1 SER A 168       1.110  57.280  47.880  1.00  0.00           H
ATOM   1387  HB2 SER A 168       1.290  58.500  49.110  1.00  0.00           H
ATOM   1388  OG  SER A 168      -0.180  57.210  49.520  1.00  0.00           O
ATOM   1389  HG  SER A 168      -0.440  56.280  49.510  1.00  0.00           H
ATOM   1390  C   SER A 168       2.200  56.620  50.950  1.00  0.00           C
ATOM   1391  O   SER A 168       2.960  57.390  51.610  1.00  0.00           O
ATOM   1392  N   ARG A 169       1.450  55.710  51.540  1.00  0.00           N
ATOM   1393  H   ARG A 169       0.940  55.020  51.010  1.00  0.00           H
ATOM   1394  CA  ARG A 169       1.330  55.600  53.060  1.00  0.00           C
ATOM   1395  HA  ARG A 169       1.240  56.580  53.510  1.00  0.00           H
ATOM   1396  CB  ARG A 169      -0.070  54.880  53.210  1.00  0.00           C
ATOM   1397  HB1 ARG A 169      -0.160  54.400  54.190  1.00  0.00           H
ATOM   1398  HB2 ARG A 169      -0.030  54.050  52.500  1.00  0.00           H
ATOM   1399  CG  ARG A 169      -1.370  55.640  52.700  1.00  0.00           C
ATOM   1400  HG1 ARG A 169      -2.240  54.990  52.700  1.00  0.00           H
ATOM   1401  HG2 ARG A 169      -1.340  56.020  51.680  1.00  0.00           H
ATOM   1402  CD  ARG A 169      -1.640  56.750  53.740  1.00  0.00           C
ATOM   1403  HD1 ARG A 169      -0.700  57.040  54.200  1.00  0.00           H
ATOM   1404  HD2 ARG A 169      -2.240  56.430  54.600  1.00  0.00           H
ATOM   1405  NE  ARG A 169      -2.160  57.970  53.040  1.00  0.00           N
ATOM   1406  HE  ARG A 169      -1.620  58.290  52.250  1.00  0.00           H
ATOM   1407  CZ  ARG A 169      -3.280  58.620  53.270  1.00  0.00           C
ATOM   1408  NH1 ARG A 169      -4.240  58.280  54.050  1.00  0.00           N
ATOM   1409 1HH1 ARG A 169      -4.200  57.320  54.380  1.00  0.00           H
ATOM   1410 2HH1 ARG A 169      -5.160  58.700  53.980  1.00  0.00           H
ATOM   1411  NH2 ARG A 169      -3.540  59.700  52.560  1.00  0.00           N
ATOM   1412 1HH2 ARG A 169      -2.780  60.140  52.060  1.00  0.00           H
ATOM   1413 2HH2 ARG A 169      -4.400  60.210  52.710  1.00  0.00           H
ATOM   1414  C   ARG A 169       2.530  54.950  53.700  1.00  0.00           C
ATOM   1415  O   ARG A 169       2.740  55.310  54.810  1.00  0.00           O
ATOM   1416  N   GLY A 170       3.320  54.140  52.980  1.00  0.00           N
ATOM   1417  H   GLY A 170       2.970  53.830  52.090  1.00  0.00           H
ATOM   1418  CA  GLY A 170       4.630  53.560  53.470  1.00  0.00           C
ATOM   1419  HA1 GLY A 170       5.120  54.200  54.210  1.00  0.00           H
ATOM   1420  HA2 GLY A 170       5.370  53.440  52.680  1.00  0.00           H
ATOM   1421  C   GLY A 170       4.500  52.150  54.060  1.00  0.00           C
ATOM   1422  O   GLY A 170       5.510  51.660  54.560  1.00  0.00           O
ATOM   1423  N   ILE A 171       3.340  51.510  53.990  1.00  0.00           N
ATOM   1424  H   ILE A 171       2.590  51.820  53.390  1.00  0.00           H
ATOM   1425  CA  ILE A 171       3.190  50.140  54.460  1.00  0.00           C
ATOM   1426  HA  ILE A 171       3.950  49.930  55.210  1.00  0.00           H
ATOM   1427  CB  ILE A 171       1.750  49.960  54.990  1.00  0.00           C
ATOM   1428  HB  ILE A 171       1.070  50.050  54.140  1.00  0.00           H
ATOM   1429  CG2 ILE A 171       1.620  48.510  55.520  1.00  0.00           C
ATOM   1430 1HG2 ILE A 171       0.740  48.290  56.140  1.00  0.00           H
ATOM   1431 2HG2 ILE A 171       1.480  47.770  54.720  1.00  0.00           H
ATOM   1432 3HG2 ILE A 171       2.470  48.200  56.120  1.00  0.00           H
ATOM   1433  CG1 ILE A 171       1.260  50.970  55.990  1.00  0.00           C
ATOM   1434 1HG1 ILE A 171       1.630  51.970  55.740  1.00  0.00           H
ATOM   1435 2HG1 ILE A 171       1.510  50.690  57.010  1.00  0.00           H
ATOM   1436  CD  ILE A 171      -0.230  51.090  55.910  1.00  0.00           C
ATOM   1437  HD1 ILE A 171      -0.480  51.510  54.940  1.00  0.00           H
ATOM   1438  HD2 ILE A 171      -0.600  50.060  55.940  1.00  0.00           H
ATOM   1439  HD3 ILE A 171      -0.660  51.790  56.620  1.00  0.00           H
ATOM   1440  C   ILE A 171       3.430  49.090  53.350  1.00  0.00           C
ATOM   1441  O   ILE A 171       2.970  49.280  52.230  1.00  0.00           O
ATOM   1442  N   ILE A 172       4.040  47.960  53.660  1.00  0.00           N
ATOM   1443  H   ILE A 172       4.210  47.800  54.640  1.00  0.00           H
ATOM   1444  CA  ILE A 172       4.230  46.920  52.730  1.00  0.00           C
ATOM   1445  HA  ILE A 172       4.250  47.270  51.690  1.00  0.00           H
ATOM   1446  CB  ILE A 172       5.610  46.200  53.110  1.00  0.00           C
ATOM   1447  HB  ILE A 172       5.650  45.890  54.150  1.00  0.00           H
ATOM   1448  CG2 ILE A 172       5.750  44.930  52.200  1.00  0.00           C
ATOM   1449 1HG2 ILE A 172       6.610  44.420  52.650  1.00  0.00           H
ATOM   1450 2HG2 ILE A 172       4.840  44.330  52.240  1.00  0.00           H
ATOM   1451 3HG2 ILE A 172       5.910  45.180  51.150  1.00  0.00           H
ATOM   1452  CG1 ILE A 172       6.840  47.140  52.760  1.00  0.00           C
ATOM   1453 1HG1 ILE A 172       6.530  48.170  52.970  1.00  0.00           H
ATOM   1454 2HG1 ILE A 172       7.010  47.080  51.680  1.00  0.00           H
ATOM   1455  CD  ILE A 172       8.130  46.850  53.530  1.00  0.00           C
ATOM   1456  HD1 ILE A 172       8.610  45.920  53.250  1.00  0.00           H
ATOM   1457  HD2 ILE A 172       8.880  47.630  53.410  1.00  0.00           H
ATOM   1458  HD3 ILE A 172       7.880  46.960  54.590  1.00  0.00           H
ATOM   1459  C   ILE A 172       3.100  45.930  52.970  1.00  0.00           C
ATOM   1460  O   ILE A 172       2.920  45.520  54.100  1.00  0.00           O
ATOM   1461  N   ARG A 173       2.420  45.550  51.910  1.00  0.00           N
ATOM   1462  H   ARG A 173       2.740  45.860  51.000  1.00  0.00           H
ATOM   1463  CA  ARG A 173       1.340  44.440  51.960  1.00  0.00           C
ATOM   1464  HA  ARG A 173       0.810  44.370  52.910  1.00  0.00           H
ATOM   1465  CB  ARG A 173       0.290  44.960  50.910  1.00  0.00           C
ATOM   1466  HB1 ARG A 173      -0.490  44.210  50.730  1.00  0.00           H
ATOM   1467  HB2 ARG A 173       0.790  45.030  49.940  1.00  0.00           H
ATOM   1468  CG  ARG A 173      -0.270  46.390  51.250  1.00  0.00           C
ATOM   1469  HG1 ARG A 173      -0.890  46.770  50.440  1.00  0.00           H
ATOM   1470  HG2 ARG A 173       0.560  47.110  51.280  1.00  0.00           H
ATOM   1471  CD  ARG A 173      -1.000  46.440  52.630  1.00  0.00           C
ATOM   1472  HD1 ARG A 173      -0.180  46.250  53.330  1.00  0.00           H
ATOM   1473  HD2 ARG A 173      -1.770  45.680  52.740  1.00  0.00           H
ATOM   1474  NE  ARG A 173      -1.530  47.750  52.840  1.00  0.00           N
ATOM   1475  HE  ARG A 173      -1.210  48.430  52.170  1.00  0.00           H
ATOM   1476  CZ  ARG A 173      -2.150  48.230  53.950  1.00  0.00           C
ATOM   1477  NH1 ARG A 173      -2.370  47.480  55.010  1.00  0.00           N
ATOM   1478 1HH1 ARG A 173      -1.910  46.590  55.150  1.00  0.00           H
ATOM   1479 2HH1 ARG A 173      -3.050  47.770  55.700  1.00  0.00           H
ATOM   1480  NH2 ARG A 173      -2.770  49.340  53.990  1.00  0.00           N
ATOM   1481 1HH2 ARG A 173      -2.760  49.910  53.160  1.00  0.00           H
ATOM   1482 2HH2 ARG A 173      -3.020  49.670  54.920  1.00  0.00           H
ATOM   1483  C   ARG A 173       1.950  43.080  51.430  1.00  0.00           C
ATOM   1484  O   ARG A 173       2.560  43.090  50.350  1.00  0.00           O
ATOM   1485  N   ILE A 174       1.920  41.990  52.190  1.00  0.00           N
ATOM   1486  H   ILE A 174       1.630  42.030  53.160  1.00  0.00           H
ATOM   1487  CA  ILE A 174       2.270  40.600  51.640  1.00  0.00           C
ATOM   1488  HA  ILE A 174       2.760  40.660  50.670  1.00  0.00           H
ATOM   1489  CB  ILE A 174       3.130  39.810  52.590  1.00  0.00           C
ATOM   1490  HB  ILE A 174       2.570  39.650  53.510  1.00  0.00           H
ATOM   1491  CG2 ILE A 174       3.500  38.450  52.070  1.00  0.00           C
ATOM   1492 1HG2 ILE A 174       4.240  38.500  51.280  1.00  0.00           H
ATOM   1493 2HG2 ILE A 174       3.840  37.840  52.910  1.00  0.00           H
ATOM   1494 3HG2 ILE A 174       2.620  37.950  51.660  1.00  0.00           H
ATOM   1495  CG1 ILE A 174       4.420  40.490  53.120  1.00  0.00           C
ATOM   1496 1HG1 ILE A 174       4.990  39.720  53.650  1.00  0.00           H
ATOM   1497 2HG1 ILE A 174       4.170  41.280  53.830  1.00  0.00           H
ATOM   1498  CD  ILE A 174       5.330  41.150  52.040  1.00  0.00           C
ATOM   1499  HD1 ILE A 174       4.750  41.900  51.510  1.00  0.00           H
ATOM   1500  HD2 ILE A 174       6.200  41.600  52.520  1.00  0.00           H
ATOM   1501  HD3 ILE A 174       5.760  40.430  51.340  1.00  0.00           H
ATOM   1502  C   ILE A 174       0.960  39.880  51.330  1.00  0.00           C
ATOM   1503  O   ILE A 174       0.090  39.770  52.170  1.00  0.00           O
ATOM   1504  N   ILE A 175       0.810  39.400  50.120  1.00  0.00           N
ATOM   1505  H   ILE A 175       1.670  39.440  49.590  1.00  0.00           H
ATOM   1506  CA  ILE A 175      -0.440  38.980  49.430  1.00  0.00           C
ATOM   1507  HA  ILE A 175      -1.280  39.070  50.120  1.00  0.00           H
ATOM   1508  CB  ILE A 175      -0.820  40.020  48.350  1.00  0.00           C
ATOM   1509  HB  ILE A 175       0.050  40.350  47.780  1.00  0.00           H
ATOM   1510  CG2 ILE A 175      -1.880  39.380  47.380  1.00  0.00           C
ATOM   1511 1HG2 ILE A 175      -1.500  38.560  46.780  1.00  0.00           H
ATOM   1512 2HG2 ILE A 175      -2.760  39.060  47.950  1.00  0.00           H
ATOM   1513 3HG2 ILE A 175      -2.260  40.150  46.720  1.00  0.00           H
ATOM   1514  CG1 ILE A 175      -1.380  41.300  48.990  1.00  0.00           C
ATOM   1515 1HG1 ILE A 175      -0.720  41.710  49.750  1.00  0.00           H
ATOM   1516 2HG1 ILE A 175      -2.300  41.060  49.510  1.00  0.00           H
ATOM   1517  CD  ILE A 175      -1.750  42.490  48.040  1.00  0.00           C
ATOM   1518  HD1 ILE A 175      -0.870  42.790  47.480  1.00  0.00           H
ATOM   1519  HD2 ILE A 175      -2.410  42.180  47.230  1.00  0.00           H
ATOM   1520  HD3 ILE A 175      -2.220  43.300  48.590  1.00  0.00           H
ATOM   1521  C   ILE A 175      -0.270  37.470  49.060  1.00  0.00           C
ATOM   1522  O   ILE A 175       0.720  37.060  48.520  1.00  0.00           O
ATOM   1523  N   ASN A 176      -1.360  36.730  49.350  1.00  0.00           N
ATOM   1524  H   ASN A 176      -2.010  37.180  49.980  1.00  0.00           H
ATOM   1525  CA  ASN A 176      -1.710  35.420  48.700  1.00  0.00           C
ATOM   1526  HA  ASN A 176      -0.780  34.880  48.500  1.00  0.00           H
ATOM   1527  CB  ASN A 176      -2.550  34.600  49.710  1.00  0.00           C
ATOM   1528  HB1 ASN A 176      -3.450  35.210  49.820  1.00  0.00           H
ATOM   1529  HB2 ASN A 176      -1.990  34.570  50.650  1.00  0.00           H
ATOM   1530  CG  ASN A 176      -2.910  33.190  49.280  1.00  0.00           C
ATOM   1531  OD1 ASN A 176      -2.730  32.810  48.140  1.00  0.00           O
ATOM   1532  ND2 ASN A 176      -3.250  32.350  50.240  1.00  0.00           N
ATOM   1533 1HD2 ASN A 176      -3.700  32.770  51.050  1.00  0.00           H
ATOM   1534 2HD2 ASN A 176      -3.590  31.450  49.940  1.00  0.00           H
ATOM   1535  C   ASN A 176      -2.360  35.640  47.340  1.00  0.00           C
ATOM   1536  O   ASN A 176      -3.540  35.880  47.240  1.00  0.00           O
ATOM   1537  N   PRO A 177      -1.630  35.360  46.250  1.00  0.00           N
ATOM   1538  CD  PRO A 177      -0.250  34.850  46.170  1.00  0.00           C
ATOM   1539  HD1 PRO A 177      -0.090  33.990  46.820  1.00  0.00           H
ATOM   1540  HD2 PRO A 177       0.480  35.630  46.420  1.00  0.00           H
ATOM   1541  CG  PRO A 177      -0.030  34.510  44.720  1.00  0.00           C
ATOM   1542  HG1 PRO A 177      -0.320  33.500  44.430  1.00  0.00           H
ATOM   1543  HG2 PRO A 177       1.010  34.680  44.430  1.00  0.00           H
ATOM   1544  CB  PRO A 177      -0.970  35.390  43.940  1.00  0.00           C
ATOM   1545  HB1 PRO A 177      -1.220  34.860  43.020  1.00  0.00           H
ATOM   1546  HB2 PRO A 177      -0.500  36.350  43.740  1.00  0.00           H
ATOM   1547  CA  PRO A 177      -2.170  35.530  44.880  1.00  0.00           C
ATOM   1548  HA  PRO A 177      -2.470  36.580  44.850  1.00  0.00           H
ATOM   1549  C   PRO A 177      -3.270  34.530  44.400  1.00  0.00           C
ATOM   1550  O   PRO A 177      -4.040  34.840  43.460  1.00  0.00           O
ATOM   1551  N   ILE A 178      -3.540  33.420  45.070  1.00  0.00           N
ATOM   1552  H   ILE A 178      -2.950  33.160  45.850  1.00  0.00           H
ATOM   1553  CA  ILE A 178      -4.560  32.410  44.780  1.00  0.00           C
ATOM   1554  HA  ILE A 178      -4.690  32.400  43.700  1.00  0.00           H
ATOM   1555  CB  ILE A 178      -4.170  31.050  45.270  1.00  0.00           C
ATOM   1556  HB  ILE A 178      -4.220  31.130  46.360  1.00  0.00           H
ATOM   1557  CG2 ILE A 178      -5.240  29.930  44.840  1.00  0.00           C
ATOM   1558 1HG2 ILE A 178      -4.970  28.950  45.210  1.00  0.00           H
ATOM   1559 2HG2 ILE A 178      -6.120  30.250  45.400  1.00  0.00           H
ATOM   1560 3HG2 ILE A 178      -5.470  29.850  43.770  1.00  0.00           H
ATOM   1561  CG1 ILE A 178      -2.740  30.580  44.820  1.00  0.00           C
ATOM   1562 1HG1 ILE A 178      -2.560  29.560  45.160  1.00  0.00           H
ATOM   1563 2HG1 ILE A 178      -2.030  31.190  45.370  1.00  0.00           H
ATOM   1564  CD  ILE A 178      -2.370  30.580  43.310  1.00  0.00           C
ATOM   1565  HD1 ILE A 178      -3.150  30.060  42.760  1.00  0.00           H
ATOM   1566  HD2 ILE A 178      -2.330  31.580  42.870  1.00  0.00           H
ATOM   1567  HD3 ILE A 178      -1.440  30.030  43.230  1.00  0.00           H
ATOM   1568  C   ILE A 178      -5.920  32.860  45.360  1.00  0.00           C
ATOM   1569  O   ILE A 178      -7.010  32.530  44.920  1.00  0.00           O
ATOM   1570  N   THR A 179      -5.850  33.790  46.400  1.00  0.00           N
ATOM   1571  H   THR A 179      -4.970  34.170  46.720  1.00  0.00           H
ATOM   1572  CA  THR A 179      -7.110  34.320  47.110  1.00  0.00           C
ATOM   1573  HA  THR A 179      -7.960  33.920  46.560  1.00  0.00           H
ATOM   1574  CB  THR A 179      -7.210  33.740  48.480  1.00  0.00           C
ATOM   1575  HB  THR A 179      -8.210  33.960  48.870  1.00  0.00           H
ATOM   1576  CG2 THR A 179      -7.120  32.210  48.610  1.00  0.00           C
ATOM   1577 1HG2 THR A 179      -6.130  31.800  48.420  1.00  0.00           H
ATOM   1578 2HG2 THR A 179      -7.240  31.880  49.650  1.00  0.00           H
ATOM   1579 3HG2 THR A 179      -7.890  31.720  48.020  1.00  0.00           H
ATOM   1580  OG1 THR A 179      -6.170  34.330  49.250  1.00  0.00           O
ATOM   1581  HG1 THR A 179      -6.710  34.550  50.010  1.00  0.00           H
ATOM   1582  C   THR A 179      -7.280  35.860  47.140  1.00  0.00           C
ATOM   1583  O   THR A 179      -8.310  36.420  47.420  1.00  0.00           O
ATOM   1584  N   MET A 180      -6.230  36.590  46.710  1.00  0.00           N
ATOM   1585  H   MET A 180      -5.390  36.120  46.400  1.00  0.00           H
ATOM   1586  CA  MET A 180      -6.060  37.980  46.830  1.00  0.00           C
ATOM   1587  HA  MET A 180      -4.990  38.060  46.620  1.00  0.00           H
ATOM   1588  CB  MET A 180      -6.670  38.790  45.710  1.00  0.00           C
ATOM   1589  HB1 MET A 180      -6.900  39.800  46.070  1.00  0.00           H
ATOM   1590  HB2 MET A 180      -7.650  38.440  45.370  1.00  0.00           H
ATOM   1591  CG  MET A 180      -5.750  38.940  44.530  1.00  0.00           C
ATOM   1592  HG1 MET A 180      -6.280  39.550  43.790  1.00  0.00           H
ATOM   1593  HG2 MET A 180      -5.570  37.970  44.080  1.00  0.00           H
ATOM   1594  SD  MET A 180      -4.180  39.770  44.970  1.00  0.00           S
ATOM   1595  CE  MET A 180      -4.420  41.380  44.130  1.00  0.00           C
ATOM   1596  HE1 MET A 180      -4.500  41.180  43.060  1.00  0.00           H
ATOM   1597  HE2 MET A 180      -5.350  41.770  44.560  1.00  0.00           H
ATOM   1598  HE3 MET A 180      -3.710  42.140  44.470  1.00  0.00           H
ATOM   1599  C   MET A 180      -6.200  38.500  48.320  1.00  0.00           C
ATOM   1600  O   MET A 180      -6.800  39.510  48.550  1.00  0.00           O
ATOM   1601  N   GLN A 181      -5.770  37.780  49.310  1.00  0.00           N
ATOM   1602  H   GLN A 181      -5.460  36.860  49.050  1.00  0.00           H
ATOM   1603  CA  GLN A 181      -5.850  38.120  50.720  1.00  0.00           C
ATOM   1604  HA  GLN A 181      -6.570  38.890  50.950  1.00  0.00           H
ATOM   1605  CB  GLN A 181      -6.190  36.910  51.620  1.00  0.00           C
ATOM   1606  HB1 GLN A 181      -6.110  37.320  52.630  1.00  0.00           H
ATOM   1607  HB2 GLN A 181      -5.480  36.080  51.520  1.00  0.00           H
ATOM   1608  CG  GLN A 181      -7.720  36.620  51.370  1.00  0.00           C
ATOM   1609  HG1 GLN A 181      -8.020  36.790  50.340  1.00  0.00           H
ATOM   1610  HG2 GLN A 181      -8.240  37.350  51.980  1.00  0.00           H
ATOM   1611  CD  GLN A 181      -8.160  35.260  51.740  1.00  0.00           C
ATOM   1612  OE1 GLN A 181      -7.450  34.500  52.360  1.00  0.00           O
ATOM   1613  NE2 GLN A 181      -9.180  34.700  51.160  1.00  0.00           N
ATOM   1614 1HE2 GLN A 181      -9.760  35.260  50.570  1.00  0.00           H
ATOM   1615 2HE2 GLN A 181      -9.370  33.730  51.380  1.00  0.00           H
ATOM   1616  C   GLN A 181      -4.460  38.690  51.150  1.00  0.00           C
ATOM   1617  O   GLN A 181      -3.410  38.220  50.810  1.00  0.00           O
ATOM   1618  N   CYS A 182      -4.520  39.780  51.980  1.00  0.00           N
ATOM   1619  H   CYS A 182      -5.430  40.050  52.320  1.00  0.00           H
ATOM   1620  CA  CYS A 182      -3.330  40.390  52.600  1.00  0.00           C
ATOM   1621  HA  CYS A 182      -2.450  40.220  51.980  1.00  0.00           H
ATOM   1622  CB  CYS A 182      -3.560  41.940  52.620  1.00  0.00           C
ATOM   1623  HB1 CYS A 182      -4.220  42.240  53.430  1.00  0.00           H
ATOM   1624  HB2 CYS A 182      -4.060  42.250  51.690  1.00  0.00           H
ATOM   1625  SG  CYS A 182      -1.970  42.710  52.770  1.00  0.00           S
ATOM   1626  HG  CYS A 182      -1.860  42.550  54.100  1.00  0.00           H
ATOM   1627  C   CYS A 182      -2.950  39.710  53.970  1.00  0.00           C
ATOM   1628  O   CYS A 182      -3.430  40.050  55.090  1.00  0.00           O
ATOM   1629  N   ILE A 183      -2.040  38.720  53.820  1.00  0.00           N
ATOM   1630  H   ILE A 183      -1.560  38.710  52.930  1.00  0.00           H
ATOM   1631  CA  ILE A 183      -1.660  37.770  54.850  1.00  0.00           C
ATOM   1632  HA  ILE A 183      -2.570  37.480  55.380  1.00  0.00           H
ATOM   1633  CB  ILE A 183      -1.130  36.470  54.240  1.00  0.00           C
ATOM   1634  HB  ILE A 183      -0.730  35.830  55.030  1.00  0.00           H
ATOM   1635  CG2 ILE A 183      -2.280  35.750  53.490  1.00  0.00           C
ATOM   1636 1HG2 ILE A 183      -3.220  35.620  54.040  1.00  0.00           H
ATOM   1637 2HG2 ILE A 183      -2.600  36.240  52.560  1.00  0.00           H
ATOM   1638 3HG2 ILE A 183      -2.120  34.720  53.160  1.00  0.00           H
ATOM   1639  CG1 ILE A 183       0.170  36.640  53.360  1.00  0.00           C
ATOM   1640 1HG1 ILE A 183       0.840  37.200  54.020  1.00  0.00           H
ATOM   1641 2HG1 ILE A 183      -0.040  37.300  52.530  1.00  0.00           H
ATOM   1642  CD  ILE A 183       0.740  35.350  52.760  1.00  0.00           C
ATOM   1643  HD1 ILE A 183       0.800  34.610  53.560  1.00  0.00           H
ATOM   1644  HD2 ILE A 183       0.080  35.000  51.970  1.00  0.00           H
ATOM   1645  HD3 ILE A 183       1.780  35.520  52.480  1.00  0.00           H
ATOM   1646  C   ILE A 183      -0.690  38.370  55.910  1.00  0.00           C
ATOM   1647  O   ILE A 183      -0.740  37.880  57.030  1.00  0.00           O
ATOM   1648  N   LYS A 184       0.120  39.390  55.580  1.00  0.00           N
ATOM   1649  H   LYS A 184       0.160  39.740  54.630  1.00  0.00           H
ATOM   1650  CA  LYS A 184       0.940  40.200  56.540  1.00  0.00           C
ATOM   1651  HA  LYS A 184       0.470  40.320  57.520  1.00  0.00           H
ATOM   1652  CB  LYS A 184       2.310  39.610  56.730  1.00  0.00           C
ATOM   1653  HB1 LYS A 184       2.930  40.370  57.210  1.00  0.00           H
ATOM   1654  HB2 LYS A 184       2.730  39.240  55.800  1.00  0.00           H
ATOM   1655  CG  LYS A 184       2.270  38.390  57.610  1.00  0.00           C
ATOM   1656  HG1 LYS A 184       1.590  37.740  57.070  1.00  0.00           H
ATOM   1657  HG2 LYS A 184       1.890  38.680  58.590  1.00  0.00           H
ATOM   1658  CD  LYS A 184       3.670  37.760  57.650  1.00  0.00           C
ATOM   1659  HD1 LYS A 184       4.370  38.390  58.200  1.00  0.00           H
ATOM   1660  HD2 LYS A 184       4.100  37.550  56.670  1.00  0.00           H
ATOM   1661  CE  LYS A 184       3.700  36.410  58.200  1.00  0.00           C
ATOM   1662  HE1 LYS A 184       3.030  35.750  57.630  1.00  0.00           H
ATOM   1663  HE2 LYS A 184       3.320  36.480  59.220  1.00  0.00           H
ATOM   1664  NZ  LYS A 184       5.080  35.820  58.340  1.00  0.00           N
ATOM   1665  HZ1 LYS A 184       5.430  35.620  57.420  1.00  0.00           H
ATOM   1666  HZ2 LYS A 184       5.660  36.490  58.810  1.00  0.00           H
ATOM   1667  HZ3 LYS A 184       5.000  34.950  58.860  1.00  0.00           H
ATOM   1668  C   LYS A 184       1.170  41.630  56.030  1.00  0.00           C
ATOM   1669  O   LYS A 184       0.980  42.040  54.930  1.00  0.00           O
ATOM   1670  N   HIS A 185       1.420  42.550  56.980  1.00  0.00           N
ATOM   1671  H   HIS A 185       1.350  42.210  57.930  1.00  0.00           H
ATOM   1672  CA  HIS A 185       1.610  43.970  56.770  1.00  0.00           C
ATOM   1673  HA  HIS A 185       1.740  44.160  55.700  1.00  0.00           H
ATOM   1674  CB  HIS A 185       0.420  44.810  57.280  1.00  0.00           C
ATOM   1675  HB1 HIS A 185       0.590  45.830  56.930  1.00  0.00           H
ATOM   1676  HB2 HIS A 185       0.450  44.680  58.360  1.00  0.00           H
ATOM   1677  CG  HIS A 185      -0.990  44.500  56.730  1.00  0.00           C
ATOM   1678  ND1 HIS A 185      -1.590  44.860  55.510  1.00  0.00           N
ATOM   1679  CE1 HIS A 185      -2.750  44.160  55.450  1.00  0.00           C
ATOM   1680  HE1 HIS A 185      -3.420  44.290  54.620  1.00  0.00           H
ATOM   1681  NE2 HIS A 185      -2.930  43.460  56.560  1.00  0.00           N
ATOM   1682  HE2 HIS A 185      -3.770  42.930  56.730  1.00  0.00           H
ATOM   1683  CD2 HIS A 185      -1.850  43.700  57.390  1.00  0.00           C
ATOM   1684  HD2 HIS A 185      -1.680  43.250  58.360  1.00  0.00           H
ATOM   1685  C   HIS A 185       2.920  44.470  57.500  1.00  0.00           C
ATOM   1686  O   HIS A 185       3.140  44.140  58.640  1.00  0.00           O
ATOM   1687  N   TYR A 186       3.830  45.310  56.940  1.00  0.00           N
ATOM   1688  H   TYR A 186       3.640  45.520  55.970  1.00  0.00           H
ATOM   1689  CA  TYR A 186       5.010  45.910  57.640  1.00  0.00           C
ATOM   1690  HA  TYR A 186       4.780  45.890  58.700  1.00  0.00           H
ATOM   1691  CB  TYR A 186       6.350  45.140  57.290  1.00  0.00           C
ATOM   1692  HB1 TYR A 186       7.170  45.450  57.950  1.00  0.00           H
ATOM   1693  HB2 TYR A 186       6.600  45.460  56.280  1.00  0.00           H
ATOM   1694  CG  TYR A 186       6.310  43.630  57.310  1.00  0.00           C
ATOM   1695  CD1 TYR A 186       6.440  42.940  56.040  1.00  0.00           C
ATOM   1696  HD1 TYR A 186       6.630  43.440  55.100  1.00  0.00           H
ATOM   1697  CE1 TYR A 186       6.440  41.570  56.050  1.00  0.00           C
ATOM   1698  HE1 TYR A 186       6.640  41.130  55.080  1.00  0.00           H
ATOM   1699  CZ  TYR A 186       6.320  40.840  57.260  1.00  0.00           C
ATOM   1700  OH  TYR A 186       6.390  39.460  57.200  1.00  0.00           O
ATOM   1701  HH  TYR A 186       6.190  39.030  58.030  1.00  0.00           H
ATOM   1702  CE2 TYR A 186       6.120  41.490  58.460  1.00  0.00           C
ATOM   1703  HE2 TYR A 186       6.020  40.910  59.370  1.00  0.00           H
ATOM   1704  CD2 TYR A 186       6.080  42.900  58.470  1.00  0.00           C
ATOM   1705  HD2 TYR A 186       5.970  43.460  59.390  1.00  0.00           H
ATOM   1706  C   TYR A 186       5.220  47.420  57.340  1.00  0.00           C
ATOM   1707  O   TYR A 186       5.090  47.800  56.150  1.00  0.00           O
ATOM   1708  N   VAL A 187       5.450  48.240  58.350  1.00  0.00           N
ATOM   1709  H   VAL A 187       5.420  47.790  59.260  1.00  0.00           H
ATOM   1710  CA  VAL A 187       5.460  49.720  58.220  1.00  0.00           C
ATOM   1711  HA  VAL A 187       5.890  49.900  57.240  1.00  0.00           H
ATOM   1712  CB  VAL A 187       4.010  50.270  58.280  1.00  0.00           C
ATOM   1713  HB  VAL A 187       3.380  49.850  57.500  1.00  0.00           H
ATOM   1714  CG1 VAL A 187       3.280  50.010  59.630  1.00  0.00           C
ATOM   1715 1HG1 VAL A 187       2.380  50.620  59.690  1.00  0.00           H
ATOM   1716 2HG1 VAL A 187       3.090  48.930  59.690  1.00  0.00           H
ATOM   1717 3HG1 VAL A 187       3.930  50.330  60.430  1.00  0.00           H
ATOM   1718  CG2 VAL A 187       4.010  51.730  57.970  1.00  0.00           C
ATOM   1719 1HG2 VAL A 187       2.980  52.080  57.890  1.00  0.00           H
ATOM   1720 2HG2 VAL A 187       4.570  52.320  58.700  1.00  0.00           H
ATOM   1721 3HG2 VAL A 187       4.490  51.870  57.000  1.00  0.00           H
ATOM   1722  C   VAL A 187       6.420  50.460  59.110  1.00  0.00           C
ATOM   1723  O   VAL A 187       7.210  51.260  58.660  1.00  0.00           O
ATOM   1724  N   GLY A 188       6.470  50.080  60.430  1.00  0.00           N
ATOM   1725  H   GLY A 188       5.820  49.390  60.780  1.00  0.00           H
ATOM   1726  CA  GLY A 188       7.290  50.610  61.510  1.00  0.00           C
ATOM   1727  HA1 GLY A 188       8.340  50.440  61.310  1.00  0.00           H
ATOM   1728  HA2 GLY A 188       7.050  50.130  62.470  1.00  0.00           H
ATOM   1729  C   GLY A 188       7.160  52.170  61.630  1.00  0.00           C
ATOM   1730  O   GLY A 188       6.130  52.760  61.330  1.00  0.00           O
ATOM   1731  N   HIS A 189       8.230  52.870  62.080  1.00  0.00           N
ATOM   1732  H   HIS A 189       9.070  52.310  62.080  1.00  0.00           H
ATOM   1733  CA  HIS A 189       8.350  54.320  61.830  1.00  0.00           C
ATOM   1734  HA  HIS A 189       7.500  54.880  62.210  1.00  0.00           H
ATOM   1735  CB  HIS A 189       9.520  54.780  62.630  1.00  0.00           C
ATOM   1736  HB1 HIS A 189       9.600  55.870  62.670  1.00  0.00           H
ATOM   1737  HB2 HIS A 189      10.350  54.240  62.170  1.00  0.00           H
ATOM   1738  CG  HIS A 189       9.420  54.340  64.100  1.00  0.00           C
ATOM   1739  ND1 HIS A 189       8.280  54.430  64.950  1.00  0.00           N
ATOM   1740  HD1 HIS A 189       7.370  54.780  64.690  1.00  0.00           H
ATOM   1741  CE1 HIS A 189       8.570  53.920  66.140  1.00  0.00           C
ATOM   1742  HE1 HIS A 189       7.830  53.890  66.920  1.00  0.00           H
ATOM   1743  NE2 HIS A 189       9.820  53.370  66.090  1.00  0.00           N
ATOM   1744  HE2 HIS A 189      10.290  52.860  66.830  1.00  0.00           H
ATOM   1745  CD2 HIS A 189      10.370  53.660  64.850  1.00  0.00           C
ATOM   1746  HD2 HIS A 189      11.350  53.380  64.490  1.00  0.00           H
ATOM   1747  C   HIS A 189       8.550  54.920  60.390  1.00  0.00           C
ATOM   1748  O   HIS A 189       8.910  56.060  60.290  1.00  0.00           O
ATOM   1749  N   GLY A 190       8.360  54.100  59.320  1.00  0.00           N
ATOM   1750  H   GLY A 190       8.000  53.180  59.510  1.00  0.00           H
ATOM   1751  CA  GLY A 190       9.000  54.410  58.030  1.00  0.00           C
ATOM   1752  HA1 GLY A 190       9.530  53.500  57.780  1.00  0.00           H
ATOM   1753  HA2 GLY A 190       9.800  55.140  58.130  1.00  0.00           H
ATOM   1754  C   GLY A 190       8.110  54.830  56.890  1.00  0.00           C
ATOM   1755  O   GLY A 190       6.960  54.450  56.800  1.00  0.00           O
ATOM   1756  N   ASN A 191       8.500  55.730  56.020  1.00  0.00           N
ATOM   1757  H   ASN A 191       9.480  55.920  55.910  1.00  0.00           H
ATOM   1758  CA  ASN A 191       7.550  56.440  55.180  1.00  0.00           C
ATOM   1759  HA  ASN A 191       6.560  56.430  55.650  1.00  0.00           H
ATOM   1760  CB  ASN A 191       7.940  57.940  55.200  1.00  0.00           C
ATOM   1761  HB1 ASN A 191       8.780  58.110  54.520  1.00  0.00           H
ATOM   1762  HB2 ASN A 191       8.200  58.190  56.230  1.00  0.00           H
ATOM   1763  CG  ASN A 191       6.800  58.910  54.920  1.00  0.00           C
ATOM   1764  OD1 ASN A 191       5.710  58.530  54.680  1.00  0.00           O
ATOM   1765  ND2 ASN A 191       7.030  60.210  55.000  1.00  0.00           N
ATOM   1766 1HD2 ASN A 191       7.870  60.610  55.400  1.00  0.00           H
ATOM   1767 2HD2 ASN A 191       6.260  60.780  54.680  1.00  0.00           H
ATOM   1768  C   ASN A 191       7.400  55.830  53.710  1.00  0.00           C
ATOM   1769  O   ASN A 191       7.960  54.790  53.390  1.00  0.00           O
ATOM   1770  N   ALA A 192       6.570  56.560  52.900  1.00  0.00           N
ATOM   1771  H   ALA A 192       6.110  57.370  53.280  1.00  0.00           H
ATOM   1772  CA  ALA A 192       6.160  56.220  51.510  1.00  0.00           C
ATOM   1773  HA  ALA A 192       5.210  55.750  51.740  1.00  0.00           H
ATOM   1774  CB  ALA A 192       5.860  57.570  50.900  1.00  0.00           C
ATOM   1775  HB1 ALA A 192       5.360  58.270  51.580  1.00  0.00           H
ATOM   1776  HB2 ALA A 192       6.800  58.050  50.610  1.00  0.00           H
ATOM   1777  HB3 ALA A 192       5.260  57.380  50.010  1.00  0.00           H
ATOM   1778  C   ALA A 192       7.170  55.410  50.650  1.00  0.00           C
ATOM   1779  O   ALA A 192       8.200  55.930  50.290  1.00  0.00           O
ATOM   1780  N   ILE A 193       6.930  54.170  50.220  1.00  0.00           N
ATOM   1781  H   ILE A 193       5.990  53.790  50.210  1.00  0.00           H
ATOM   1782  CA  ILE A 193       7.850  53.260  49.560  1.00  0.00           C
ATOM   1783  HA  ILE A 193       8.870  53.520  49.820  1.00  0.00           H
ATOM   1784  CB  ILE A 193       7.670  51.850  50.100  1.00  0.00           C
ATOM   1785  HB  ILE A 193       6.610  51.620  50.170  1.00  0.00           H
ATOM   1786  CG2 ILE A 193       8.310  50.820  49.120  1.00  0.00           C
ATOM   1787 1HG2 ILE A 193       8.110  49.840  49.540  1.00  0.00           H
ATOM   1788 2HG2 ILE A 193       7.880  50.880  48.120  1.00  0.00           H
ATOM   1789 3HG2 ILE A 193       9.380  51.000  49.030  1.00  0.00           H
ATOM   1790  CG1 ILE A 193       8.350  51.710  51.490  1.00  0.00           C
ATOM   1791 1HG1 ILE A 193       7.970  52.530  52.090  1.00  0.00           H
ATOM   1792 2HG1 ILE A 193       9.440  51.690  51.550  1.00  0.00           H
ATOM   1793  CD  ILE A 193       7.970  50.430  52.300  1.00  0.00           C
ATOM   1794  HD1 ILE A 193       6.890  50.310  52.390  1.00  0.00           H
ATOM   1795  HD2 ILE A 193       8.410  49.510  51.920  1.00  0.00           H
ATOM   1796  HD3 ILE A 193       8.320  50.700  53.300  1.00  0.00           H
ATOM   1797  C   ILE A 193       7.690  53.440  48.040  1.00  0.00           C
ATOM   1798  O   ILE A 193       6.600  53.280  47.490  1.00  0.00           O
ATOM   1799  N   ASN A 194       8.800  53.720  47.320  1.00  0.00           N
ATOM   1800  H   ASN A 194       9.670  53.700  47.840  1.00  0.00           H
ATOM   1801  CA  ASN A 194       8.840  53.930  45.880  1.00  0.00           C
ATOM   1802  HA  ASN A 194       7.840  54.120  45.480  1.00  0.00           H
ATOM   1803  CB  ASN A 194       9.670  55.260  45.700  1.00  0.00           C
ATOM   1804  HB1 ASN A 194       9.790  55.430  44.640  1.00  0.00           H
ATOM   1805  HB2 ASN A 194      10.630  55.130  46.200  1.00  0.00           H
ATOM   1806  CG  ASN A 194       9.010  56.540  46.190  1.00  0.00           C
ATOM   1807  OD1 ASN A 194       7.860  56.760  45.940  1.00  0.00           O
ATOM   1808  ND2 ASN A 194       9.760  57.410  46.840  1.00  0.00           N
ATOM   1809 1HD2 ASN A 194      10.750  57.240  46.910  1.00  0.00           H
ATOM   1810 2HD2 ASN A 194       9.330  58.220  47.270  1.00  0.00           H
ATOM   1811  C   ASN A 194       9.370  52.780  45.070  1.00  0.00           C
ATOM   1812  O   ASN A 194       9.060  52.650  43.900  1.00  0.00           O
ATOM   1813  N   GLU A 195      10.120  51.880  45.700  1.00  0.00           N
ATOM   1814  H   GLU A 195      10.370  52.070  46.660  1.00  0.00           H
ATOM   1815  CA  GLU A 195      10.520  50.590  45.090  1.00  0.00           C
ATOM   1816  HA  GLU A 195       9.580  50.300  44.610  1.00  0.00           H
ATOM   1817  CB  GLU A 195      11.640  50.820  44.030  1.00  0.00           C
ATOM   1818  HB1 GLU A 195      12.550  51.130  44.540  1.00  0.00           H
ATOM   1819  HB2 GLU A 195      11.420  51.620  43.330  1.00  0.00           H
ATOM   1820  CG  GLU A 195      11.990  49.520  43.260  1.00  0.00           C
ATOM   1821  HG1 GLU A 195      11.070  48.960  43.090  1.00  0.00           H
ATOM   1822  HG2 GLU A 195      12.710  48.980  43.880  1.00  0.00           H
ATOM   1823  CD  GLU A 195      12.570  49.800  41.880  1.00  0.00           C
ATOM   1824  OE1 GLU A 195      13.470  50.700  41.680  1.00  0.00           O
ATOM   1825  OE2 GLU A 195      12.260  49.000  40.980  1.00  0.00           O
ATOM   1826  C   GLU A 195      10.860  49.380  46.010  1.00  0.00           C
ATOM   1827  O   GLU A 195      11.680  49.480  46.910  1.00  0.00           O
ATOM   1828  N   LEU A 196      10.110  48.280  45.830  1.00  0.00           N
ATOM   1829  H   LEU A 196       9.360  48.280  45.160  1.00  0.00           H
ATOM   1830  CA  LEU A 196      10.360  46.940  46.490  1.00  0.00           C
ATOM   1831  HA  LEU A 196      10.780  47.210  47.460  1.00  0.00           H
ATOM   1832  CB  LEU A 196       9.010  46.190  46.450  1.00  0.00           C
ATOM   1833  HB1 LEU A 196       9.290  45.210  46.820  1.00  0.00           H
ATOM   1834  HB2 LEU A 196       8.530  46.080  45.480  1.00  0.00           H
ATOM   1835  CG  LEU A 196       7.920  46.730  47.430  1.00  0.00           C
ATOM   1836  HG  LEU A 196       7.610  47.730  47.130  1.00  0.00           H
ATOM   1837  CD1 LEU A 196       6.830  45.650  47.460  1.00  0.00           C
ATOM   1838 1HD1 LEU A 196       7.280  44.680  47.630  1.00  0.00           H
ATOM   1839 2HD1 LEU A 196       6.070  45.770  48.230  1.00  0.00           H
ATOM   1840 3HD1 LEU A 196       6.310  45.570  46.500  1.00  0.00           H
ATOM   1841  CD2 LEU A 196       8.450  46.910  48.790  1.00  0.00           C
ATOM   1842 1HD2 LEU A 196       8.960  46.010  49.150  1.00  0.00           H
ATOM   1843 2HD2 LEU A 196       9.200  47.690  48.910  1.00  0.00           H
ATOM   1844 3HD2 LEU A 196       7.640  47.080  49.500  1.00  0.00           H
ATOM   1845  C   LEU A 196      11.260  46.040  45.690  1.00  0.00           C
ATOM   1846  O   LEU A 196      11.300  46.140  44.470  1.00  0.00           O
ATOM   1847  N   LYS A 197      11.930  45.110  46.430  1.00  0.00           N
ATOM   1848  H   LYS A 197      11.960  45.200  47.440  1.00  0.00           H
ATOM   1849  CA  LYS A 197      12.830  44.170  45.760  1.00  0.00           C
ATOM   1850  HA  LYS A 197      12.360  43.720  44.890  1.00  0.00           H
ATOM   1851  CB  LYS A 197      14.190  44.800  45.400  1.00  0.00           C
ATOM   1852  HB1 LYS A 197      15.000  44.490  46.060  1.00  0.00           H
ATOM   1853  HB2 LYS A 197      14.140  45.890  45.320  1.00  0.00           H
ATOM   1854  CG  LYS A 197      14.670  44.320  44.020  1.00  0.00           C
ATOM   1855  HG1 LYS A 197      14.760  43.230  44.060  1.00  0.00           H
ATOM   1856  HG2 LYS A 197      15.700  44.650  43.870  1.00  0.00           H
ATOM   1857  CD  LYS A 197      13.840  44.610  42.670  1.00  0.00           C
ATOM   1858  HD1 LYS A 197      12.880  44.100  42.640  1.00  0.00           H
ATOM   1859  HD2 LYS A 197      14.400  44.230  41.810  1.00  0.00           H
ATOM   1860  CE  LYS A 197      13.750  46.100  42.370  1.00  0.00           C
ATOM   1861  HE1 LYS A 197      14.770  46.370  42.070  1.00  0.00           H
ATOM   1862  HE2 LYS A 197      13.450  46.520  43.330  1.00  0.00           H
ATOM   1863  NZ  LYS A 197      12.760  46.400  41.290  1.00  0.00           N
ATOM   1864  HZ1 LYS A 197      11.810  46.110  41.440  1.00  0.00           H
ATOM   1865  HZ2 LYS A 197      12.770  47.400  41.210  1.00  0.00           H
ATOM   1866  HZ3 LYS A 197      13.130  45.980  40.450  1.00  0.00           H
ATOM   1867  C   LYS A 197      13.120  42.930  46.650  1.00  0.00           C
ATOM   1868  O   LYS A 197      13.770  43.090  47.690  1.00  0.00           O
ATOM   1869  N   PHE A 198      12.720  41.740  46.250  1.00  0.00           N
ATOM   1870  H   PHE A 198      12.200  41.760  45.380  1.00  0.00           H
ATOM   1871  CA  PHE A 198      13.160  40.480  46.840  1.00  0.00           C
ATOM   1872  HA  PHE A 198      13.310  40.730  47.890  1.00  0.00           H
ATOM   1873  CB  PHE A 198      12.120  39.410  46.580  1.00  0.00           C
ATOM   1874  HB1 PHE A 198      12.710  38.510  46.770  1.00  0.00           H
ATOM   1875  HB2 PHE A 198      11.740  39.350  45.560  1.00  0.00           H
ATOM   1876  CG  PHE A 198      10.830  39.470  47.390  1.00  0.00           C
ATOM   1877  CD1 PHE A 198      10.850  39.090  48.770  1.00  0.00           C
ATOM   1878  HD1 PHE A 198      11.780  38.750  49.200  1.00  0.00           H
ATOM   1879  CE1 PHE A 198       9.640  39.050  49.510  1.00  0.00           C
ATOM   1880  HE1 PHE A 198       9.710  38.610  50.500  1.00  0.00           H
ATOM   1881  CZ  PHE A 198       8.400  39.350  48.890  1.00  0.00           C
ATOM   1882  HZ  PHE A 198       7.490  39.230  49.460  1.00  0.00           H
ATOM   1883  CE2 PHE A 198       8.370  39.740  47.530  1.00  0.00           C
ATOM   1884  HE2 PHE A 198       7.460  39.880  46.970  1.00  0.00           H
ATOM   1885  CD2 PHE A 198       9.590  39.660  46.740  1.00  0.00           C
ATOM   1886  HD2 PHE A 198       9.610  39.870  45.680  1.00  0.00           H
ATOM   1887  C   PHE A 198      14.460  40.000  46.290  1.00  0.00           C
ATOM   1888  O   PHE A 198      14.770  40.150  45.080  1.00  0.00           O
ATOM   1889  N   HIS A 199      15.390  39.400  47.080  1.00  0.00           N
ATOM   1890  H   HIS A 199      15.190  39.390  48.070  1.00  0.00           H
ATOM   1891  CA  HIS A 199      16.830  39.090  46.710  1.00  0.00           C
ATOM   1892  HA  HIS A 199      17.320  40.000  46.370  1.00  0.00           H
ATOM   1893  CB  HIS A 199      17.590  38.730  48.000  1.00  0.00           C
ATOM   1894  HB1 HIS A 199      17.110  37.860  48.450  1.00  0.00           H
ATOM   1895  HB2 HIS A 199      17.460  39.530  48.730  1.00  0.00           H
ATOM   1896  CG  HIS A 199      19.100  38.570  47.820  1.00  0.00           C
ATOM   1897  ND1 HIS A 199      19.780  37.410  47.400  1.00  0.00           N
ATOM   1898  CE1 HIS A 199      21.050  37.780  47.190  1.00  0.00           C
ATOM   1899  HE1 HIS A 199      21.870  37.240  46.740  1.00  0.00           H
ATOM   1900  NE2 HIS A 199      21.260  39.030  47.660  1.00  0.00           N
ATOM   1901  HE2 HIS A 199      22.130  39.560  47.700  1.00  0.00           H
ATOM   1902  CD2 HIS A 199      20.020  39.550  48.060  1.00  0.00           C
ATOM   1903  HD2 HIS A 199      19.750  40.570  48.280  1.00  0.00           H
ATOM   1904  C   HIS A 199      16.960  37.970  45.660  1.00  0.00           C
ATOM   1905  O   HIS A 199      16.240  37.010  45.800  1.00  0.00           O
ATOM   1906  N   PRO A 200      17.920  38.010  44.730  1.00  0.00           N
ATOM   1907  CD  PRO A 200      18.670  39.290  44.420  1.00  0.00           C
ATOM   1908  HD1 PRO A 200      19.590  39.260  45.000  1.00  0.00           H
ATOM   1909  HD2 PRO A 200      18.090  40.180  44.620  1.00  0.00           H
ATOM   1910  CG  PRO A 200      19.080  39.210  42.950  1.00  0.00           C
ATOM   1911  HG1 PRO A 200      20.040  39.710  42.870  1.00  0.00           H
ATOM   1912  HG2 PRO A 200      18.250  39.580  42.360  1.00  0.00           H
ATOM   1913  CB  PRO A 200      19.100  37.680  42.670  1.00  0.00           C
ATOM   1914  HB1 PRO A 200      20.150  37.430  42.800  1.00  0.00           H
ATOM   1915  HB2 PRO A 200      18.780  37.430  41.660  1.00  0.00           H
ATOM   1916  CA  PRO A 200      18.180  37.040  43.660  1.00  0.00           C
ATOM   1917  HA  PRO A 200      17.210  37.020  43.160  1.00  0.00           H
ATOM   1918  C   PRO A 200      18.620  35.680  44.020  1.00  0.00           C
ATOM   1919  O   PRO A 200      18.830  34.830  43.130  1.00  0.00           O
ATOM   1920  N   ARG A 201      18.750  35.450  45.320  1.00  0.00           N
ATOM   1921  H   ARG A 201      18.420  36.230  45.880  1.00  0.00           H
ATOM   1922  CA  ARG A 201      19.010  34.140  45.930  1.00  0.00           C
ATOM   1923  HA  ARG A 201      18.660  33.400  45.220  1.00  0.00           H
ATOM   1924  CB  ARG A 201      20.550  33.980  46.190  1.00  0.00           C
ATOM   1925  HB1 ARG A 201      20.790  33.020  46.650  1.00  0.00           H
ATOM   1926  HB2 ARG A 201      20.900  34.760  46.860  1.00  0.00           H
ATOM   1927  CG  ARG A 201      21.440  34.040  44.910  1.00  0.00           C
ATOM   1928  HG1 ARG A 201      22.490  34.200  45.170  1.00  0.00           H
ATOM   1929  HG2 ARG A 201      21.050  34.880  44.330  1.00  0.00           H
ATOM   1930  CD  ARG A 201      21.300  32.710  44.180  1.00  0.00           C
ATOM   1931  HD1 ARG A 201      20.280  32.350  44.200  1.00  0.00           H
ATOM   1932  HD2 ARG A 201      21.710  31.910  44.790  1.00  0.00           H
ATOM   1933  NE  ARG A 201      21.990  32.610  42.880  1.00  0.00           N
ATOM   1934  HE  ARG A 201      22.750  31.950  42.800  1.00  0.00           H
ATOM   1935  CZ  ARG A 201      21.670  33.140  41.700  1.00  0.00           C
ATOM   1936  NH1 ARG A 201      20.800  34.050  41.460  1.00  0.00           N
ATOM   1937 1HH1 ARG A 201      20.240  34.400  42.220  1.00  0.00           H
ATOM   1938 2HH1 ARG A 201      20.840  34.590  40.600  1.00  0.00           H
ATOM   1939  NH2 ARG A 201      22.370  32.780  40.690  1.00  0.00           N
ATOM   1940 1HH2 ARG A 201      23.020  32.010  40.690  1.00  0.00           H
ATOM   1941 2HH2 ARG A 201      21.960  32.990  39.790  1.00  0.00           H
ATOM   1942  C   ARG A 201      18.260  33.860  47.230  1.00  0.00           C
ATOM   1943  O   ARG A 201      18.700  32.950  47.860  1.00  0.00           O
ATOM   1944  N   ASP A 202      17.300  34.660  47.660  1.00  0.00           N
ATOM   1945  H   ASP A 202      17.120  35.500  47.140  1.00  0.00           H
ATOM   1946  CA  ASP A 202      16.510  34.390  48.920  1.00  0.00           C
ATOM   1947  HA  ASP A 202      16.680  33.340  49.160  1.00  0.00           H
ATOM   1948  CB  ASP A 202      17.110  35.180  50.110  1.00  0.00           C
ATOM   1949  HB1 ASP A 202      16.880  36.230  49.950  1.00  0.00           H
ATOM   1950  HB2 ASP A 202      18.200  35.120  50.120  1.00  0.00           H
ATOM   1951  CG  ASP A 202      16.610  34.760  51.470  1.00  0.00           C
ATOM   1952  OD1 ASP A 202      15.550  34.110  51.510  1.00  0.00           O
ATOM   1953  OD2 ASP A 202      17.380  34.870  52.390  1.00  0.00           O
ATOM   1954  C   ASP A 202      15.090  34.780  48.680  1.00  0.00           C
ATOM   1955  O   ASP A 202      14.800  35.970  48.510  1.00  0.00           O
ATOM   1956  N   PRO A 203      14.120  33.860  48.730  1.00  0.00           N
ATOM   1957  CD  PRO A 203      14.220  32.390  48.780  1.00  0.00           C
ATOM   1958  HD1 PRO A 203      14.250  32.180  49.850  1.00  0.00           H
ATOM   1959  HD2 PRO A 203      15.060  32.050  48.170  1.00  0.00           H
ATOM   1960  CG  PRO A 203      12.980  31.930  48.130  1.00  0.00           C
ATOM   1961  HG1 PRO A 203      12.500  31.110  48.660  1.00  0.00           H
ATOM   1962  HG2 PRO A 203      13.230  31.660  47.100  1.00  0.00           H
ATOM   1963  CB  PRO A 203      11.970  33.070  48.150  1.00  0.00           C
ATOM   1964  HB1 PRO A 203      11.320  32.820  48.980  1.00  0.00           H
ATOM   1965  HB2 PRO A 203      11.410  33.070  47.210  1.00  0.00           H
ATOM   1966  CA  PRO A 203      12.760  34.230  48.570  1.00  0.00           C
ATOM   1967  HA  PRO A 203      12.630  34.910  47.730  1.00  0.00           H
ATOM   1968  C   PRO A 203      12.100  34.960  49.820  1.00  0.00           C
ATOM   1969  O   PRO A 203      11.010  35.490  49.650  1.00  0.00           O
ATOM   1970  N   ASN A 204      12.760  34.960  50.990  1.00  0.00           N
ATOM   1971  H   ASN A 204      13.670  34.510  50.960  1.00  0.00           H
ATOM   1972  CA  ASN A 204      12.220  35.550  52.210  1.00  0.00           C
ATOM   1973  HA  ASN A 204      11.140  35.550  52.040  1.00  0.00           H
ATOM   1974  CB  ASN A 204      12.660  34.630  53.440  1.00  0.00           C
ATOM   1975  HB1 ASN A 204      12.200  35.030  54.340  1.00  0.00           H
ATOM   1976  HB2 ASN A 204      13.730  34.790  53.630  1.00  0.00           H
ATOM   1977  CG  ASN A 204      12.290  33.130  53.300  1.00  0.00           C
ATOM   1978  OD1 ASN A 204      11.190  32.720  53.620  1.00  0.00           O
ATOM   1979  ND2 ASN A 204      13.350  32.390  53.040  1.00  0.00           N
ATOM   1980 1HD2 ASN A 204      14.240  32.850  52.870  1.00  0.00           H
ATOM   1981 2HD2 ASN A 204      13.370  31.390  53.120  1.00  0.00           H
ATOM   1982  C   ASN A 204      12.700  36.960  52.540  1.00  0.00           C
ATOM   1983  O   ASN A 204      12.110  37.650  53.280  1.00  0.00           O
ATOM   1984  N   LEU A 205      13.850  37.310  51.970  1.00  0.00           N
ATOM   1985  H   LEU A 205      14.350  36.700  51.330  1.00  0.00           H
ATOM   1986  CA  LEU A 205      14.490  38.640  52.240  1.00  0.00           C
ATOM   1987  HA  LEU A 205      14.260  38.900  53.280  1.00  0.00           H
ATOM   1988  CB  LEU A 205      16.040  38.470  52.200  1.00  0.00           C
ATOM   1989  HB1 LEU A 205      16.380  38.260  51.190  1.00  0.00           H
ATOM   1990  HB2 LEU A 205      16.370  37.620  52.800  1.00  0.00           H
ATOM   1991  CG  LEU A 205      16.730  39.700  52.660  1.00  0.00           C
ATOM   1992  HG  LEU A 205      16.470  40.580  52.080  1.00  0.00           H
ATOM   1993  CD1 LEU A 205      16.580  40.060  54.110  1.00  0.00           C
ATOM   1994 1HD1 LEU A 205      17.280  40.820  54.430  1.00  0.00           H
ATOM   1995 2HD1 LEU A 205      15.610  40.510  54.340  1.00  0.00           H
ATOM   1996 3HD1 LEU A 205      16.700  39.170  54.730  1.00  0.00           H
ATOM   1997  CD2 LEU A 205      18.220  39.360  52.440  1.00  0.00           C
ATOM   1998 1HD2 LEU A 205      18.680  38.700  53.160  1.00  0.00           H
ATOM   1999 2HD2 LEU A 205      18.330  38.900  51.460  1.00  0.00           H
ATOM   2000 3HD2 LEU A 205      18.800  40.280  52.540  1.00  0.00           H
ATOM   2001  C   LEU A 205      13.890  39.720  51.250  1.00  0.00           C
ATOM   2002  O   LEU A 205      13.970  39.590  50.010  1.00  0.00           O
ATOM   2003  N   LEU A 206      13.220  40.830  51.770  1.00  0.00           N
ATOM   2004  H   LEU A 206      13.100  40.850  52.780  1.00  0.00           H
ATOM   2005  CA  LEU A 206      12.530  41.900  51.060  1.00  0.00           C
ATOM   2006  HA  LEU A 206      12.630  41.700  50.000  1.00  0.00           H
ATOM   2007  CB  LEU A 206      11.010  41.840  51.350  1.00  0.00           C
ATOM   2008  HB1 LEU A 206      10.830  41.860  52.430  1.00  0.00           H
ATOM   2009  HB2 LEU A 206      10.710  40.860  50.990  1.00  0.00           H
ATOM   2010  CG  LEU A 206      10.210  42.920  50.710  1.00  0.00           C
ATOM   2011  HG  LEU A 206      10.540  43.860  51.150  1.00  0.00           H
ATOM   2012  CD1 LEU A 206      10.380  43.010  49.200  1.00  0.00           C
ATOM   2013 1HD1 LEU A 206      11.330  43.460  48.910  1.00  0.00           H
ATOM   2014 2HD1 LEU A 206      10.240  42.030  48.730  1.00  0.00           H
ATOM   2015 3HD1 LEU A 206       9.650  43.710  48.790  1.00  0.00           H
ATOM   2016  CD2 LEU A 206       8.760  42.680  51.100  1.00  0.00           C
ATOM   2017 1HD2 LEU A 206       8.430  41.690  50.790  1.00  0.00           H
ATOM   2018 2HD2 LEU A 206       8.570  42.690  52.180  1.00  0.00           H
ATOM   2019 3HD2 LEU A 206       8.140  43.450  50.640  1.00  0.00           H
ATOM   2020  C   LEU A 206      13.120  43.320  51.310  1.00  0.00           C
ATOM   2021  O   LEU A 206      13.020  43.910  52.400  1.00  0.00           O
ATOM   2022  N   LEU A 207      13.730  43.920  50.290  1.00  0.00           N
ATOM   2023  H   LEU A 207      13.880  43.420  49.420  1.00  0.00           H
ATOM   2024  CA  LEU A 207      14.130  45.310  50.280  1.00  0.00           C
ATOM   2025  HA  LEU A 207      14.510  45.570  51.270  1.00  0.00           H
ATOM   2026  CB  LEU A 207      15.210  45.480  49.210  1.00  0.00           C
ATOM   2027  HB1 LEU A 207      14.740  45.310  48.240  1.00  0.00           H
ATOM   2028  HB2 LEU A 207      15.950  44.710  49.390  1.00  0.00           H
ATOM   2029  CG  LEU A 207      15.830  46.900  49.150  1.00  0.00           C
ATOM   2030  HG  LEU A 207      15.060  47.670  49.210  1.00  0.00           H
ATOM   2031  CD1 LEU A 207      16.920  47.200  50.150  1.00  0.00           C
ATOM   2032 1HD1 LEU A 207      16.640  47.050  51.190  1.00  0.00           H
ATOM   2033 2HD1 LEU A 207      17.640  46.410  49.920  1.00  0.00           H
ATOM   2034 3HD1 LEU A 207      17.380  48.160  49.920  1.00  0.00           H
ATOM   2035  CD2 LEU A 207      16.380  47.010  47.730  1.00  0.00           C
ATOM   2036 1HD2 LEU A 207      15.540  47.370  47.120  1.00  0.00           H
ATOM   2037 2HD2 LEU A 207      17.130  47.790  47.580  1.00  0.00           H
ATOM   2038 3HD2 LEU A 207      16.970  46.180  47.360  1.00  0.00           H
ATOM   2039  C   LEU A 207      12.840  46.250  49.990  1.00  0.00           C
ATOM   2040  O   LEU A 207      11.950  45.960  49.170  1.00  0.00           O
ATOM   2041  N   SER A 208      12.910  47.520  50.490  1.00  0.00           N
ATOM   2042  H   SER A 208      13.690  47.750  51.090  1.00  0.00           H
ATOM   2043  CA  SER A 208      12.070  48.640  50.100  1.00  0.00           C
ATOM   2044  HA  SER A 208      11.610  48.520  49.120  1.00  0.00           H
ATOM   2045  CB  SER A 208      10.920  48.780  51.070  1.00  0.00           C
ATOM   2046  HB1 SER A 208      10.250  47.920  51.010  1.00  0.00           H
ATOM   2047  HB2 SER A 208      10.250  49.600  50.800  1.00  0.00           H
ATOM   2048  OG  SER A 208      11.370  48.930  52.430  1.00  0.00           O
ATOM   2049  HG  SER A 208      11.850  49.760  52.510  1.00  0.00           H
ATOM   2050  C   SER A 208      12.900  49.960  50.050  1.00  0.00           C
ATOM   2051  O   SER A 208      13.910  50.030  50.730  1.00  0.00           O
ATOM   2052  N   VAL A 209      12.600  50.970  49.210  1.00  0.00           N
ATOM   2053  H   VAL A 209      12.050  50.700  48.410  1.00  0.00           H
ATOM   2054  CA  VAL A 209      13.270  52.280  49.230  1.00  0.00           C
ATOM   2055  HA  VAL A 209      13.830  52.360  50.160  1.00  0.00           H
ATOM   2056  CB  VAL A 209      14.330  52.470  48.130  1.00  0.00           C
ATOM   2057  HB  VAL A 209      14.890  53.360  48.390  1.00  0.00           H
ATOM   2058  CG1 VAL A 209      15.310  51.240  47.800  1.00  0.00           C
ATOM   2059 1HG1 VAL A 209      15.860  51.520  46.910  1.00  0.00           H
ATOM   2060 2HG1 VAL A 209      15.900  50.900  48.650  1.00  0.00           H
ATOM   2061 3HG1 VAL A 209      14.710  50.350  47.570  1.00  0.00           H
ATOM   2062  CG2 VAL A 209      13.760  52.740  46.760  1.00  0.00           C
ATOM   2063 1HG2 VAL A 209      13.080  53.590  46.810  1.00  0.00           H
ATOM   2064 2HG2 VAL A 209      14.560  53.010  46.070  1.00  0.00           H
ATOM   2065 3HG2 VAL A 209      13.300  51.840  46.360  1.00  0.00           H
ATOM   2066  C   VAL A 209      12.300  53.440  49.290  1.00  0.00           C
ATOM   2067  O   VAL A 209      11.340  53.390  48.540  1.00  0.00           O
ATOM   2068  N   SER A 210      12.500  54.520  50.040  1.00  0.00           N
ATOM   2069  H   SER A 210      13.330  54.540  50.620  1.00  0.00           H
ATOM   2070  CA  SER A 210      11.470  55.420  50.450  1.00  0.00           C
ATOM   2071  HA  SER A 210      10.620  55.270  49.790  1.00  0.00           H
ATOM   2072  CB  SER A 210      11.090  54.990  51.890  1.00  0.00           C
ATOM   2073  HB1 SER A 210      10.630  54.000  51.830  1.00  0.00           H
ATOM   2074  HB2 SER A 210      10.280  55.590  52.310  1.00  0.00           H
ATOM   2075  OG  SER A 210      12.230  55.130  52.720  1.00  0.00           O
ATOM   2076  HG  SER A 210      11.890  55.610  53.480  1.00  0.00           H
ATOM   2077  C   SER A 210      11.780  56.910  50.570  1.00  0.00           C
ATOM   2078  O   SER A 210      12.860  57.470  50.360  1.00  0.00           O
ATOM   2079  N   LYS A 211      10.710  57.620  50.890  1.00  0.00           N
ATOM   2080  H   LYS A 211       9.820  57.150  50.910  1.00  0.00           H
ATOM   2081  CA  LYS A 211      10.720  59.140  51.050  1.00  0.00           C
ATOM   2082  HA  LYS A 211      11.140  59.520  50.120  1.00  0.00           H
ATOM   2083  CB  LYS A 211       9.210  59.540  51.120  1.00  0.00           C
ATOM   2084  HB1 LYS A 211       8.790  59.130  52.040  1.00  0.00           H
ATOM   2085  HB2 LYS A 211       8.590  59.330  50.250  1.00  0.00           H
ATOM   2086  CG  LYS A 211       8.870  61.030  51.210  1.00  0.00           C
ATOM   2087  HG1 LYS A 211       9.340  61.510  50.350  1.00  0.00           H
ATOM   2088  HG2 LYS A 211       9.360  61.540  52.040  1.00  0.00           H
ATOM   2089  CD  LYS A 211       7.340  61.390  51.290  1.00  0.00           C
ATOM   2090  HD1 LYS A 211       7.300  62.480  51.300  1.00  0.00           H
ATOM   2091  HD2 LYS A 211       7.020  61.010  52.260  1.00  0.00           H
ATOM   2092  CE  LYS A 211       6.450  60.880  50.100  1.00  0.00           C
ATOM   2093  HE1 LYS A 211       5.420  60.820  50.450  1.00  0.00           H
ATOM   2094  HE2 LYS A 211       6.660  59.810  49.970  1.00  0.00           H
ATOM   2095  NZ  LYS A 211       6.690  61.610  48.870  1.00  0.00           N
ATOM   2096  HZ1 LYS A 211       5.870  61.510  48.290  1.00  0.00           H
ATOM   2097  HZ2 LYS A 211       6.850  62.590  49.040  1.00  0.00           H
ATOM   2098  HZ3 LYS A 211       7.510  61.260  48.380  1.00  0.00           H
ATOM   2099  C   LYS A 211      11.610  59.680  52.200  1.00  0.00           C
ATOM   2100  O   LYS A 211      12.270  60.670  52.010  1.00  0.00           O
ATOM   2101  N   ASP A 212      11.710  59.020  53.380  1.00  0.00           N
ATOM   2102  H   ASP A 212      11.240  58.120  53.400  1.00  0.00           H
ATOM   2103  CA  ASP A 212      12.460  59.310  54.620  1.00  0.00           C
ATOM   2104  HA  ASP A 212      12.510  60.400  54.570  1.00  0.00           H
ATOM   2105  CB  ASP A 212      11.760  58.780  55.840  1.00  0.00           C
ATOM   2106  HB1 ASP A 212      10.770  59.230  55.800  1.00  0.00           H
ATOM   2107  HB2 ASP A 212      12.410  59.110  56.650  1.00  0.00           H
ATOM   2108  CG  ASP A 212      11.660  57.230  55.900  1.00  0.00           C
ATOM   2109  OD1 ASP A 212      11.500  56.550  54.840  1.00  0.00           O
ATOM   2110  OD2 ASP A 212      11.820  56.570  56.960  1.00  0.00           O
ATOM   2111  C   ASP A 212      13.900  58.840  54.410  1.00  0.00           C
ATOM   2112  O   ASP A 212      14.580  58.370  55.340  1.00  0.00           O
ATOM   2113  N   HIS A 213      14.520  59.030  53.190  1.00  0.00           N
ATOM   2114  H   HIS A 213      13.890  59.410  52.500  1.00  0.00           H
ATOM   2115  CA  HIS A 213      15.870  58.800  52.770  1.00  0.00           C
ATOM   2116  HA  HIS A 213      15.890  59.140  51.740  1.00  0.00           H
ATOM   2117  CB  HIS A 213      16.910  59.760  53.440  1.00  0.00           C
ATOM   2118  HB1 HIS A 213      17.790  59.540  52.840  1.00  0.00           H
ATOM   2119  HB2 HIS A 213      17.160  59.510  54.470  1.00  0.00           H
ATOM   2120  CG  HIS A 213      16.490  61.180  53.570  1.00  0.00           C
ATOM   2121  ND1 HIS A 213      16.820  61.980  54.710  1.00  0.00           N
ATOM   2122  CE1 HIS A 213      16.260  63.130  54.520  1.00  0.00           C
ATOM   2123  HE1 HIS A 213      16.290  63.970  55.200  1.00  0.00           H
ATOM   2124  NE2 HIS A 213      15.630  63.080  53.360  1.00  0.00           N
ATOM   2125  HE2 HIS A 213      15.000  63.820  53.070  1.00  0.00           H
ATOM   2126  CD2 HIS A 213      15.680  61.890  52.760  1.00  0.00           C
ATOM   2127  HD2 HIS A 213      15.200  61.500  51.880  1.00  0.00           H
ATOM   2128  C   HIS A 213      16.310  57.290  52.880  1.00  0.00           C
ATOM   2129  O   HIS A 213      17.350  56.950  52.320  1.00  0.00           O
ATOM   2130  N   ALA A 214      15.570  56.450  53.650  1.00  0.00           N
ATOM   2131  H   ALA A 214      14.840  56.870  54.210  1.00  0.00           H
ATOM   2132  CA  ALA A 214      15.960  55.090  53.930  1.00  0.00           C
ATOM   2133  HA  ALA A 214      17.000  55.120  54.270  1.00  0.00           H
ATOM   2134  CB  ALA A 214      15.100  54.510  55.050  1.00  0.00           C
ATOM   2135  HB1 ALA A 214      15.500  53.600  55.490  1.00  0.00           H
ATOM   2136  HB2 ALA A 214      15.010  55.180  55.910  1.00  0.00           H
ATOM   2137  HB3 ALA A 214      14.100  54.280  54.670  1.00  0.00           H
ATOM   2138  C   ALA A 214      15.900  54.090  52.740  1.00  0.00           C
ATOM   2139  O   ALA A 214      14.920  54.150  51.940  1.00  0.00           O
ATOM   2140  N   LEU A 215      16.800  53.130  52.720  1.00  0.00           N
ATOM   2141  H   LEU A 215      17.640  53.270  53.260  1.00  0.00           H
ATOM   2142  CA  LEU A 215      16.410  51.760  52.300  1.00  0.00           C
ATOM   2143  HA  LEU A 215      15.540  51.840  51.650  1.00  0.00           H
ATOM   2144  CB  LEU A 215      17.460  51.240  51.320  1.00  0.00           C
ATOM   2145  HB1 LEU A 215      17.040  50.290  50.980  1.00  0.00           H
ATOM   2146  HB2 LEU A 215      18.330  51.090  51.970  1.00  0.00           H
ATOM   2147  CG  LEU A 215      18.040  52.070  50.120  1.00  0.00           C
ATOM   2148  HG  LEU A 215      17.170  52.330  49.510  1.00  0.00           H
ATOM   2149  CD1 LEU A 215      18.730  53.410  50.410  1.00  0.00           C
ATOM   2150 1HD1 LEU A 215      17.970  54.180  50.540  1.00  0.00           H
ATOM   2151 2HD1 LEU A 215      19.350  53.470  51.300  1.00  0.00           H
ATOM   2152 3HD1 LEU A 215      19.390  53.600  49.560  1.00  0.00           H
ATOM   2153  CD2 LEU A 215      19.040  51.230  49.370  1.00  0.00           C
ATOM   2154 1HD2 LEU A 215      18.620  50.260  49.090  1.00  0.00           H
ATOM   2155 2HD2 LEU A 215      19.360  51.740  48.460  1.00  0.00           H
ATOM   2156 3HD2 LEU A 215      19.900  50.970  49.980  1.00  0.00           H
ATOM   2157  C   LEU A 215      15.990  50.950  53.550  1.00  0.00           C
ATOM   2158  O   LEU A 215      16.630  51.120  54.590  1.00  0.00           O
ATOM   2159  N   ARG A 216      15.030  50.100  53.410  1.00  0.00           N
ATOM   2160  H   ARG A 216      14.620  50.060  52.480  1.00  0.00           H
ATOM   2161  CA  ARG A 216      14.840  49.160  54.490  1.00  0.00           C
ATOM   2162  HA  ARG A 216      15.710  49.100  55.140  1.00  0.00           H
ATOM   2163  CB  ARG A 216      13.620  49.610  55.220  1.00  0.00           C
ATOM   2164  HB1 ARG A 216      13.390  48.840  55.960  1.00  0.00           H
ATOM   2165  HB2 ARG A 216      12.740  49.880  54.650  1.00  0.00           H
ATOM   2166  CG  ARG A 216      13.960  50.760  56.170  1.00  0.00           C
ATOM   2167  HG1 ARG A 216      14.060  51.640  55.530  1.00  0.00           H
ATOM   2168  HG2 ARG A 216      14.930  50.630  56.650  1.00  0.00           H
ATOM   2169  CD  ARG A 216      12.720  51.050  57.200  1.00  0.00           C
ATOM   2170  HD1 ARG A 216      12.640  50.250  57.940  1.00  0.00           H
ATOM   2171  HD2 ARG A 216      11.880  51.220  56.530  1.00  0.00           H
ATOM   2172  NE  ARG A 216      12.910  52.180  58.010  1.00  0.00           N
ATOM   2173  HE  ARG A 216      13.020  52.080  59.010  1.00  0.00           H
ATOM   2174  CZ  ARG A 216      12.660  53.440  57.670  1.00  0.00           C
ATOM   2175  NH1 ARG A 216      12.130  53.790  56.570  1.00  0.00           N
ATOM   2176 1HH1 ARG A 216      11.680  53.210  55.880  1.00  0.00           H
ATOM   2177 2HH1 ARG A 216      11.910  54.770  56.500  1.00  0.00           H
ATOM   2178  NH2 ARG A 216      12.950  54.360  58.510  1.00  0.00           N
ATOM   2179 1HH2 ARG A 216      13.680  54.230  59.200  1.00  0.00           H
ATOM   2180 2HH2 ARG A 216      12.660  55.310  58.300  1.00  0.00           H
ATOM   2181  C   ARG A 216      14.680  47.720  54.100  1.00  0.00           C
ATOM   2182  O   ARG A 216      14.370  47.490  52.980  1.00  0.00           O
ATOM   2183  N   LEU A 217      14.980  46.740  54.880  1.00  0.00           N
ATOM   2184  H   LEU A 217      15.240  46.970  55.830  1.00  0.00           H
ATOM   2185  CA  LEU A 217      15.180  45.350  54.590  1.00  0.00           C
ATOM   2186  HA  LEU A 217      14.690  45.080  53.650  1.00  0.00           H
ATOM   2187  CB  LEU A 217      16.660  45.030  54.480  1.00  0.00           C
ATOM   2188  HB1 LEU A 217      17.150  45.100  55.450  1.00  0.00           H
ATOM   2189  HB2 LEU A 217      17.190  45.710  53.810  1.00  0.00           H
ATOM   2190  CG  LEU A 217      16.990  43.710  53.970  1.00  0.00           C
ATOM   2191  HG  LEU A 217      16.400  42.870  54.330  1.00  0.00           H
ATOM   2192  CD1 LEU A 217      16.930  43.560  52.470  1.00  0.00           C
ATOM   2193 1HD1 LEU A 217      17.640  44.280  52.060  1.00  0.00           H
ATOM   2194 2HD1 LEU A 217      17.340  42.590  52.190  1.00  0.00           H
ATOM   2195 3HD1 LEU A 217      16.010  43.760  51.920  1.00  0.00           H
ATOM   2196  CD2 LEU A 217      18.490  43.420  54.280  1.00  0.00           C
ATOM   2197 1HD2 LEU A 217      18.870  42.600  53.680  1.00  0.00           H
ATOM   2198 2HD2 LEU A 217      19.040  44.360  54.240  1.00  0.00           H
ATOM   2199 3HD2 LEU A 217      18.630  43.080  55.310  1.00  0.00           H
ATOM   2200  C   LEU A 217      14.540  44.480  55.670  1.00  0.00           C
ATOM   2201  O   LEU A 217      14.970  44.410  56.830  1.00  0.00           O
ATOM   2202  N   TRP A 218      13.690  43.580  55.190  1.00  0.00           N
ATOM   2203  H   TRP A 218      13.430  43.760  54.230  1.00  0.00           H
ATOM   2204  CA  TRP A 218      12.780  42.870  56.040  1.00  0.00           C
ATOM   2205  HA  TRP A 218      12.990  43.040  57.100  1.00  0.00           H
ATOM   2206  CB  TRP A 218      11.320  43.390  55.810  1.00  0.00           C
ATOM   2207  HB1 TRP A 218      10.660  43.020  56.600  1.00  0.00           H
ATOM   2208  HB2 TRP A 218      10.860  43.030  54.890  1.00  0.00           H
ATOM   2209  CG  TRP A 218      11.120  44.900  55.840  1.00  0.00           C
ATOM   2210  CD1 TRP A 218      11.330  45.690  54.790  1.00  0.00           C
ATOM   2211  HD1 TRP A 218      11.730  45.400  53.830  1.00  0.00           H
ATOM   2212  NE1 TRP A 218      11.050  47.010  55.030  1.00  0.00           N
ATOM   2213  HE1 TRP A 218      11.050  47.670  54.260  1.00  0.00           H
ATOM   2214  CE2 TRP A 218      10.550  47.160  56.300  1.00  0.00           C
ATOM   2215  CZ2 TRP A 218       9.950  48.200  57.030  1.00  0.00           C
ATOM   2216  HZ2 TRP A 218       9.800  49.160  56.550  1.00  0.00           H
ATOM   2217  CH2 TRP A 218       9.460  48.040  58.300  1.00  0.00           C
ATOM   2218  HH2 TRP A 218       9.000  48.870  58.830  1.00  0.00           H
ATOM   2219  CZ3 TRP A 218       9.650  46.830  58.880  1.00  0.00           C
ATOM   2220  HZ3 TRP A 218       9.160  46.710  59.830  1.00  0.00           H
ATOM   2221  CE3 TRP A 218      10.220  45.690  58.170  1.00  0.00           C
ATOM   2222  HE3 TRP A 218      10.290  44.760  58.720  1.00  0.00           H
ATOM   2223  CD2 TRP A 218      10.650  45.820  56.880  1.00  0.00           C
ATOM   2224  C   TRP A 218      12.900  41.390  55.780  1.00  0.00           C
ATOM   2225  O   TRP A 218      13.360  40.990  54.720  1.00  0.00           O
ATOM   2226  N   ASN A 219      12.460  40.590  56.740  1.00  0.00           N
ATOM   2227  H   ASN A 219      12.080  41.010  57.580  1.00  0.00           H
ATOM   2228  CA  ASN A 219      12.460  39.140  56.600  1.00  0.00           C
ATOM   2229  HA  ASN A 219      12.470  38.930  55.530  1.00  0.00           H
ATOM   2230  CB  ASN A 219      13.730  38.580  57.290  1.00  0.00           C
ATOM   2231  HB1 ASN A 219      13.800  38.890  58.340  1.00  0.00           H
ATOM   2232  HB2 ASN A 219      14.660  39.000  56.890  1.00  0.00           H
ATOM   2233  CG  ASN A 219      13.810  37.050  57.300  1.00  0.00           C
ATOM   2234  OD1 ASN A 219      12.930  36.230  57.000  1.00  0.00           O
ATOM   2235  ND2 ASN A 219      14.940  36.520  57.660  1.00  0.00           N
ATOM   2236 1HD2 ASN A 219      15.640  37.140  58.050  1.00  0.00           H
ATOM   2237 2HD2 ASN A 219      15.070  35.560  57.380  1.00  0.00           H
ATOM   2238  C   ASN A 219      11.090  38.530  57.000  1.00  0.00           C
ATOM   2239  O   ASN A 219      10.790  38.510  58.210  1.00  0.00           O
ATOM   2240  N   ILE A 220      10.300  38.100  56.070  1.00  0.00           N
ATOM   2241  H   ILE A 220      10.740  37.950  55.180  1.00  0.00           H
ATOM   2242  CA  ILE A 220       8.940  37.570  56.250  1.00  0.00           C
ATOM   2243  HA  ILE A 220       8.530  38.240  57.000  1.00  0.00           H
ATOM   2244  CB  ILE A 220       8.050  37.680  54.990  1.00  0.00           C
ATOM   2245  HB  ILE A 220       7.040  37.560  55.380  1.00  0.00           H
ATOM   2246  CG2 ILE A 220       8.280  39.080  54.360  1.00  0.00           C
ATOM   2247 1HG2 ILE A 220       7.300  39.360  53.980  1.00  0.00           H
ATOM   2248 2HG2 ILE A 220       8.720  39.770  55.080  1.00  0.00           H
ATOM   2249 3HG2 ILE A 220       9.090  38.960  53.640  1.00  0.00           H
ATOM   2250  CG1 ILE A 220       8.430  36.650  53.900  1.00  0.00           C
ATOM   2251 1HG1 ILE A 220       8.360  35.650  54.320  1.00  0.00           H
ATOM   2252 2HG1 ILE A 220       9.500  36.720  53.690  1.00  0.00           H
ATOM   2253  CD  ILE A 220       7.590  36.720  52.630  1.00  0.00           C
ATOM   2254  HD1 ILE A 220       8.010  37.450  51.930  1.00  0.00           H
ATOM   2255  HD2 ILE A 220       7.620  35.750  52.150  1.00  0.00           H
ATOM   2256  HD3 ILE A 220       6.570  36.940  52.930  1.00  0.00           H
ATOM   2257  C   ILE A 220       8.820  36.140  56.840  1.00  0.00           C
ATOM   2258  O   ILE A 220       7.710  35.860  57.270  1.00  0.00           O
ATOM   2259  N   GLN A 221       9.880  35.340  57.070  1.00  0.00           N
ATOM   2260  H   GLN A 221      10.720  35.650  56.610  1.00  0.00           H
ATOM   2261  CA  GLN A 221       9.910  34.080  57.860  1.00  0.00           C
ATOM   2262  HA  GLN A 221       9.040  33.470  57.640  1.00  0.00           H
ATOM   2263  CB  GLN A 221      11.140  33.320  57.370  1.00  0.00           C
ATOM   2264  HB1 GLN A 221      12.000  33.830  57.800  1.00  0.00           H
ATOM   2265  HB2 GLN A 221      11.170  33.360  56.280  1.00  0.00           H
ATOM   2266  CG  GLN A 221      11.100  31.850  57.880  1.00  0.00           C
ATOM   2267  HG1 GLN A 221      10.830  31.880  58.940  1.00  0.00           H
ATOM   2268  HG2 GLN A 221      12.140  31.560  57.750  1.00  0.00           H
ATOM   2269  CD  GLN A 221      10.200  30.870  57.140  1.00  0.00           C
ATOM   2270  OE1 GLN A 221       9.270  31.320  56.440  1.00  0.00           O
ATOM   2271  NE2 GLN A 221      10.320  29.610  57.360  1.00  0.00           N
ATOM   2272 1HE2 GLN A 221      11.090  29.170  57.840  1.00  0.00           H
ATOM   2273 2HE2 GLN A 221       9.720  29.040  56.790  1.00  0.00           H
ATOM   2274  C   GLN A 221       9.870  34.480  59.400  1.00  0.00           C
ATOM   2275  O   GLN A 221       9.540  33.600  60.190  1.00  0.00           O
ATOM   2276  N   THR A 222      10.310  35.640  59.820  1.00  0.00           N
ATOM   2277  H   THR A 222      10.670  36.260  59.100  1.00  0.00           H
ATOM   2278  CA  THR A 222      10.630  36.050  61.210  1.00  0.00           C
ATOM   2279  HA  THR A 222      10.130  35.310  61.840  1.00  0.00           H
ATOM   2280  CB  THR A 222      12.090  35.950  61.470  1.00  0.00           C
ATOM   2281  HB  THR A 222      12.270  36.270  62.500  1.00  0.00           H
ATOM   2282  CG2 THR A 222      12.710  34.540  61.430  1.00  0.00           C
ATOM   2283 1HG2 THR A 222      12.070  33.740  61.790  1.00  0.00           H
ATOM   2284 2HG2 THR A 222      12.950  34.300  60.390  1.00  0.00           H
ATOM   2285 3HG2 THR A 222      13.710  34.660  61.850  1.00  0.00           H
ATOM   2286  OG1 THR A 222      12.730  36.840  60.660  1.00  0.00           O
ATOM   2287  HG1 THR A 222      13.660  36.750  60.850  1.00  0.00           H
ATOM   2288  C   THR A 222      10.030  37.380  61.600  1.00  0.00           C
ATOM   2289  O   THR A 222      10.130  37.760  62.770  1.00  0.00           O
ATOM   2290  N   ASP A 223       9.290  38.010  60.670  1.00  0.00           N
ATOM   2291  H   ASP A 223       9.220  37.500  59.800  1.00  0.00           H
ATOM   2292  CA  ASP A 223       8.580  39.290  60.570  1.00  0.00           C
ATOM   2293  HA  ASP A 223       8.280  39.220  59.530  1.00  0.00           H
ATOM   2294  CB  ASP A 223       7.310  39.220  61.430  1.00  0.00           C
ATOM   2295  HB1 ASP A 223       6.930  40.210  61.690  1.00  0.00           H
ATOM   2296  HB2 ASP A 223       7.550  38.940  62.460  1.00  0.00           H
ATOM   2297  CG  ASP A 223       6.200  38.360  60.780  1.00  0.00           C
ATOM   2298  OD1 ASP A 223       6.230  38.230  59.540  1.00  0.00           O
ATOM   2299  OD2 ASP A 223       5.400  37.800  61.540  1.00  0.00           O
ATOM   2300  C   ASP A 223       9.460  40.560  60.810  1.00  0.00           C
ATOM   2301  O   ASP A 223       9.000  41.700  61.010  1.00  0.00           O
ATOM   2302  N   THR A 224      10.760  40.330  60.960  1.00  0.00           N
ATOM   2303  H   THR A 224      11.060  39.380  60.780  1.00  0.00           H
ATOM   2304  CA  THR A 224      11.610  41.330  61.560  1.00  0.00           C
ATOM   2305  HA  THR A 224      11.130  41.930  62.330  1.00  0.00           H
ATOM   2306  CB  THR A 224      12.810  40.640  62.250  1.00  0.00           C
ATOM   2307  HB  THR A 224      12.400  39.710  62.650  1.00  0.00           H
ATOM   2308  CG2 THR A 224      14.060  40.240  61.440  1.00  0.00           C
ATOM   2309 1HG2 THR A 224      14.670  39.730  62.190  1.00  0.00           H
ATOM   2310 2HG2 THR A 224      13.880  39.420  60.740  1.00  0.00           H
ATOM   2311 3HG2 THR A 224      14.540  41.080  60.930  1.00  0.00           H
ATOM   2312  OG1 THR A 224      13.280  41.480  63.320  1.00  0.00           O
ATOM   2313  HG1 THR A 224      13.290  40.950  64.120  1.00  0.00           H
ATOM   2314  C   THR A 224      12.120  42.370  60.530  1.00  0.00           C
ATOM   2315  O   THR A 224      12.400  41.990  59.390  1.00  0.00           O
ATOM   2316  N   LEU A 225      12.240  43.670  60.900  1.00  0.00           N
ATOM   2317  H   LEU A 225      11.870  43.920  61.800  1.00  0.00           H
ATOM   2318  CA  LEU A 225      13.200  44.610  60.230  1.00  0.00           C
ATOM   2319  HA  LEU A 225      13.080  44.630  59.150  1.00  0.00           H
ATOM   2320  CB  LEU A 225      12.940  46.100  60.620  1.00  0.00           C
ATOM   2321  HB1 LEU A 225      13.180  46.140  61.680  1.00  0.00           H
ATOM   2322  HB2 LEU A 225      11.870  46.310  60.550  1.00  0.00           H
ATOM   2323  CG  LEU A 225      13.750  47.180  59.750  1.00  0.00           C
ATOM   2324  HG  LEU A 225      14.800  46.890  59.830  1.00  0.00           H
ATOM   2325  CD1 LEU A 225      13.510  47.220  58.240  1.00  0.00           C
ATOM   2326 1HD1 LEU A 225      13.740  46.240  57.820  1.00  0.00           H
ATOM   2327 2HD1 LEU A 225      12.490  47.560  58.050  1.00  0.00           H
ATOM   2328 3HD1 LEU A 225      14.200  47.900  57.740  1.00  0.00           H
ATOM   2329  CD2 LEU A 225      13.550  48.550  60.330  1.00  0.00           C
ATOM   2330 1HD2 LEU A 225      12.540  48.970  60.310  1.00  0.00           H
ATOM   2331 2HD2 LEU A 225      13.970  48.570  61.330  1.00  0.00           H
ATOM   2332 3HD2 LEU A 225      14.140  49.280  59.770  1.00  0.00           H
ATOM   2333  C   LEU A 225      14.660  44.210  60.550  1.00  0.00           C
ATOM   2334  O   LEU A 225      15.230  44.470  61.640  1.00  0.00           O
ATOM   2335  N   VAL A 226      15.320  43.660  59.530  1.00  0.00           N
ATOM   2336  H   VAL A 226      14.770  43.490  58.700  1.00  0.00           H
ATOM   2337  CA  VAL A 226      16.710  43.190  59.440  1.00  0.00           C
ATOM   2338  HA  VAL A 226      16.920  42.500  60.250  1.00  0.00           H
ATOM   2339  CB  VAL A 226      17.020  42.340  58.190  1.00  0.00           C
ATOM   2340  HB  VAL A 226      17.170  43.000  57.330  1.00  0.00           H
ATOM   2341  CG1 VAL A 226      18.350  41.640  58.380  1.00  0.00           C
ATOM   2342 1HG1 VAL A 226      18.440  41.330  59.430  1.00  0.00           H
ATOM   2343 2HG1 VAL A 226      18.400  40.750  57.750  1.00  0.00           H
ATOM   2344 3HG1 VAL A 226      19.250  42.150  58.030  1.00  0.00           H
ATOM   2345  CG2 VAL A 226      16.000  41.250  57.750  1.00  0.00           C
ATOM   2346 1HG2 VAL A 226      15.220  41.660  57.110  1.00  0.00           H
ATOM   2347 2HG2 VAL A 226      16.490  40.440  57.220  1.00  0.00           H
ATOM   2348 3HG2 VAL A 226      15.420  40.880  58.600  1.00  0.00           H
ATOM   2349  C   VAL A 226      17.600  44.410  59.460  1.00  0.00           C
ATOM   2350  O   VAL A 226      18.480  44.440  60.320  1.00  0.00           O
ATOM   2351  N   ALA A 227      17.440  45.350  58.480  1.00  0.00           N
ATOM   2352  H   ALA A 227      16.710  45.230  57.790  1.00  0.00           H
ATOM   2353  CA  ALA A 227      18.490  46.350  58.210  1.00  0.00           C
ATOM   2354  HA  ALA A 227      19.030  46.620  59.120  1.00  0.00           H
ATOM   2355  CB  ALA A 227      19.600  45.600  57.410  1.00  0.00           C
ATOM   2356  HB1 ALA A 227      19.140  45.290  56.470  1.00  0.00           H
ATOM   2357  HB2 ALA A 227      20.270  46.440  57.210  1.00  0.00           H
ATOM   2358  HB3 ALA A 227      20.130  44.790  57.900  1.00  0.00           H
ATOM   2359  C   ALA A 227      17.820  47.680  57.680  1.00  0.00           C
ATOM   2360  O   ALA A 227      16.690  47.630  57.080  1.00  0.00           O
ATOM   2361  N   ILE A 228      18.580  48.760  57.870  1.00  0.00           N
ATOM   2362  H   ILE A 228      19.320  48.650  58.540  1.00  0.00           H
ATOM   2363  CA  ILE A 228      18.370  50.070  57.320  1.00  0.00           C
ATOM   2364  HA  ILE A 228      17.580  50.040  56.560  1.00  0.00           H
ATOM   2365  CB  ILE A 228      17.860  51.130  58.420  1.00  0.00           C
ATOM   2366  HB  ILE A 228      18.550  51.080  59.260  1.00  0.00           H
ATOM   2367  CG2 ILE A 228      17.850  52.640  57.930  1.00  0.00           C
ATOM   2368 1HG2 ILE A 228      17.500  53.300  58.720  1.00  0.00           H
ATOM   2369 2HG2 ILE A 228      18.840  53.000  57.670  1.00  0.00           H
ATOM   2370 3HG2 ILE A 228      17.240  52.820  57.040  1.00  0.00           H
ATOM   2371  CG1 ILE A 228      16.550  50.880  59.180  1.00  0.00           C
ATOM   2372 1HG1 ILE A 228      16.030  50.020  58.760  1.00  0.00           H
ATOM   2373 2HG1 ILE A 228      15.850  51.720  59.140  1.00  0.00           H
ATOM   2374  CD  ILE A 228      16.720  50.520  60.700  1.00  0.00           C
ATOM   2375  HD1 ILE A 228      15.810  50.150  61.180  1.00  0.00           H
ATOM   2376  HD2 ILE A 228      17.370  49.640  60.750  1.00  0.00           H
ATOM   2377  HD3 ILE A 228      17.050  51.340  61.340  1.00  0.00           H
ATOM   2378  C   ILE A 228      19.630  50.550  56.620  1.00  0.00           C
ATOM   2379  O   ILE A 228      20.710  50.400  57.200  1.00  0.00           O
ATOM   2380  N   PHE A 229      19.510  51.110  55.420  1.00  0.00           N
ATOM   2381  H   PHE A 229      18.620  51.380  55.010  1.00  0.00           H
ATOM   2382  CA  PHE A 229      20.700  51.710  54.810  1.00  0.00           C
ATOM   2383  HA  PHE A 229      21.590  51.450  55.380  1.00  0.00           H
ATOM   2384  CB  PHE A 229      20.880  51.120  53.450  1.00  0.00           C
ATOM   2385  HB1 PHE A 229      21.800  51.560  53.050  1.00  0.00           H
ATOM   2386  HB2 PHE A 229      20.090  51.450  52.790  1.00  0.00           H
ATOM   2387  CG  PHE A 229      20.940  49.630  53.350  1.00  0.00           C
ATOM   2388  CD1 PHE A 229      22.120  48.920  53.430  1.00  0.00           C
ATOM   2389  HD1 PHE A 229      23.060  49.450  53.450  1.00  0.00           H
ATOM   2390  CE1 PHE A 229      22.160  47.530  53.300  1.00  0.00           C
ATOM   2391  HE1 PHE A 229      23.040  46.920  53.180  1.00  0.00           H
ATOM   2392  CZ  PHE A 229      20.950  46.850  53.180  1.00  0.00           C
ATOM   2393  HZ  PHE A 229      20.930  45.780  53.040  1.00  0.00           H
ATOM   2394  CE2 PHE A 229      19.730  47.520  53.160  1.00  0.00           C
ATOM   2395  HE2 PHE A 229      18.830  46.930  53.090  1.00  0.00           H
ATOM   2396  CD2 PHE A 229      19.700  48.870  53.320  1.00  0.00           C
ATOM   2397  HD2 PHE A 229      18.770  49.420  53.340  1.00  0.00           H
ATOM   2398  C   PHE A 229      20.450  53.240  54.730  1.00  0.00           C
ATOM   2399  O   PHE A 229      19.600  53.610  53.920  1.00  0.00           O
ATOM   2400  N   GLY A 230      20.940  54.080  55.650  1.00  0.00           N
ATOM   2401  H   GLY A 230      21.550  53.720  56.380  1.00  0.00           H
ATOM   2402  CA  GLY A 230      20.500  55.430  55.840  1.00  0.00           C
ATOM   2403  HA1 GLY A 230      19.430  55.500  56.050  1.00  0.00           H
ATOM   2404  HA2 GLY A 230      20.750  55.920  54.900  1.00  0.00           H
ATOM   2405  C   GLY A 230      21.290  56.090  56.890  1.00  0.00           C
ATOM   2406  O   GLY A 230      21.560  55.490  57.910  1.00  0.00           O
ATOM   2407  N   GLY A 231      21.900  57.300  56.570  1.00  0.00           N
ATOM   2408  H   GLY A 231      21.680  57.770  55.710  1.00  0.00           H
ATOM   2409  CA  GLY A 231      22.940  57.890  57.390  1.00  0.00           C
ATOM   2410  HA1 GLY A 231      23.530  57.080  57.820  1.00  0.00           H
ATOM   2411  HA2 GLY A 231      22.420  58.490  58.140  1.00  0.00           H
ATOM   2412  C   GLY A 231      23.830  58.910  56.710  1.00  0.00           C
ATOM   2413  O   GLY A 231      23.530  59.510  55.680  1.00  0.00           O
ATOM   2414  N   VAL A 232      24.990  59.000  57.270  1.00  0.00           N
ATOM   2415  H   VAL A 232      25.180  58.480  58.110  1.00  0.00           H
ATOM   2416  CA  VAL A 232      25.880  60.130  57.120  1.00  0.00           C
ATOM   2417  HA  VAL A 232      25.300  61.050  57.200  1.00  0.00           H
ATOM   2418  CB  VAL A 232      26.870  60.280  58.330  1.00  0.00           C
ATOM   2419  HB  VAL A 232      26.240  60.210  59.220  1.00  0.00           H
ATOM   2420  CG1 VAL A 232      28.060  59.330  58.310  1.00  0.00           C
ATOM   2421 1HG1 VAL A 232      27.650  58.320  58.270  1.00  0.00           H
ATOM   2422 2HG1 VAL A 232      28.660  59.480  57.420  1.00  0.00           H
ATOM   2423 3HG1 VAL A 232      28.620  59.420  59.250  1.00  0.00           H
ATOM   2424  CG2 VAL A 232      27.410  61.680  58.470  1.00  0.00           C
ATOM   2425 1HG2 VAL A 232      26.510  62.250  58.710  1.00  0.00           H
ATOM   2426 2HG2 VAL A 232      28.190  61.580  59.220  1.00  0.00           H
ATOM   2427 3HG2 VAL A 232      27.930  62.050  57.590  1.00  0.00           H
ATOM   2428  C   VAL A 232      26.620  60.220  55.800  1.00  0.00           C
ATOM   2429  O   VAL A 232      27.300  61.190  55.460  1.00  0.00           O
ATOM   2430  N   GLU A 233      26.420  59.290  54.930  1.00  0.00           N
ATOM   2431  H   GLU A 233      25.820  58.520  55.210  1.00  0.00           H
ATOM   2432  CA  GLU A 233      26.680  59.290  53.530  1.00  0.00           C
ATOM   2433  HA  GLU A 233      26.560  60.340  53.270  1.00  0.00           H
ATOM   2434  CB  GLU A 233      28.090  58.940  53.160  1.00  0.00           C
ATOM   2435  HB1 GLU A 233      28.220  57.880  53.350  1.00  0.00           H
ATOM   2436  HB2 GLU A 233      28.710  59.440  53.900  1.00  0.00           H
ATOM   2437  CG  GLU A 233      28.620  59.220  51.790  1.00  0.00           C
ATOM   2438  HG1 GLU A 233      28.320  58.550  50.970  1.00  0.00           H
ATOM   2439  HG2 GLU A 233      29.700  59.130  51.790  1.00  0.00           H
ATOM   2440  CD  GLU A 233      28.280  60.620  51.230  1.00  0.00           C
ATOM   2441  OE1 GLU A 233      27.400  60.740  50.380  1.00  0.00           O
ATOM   2442  OE2 GLU A 233      28.760  61.650  51.820  1.00  0.00           O
ATOM   2443  C   GLU A 233      25.660  58.470  52.690  1.00  0.00           C
ATOM   2444  O   GLU A 233      25.890  58.160  51.510  1.00  0.00           O
ATOM   2445  N   GLY A 234      24.490  58.080  53.240  1.00  0.00           N
ATOM   2446  H   GLY A 234      24.410  58.330  54.210  1.00  0.00           H
ATOM   2447  CA  GLY A 234      23.260  57.660  52.520  1.00  0.00           C
ATOM   2448  HA1 GLY A 234      22.470  57.330  53.190  1.00  0.00           H
ATOM   2449  HA2 GLY A 234      23.530  56.800  51.910  1.00  0.00           H
ATOM   2450  C   GLY A 234      22.710  58.780  51.700  1.00  0.00           C
ATOM   2451  O   GLY A 234      23.320  59.810  51.430  1.00  0.00           O
ATOM   2452  N   HIS A 235      21.440  58.610  51.280  1.00  0.00           N
ATOM   2453  H   HIS A 235      20.920  57.810  51.580  1.00  0.00           H
ATOM   2454  CA  HIS A 235      20.700  59.710  50.590  1.00  0.00           C
ATOM   2455  HA  HIS A 235      21.430  60.090  49.880  1.00  0.00           H
ATOM   2456  CB  HIS A 235      19.490  59.140  49.820  1.00  0.00           C
ATOM   2457  HB1 HIS A 235      18.950  59.920  49.290  1.00  0.00           H
ATOM   2458  HB2 HIS A 235      18.830  58.590  50.500  1.00  0.00           H
ATOM   2459  CG  HIS A 235      19.860  58.100  48.750  1.00  0.00           C
ATOM   2460  ND1 HIS A 235      20.360  58.590  47.570  1.00  0.00           N
ATOM   2461  CE1 HIS A 235      20.600  57.520  46.780  1.00  0.00           C
ATOM   2462  HE1 HIS A 235      20.970  57.510  45.760  1.00  0.00           H
ATOM   2463  NE2 HIS A 235      20.300  56.370  47.460  1.00  0.00           N
ATOM   2464  HE2 HIS A 235      20.430  55.440  47.100  1.00  0.00           H
ATOM   2465  CD2 HIS A 235      19.720  56.730  48.690  1.00  0.00           C
ATOM   2466  HD2 HIS A 235      19.410  56.150  49.540  1.00  0.00           H
ATOM   2467  C   HIS A 235      20.430  60.880  51.430  1.00  0.00           C
ATOM   2468  O   HIS A 235      20.400  60.720  52.650  1.00  0.00           O
ATOM   2469  N   ARG A 236      20.180  62.050  50.790  1.00  0.00           N
ATOM   2470  H   ARG A 236      20.520  62.060  49.840  1.00  0.00           H
ATOM   2471  CA  ARG A 236      19.770  63.370  51.320  1.00  0.00           C
ATOM   2472  HA  ARG A 236      19.870  63.350  52.400  1.00  0.00           H
ATOM   2473  CB  ARG A 236      20.820  64.400  50.750  1.00  0.00           C
ATOM   2474  HB1 ARG A 236      20.550  65.450  50.870  1.00  0.00           H
ATOM   2475  HB2 ARG A 236      20.850  64.300  49.660  1.00  0.00           H
ATOM   2476  CG  ARG A 236      22.250  64.140  51.320  1.00  0.00           C
ATOM   2477  HG1 ARG A 236      22.520  63.080  51.340  1.00  0.00           H
ATOM   2478  HG2 ARG A 236      22.220  64.370  52.380  1.00  0.00           H
ATOM   2479  CD  ARG A 236      23.500  64.770  50.690  1.00  0.00           C
ATOM   2480  HD1 ARG A 236      23.370  65.850  50.680  1.00  0.00           H
ATOM   2481  HD2 ARG A 236      23.710  64.430  49.670  1.00  0.00           H
ATOM   2482  NE  ARG A 236      24.600  64.450  51.630  1.00  0.00           N
ATOM   2483  HE  ARG A 236      24.890  65.070  52.370  1.00  0.00           H
ATOM   2484  CZ  ARG A 236      25.550  63.560  51.440  1.00  0.00           C
ATOM   2485  NH1 ARG A 236      25.470  62.620  50.560  1.00  0.00           N
ATOM   2486 1HH1 ARG A 236      24.640  62.560  49.990  1.00  0.00           H
ATOM   2487 2HH1 ARG A 236      26.230  61.960  50.480  1.00  0.00           H
ATOM   2488  NH2 ARG A 236      26.650  63.710  52.140  1.00  0.00           N
ATOM   2489 1HH2 ARG A 236      26.820  64.500  52.750  1.00  0.00           H
ATOM   2490 2HH2 ARG A 236      27.270  62.920  52.110  1.00  0.00           H
ATOM   2491  C   ARG A 236      18.320  63.710  50.980  1.00  0.00           C
ATOM   2492  O   ARG A 236      17.840  64.720  51.550  1.00  0.00           O
ATOM   2493  N   ASP A 237      17.690  63.050  50.050  1.00  0.00           N
ATOM   2494  H   ASP A 237      18.090  62.200  49.680  1.00  0.00           H
ATOM   2495  CA  ASP A 237      16.390  63.380  49.510  1.00  0.00           C
ATOM   2496  HA  ASP A 237      15.760  63.790  50.300  1.00  0.00           H
ATOM   2497  CB  ASP A 237      16.520  64.400  48.340  1.00  0.00           C
ATOM   2498  HB1 ASP A 237      16.710  63.870  47.400  1.00  0.00           H
ATOM   2499  HB2 ASP A 237      17.390  65.030  48.480  1.00  0.00           H
ATOM   2500  CG  ASP A 237      15.290  65.350  48.260  1.00  0.00           C
ATOM   2501  OD1 ASP A 237      14.240  65.150  48.920  1.00  0.00           O
ATOM   2502  OD2 ASP A 237      15.360  66.360  47.500  1.00  0.00           O
ATOM   2503  C   ASP A 237      15.630  62.050  49.160  1.00  0.00           C
ATOM   2504  O   ASP A 237      16.250  60.970  49.310  1.00  0.00           O
ATOM   2505  N   GLU A 238      14.320  62.080  48.900  1.00  0.00           N
ATOM   2506  H   GLU A 238      13.910  62.990  48.790  1.00  0.00           H
ATOM   2507  CA  GLU A 238      13.500  60.890  48.590  1.00  0.00           C
ATOM   2508  HA  GLU A 238      13.450  60.360  49.540  1.00  0.00           H
ATOM   2509  CB  GLU A 238      12.110  61.380  48.030  1.00  0.00           C
ATOM   2510  HB1 GLU A 238      12.120  62.210  47.330  1.00  0.00           H
ATOM   2511  HB2 GLU A 238      11.610  61.710  48.940  1.00  0.00           H
ATOM   2512  CG  GLU A 238      11.290  60.180  47.440  1.00  0.00           C
ATOM   2513  HG1 GLU A 238      11.470  59.350  48.130  1.00  0.00           H
ATOM   2514  HG2 GLU A 238      11.700  59.800  46.500  1.00  0.00           H
ATOM   2515  CD  GLU A 238       9.850  60.700  47.330  1.00  0.00           C
ATOM   2516  OE1 GLU A 238       9.520  61.660  46.600  1.00  0.00           O
ATOM   2517  OE2 GLU A 238       8.920  60.090  47.920  1.00  0.00           O
ATOM   2518  C   GLU A 238      14.300  60.000  47.620  1.00  0.00           C
ATOM   2519  O   GLU A 238      14.650  60.420  46.490  1.00  0.00           O
ATOM   2520  N   VAL A 239      14.390  58.690  48.000  1.00  0.00           N
ATOM   2521  H   VAL A 239      14.180  58.530  48.980  1.00  0.00           H
ATOM   2522  CA  VAL A 239      14.890  57.620  47.160  1.00  0.00           C
ATOM   2523  HA  VAL A 239      15.690  58.020  46.540  1.00  0.00           H
ATOM   2524  CB  VAL A 239      15.510  56.430  47.910  1.00  0.00           C
ATOM   2525  HB  VAL A 239      14.640  55.940  48.350  1.00  0.00           H
ATOM   2526  CG1 VAL A 239      16.420  55.570  46.990  1.00  0.00           C
ATOM   2527 1HG1 VAL A 239      15.840  55.200  46.140  1.00  0.00           H
ATOM   2528 2HG1 VAL A 239      17.190  56.190  46.520  1.00  0.00           H
ATOM   2529 3HG1 VAL A 239      17.020  54.860  47.550  1.00  0.00           H
ATOM   2530  CG2 VAL A 239      16.420  57.030  49.000  1.00  0.00           C
ATOM   2531 1HG2 VAL A 239      15.830  57.570  49.740  1.00  0.00           H
ATOM   2532 2HG2 VAL A 239      17.000  56.200  49.420  1.00  0.00           H
ATOM   2533 3HG2 VAL A 239      17.060  57.780  48.540  1.00  0.00           H
ATOM   2534  C   VAL A 239      13.680  57.120  46.350  1.00  0.00           C
ATOM   2535  O   VAL A 239      12.590  56.940  46.840  1.00  0.00           O
ATOM   2536  N   LEU A 240      13.910  57.160  45.040  1.00  0.00           N
ATOM   2537  H   LEU A 240      14.870  57.350  44.810  1.00  0.00           H
ATOM   2538  CA  LEU A 240      12.960  56.670  44.060  1.00  0.00           C
ATOM   2539  HA  LEU A 240      12.000  56.550  44.570  1.00  0.00           H
ATOM   2540  CB  LEU A 240      12.890  57.680  42.960  1.00  0.00           C
ATOM   2541  HB1 LEU A 240      12.290  57.170  42.200  1.00  0.00           H
ATOM   2542  HB2 LEU A 240      13.880  57.780  42.520  1.00  0.00           H
ATOM   2543  CG  LEU A 240      12.310  59.090  43.200  1.00  0.00           C
ATOM   2544  HG  LEU A 240      13.040  59.690  43.750  1.00  0.00           H
ATOM   2545  CD1 LEU A 240      12.060  59.860  41.920  1.00  0.00           C
ATOM   2546 1HD1 LEU A 240      11.720  60.870  42.130  1.00  0.00           H
ATOM   2547 2HD1 LEU A 240      12.950  59.870  41.300  1.00  0.00           H
ATOM   2548 3HD1 LEU A 240      11.280  59.420  41.300  1.00  0.00           H
ATOM   2549  CD2 LEU A 240      10.870  58.960  43.790  1.00  0.00           C
ATOM   2550 1HD2 LEU A 240      10.310  58.260  43.170  1.00  0.00           H
ATOM   2551 2HD2 LEU A 240      10.800  58.460  44.760  1.00  0.00           H
ATOM   2552 3HD2 LEU A 240      10.430  59.950  43.860  1.00  0.00           H
ATOM   2553  C   LEU A 240      13.170  55.240  43.480  1.00  0.00           C
ATOM   2554  O   LEU A 240      12.130  54.630  43.140  1.00  0.00           O
ATOM   2555  N   SER A 241      14.430  54.680  43.460  1.00  0.00           N
ATOM   2556  H   SER A 241      15.200  55.230  43.830  1.00  0.00           H
ATOM   2557  CA  SER A 241      14.780  53.460  42.710  1.00  0.00           C
ATOM   2558  HA  SER A 241      13.990  52.790  43.050  1.00  0.00           H
ATOM   2559  CB  SER A 241      14.670  53.710  41.180  1.00  0.00           C
ATOM   2560  HB1 SER A 241      15.320  54.520  40.850  1.00  0.00           H
ATOM   2561  HB2 SER A 241      13.610  53.860  40.940  1.00  0.00           H
ATOM   2562  OG  SER A 241      14.980  52.540  40.550  1.00  0.00           O
ATOM   2563  HG  SER A 241      14.380  51.890  40.930  1.00  0.00           H
ATOM   2564  C   SER A 241      16.040  52.620  43.250  1.00  0.00           C
ATOM   2565  O   SER A 241      16.990  53.170  43.860  1.00  0.00           O
ATOM   2566  N   ALA A 242      15.900  51.300  43.050  1.00  0.00           N
ATOM   2567  H   ALA A 242      15.050  50.940  42.640  1.00  0.00           H
ATOM   2568  CA  ALA A 242      16.980  50.370  43.310  1.00  0.00           C
ATOM   2569  HA  ALA A 242      17.890  50.870  42.980  1.00  0.00           H
ATOM   2570  CB  ALA A 242      17.000  50.140  44.870  1.00  0.00           C
ATOM   2571  HB1 ALA A 242      17.240  51.080  45.360  1.00  0.00           H
ATOM   2572  HB2 ALA A 242      16.020  49.720  45.130  1.00  0.00           H
ATOM   2573  HB3 ALA A 242      17.640  49.280  45.020  1.00  0.00           H
ATOM   2574  C   ALA A 242      16.950  49.030  42.670  1.00  0.00           C
ATOM   2575  O   ALA A 242      15.850  48.510  42.560  1.00  0.00           O
ATOM   2576  N   ASP A 243      18.080  48.440  42.360  1.00  0.00           N
ATOM   2577  H   ASP A 243      18.930  48.920  42.640  1.00  0.00           H
ATOM   2578  CA  ASP A 243      18.150  47.050  41.880  1.00  0.00           C
ATOM   2579  HA  ASP A 243      17.360  46.580  42.460  1.00  0.00           H
ATOM   2580  CB  ASP A 243      17.770  46.910  40.460  1.00  0.00           C
ATOM   2581  HB1 ASP A 243      18.700  47.020  39.910  1.00  0.00           H
ATOM   2582  HB2 ASP A 243      17.110  47.730  40.180  1.00  0.00           H
ATOM   2583  CG  ASP A 243      16.970  45.630  40.170  1.00  0.00           C
ATOM   2584  OD1 ASP A 243      16.670  45.420  38.960  1.00  0.00           O
ATOM   2585  OD2 ASP A 243      16.700  44.820  41.050  1.00  0.00           O
ATOM   2586  C   ASP A 243      19.430  46.300  42.230  1.00  0.00           C
ATOM   2587  O   ASP A 243      20.480  46.920  42.470  1.00  0.00           O
ATOM   2588  N   TYR A 244      19.410  44.940  42.250  1.00  0.00           N
ATOM   2589  H   TYR A 244      18.570  44.520  41.900  1.00  0.00           H
ATOM   2590  CA  TYR A 244      20.560  44.150  42.390  1.00  0.00           C
ATOM   2591  HA  TYR A 244      21.310  44.670  42.980  1.00  0.00           H
ATOM   2592  CB  TYR A 244      20.050  42.920  43.130  1.00  0.00           C
ATOM   2593  HB1 TYR A 244      20.950  42.310  43.200  1.00  0.00           H
ATOM   2594  HB2 TYR A 244      19.470  42.260  42.490  1.00  0.00           H
ATOM   2595  CG  TYR A 244      19.430  42.940  44.510  1.00  0.00           C
ATOM   2596  CD1 TYR A 244      20.200  42.670  45.600  1.00  0.00           C
ATOM   2597  HD1 TYR A 244      21.270  42.730  45.550  1.00  0.00           H
ATOM   2598  CE1 TYR A 244      19.580  42.710  46.840  1.00  0.00           C
ATOM   2599  HE1 TYR A 244      20.120  42.540  47.760  1.00  0.00           H
ATOM   2600  CZ  TYR A 244      18.160  42.780  46.920  1.00  0.00           C
ATOM   2601  OH  TYR A 244      17.650  42.380  48.100  1.00  0.00           O
ATOM   2602  HH  TYR A 244      16.690  42.390  48.100  1.00  0.00           H
ATOM   2603  CE2 TYR A 244      17.340  42.930  45.770  1.00  0.00           C
ATOM   2604  HE2 TYR A 244      16.260  42.930  45.840  1.00  0.00           H
ATOM   2605  CD2 TYR A 244      18.050  43.110  44.590  1.00  0.00           C
ATOM   2606  HD2 TYR A 244      17.540  43.400  43.680  1.00  0.00           H
ATOM   2607  C   TYR A 244      21.150  43.620  41.030  1.00  0.00           C
ATOM   2608  O   TYR A 244      20.400  43.610  40.010  1.00  0.00           O
ATOM   2609  N   ASP A 245      22.380  43.050  41.000  1.00  0.00           N
ATOM   2610  H   ASP A 245      22.890  42.990  41.870  1.00  0.00           H
ATOM   2611  CA  ASP A 245      22.860  42.280  39.900  1.00  0.00           C
ATOM   2612  HA  ASP A 245      22.550  42.770  38.980  1.00  0.00           H
ATOM   2613  CB  ASP A 245      24.420  42.230  39.930  1.00  0.00           C
ATOM   2614  HB1 ASP A 245      24.690  43.270  39.800  1.00  0.00           H
ATOM   2615  HB2 ASP A 245      24.880  41.620  39.150  1.00  0.00           H
ATOM   2616  CG  ASP A 245      25.190  41.900  41.250  1.00  0.00           C
ATOM   2617  OD1 ASP A 245      24.590  41.830  42.320  1.00  0.00           O
ATOM   2618  OD2 ASP A 245      26.400  41.630  41.130  1.00  0.00           O
ATOM   2619  C   ASP A 245      22.240  40.840  39.820  1.00  0.00           C
ATOM   2620  O   ASP A 245      21.420  40.530  40.700  1.00  0.00           O
ATOM   2621  N   LEU A 246      22.750  40.000  38.920  1.00  0.00           N
ATOM   2622  H   LEU A 246      23.550  40.230  38.350  1.00  0.00           H
ATOM   2623  CA  LEU A 246      22.040  38.700  38.690  1.00  0.00           C
ATOM   2624  HA  LEU A 246      20.960  38.870  38.740  1.00  0.00           H
ATOM   2625  CB  LEU A 246      22.370  38.060  37.390  1.00  0.00           C
ATOM   2626  HB1 LEU A 246      21.790  37.150  37.230  1.00  0.00           H
ATOM   2627  HB2 LEU A 246      23.400  37.720  37.410  1.00  0.00           H
ATOM   2628  CG  LEU A 246      22.080  38.860  36.060  1.00  0.00           C
ATOM   2629  HG  LEU A 246      22.500  39.860  36.120  1.00  0.00           H
ATOM   2630  CD1 LEU A 246      22.430  37.990  34.810  1.00  0.00           C
ATOM   2631 1HD1 LEU A 246      21.760  37.130  34.840  1.00  0.00           H
ATOM   2632 2HD1 LEU A 246      22.320  38.430  33.820  1.00  0.00           H
ATOM   2633 3HD1 LEU A 246      23.420  37.540  34.770  1.00  0.00           H
ATOM   2634  CD2 LEU A 246      20.630  39.180  35.950  1.00  0.00           C
ATOM   2635 1HD2 LEU A 246      20.360  39.760  36.840  1.00  0.00           H
ATOM   2636 2HD2 LEU A 246      20.400  39.740  35.050  1.00  0.00           H
ATOM   2637 3HD2 LEU A 246      20.100  38.230  35.920  1.00  0.00           H
ATOM   2638  C   LEU A 246      22.420  37.620  39.740  1.00  0.00           C
ATOM   2639  O   LEU A 246      21.540  36.850  40.070  1.00  0.00           O
ATOM   2640  N   LEU A 247      23.530  37.720  40.480  1.00  0.00           N
ATOM   2641  H   LEU A 247      24.190  38.380  40.100  1.00  0.00           H
ATOM   2642  CA  LEU A 247      23.780  37.010  41.740  1.00  0.00           C
ATOM   2643  HA  LEU A 247      23.280  36.040  41.660  1.00  0.00           H
ATOM   2644  CB  LEU A 247      25.270  36.770  41.910  1.00  0.00           C
ATOM   2645  HB1 LEU A 247      25.430  36.310  42.880  1.00  0.00           H
ATOM   2646  HB2 LEU A 247      25.810  37.720  41.910  1.00  0.00           H
ATOM   2647  CG  LEU A 247      25.950  35.980  40.800  1.00  0.00           C
ATOM   2648  HG  LEU A 247      25.580  36.310  39.830  1.00  0.00           H
ATOM   2649  CD1 LEU A 247      27.440  36.260  40.890  1.00  0.00           C
ATOM   2650 1HD1 LEU A 247      28.030  35.600  40.260  1.00  0.00           H
ATOM   2651 2HD1 LEU A 247      27.610  37.270  40.530  1.00  0.00           H
ATOM   2652 3HD1 LEU A 247      27.730  36.210  41.940  1.00  0.00           H
ATOM   2653  CD2 LEU A 247      25.670  34.470  40.890  1.00  0.00           C
ATOM   2654 1HD2 LEU A 247      24.630  34.170  40.910  1.00  0.00           H
ATOM   2655 2HD2 LEU A 247      26.000  34.120  39.910  1.00  0.00           H
ATOM   2656 3HD2 LEU A 247      26.320  34.100  41.680  1.00  0.00           H
ATOM   2657  C   LEU A 247      23.270  37.760  43.060  1.00  0.00           C
ATOM   2658  O   LEU A 247      23.420  37.150  44.100  1.00  0.00           O
ATOM   2659  N   GLY A 248      22.700  38.950  43.000  1.00  0.00           N
ATOM   2660  H   GLY A 248      22.510  39.390  42.110  1.00  0.00           H
ATOM   2661  CA  GLY A 248      22.400  39.650  44.230  1.00  0.00           C
ATOM   2662  HA1 GLY A 248      21.670  39.070  44.800  1.00  0.00           H
ATOM   2663  HA2 GLY A 248      21.910  40.590  43.960  1.00  0.00           H
ATOM   2664  C   GLY A 248      23.570  40.050  45.130  1.00  0.00           C
ATOM   2665  O   GLY A 248      23.330  40.250  46.350  1.00  0.00           O
ATOM   2666  N   GLU A 249      24.830  40.180  44.610  1.00  0.00           N
ATOM   2667  H   GLU A 249      24.890  40.250  43.610  1.00  0.00           H
ATOM   2668  CA  GLU A 249      25.980  40.600  45.460  1.00  0.00           C
ATOM   2669  HA  GLU A 249      26.130  39.890  46.270  1.00  0.00           H
ATOM   2670  CB  GLU A 249      27.220  40.450  44.540  1.00  0.00           C
ATOM   2671  HB1 GLU A 249      27.140  41.140  43.690  1.00  0.00           H
ATOM   2672  HB2 GLU A 249      27.240  39.440  44.120  1.00  0.00           H
ATOM   2673  CG  GLU A 249      28.540  40.710  45.350  1.00  0.00           C
ATOM   2674  HG1 GLU A 249      29.120  39.810  45.170  1.00  0.00           H
ATOM   2675  HG2 GLU A 249      28.360  40.800  46.420  1.00  0.00           H
ATOM   2676  CD  GLU A 249      29.380  41.940  44.920  1.00  0.00           C
ATOM   2677  OE1 GLU A 249      29.740  42.830  45.750  1.00  0.00           O
ATOM   2678  OE2 GLU A 249      29.810  41.960  43.750  1.00  0.00           O
ATOM   2679  C   GLU A 249      25.910  41.920  46.040  1.00  0.00           C
ATOM   2680  O   GLU A 249      26.400  42.200  47.150  1.00  0.00           O
ATOM   2681  N   LYS A 250      25.230  42.780  45.280  1.00  0.00           N
ATOM   2682  H   LYS A 250      24.820  42.460  44.410  1.00  0.00           H
ATOM   2683  CA  LYS A 250      25.220  44.260  45.540  1.00  0.00           C
ATOM   2684  HA  LYS A 250      25.230  44.400  46.620  1.00  0.00           H
ATOM   2685  CB  LYS A 250      26.550  44.940  45.040  1.00  0.00           C
ATOM   2686  HB1 LYS A 250      27.390  44.530  45.600  1.00  0.00           H
ATOM   2687  HB2 LYS A 250      26.410  46.010  45.230  1.00  0.00           H
ATOM   2688  CG  LYS A 250      26.810  44.780  43.470  1.00  0.00           C
ATOM   2689  HG1 LYS A 250      26.160  45.270  42.750  1.00  0.00           H
ATOM   2690  HG2 LYS A 250      26.790  43.700  43.300  1.00  0.00           H
ATOM   2691  CD  LYS A 250      28.230  45.170  43.110  1.00  0.00           C
ATOM   2692  HD1 LYS A 250      28.920  44.710  43.820  1.00  0.00           H
ATOM   2693  HD2 LYS A 250      28.390  46.240  43.040  1.00  0.00           H
ATOM   2694  CE  LYS A 250      28.640  44.700  41.680  1.00  0.00           C
ATOM   2695  HE1 LYS A 250      29.670  45.010  41.490  1.00  0.00           H
ATOM   2696  HE2 LYS A 250      27.990  45.270  41.020  1.00  0.00           H
ATOM   2697  NZ  LYS A 250      28.570  43.290  41.510  1.00  0.00           N
ATOM   2698  HZ1 LYS A 250      27.620  42.940  41.580  1.00  0.00           H
ATOM   2699  HZ2 LYS A 250      28.850  43.120  40.560  1.00  0.00           H
ATOM   2700  HZ3 LYS A 250      29.130  42.810  42.200  1.00  0.00           H
ATOM   2701  C   LYS A 250      23.980  44.980  44.900  1.00  0.00           C
ATOM   2702  O   LYS A 250      23.610  44.590  43.800  1.00  0.00           O
ATOM   2703  N   ILE A 251      23.500  46.000  45.600  1.00  0.00           N
ATOM   2704  H   ILE A 251      23.950  46.280  46.460  1.00  0.00           H
ATOM   2705  CA  ILE A 251      22.380  46.860  45.120  1.00  0.00           C
ATOM   2706  HA  ILE A 251      21.990  46.330  44.250  1.00  0.00           H
ATOM   2707  CB  ILE A 251      21.350  47.050  46.270  1.00  0.00           C
ATOM   2708  HB  ILE A 251      21.930  47.650  46.970  1.00  0.00           H
ATOM   2709  CG2 ILE A 251      20.080  47.820  45.830  1.00  0.00           C
ATOM   2710 1HG2 ILE A 251      19.480  48.060  46.710  1.00  0.00           H
ATOM   2711 2HG2 ILE A 251      20.380  48.770  45.380  1.00  0.00           H
ATOM   2712 3HG2 ILE A 251      19.450  47.260  45.140  1.00  0.00           H
ATOM   2713  CG1 ILE A 251      20.850  45.740  46.980  1.00  0.00           C
ATOM   2714 1HG1 ILE A 251      21.730  45.120  47.130  1.00  0.00           H
ATOM   2715 2HG1 ILE A 251      20.100  45.350  46.300  1.00  0.00           H
ATOM   2716  CD  ILE A 251      20.240  45.880  48.370  1.00  0.00           C
ATOM   2717  HD1 ILE A 251      20.980  46.320  49.030  1.00  0.00           H
ATOM   2718  HD2 ILE A 251      19.330  46.490  48.330  1.00  0.00           H
ATOM   2719  HD3 ILE A 251      20.000  44.880  48.710  1.00  0.00           H
ATOM   2720  C   ILE A 251      23.020  48.210  44.680  1.00  0.00           C
ATOM   2721  O   ILE A 251      23.850  48.670  45.430  1.00  0.00           O
ATOM   2722  N   MET A 252      22.490  48.860  43.650  1.00  0.00           N
ATOM   2723  H   MET A 252      21.830  48.340  43.090  1.00  0.00           H
ATOM   2724  CA  MET A 252      22.730  50.230  43.300  1.00  0.00           C
ATOM   2725  HA  MET A 252      23.440  50.610  44.040  1.00  0.00           H
ATOM   2726  CB  MET A 252      23.430  50.280  41.880  1.00  0.00           C
ATOM   2727  HB1 MET A 252      22.670  50.060  41.130  1.00  0.00           H
ATOM   2728  HB2 MET A 252      24.260  49.580  41.810  1.00  0.00           H
ATOM   2729  CG  MET A 252      23.890  51.720  41.570  1.00  0.00           C
ATOM   2730  HG1 MET A 252      23.050  52.400  41.440  1.00  0.00           H
ATOM   2731  HG2 MET A 252      24.220  51.680  40.530  1.00  0.00           H
ATOM   2732  SD  MET A 252      25.320  52.330  42.490  1.00  0.00           S
ATOM   2733  CE  MET A 252      26.580  51.580  41.270  1.00  0.00           C
ATOM   2734  HE1 MET A 252      26.290  51.990  40.300  1.00  0.00           H
ATOM   2735  HE2 MET A 252      27.560  51.980  41.510  1.00  0.00           H
ATOM   2736  HE3 MET A 252      26.370  50.510  41.290  1.00  0.00           H
ATOM   2737  C   MET A 252      21.430  50.980  43.450  1.00  0.00           C
ATOM   2738  O   MET A 252      20.300  50.420  43.200  1.00  0.00           O
ATOM   2739  N   SER A 253      21.400  52.220  43.950  1.00  0.00           N
ATOM   2740  H   SER A 253      22.250  52.770  43.960  1.00  0.00           H
ATOM   2741  CA  SER A 253      20.190  52.980  44.370  1.00  0.00           C
ATOM   2742  HA  SER A 253      19.300  52.610  43.840  1.00  0.00           H
ATOM   2743  CB  SER A 253      19.900  52.720  45.820  1.00  0.00           C
ATOM   2744  HB1 SER A 253      19.860  51.650  46.010  1.00  0.00           H
ATOM   2745  HB2 SER A 253      18.960  53.170  46.140  1.00  0.00           H
ATOM   2746  OG  SER A 253      20.920  53.320  46.650  1.00  0.00           O
ATOM   2747  HG  SER A 253      21.780  53.150  46.280  1.00  0.00           H
ATOM   2748  C   SER A 253      20.270  54.530  44.120  1.00  0.00           C
ATOM   2749  O   SER A 253      21.380  55.100  44.240  1.00  0.00           O
ATOM   2750  N   CYS A 254      19.110  55.230  44.030  1.00  0.00           N
ATOM   2751  H   CYS A 254      18.280  54.710  44.310  1.00  0.00           H
ATOM   2752  CA  CYS A 254      18.990  56.610  43.600  1.00  0.00           C
ATOM   2753  HA  CYS A 254      19.770  57.260  44.010  1.00  0.00           H
ATOM   2754  CB  CYS A 254      19.180  56.640  42.100  1.00  0.00           C
ATOM   2755  HB1 CYS A 254      20.200  56.320  41.860  1.00  0.00           H
ATOM   2756  HB2 CYS A 254      19.340  57.620  41.670  1.00  0.00           H
ATOM   2757  SG  CYS A 254      17.860  55.870  41.170  1.00  0.00           S
ATOM   2758  HG  CYS A 254      16.810  56.570  41.590  1.00  0.00           H
ATOM   2759  C   CYS A 254      17.670  57.290  43.870  1.00  0.00           C
ATOM   2760  O   CYS A 254      16.640  56.600  44.070  1.00  0.00           O
ATOM   2761  N   GLY A 255      17.660  58.540  43.670  1.00  0.00           N
ATOM   2762  H   GLY A 255      18.570  58.930  43.480  1.00  0.00           H
ATOM   2763  CA  GLY A 255      16.560  59.430  44.050  1.00  0.00           C
ATOM   2764  HA1 GLY A 255      16.410  59.470  45.130  1.00  0.00           H
ATOM   2765  HA2 GLY A 255      15.660  58.980  43.630  1.00  0.00           H
ATOM   2766  C   GLY A 255      16.660  60.910  43.500  1.00  0.00           C
ATOM   2767  O   GLY A 255      17.030  61.250  42.380  1.00  0.00           O
ATOM   2768  N   MET A 256      16.080  61.730  44.370  1.00  0.00           N
ATOM   2769  H   MET A 256      15.870  61.250  45.240  1.00  0.00           H
ATOM   2770  CA  MET A 256      15.890  63.190  44.300  1.00  0.00           C
ATOM   2771  HA  MET A 256      15.660  63.450  43.260  1.00  0.00           H
ATOM   2772  CB  MET A 256      14.700  63.620  45.240  1.00  0.00           C
ATOM   2773  HB1 MET A 256      14.610  64.690  45.380  1.00  0.00           H
ATOM   2774  HB2 MET A 256      14.860  63.150  46.210  1.00  0.00           H
ATOM   2775  CG  MET A 256      13.440  63.080  44.650  1.00  0.00           C
ATOM   2776  HG1 MET A 256      12.600  63.410  45.270  1.00  0.00           H
ATOM   2777  HG2 MET A 256      13.530  62.000  44.600  1.00  0.00           H
ATOM   2778  SD  MET A 256      13.110  63.790  43.010  1.00  0.00           S
ATOM   2779  CE  MET A 256      12.610  65.500  43.620  1.00  0.00           C
ATOM   2780  HE1 MET A 256      12.090  65.480  44.580  1.00  0.00           H
ATOM   2781  HE2 MET A 256      13.370  66.270  43.770  1.00  0.00           H
ATOM   2782  HE3 MET A 256      11.880  66.020  42.990  1.00  0.00           H
ATOM   2783  C   MET A 256      17.160  64.050  44.530  1.00  0.00           C
ATOM   2784  O   MET A 256      17.120  65.230  44.210  1.00  0.00           O
ATOM   2785  N   ASP A 257      18.180  63.470  45.150  1.00  0.00           N
ATOM   2786  H   ASP A 257      18.080  62.550  45.550  1.00  0.00           H
ATOM   2787  CA  ASP A 257      19.510  64.110  45.290  1.00  0.00           C
ATOM   2788  HA  ASP A 257      19.420  65.190  45.200  1.00  0.00           H
ATOM   2789  CB  ASP A 257      20.120  63.960  46.710  1.00  0.00           C
ATOM   2790  HB1 ASP A 257      19.430  64.410  47.430  1.00  0.00           H
ATOM   2791  HB2 ASP A 257      20.980  64.620  46.630  1.00  0.00           H
ATOM   2792  CG  ASP A 257      20.480  62.550  47.070  1.00  0.00           C
ATOM   2793  OD1 ASP A 257      21.510  62.020  46.580  1.00  0.00           O
ATOM   2794  OD2 ASP A 257      19.830  62.010  47.970  1.00  0.00           O
ATOM   2795  C   ASP A 257      20.430  63.810  44.060  1.00  0.00           C
ATOM   2796  O   ASP A 257      21.530  64.370  43.900  1.00  0.00           O
ATOM   2797  N   HIS A 258      19.900  63.050  43.080  1.00  0.00           N
ATOM   2798  H   HIS A 258      19.000  62.650  43.290  1.00  0.00           H
ATOM   2799  CA  HIS A 258      20.720  62.690  41.890  1.00  0.00           C
ATOM   2800  HA  HIS A 258      20.130  61.900  41.430  1.00  0.00           H
ATOM   2801  CB  HIS A 258      20.650  63.740  40.770  1.00  0.00           C
ATOM   2802  HB1 HIS A 258      19.630  63.730  40.390  1.00  0.00           H
ATOM   2803  HB2 HIS A 258      21.340  63.490  39.970  1.00  0.00           H
ATOM   2804  CG  HIS A 258      21.050  65.200  41.100  1.00  0.00           C
ATOM   2805  ND1 HIS A 258      20.200  66.270  41.040  1.00  0.00           N
ATOM   2806  CE1 HIS A 258      20.970  67.390  40.910  1.00  0.00           C
ATOM   2807  HE1 HIS A 258      20.640  68.390  40.650  1.00  0.00           H
ATOM   2808  NE2 HIS A 258      22.250  67.030  40.950  1.00  0.00           N
ATOM   2809  HE2 HIS A 258      23.050  67.590  40.710  1.00  0.00           H
ATOM   2810  CD2 HIS A 258      22.310  65.680  41.110  1.00  0.00           C
ATOM   2811  HD2 HIS A 258      23.210  65.100  40.990  1.00  0.00           H
ATOM   2812  C   HIS A 258      22.080  61.930  42.140  1.00  0.00           C
ATOM   2813  O   HIS A 258      22.850  61.800  41.230  1.00  0.00           O
ATOM   2814  N   SER A 259      22.340  61.410  43.320  1.00  0.00           N
ATOM   2815  H   SER A 259      21.680  61.580  44.070  1.00  0.00           H
ATOM   2816  CA  SER A 259      23.400  60.380  43.530  1.00  0.00           C
ATOM   2817  HA  SER A 259      24.300  60.690  43.010  1.00  0.00           H
ATOM   2818  CB  SER A 259      23.670  60.260  45.020  1.00  0.00           C
ATOM   2819  HB1 SER A 259      23.990  61.200  45.470  1.00  0.00           H
ATOM   2820  HB2 SER A 259      24.450  59.510  45.170  1.00  0.00           H
ATOM   2821  OG  SER A 259      22.640  59.630  45.780  1.00  0.00           O
ATOM   2822  HG  SER A 259      22.100  60.350  46.130  1.00  0.00           H
ATOM   2823  C   SER A 259      23.050  58.990  43.010  1.00  0.00           C
ATOM   2824  O   SER A 259      21.840  58.670  42.970  1.00  0.00           O
ATOM   2825  N   LEU A 260      24.100  58.180  42.840  1.00  0.00           N
ATOM   2826  H   LEU A 260      25.030  58.580  42.830  1.00  0.00           H
ATOM   2827  CA  LEU A 260      24.070  56.730  42.580  1.00  0.00           C
ATOM   2828  HA  LEU A 260      23.060  56.360  42.740  1.00  0.00           H
ATOM   2829  CB  LEU A 260      24.440  56.470  41.140  1.00  0.00           C
ATOM   2830  HB1 LEU A 260      24.860  55.470  41.020  1.00  0.00           H
ATOM   2831  HB2 LEU A 260      25.280  57.100  40.850  1.00  0.00           H
ATOM   2832  CG  LEU A 260      23.360  56.690  40.120  1.00  0.00           C
ATOM   2833  HG  LEU A 260      22.570  57.320  40.530  1.00  0.00           H
ATOM   2834  CD1 LEU A 260      23.710  57.610  39.030  1.00  0.00           C
ATOM   2835 1HD1 LEU A 260      22.910  57.730  38.300  1.00  0.00           H
ATOM   2836 2HD1 LEU A 260      24.150  58.560  39.340  1.00  0.00           H
ATOM   2837 3HD1 LEU A 260      24.470  57.080  38.440  1.00  0.00           H
ATOM   2838  CD2 LEU A 260      22.580  55.450  39.670  1.00  0.00           C
ATOM   2839 1HD2 LEU A 260      21.950  55.150  40.510  1.00  0.00           H
ATOM   2840 2HD2 LEU A 260      21.820  55.690  38.930  1.00  0.00           H
ATOM   2841 3HD2 LEU A 260      23.270  54.670  39.350  1.00  0.00           H
ATOM   2842  C   LEU A 260      24.980  56.020  43.640  1.00  0.00           C
ATOM   2843  O   LEU A 260      26.150  56.280  43.820  1.00  0.00           O
ATOM   2844  N   LYS A 261      24.300  55.210  44.480  1.00  0.00           N
ATOM   2845  H   LYS A 261      23.300  55.180  44.360  1.00  0.00           H
ATOM   2846  CA  LYS A 261      24.860  54.750  45.740  1.00  0.00           C
ATOM   2847  HA  LYS A 261      25.890  55.080  45.770  1.00  0.00           H
ATOM   2848  CB  LYS A 261      24.180  55.370  46.950  1.00  0.00           C
ATOM   2849  HB1 LYS A 261      24.420  54.780  47.840  1.00  0.00           H
ATOM   2850  HB2 LYS A 261      23.110  55.350  46.780  1.00  0.00           H
ATOM   2851  CG  LYS A 261      24.650  56.800  47.120  1.00  0.00           C
ATOM   2852  HG1 LYS A 261      24.230  57.400  46.310  1.00  0.00           H
ATOM   2853  HG2 LYS A 261      25.740  56.880  47.100  1.00  0.00           H
ATOM   2854  CD  LYS A 261      24.030  57.470  48.460  1.00  0.00           C
ATOM   2855  HD1 LYS A 261      24.350  56.920  49.340  1.00  0.00           H
ATOM   2856  HD2 LYS A 261      22.940  57.390  48.470  1.00  0.00           H
ATOM   2857  CE  LYS A 261      24.480  58.930  48.400  1.00  0.00           C
ATOM   2858  HE1 LYS A 261      23.790  59.520  48.990  1.00  0.00           H
ATOM   2859  HE2 LYS A 261      24.280  59.230  47.370  1.00  0.00           H
ATOM   2860  NZ  LYS A 261      25.840  59.200  48.920  1.00  0.00           N
ATOM   2861  HZ1 LYS A 261      26.050  60.190  48.910  1.00  0.00           H
ATOM   2862  HZ2 LYS A 261      25.910  58.950  49.890  1.00  0.00           H
ATOM   2863  HZ3 LYS A 261      26.580  58.820  48.360  1.00  0.00           H
ATOM   2864  C   LYS A 261      24.700  53.220  45.870  1.00  0.00           C
ATOM   2865  O   LYS A 261      23.600  52.700  45.660  1.00  0.00           O
ATOM   2866  N   LEU A 262      25.820  52.520  46.260  1.00  0.00           N
ATOM   2867  H   LEU A 262      26.630  53.050  46.530  1.00  0.00           H
ATOM   2868  CA  LEU A 262      25.860  51.070  46.160  1.00  0.00           C
ATOM   2869  HA  LEU A 262      24.950  50.820  45.610  1.00  0.00           H
ATOM   2870  CB  LEU A 262      27.230  50.820  45.400  1.00  0.00           C
ATOM   2871  HB1 LEU A 262      28.000  51.080  46.130  1.00  0.00           H
ATOM   2872  HB2 LEU A 262      27.250  51.450  44.510  1.00  0.00           H
ATOM   2873  CG  LEU A 262      27.380  49.370  44.970  1.00  0.00           C
ATOM   2874  HG  LEU A 262      26.940  48.680  45.690  1.00  0.00           H
ATOM   2875  CD1 LEU A 262      26.700  48.880  43.660  1.00  0.00           C
ATOM   2876 1HD1 LEU A 262      25.710  49.330  43.600  1.00  0.00           H
ATOM   2877 2HD1 LEU A 262      27.270  49.280  42.830  1.00  0.00           H
ATOM   2878 3HD1 LEU A 262      26.740  47.790  43.640  1.00  0.00           H
ATOM   2879  CD2 LEU A 262      28.900  49.090  44.930  1.00  0.00           C
ATOM   2880 1HD2 LEU A 262      29.360  49.820  44.260  1.00  0.00           H
ATOM   2881 2HD2 LEU A 262      29.330  49.190  45.920  1.00  0.00           H
ATOM   2882 3HD2 LEU A 262      29.080  48.090  44.520  1.00  0.00           H
ATOM   2883  C   LEU A 262      25.850  50.330  47.510  1.00  0.00           C
ATOM   2884  O   LEU A 262      26.500  50.750  48.520  1.00  0.00           O
ATOM   2885  N   TRP A 263      25.170  49.190  47.630  1.00  0.00           N
ATOM   2886  H   TRP A 263      24.610  48.850  46.860  1.00  0.00           H
ATOM   2887  CA  TRP A 263      24.990  48.470  48.880  1.00  0.00           C
ATOM   2888  HA  TRP A 263      25.600  48.880  49.680  1.00  0.00           H
ATOM   2889  CB  TRP A 263      23.570  48.710  49.470  1.00  0.00           C
ATOM   2890  HB1 TRP A 263      23.590  48.310  50.480  1.00  0.00           H
ATOM   2891  HB2 TRP A 263      22.820  48.060  49.010  1.00  0.00           H
ATOM   2892  CG  TRP A 263      23.140  50.190  49.470  1.00  0.00           C
ATOM   2893  CD1 TRP A 263      22.620  50.840  48.410  1.00  0.00           C
ATOM   2894  HD1 TRP A 263      22.470  50.430  47.430  1.00  0.00           H
ATOM   2895  NE1 TRP A 263      22.350  52.150  48.760  1.00  0.00           N
ATOM   2896  HE1 TRP A 263      21.820  52.780  48.180  1.00  0.00           H
ATOM   2897  CE2 TRP A 263      22.870  52.440  50.000  1.00  0.00           C
ATOM   2898  CZ2 TRP A 263      22.930  53.610  50.710  1.00  0.00           C
ATOM   2899  HZ2 TRP A 263      22.440  54.470  50.290  1.00  0.00           H
ATOM   2900  CH2 TRP A 263      23.550  53.710  52.010  1.00  0.00           C
ATOM   2901  HH2 TRP A 263      23.660  54.680  52.470  1.00  0.00           H
ATOM   2902  CZ3 TRP A 263      24.170  52.540  52.520  1.00  0.00           C
ATOM   2903  HZ3 TRP A 263      24.710  52.750  53.440  1.00  0.00           H
ATOM   2904  CE3 TRP A 263      24.120  51.320  51.750  1.00  0.00           C
ATOM   2905  HE3 TRP A 263      24.580  50.460  52.220  1.00  0.00           H
ATOM   2906  CD2 TRP A 263      23.400  51.210  50.510  1.00  0.00           C
ATOM   2907  C   TRP A 263      25.340  47.020  48.670  1.00  0.00           C
ATOM   2908  O   TRP A 263      24.470  46.270  48.320  1.00  0.00           O
ATOM   2909  N   ARG A 264      26.640  46.660  49.030  1.00  0.00           N
ATOM   2910  H   ARG A 264      27.300  47.370  49.320  1.00  0.00           H
ATOM   2911  CA  ARG A 264      27.130  45.260  49.000  1.00  0.00           C
ATOM   2912  HA  ARG A 264      26.850  44.910  48.010  1.00  0.00           H
ATOM   2913  CB  ARG A 264      28.640  45.090  49.000  1.00  0.00           C
ATOM   2914  HB1 ARG A 264      28.880  44.030  49.030  1.00  0.00           H
ATOM   2915  HB2 ARG A 264      29.040  45.490  49.930  1.00  0.00           H
ATOM   2916  CG  ARG A 264      29.320  45.800  47.760  1.00  0.00           C
ATOM   2917  HG1 ARG A 264      29.150  46.870  47.870  1.00  0.00           H
ATOM   2918  HG2 ARG A 264      28.810  45.460  46.860  1.00  0.00           H
ATOM   2919  CD  ARG A 264      30.790  45.370  47.750  1.00  0.00           C
ATOM   2920  HD1 ARG A 264      30.950  44.340  47.430  1.00  0.00           H
ATOM   2921  HD2 ARG A 264      31.230  45.710  48.690  1.00  0.00           H
ATOM   2922  NE  ARG A 264      31.530  46.210  46.800  1.00  0.00           N
ATOM   2923  HE  ARG A 264      31.900  47.100  47.070  1.00  0.00           H
ATOM   2924  CZ  ARG A 264      31.750  46.020  45.490  1.00  0.00           C
ATOM   2925  NH1 ARG A 264      31.400  44.950  44.960  1.00  0.00           N
ATOM   2926 1HH1 ARG A 264      30.860  44.250  45.460  1.00  0.00           H
ATOM   2927 2HH1 ARG A 264      31.650  44.820  43.990  1.00  0.00           H
ATOM   2928  NH2 ARG A 264      32.410  46.810  44.660  1.00  0.00           N
ATOM   2929 1HH2 ARG A 264      32.830  47.580  45.160  1.00  0.00           H
ATOM   2930 2HH2 ARG A 264      32.820  46.650  43.750  1.00  0.00           H
ATOM   2931  C   ARG A 264      26.370  44.450  50.030  1.00  0.00           C
ATOM   2932  O   ARG A 264      26.440  44.740  51.290  1.00  0.00           O
ATOM   2933  N   ILE A 265      25.700  43.380  49.580  1.00  0.00           N
ATOM   2934  H   ILE A 265      25.760  43.170  48.590  1.00  0.00           H
ATOM   2935  CA  ILE A 265      25.080  42.360  50.420  1.00  0.00           C
ATOM   2936  HA  ILE A 265      24.510  42.860  51.200  1.00  0.00           H
ATOM   2937  CB  ILE A 265      24.040  41.540  49.580  1.00  0.00           C
ATOM   2938  HB  ILE A 265      24.560  41.020  48.770  1.00  0.00           H
ATOM   2939  CG2 ILE A 265      23.340  40.590  50.520  1.00  0.00           C
ATOM   2940 1HG2 ILE A 265      23.960  39.780  50.900  1.00  0.00           H
ATOM   2941 2HG2 ILE A 265      22.820  41.090  51.340  1.00  0.00           H
ATOM   2942 3HG2 ILE A 265      22.630  40.100  49.850  1.00  0.00           H
ATOM   2943  CG1 ILE A 265      23.010  42.540  49.010  1.00  0.00           C
ATOM   2944 1HG1 ILE A 265      22.200  42.090  48.430  1.00  0.00           H
ATOM   2945 2HG1 ILE A 265      23.560  43.180  48.320  1.00  0.00           H
ATOM   2946  CD  ILE A 265      22.310  43.430  50.060  1.00  0.00           C
ATOM   2947  HD1 ILE A 265      21.250  43.220  49.960  1.00  0.00           H
ATOM   2948  HD2 ILE A 265      22.600  43.410  51.110  1.00  0.00           H
ATOM   2949  HD3 ILE A 265      22.440  44.470  49.740  1.00  0.00           H
ATOM   2950  C   ILE A 265      26.160  41.430  50.980  1.00  0.00           C
ATOM   2951  O   ILE A 265      26.110  41.100  52.170  1.00  0.00           O
ATOM   2952  N   ASN A 266      27.050  40.880  50.170  1.00  0.00           N
ATOM   2953  H   ASN A 266      26.940  41.030  49.170  1.00  0.00           H
ATOM   2954  CA  ASN A 266      28.170  40.090  50.650  1.00  0.00           C
ATOM   2955  HA  ASN A 266      27.870  39.230  51.240  1.00  0.00           H
ATOM   2956  CB  ASN A 266      28.850  39.360  49.420  1.00  0.00           C
ATOM   2957  HB1 ASN A 266      29.810  38.930  49.730  1.00  0.00           H
ATOM   2958  HB2 ASN A 266      28.950  40.020  48.550  1.00  0.00           H
ATOM   2959  CG  ASN A 266      28.030  38.190  48.750  1.00  0.00           C
ATOM   2960  OD1 ASN A 266      27.340  38.300  47.800  1.00  0.00           O
ATOM   2961  ND2 ASN A 266      27.900  37.010  49.370  1.00  0.00           N
ATOM   2962 1HD2 ASN A 266      28.380  36.770  50.220  1.00  0.00           H
ATOM   2963 2HD2 ASN A 266      27.330  36.330  48.880  1.00  0.00           H
ATOM   2964  C   ASN A 266      29.140  41.010  51.400  1.00  0.00           C
ATOM   2965  O   ASN A 266      30.170  41.440  50.820  1.00  0.00           O
ATOM   2966  N   SER A 267      28.780  41.370  52.620  1.00  0.00           N
ATOM   2967  H   SER A 267      28.030  40.890  53.100  1.00  0.00           H
ATOM   2968  CA  SER A 267      29.670  42.130  53.460  1.00  0.00           C
ATOM   2969  HA  SER A 267      30.710  41.830  53.360  1.00  0.00           H
ATOM   2970  CB  SER A 267      29.500  43.630  53.170  1.00  0.00           C
ATOM   2971  HB1 SER A 267      29.680  43.830  52.120  1.00  0.00           H
ATOM   2972  HB2 SER A 267      30.200  44.190  53.800  1.00  0.00           H
ATOM   2973  OG  SER A 267      28.210  44.020  53.520  1.00  0.00           O
ATOM   2974  HG  SER A 267      27.970  44.630  52.820  1.00  0.00           H
ATOM   2975  C   SER A 267      29.480  41.820  54.930  1.00  0.00           C
ATOM   2976  O   SER A 267      28.390  41.450  55.360  1.00  0.00           O
ATOM   2977  N   LYS A 268      30.500  41.870  55.760  1.00  0.00           N
ATOM   2978  H   LYS A 268      31.280  42.260  55.240  1.00  0.00           H
ATOM   2979  CA  LYS A 268      30.560  41.410  57.140  1.00  0.00           C
ATOM   2980  HA  LYS A 268      30.140  40.410  57.060  1.00  0.00           H
ATOM   2981  CB  LYS A 268      32.020  41.340  57.660  1.00  0.00           C
ATOM   2982  HB1 LYS A 268      31.950  41.210  58.740  1.00  0.00           H
ATOM   2983  HB2 LYS A 268      32.490  42.300  57.450  1.00  0.00           H
ATOM   2984  CG  LYS A 268      32.930  40.220  57.150  1.00  0.00           C
ATOM   2985  HG1 LYS A 268      33.170  40.500  56.130  1.00  0.00           H
ATOM   2986  HG2 LYS A 268      32.360  39.290  57.250  1.00  0.00           H
ATOM   2987  CD  LYS A 268      34.250  40.120  57.850  1.00  0.00           C
ATOM   2988  HD1 LYS A 268      34.210  39.980  58.930  1.00  0.00           H
ATOM   2989  HD2 LYS A 268      34.750  41.060  57.620  1.00  0.00           H
ATOM   2990  CE  LYS A 268      34.930  38.870  57.370  1.00  0.00           C
ATOM   2991  HE1 LYS A 268      34.140  38.130  57.240  1.00  0.00           H
ATOM   2992  HE2 LYS A 268      35.760  38.620  58.040  1.00  0.00           H
ATOM   2993  NZ  LYS A 268      35.550  39.170  56.040  1.00  0.00           N
ATOM   2994  HZ1 LYS A 268      36.300  38.510  55.900  1.00  0.00           H
ATOM   2995  HZ2 LYS A 268      34.890  39.230  55.280  1.00  0.00           H
ATOM   2996  HZ3 LYS A 268      36.060  40.040  56.140  1.00  0.00           H
ATOM   2997  C   LYS A 268      29.570  42.140  58.060  1.00  0.00           C
ATOM   2998  O   LYS A 268      28.900  41.460  58.880  1.00  0.00           O
ATOM   2999  N   ARG A 269      29.320  43.430  57.810  1.00  0.00           N
ATOM   3000  H   ARG A 269      30.000  43.900  57.230  1.00  0.00           H
ATOM   3001  CA  ARG A 269      28.280  44.210  58.470  1.00  0.00           C
ATOM   3002  HA  ARG A 269      28.420  44.150  59.550  1.00  0.00           H
ATOM   3003  CB  ARG A 269      28.460  45.650  58.140  1.00  0.00           C
ATOM   3004  HB1 ARG A 269      29.410  46.040  58.500  1.00  0.00           H
ATOM   3005  HB2 ARG A 269      27.680  46.170  58.700  1.00  0.00           H
ATOM   3006  CG  ARG A 269      28.240  45.960  56.630  1.00  0.00           C
ATOM   3007  HG1 ARG A 269      27.170  45.950  56.460  1.00  0.00           H
ATOM   3008  HG2 ARG A 269      28.770  45.280  55.960  1.00  0.00           H
ATOM   3009  CD  ARG A 269      28.840  47.330  56.380  1.00  0.00           C
ATOM   3010  HD1 ARG A 269      29.910  47.170  56.450  1.00  0.00           H
ATOM   3011  HD2 ARG A 269      28.460  47.950  57.190  1.00  0.00           H
ATOM   3012  NE  ARG A 269      28.350  47.950  55.080  1.00  0.00           N
ATOM   3013  HE  ARG A 269      27.840  47.360  54.440  1.00  0.00           H
ATOM   3014  CZ  ARG A 269      28.600  49.170  54.590  1.00  0.00           C
ATOM   3015  NH1 ARG A 269      29.130  50.080  55.370  1.00  0.00           N
ATOM   3016 1HH1 ARG A 269      29.660  49.770  56.170  1.00  0.00           H
ATOM   3017 2HH1 ARG A 269      29.230  51.050  55.100  1.00  0.00           H
ATOM   3018  NH2 ARG A 269      28.310  49.530  53.370  1.00  0.00           N
ATOM   3019 1HH2 ARG A 269      27.970  48.840  52.710  1.00  0.00           H
ATOM   3020 2HH2 ARG A 269      28.250  50.510  53.130  1.00  0.00           H
ATOM   3021  C   ARG A 269      26.910  43.700  58.120  1.00  0.00           C
ATOM   3022  O   ARG A 269      25.970  43.780  59.010  1.00  0.00           O
ATOM   3023  N   MET A 270      26.680  42.990  57.020  1.00  0.00           N
ATOM   3024  H   MET A 270      27.450  42.860  56.390  1.00  0.00           H
ATOM   3025  CA  MET A 270      25.350  42.630  56.500  1.00  0.00           C
ATOM   3026  HA  MET A 270      24.610  43.210  57.050  1.00  0.00           H
ATOM   3027  CB  MET A 270      25.290  43.020  54.970  1.00  0.00           C
ATOM   3028  HB1 MET A 270      26.150  42.530  54.520  1.00  0.00           H
ATOM   3029  HB2 MET A 270      25.410  44.100  54.850  1.00  0.00           H
ATOM   3030  CG  MET A 270      24.050  42.520  54.320  1.00  0.00           C
ATOM   3031  HG1 MET A 270      23.820  41.530  54.710  1.00  0.00           H
ATOM   3032  HG2 MET A 270      24.250  42.390  53.260  1.00  0.00           H
ATOM   3033  SD  MET A 270      22.590  43.630  54.410  1.00  0.00           S
ATOM   3034  CE  MET A 270      21.840  43.150  56.000  1.00  0.00           C
ATOM   3035  HE1 MET A 270      22.480  43.480  56.810  1.00  0.00           H
ATOM   3036  HE2 MET A 270      20.910  43.700  56.110  1.00  0.00           H
ATOM   3037  HE3 MET A 270      21.720  42.070  55.960  1.00  0.00           H
ATOM   3038  C   MET A 270      25.050  41.130  56.740  1.00  0.00           C
ATOM   3039  O   MET A 270      24.020  40.790  57.290  1.00  0.00           O
ATOM   3040  N   MET A 271      25.920  40.170  56.200  1.00  0.00           N
ATOM   3041  H   MET A 271      26.750  40.610  55.820  1.00  0.00           H
ATOM   3042  CA  MET A 271      25.690  38.680  56.120  1.00  0.00           C
ATOM   3043  HA  MET A 271      24.790  38.590  55.510  1.00  0.00           H
ATOM   3044  CB  MET A 271      26.870  37.940  55.410  1.00  0.00           C
ATOM   3045  HB1 MET A 271      26.780  36.860  55.490  1.00  0.00           H
ATOM   3046  HB2 MET A 271      27.820  38.320  55.790  1.00  0.00           H
ATOM   3047  CG  MET A 271      26.850  38.260  53.870  1.00  0.00           C
ATOM   3048  HG1 MET A 271      27.660  37.650  53.470  1.00  0.00           H
ATOM   3049  HG2 MET A 271      27.060  39.300  53.660  1.00  0.00           H
ATOM   3050  SD  MET A 271      25.450  37.750  52.990  1.00  0.00           S
ATOM   3051  CE  MET A 271      25.770  35.910  52.960  1.00  0.00           C
ATOM   3052  HE1 MET A 271      26.640  35.740  52.320  1.00  0.00           H
ATOM   3053  HE2 MET A 271      25.900  35.440  53.940  1.00  0.00           H
ATOM   3054  HE3 MET A 271      24.980  35.440  52.380  1.00  0.00           H
ATOM   3055  C   MET A 271      25.350  38.110  57.430  1.00  0.00           C
ATOM   3056  O   MET A 271      24.530  37.220  57.540  1.00  0.00           O
ATOM   3057  N   ASN A 272      25.970  38.530  58.500  1.00  0.00           N
ATOM   3058  H   ASN A 272      26.780  39.120  58.360  1.00  0.00           H
ATOM   3059  CA  ASN A 272      25.650  38.300  59.920  1.00  0.00           C
ATOM   3060  HA  ASN A 272      25.560  37.230  60.120  1.00  0.00           H
ATOM   3061  CB  ASN A 272      26.790  38.920  60.750  1.00  0.00           C
ATOM   3062  HB1 ASN A 272      26.540  39.010  61.810  1.00  0.00           H
ATOM   3063  HB2 ASN A 272      26.910  39.920  60.350  1.00  0.00           H
ATOM   3064  CG  ASN A 272      28.090  38.160  60.740  1.00  0.00           C
ATOM   3065  OD1 ASN A 272      28.250  37.080  61.280  1.00  0.00           O
ATOM   3066  ND2 ASN A 272      29.080  38.550  59.970  1.00  0.00           N
ATOM   3067 1HD2 ASN A 272      29.050  39.510  59.670  1.00  0.00           H
ATOM   3068 2HD2 ASN A 272      30.010  38.180  60.070  1.00  0.00           H
ATOM   3069  C   ASN A 272      24.280  38.820  60.430  1.00  0.00           C
ATOM   3070  O   ASN A 272      23.640  38.080  61.190  1.00  0.00           O
ATOM   3071  N   ALA A 273      23.850  40.030  59.980  1.00  0.00           N
ATOM   3072  H   ALA A 273      24.320  40.580  59.280  1.00  0.00           H
ATOM   3073  CA  ALA A 273      22.540  40.450  60.420  1.00  0.00           C
ATOM   3074  HA  ALA A 273      22.380  40.340  61.490  1.00  0.00           H
ATOM   3075  CB  ALA A 273      22.400  41.990  60.180  1.00  0.00           C
ATOM   3076  HB1 ALA A 273      22.690  42.330  59.180  1.00  0.00           H
ATOM   3077  HB2 ALA A 273      21.380  42.310  60.380  1.00  0.00           H
ATOM   3078  HB3 ALA A 273      22.980  42.520  60.930  1.00  0.00           H
ATOM   3079  C   ALA A 273      21.450  39.760  59.640  1.00  0.00           C
ATOM   3080  O   ALA A 273      20.450  39.380  60.260  1.00  0.00           O
ATOM   3081  N   ILE A 274      21.670  39.330  58.410  1.00  0.00           N
ATOM   3082  H   ILE A 274      22.560  39.620  58.020  1.00  0.00           H
ATOM   3083  CA  ILE A 274      20.780  38.400  57.690  1.00  0.00           C
ATOM   3084  HA  ILE A 274      19.780  38.820  57.630  1.00  0.00           H
ATOM   3085  CB  ILE A 274      21.120  38.070  56.150  1.00  0.00           C
ATOM   3086  HB  ILE A 274      21.990  37.420  56.110  1.00  0.00           H
ATOM   3087  CG2 ILE A 274      19.910  37.380  55.540  1.00  0.00           C
ATOM   3088 1HG2 ILE A 274      19.820  36.380  55.960  1.00  0.00           H
ATOM   3089 2HG2 ILE A 274      19.030  37.990  55.740  1.00  0.00           H
ATOM   3090 3HG2 ILE A 274      20.020  37.190  54.470  1.00  0.00           H
ATOM   3091  CG1 ILE A 274      21.500  39.390  55.440  1.00  0.00           C
ATOM   3092 1HG1 ILE A 274      22.320  39.860  55.980  1.00  0.00           H
ATOM   3093 2HG1 ILE A 274      20.720  40.150  55.400  1.00  0.00           H
ATOM   3094  CD  ILE A 274      21.990  39.170  54.010  1.00  0.00           C
ATOM   3095  HD1 ILE A 274      22.530  40.060  53.680  1.00  0.00           H
ATOM   3096  HD2 ILE A 274      22.620  38.290  53.970  1.00  0.00           H
ATOM   3097  HD3 ILE A 274      21.190  39.040  53.280  1.00  0.00           H
ATOM   3098  C   ILE A 274      20.700  37.050  58.490  1.00  0.00           C
ATOM   3099  O   ILE A 274      19.590  36.590  58.680  1.00  0.00           O
ATOM   3100  N   LYS A 275      21.800  36.460  59.010  1.00  0.00           N
ATOM   3101  H   LYS A 275      22.670  36.880  58.730  1.00  0.00           H
ATOM   3102  CA  LYS A 275      21.820  35.210  59.830  1.00  0.00           C
ATOM   3103  HA  LYS A 275      21.380  34.430  59.210  1.00  0.00           H
ATOM   3104  CB  LYS A 275      23.230  34.740  60.120  1.00  0.00           C
ATOM   3105  HB1 LYS A 275      23.730  35.540  60.670  1.00  0.00           H
ATOM   3106  HB2 LYS A 275      23.720  34.600  59.160  1.00  0.00           H
ATOM   3107  CG  LYS A 275      23.400  33.530  61.000  1.00  0.00           C
ATOM   3108  HG1 LYS A 275      22.890  33.580  61.960  1.00  0.00           H
ATOM   3109  HG2 LYS A 275      24.460  33.490  61.220  1.00  0.00           H
ATOM   3110  CD  LYS A 275      23.110  32.150  60.300  1.00  0.00           C
ATOM   3111  HD1 LYS A 275      23.880  32.030  59.530  1.00  0.00           H
ATOM   3112  HD2 LYS A 275      22.130  32.090  59.830  1.00  0.00           H
ATOM   3113  CE  LYS A 275      23.180  30.970  61.320  1.00  0.00           C
ATOM   3114  HE1 LYS A 275      24.140  31.210  61.780  1.00  0.00           H
ATOM   3115  HE2 LYS A 275      23.220  30.060  60.720  1.00  0.00           H
ATOM   3116  NZ  LYS A 275      22.060  30.970  62.330  1.00  0.00           N
ATOM   3117  HZ1 LYS A 275      21.130  30.830  61.970  1.00  0.00           H
ATOM   3118  HZ2 LYS A 275      22.190  30.270  63.040  1.00  0.00           H
ATOM   3119  HZ3 LYS A 275      22.010  31.840  62.840  1.00  0.00           H
ATOM   3120  C   LYS A 275      21.030  35.390  61.080  1.00  0.00           C
ATOM   3121  O   LYS A 275      20.290  34.520  61.480  1.00  0.00           O
ATOM   3122  N   GLU A 276      21.110  36.580  61.670  1.00  0.00           N
ATOM   3123  H   GLU A 276      21.900  37.180  61.470  1.00  0.00           H
ATOM   3124  CA  GLU A 276      20.540  36.900  63.000  1.00  0.00           C
ATOM   3125  HA  GLU A 276      20.710  36.040  63.650  1.00  0.00           H
ATOM   3126  CB  GLU A 276      21.250  38.220  63.440  1.00  0.00           C
ATOM   3127  HB1 GLU A 276      20.830  39.040  62.850  1.00  0.00           H
ATOM   3128  HB2 GLU A 276      22.330  38.130  63.320  1.00  0.00           H
ATOM   3129  CG  GLU A 276      20.850  38.630  64.890  1.00  0.00           C
ATOM   3130  HG1 GLU A 276      19.780  38.820  64.820  1.00  0.00           H
ATOM   3131  HG2 GLU A 276      21.370  39.570  65.110  1.00  0.00           H
ATOM   3132  CD  GLU A 276      21.040  37.550  66.020  1.00  0.00           C
ATOM   3133  OE1 GLU A 276      20.240  37.630  67.030  1.00  0.00           O
ATOM   3134  OE2 GLU A 276      21.920  36.690  65.890  1.00  0.00           O
ATOM   3135  C   GLU A 276      19.030  37.170  62.920  1.00  0.00           C
ATOM   3136  O   GLU A 276      18.300  36.870  63.790  1.00  0.00           O
ATOM   3137  N   SER A 277      18.630  37.790  61.830  1.00  0.00           N
ATOM   3138  H   SER A 277      19.340  38.140  61.210  1.00  0.00           H
ATOM   3139  CA  SER A 277      17.290  37.720  61.330  1.00  0.00           C
ATOM   3140  HA  SER A 277      16.700  38.090  62.160  1.00  0.00           H
ATOM   3141  CB  SER A 277      17.090  38.660  60.180  1.00  0.00           C
ATOM   3142  HB1 SER A 277      17.830  39.450  60.270  1.00  0.00           H
ATOM   3143  HB2 SER A 277      16.070  39.030  60.320  1.00  0.00           H
ATOM   3144  OG  SER A 277      17.220  38.020  58.890  1.00  0.00           O
ATOM   3145  HG  SER A 277      18.130  37.750  58.730  1.00  0.00           H
ATOM   3146  C   SER A 277      16.690  36.360  60.970  1.00  0.00           C
ATOM   3147  O   SER A 277      15.470  36.240  61.040  1.00  0.00           O
ATOM   3148  N   TYR A 278      17.470  35.340  60.690  1.00  0.00           N
ATOM   3149  H   TYR A 278      18.440  35.530  60.510  1.00  0.00           H
ATOM   3150  CA  TYR A 278      16.960  33.960  60.580  1.00  0.00           C
ATOM   3151  HA  TYR A 278      15.910  33.990  60.280  1.00  0.00           H
ATOM   3152  CB  TYR A 278      17.730  33.160  59.560  1.00  0.00           C
ATOM   3153  HB1 TYR A 278      17.680  32.100  59.800  1.00  0.00           H
ATOM   3154  HB2 TYR A 278      18.800  33.370  59.640  1.00  0.00           H
ATOM   3155  CG  TYR A 278      17.270  33.450  58.170  1.00  0.00           C
ATOM   3156  CD1 TYR A 278      16.040  32.880  57.870  1.00  0.00           C
ATOM   3157  HD1 TYR A 278      15.400  32.350  58.560  1.00  0.00           H
ATOM   3158  CE1 TYR A 278      15.590  32.950  56.510  1.00  0.00           C
ATOM   3159  HE1 TYR A 278      14.780  32.310  56.210  1.00  0.00           H
ATOM   3160  CZ  TYR A 278      16.290  33.710  55.570  1.00  0.00           C
ATOM   3161  OH  TYR A 278      15.890  33.580  54.270  1.00  0.00           O
ATOM   3162  HH  TYR A 278      16.370  34.110  53.620  1.00  0.00           H
ATOM   3163  CE2 TYR A 278      17.540  34.390  55.950  1.00  0.00           C
ATOM   3164  HE2 TYR A 278      18.140  34.880  55.200  1.00  0.00           H
ATOM   3165  CD2 TYR A 278      17.980  34.190  57.250  1.00  0.00           C
ATOM   3166  HD2 TYR A 278      18.840  34.730  57.610  1.00  0.00           H
ATOM   3167  C   TYR A 278      16.910  33.320  61.980  1.00  0.00           C
ATOM   3168  O   TYR A 278      16.110  32.450  62.270  1.00  0.00           O
ATOM   3169  N   ASP A 279      17.840  33.700  62.880  1.00  0.00           N
ATOM   3170  H   ASP A 279      18.440  34.430  62.530  1.00  0.00           H
ATOM   3171  CA  ASP A 279      17.880  33.380  64.330  1.00  0.00           C
ATOM   3172  HA  ASP A 279      17.670  32.330  64.530  1.00  0.00           H
ATOM   3173  CB  ASP A 279      19.310  33.530  64.870  1.00  0.00           C
ATOM   3174  HB1 ASP A 279      19.210  33.290  65.930  1.00  0.00           H
ATOM   3175  HB2 ASP A 279      19.620  34.550  64.680  1.00  0.00           H
ATOM   3176  CG  ASP A 279      20.240  32.490  64.240  1.00  0.00           C
ATOM   3177  OD1 ASP A 279      21.470  32.770  64.180  1.00  0.00           O
ATOM   3178  OD2 ASP A 279      19.830  31.320  64.050  1.00  0.00           O
ATOM   3179  C   ASP A 279      16.790  34.110  65.190  1.00  0.00           C
ATOM   3180  O   ASP A 279      16.510  33.770  66.330  1.00  0.00           O
ATOM   3181  N   TYR A 280      16.180  35.170  64.720  1.00  0.00           N
ATOM   3182  H   TYR A 280      16.360  35.610  63.830  1.00  0.00           H
ATOM   3183  CA  TYR A 280      15.080  35.880  65.320  1.00  0.00           C
ATOM   3184  HA  TYR A 280      15.340  36.080  66.360  1.00  0.00           H
ATOM   3185  CB  TYR A 280      14.940  37.320  64.660  1.00  0.00           C
ATOM   3186  HB1 TYR A 280      14.650  37.190  63.620  1.00  0.00           H
ATOM   3187  HB2 TYR A 280      15.920  37.810  64.710  1.00  0.00           H
ATOM   3188  CG  TYR A 280      13.950  38.270  65.320  1.00  0.00           C
ATOM   3189  CD1 TYR A 280      14.360  39.040  66.440  1.00  0.00           C
ATOM   3190  HD1 TYR A 280      15.410  38.930  66.710  1.00  0.00           H
ATOM   3191  CE1 TYR A 280      13.580  40.000  67.050  1.00  0.00           C
ATOM   3192  HE1 TYR A 280      14.040  40.610  67.820  1.00  0.00           H
ATOM   3193  CZ  TYR A 280      12.270  40.130  66.630  1.00  0.00           C
ATOM   3194  OH  TYR A 280      11.320  40.870  67.220  1.00  0.00           O
ATOM   3195  HH  TYR A 280      11.600  40.980  68.140  1.00  0.00           H
ATOM   3196  CE2 TYR A 280      11.790  39.320  65.560  1.00  0.00           C
ATOM   3197  HE2 TYR A 280      10.720  39.280  65.410  1.00  0.00           H
ATOM   3198  CD2 TYR A 280      12.610  38.450  64.830  1.00  0.00           C
ATOM   3199  HD2 TYR A 280      12.220  37.770  64.090  1.00  0.00           H
ATOM   3200  C   TYR A 280      13.680  35.120  65.400  1.00  0.00           C
ATOM   3201  O   TYR A 280      13.450  34.140  64.670  1.00  0.00           O
ATOM   3202  N   ASN A 281      12.850  35.480  66.370  1.00  0.00           N
ATOM   3203  H   ASN A 281      13.130  36.120  67.100  1.00  0.00           H
ATOM   3204  CA  ASN A 281      11.610  34.830  66.650  1.00  0.00           C
ATOM   3205  HA  ASN A 281      11.400  34.010  65.960  1.00  0.00           H
ATOM   3206  CB  ASN A 281      11.770  34.170  68.070  1.00  0.00           C
ATOM   3207  HB1 ASN A 281      12.180  34.960  68.700  1.00  0.00           H
ATOM   3208  HB2 ASN A 281      12.500  33.370  67.960  1.00  0.00           H
ATOM   3209  CG  ASN A 281      10.550  33.640  68.730  1.00  0.00           C
ATOM   3210  OD1 ASN A 281       9.530  33.480  68.120  1.00  0.00           O
ATOM   3211  ND2 ASN A 281      10.740  33.390  70.000  1.00  0.00           N
ATOM   3212 1HD2 ASN A 281      11.680  33.390  70.380  1.00  0.00           H
ATOM   3213 2HD2 ASN A 281       9.950  33.120  70.560  1.00  0.00           H
ATOM   3214  C   ASN A 281      10.450  35.880  66.480  1.00  0.00           C
ATOM   3215  O   ASN A 281      10.550  36.870  67.190  1.00  0.00           O
ATOM   3216  N   PRO A 282       9.450  35.690  65.610  1.00  0.00           N
ATOM   3217  CD  PRO A 282       9.170  34.420  64.950  1.00  0.00           C
ATOM   3218  HD1 PRO A 282       9.310  33.560  65.600  1.00  0.00           H
ATOM   3219  HD2 PRO A 282       9.920  34.340  64.170  1.00  0.00           H
ATOM   3220  CG  PRO A 282       7.730  34.580  64.360  1.00  0.00           C
ATOM   3221  HG1 PRO A 282       7.010  34.280  65.120  1.00  0.00           H
ATOM   3222  HG2 PRO A 282       7.640  34.080  63.390  1.00  0.00           H
ATOM   3223  CB  PRO A 282       7.590  36.150  64.170  1.00  0.00           C
ATOM   3224  HB1 PRO A 282       6.560  36.510  64.120  1.00  0.00           H
ATOM   3225  HB2 PRO A 282       8.070  36.440  63.240  1.00  0.00           H
ATOM   3226  CA  PRO A 282       8.410  36.740  65.360  1.00  0.00           C
ATOM   3227  HA  PRO A 282       8.820  37.690  65.010  1.00  0.00           H
ATOM   3228  C   PRO A 282       7.410  36.890  66.570  1.00  0.00           C
ATOM   3229  O   PRO A 282       6.740  37.890  66.670  1.00  0.00           O
ATOM   3230  N   ASN A 283       7.420  36.030  67.600  1.00  0.00           N
ATOM   3231  H   ASN A 283       8.160  35.350  67.510  1.00  0.00           H
ATOM   3232  CA  ASN A 283       6.590  36.040  68.820  1.00  0.00           C
ATOM   3233  HA  ASN A 283       5.560  35.920  68.490  1.00  0.00           H
ATOM   3234  CB  ASN A 283       6.960  34.790  69.680  1.00  0.00           C
ATOM   3235  HB1 ASN A 283       8.030  34.890  69.870  1.00  0.00           H
ATOM   3236  HB2 ASN A 283       6.880  33.870  69.100  1.00  0.00           H
ATOM   3237  CG  ASN A 283       6.230  34.620  71.020  1.00  0.00           C
ATOM   3238  OD1 ASN A 283       5.920  35.560  71.730  1.00  0.00           O
ATOM   3239  ND2 ASN A 283       5.830  33.450  71.410  1.00  0.00           N
ATOM   3240 1HD2 ASN A 283       6.170  32.640  70.900  1.00  0.00           H
ATOM   3241 2HD2 ASN A 283       5.210  33.390  72.200  1.00  0.00           H
ATOM   3242  C   ASN A 283       6.660  37.410  69.480  1.00  0.00           C
ATOM   3243  O   ASN A 283       7.680  38.010  69.670  1.00  0.00           O
ATOM   3244  N   LYS A 284       5.460  37.950  69.840  1.00  0.00           N
ATOM   3245  H   LYS A 284       4.580  37.460  69.740  1.00  0.00           H
ATOM   3246  CA  LYS A 284       5.270  39.280  70.450  1.00  0.00           C
ATOM   3247  HA  LYS A 284       5.700  40.070  69.840  1.00  0.00           H
ATOM   3248  CB  LYS A 284       3.800  39.440  70.670  1.00  0.00           C
ATOM   3249  HB1 LYS A 284       3.490  38.770  71.470  1.00  0.00           H
ATOM   3250  HB2 LYS A 284       3.320  39.230  69.710  1.00  0.00           H
ATOM   3251  CG  LYS A 284       3.400  40.890  71.000  1.00  0.00           C
ATOM   3252  HG1 LYS A 284       3.660  41.560  70.180  1.00  0.00           H
ATOM   3253  HG2 LYS A 284       3.690  41.250  71.990  1.00  0.00           H
ATOM   3254  CD  LYS A 284       1.910  40.750  71.110  1.00  0.00           C
ATOM   3255  HD1 LYS A 284       1.700  39.770  71.540  1.00  0.00           H
ATOM   3256  HD2 LYS A 284       1.470  40.740  70.110  1.00  0.00           H
ATOM   3257  CE  LYS A 284       1.150  41.720  71.990  1.00  0.00           C
ATOM   3258  HE1 LYS A 284       1.140  42.730  71.590  1.00  0.00           H
ATOM   3259  HE2 LYS A 284       1.500  41.700  73.020  1.00  0.00           H
ATOM   3260  NZ  LYS A 284      -0.330  41.390  72.040  1.00  0.00           N
ATOM   3261  HZ1 LYS A 284      -0.560  40.470  72.390  1.00  0.00           H
ATOM   3262  HZ2 LYS A 284      -0.830  41.930  72.730  1.00  0.00           H
ATOM   3263  HZ3 LYS A 284      -0.670  41.490  71.090  1.00  0.00           H
ATOM   3264  C   LYS A 284       6.060  39.420  71.770  1.00  0.00           C
ATOM   3265  O   LYS A 284       6.570  40.550  71.960  1.00  0.00           O
ATOM   3266  N   THR A 285       6.360  38.370  72.520  1.00  0.00           N
ATOM   3267  H   THR A 285       6.000  37.490  72.200  1.00  0.00           H
ATOM   3268  CA  THR A 285       7.390  38.320  73.600  1.00  0.00           C
ATOM   3269  HA  THR A 285       7.150  39.180  74.230  1.00  0.00           H
ATOM   3270  CB  THR A 285       7.350  37.040  74.470  1.00  0.00           C
ATOM   3271  HB  THR A 285       8.030  37.150  75.310  1.00  0.00           H
ATOM   3272  CG2 THR A 285       5.970  36.770  75.230  1.00  0.00           C
ATOM   3273 1HG2 THR A 285       5.160  36.710  74.500  1.00  0.00           H
ATOM   3274 2HG2 THR A 285       6.060  35.940  75.920  1.00  0.00           H
ATOM   3275 3HG2 THR A 285       5.790  37.630  75.870  1.00  0.00           H
ATOM   3276  OG1 THR A 285       7.670  35.880  73.740  1.00  0.00           O
ATOM   3277  HG1 THR A 285       7.100  35.800  72.970  1.00  0.00           H
ATOM   3278  C   THR A 285       8.910  38.490  73.310  1.00  0.00           C
ATOM   3279  O   THR A 285       9.690  38.780  74.230  1.00  0.00           O
ATOM   3280  N   ASN A 286       9.380  38.400  72.080  1.00  0.00           N
ATOM   3281  H   ASN A 286       8.790  38.250  71.280  1.00  0.00           H
ATOM   3282  CA  ASN A 286      10.810  38.510  71.790  1.00  0.00           C
ATOM   3283  HA  ASN A 286      11.280  37.780  72.440  1.00  0.00           H
ATOM   3284  CB  ASN A 286      11.030  38.000  70.340  1.00  0.00           C
ATOM   3285  HB1 ASN A 286      10.560  38.770  69.730  1.00  0.00           H
ATOM   3286  HB2 ASN A 286      10.510  37.050  70.270  1.00  0.00           H
ATOM   3287  CG  ASN A 286      12.480  37.730  70.080  1.00  0.00           C
ATOM   3288  OD1 ASN A 286      13.350  37.900  70.850  1.00  0.00           O
ATOM   3289  ND2 ASN A 286      12.860  37.550  68.820  1.00  0.00           N
ATOM   3290 1HD2 ASN A 286      12.110  37.570  68.150  1.00  0.00           H
ATOM   3291 2HD2 ASN A 286      13.850  37.410  68.660  1.00  0.00           H
ATOM   3292  C   ASN A 286      11.300  39.970  72.040  1.00  0.00           C
ATOM   3293  O   ASN A 286      10.430  40.850  72.070  1.00  0.00           O
ATOM   3294  N   ARG A 287      12.620  40.210  72.090  1.00  0.00           N
ATOM   3295  H   ARG A 287      13.210  39.410  71.940  1.00  0.00           H
ATOM   3296  CA  ARG A 287      13.230  41.590  71.990  1.00  0.00           C
ATOM   3297  HA  ARG A 287      12.920  42.240  72.810  1.00  0.00           H
ATOM   3298  CB  ARG A 287      14.770  41.470  72.150  1.00  0.00           C
ATOM   3299  HB1 ARG A 287      14.900  41.070  73.160  1.00  0.00           H
ATOM   3300  HB2 ARG A 287      15.220  42.450  72.060  1.00  0.00           H
ATOM   3301  CG  ARG A 287      15.480  40.610  71.130  1.00  0.00           C
ATOM   3302  HG1 ARG A 287      15.240  40.980  70.140  1.00  0.00           H
ATOM   3303  HG2 ARG A 287      15.170  39.570  71.200  1.00  0.00           H
ATOM   3304  CD  ARG A 287      17.020  40.750  71.340  1.00  0.00           C
ATOM   3305  HD1 ARG A 287      17.110  40.770  72.430  1.00  0.00           H
ATOM   3306  HD2 ARG A 287      17.430  41.590  70.790  1.00  0.00           H
ATOM   3307  NE  ARG A 287      17.740  39.550  70.850  1.00  0.00           N
ATOM   3308  HE  ARG A 287      17.930  38.800  71.490  1.00  0.00           H
ATOM   3309  CZ  ARG A 287      18.300  39.390  69.670  1.00  0.00           C
ATOM   3310  NH1 ARG A 287      18.220  40.280  68.730  1.00  0.00           N
ATOM   3311 1HH1 ARG A 287      17.560  41.040  68.780  1.00  0.00           H
ATOM   3312 2HH1 ARG A 287      19.010  40.300  68.100  1.00  0.00           H
ATOM   3313  NH2 ARG A 287      18.970  38.310  69.450  1.00  0.00           N
ATOM   3314 1HH2 ARG A 287      19.150  37.800  70.300  1.00  0.00           H
ATOM   3315 2HH2 ARG A 287      19.310  38.110  68.520  1.00  0.00           H
ATOM   3316  C   ARG A 287      12.700  42.340  70.690  1.00  0.00           C
ATOM   3317  O   ARG A 287      12.240  41.620  69.780  1.00  0.00           O
ATOM   3318  N   PRO A 288      12.720  43.640  70.490  1.00  0.00           N
ATOM   3319  CD  PRO A 288      13.470  44.470  71.380  1.00  0.00           C
ATOM   3320  HD1 PRO A 288      14.530  44.210  71.390  1.00  0.00           H
ATOM   3321  HD2 PRO A 288      13.030  44.520  72.380  1.00  0.00           H
ATOM   3322  CG  PRO A 288      13.430  45.920  70.810  1.00  0.00           C
ATOM   3323  HG1 PRO A 288      14.420  46.300  70.560  1.00  0.00           H
ATOM   3324  HG2 PRO A 288      12.990  46.610  71.530  1.00  0.00           H
ATOM   3325  CB  PRO A 288      12.460  45.870  69.640  1.00  0.00           C
ATOM   3326  HB1 PRO A 288      12.790  46.480  68.790  1.00  0.00           H
ATOM   3327  HB2 PRO A 288      11.450  46.220  69.870  1.00  0.00           H
ATOM   3328  CA  PRO A 288      12.400  44.350  69.240  1.00  0.00           C
ATOM   3329  HA  PRO A 288      11.410  44.020  68.940  1.00  0.00           H
ATOM   3330  C   PRO A 288      13.340  44.000  68.040  1.00  0.00           C
ATOM   3331  O   PRO A 288      14.280  43.200  68.080  1.00  0.00           O
ATOM   3332  N   PHE A 289      12.890  44.540  66.840  1.00  0.00           N
ATOM   3333  H   PHE A 289      12.190  45.260  66.870  1.00  0.00           H
ATOM   3334  CA  PHE A 289      13.550  44.240  65.570  1.00  0.00           C
ATOM   3335  HA  PHE A 289      13.450  43.160  65.450  1.00  0.00           H
ATOM   3336  CB  PHE A 289      12.850  44.920  64.410  1.00  0.00           C
ATOM   3337  HB1 PHE A 289      13.150  44.470  63.460  1.00  0.00           H
ATOM   3338  HB2 PHE A 289      13.190  45.960  64.400  1.00  0.00           H
ATOM   3339  CG  PHE A 289      11.370  44.930  64.300  1.00  0.00           C
ATOM   3340  CD1 PHE A 289      10.600  46.070  63.930  1.00  0.00           C
ATOM   3341  HD1 PHE A 289      11.110  46.990  63.670  1.00  0.00           H
ATOM   3342  CE1 PHE A 289       9.200  45.970  64.000  1.00  0.00           C
ATOM   3343  HE1 PHE A 289       8.660  46.850  63.710  1.00  0.00           H
ATOM   3344  CZ  PHE A 289       8.520  44.850  64.350  1.00  0.00           C
ATOM   3345  HZ  PHE A 289       7.450  44.780  64.450  1.00  0.00           H
ATOM   3346  CE2 PHE A 289       9.310  43.660  64.570  1.00  0.00           C
ATOM   3347  HE2 PHE A 289       8.780  42.810  64.960  1.00  0.00           H
ATOM   3348  CD2 PHE A 289      10.670  43.740  64.610  1.00  0.00           C
ATOM   3349  HD2 PHE A 289      11.250  42.910  65.000  1.00  0.00           H
ATOM   3350  C   PHE A 289      15.080  44.480  65.480  1.00  0.00           C
ATOM   3351  O   PHE A 289      15.610  45.330  66.220  1.00  0.00           O
ATOM   3352  N   ILE A 290      15.790  43.680  64.620  1.00  0.00           N
ATOM   3353  H   ILE A 290      15.310  43.070  63.970  1.00  0.00           H
ATOM   3354  CA  ILE A 290      17.240  43.610  64.480  1.00  0.00           C
ATOM   3355  HA  ILE A 290      17.630  43.440  65.490  1.00  0.00           H
ATOM   3356  CB  ILE A 290      17.560  42.530  63.440  1.00  0.00           C
ATOM   3357  HB  ILE A 290      16.900  42.750  62.600  1.00  0.00           H
ATOM   3358  CG2 ILE A 290      19.070  42.570  63.140  1.00  0.00           C
ATOM   3359 1HG2 ILE A 290      19.300  42.010  62.240  1.00  0.00           H
ATOM   3360 2HG2 ILE A 290      19.430  43.530  62.780  1.00  0.00           H
ATOM   3361 3HG2 ILE A 290      19.690  42.190  63.960  1.00  0.00           H
ATOM   3362  CG1 ILE A 290      17.070  41.160  63.800  1.00  0.00           C
ATOM   3363 1HG1 ILE A 290      17.430  40.470  63.030  1.00  0.00           H
ATOM   3364 2HG1 ILE A 290      15.990  41.110  63.890  1.00  0.00           H
ATOM   3365  CD  ILE A 290      17.770  40.740  65.140  1.00  0.00           C
ATOM   3366  HD1 ILE A 290      17.590  41.460  65.930  1.00  0.00           H
ATOM   3367  HD2 ILE A 290      17.390  39.780  65.470  1.00  0.00           H
ATOM   3368  HD3 ILE A 290      18.850  40.620  65.110  1.00  0.00           H
ATOM   3369  C   ILE A 290      17.740  45.000  64.130  1.00  0.00           C
ATOM   3370  O   ILE A 290      18.700  45.430  64.820  1.00  0.00           O
ATOM   3371  N   SER A 291      17.170  45.700  63.160  1.00  0.00           N
ATOM   3372  H   SER A 291      16.410  45.320  62.610  1.00  0.00           H
ATOM   3373  CA  SER A 291      17.400  47.090  62.730  1.00  0.00           C
ATOM   3374  HA  SER A 291      16.880  47.210  61.780  1.00  0.00           H
ATOM   3375  CB  SER A 291      16.680  47.980  63.730  1.00  0.00           C
ATOM   3376  HB1 SER A 291      16.920  49.030  63.520  1.00  0.00           H
ATOM   3377  HB2 SER A 291      17.170  47.760  64.680  1.00  0.00           H
ATOM   3378  OG  SER A 291      15.280  47.790  63.740  1.00  0.00           O
ATOM   3379  HG  SER A 291      15.040  47.800  64.670  1.00  0.00           H
ATOM   3380  C   SER A 291      18.860  47.520  62.590  1.00  0.00           C
ATOM   3381  O   SER A 291      19.300  48.490  63.210  1.00  0.00           O
ATOM   3382  N   GLN A 292      19.640  46.720  61.820  1.00  0.00           N
ATOM   3383  H   GLN A 292      19.350  45.870  61.360  1.00  0.00           H
ATOM   3384  CA  GLN A 292      21.020  47.000  61.500  1.00  0.00           C
ATOM   3385  HA  GLN A 292      21.470  47.200  62.480  1.00  0.00           H
ATOM   3386  CB  GLN A 292      21.690  45.800  60.850  1.00  0.00           C
ATOM   3387  HB1 GLN A 292      20.900  45.280  60.310  1.00  0.00           H
ATOM   3388  HB2 GLN A 292      21.900  45.120  61.670  1.00  0.00           H
ATOM   3389  CG  GLN A 292      22.890  45.830  59.940  1.00  0.00           C
ATOM   3390  HG1 GLN A 292      22.680  46.460  59.070  1.00  0.00           H
ATOM   3391  HG2 GLN A 292      23.020  44.790  59.630  1.00  0.00           H
ATOM   3392  CD  GLN A 292      24.070  46.420  60.760  1.00  0.00           C
ATOM   3393  OE1 GLN A 292      23.920  47.550  61.240  1.00  0.00           O
ATOM   3394  NE2 GLN A 292      25.250  45.820  60.870  1.00  0.00           N
ATOM   3395 1HE2 GLN A 292      25.390  44.920  60.450  1.00  0.00           H
ATOM   3396 2HE2 GLN A 292      25.930  46.390  61.360  1.00  0.00           H
ATOM   3397  C   GLN A 292      21.150  48.270  60.570  1.00  0.00           C
ATOM   3398  O   GLN A 292      20.990  48.210  59.350  1.00  0.00           O
ATOM   3399  N   LYS A 293      21.310  49.450  61.130  1.00  0.00           N
ATOM   3400  H   LYS A 293      21.550  49.470  62.110  1.00  0.00           H
ATOM   3401  CA  LYS A 293      21.370  50.690  60.410  1.00  0.00           C
ATOM   3402  HA  LYS A 293      20.790  50.550  59.500  1.00  0.00           H
ATOM   3403  CB  LYS A 293      20.730  51.810  61.160  1.00  0.00           C
ATOM   3404  HB1 LYS A 293      21.340  51.870  62.050  1.00  0.00           H
ATOM   3405  HB2 LYS A 293      19.750  51.470  61.510  1.00  0.00           H
ATOM   3406  CG  LYS A 293      20.600  53.150  60.420  1.00  0.00           C
ATOM   3407  HG1 LYS A 293      19.900  52.960  59.610  1.00  0.00           H
ATOM   3408  HG2 LYS A 293      21.570  53.500  60.070  1.00  0.00           H
ATOM   3409  CD  LYS A 293      19.990  54.200  61.370  1.00  0.00           C
ATOM   3410  HD1 LYS A 293      20.610  54.270  62.260  1.00  0.00           H
ATOM   3411  HD2 LYS A 293      18.990  53.910  61.690  1.00  0.00           H
ATOM   3412  CE  LYS A 293      19.800  55.550  60.790  1.00  0.00           C
ATOM   3413  HE1 LYS A 293      19.230  56.130  61.520  1.00  0.00           H
ATOM   3414  HE2 LYS A 293      19.340  55.570  59.800  1.00  0.00           H
ATOM   3415  NZ  LYS A 293      21.130  56.230  60.720  1.00  0.00           N
ATOM   3416  HZ1 LYS A 293      21.070  57.180  60.370  1.00  0.00           H
ATOM   3417  HZ2 LYS A 293      21.570  56.230  61.620  1.00  0.00           H
ATOM   3418  HZ3 LYS A 293      21.740  55.710  60.100  1.00  0.00           H
ATOM   3419  C   LYS A 293      22.800  50.990  59.880  1.00  0.00           C
ATOM   3420  O   LYS A 293      23.700  51.070  60.740  1.00  0.00           O
ATOM   3421  N   ILE A 294      23.030  51.070  58.580  1.00  0.00           N
ATOM   3422  H   ILE A 294      22.210  50.770  58.060  1.00  0.00           H
ATOM   3423  CA  ILE A 294      24.320  51.230  57.870  1.00  0.00           C
ATOM   3424  HA  ILE A 294      25.160  51.090  58.540  1.00  0.00           H
ATOM   3425  CB  ILE A 294      24.480  50.050  56.770  1.00  0.00           C
ATOM   3426  HB  ILE A 294      23.540  50.010  56.220  1.00  0.00           H
ATOM   3427  CG2 ILE A 294      25.660  50.330  55.870  1.00  0.00           C
ATOM   3428 1HG2 ILE A 294      25.510  51.220  55.260  1.00  0.00           H
ATOM   3429 2HG2 ILE A 294      26.590  50.430  56.430  1.00  0.00           H
ATOM   3430 3HG2 ILE A 294      25.820  49.500  55.180  1.00  0.00           H
ATOM   3431  CG1 ILE A 294      24.770  48.730  57.590  1.00  0.00           C
ATOM   3432 1HG1 ILE A 294      24.060  48.620  58.410  1.00  0.00           H
ATOM   3433 2HG1 ILE A 294      25.770  48.820  58.020  1.00  0.00           H
ATOM   3434  CD  ILE A 294      24.580  47.460  56.740  1.00  0.00           C
ATOM   3435  HD1 ILE A 294      25.310  47.540  55.940  1.00  0.00           H
ATOM   3436  HD2 ILE A 294      24.930  46.570  57.270  1.00  0.00           H
ATOM   3437  HD3 ILE A 294      23.580  47.420  56.310  1.00  0.00           H
ATOM   3438  C   ILE A 294      24.460  52.680  57.310  1.00  0.00           C
ATOM   3439  O   ILE A 294      23.650  53.150  56.420  1.00  0.00           O
ATOM   3440  N   HIS A 295      25.390  53.430  57.910  1.00  0.00           N
ATOM   3441  H   HIS A 295      26.000  52.990  58.580  1.00  0.00           H
ATOM   3442  CA  HIS A 295      25.440  54.880  57.700  1.00  0.00           C
ATOM   3443  HA  HIS A 295      24.460  55.260  57.450  1.00  0.00           H
ATOM   3444  CB  HIS A 295      26.100  55.340  59.010  1.00  0.00           C
ATOM   3445  HB1 HIS A 295      26.080  56.430  59.090  1.00  0.00           H
ATOM   3446  HB2 HIS A 295      27.140  55.020  58.970  1.00  0.00           H
ATOM   3447  CG  HIS A 295      25.460  54.820  60.330  1.00  0.00           C
ATOM   3448  ND1 HIS A 295      24.240  55.290  60.850  1.00  0.00           N
ATOM   3449  CE1 HIS A 295      23.950  54.570  61.940  1.00  0.00           C
ATOM   3450  HE1 HIS A 295      23.130  54.610  62.630  1.00  0.00           H
ATOM   3451  NE2 HIS A 295      24.960  53.650  62.120  1.00  0.00           N
ATOM   3452  HE2 HIS A 295      25.050  52.900  62.790  1.00  0.00           H
ATOM   3453  CD2 HIS A 295      25.860  53.770  61.110  1.00  0.00           C
ATOM   3454  HD2 HIS A 295      26.850  53.330  61.050  1.00  0.00           H
ATOM   3455  C   HIS A 295      26.230  55.250  56.420  1.00  0.00           C
ATOM   3456  O   HIS A 295      26.060  56.370  55.960  1.00  0.00           O
ATOM   3457  N   PHE A 296      27.070  54.340  55.840  1.00  0.00           N
ATOM   3458  H   PHE A 296      26.990  53.380  56.120  1.00  0.00           H
ATOM   3459  CA  PHE A 296      27.880  54.550  54.620  1.00  0.00           C
ATOM   3460  HA  PHE A 296      27.570  55.520  54.250  1.00  0.00           H
ATOM   3461  CB  PHE A 296      29.390  54.670  54.950  1.00  0.00           C
ATOM   3462  HB1 PHE A 296      29.810  55.520  54.400  1.00  0.00           H
ATOM   3463  HB2 PHE A 296      29.950  53.820  54.570  1.00  0.00           H
ATOM   3464  CG  PHE A 296      29.710  54.900  56.420  1.00  0.00           C
ATOM   3465  CD1 PHE A 296      29.470  56.110  57.060  1.00  0.00           C
ATOM   3466  HD1 PHE A 296      29.000  56.910  56.490  1.00  0.00           H
ATOM   3467  CE1 PHE A 296      29.790  56.230  58.410  1.00  0.00           C
ATOM   3468  HE1 PHE A 296      29.680  57.160  58.950  1.00  0.00           H
ATOM   3469  CZ  PHE A 296      30.340  55.150  59.180  1.00  0.00           C
ATOM   3470  HZ  PHE A 296      30.600  55.160  60.220  1.00  0.00           H
ATOM   3471  CE2 PHE A 296      30.740  53.990  58.490  1.00  0.00           C
ATOM   3472  HE2 PHE A 296      31.190  53.140  58.970  1.00  0.00           H
ATOM   3473  CD2 PHE A 296      30.400  53.860  57.120  1.00  0.00           C
ATOM   3474  HD2 PHE A 296      30.700  52.990  56.550  1.00  0.00           H
ATOM   3475  C   PHE A 296      27.700  53.370  53.630  1.00  0.00           C
ATOM   3476  O   PHE A 296      27.780  52.210  53.960  1.00  0.00           O
ATOM   3477  N   PRO A 297      27.600  53.720  52.330  1.00  0.00           N
ATOM   3478  CD  PRO A 297      27.620  55.050  51.770  1.00  0.00           C
ATOM   3479  HD1 PRO A 297      28.630  55.440  51.900  1.00  0.00           H
ATOM   3480  HD2 PRO A 297      26.890  55.650  52.320  1.00  0.00           H
ATOM   3481  CG  PRO A 297      27.350  55.000  50.290  1.00  0.00           C
ATOM   3482  HG1 PRO A 297      28.240  55.250  49.710  1.00  0.00           H
ATOM   3483  HG2 PRO A 297      26.550  55.700  50.030  1.00  0.00           H
ATOM   3484  CB  PRO A 297      26.960  53.510  50.010  1.00  0.00           C
ATOM   3485  HB1 PRO A 297      27.300  53.130  49.050  1.00  0.00           H
ATOM   3486  HB2 PRO A 297      25.880  53.360  50.070  1.00  0.00           H
ATOM   3487  CA  PRO A 297      27.480  52.730  51.210  1.00  0.00           C
ATOM   3488  HA  PRO A 297      26.760  51.930  51.380  1.00  0.00           H
ATOM   3489  C   PRO A 297      28.910  52.140  50.980  1.00  0.00           C
ATOM   3490  O   PRO A 297      29.840  52.440  51.730  1.00  0.00           O
ATOM   3491  N   ASP A 298      28.980  51.240  50.020  1.00  0.00           N
ATOM   3492  H   ASP A 298      28.150  50.820  49.620  1.00  0.00           H
ATOM   3493  CA  ASP A 298      30.280  50.640  49.640  1.00  0.00           C
ATOM   3494  HA  ASP A 298      30.960  50.640  50.480  1.00  0.00           H
ATOM   3495  CB  ASP A 298      29.910  49.210  49.250  1.00  0.00           C
ATOM   3496  HB1 ASP A 298      30.800  48.730  48.840  1.00  0.00           H
ATOM   3497  HB2 ASP A 298      29.150  49.190  48.480  1.00  0.00           H
ATOM   3498  CG  ASP A 298      29.490  48.420  50.510  1.00  0.00           C
ATOM   3499  OD1 ASP A 298      28.280  48.140  50.690  1.00  0.00           O
ATOM   3500  OD2 ASP A 298      30.340  48.090  51.360  1.00  0.00           O
ATOM   3501  C   ASP A 298      30.820  51.320  48.420  1.00  0.00           C
ATOM   3502  O   ASP A 298      31.970  51.060  48.010  1.00  0.00           O
ATOM   3503  N   PHE A 299      30.010  52.150  47.730  1.00  0.00           N
ATOM   3504  H   PHE A 299      29.090  52.350  48.090  1.00  0.00           H
ATOM   3505  CA  PHE A 299      30.510  53.100  46.770  1.00  0.00           C
ATOM   3506  HA  PHE A 299      31.550  53.330  47.030  1.00  0.00           H
ATOM   3507  CB  PHE A 299      30.710  52.440  45.410  1.00  0.00           C
ATOM   3508  HB1 PHE A 299      29.740  51.990  45.220  1.00  0.00           H
ATOM   3509  HB2 PHE A 299      31.510  51.710  45.570  1.00  0.00           H
ATOM   3510  CG  PHE A 299      31.090  53.430  44.290  1.00  0.00           C
ATOM   3511  CD1 PHE A 299      32.390  53.990  44.230  1.00  0.00           C
ATOM   3512  HD1 PHE A 299      33.130  53.680  44.950  1.00  0.00           H
ATOM   3513  CE1 PHE A 299      32.710  54.940  43.290  1.00  0.00           C
ATOM   3514  HE1 PHE A 299      33.660  55.450  43.300  1.00  0.00           H
ATOM   3515  CZ  PHE A 299      31.760  55.270  42.280  1.00  0.00           C
ATOM   3516  HZ  PHE A 299      32.100  56.030  41.590  1.00  0.00           H
ATOM   3517  CE2 PHE A 299      30.480  54.640  42.310  1.00  0.00           C
ATOM   3518  HE2 PHE A 299      29.690  54.760  41.580  1.00  0.00           H
ATOM   3519  CD2 PHE A 299      30.090  53.800  43.360  1.00  0.00           C
ATOM   3520  HD2 PHE A 299      29.110  53.360  43.400  1.00  0.00           H
ATOM   3521  C   PHE A 299      29.520  54.270  46.790  1.00  0.00           C
ATOM   3522  O   PHE A 299      28.320  54.020  47.110  1.00  0.00           O
ATOM   3523  N   SER A 300      29.910  55.430  46.180  1.00  0.00           N
ATOM   3524  H   SER A 300      30.850  55.590  45.860  1.00  0.00           H
ATOM   3525  CA  SER A 300      29.010  56.500  45.890  1.00  0.00           C
ATOM   3526  HA  SER A 300      28.010  56.100  45.740  1.00  0.00           H
ATOM   3527  CB  SER A 300      28.780  57.310  47.150  1.00  0.00           C
ATOM   3528  HB1 SER A 300      29.750  57.660  47.490  1.00  0.00           H
ATOM   3529  HB2 SER A 300      28.470  56.510  47.820  1.00  0.00           H
ATOM   3530  OG  SER A 300      27.830  58.400  47.050  1.00  0.00           O
ATOM   3531  HG  SER A 300      28.370  59.140  46.760  1.00  0.00           H
ATOM   3532  C   SER A 300      29.560  57.450  44.810  1.00  0.00           C
ATOM   3533  O   SER A 300      30.770  57.500  44.560  1.00  0.00           O
ATOM   3534  N   THR A 301      28.630  58.200  44.140  1.00  0.00           N
ATOM   3535  H   THR A 301      27.650  58.070  44.380  1.00  0.00           H
ATOM   3536  CA  THR A 301      28.880  59.340  43.190  1.00  0.00           C
ATOM   3537  HA  THR A 301      29.650  59.980  43.630  1.00  0.00           H
ATOM   3538  CB  THR A 301      29.400  58.660  41.880  1.00  0.00           C
ATOM   3539  HB  THR A 301      30.280  58.030  42.010  1.00  0.00           H
ATOM   3540  CG2 THR A 301      28.330  57.840  41.190  1.00  0.00           C
ATOM   3541 1HG2 THR A 301      27.760  58.520  40.560  1.00  0.00           H
ATOM   3542 2HG2 THR A 301      28.670  57.030  40.550  1.00  0.00           H
ATOM   3543 3HG2 THR A 301      27.700  57.310  41.910  1.00  0.00           H
ATOM   3544  OG1 THR A 301      29.860  59.590  40.930  1.00  0.00           O
ATOM   3545  HG1 THR A 301      30.750  59.790  41.210  1.00  0.00           H
ATOM   3546  C   THR A 301      27.660  60.190  42.900  1.00  0.00           C
ATOM   3547  O   THR A 301      26.510  59.770  42.990  1.00  0.00           O
ATOM   3548  N   ARG A 302      27.990  61.460  42.550  1.00  0.00           N
ATOM   3549  H   ARG A 302      28.960  61.670  42.380  1.00  0.00           H
ATOM   3550  CA  ARG A 302      27.100  62.600  42.220  1.00  0.00           C
ATOM   3551  HA  ARG A 302      26.140  62.160  41.950  1.00  0.00           H
ATOM   3552  CB  ARG A 302      26.770  63.320  43.530  1.00  0.00           C
ATOM   3553  HB1 ARG A 302      27.500  64.130  43.590  1.00  0.00           H
ATOM   3554  HB2 ARG A 302      26.770  62.610  44.350  1.00  0.00           H
ATOM   3555  CG  ARG A 302      25.390  63.960  43.390  1.00  0.00           C
ATOM   3556  HG1 ARG A 302      24.680  63.250  43.820  1.00  0.00           H
ATOM   3557  HG2 ARG A 302      25.130  64.100  42.340  1.00  0.00           H
ATOM   3558  CD  ARG A 302      25.350  65.350  43.950  1.00  0.00           C
ATOM   3559  HD1 ARG A 302      26.010  65.910  43.280  1.00  0.00           H
ATOM   3560  HD2 ARG A 302      25.890  65.340  44.900  1.00  0.00           H
ATOM   3561  NE  ARG A 302      24.000  65.860  43.990  1.00  0.00           N
ATOM   3562  HE  ARG A 302      23.250  65.190  43.960  1.00  0.00           H
ATOM   3563  CZ  ARG A 302      23.520  67.040  44.190  1.00  0.00           C
ATOM   3564  NH1 ARG A 302      24.280  68.080  44.330  1.00  0.00           N
ATOM   3565 1HH1 ARG A 302      25.270  67.880  44.440  1.00  0.00           H
ATOM   3566 2HH1 ARG A 302      23.830  68.930  44.620  1.00  0.00           H
ATOM   3567  NH2 ARG A 302      22.270  67.180  44.060  1.00  0.00           N
ATOM   3568 1HH2 ARG A 302      21.780  66.330  43.830  1.00  0.00           H
ATOM   3569 2HH2 ARG A 302      21.850  68.070  44.280  1.00  0.00           H
ATOM   3570  C   ARG A 302      27.490  63.480  41.050  1.00  0.00           C
ATOM   3571  O   ARG A 302      27.240  64.690  40.990  1.00  0.00           O
ATOM   3572  N   ASP A 303      28.210  62.830  40.120  1.00  0.00           N
ATOM   3573  H   ASP A 303      28.460  61.880  40.350  1.00  0.00           H
ATOM   3574  CA  ASP A 303      28.710  63.410  38.840  1.00  0.00           C
ATOM   3575  HA  ASP A 303      28.230  64.390  38.790  1.00  0.00           H
ATOM   3576  CB  ASP A 303      30.300  63.620  38.940  1.00  0.00           C
ATOM   3577  HB1 ASP A 303      30.530  64.310  38.130  1.00  0.00           H
ATOM   3578  HB2 ASP A 303      30.710  62.620  38.780  1.00  0.00           H
ATOM   3579  CG  ASP A 303      30.790  64.440  40.090  1.00  0.00           C
ATOM   3580  OD1 ASP A 303      31.880  64.040  40.550  1.00  0.00           O
ATOM   3581  OD2 ASP A 303      30.200  65.510  40.550  1.00  0.00           O
ATOM   3582  C   ASP A 303      28.340  62.730  37.550  1.00  0.00           C
ATOM   3583  O   ASP A 303      28.770  63.160  36.500  1.00  0.00           O
ATOM   3584  N   ILE A 304      27.430  61.760  37.610  1.00  0.00           N
ATOM   3585  H   ILE A 304      27.290  61.420  38.550  1.00  0.00           H
ATOM   3586  CA  ILE A 304      26.870  61.070  36.460  1.00  0.00           C
ATOM   3587  HA  ILE A 304      27.590  60.750  35.710  1.00  0.00           H
ATOM   3588  CB  ILE A 304      26.190  59.720  36.800  1.00  0.00           C
ATOM   3589  HB  ILE A 304      25.330  59.980  37.410  1.00  0.00           H
ATOM   3590  CG2 ILE A 304      25.800  58.960  35.530  1.00  0.00           C
ATOM   3591 1HG2 ILE A 304      25.210  59.500  34.790  1.00  0.00           H
ATOM   3592 2HG2 ILE A 304      26.620  58.540  34.950  1.00  0.00           H
ATOM   3593 3HG2 ILE A 304      25.130  58.150  35.800  1.00  0.00           H
ATOM   3594  CG1 ILE A 304      26.980  58.840  37.750  1.00  0.00           C
ATOM   3595 1HG1 ILE A 304      26.420  57.950  38.040  1.00  0.00           H
ATOM   3596 2HG1 ILE A 304      27.140  59.300  38.730  1.00  0.00           H
ATOM   3597  CD  ILE A 304      28.350  58.310  37.270  1.00  0.00           C
ATOM   3598  HD1 ILE A 304      28.270  57.850  36.290  1.00  0.00           H
ATOM   3599  HD2 ILE A 304      29.040  59.150  37.320  1.00  0.00           H
ATOM   3600  HD3 ILE A 304      28.650  57.660  38.100  1.00  0.00           H
ATOM   3601  C   ILE A 304      25.850  61.910  35.780  1.00  0.00           C
ATOM   3602  O   ILE A 304      25.820  61.970  34.520  1.00  0.00           O
ATOM   3603  N   HIS A 305      24.970  62.650  36.590  1.00  0.00           N
ATOM   3604  H   HIS A 305      25.140  62.630  37.590  1.00  0.00           H
ATOM   3605  CA  HIS A 305      23.710  63.390  36.220  1.00  0.00           C
ATOM   3606  HA  HIS A 305      23.750  63.760  35.190  1.00  0.00           H
ATOM   3607  CB  HIS A 305      22.510  62.460  36.390  1.00  0.00           C
ATOM   3608  HB1 HIS A 305      21.630  63.010  36.070  1.00  0.00           H
ATOM   3609  HB2 HIS A 305      22.470  62.160  37.440  1.00  0.00           H
ATOM   3610  CG  HIS A 305      22.580  61.140  35.650  1.00  0.00           C
ATOM   3611  ND1 HIS A 305      22.410  60.910  34.270  1.00  0.00           N
ATOM   3612  CE1 HIS A 305      22.200  59.560  34.240  1.00  0.00           C
ATOM   3613  HE1 HIS A 305      21.940  59.060  33.310  1.00  0.00           H
ATOM   3614  NE2 HIS A 305      22.400  58.980  35.410  1.00  0.00           N
ATOM   3615  HE2 HIS A 305      22.290  58.020  35.710  1.00  0.00           H
ATOM   3616  CD2 HIS A 305      22.660  59.960  36.280  1.00  0.00           C
ATOM   3617  HD2 HIS A 305      22.800  59.850  37.350  1.00  0.00           H
ATOM   3618  C   HIS A 305      23.490  64.660  37.020  1.00  0.00           C
ATOM   3619  O   HIS A 305      23.890  64.700  38.160  1.00  0.00           O
ATOM   3620  N   ARG A 306      22.950  65.790  36.520  1.00  0.00           N
ATOM   3621  H   ARG A 306      22.450  65.670  35.650  1.00  0.00           H
ATOM   3622  CA  ARG A 306      22.780  67.110  37.170  1.00  0.00           C
ATOM   3623  HA  ARG A 306      23.450  67.130  38.030  1.00  0.00           H
ATOM   3624  CB  ARG A 306      23.210  68.190  36.200  1.00  0.00           C
ATOM   3625  HB1 ARG A 306      24.280  68.020  36.080  1.00  0.00           H
ATOM   3626  HB2 ARG A 306      23.130  69.160  36.710  1.00  0.00           H
ATOM   3627  CG  ARG A 306      22.350  68.190  34.930  1.00  0.00           C
ATOM   3628  HG1 ARG A 306      21.330  68.460  35.200  1.00  0.00           H
ATOM   3629  HG2 ARG A 306      22.280  67.180  34.540  1.00  0.00           H
ATOM   3630  CD  ARG A 306      22.910  69.110  33.810  1.00  0.00           C
ATOM   3631  HD1 ARG A 306      23.940  69.400  34.030  1.00  0.00           H
ATOM   3632  HD2 ARG A 306      22.440  70.080  33.920  1.00  0.00           H
ATOM   3633  NE  ARG A 306      22.640  68.540  32.460  1.00  0.00           N
ATOM   3634  HE  ARG A 306      21.660  68.400  32.240  1.00  0.00           H
ATOM   3635  CZ  ARG A 306      23.550  67.920  31.760  1.00  0.00           C
ATOM   3636  NH1 ARG A 306      24.800  67.930  32.020  1.00  0.00           N
ATOM   3637 1HH1 ARG A 306      25.150  68.520  32.760  1.00  0.00           H
ATOM   3638 2HH1 ARG A 306      25.460  67.450  31.430  1.00  0.00           H
ATOM   3639  NH2 ARG A 306      23.240  67.390  30.680  1.00  0.00           N
ATOM   3640 1HH2 ARG A 306      22.260  67.280  30.460  1.00  0.00           H
ATOM   3641 2HH2 ARG A 306      23.920  66.930  30.100  1.00  0.00           H
ATOM   3642  C   ARG A 306      21.340  67.400  37.700  1.00  0.00           C
ATOM   3643  O   ARG A 306      21.040  68.460  38.200  1.00  0.00           O
ATOM   3644  N   ASN A 307      20.480  66.390  37.560  1.00  0.00           N
ATOM   3645  H   ASN A 307      20.820  65.590  37.050  1.00  0.00           H
ATOM   3646  CA  ASN A 307      19.100  66.350  38.020  1.00  0.00           C
ATOM   3647  HA  ASN A 307      19.120  66.900  38.960  1.00  0.00           H
ATOM   3648  CB  ASN A 307      18.270  67.200  37.060  1.00  0.00           C
ATOM   3649  HB1 ASN A 307      18.020  66.590  36.190  1.00  0.00           H
ATOM   3650  HB2 ASN A 307      18.870  68.050  36.720  1.00  0.00           H
ATOM   3651  CG  ASN A 307      16.980  67.770  37.630  1.00  0.00           C
ATOM   3652  OD1 ASN A 307      16.860  67.760  38.870  1.00  0.00           O
ATOM   3653  ND2 ASN A 307      16.020  68.060  36.840  1.00  0.00           N
ATOM   3654 1HD2 ASN A 307      16.270  68.010  35.860  1.00  0.00           H
ATOM   3655 2HD2 ASN A 307      15.150  68.460  37.130  1.00  0.00           H
ATOM   3656  C   ASN A 307      18.570  64.950  38.300  1.00  0.00           C
ATOM   3657  O   ASN A 307      19.230  63.940  37.930  1.00  0.00           O
ATOM   3658  N   TYR A 308      17.390  64.860  38.940  1.00  0.00           N
ATOM   3659  H   TYR A 308      16.800  65.670  38.990  1.00  0.00           H
ATOM   3660  CA  TYR A 308      16.810  63.590  39.440  1.00  0.00           C
ATOM   3661  HA  TYR A 308      17.340  63.420  40.370  1.00  0.00           H
ATOM   3662  CB  TYR A 308      15.310  63.840  39.700  1.00  0.00           C
ATOM   3663  HB1 TYR A 308      14.910  63.160  40.450  1.00  0.00           H
ATOM   3664  HB2 TYR A 308      14.810  63.590  38.770  1.00  0.00           H
ATOM   3665  CG  TYR A 308      14.950  65.280  40.000  1.00  0.00           C
ATOM   3666  CD1 TYR A 308      15.470  65.830  41.180  1.00  0.00           C
ATOM   3667  HD1 TYR A 308      16.240  65.330  41.750  1.00  0.00           H
ATOM   3668  CE1 TYR A 308      15.050  67.120  41.530  1.00  0.00           C
ATOM   3669  HE1 TYR A 308      15.430  67.550  42.440  1.00  0.00           H
ATOM   3670  CZ  TYR A 308      14.090  67.820  40.790  1.00  0.00           C
ATOM   3671  OH  TYR A 308      13.560  68.960  41.210  1.00  0.00           O
ATOM   3672  HH  TYR A 308      13.930  69.250  42.040  1.00  0.00           H
ATOM   3673  CE2 TYR A 308      13.520  67.300  39.660  1.00  0.00           C
ATOM   3674  HE2 TYR A 308      12.710  67.750  39.100  1.00  0.00           H
ATOM   3675  CD2 TYR A 308      14.030  66.070  39.260  1.00  0.00           C
ATOM   3676  HD2 TYR A 308      13.570  65.590  38.410  1.00  0.00           H
ATOM   3677  C   TYR A 308      17.060  62.270  38.610  1.00  0.00           C
ATOM   3678  O   TYR A 308      16.760  62.170  37.420  1.00  0.00           O
ATOM   3679  N   VAL A 309      17.340  61.240  39.360  1.00  0.00           N
ATOM   3680  H   VAL A 309      17.390  61.470  40.340  1.00  0.00           H
ATOM   3681  CA  VAL A 309      17.570  59.900  38.920  1.00  0.00           C
ATOM   3682  HA  VAL A 309      17.650  59.900  37.840  1.00  0.00           H
ATOM   3683  CB  VAL A 309      19.000  59.490  39.420  1.00  0.00           C
ATOM   3684  HB  VAL A 309      19.050  59.490  40.510  1.00  0.00           H
ATOM   3685  CG1 VAL A 309      19.440  58.140  38.830  1.00  0.00           C
ATOM   3686 1HG1 VAL A 309      20.250  57.660  39.370  1.00  0.00           H
ATOM   3687 2HG1 VAL A 309      18.570  57.480  38.750  1.00  0.00           H
ATOM   3688 3HG1 VAL A 309      19.810  58.310  37.810  1.00  0.00           H
ATOM   3689  CG2 VAL A 309      20.150  60.490  38.970  1.00  0.00           C
ATOM   3690 1HG2 VAL A 309      21.110  60.300  39.440  1.00  0.00           H
ATOM   3691 2HG2 VAL A 309      20.260  60.420  37.890  1.00  0.00           H
ATOM   3692 3HG2 VAL A 309      19.840  61.520  39.160  1.00  0.00           H
ATOM   3693  C   VAL A 309      16.530  58.960  39.390  1.00  0.00           C
ATOM   3694  O   VAL A 309      16.560  58.550  40.510  1.00  0.00           O
ATOM   3695  N   ASP A 310      15.520  58.740  38.610  1.00  0.00           N
ATOM   3696  H   ASP A 310      15.470  59.160  37.690  1.00  0.00           H
ATOM   3697  CA  ASP A 310      14.300  58.000  39.030  1.00  0.00           C
ATOM   3698  HA  ASP A 310      14.150  58.030  40.110  1.00  0.00           H
ATOM   3699  CB  ASP A 310      13.080  58.720  38.360  1.00  0.00           C
ATOM   3700  HB1 ASP A 310      13.200  59.780  38.590  1.00  0.00           H
ATOM   3701  HB2 ASP A 310      12.120  58.430  38.790  1.00  0.00           H
ATOM   3702  CG  ASP A 310      12.950  58.590  36.840  1.00  0.00           C
ATOM   3703  OD1 ASP A 310      13.990  58.880  36.200  1.00  0.00           O
ATOM   3704  OD2 ASP A 310      11.860  58.600  36.320  1.00  0.00           O
ATOM   3705  C   ASP A 310      14.170  56.530  38.530  1.00  0.00           C
ATOM   3706  O   ASP A 310      13.150  55.910  38.710  1.00  0.00           O
ATOM   3707  N   CYS A 311      15.200  55.970  37.920  1.00  0.00           N
ATOM   3708  H   CYS A 311      16.050  56.500  37.770  1.00  0.00           H
ATOM   3709  CA  CYS A 311      15.290  54.590  37.670  1.00  0.00           C
ATOM   3710  HA  CYS A 311      14.870  53.980  38.460  1.00  0.00           H
ATOM   3711  CB  CYS A 311      14.470  54.210  36.400  1.00  0.00           C
ATOM   3712  HB1 CYS A 311      14.800  54.690  35.480  1.00  0.00           H
ATOM   3713  HB2 CYS A 311      13.450  54.570  36.530  1.00  0.00           H
ATOM   3714  SG  CYS A 311      14.380  52.370  36.250  1.00  0.00           S
ATOM   3715  HG  CYS A 311      15.050  52.250  35.090  1.00  0.00           H
ATOM   3716  C   CYS A 311      16.800  54.170  37.450  1.00  0.00           C
ATOM   3717  O   CYS A 311      17.590  54.740  36.750  1.00  0.00           O
ATOM   3718  N   VAL A 312      17.160  53.100  38.210  1.00  0.00           N
ATOM   3719  H   VAL A 312      16.480  52.640  38.800  1.00  0.00           H
ATOM   3720  CA  VAL A 312      18.510  52.450  38.240  1.00  0.00           C
ATOM   3721  HA  VAL A 312      19.050  52.920  37.420  1.00  0.00           H
ATOM   3722  CB  VAL A 312      19.430  52.880  39.510  1.00  0.00           C
ATOM   3723  HB  VAL A 312      19.580  53.950  39.390  1.00  0.00           H
ATOM   3724  CG1 VAL A 312      18.910  52.470  40.880  1.00  0.00           C
ATOM   3725 1HG1 VAL A 312      18.670  51.410  40.870  1.00  0.00           H
ATOM   3726 2HG1 VAL A 312      19.590  52.610  41.720  1.00  0.00           H
ATOM   3727 3HG1 VAL A 312      17.950  52.960  41.030  1.00  0.00           H
ATOM   3728  CG2 VAL A 312      20.880  52.330  39.340  1.00  0.00           C
ATOM   3729 1HG2 VAL A 312      21.490  52.610  40.200  1.00  0.00           H
ATOM   3730 2HG2 VAL A 312      20.840  51.260  39.530  1.00  0.00           H
ATOM   3731 3HG2 VAL A 312      21.340  52.560  38.380  1.00  0.00           H
ATOM   3732  C   VAL A 312      18.530  50.990  38.120  1.00  0.00           C
ATOM   3733  O   VAL A 312      17.690  50.410  38.760  1.00  0.00           O
ATOM   3734  N   ARG A 313      19.290  50.450  37.200  1.00  0.00           N
ATOM   3735  H   ARG A 313      19.810  51.090  36.620  1.00  0.00           H
ATOM   3736  CA  ARG A 313      19.310  49.020  36.870  1.00  0.00           C
ATOM   3737  HA  ARG A 313      19.020  48.380  37.700  1.00  0.00           H
ATOM   3738  CB  ARG A 313      18.310  48.800  35.700  1.00  0.00           C
ATOM   3739  HB1 ARG A 313      18.430  47.830  35.210  1.00  0.00           H
ATOM   3740  HB2 ARG A 313      18.610  49.500  34.920  1.00  0.00           H
ATOM   3741  CG  ARG A 313      16.830  49.050  35.960  1.00  0.00           C
ATOM   3742  HG1 ARG A 313      16.270  48.790  35.050  1.00  0.00           H
ATOM   3743  HG2 ARG A 313      16.620  50.100  36.140  1.00  0.00           H
ATOM   3744  CD  ARG A 313      16.210  48.200  37.050  1.00  0.00           C
ATOM   3745  HD1 ARG A 313      16.640  48.440  38.020  1.00  0.00           H
ATOM   3746  HD2 ARG A 313      16.490  47.180  36.780  1.00  0.00           H
ATOM   3747  NE  ARG A 313      14.760  48.490  37.210  1.00  0.00           N
ATOM   3748  HE  ARG A 313      14.140  48.080  36.520  1.00  0.00           H
ATOM   3749  CZ  ARG A 313      14.180  48.900  38.340  1.00  0.00           C
ATOM   3750  NH1 ARG A 313      14.720  49.520  39.350  1.00  0.00           N
ATOM   3751 1HH1 ARG A 313      15.680  49.800  39.230  1.00  0.00           H
ATOM   3752 2HH1 ARG A 313      14.260  49.760  40.210  1.00  0.00           H
ATOM   3753  NH2 ARG A 313      12.980  48.550  38.480  1.00  0.00           N
ATOM   3754 1HH2 ARG A 313      12.640  47.940  37.740  1.00  0.00           H
ATOM   3755 2HH2 ARG A 313      12.530  48.690  39.370  1.00  0.00           H
ATOM   3756  C   ARG A 313      20.730  48.550  36.430  1.00  0.00           C
ATOM   3757  O   ARG A 313      21.660  49.390  36.270  1.00  0.00           O
ATOM   3758  N   TRP A 314      20.880  47.260  36.140  1.00  0.00           N
ATOM   3759  H   TRP A 314      20.070  46.660  36.240  1.00  0.00           H
ATOM   3760  CA  TRP A 314      22.170  46.620  35.730  1.00  0.00           C
ATOM   3761  HA  TRP A 314      22.930  47.390  35.630  1.00  0.00           H
ATOM   3762  CB  TRP A 314      22.540  45.610  36.840  1.00  0.00           C
ATOM   3763  HB1 TRP A 314      23.480  45.180  36.480  1.00  0.00           H
ATOM   3764  HB2 TRP A 314      21.780  44.840  36.980  1.00  0.00           H
ATOM   3765  CG  TRP A 314      22.750  46.110  38.180  1.00  0.00           C
ATOM   3766  CD1 TRP A 314      21.800  46.400  39.080  1.00  0.00           C
ATOM   3767  HD1 TRP A 314      20.740  46.470  38.910  1.00  0.00           H
ATOM   3768  NE1 TRP A 314      22.380  46.750  40.310  1.00  0.00           N
ATOM   3769  HE1 TRP A 314      21.850  47.030  41.130  1.00  0.00           H
ATOM   3770  CE2 TRP A 314      23.760  46.700  40.300  1.00  0.00           C
ATOM   3771  CZ2 TRP A 314      24.780  47.040  41.180  1.00  0.00           C
ATOM   3772  HZ2 TRP A 314      24.600  47.130  42.240  1.00  0.00           H
ATOM   3773  CH2 TRP A 314      26.120  47.100  40.670  1.00  0.00           C
ATOM   3774  HH2 TRP A 314      26.970  47.450  41.230  1.00  0.00           H
ATOM   3775  CZ3 TRP A 314      26.360  46.620  39.370  1.00  0.00           C
ATOM   3776  HZ3 TRP A 314      27.390  46.670  39.040  1.00  0.00           H
ATOM   3777  CE3 TRP A 314      25.350  46.200  38.510  1.00  0.00           C
ATOM   3778  HE3 TRP A 314      25.640  45.950  37.500  1.00  0.00           H
ATOM   3779  CD2 TRP A 314      23.990  46.340  38.860  1.00  0.00           C
ATOM   3780  C   TRP A 314      22.170  45.860  34.370  1.00  0.00           C
ATOM   3781  O   TRP A 314      21.090  45.660  33.800  1.00  0.00           O
ATOM   3782  N   LEU A 315      23.340  45.610  33.860  1.00  0.00           N
ATOM   3783  H   LEU A 315      24.140  45.990  34.350  1.00  0.00           H
ATOM   3784  CA  LEU A 315      23.700  44.940  32.610  1.00  0.00           C
ATOM   3785  HA  LEU A 315      22.940  44.180  32.410  1.00  0.00           H
ATOM   3786  CB  LEU A 315      23.650  45.860  31.390  1.00  0.00           C
ATOM   3787  HB1 LEU A 315      24.380  46.670  31.430  1.00  0.00           H
ATOM   3788  HB2 LEU A 315      22.610  46.180  31.320  1.00  0.00           H
ATOM   3789  CG  LEU A 315      23.930  45.290  29.950  1.00  0.00           C
ATOM   3790  HG  LEU A 315      24.950  44.960  29.780  1.00  0.00           H
ATOM   3791  CD1 LEU A 315      22.930  44.110  29.700  1.00  0.00           C
ATOM   3792 1HD1 LEU A 315      23.140  43.340  30.440  1.00  0.00           H
ATOM   3793 2HD1 LEU A 315      21.920  44.520  29.690  1.00  0.00           H
ATOM   3794 3HD1 LEU A 315      23.030  43.720  28.690  1.00  0.00           H
ATOM   3795  CD2 LEU A 315      23.500  46.330  28.860  1.00  0.00           C
ATOM   3796 1HD2 LEU A 315      22.520  46.710  29.140  1.00  0.00           H
ATOM   3797 2HD2 LEU A 315      24.220  47.150  28.850  1.00  0.00           H
ATOM   3798 3HD2 LEU A 315      23.610  45.840  27.890  1.00  0.00           H
ATOM   3799  C   LEU A 315      25.090  44.280  32.920  1.00  0.00           C
ATOM   3800  O   LEU A 315      26.140  44.780  32.550  1.00  0.00           O
ATOM   3801  N   GLY A 316      25.020  43.200  33.680  1.00  0.00           N
ATOM   3802  H   GLY A 316      24.110  42.750  33.710  1.00  0.00           H
ATOM   3803  CA  GLY A 316      26.200  42.540  34.220  1.00  0.00           C
ATOM   3804  HA1 GLY A 316      26.870  42.370  33.370  1.00  0.00           H
ATOM   3805  HA2 GLY A 316      26.070  41.530  34.600  1.00  0.00           H
ATOM   3806  C   GLY A 316      26.860  43.430  35.280  1.00  0.00           C
ATOM   3807  O   GLY A 316      26.280  43.740  36.280  1.00  0.00           O
ATOM   3808  N   ASP A 317      28.130  43.830  35.010  1.00  0.00           N
ATOM   3809  H   ASP A 317      28.500  43.500  34.130  1.00  0.00           H
ATOM   3810  CA  ASP A 317      29.030  44.710  35.810  1.00  0.00           C
ATOM   3811  HA  ASP A 317      28.900  44.480  36.860  1.00  0.00           H
ATOM   3812  CB  ASP A 317      30.480  44.290  35.490  1.00  0.00           C
ATOM   3813  HB1 ASP A 317      31.190  45.010  35.920  1.00  0.00           H
ATOM   3814  HB2 ASP A 317      30.550  44.180  34.410  1.00  0.00           H
ATOM   3815  CG  ASP A 317      30.870  42.940  36.190  1.00  0.00           C
ATOM   3816  OD1 ASP A 317      31.980  42.450  35.780  1.00  0.00           O
ATOM   3817  OD2 ASP A 317      30.180  42.360  37.080  1.00  0.00           O
ATOM   3818  C   ASP A 317      28.860  46.200  35.470  1.00  0.00           C
ATOM   3819  O   ASP A 317      29.590  46.980  36.080  1.00  0.00           O
ATOM   3820  N   LEU A 318      28.070  46.530  34.430  1.00  0.00           N
ATOM   3821  H   LEU A 318      27.710  45.750  33.910  1.00  0.00           H
ATOM   3822  CA  LEU A 318      27.770  47.930  34.150  1.00  0.00           C
ATOM   3823  HA  LEU A 318      28.520  48.660  34.440  1.00  0.00           H
ATOM   3824  CB  LEU A 318      27.610  47.990  32.630  1.00  0.00           C
ATOM   3825  HB1 LEU A 318      27.440  49.010  32.280  1.00  0.00           H
ATOM   3826  HB2 LEU A 318      26.770  47.360  32.350  1.00  0.00           H
ATOM   3827  CG  LEU A 318      28.820  47.450  31.870  1.00  0.00           C
ATOM   3828  HG  LEU A 318      29.020  46.410  32.120  1.00  0.00           H
ATOM   3829  CD1 LEU A 318      28.570  47.710  30.350  1.00  0.00           C
ATOM   3830 1HD1 LEU A 318      27.710  47.110  30.060  1.00  0.00           H
ATOM   3831 2HD1 LEU A 318      28.320  48.740  30.110  1.00  0.00           H
ATOM   3832 3HD1 LEU A 318      29.460  47.350  29.830  1.00  0.00           H
ATOM   3833  CD2 LEU A 318      30.140  48.270  32.200  1.00  0.00           C
ATOM   3834 1HD2 LEU A 318      30.480  48.120  33.220  1.00  0.00           H
ATOM   3835 2HD2 LEU A 318      30.960  48.020  31.530  1.00  0.00           H
ATOM   3836 3HD2 LEU A 318      29.900  49.330  32.120  1.00  0.00           H
ATOM   3837  C   LEU A 318      26.430  48.440  34.740  1.00  0.00           C
ATOM   3838  O   LEU A 318      25.480  47.640  34.950  1.00  0.00           O
ATOM   3839  N   ILE A 319      26.310  49.720  34.810  1.00  0.00           N
ATOM   3840  H   ILE A 319      27.080  50.280  34.470  1.00  0.00           H
ATOM   3841  CA  ILE A 319      25.150  50.410  35.460  1.00  0.00           C
ATOM   3842  HA  ILE A 319      24.440  49.670  35.840  1.00  0.00           H
ATOM   3843  CB  ILE A 319      25.530  51.090  36.790  1.00  0.00           C
ATOM   3844  HB  ILE A 319      26.150  51.950  36.540  1.00  0.00           H
ATOM   3845  CG2 ILE A 319      24.330  51.630  37.610  1.00  0.00           C
ATOM   3846 1HG2 ILE A 319      24.690  52.130  38.510  1.00  0.00           H
ATOM   3847 2HG2 ILE A 319      23.810  52.340  36.970  1.00  0.00           H
ATOM   3848 3HG2 ILE A 319      23.640  50.850  37.900  1.00  0.00           H
ATOM   3849  CG1 ILE A 319      26.370  50.150  37.740  1.00  0.00           C
ATOM   3850 1HG1 ILE A 319      26.010  49.130  37.660  1.00  0.00           H
ATOM   3851 2HG1 ILE A 319      26.160  50.410  38.780  1.00  0.00           H
ATOM   3852  CD  ILE A 319      27.910  50.220  37.520  1.00  0.00           C
ATOM   3853  HD1 ILE A 319      28.230  49.780  36.580  1.00  0.00           H
ATOM   3854  HD2 ILE A 319      28.190  51.270  37.570  1.00  0.00           H
ATOM   3855  HD3 ILE A 319      28.200  49.660  38.410  1.00  0.00           H
ATOM   3856  C   ILE A 319      24.430  51.370  34.550  1.00  0.00           C
ATOM   3857  O   ILE A 319      24.960  52.350  34.140  1.00  0.00           O
ATOM   3858  N   LEU A 320      23.170  51.070  34.270  1.00  0.00           N
ATOM   3859  H   LEU A 320      22.710  50.310  34.760  1.00  0.00           H
ATOM   3860  CA  LEU A 320      22.260  51.850  33.480  1.00  0.00           C
ATOM   3861  HA  LEU A 320      22.750  52.510  32.770  1.00  0.00           H
ATOM   3862  CB  LEU A 320      21.370  50.910  32.660  1.00  0.00           C
ATOM   3863  HB1 LEU A 320      20.440  51.400  32.370  1.00  0.00           H
ATOM   3864  HB2 LEU A 320      21.250  49.970  33.200  1.00  0.00           H
ATOM   3865  CG  LEU A 320      22.100  50.640  31.310  1.00  0.00           C
ATOM   3866  HG  LEU A 320      22.420  51.540  30.790  1.00  0.00           H
ATOM   3867  CD1 LEU A 320      23.410  49.760  31.380  1.00  0.00           C
ATOM   3868 1HD1 LEU A 320      24.150  50.320  31.950  1.00  0.00           H
ATOM   3869 2HD1 LEU A 320      23.130  48.800  31.810  1.00  0.00           H
ATOM   3870 3HD1 LEU A 320      23.830  49.560  30.400  1.00  0.00           H
ATOM   3871  CD2 LEU A 320      21.260  49.850  30.310  1.00  0.00           C
ATOM   3872 1HD2 LEU A 320      20.290  50.360  30.310  1.00  0.00           H
ATOM   3873 2HD2 LEU A 320      21.700  49.860  29.310  1.00  0.00           H
ATOM   3874 3HD2 LEU A 320      21.210  48.800  30.580  1.00  0.00           H
ATOM   3875  C   LEU A 320      21.400  52.740  34.410  1.00  0.00           C
ATOM   3876  O   LEU A 320      20.650  52.240  35.270  1.00  0.00           O
ATOM   3877  N   SER A 321      21.300  54.010  34.120  1.00  0.00           N
ATOM   3878  H   SER A 321      21.770  54.410  33.330  1.00  0.00           H
ATOM   3879  CA  SER A 321      20.330  54.900  34.850  1.00  0.00           C
ATOM   3880  HA  SER A 321      19.450  54.310  35.120  1.00  0.00           H
ATOM   3881  CB  SER A 321      21.080  55.420  36.070  1.00  0.00           C
ATOM   3882  HB1 SER A 321      21.170  54.520  36.690  1.00  0.00           H
ATOM   3883  HB2 SER A 321      20.500  56.150  36.630  1.00  0.00           H
ATOM   3884  OG  SER A 321      22.350  55.970  35.700  1.00  0.00           O
ATOM   3885  HG  SER A 321      22.800  55.350  35.120  1.00  0.00           H
ATOM   3886  C   SER A 321      19.750  56.010  34.050  1.00  0.00           C
ATOM   3887  O   SER A 321      20.340  56.530  33.180  1.00  0.00           O
ATOM   3888  N   LYS A 322      18.540  56.350  34.390  1.00  0.00           N
ATOM   3889  H   LYS A 322      18.310  56.020  35.310  1.00  0.00           H
ATOM   3890  CA  LYS A 322      17.800  57.550  33.800  1.00  0.00           C
ATOM   3891  HA  LYS A 322      18.140  57.680  32.770  1.00  0.00           H
ATOM   3892  CB  LYS A 322      16.270  57.120  33.890  1.00  0.00           C
ATOM   3893  HB1 LYS A 322      16.080  56.950  34.940  1.00  0.00           H
ATOM   3894  HB2 LYS A 322      16.210  56.150  33.400  1.00  0.00           H
ATOM   3895  CG  LYS A 322      15.240  58.070  33.190  1.00  0.00           C
ATOM   3896  HG1 LYS A 322      15.610  58.450  32.240  1.00  0.00           H
ATOM   3897  HG2 LYS A 322      15.110  58.940  33.830  1.00  0.00           H
ATOM   3898  CD  LYS A 322      13.820  57.480  32.980  1.00  0.00           C
ATOM   3899  HD1 LYS A 322      13.620  56.900  33.880  1.00  0.00           H
ATOM   3900  HD2 LYS A 322      13.840  56.730  32.190  1.00  0.00           H
ATOM   3901  CE  LYS A 322      12.680  58.440  32.680  1.00  0.00           C
ATOM   3902  HE1 LYS A 322      11.770  57.860  32.610  1.00  0.00           H
ATOM   3903  HE2 LYS A 322      12.890  58.960  31.740  1.00  0.00           H
ATOM   3904  NZ  LYS A 322      12.550  59.460  33.780  1.00  0.00           N
ATOM   3905  HZ1 LYS A 322      11.710  60.000  33.610  1.00  0.00           H
ATOM   3906  HZ2 LYS A 322      12.510  58.990  34.670  1.00  0.00           H
ATOM   3907  HZ3 LYS A 322      13.320  60.120  33.750  1.00  0.00           H
ATOM   3908  C   LYS A 322      18.050  58.850  34.510  1.00  0.00           C
ATOM   3909  O   LYS A 322      18.430  58.900  35.690  1.00  0.00           O
ATOM   3910  N   SER A 323      17.730  59.910  33.800  1.00  0.00           N
ATOM   3911  H   SER A 323      17.440  59.710  32.860  1.00  0.00           H
ATOM   3912  CA  SER A 323      17.700  61.300  34.250  1.00  0.00           C
ATOM   3913  HA  SER A 323      17.110  61.390  35.160  1.00  0.00           H
ATOM   3914  CB  SER A 323      19.200  61.720  34.470  1.00  0.00           C
ATOM   3915  HB1 SER A 323      19.720  62.000  33.560  1.00  0.00           H
ATOM   3916  HB2 SER A 323      19.740  60.930  34.980  1.00  0.00           H
ATOM   3917  OG  SER A 323      19.200  62.910  35.230  1.00  0.00           O
ATOM   3918  HG  SER A 323      19.010  62.600  36.120  1.00  0.00           H
ATOM   3919  C   SER A 323      17.070  62.170  33.190  1.00  0.00           C
ATOM   3920  O   SER A 323      16.730  61.770  32.080  1.00  0.00           O
ATOM   3921  N   CYS A 324      16.670  63.380  33.660  1.00  0.00           N
ATOM   3922  H   CYS A 324      16.900  63.570  34.620  1.00  0.00           H
ATOM   3923  CA  CYS A 324      15.940  64.430  32.950  1.00  0.00           C
ATOM   3924  HA  CYS A 324      15.010  64.020  32.580  1.00  0.00           H
ATOM   3925  CB  CYS A 324      15.680  65.570  33.990  1.00  0.00           C
ATOM   3926  HB1 CYS A 324      14.930  66.250  33.590  1.00  0.00           H
ATOM   3927  HB2 CYS A 324      16.650  66.070  34.080  1.00  0.00           H
ATOM   3928  SG  CYS A 324      15.050  64.940  35.660  1.00  0.00           S
ATOM   3929  HG  CYS A 324      14.040  64.440  34.940  1.00  0.00           H
ATOM   3930  C   CYS A 324      16.690  65.010  31.700  1.00  0.00           C
ATOM   3931  O   CYS A 324      16.770  66.180  31.540  1.00  0.00           O
ATOM   3932  N   GLU A 325      17.240  64.200  30.830  1.00  0.00           N
ATOM   3933  H   GLU A 325      17.370  63.320  31.320  1.00  0.00           H
ATOM   3934  CA  GLU A 325      18.250  64.420  29.740  1.00  0.00           C
ATOM   3935  HA  GLU A 325      18.240  65.500  29.560  1.00  0.00           H
ATOM   3936  CB  GLU A 325      19.660  63.970  30.200  1.00  0.00           C
ATOM   3937  HB1 GLU A 325      20.340  63.990  29.350  1.00  0.00           H
ATOM   3938  HB2 GLU A 325      19.590  62.910  30.450  1.00  0.00           H
ATOM   3939  CG  GLU A 325      20.200  64.700  31.400  1.00  0.00           C
ATOM   3940  HG1 GLU A 325      21.080  64.160  31.760  1.00  0.00           H
ATOM   3941  HG2 GLU A 325      19.460  64.540  32.180  1.00  0.00           H
ATOM   3942  CD  GLU A 325      20.390  66.220  31.300  1.00  0.00           C
ATOM   3943  OE1 GLU A 325      20.600  66.770  30.170  1.00  0.00           O
ATOM   3944  OE2 GLU A 325      20.330  66.920  32.340  1.00  0.00           O
ATOM   3945  C   GLU A 325      17.830  63.710  28.410  1.00  0.00           C
ATOM   3946  O   GLU A 325      18.560  63.630  27.410  1.00  0.00           O
ATOM   3947  N   ASN A 326      16.610  63.150  28.360  1.00  0.00           N
ATOM   3948  H   ASN A 326      16.000  63.280  29.160  1.00  0.00           H
ATOM   3949  CA  ASN A 326      16.090  62.300  27.310  1.00  0.00           C
ATOM   3950  HA  ASN A 326      15.230  61.820  27.760  1.00  0.00           H
ATOM   3951  CB  ASN A 326      15.560  63.130  26.190  1.00  0.00           C
ATOM   3952  HB1 ASN A 326      15.430  62.440  25.360  1.00  0.00           H
ATOM   3953  HB2 ASN A 326      16.260  63.920  25.900  1.00  0.00           H
ATOM   3954  CG  ASN A 326      14.220  63.800  26.500  1.00  0.00           C
ATOM   3955  OD1 ASN A 326      13.280  63.280  27.010  1.00  0.00           O
ATOM   3956  ND2 ASN A 326      14.180  65.080  26.170  1.00  0.00           N
ATOM   3957 1HD2 ASN A 326      14.990  65.540  25.780  1.00  0.00           H
ATOM   3958 2HD2 ASN A 326      13.270  65.500  25.990  1.00  0.00           H
ATOM   3959  C   ASN A 326      17.060  61.150  26.950  1.00  0.00           C
ATOM   3960  O   ASN A 326      17.360  60.870  25.770  1.00  0.00           O
ATOM   3961  N   ALA A 327      17.700  60.580  27.980  1.00  0.00           N
ATOM   3962  H   ALA A 327      17.290  60.790  28.870  1.00  0.00           H
ATOM   3963  CA  ALA A 327      18.770  59.580  27.880  1.00  0.00           C
ATOM   3964  HA  ALA A 327      18.520  58.890  27.080  1.00  0.00           H
ATOM   3965  CB  ALA A 327      20.120  60.200  27.510  1.00  0.00           C
ATOM   3966  HB1 ALA A 327      20.320  61.090  28.110  1.00  0.00           H
ATOM   3967  HB2 ALA A 327      20.910  59.470  27.640  1.00  0.00           H
ATOM   3968  HB3 ALA A 327      20.070  60.480  26.450  1.00  0.00           H
ATOM   3969  C   ALA A 327      18.810  58.710  29.170  1.00  0.00           C
ATOM   3970  O   ALA A 327      18.450  59.170  30.270  1.00  0.00           O
ATOM   3971  N   ILE A 328      19.260  57.420  29.010  1.00  0.00           N
ATOM   3972  H   ILE A 328      19.430  57.070  28.080  1.00  0.00           H
ATOM   3973  CA  ILE A 328      19.700  56.490  30.080  1.00  0.00           C
ATOM   3974  HA  ILE A 328      19.450  56.940  31.040  1.00  0.00           H
ATOM   3975  CB  ILE A 328      18.990  55.110  29.890  1.00  0.00           C
ATOM   3976  HB  ILE A 328      18.920  54.950  28.820  1.00  0.00           H
ATOM   3977  CG2 ILE A 328      19.720  54.010  30.590  1.00  0.00           C
ATOM   3978 1HG2 ILE A 328      19.080  53.120  30.600  1.00  0.00           H
ATOM   3979 2HG2 ILE A 328      20.660  53.730  30.140  1.00  0.00           H
ATOM   3980 3HG2 ILE A 328      20.010  54.240  31.620  1.00  0.00           H
ATOM   3981  CG1 ILE A 328      17.560  55.190  30.460  1.00  0.00           C
ATOM   3982 1HG1 ILE A 328      17.180  56.170  30.180  1.00  0.00           H
ATOM   3983 2HG1 ILE A 328      17.540  55.170  31.550  1.00  0.00           H
ATOM   3984  CD  ILE A 328      16.630  54.120  29.830  1.00  0.00           C
ATOM   3985  HD1 ILE A 328      15.660  54.300  30.280  1.00  0.00           H
ATOM   3986  HD2 ILE A 328      16.530  54.110  28.740  1.00  0.00           H
ATOM   3987  HD3 ILE A 328      16.920  53.110  30.140  1.00  0.00           H
ATOM   3988  C   ILE A 328      21.230  56.320  29.860  1.00  0.00           C
ATOM   3989  O   ILE A 328      21.720  55.820  28.830  1.00  0.00           O
ATOM   3990  N   VAL A 329      21.940  56.710  30.880  1.00  0.00           N
ATOM   3991  H   VAL A 329      21.480  57.090  31.700  1.00  0.00           H
ATOM   3992  CA  VAL A 329      23.400  56.620  30.880  1.00  0.00           C
ATOM   3993  HA  VAL A 329      23.890  56.680  29.910  1.00  0.00           H
ATOM   3994  CB  VAL A 329      23.990  57.860  31.500  1.00  0.00           C
ATOM   3995  HB  VAL A 329      23.710  57.880  32.550  1.00  0.00           H
ATOM   3996  CG1 VAL A 329      25.560  57.840  31.550  1.00  0.00           C
ATOM   3997 1HG1 VAL A 329      25.940  57.840  30.530  1.00  0.00           H
ATOM   3998 2HG1 VAL A 329      26.000  58.670  32.100  1.00  0.00           H
ATOM   3999 3HG1 VAL A 329      25.910  56.940  32.050  1.00  0.00           H
ATOM   4000  CG2 VAL A 329      23.540  59.250  31.080  1.00  0.00           C
ATOM   4001 1HG2 VAL A 329      23.920  59.560  30.110  1.00  0.00           H
ATOM   4002 2HG2 VAL A 329      22.460  59.320  31.000  1.00  0.00           H
ATOM   4003 3HG2 VAL A 329      23.850  59.920  31.890  1.00  0.00           H
ATOM   4004  C   VAL A 329      23.880  55.240  31.330  1.00  0.00           C
ATOM   4005  O   VAL A 329      23.630  54.910  32.450  1.00  0.00           O
ATOM   4006  N   CYS A 330      24.680  54.580  30.550  1.00  0.00           N
ATOM   4007  H   CYS A 330      25.010  54.900  29.650  1.00  0.00           H
ATOM   4008  CA  CYS A 330      25.490  53.440  31.030  1.00  0.00           C
ATOM   4009  HA  CYS A 330      24.900  53.020  31.840  1.00  0.00           H
ATOM   4010  CB  CYS A 330      25.470  52.400  29.960  1.00  0.00           C
ATOM   4011  HB1 CYS A 330      25.750  52.930  29.050  1.00  0.00           H
ATOM   4012  HB2 CYS A 330      24.480  51.940  29.860  1.00  0.00           H
ATOM   4013  SG  CYS A 330      26.620  51.070  30.430  1.00  0.00           S
ATOM   4014  HG  CYS A 330      27.720  51.790  30.200  1.00  0.00           H
ATOM   4015  C   CYS A 330      26.960  53.760  31.480  1.00  0.00           C
ATOM   4016  O   CYS A 330      27.780  54.170  30.630  1.00  0.00           O
ATOM   4017  N   TRP A 331      27.280  53.620  32.740  1.00  0.00           N
ATOM   4018  H   TRP A 331      26.560  53.310  33.380  1.00  0.00           H
ATOM   4019  CA  TRP A 331      28.600  53.840  33.270  1.00  0.00           C
ATOM   4020  HA  TRP A 331      29.350  54.000  32.490  1.00  0.00           H
ATOM   4021  CB  TRP A 331      28.470  55.180  34.060  1.00  0.00           C
ATOM   4022  HB1 TRP A 331      28.140  55.970  33.380  1.00  0.00           H
ATOM   4023  HB2 TRP A 331      29.380  55.580  34.500  1.00  0.00           H
ATOM   4024  CG  TRP A 331      27.470  55.130  35.190  1.00  0.00           C
ATOM   4025  CD1 TRP A 331      26.160  55.320  35.030  1.00  0.00           C
ATOM   4026  HD1 TRP A 331      25.620  55.420  34.100  1.00  0.00           H
ATOM   4027  NE1 TRP A 331      25.530  55.050  36.220  1.00  0.00           N
ATOM   4028  HE1 TRP A 331      24.540  54.880  36.300  1.00  0.00           H
ATOM   4029  CE2 TRP A 331      26.410  54.680  37.220  1.00  0.00           C
ATOM   4030  CZ2 TRP A 331      26.320  54.300  38.580  1.00  0.00           C
ATOM   4031  HZ2 TRP A 331      25.390  54.150  39.110  1.00  0.00           H
ATOM   4032  CH2 TRP A 331      27.510  54.210  39.340  1.00  0.00           C
ATOM   4033  HH2 TRP A 331      27.500  54.130  40.420  1.00  0.00           H
ATOM   4034  CZ3 TRP A 331      28.740  54.280  38.720  1.00  0.00           C
ATOM   4035  HZ3 TRP A 331      29.620  54.120  39.340  1.00  0.00           H
ATOM   4036  CE3 TRP A 331      28.800  54.530  37.400  1.00  0.00           C
ATOM   4037  HE3 TRP A 331      29.790  54.660  36.980  1.00  0.00           H
ATOM   4038  CD2 TRP A 331      27.650  54.800  36.610  1.00  0.00           C
ATOM   4039  C   TRP A 331      29.140  52.770  34.240  1.00  0.00           C
ATOM   4040  O   TRP A 331      28.420  51.800  34.540  1.00  0.00           O
ATOM   4041  N   LYS A 332      30.380  52.940  34.650  1.00  0.00           N
ATOM   4042  H   LYS A 332      30.900  53.760  34.370  1.00  0.00           H
ATOM   4043  CA  LYS A 332      31.100  52.140  35.710  1.00  0.00           C
ATOM   4044  HA  LYS A 332      30.300  51.620  36.240  1.00  0.00           H
ATOM   4045  CB  LYS A 332      31.990  51.140  34.900  1.00  0.00           C
ATOM   4046  HB1 LYS A 332      31.380  50.650  34.130  1.00  0.00           H
ATOM   4047  HB2 LYS A 332      32.330  50.360  35.580  1.00  0.00           H
ATOM   4048  CG  LYS A 332      33.320  51.620  34.260  1.00  0.00           C
ATOM   4049  HG1 LYS A 332      33.790  52.180  35.070  1.00  0.00           H
ATOM   4050  HG2 LYS A 332      33.090  52.320  33.460  1.00  0.00           H
ATOM   4051  CD  LYS A 332      34.180  50.550  33.690  1.00  0.00           C
ATOM   4052  HD1 LYS A 332      34.940  51.040  33.080  1.00  0.00           H
ATOM   4053  HD2 LYS A 332      33.500  49.840  33.220  1.00  0.00           H
ATOM   4054  CE  LYS A 332      34.870  49.720  34.720  1.00  0.00           C
ATOM   4055  HE1 LYS A 332      34.070  49.360  35.370  1.00  0.00           H
ATOM   4056  HE2 LYS A 332      35.430  50.280  35.470  1.00  0.00           H
ATOM   4057  NZ  LYS A 332      35.520  48.610  33.960  1.00  0.00           N
ATOM   4058  HZ1 LYS A 332      35.760  47.800  34.510  1.00  0.00           H
ATOM   4059  HZ2 LYS A 332      34.880  48.320  33.230  1.00  0.00           H
ATOM   4060  HZ3 LYS A 332      36.400  48.890  33.570  1.00  0.00           H
ATOM   4061  C   LYS A 332      31.890  52.960  36.710  1.00  0.00           C
ATOM   4062  O   LYS A 332      32.450  54.000  36.380  1.00  0.00           O
ATOM   4063  N   PRO A 333      31.950  52.540  38.010  1.00  0.00           N
ATOM   4064  CD  PRO A 333      31.270  51.440  38.650  1.00  0.00           C
ATOM   4065  HD1 PRO A 333      31.210  50.570  38.000  1.00  0.00           H
ATOM   4066  HD2 PRO A 333      30.280  51.780  38.970  1.00  0.00           H
ATOM   4067  CG  PRO A 333      32.110  51.050  39.870  1.00  0.00           C
ATOM   4068  HG1 PRO A 333      32.870  50.350  39.520  1.00  0.00           H
ATOM   4069  HG2 PRO A 333      31.440  50.660  40.630  1.00  0.00           H
ATOM   4070  CB  PRO A 333      32.710  52.430  40.220  1.00  0.00           C
ATOM   4071  HB1 PRO A 333      33.580  52.240  40.840  1.00  0.00           H
ATOM   4072  HB2 PRO A 333      32.030  53.000  40.860  1.00  0.00           H
ATOM   4073  CA  PRO A 333      33.040  53.120  38.830  1.00  0.00           C
ATOM   4074  HA  PRO A 333      33.060  54.210  38.810  1.00  0.00           H
ATOM   4075  C   PRO A 333      34.470  52.700  38.450  1.00  0.00           C
ATOM   4076  O   PRO A 333      34.680  51.570  38.000  1.00  0.00           O
ATOM   4077  N   GLY A 334      35.410  53.560  38.540  1.00  0.00           N
ATOM   4078  H   GLY A 334      35.190  54.470  38.910  1.00  0.00           H
ATOM   4079  CA  GLY A 334      36.770  53.350  38.090  1.00  0.00           C
ATOM   4080  HA1 GLY A 334      37.030  52.320  38.340  1.00  0.00           H
ATOM   4081  HA2 GLY A 334      37.540  53.900  38.630  1.00  0.00           H
ATOM   4082  C   GLY A 334      37.090  53.530  36.560  1.00  0.00           C
ATOM   4083  O   GLY A 334      36.330  54.210  35.890  1.00  0.00           O
ATOM   4084  N   LYS A 335      38.240  53.130  36.120  1.00  0.00           N
ATOM   4085  H   LYS A 335      38.700  52.540  36.800  1.00  0.00           H
ATOM   4086  CA  LYS A 335      38.770  53.300  34.770  1.00  0.00           C
ATOM   4087  HA  LYS A 335      38.480  54.300  34.440  1.00  0.00           H
ATOM   4088  CB  LYS A 335      40.300  53.140  34.800  1.00  0.00           C
ATOM   4089  HB1 LYS A 335      40.640  53.290  33.780  1.00  0.00           H
ATOM   4090  HB2 LYS A 335      40.590  52.140  35.110  1.00  0.00           H
ATOM   4091  CG  LYS A 335      40.950  54.230  35.700  1.00  0.00           C
ATOM   4092  HG1 LYS A 335      40.520  54.000  36.680  1.00  0.00           H
ATOM   4093  HG2 LYS A 335      40.730  55.250  35.410  1.00  0.00           H
ATOM   4094  CD  LYS A 335      42.490  54.100  35.780  1.00  0.00           C
ATOM   4095  HD1 LYS A 335      42.870  54.730  36.580  1.00  0.00           H
ATOM   4096  HD2 LYS A 335      42.890  54.330  34.790  1.00  0.00           H
ATOM   4097  CE  LYS A 335      43.030  52.710  36.120  1.00  0.00           C
ATOM   4098  HE1 LYS A 335      44.120  52.680  36.150  1.00  0.00           H
ATOM   4099  HE2 LYS A 335      42.730  52.020  35.320  1.00  0.00           H
ATOM   4100  NZ  LYS A 335      42.530  52.200  37.420  1.00  0.00           N
ATOM   4101  HZ1 LYS A 335      41.580  51.870  37.350  1.00  0.00           H
ATOM   4102  HZ2 LYS A 335      43.040  51.440  37.840  1.00  0.00           H
ATOM   4103  HZ3 LYS A 335      42.670  52.950  38.080  1.00  0.00           H
ATOM   4104  C   LYS A 335      38.040  52.390  33.770  1.00  0.00           C
ATOM   4105  O   LYS A 335      37.280  51.580  34.270  1.00  0.00           O
ATOM   4106  N   MET A 336      38.210  52.600  32.480  1.00  0.00           N
ATOM   4107  H   MET A 336      38.900  53.270  32.190  1.00  0.00           H
ATOM   4108  CA  MET A 336      37.870  51.480  31.550  1.00  0.00           C
ATOM   4109  HA  MET A 336      36.810  51.500  31.310  1.00  0.00           H
ATOM   4110  CB  MET A 336      38.680  51.870  30.320  1.00  0.00           C
ATOM   4111  HB1 MET A 336      39.710  51.930  30.660  1.00  0.00           H
ATOM   4112  HB2 MET A 336      38.360  52.830  29.910  1.00  0.00           H
ATOM   4113  CG  MET A 336      38.610  50.830  29.140  1.00  0.00           C
ATOM   4114  HG1 MET A 336      38.680  49.850  29.620  1.00  0.00           H
ATOM   4115  HG2 MET A 336      39.410  51.060  28.440  1.00  0.00           H
ATOM   4116  SD  MET A 336      37.080  50.710  28.220  1.00  0.00           S
ATOM   4117  CE  MET A 336      36.830  52.320  27.550  1.00  0.00           C
ATOM   4118  HE1 MET A 336      36.040  52.160  26.800  1.00  0.00           H
ATOM   4119  HE2 MET A 336      36.440  53.060  28.240  1.00  0.00           H
ATOM   4120  HE3 MET A 336      37.710  52.700  27.040  1.00  0.00           H
ATOM   4121  C   MET A 336      38.150  50.020  31.960  1.00  0.00           C
ATOM   4122  O   MET A 336      37.280  49.150  31.730  1.00  0.00           O
ATOM   4123  N   GLU A 337      39.350  49.730  32.500  1.00  0.00           N
ATOM   4124  H   GLU A 337      40.070  50.440  32.540  1.00  0.00           H
ATOM   4125  CA  GLU A 337      39.770  48.350  32.880  1.00  0.00           C
ATOM   4126  HA  GLU A 337      39.260  47.700  32.170  1.00  0.00           H
ATOM   4127  CB  GLU A 337      41.280  48.220  32.590  1.00  0.00           C
ATOM   4128  HB1 GLU A 337      41.440  48.450  31.540  1.00  0.00           H
ATOM   4129  HB2 GLU A 337      41.650  47.190  32.620  1.00  0.00           H
ATOM   4130  CG  GLU A 337      42.220  49.120  33.490  1.00  0.00           C
ATOM   4131  HG1 GLU A 337      43.150  48.640  33.770  1.00  0.00           H
ATOM   4132  HG2 GLU A 337      41.690  49.440  34.380  1.00  0.00           H
ATOM   4133  CD  GLU A 337      42.520  50.520  32.790  1.00  0.00           C
ATOM   4134  OE1 GLU A 337      41.690  51.100  32.050  1.00  0.00           O
ATOM   4135  OE2 GLU A 337      43.560  51.080  33.200  1.00  0.00           O
ATOM   4136  C   GLU A 337      39.470  47.940  34.320  1.00  0.00           C
ATOM   4137  O   GLU A 337      39.810  46.830  34.670  1.00  0.00           O
ATOM   4138  N   ASP A 338      38.870  48.860  35.150  1.00  0.00           N
ATOM   4139  H   ASP A 338      38.500  49.740  34.820  1.00  0.00           H
ATOM   4140  CA  ASP A 338      38.570  48.460  36.450  1.00  0.00           C
ATOM   4141  HA  ASP A 338      39.450  47.910  36.790  1.00  0.00           H
ATOM   4142  CB  ASP A 338      38.610  49.650  37.400  1.00  0.00           C
ATOM   4143  HB1 ASP A 338      38.440  49.430  38.450  1.00  0.00           H
ATOM   4144  HB2 ASP A 338      37.750  50.310  37.260  1.00  0.00           H
ATOM   4145  CG  ASP A 338      39.900  50.450  37.350  1.00  0.00           C
ATOM   4146  OD1 ASP A 338      41.010  49.960  37.070  1.00  0.00           O
ATOM   4147  OD2 ASP A 338      39.820  51.640  37.640  1.00  0.00           O
ATOM   4148  C   ASP A 338      37.370  47.580  36.680  1.00  0.00           C
ATOM   4149  O   ASP A 338      36.200  48.000  36.580  1.00  0.00           O
ATOM   4150  N   ASP A 339      37.670  46.330  37.050  1.00  0.00           N
ATOM   4151  H   ASP A 339      38.640  46.130  37.270  1.00  0.00           H
ATOM   4152  CA  ASP A 339      36.700  45.440  37.560  1.00  0.00           C
ATOM   4153  HA  ASP A 339      35.960  45.200  36.800  1.00  0.00           H
ATOM   4154  CB  ASP A 339      37.390  44.100  37.880  1.00  0.00           C
ATOM   4155  HB1 ASP A 339      38.160  44.240  38.650  1.00  0.00           H
ATOM   4156  HB2 ASP A 339      38.020  43.830  37.040  1.00  0.00           H
ATOM   4157  CG  ASP A 339      36.460  42.970  38.380  1.00  0.00           C
ATOM   4158  OD1 ASP A 339      35.260  43.110  38.750  1.00  0.00           O
ATOM   4159  OD2 ASP A 339      36.930  41.870  38.480  1.00  0.00           O
ATOM   4160  C   ASP A 339      36.000  45.990  38.810  1.00  0.00           C
ATOM   4161  O   ASP A 339      36.670  46.460  39.710  1.00  0.00           O
ATOM   4162  N   ILE A 340      34.640  45.920  38.800  1.00  0.00           N
ATOM   4163  H   ILE A 340      34.280  45.410  38.000  1.00  0.00           H
ATOM   4164  CA  ILE A 340      33.670  46.360  39.810  1.00  0.00           C
ATOM   4165  HA  ILE A 340      33.760  47.440  39.970  1.00  0.00           H
ATOM   4166  CB  ILE A 340      32.210  46.150  39.300  1.00  0.00           C
ATOM   4167  HB  ILE A 340      32.170  46.630  38.320  1.00  0.00           H
ATOM   4168  CG2 ILE A 340      31.820  44.740  39.170  1.00  0.00           C
ATOM   4169 1HG2 ILE A 340      31.020  44.640  38.440  1.00  0.00           H
ATOM   4170 2HG2 ILE A 340      32.640  44.170  38.740  1.00  0.00           H
ATOM   4171 3HG2 ILE A 340      31.520  44.250  40.100  1.00  0.00           H
ATOM   4172  CG1 ILE A 340      31.330  47.000  40.350  1.00  0.00           C
ATOM   4173 1HG1 ILE A 340      31.910  47.880  40.630  1.00  0.00           H
ATOM   4174 2HG1 ILE A 340      31.210  46.430  41.280  1.00  0.00           H
ATOM   4175  CD  ILE A 340      30.020  47.400  39.660  1.00  0.00           C
ATOM   4176  HD1 ILE A 340      29.340  46.570  39.520  1.00  0.00           H
ATOM   4177  HD2 ILE A 340      29.500  48.280  40.030  1.00  0.00           H
ATOM   4178  HD3 ILE A 340      30.220  47.740  38.640  1.00  0.00           H
ATOM   4179  C   ILE A 340      34.030  45.660  41.170  1.00  0.00           C
ATOM   4180  O   ILE A 340      33.920  46.230  42.250  1.00  0.00           O
ATOM   4181  N   ASP A 341      34.450  44.400  41.120  1.00  0.00           N
ATOM   4182  H   ASP A 341      34.540  43.940  40.220  1.00  0.00           H
ATOM   4183  CA  ASP A 341      34.750  43.540  42.270  1.00  0.00           C
ATOM   4184  HA  ASP A 341      34.010  43.460  43.060  1.00  0.00           H
ATOM   4185  CB  ASP A 341      34.930  42.080  41.750  1.00  0.00           C
ATOM   4186  HB1 ASP A 341      35.170  41.380  42.550  1.00  0.00           H
ATOM   4187  HB2 ASP A 341      35.750  42.120  41.040  1.00  0.00           H
ATOM   4188  CG  ASP A 341      33.770  41.440  40.930  1.00  0.00           C
ATOM   4189  OD1 ASP A 341      32.600  41.770  41.110  1.00  0.00           O
ATOM   4190  OD2 ASP A 341      34.030  40.490  40.160  1.00  0.00           O
ATOM   4191  C   ASP A 341      35.940  44.000  43.050  1.00  0.00           C
ATOM   4192  O   ASP A 341      36.190  43.600  44.190  1.00  0.00           O
ATOM   4193  N   LYS A 342      36.840  44.780  42.390  1.00  0.00           N
ATOM   4194  H   LYS A 342      36.530  45.130  41.490  1.00  0.00           H
ATOM   4195  CA  LYS A 342      38.010  45.340  43.060  1.00  0.00           C
ATOM   4196  HA  LYS A 342      38.270  44.780  43.950  1.00  0.00           H
ATOM   4197  CB  LYS A 342      39.310  45.220  42.150  1.00  0.00           C
ATOM   4198  HB1 LYS A 342      40.160  45.580  42.730  1.00  0.00           H
ATOM   4199  HB2 LYS A 342      39.340  45.850  41.260  1.00  0.00           H
ATOM   4200  CG  LYS A 342      39.530  43.750  41.800  1.00  0.00           C
ATOM   4201  HG1 LYS A 342      38.980  43.490  40.900  1.00  0.00           H
ATOM   4202  HG2 LYS A 342      39.230  43.100  42.620  1.00  0.00           H
ATOM   4203  CD  LYS A 342      41.050  43.510  41.450  1.00  0.00           C
ATOM   4204  HD1 LYS A 342      41.610  44.100  42.170  1.00  0.00           H
ATOM   4205  HD2 LYS A 342      41.190  43.950  40.460  1.00  0.00           H
ATOM   4206  CE  LYS A 342      41.460  42.020  41.550  1.00  0.00           C
ATOM   4207  HE1 LYS A 342      41.250  41.740  42.590  1.00  0.00           H
ATOM   4208  HE2 LYS A 342      42.510  41.850  41.340  1.00  0.00           H
ATOM   4209  NZ  LYS A 342      40.710  41.030  40.720  1.00  0.00           N
ATOM   4210  HZ1 LYS A 342      39.760  40.810  40.980  1.00  0.00           H
ATOM   4211  HZ2 LYS A 342      40.650  41.330  39.750  1.00  0.00           H
ATOM   4212  HZ3 LYS A 342      41.260  40.190  40.810  1.00  0.00           H
ATOM   4213  C   LYS A 342      37.880  46.820  43.450  1.00  0.00           C
ATOM   4214  O   LYS A 342      38.880  47.340  43.900  1.00  0.00           O
ATOM   4215  N   ILE A 343      36.690  47.440  43.350  1.00  0.00           N
ATOM   4216  H   ILE A 343      35.910  46.840  43.110  1.00  0.00           H
ATOM   4217  CA  ILE A 343      36.480  48.790  43.750  1.00  0.00           C
ATOM   4218  HA  ILE A 343      37.290  49.480  43.500  1.00  0.00           H
ATOM   4219  CB  ILE A 343      35.260  49.380  43.020  1.00  0.00           C
ATOM   4220  HB  ILE A 343      34.530  48.590  43.220  1.00  0.00           H
ATOM   4221  CG2 ILE A 343      34.710  50.700  43.650  1.00  0.00           C
ATOM   4222 1HG2 ILE A 343      35.410  51.530  43.710  1.00  0.00           H
ATOM   4223 2HG2 ILE A 343      33.790  51.080  43.190  1.00  0.00           H
ATOM   4224 3HG2 ILE A 343      34.410  50.450  44.670  1.00  0.00           H
ATOM   4225  CG1 ILE A 343      35.420  49.500  41.510  1.00  0.00           C
ATOM   4226 1HG1 ILE A 343      34.460  49.730  41.060  1.00  0.00           H
ATOM   4227 2HG1 ILE A 343      35.650  48.500  41.140  1.00  0.00           H
ATOM   4228  CD  ILE A 343      36.440  50.470  40.880  1.00  0.00           C
ATOM   4229  HD1 ILE A 343      35.930  51.400  40.660  1.00  0.00           H
ATOM   4230  HD2 ILE A 343      37.260  50.700  41.560  1.00  0.00           H
ATOM   4231  HD3 ILE A 343      36.760  50.070  39.910  1.00  0.00           H
ATOM   4232  C   ILE A 343      36.350  48.840  45.250  1.00  0.00           C
ATOM   4233  O   ILE A 343      35.850  47.870  45.860  1.00  0.00           O
ATOM   4234  N   LYS A 344      36.760  49.840  45.920  1.00  0.00           N
ATOM   4235  H   LYS A 344      37.360  50.450  45.390  1.00  0.00           H
ATOM   4236  CA  LYS A 344      36.760  50.160  47.390  1.00  0.00           C
ATOM   4237  HA  LYS A 344      36.450  49.350  48.050  1.00  0.00           H
ATOM   4238  CB  LYS A 344      38.160  50.610  47.790  1.00  0.00           C
ATOM   4239  HB1 LYS A 344      38.190  50.800  48.860  1.00  0.00           H
ATOM   4240  HB2 LYS A 344      38.390  51.570  47.330  1.00  0.00           H
ATOM   4241  CG  LYS A 344      39.320  49.640  47.530  1.00  0.00           C
ATOM   4242  HG1 LYS A 344      39.410  49.550  46.450  1.00  0.00           H
ATOM   4243  HG2 LYS A 344      39.050  48.670  47.950  1.00  0.00           H
ATOM   4244  CD  LYS A 344      40.640  50.030  48.190  1.00  0.00           C
ATOM   4245  HD1 LYS A 344      40.580  50.100  49.280  1.00  0.00           H
ATOM   4246  HD2 LYS A 344      40.900  51.000  47.780  1.00  0.00           H
ATOM   4247  CE  LYS A 344      41.710  49.090  47.710  1.00  0.00           C
ATOM   4248  HE1 LYS A 344      41.600  48.980  46.630  1.00  0.00           H
ATOM   4249  HE2 LYS A 344      41.460  48.110  48.120  1.00  0.00           H
ATOM   4250  NZ  LYS A 344      43.110  49.530  48.060  1.00  0.00           N
ATOM   4251  HZ1 LYS A 344      43.060  50.540  48.030  1.00  0.00           H
ATOM   4252  HZ2 LYS A 344      43.410  49.280  48.990  1.00  0.00           H
ATOM   4253  HZ3 LYS A 344      43.670  49.040  47.380  1.00  0.00           H
ATOM   4254  C   LYS A 344      35.820  51.300  47.780  1.00  0.00           C
ATOM   4255  O   LYS A 344      35.620  52.150  46.880  1.00  0.00           O
ATOM   4256  N   PRO A 345      35.210  51.470  49.010  1.00  0.00           N
ATOM   4257  CD  PRO A 345      35.320  50.470  50.030  1.00  0.00           C
ATOM   4258  HD1 PRO A 345      36.260  50.570  50.570  1.00  0.00           H
ATOM   4259  HD2 PRO A 345      35.230  49.450  49.640  1.00  0.00           H
ATOM   4260  CG  PRO A 345      34.180  50.880  50.940  1.00  0.00           C
ATOM   4261  HG1 PRO A 345      34.390  50.750  52.000  1.00  0.00           H
ATOM   4262  HG2 PRO A 345      33.300  50.300  50.650  1.00  0.00           H
ATOM   4263  CB  PRO A 345      33.860  52.370  50.790  1.00  0.00           C
ATOM   4264  HB1 PRO A 345      34.340  53.050  51.490  1.00  0.00           H
ATOM   4265  HB2 PRO A 345      32.780  52.500  50.830  1.00  0.00           H
ATOM   4266  CA  PRO A 345      34.330  52.610  49.390  1.00  0.00           C
ATOM   4267  HA  PRO A 345      33.470  52.710  48.720  1.00  0.00           H
ATOM   4268  C   PRO A 345      35.010  54.040  49.330  1.00  0.00           C
ATOM   4269  O   PRO A 345      34.250  54.990  49.220  1.00  0.00           O
ATOM   4270  N   SER A 346      36.350  54.230  49.410  1.00  0.00           N
ATOM   4271  H   SER A 346      37.000  53.480  49.550  1.00  0.00           H
ATOM   4272  CA  SER A 346      36.840  55.610  49.320  1.00  0.00           C
ATOM   4273  HA  SER A 346      36.020  56.270  49.610  1.00  0.00           H
ATOM   4274  CB  SER A 346      38.020  55.840  50.320  1.00  0.00           C
ATOM   4275  HB1 SER A 346      37.690  55.660  51.340  1.00  0.00           H
ATOM   4276  HB2 SER A 346      38.420  56.860  50.260  1.00  0.00           H
ATOM   4277  OG  SER A 346      39.070  54.930  50.090  1.00  0.00           O
ATOM   4278  HG  SER A 346      38.960  54.120  50.590  1.00  0.00           H
ATOM   4279  C   SER A 346      37.170  55.980  47.870  1.00  0.00           C
ATOM   4280  O   SER A 346      37.920  56.920  47.560  1.00  0.00           O
ATOM   4281  N   GLU A 347      36.570  55.310  46.930  1.00  0.00           N
ATOM   4282  H   GLU A 347      35.990  54.520  47.160  1.00  0.00           H
ATOM   4283  CA  GLU A 347      36.850  55.520  45.520  1.00  0.00           C
ATOM   4284  HA  GLU A 347      37.900  55.750  45.340  1.00  0.00           H
ATOM   4285  CB  GLU A 347      36.520  54.230  44.710  1.00  0.00           C
ATOM   4286  HB1 GLU A 347      35.510  53.890  44.910  1.00  0.00           H
ATOM   4287  HB2 GLU A 347      37.350  53.580  44.990  1.00  0.00           H
ATOM   4288  CG  GLU A 347      36.490  54.460  43.130  1.00  0.00           C
ATOM   4289  HG1 GLU A 347      35.920  55.330  42.790  1.00  0.00           H
ATOM   4290  HG2 GLU A 347      36.030  53.560  42.720  1.00  0.00           H
ATOM   4291  CD  GLU A 347      37.900  54.550  42.620  1.00  0.00           C
ATOM   4292  OE1 GLU A 347      38.500  53.550  42.220  1.00  0.00           O
ATOM   4293  OE2 GLU A 347      38.470  55.700  42.700  1.00  0.00           O
ATOM   4294  C   GLU A 347      36.110  56.750  44.970  1.00  0.00           C
ATOM   4295  O   GLU A 347      34.970  57.030  45.250  1.00  0.00           O
ATOM   4296  N   SER A 348      36.790  57.480  44.090  1.00  0.00           N
ATOM   4297  H   SER A 348      37.720  57.160  43.880  1.00  0.00           H
ATOM   4298  CA  SER A 348      36.330  58.780  43.470  1.00  0.00           C
ATOM   4299  HA  SER A 348      35.340  58.960  43.880  1.00  0.00           H
ATOM   4300  CB  SER A 348      37.240  59.870  43.810  1.00  0.00           C
ATOM   4301  HB1 SER A 348      36.980  60.750  43.220  1.00  0.00           H
ATOM   4302  HB2 SER A 348      38.190  59.490  43.430  1.00  0.00           H
ATOM   4303  OG  SER A 348      37.320  60.170  45.180  1.00  0.00           O
ATOM   4304  HG  SER A 348      36.520  60.530  45.560  1.00  0.00           H
ATOM   4305  C   SER A 348      36.150  58.710  41.970  1.00  0.00           C
ATOM   4306  O   SER A 348      35.430  59.510  41.380  1.00  0.00           O
ATOM   4307  N   ASN A 349      36.790  57.710  41.320  1.00  0.00           N
ATOM   4308  H   ASN A 349      37.480  57.130  41.790  1.00  0.00           H
ATOM   4309  CA  ASN A 349      36.740  57.660  39.870  1.00  0.00           C
ATOM   4310  HA  ASN A 349      36.880  58.670  39.490  1.00  0.00           H
ATOM   4311  CB  ASN A 349      38.000  57.050  39.330  1.00  0.00           C
ATOM   4312  HB1 ASN A 349      38.000  56.970  38.240  1.00  0.00           H
ATOM   4313  HB2 ASN A 349      38.120  56.030  39.710  1.00  0.00           H
ATOM   4314  CG  ASN A 349      39.310  57.790  39.610  1.00  0.00           C
ATOM   4315  OD1 ASN A 349      39.830  58.530  38.820  1.00  0.00           O
ATOM   4316  ND2 ASN A 349      39.780  57.570  40.890  1.00  0.00           N
ATOM   4317 1HD2 ASN A 349      39.330  56.880  41.470  1.00  0.00           H
ATOM   4318 2HD2 ASN A 349      40.690  57.940  41.120  1.00  0.00           H
ATOM   4319  C   ASN A 349      35.540  57.030  39.100  1.00  0.00           C
ATOM   4320  O   ASN A 349      34.830  56.170  39.630  1.00  0.00           O
ATOM   4321  N   VAL A 350      35.320  57.310  37.790  1.00  0.00           N
ATOM   4322  H   VAL A 350      35.940  57.960  37.320  1.00  0.00           H
ATOM   4323  CA  VAL A 350      34.170  56.870  36.980  1.00  0.00           C
ATOM   4324  HA  VAL A 350      33.930  55.840  37.220  1.00  0.00           H
ATOM   4325  CB  VAL A 350      32.870  57.750  37.150  1.00  0.00           C
ATOM   4326  HB  VAL A 350      33.180  58.790  37.040  1.00  0.00           H
ATOM   4327  CG1 VAL A 350      31.800  57.540  36.080  1.00  0.00           C
ATOM   4328 1HG1 VAL A 350      32.130  57.860  35.090  1.00  0.00           H
ATOM   4329 2HG1 VAL A 350      31.420  56.520  36.220  1.00  0.00           H
ATOM   4330 3HG1 VAL A 350      30.980  58.230  36.260  1.00  0.00           H
ATOM   4331  CG2 VAL A 350      32.160  57.790  38.520  1.00  0.00           C
ATOM   4332 1HG2 VAL A 350      31.370  58.530  38.440  1.00  0.00           H
ATOM   4333 2HG2 VAL A 350      31.850  56.760  38.720  1.00  0.00           H
ATOM   4334 3HG2 VAL A 350      32.810  58.210  39.290  1.00  0.00           H
ATOM   4335  C   VAL A 350      34.560  56.760  35.440  1.00  0.00           C
ATOM   4336  O   VAL A 350      35.280  57.610  34.930  1.00  0.00           O
ATOM   4337  N   THR A 351      33.890  55.870  34.710  1.00  0.00           N
ATOM   4338  H   THR A 351      33.230  55.300  35.220  1.00  0.00           H
ATOM   4339  CA  THR A 351      33.840  55.940  33.250  1.00  0.00           C
ATOM   4340  HA  THR A 351      34.180  56.940  32.970  1.00  0.00           H
ATOM   4341  CB  THR A 351      34.880  54.930  32.670  1.00  0.00           C
ATOM   4342  HB  THR A 351      34.670  53.950  33.090  1.00  0.00           H
ATOM   4343  CG2 THR A 351      34.840  54.840  31.150  1.00  0.00           C
ATOM   4344 1HG2 THR A 351      33.880  54.420  30.870  1.00  0.00           H
ATOM   4345 2HG2 THR A 351      34.890  55.840  30.720  1.00  0.00           H
ATOM   4346 3HG2 THR A 351      35.720  54.380  30.710  1.00  0.00           H
ATOM   4347  OG1 THR A 351      36.150  55.080  33.210  1.00  0.00           O
ATOM   4348  HG1 THR A 351      36.010  55.060  34.150  1.00  0.00           H
ATOM   4349  C   THR A 351      32.420  55.790  32.770  1.00  0.00           C
ATOM   4350  O   THR A 351      31.740  54.810  33.110  1.00  0.00           O
ATOM   4351  N   ILE A 352      31.960  56.600  31.840  1.00  0.00           N
ATOM   4352  H   ILE A 352      32.640  57.290  31.570  1.00  0.00           H
ATOM   4353  CA  ILE A 352      30.880  56.440  30.840  1.00  0.00           C
ATOM   4354  HA  ILE A 352      29.950  56.020  31.220  1.00  0.00           H
ATOM   4355  CB  ILE A 352      30.420  57.750  30.250  1.00  0.00           C
ATOM   4356  HB  ILE A 352      31.260  58.100  29.630  1.00  0.00           H
ATOM   4357  CG2 ILE A 352      29.280  57.670  29.240  1.00  0.00           C
ATOM   4358 1HG2 ILE A 352      29.590  57.300  28.260  1.00  0.00           H
ATOM   4359 2HG2 ILE A 352      28.480  57.020  29.590  1.00  0.00           H
ATOM   4360 3HG2 ILE A 352      29.110  58.730  29.030  1.00  0.00           H
ATOM   4361  CG1 ILE A 352      30.060  58.890  31.190  1.00  0.00           C
ATOM   4362 1HG1 ILE A 352      29.490  59.690  30.700  1.00  0.00           H
ATOM   4363 2HG1 ILE A 352      31.010  59.360  31.450  1.00  0.00           H
ATOM   4364  CD  ILE A 352      29.170  58.480  32.400  1.00  0.00           C
ATOM   4365  HD1 ILE A 352      28.660  59.350  32.810  1.00  0.00           H
ATOM   4366  HD2 ILE A 352      28.350  57.930  31.930  1.00  0.00           H
ATOM   4367  HD3 ILE A 352      29.670  57.870  33.150  1.00  0.00           H
ATOM   4368  C   ILE A 352      31.250  55.370  29.800  1.00  0.00           C
ATOM   4369  O   ILE A 352      32.320  55.500  29.240  1.00  0.00           O
ATOM   4370  N   LEU A 353      30.340  54.480  29.470  1.00  0.00           N
ATOM   4371  H   LEU A 353      29.370  54.570  29.730  1.00  0.00           H
ATOM   4372  CA  LEU A 353      30.530  53.450  28.410  1.00  0.00           C
ATOM   4373  HA  LEU A 353      31.400  53.730  27.810  1.00  0.00           H
ATOM   4374  CB  LEU A 353      30.780  52.080  29.070  1.00  0.00           C
ATOM   4375  HB1 LEU A 353      30.630  51.170  28.490  1.00  0.00           H
ATOM   4376  HB2 LEU A 353      30.030  51.940  29.850  1.00  0.00           H
ATOM   4377  CG  LEU A 353      32.240  51.910  29.660  1.00  0.00           C
ATOM   4378  HG  LEU A 353      32.270  52.660  30.450  1.00  0.00           H
ATOM   4379  CD1 LEU A 353      32.380  50.480  30.320  1.00  0.00           C
ATOM   4380 1HD1 LEU A 353      32.660  49.730  29.570  1.00  0.00           H
ATOM   4381 2HD1 LEU A 353      33.230  50.440  31.000  1.00  0.00           H
ATOM   4382 3HD1 LEU A 353      31.480  50.230  30.880  1.00  0.00           H
ATOM   4383  CD2 LEU A 353      33.330  52.080  28.550  1.00  0.00           C
ATOM   4384 1HD2 LEU A 353      33.460  53.120  28.260  1.00  0.00           H
ATOM   4385 2HD2 LEU A 353      34.250  51.640  28.940  1.00  0.00           H
ATOM   4386 3HD2 LEU A 353      32.940  51.440  27.770  1.00  0.00           H
ATOM   4387  C   LEU A 353      29.350  53.300  27.340  1.00  0.00           C
ATOM   4388  O   LEU A 353      29.440  52.500  26.400  1.00  0.00           O
ATOM   4389  N   GLY A 354      28.280  54.000  27.620  1.00  0.00           N
ATOM   4390  H   GLY A 354      28.280  54.550  28.470  1.00  0.00           H
ATOM   4391  CA  GLY A 354      27.260  54.210  26.670  1.00  0.00           C
ATOM   4392  HA1 GLY A 354      26.740  53.260  26.610  1.00  0.00           H
ATOM   4393  HA2 GLY A 354      27.710  54.330  25.680  1.00  0.00           H
ATOM   4394  C   GLY A 354      26.150  55.280  26.990  1.00  0.00           C
ATOM   4395  O   GLY A 354      26.060  55.730  28.140  1.00  0.00           O
ATOM   4396  N   ARG A 355      25.200  55.540  26.120  1.00  0.00           N
ATOM   4397  H   ARG A 355      25.350  55.200  25.180  1.00  0.00           H
ATOM   4398  CA  ARG A 355      23.890  56.180  26.380  1.00  0.00           C
ATOM   4399  HA  ARG A 355      23.650  56.090  27.440  1.00  0.00           H
ATOM   4400  CB  ARG A 355      23.940  57.760  26.200  1.00  0.00           C
ATOM   4401  HB1 ARG A 355      24.640  58.200  26.920  1.00  0.00           H
ATOM   4402  HB2 ARG A 355      22.950  58.210  26.300  1.00  0.00           H
ATOM   4403  CG  ARG A 355      24.520  58.180  24.840  1.00  0.00           C
ATOM   4404  HG1 ARG A 355      23.840  57.740  24.110  1.00  0.00           H
ATOM   4405  HG2 ARG A 355      25.540  57.860  24.630  1.00  0.00           H
ATOM   4406  CD  ARG A 355      24.440  59.710  24.660  1.00  0.00           C
ATOM   4407  HD1 ARG A 355      25.110  59.990  23.850  1.00  0.00           H
ATOM   4408  HD2 ARG A 355      24.900  60.180  25.530  1.00  0.00           H
ATOM   4409  NE  ARG A 355      23.120  60.180  24.340  1.00  0.00           N
ATOM   4410  HE  ARG A 355      22.640  59.640  23.630  1.00  0.00           H
ATOM   4411  CZ  ARG A 355      22.510  61.260  24.760  1.00  0.00           C
ATOM   4412  NH1 ARG A 355      22.880  61.980  25.770  1.00  0.00           N
ATOM   4413 1HH1 ARG A 355      23.710  61.820  26.320  1.00  0.00           H
ATOM   4414 2HH1 ARG A 355      22.270  62.700  26.130  1.00  0.00           H
ATOM   4415  NH2 ARG A 355      21.450  61.680  24.080  1.00  0.00           N
ATOM   4416 1HH2 ARG A 355      21.220  61.080  23.290  1.00  0.00           H
ATOM   4417 2HH2 ARG A 355      21.210  62.650  24.160  1.00  0.00           H
ATOM   4418  C   ARG A 355      22.840  55.500  25.490  1.00  0.00           C
ATOM   4419  O   ARG A 355      23.060  54.940  24.430  1.00  0.00           O
ATOM   4420  N   PHE A 356      21.590  55.560  25.940  1.00  0.00           N
ATOM   4421  H   PHE A 356      21.470  55.790  26.910  1.00  0.00           H
ATOM   4422  CA  PHE A 356      20.350  55.110  25.260  1.00  0.00           C
ATOM   4423  HA  PHE A 356      20.470  54.890  24.200  1.00  0.00           H
ATOM   4424  CB  PHE A 356      19.750  53.790  25.970  1.00  0.00           C
ATOM   4425  HB1 PHE A 356      18.830  53.530  25.450  1.00  0.00           H
ATOM   4426  HB2 PHE A 356      19.420  54.010  26.980  1.00  0.00           H
ATOM   4427  CG  PHE A 356      20.720  52.580  26.000  1.00  0.00           C
ATOM   4428  CD1 PHE A 356      21.720  52.510  27.030  1.00  0.00           C
ATOM   4429  HD1 PHE A 356      21.950  53.380  27.630  1.00  0.00           H
ATOM   4430  CE1 PHE A 356      22.460  51.310  27.180  1.00  0.00           C
ATOM   4431  HE1 PHE A 356      23.230  51.290  27.930  1.00  0.00           H
ATOM   4432  CZ  PHE A 356      22.270  50.170  26.320  1.00  0.00           C
ATOM   4433  HZ  PHE A 356      22.690  49.180  26.430  1.00  0.00           H
ATOM   4434  CE2 PHE A 356      21.210  50.280  25.420  1.00  0.00           C
ATOM   4435  HE2 PHE A 356      21.000  49.450  24.760  1.00  0.00           H
ATOM   4436  CD2 PHE A 356      20.390  51.430  25.260  1.00  0.00           C
ATOM   4437  HD2 PHE A 356      19.590  51.480  24.530  1.00  0.00           H
ATOM   4438  C   PHE A 356      19.280  56.180  25.270  1.00  0.00           C
ATOM   4439  O   PHE A 356      18.870  56.650  26.360  1.00  0.00           O
ATOM   4440  N   ASP A 357      18.840  56.680  24.130  1.00  0.00           N
ATOM   4441  H   ASP A 357      19.240  56.350  23.260  1.00  0.00           H
ATOM   4442  CA  ASP A 357      18.180  57.990  24.120  1.00  0.00           C
ATOM   4443  HA  ASP A 357      17.810  58.190  25.120  1.00  0.00           H
ATOM   4444  CB  ASP A 357      19.240  59.030  23.790  1.00  0.00           C
ATOM   4445  HB1 ASP A 357      19.870  59.090  24.680  1.00  0.00           H
ATOM   4446  HB2 ASP A 357      18.710  59.970  23.640  1.00  0.00           H
ATOM   4447  CG  ASP A 357      20.160  58.780  22.530  1.00  0.00           C
ATOM   4448  OD1 ASP A 357      21.020  59.620  22.240  1.00  0.00           O
ATOM   4449  OD2 ASP A 357      20.080  57.730  21.850  1.00  0.00           O
ATOM   4450  C   ASP A 357      17.040  58.100  23.130  1.00  0.00           C
ATOM   4451  O   ASP A 357      17.100  57.540  22.030  1.00  0.00           O
ATOM   4452  N   TYR A 358      16.040  58.940  23.440  1.00  0.00           N
ATOM   4453  H   TYR A 358      16.100  59.260  24.390  1.00  0.00           H
ATOM   4454  CA  TYR A 358      14.690  58.970  22.930  1.00  0.00           C
ATOM   4455  HA  TYR A 358      14.690  58.450  21.980  1.00  0.00           H
ATOM   4456  CB  TYR A 358      13.790  58.160  23.880  1.00  0.00           C
ATOM   4457  HB1 TYR A 358      13.800  57.110  23.580  1.00  0.00           H
ATOM   4458  HB2 TYR A 358      12.770  58.540  23.870  1.00  0.00           H
ATOM   4459  CG  TYR A 358      14.210  58.230  25.370  1.00  0.00           C
ATOM   4460  CD1 TYR A 358      13.760  59.340  26.100  1.00  0.00           C
ATOM   4461  HD1 TYR A 358      13.140  60.130  25.710  1.00  0.00           H
ATOM   4462  CE1 TYR A 358      14.170  59.470  27.450  1.00  0.00           C
ATOM   4463  HE1 TYR A 358      13.760  60.240  28.090  1.00  0.00           H
ATOM   4464  CZ  TYR A 358      14.910  58.400  28.010  1.00  0.00           C
ATOM   4465  OH  TYR A 358      15.100  58.440  29.380  1.00  0.00           O
ATOM   4466  HH  TYR A 358      15.280  59.330  29.670  1.00  0.00           H
ATOM   4467  CE2 TYR A 358      15.430  57.360  27.210  1.00  0.00           C
ATOM   4468  HE2 TYR A 358      16.060  56.610  27.670  1.00  0.00           H
ATOM   4469  CD2 TYR A 358      15.120  57.320  25.890  1.00  0.00           C
ATOM   4470  HD2 TYR A 358      15.450  56.540  25.210  1.00  0.00           H
ATOM   4471  C   TYR A 358      14.030  60.370  22.880  1.00  0.00           C
ATOM   4472  O   TYR A 358      14.650  61.360  23.300  1.00  0.00           O
ATOM   4473  N   SER A 359      12.820  60.450  22.300  1.00  0.00           N
ATOM   4474  H   SER A 359      12.350  59.680  21.850  1.00  0.00           H
ATOM   4475  CA  SER A 359      11.980  61.590  22.520  1.00  0.00           C
ATOM   4476  HA  SER A 359      12.580  62.490  22.650  1.00  0.00           H
ATOM   4477  CB  SER A 359      11.090  61.870  21.340  1.00  0.00           C
ATOM   4478  HB1 SER A 359      10.450  61.020  21.130  1.00  0.00           H
ATOM   4479  HB2 SER A 359      11.710  62.050  20.460  1.00  0.00           H
ATOM   4480  OG  SER A 359      10.340  63.020  21.490  1.00  0.00           O
ATOM   4481  HG  SER A 359      10.950  63.750  21.360  1.00  0.00           H
ATOM   4482  C   SER A 359      11.140  61.480  23.780  1.00  0.00           C
ATOM   4483  O   SER A 359      10.620  60.460  24.050  1.00  0.00           O
ATOM   4484  N   GLN A 360      11.170  62.580  24.580  1.00  0.00           N
ATOM   4485  H   GLN A 360      11.610  63.420  24.230  1.00  0.00           H
ATOM   4486  CA  GLN A 360      10.070  62.880  25.530  1.00  0.00           C
ATOM   4487  HA  GLN A 360      10.410  63.770  26.060  1.00  0.00           H
ATOM   4488  CB  GLN A 360       8.850  63.340  24.800  1.00  0.00           C
ATOM   4489  HB1 GLN A 360       8.260  62.480  24.470  1.00  0.00           H
ATOM   4490  HB2 GLN A 360       9.130  63.840  23.860  1.00  0.00           H
ATOM   4491  CG  GLN A 360       7.930  64.280  25.540  1.00  0.00           C
ATOM   4492  HG1 GLN A 360       7.660  63.820  26.490  1.00  0.00           H
ATOM   4493  HG2 GLN A 360       7.090  64.320  24.850  1.00  0.00           H
ATOM   4494  CD  GLN A 360       8.520  65.670  25.750  1.00  0.00           C
ATOM   4495  OE1 GLN A 360       9.190  66.260  24.910  1.00  0.00           O
ATOM   4496  NE2 GLN A 360       8.140  66.380  26.730  1.00  0.00           N
ATOM   4497 1HE2 GLN A 360       7.400  65.960  27.260  1.00  0.00           H
ATOM   4498 2HE2 GLN A 360       8.140  67.390  26.660  1.00  0.00           H
ATOM   4499  C   GLN A 360       9.780  61.880  26.640  1.00  0.00           C
ATOM   4500  O   GLN A 360       8.650  61.430  26.860  1.00  0.00           O
ATOM   4501  N   CYS A 361      10.840  61.450  27.350  1.00  0.00           N
ATOM   4502  H   CYS A 361      11.770  61.710  27.040  1.00  0.00           H
ATOM   4503  CA  CYS A 361      10.720  60.860  28.700  1.00  0.00           C
ATOM   4504  HA  CYS A 361       9.680  61.010  29.020  1.00  0.00           H
ATOM   4505  CB  CYS A 361      11.090  59.350  28.620  1.00  0.00           C
ATOM   4506  HB1 CYS A 361      12.150  59.140  28.760  1.00  0.00           H
ATOM   4507  HB2 CYS A 361      10.720  58.880  27.710  1.00  0.00           H
ATOM   4508  SG  CYS A 361      10.160  58.570  29.990  1.00  0.00           S
ATOM   4509  HG  CYS A 361       9.900  57.390  29.430  1.00  0.00           H
ATOM   4510  C   CYS A 361      11.650  61.560  29.800  1.00  0.00           C
ATOM   4511  O   CYS A 361      12.300  60.870  30.630  1.00  0.00           O
ATOM   4512  N   ASP A 362      11.750  62.900  29.810  1.00  0.00           N
ATOM   4513  H   ASP A 362      11.300  63.430  29.070  1.00  0.00           H
ATOM   4514  CA  ASP A 362      12.670  63.600  30.710  1.00  0.00           C
ATOM   4515  HA  ASP A 362      13.430  62.940  31.120  1.00  0.00           H
ATOM   4516  CB  ASP A 362      13.460  64.740  30.050  1.00  0.00           C
ATOM   4517  HB1 ASP A 362      14.110  64.300  29.290  1.00  0.00           H
ATOM   4518  HB2 ASP A 362      14.140  65.100  30.820  1.00  0.00           H
ATOM   4519  CG  ASP A 362      12.620  65.930  29.500  1.00  0.00           C
ATOM   4520  OD1 ASP A 362      13.230  67.000  29.310  1.00  0.00           O
ATOM   4521  OD2 ASP A 362      11.400  65.780  29.190  1.00  0.00           O
ATOM   4522  C   ASP A 362      11.950  64.030  32.030  1.00  0.00           C
ATOM   4523  O   ASP A 362      12.600  64.410  33.010  1.00  0.00           O
ATOM   4524  N   ILE A 363      10.660  63.820  32.080  1.00  0.00           N
ATOM   4525  H   ILE A 363      10.330  63.470  31.190  1.00  0.00           H
ATOM   4526  CA  ILE A 363       9.840  63.740  33.260  1.00  0.00           C
ATOM   4527  HA  ILE A 363      10.000  64.600  33.900  1.00  0.00           H
ATOM   4528  CB  ILE A 363       8.410  63.630  32.920  1.00  0.00           C
ATOM   4529  HB  ILE A 363       7.910  63.610  33.890  1.00  0.00           H
ATOM   4530  CG2 ILE A 363       7.900  64.970  32.210  1.00  0.00           C
ATOM   4531 1HG2 ILE A 363       8.280  65.020  31.190  1.00  0.00           H
ATOM   4532 2HG2 ILE A 363       6.810  65.030  32.190  1.00  0.00           H
ATOM   4533 3HG2 ILE A 363       8.230  65.840  32.770  1.00  0.00           H
ATOM   4534  CG1 ILE A 363       8.040  62.310  32.090  1.00  0.00           C
ATOM   4535 1HG1 ILE A 363       8.550  61.450  32.530  1.00  0.00           H
ATOM   4536 2HG1 ILE A 363       8.230  62.510  31.040  1.00  0.00           H
ATOM   4537  CD  ILE A 363       6.540  62.090  32.220  1.00  0.00           C
ATOM   4538  HD1 ILE A 363       5.920  62.930  31.890  1.00  0.00           H
ATOM   4539  HD2 ILE A 363       6.230  61.280  31.570  1.00  0.00           H
ATOM   4540  HD3 ILE A 363       6.240  61.780  33.220  1.00  0.00           H
ATOM   4541  C   ILE A 363      10.180  62.560  34.190  1.00  0.00           C
ATOM   4542  O   ILE A 363      10.590  61.490  33.760  1.00  0.00           O
ATOM   4543  N   TRP A 364      10.040  62.740  35.490  1.00  0.00           N
ATOM   4544  H   TRP A 364       9.680  63.590  35.910  1.00  0.00           H
ATOM   4545  CA  TRP A 364      10.460  61.770  36.530  1.00  0.00           C
ATOM   4546  HA  TRP A 364      11.160  61.080  36.060  1.00  0.00           H
ATOM   4547  CB  TRP A 364      11.160  62.580  37.770  1.00  0.00           C
ATOM   4548  HB1 TRP A 364      12.140  62.880  37.420  1.00  0.00           H
ATOM   4549  HB2 TRP A 364      11.320  61.860  38.580  1.00  0.00           H
ATOM   4550  CG  TRP A 364      10.530  63.850  38.200  1.00  0.00           C
ATOM   4551  CD1 TRP A 364       9.780  63.870  39.320  1.00  0.00           C
ATOM   4552  HD1 TRP A 364       9.650  63.110  40.070  1.00  0.00           H
ATOM   4553  NE1 TRP A 364       9.370  65.180  39.470  1.00  0.00           N
ATOM   4554  HE1 TRP A 364       8.660  65.500  40.120  1.00  0.00           H
ATOM   4555  CE2 TRP A 364       9.800  65.960  38.430  1.00  0.00           C
ATOM   4556  CZ2 TRP A 364       9.500  67.290  38.130  1.00  0.00           C
ATOM   4557  HZ2 TRP A 364       8.800  67.840  38.740  1.00  0.00           H
ATOM   4558  CH2 TRP A 364      10.060  67.890  36.990  1.00  0.00           C
ATOM   4559  HH2 TRP A 364       9.890  68.950  36.840  1.00  0.00           H
ATOM   4560  CZ3 TRP A 364      10.780  67.130  36.100  1.00  0.00           C
ATOM   4561  HZ3 TRP A 364      11.260  67.520  35.220  1.00  0.00           H
ATOM   4562  CE3 TRP A 364      11.010  65.730  36.360  1.00  0.00           C
ATOM   4563  HE3 TRP A 364      11.510  65.110  35.630  1.00  0.00           H
ATOM   4564  CD2 TRP A 364      10.540  65.130  37.590  1.00  0.00           C
ATOM   4565  C   TRP A 364       9.190  61.030  37.010  1.00  0.00           C
ATOM   4566  O   TRP A 364       8.070  61.480  36.720  1.00  0.00           O
ATOM   4567  N   TYR A 365       9.480  59.950  37.660  1.00  0.00           N
ATOM   4568  H   TYR A 365      10.440  59.670  37.560  1.00  0.00           H
ATOM   4569  CA  TYR A 365       8.440  58.960  37.960  1.00  0.00           C
ATOM   4570  HA  TYR A 365       8.890  58.310  38.700  1.00  0.00           H
ATOM   4571  CB  TYR A 365       7.270  59.490  38.770  1.00  0.00           C
ATOM   4572  HB1 TYR A 365       6.800  58.680  39.330  1.00  0.00           H
ATOM   4573  HB2 TYR A 365       6.500  59.770  38.050  1.00  0.00           H
ATOM   4574  CG  TYR A 365       7.440  60.610  39.820  1.00  0.00           C
ATOM   4575  CD1 TYR A 365       8.390  60.430  40.860  1.00  0.00           C
ATOM   4576  HD1 TYR A 365       8.930  59.500  40.870  1.00  0.00           H
ATOM   4577  CE1 TYR A 365       8.510  61.430  41.820  1.00  0.00           C
ATOM   4578  HE1 TYR A 365       9.110  61.190  42.690  1.00  0.00           H
ATOM   4579  CZ  TYR A 365       7.740  62.630  41.840  1.00  0.00           C
ATOM   4580  OH  TYR A 365       7.870  63.590  42.770  1.00  0.00           O
ATOM   4581  HH  TYR A 365       8.360  63.420  43.580  1.00  0.00           H
ATOM   4582  CE2 TYR A 365       6.850  62.850  40.730  1.00  0.00           C
ATOM   4583  HE2 TYR A 365       6.250  63.740  40.650  1.00  0.00           H
ATOM   4584  CD2 TYR A 365       6.590  61.770  39.790  1.00  0.00           C
ATOM   4585  HD2 TYR A 365       5.860  61.880  39.000  1.00  0.00           H
ATOM   4586  C   TYR A 365       8.080  58.070  36.750  1.00  0.00           C
ATOM   4587  O   TYR A 365       6.900  57.870  36.540  1.00  0.00           O
ATOM   4588  N   MET A 366       9.070  57.610  35.990  1.00  0.00           N
ATOM   4589  H   MET A 366      10.010  57.870  36.270  1.00  0.00           H
ATOM   4590  CA  MET A 366       8.910  56.650  34.940  1.00  0.00           C
ATOM   4591  HA  MET A 366       7.930  56.170  35.030  1.00  0.00           H
ATOM   4592  CB  MET A 366       8.980  57.450  33.590  1.00  0.00           C
ATOM   4593  HB1 MET A 366       9.000  56.690  32.820  1.00  0.00           H
ATOM   4594  HB2 MET A 366       9.960  57.910  33.540  1.00  0.00           H
ATOM   4595  CG  MET A 366       8.020  58.650  33.440  1.00  0.00           C
ATOM   4596  HG1 MET A 366       8.420  59.390  32.740  1.00  0.00           H
ATOM   4597  HG2 MET A 366       7.870  59.240  34.340  1.00  0.00           H
ATOM   4598  SD  MET A 366       6.380  58.290  32.780  1.00  0.00           S
ATOM   4599  CE  MET A 366       6.720  58.160  31.040  1.00  0.00           C
ATOM   4600  HE1 MET A 366       7.440  58.950  30.810  1.00  0.00           H
ATOM   4601  HE2 MET A 366       7.130  57.220  30.660  1.00  0.00           H
ATOM   4602  HE3 MET A 366       5.750  58.160  30.540  1.00  0.00           H
ATOM   4603  C   MET A 366       9.960  55.530  34.930  1.00  0.00           C
ATOM   4604  O   MET A 366      11.140  55.810  34.700  1.00  0.00           O
ATOM   4605  N   ARG A 367       9.490  54.260  35.120  1.00  0.00           N
ATOM   4606  H   ARG A 367       8.530  54.060  35.340  1.00  0.00           H
ATOM   4607  CA  ARG A 367      10.450  53.150  35.030  1.00  0.00           C
ATOM   4608  HA  ARG A 367      11.330  53.470  35.580  1.00  0.00           H
ATOM   4609  CB  ARG A 367       9.900  51.960  35.790  1.00  0.00           C
ATOM   4610  HB1 ARG A 367       9.440  51.210  35.150  1.00  0.00           H
ATOM   4611  HB2 ARG A 367       9.130  52.310  36.480  1.00  0.00           H
ATOM   4612  CG  ARG A 367      10.930  51.300  36.670  1.00  0.00           C
ATOM   4613  HG1 ARG A 367      11.830  51.230  36.070  1.00  0.00           H
ATOM   4614  HG2 ARG A 367      10.640  50.280  36.950  1.00  0.00           H
ATOM   4615  CD  ARG A 367      11.190  52.130  37.990  1.00  0.00           C
ATOM   4616  HD1 ARG A 367      11.220  53.180  37.710  1.00  0.00           H
ATOM   4617  HD2 ARG A 367      12.150  51.900  38.440  1.00  0.00           H
ATOM   4618  NE  ARG A 367      10.130  51.920  39.050  1.00  0.00           N
ATOM   4619  HE  ARG A 367       9.320  51.400  38.730  1.00  0.00           H
ATOM   4620  CZ  ARG A 367      10.280  52.260  40.360  1.00  0.00           C
ATOM   4621  NH1 ARG A 367      11.200  53.070  40.790  1.00  0.00           N
ATOM   4622 1HH1 ARG A 367      11.800  53.510  40.100  1.00  0.00           H
ATOM   4623 2HH1 ARG A 367      11.230  53.430  41.730  1.00  0.00           H
ATOM   4624  NH2 ARG A 367       9.470  51.700  41.300  1.00  0.00           N
ATOM   4625 1HH2 ARG A 367       8.790  51.050  40.920  1.00  0.00           H
ATOM   4626 2HH2 ARG A 367       9.420  52.160  42.190  1.00  0.00           H
ATOM   4627  C   ARG A 367      10.830  52.900  33.620  1.00  0.00           C
ATOM   4628  O   ARG A 367      10.110  53.090  32.610  1.00  0.00           O
ATOM   4629  N   PHE A 368      11.990  52.270  33.610  1.00  0.00           N
ATOM   4630  H   PHE A 368      12.440  52.130  34.510  1.00  0.00           H
ATOM   4631  CA  PHE A 368      12.470  51.500  32.510  1.00  0.00           C
ATOM   4632  HA  PHE A 368      11.640  51.420  31.800  1.00  0.00           H
ATOM   4633  CB  PHE A 368      13.500  52.290  31.750  1.00  0.00           C
ATOM   4634  HB1 PHE A 368      13.270  53.330  31.530  1.00  0.00           H
ATOM   4635  HB2 PHE A 368      13.720  51.730  30.840  1.00  0.00           H
ATOM   4636  CG  PHE A 368      14.900  52.190  32.310  1.00  0.00           C
ATOM   4637  CD1 PHE A 368      15.650  51.030  32.100  1.00  0.00           C
ATOM   4638  HD1 PHE A 368      15.210  50.260  31.470  1.00  0.00           H
ATOM   4639  CE1 PHE A 368      16.960  50.860  32.710  1.00  0.00           C
ATOM   4640  HE1 PHE A 368      17.340  49.850  32.710  1.00  0.00           H
ATOM   4641  CZ  PHE A 368      17.420  51.880  33.520  1.00  0.00           C
ATOM   4642  HZ  PHE A 368      18.410  51.750  33.950  1.00  0.00           H
ATOM   4643  CE2 PHE A 368      16.700  53.050  33.720  1.00  0.00           C
ATOM   4644  HE2 PHE A 368      17.060  53.800  34.410  1.00  0.00           H
ATOM   4645  CD2 PHE A 368      15.430  53.230  33.160  1.00  0.00           C
ATOM   4646  HD2 PHE A 368      14.910  54.150  33.380  1.00  0.00           H
ATOM   4647  C   PHE A 368      12.910  50.100  32.980  1.00  0.00           C
ATOM   4648  O   PHE A 368      13.290  49.980  34.140  1.00  0.00           O
ATOM   4649  N   SER A 369      12.790  49.090  32.120  1.00  0.00           N
ATOM   4650  H   SER A 369      12.450  49.320  31.190  1.00  0.00           H
ATOM   4651  CA  SER A 369      12.980  47.710  32.500  1.00  0.00           C
ATOM   4652  HA  SER A 369      13.560  47.710  33.430  1.00  0.00           H
ATOM   4653  CB  SER A 369      11.680  47.080  32.840  1.00  0.00           C
ATOM   4654  HB1 SER A 369      11.870  46.030  33.050  1.00  0.00           H
ATOM   4655  HB2 SER A 369      10.960  47.170  32.020  1.00  0.00           H
ATOM   4656  OG  SER A 369      11.050  47.640  33.970  1.00  0.00           O
ATOM   4657  HG  SER A 369      11.040  48.580  33.780  1.00  0.00           H
ATOM   4658  C   SER A 369      13.630  46.820  31.420  1.00  0.00           C
ATOM   4659  O   SER A 369      13.340  47.000  30.240  1.00  0.00           O
ATOM   4660  N   MET A 370      14.420  45.830  31.900  1.00  0.00           N
ATOM   4661  H   MET A 370      14.540  45.730  32.900  1.00  0.00           H
ATOM   4662  CA  MET A 370      15.100  44.790  31.120  1.00  0.00           C
ATOM   4663  HA  MET A 370      15.240  45.050  30.070  1.00  0.00           H
ATOM   4664  CB  MET A 370      16.380  44.280  31.820  1.00  0.00           C
ATOM   4665  HB1 MET A 370      16.640  43.270  31.500  1.00  0.00           H
ATOM   4666  HB2 MET A 370      16.180  44.070  32.870  1.00  0.00           H
ATOM   4667  CG  MET A 370      17.580  45.210  31.770  1.00  0.00           C
ATOM   4668  HG1 MET A 370      17.620  45.440  30.700  1.00  0.00           H
ATOM   4669  HG2 MET A 370      18.520  44.760  32.080  1.00  0.00           H
ATOM   4670  SD  MET A 370      17.400  46.790  32.550  1.00  0.00           S
ATOM   4671  CE  MET A 370      18.950  47.530  31.820  1.00  0.00           C
ATOM   4672  HE1 MET A 370      19.110  48.580  32.080  1.00  0.00           H
ATOM   4673  HE2 MET A 370      19.880  47.030  32.100  1.00  0.00           H
ATOM   4674  HE3 MET A 370      18.950  47.310  30.750  1.00  0.00           H
ATOM   4675  C   MET A 370      14.230  43.500  31.000  1.00  0.00           C
ATOM   4676  O   MET A 370      13.370  43.240  31.810  1.00  0.00           O
ATOM   4677  N   ASP A 371      14.580  42.690  30.010  1.00  0.00           N
ATOM   4678  H   ASP A 371      15.260  42.990  29.330  1.00  0.00           H
ATOM   4679  CA  ASP A 371      14.000  41.330  29.900  1.00  0.00           C
ATOM   4680  HA  ASP A 371      12.980  41.330  30.300  1.00  0.00           H
ATOM   4681  CB  ASP A 371      13.820  40.910  28.500  1.00  0.00           C
ATOM   4682  HB1 ASP A 371      13.880  41.740  27.800  1.00  0.00           H
ATOM   4683  HB2 ASP A 371      12.850  40.450  28.330  1.00  0.00           H
ATOM   4684  CG  ASP A 371      14.940  39.940  28.060  1.00  0.00           C
ATOM   4685  OD1 ASP A 371      14.680  38.780  27.690  1.00  0.00           O
ATOM   4686  OD2 ASP A 371      16.180  40.310  28.110  1.00  0.00           O
ATOM   4687  C   ASP A 371      14.730  40.310  30.810  1.00  0.00           C
ATOM   4688  O   ASP A 371      15.860  40.510  31.300  1.00  0.00           O
ATOM   4689  N   PHE A 372      14.150  39.120  31.000  1.00  0.00           N
ATOM   4690  H   PHE A 372      13.230  38.950  30.630  1.00  0.00           H
ATOM   4691  CA  PHE A 372      14.640  38.180  32.050  1.00  0.00           C
ATOM   4692  HA  PHE A 372      14.550  38.530  33.080  1.00  0.00           H
ATOM   4693  CB  PHE A 372      13.600  37.010  31.970  1.00  0.00           C
ATOM   4694  HB1 PHE A 372      13.590  36.640  30.940  1.00  0.00           H
ATOM   4695  HB2 PHE A 372      12.590  37.380  32.140  1.00  0.00           H
ATOM   4696  CG  PHE A 372      13.780  35.810  32.910  1.00  0.00           C
ATOM   4697  CD1 PHE A 372      14.230  35.980  34.240  1.00  0.00           C
ATOM   4698  HD1 PHE A 372      14.400  36.970  34.640  1.00  0.00           H
ATOM   4699  CE1 PHE A 372      14.220  34.870  35.110  1.00  0.00           C
ATOM   4700  HE1 PHE A 372      14.600  35.050  36.110  1.00  0.00           H
ATOM   4701  CZ  PHE A 372      13.800  33.610  34.720  1.00  0.00           C
ATOM   4702  HZ  PHE A 372      13.810  32.700  35.310  1.00  0.00           H
ATOM   4703  CE2 PHE A 372      13.430  33.460  33.370  1.00  0.00           C
ATOM   4704  HE2 PHE A 372      13.170  32.480  33.010  1.00  0.00           H
ATOM   4705  CD2 PHE A 372      13.450  34.500  32.470  1.00  0.00           C
ATOM   4706  HD2 PHE A 372      13.120  34.300  31.460  1.00  0.00           H
ATOM   4707  C   PHE A 372      16.050  37.590  31.810  1.00  0.00           C
ATOM   4708  O   PHE A 372      16.720  37.340  32.830  1.00  0.00           O
ATOM   4709  N   TRP A 373      16.400  37.460  30.550  1.00  0.00           N
ATOM   4710  H   TRP A 373      15.810  37.770  29.790  1.00  0.00           H
ATOM   4711  CA  TRP A 373      17.750  37.070  30.060  1.00  0.00           C
ATOM   4712  HA  TRP A 373      18.090  36.130  30.480  1.00  0.00           H
ATOM   4713  CB  TRP A 373      17.640  36.820  28.520  1.00  0.00           C
ATOM   4714  HB1 TRP A 373      17.640  37.770  27.990  1.00  0.00           H
ATOM   4715  HB2 TRP A 373      16.670  36.310  28.460  1.00  0.00           H
ATOM   4716  CG  TRP A 373      18.570  35.840  27.920  1.00  0.00           C
ATOM   4717  CD1 TRP A 373      19.760  35.520  28.480  1.00  0.00           C
ATOM   4718  HD1 TRP A 373      20.080  35.780  29.480  1.00  0.00           H
ATOM   4719  NE1 TRP A 373      20.370  34.530  27.710  1.00  0.00           N
ATOM   4720  HE1 TRP A 373      21.320  34.260  27.910  1.00  0.00           H
ATOM   4721  CE2 TRP A 373      19.720  34.310  26.520  1.00  0.00           C
ATOM   4722  CZ2 TRP A 373      19.980  33.520  25.350  1.00  0.00           C
ATOM   4723  HZ2 TRP A 373      20.890  32.960  25.260  1.00  0.00           H
ATOM   4724  CH2 TRP A 373      19.120  33.480  24.230  1.00  0.00           C
ATOM   4725  HH2 TRP A 373      19.350  32.730  23.490  1.00  0.00           H
ATOM   4726  CZ3 TRP A 373      18.010  34.320  24.280  1.00  0.00           C
ATOM   4727  HZ3 TRP A 373      17.440  34.430  23.360  1.00  0.00           H
ATOM   4728  CE3 TRP A 373      17.780  35.130  25.430  1.00  0.00           C
ATOM   4729  HE3 TRP A 373      16.940  35.800  25.370  1.00  0.00           H
ATOM   4730  CD2 TRP A 373      18.570  35.200  26.590  1.00  0.00           C
ATOM   4731  C   TRP A 373      18.720  38.230  30.290  1.00  0.00           C
ATOM   4732  O   TRP A 373      19.900  38.100  30.080  1.00  0.00           O
ATOM   4733  N   GLN A 374      18.230  39.440  30.500  1.00  0.00           N
ATOM   4734  H   GLN A 374      17.230  39.530  30.470  1.00  0.00           H
ATOM   4735  CA  GLN A 374      19.040  40.630  30.470  1.00  0.00           C
ATOM   4736  HA  GLN A 374      18.360  41.460  30.660  1.00  0.00           H
ATOM   4737  CB  GLN A 374      20.100  40.610  31.550  1.00  0.00           C
ATOM   4738  HB1 GLN A 374      21.010  40.150  31.160  1.00  0.00           H
ATOM   4739  HB2 GLN A 374      19.800  40.070  32.450  1.00  0.00           H
ATOM   4740  CG  GLN A 374      20.580  42.020  32.040  1.00  0.00           C
ATOM   4741  HG1 GLN A 374      19.740  42.510  32.530  1.00  0.00           H
ATOM   4742  HG2 GLN A 374      21.010  42.550  31.190  1.00  0.00           H
ATOM   4743  CD  GLN A 374      21.710  41.960  33.110  1.00  0.00           C
ATOM   4744  OE1 GLN A 374      22.830  41.510  32.890  1.00  0.00           O
ATOM   4745  NE2 GLN A 374      21.410  42.340  34.360  1.00  0.00           N
ATOM   4746 1HE2 GLN A 374      20.510  42.730  34.630  1.00  0.00           H
ATOM   4747 2HE2 GLN A 374      22.110  42.230  35.080  1.00  0.00           H
ATOM   4748  C   GLN A 374      19.560  40.910  29.100  1.00  0.00           C
ATOM   4749  O   GLN A 374      20.590  41.500  28.960  1.00  0.00           O
ATOM   4750  N   LYS A 375      18.890  40.500  27.990  1.00  0.00           N
ATOM   4751  H   LYS A 375      17.980  40.100  28.160  1.00  0.00           H
ATOM   4752  CA  LYS A 375      19.290  40.640  26.600  1.00  0.00           C
ATOM   4753  HA  LYS A 375      20.240  41.170  26.480  1.00  0.00           H
ATOM   4754  CB  LYS A 375      19.530  39.250  25.980  1.00  0.00           C
ATOM   4755  HB1 LYS A 375      19.700  39.400  24.920  1.00  0.00           H
ATOM   4756  HB2 LYS A 375      18.550  38.780  25.940  1.00  0.00           H
ATOM   4757  CG  LYS A 375      20.530  38.290  26.560  1.00  0.00           C
ATOM   4758  HG1 LYS A 375      20.450  37.400  25.930  1.00  0.00           H
ATOM   4759  HG2 LYS A 375      20.240  38.170  27.600  1.00  0.00           H
ATOM   4760  CD  LYS A 375      21.960  38.850  26.390  1.00  0.00           C
ATOM   4761  HD1 LYS A 375      22.020  39.780  26.950  1.00  0.00           H
ATOM   4762  HD2 LYS A 375      22.200  38.970  25.340  1.00  0.00           H
ATOM   4763  CE  LYS A 375      22.970  37.770  26.880  1.00  0.00           C
ATOM   4764  HE1 LYS A 375      22.930  36.890  26.240  1.00  0.00           H
ATOM   4765  HE2 LYS A 375      22.800  37.480  27.920  1.00  0.00           H
ATOM   4766  NZ  LYS A 375      24.310  38.230  26.800  1.00  0.00           N
ATOM   4767  HZ1 LYS A 375      24.880  37.430  27.020  1.00  0.00           H
ATOM   4768  HZ2 LYS A 375      24.520  38.440  25.840  1.00  0.00           H
ATOM   4769  HZ3 LYS A 375      24.570  39.020  27.370  1.00  0.00           H
ATOM   4770  C   LYS A 375      18.320  41.550  25.870  1.00  0.00           C
ATOM   4771  O   LYS A 375      18.560  41.660  24.660  1.00  0.00           O
ATOM   4772  N   MET A 376      17.490  42.350  26.520  1.00  0.00           N
ATOM   4773  H   MET A 376      17.270  42.060  27.460  1.00  0.00           H
ATOM   4774  CA  MET A 376      16.750  43.480  25.830  1.00  0.00           C
ATOM   4775  HA  MET A 376      17.500  43.880  25.160  1.00  0.00           H
ATOM   4776  CB  MET A 376      15.450  42.880  25.240  1.00  0.00           C
ATOM   4777  HB1 MET A 376      14.860  42.550  26.100  1.00  0.00           H
ATOM   4778  HB2 MET A 376      15.830  41.950  24.820  1.00  0.00           H
ATOM   4779  CG  MET A 376      14.680  43.760  24.230  1.00  0.00           C
ATOM   4780  HG1 MET A 376      15.410  43.850  23.430  1.00  0.00           H
ATOM   4781  HG2 MET A 376      14.480  44.720  24.700  1.00  0.00           H
ATOM   4782  SD  MET A 376      13.190  43.040  23.460  1.00  0.00           S
ATOM   4783  CE  MET A 376      13.470  41.270  23.750  1.00  0.00           C
ATOM   4784  HE1 MET A 376      13.590  40.960  24.780  1.00  0.00           H
ATOM   4785  HE2 MET A 376      12.630  40.720  23.310  1.00  0.00           H
ATOM   4786  HE3 MET A 376      14.350  40.920  23.210  1.00  0.00           H
ATOM   4787  C   MET A 376      16.450  44.570  26.850  1.00  0.00           C
ATOM   4788  O   MET A 376      16.070  44.300  27.950  1.00  0.00           O
ATOM   4789  N   LEU A 377      16.400  45.810  26.370  1.00  0.00           N
ATOM   4790  H   LEU A 377      16.730  45.950  25.430  1.00  0.00           H
ATOM   4791  CA  LEU A 377      15.950  46.980  27.180  1.00  0.00           C
ATOM   4792  HA  LEU A 377      15.900  46.750  28.240  1.00  0.00           H
ATOM   4793  CB  LEU A 377      17.050  48.110  27.120  1.00  0.00           C
ATOM   4794  HB1 LEU A 377      17.390  48.260  26.100  1.00  0.00           H
ATOM   4795  HB2 LEU A 377      17.980  47.850  27.630  1.00  0.00           H
ATOM   4796  CG  LEU A 377      16.580  49.540  27.570  1.00  0.00           C
ATOM   4797  HG  LEU A 377      15.610  49.840  27.170  1.00  0.00           H
ATOM   4798  CD1 LEU A 377      16.390  49.550  29.060  1.00  0.00           C
ATOM   4799 1HD1 LEU A 377      15.610  48.860  29.410  1.00  0.00           H
ATOM   4800 2HD1 LEU A 377      17.280  49.270  29.620  1.00  0.00           H
ATOM   4801 3HD1 LEU A 377      16.150  50.540  29.430  1.00  0.00           H
ATOM   4802  CD2 LEU A 377      17.690  50.560  27.220  1.00  0.00           C
ATOM   4803 1HD2 LEU A 377      17.950  50.440  26.170  1.00  0.00           H
ATOM   4804 2HD2 LEU A 377      17.310  51.580  27.330  1.00  0.00           H
ATOM   4805 3HD2 LEU A 377      18.600  50.490  27.810  1.00  0.00           H
ATOM   4806  C   LEU A 377      14.530  47.440  26.650  1.00  0.00           C
ATOM   4807  O   LEU A 377      14.260  47.350  25.440  1.00  0.00           O
ATOM   4808  N   ALA A 378      13.670  48.080  27.430  1.00  0.00           N
ATOM   4809  H   ALA A 378      13.900  48.140  28.420  1.00  0.00           H
ATOM   4810  CA  ALA A 378      12.590  48.960  26.930  1.00  0.00           C
ATOM   4811  HA  ALA A 378      12.750  49.310  25.910  1.00  0.00           H
ATOM   4812  CB  ALA A 378      11.330  48.110  26.900  1.00  0.00           C
ATOM   4813  HB1 ALA A 378      11.570  47.310  26.210  1.00  0.00           H
ATOM   4814  HB2 ALA A 378      11.140  47.660  27.870  1.00  0.00           H
ATOM   4815  HB3 ALA A 378      10.400  48.670  26.770  1.00  0.00           H
ATOM   4816  C   ALA A 378      12.310  50.150  27.880  1.00  0.00           C
ATOM   4817  O   ALA A 378      12.700  50.220  29.030  1.00  0.00           O
ATOM   4818  N   LEU A 379      11.610  51.160  27.300  1.00  0.00           N
ATOM   4819  H   LEU A 379      11.320  51.040  26.340  1.00  0.00           H
ATOM   4820  CA  LEU A 379      11.150  52.360  27.940  1.00  0.00           C
ATOM   4821  HA  LEU A 379      10.820  52.000  28.910  1.00  0.00           H
ATOM   4822  CB  LEU A 379      12.300  53.360  28.090  1.00  0.00           C
ATOM   4823  HB1 LEU A 379      12.710  53.360  27.080  1.00  0.00           H
ATOM   4824  HB2 LEU A 379      13.050  52.850  28.700  1.00  0.00           H
ATOM   4825  CG  LEU A 379      11.950  54.820  28.440  1.00  0.00           C
ATOM   4826  HG  LEU A 379      11.220  55.230  27.740  1.00  0.00           H
ATOM   4827  CD1 LEU A 379      11.450  54.930  29.860  1.00  0.00           C
ATOM   4828 1HD1 LEU A 379      10.380  55.090  29.690  1.00  0.00           H
ATOM   4829 2HD1 LEU A 379      11.710  54.060  30.470  1.00  0.00           H
ATOM   4830 3HD1 LEU A 379      11.850  55.850  30.300  1.00  0.00           H
ATOM   4831  CD2 LEU A 379      13.080  55.800  28.180  1.00  0.00           C
ATOM   4832 1HD2 LEU A 379      13.100  56.070  27.120  1.00  0.00           H
ATOM   4833 2HD2 LEU A 379      12.810  56.710  28.720  1.00  0.00           H
ATOM   4834 3HD2 LEU A 379      14.020  55.410  28.560  1.00  0.00           H
ATOM   4835  C   LEU A 379      10.030  53.100  27.140  1.00  0.00           C
ATOM   4836  O   LEU A 379      10.090  53.410  25.910  1.00  0.00           O
ATOM   4837  N   GLY A 380       8.960  53.390  27.900  1.00  0.00           N
ATOM   4838  H   GLY A 380       9.100  53.270  28.890  1.00  0.00           H
ATOM   4839  CA  GLY A 380       7.810  54.220  27.420  1.00  0.00           C
ATOM   4840  HA1 GLY A 380       6.860  53.880  27.840  1.00  0.00           H
ATOM   4841  HA2 GLY A 380       7.820  54.140  26.330  1.00  0.00           H
ATOM   4842  C   GLY A 380       7.890  55.670  27.790  1.00  0.00           C
ATOM   4843  O   GLY A 380       8.310  55.960  28.860  1.00  0.00           O
ATOM   4844  N   ASN A 381       7.400  56.520  26.870  1.00  0.00           N
ATOM   4845  H   ASN A 381       7.060  56.140  26.000  1.00  0.00           H
ATOM   4846  CA  ASN A 381       7.530  57.990  27.000  1.00  0.00           C
ATOM   4847  HA  ASN A 381       8.090  58.210  27.910  1.00  0.00           H
ATOM   4848  CB  ASN A 381       8.240  58.460  25.670  1.00  0.00           C
ATOM   4849  HB1 ASN A 381       8.970  57.700  25.410  1.00  0.00           H
ATOM   4850  HB2 ASN A 381       8.840  59.340  25.890  1.00  0.00           H
ATOM   4851  CG  ASN A 381       7.410  58.860  24.470  1.00  0.00           C
ATOM   4852  OD1 ASN A 381       6.190  58.560  24.380  1.00  0.00           O
ATOM   4853  ND2 ASN A 381       7.960  59.500  23.470  1.00  0.00           N
ATOM   4854 1HD2 ASN A 381       8.920  59.790  23.600  1.00  0.00           H
ATOM   4855 2HD2 ASN A 381       7.500  59.880  22.660  1.00  0.00           H
ATOM   4856  C   ASN A 381       6.140  58.680  27.360  1.00  0.00           C
ATOM   4857  O   ASN A 381       5.130  58.030  27.580  1.00  0.00           O
ATOM   4858  N   GLN A 382       6.280  59.970  27.650  1.00  0.00           N
ATOM   4859  H   GLN A 382       7.240  60.290  27.630  1.00  0.00           H
ATOM   4860  CA  GLN A 382       5.230  60.910  28.140  1.00  0.00           C
ATOM   4861  HA  GLN A 382       4.890  60.540  29.110  1.00  0.00           H
ATOM   4862  CB  GLN A 382       5.730  62.390  28.240  1.00  0.00           C
ATOM   4863  HB1 GLN A 382       6.170  62.630  27.270  1.00  0.00           H
ATOM   4864  HB2 GLN A 382       6.540  62.460  28.980  1.00  0.00           H
ATOM   4865  CG  GLN A 382       4.650  63.410  28.660  1.00  0.00           C
ATOM   4866  HG1 GLN A 382       4.170  63.140  29.600  1.00  0.00           H
ATOM   4867  HG2 GLN A 382       3.850  63.390  27.930  1.00  0.00           H
ATOM   4868  CD  GLN A 382       5.150  64.860  28.870  1.00  0.00           C
ATOM   4869  OE1 GLN A 382       6.280  65.290  28.660  1.00  0.00           O
ATOM   4870  NE2 GLN A 382       4.300  65.790  29.170  1.00  0.00           N
ATOM   4871 1HE2 GLN A 382       3.340  65.490  29.300  1.00  0.00           H
ATOM   4872 2HE2 GLN A 382       4.690  66.690  29.430  1.00  0.00           H
ATOM   4873  C   GLN A 382       4.000  60.870  27.160  1.00  0.00           C
ATOM   4874  O   GLN A 382       2.860  61.060  27.580  1.00  0.00           O
ATOM   4875  N   VAL A 383       4.190  60.580  25.880  1.00  0.00           N
ATOM   4876  H   VAL A 383       5.120  60.320  25.580  1.00  0.00           H
ATOM   4877  CA  VAL A 383       3.140  60.700  24.850  1.00  0.00           C
ATOM   4878  HA  VAL A 383       2.190  60.790  25.390  1.00  0.00           H
ATOM   4879  CB  VAL A 383       3.400  61.920  23.970  1.00  0.00           C
ATOM   4880  HB  VAL A 383       2.450  62.120  23.470  1.00  0.00           H
ATOM   4881  CG1 VAL A 383       3.770  63.220  24.680  1.00  0.00           C
ATOM   4882 1HG1 VAL A 383       3.350  64.020  24.060  1.00  0.00           H
ATOM   4883 2HG1 VAL A 383       3.270  63.260  25.650  1.00  0.00           H
ATOM   4884 3HG1 VAL A 383       4.850  63.240  24.840  1.00  0.00           H
ATOM   4885  CG2 VAL A 383       4.410  61.650  22.820  1.00  0.00           C
ATOM   4886 1HG2 VAL A 383       5.420  61.580  23.210  1.00  0.00           H
ATOM   4887 2HG2 VAL A 383       4.200  60.760  22.230  1.00  0.00           H
ATOM   4888 3HG2 VAL A 383       4.480  62.490  22.130  1.00  0.00           H
ATOM   4889  C   VAL A 383       2.790  59.350  24.120  1.00  0.00           C
ATOM   4890  O   VAL A 383       2.230  59.230  23.070  1.00  0.00           O
ATOM   4891  N   GLY A 384       3.150  58.210  24.750  1.00  0.00           N
ATOM   4892  H   GLY A 384       3.660  58.370  25.610  1.00  0.00           H
ATOM   4893  CA  GLY A 384       2.710  56.850  24.590  1.00  0.00           C
ATOM   4894  HA1 GLY A 384       1.770  56.930  24.040  1.00  0.00           H
ATOM   4895  HA2 GLY A 384       2.630  56.420  25.580  1.00  0.00           H
ATOM   4896  C   GLY A 384       3.630  55.950  23.790  1.00  0.00           C
ATOM   4897  O   GLY A 384       3.380  54.750  23.590  1.00  0.00           O
ATOM   4898  N   LYS A 385       4.620  56.490  23.100  1.00  0.00           N
ATOM   4899  H   LYS A 385       4.790  57.470  23.280  1.00  0.00           H
ATOM   4900  CA  LYS A 385       5.600  55.870  22.250  1.00  0.00           C
ATOM   4901  HA  LYS A 385       5.090  55.200  21.550  1.00  0.00           H
ATOM   4902  CB  LYS A 385       6.290  56.940  21.350  1.00  0.00           C
ATOM   4903  HB1 LYS A 385       6.860  57.540  22.050  1.00  0.00           H
ATOM   4904  HB2 LYS A 385       5.560  57.550  20.820  1.00  0.00           H
ATOM   4905  CG  LYS A 385       7.280  56.300  20.420  1.00  0.00           C
ATOM   4906  HG1 LYS A 385       6.770  55.500  19.880  1.00  0.00           H
ATOM   4907  HG2 LYS A 385       8.160  55.970  20.980  1.00  0.00           H
ATOM   4908  CD  LYS A 385       7.720  57.340  19.350  1.00  0.00           C
ATOM   4909  HD1 LYS A 385       7.870  58.310  19.820  1.00  0.00           H
ATOM   4910  HD2 LYS A 385       6.820  57.450  18.750  1.00  0.00           H
ATOM   4911  CE  LYS A 385       8.820  56.870  18.520  1.00  0.00           C
ATOM   4912  HE1 LYS A 385       8.430  55.960  18.060  1.00  0.00           H
ATOM   4913  HE2 LYS A 385       9.720  56.680  19.120  1.00  0.00           H
ATOM   4914  NZ  LYS A 385       9.230  57.860  17.470  1.00  0.00           N
ATOM   4915  HZ1 LYS A 385       9.950  57.530  16.850  1.00  0.00           H
ATOM   4916  HZ2 LYS A 385       8.420  57.920  16.850  1.00  0.00           H
ATOM   4917  HZ3 LYS A 385       9.430  58.790  17.790  1.00  0.00           H
ATOM   4918  C   LYS A 385       6.560  55.000  23.160  1.00  0.00           C
ATOM   4919  O   LYS A 385       7.200  55.510  24.070  1.00  0.00           O
ATOM   4920  N   LEU A 386       6.640  53.710  22.880  1.00  0.00           N
ATOM   4921  H   LEU A 386       6.070  53.260  22.180  1.00  0.00           H
ATOM   4922  CA  LEU A 386       7.810  52.900  23.350  1.00  0.00           C
ATOM   4923  HA  LEU A 386       8.210  53.180  24.320  1.00  0.00           H
ATOM   4924  CB  LEU A 386       7.410  51.410  23.280  1.00  0.00           C
ATOM   4925  HB1 LEU A 386       8.290  50.820  23.540  1.00  0.00           H
ATOM   4926  HB2 LEU A 386       7.010  51.150  22.290  1.00  0.00           H
ATOM   4927  CG  LEU A 386       6.330  50.930  24.230  1.00  0.00           C
ATOM   4928  HG  LEU A 386       5.500  51.630  24.230  1.00  0.00           H
ATOM   4929  CD1 LEU A 386       5.880  49.500  23.880  1.00  0.00           C
ATOM   4930 1HD1 LEU A 386       5.440  49.500  22.880  1.00  0.00           H
ATOM   4931 2HD1 LEU A 386       6.760  48.860  23.840  1.00  0.00           H
ATOM   4932 3HD1 LEU A 386       5.080  49.290  24.590  1.00  0.00           H
ATOM   4933  CD2 LEU A 386       6.970  51.000  25.630  1.00  0.00           C
ATOM   4934 1HD2 LEU A 386       6.270  50.630  26.370  1.00  0.00           H
ATOM   4935 2HD2 LEU A 386       7.820  50.320  25.700  1.00  0.00           H
ATOM   4936 3HD2 LEU A 386       7.360  52.000  25.860  1.00  0.00           H
ATOM   4937  C   LEU A 386       9.090  52.970  22.430  1.00  0.00           C
ATOM   4938  O   LEU A 386       9.070  53.500  21.300  1.00  0.00           O
ATOM   4939  N   TYR A 387      10.180  52.450  23.010  1.00  0.00           N
ATOM   4940  H   TYR A 387      10.000  52.160  23.960  1.00  0.00           H
ATOM   4941  CA  TYR A 387      11.550  52.390  22.570  1.00  0.00           C
ATOM   4942  HA  TYR A 387      11.620  52.370  21.480  1.00  0.00           H
ATOM   4943  CB  TYR A 387      12.290  53.620  23.110  1.00  0.00           C
ATOM   4944  HB1 TYR A 387      13.370  53.490  23.040  1.00  0.00           H
ATOM   4945  HB2 TYR A 387      12.130  53.590  24.190  1.00  0.00           H
ATOM   4946  CG  TYR A 387      11.940  54.990  22.490  1.00  0.00           C
ATOM   4947  CD1 TYR A 387      12.520  55.380  21.200  1.00  0.00           C
ATOM   4948  HD1 TYR A 387      13.170  54.710  20.670  1.00  0.00           H
ATOM   4949  CE1 TYR A 387      12.180  56.620  20.640  1.00  0.00           C
ATOM   4950  HE1 TYR A 387      12.700  56.940  19.750  1.00  0.00           H
ATOM   4951  CZ  TYR A 387      11.310  57.420  21.350  1.00  0.00           C
ATOM   4952  OH  TYR A 387      11.010  58.620  20.780  1.00  0.00           O
ATOM   4953  HH  TYR A 387      11.580  58.820  20.030  1.00  0.00           H
ATOM   4954  CE2 TYR A 387      10.560  57.030  22.490  1.00  0.00           C
ATOM   4955  HE2 TYR A 387       9.820  57.720  22.870  1.00  0.00           H
ATOM   4956  CD2 TYR A 387      10.930  55.800  23.070  1.00  0.00           C
ATOM   4957  HD2 TYR A 387      10.460  55.520  24.000  1.00  0.00           H
ATOM   4958  C   TYR A 387      12.060  51.050  23.120  1.00  0.00           C
ATOM   4959  O   TYR A 387      11.940  50.830  24.340  1.00  0.00           O
ATOM   4960  N   VAL A 388      12.780  50.320  22.250  1.00  0.00           N
ATOM   4961  H   VAL A 388      12.780  50.580  21.280  1.00  0.00           H
ATOM   4962  CA  VAL A 388      13.200  48.980  22.650  1.00  0.00           C
ATOM   4963  HA  VAL A 388      13.200  48.760  23.710  1.00  0.00           H
ATOM   4964  CB  VAL A 388      12.140  48.030  22.080  1.00  0.00           C
ATOM   4965  HB  VAL A 388      12.230  48.040  20.990  1.00  0.00           H
ATOM   4966  CG1 VAL A 388      12.320  46.530  22.460  1.00  0.00           C
ATOM   4967 1HG1 VAL A 388      12.350  46.550  23.550  1.00  0.00           H
ATOM   4968 2HG1 VAL A 388      11.500  45.930  22.050  1.00  0.00           H
ATOM   4969 3HG1 VAL A 388      13.280  46.140  22.120  1.00  0.00           H
ATOM   4970  CG2 VAL A 388      10.650  48.430  22.410  1.00  0.00           C
ATOM   4971 1HG2 VAL A 388       9.950  47.610  22.210  1.00  0.00           H
ATOM   4972 2HG2 VAL A 388      10.690  48.700  23.460  1.00  0.00           H
ATOM   4973 3HG2 VAL A 388      10.270  49.270  21.830  1.00  0.00           H
ATOM   4974  C   VAL A 388      14.590  48.690  22.040  1.00  0.00           C
ATOM   4975  O   VAL A 388      14.850  49.120  20.940  1.00  0.00           O
ATOM   4976  N   TRP A 389      15.560  48.020  22.730  1.00  0.00           N
ATOM   4977  H   TRP A 389      15.420  47.600  23.640  1.00  0.00           H
ATOM   4978  CA  TRP A 389      16.930  47.830  22.220  1.00  0.00           C
ATOM   4979  HA  TRP A 389      16.920  48.070  21.150  1.00  0.00           H
ATOM   4980  CB  TRP A 389      17.890  48.750  22.980  1.00  0.00           C
ATOM   4981  HB1 TRP A 389      18.900  48.450  22.680  1.00  0.00           H
ATOM   4982  HB2 TRP A 389      17.790  48.530  24.050  1.00  0.00           H
ATOM   4983  CG  TRP A 389      17.800  50.210  22.710  1.00  0.00           C
ATOM   4984  CD1 TRP A 389      18.410  50.860  21.710  1.00  0.00           C
ATOM   4985  HD1 TRP A 389      19.020  50.350  20.970  1.00  0.00           H
ATOM   4986  NE1 TRP A 389      18.170  52.210  21.870  1.00  0.00           N
ATOM   4987  HE1 TRP A 389      18.520  52.850  21.180  1.00  0.00           H
ATOM   4988  CE2 TRP A 389      17.230  52.510  22.820  1.00  0.00           C
ATOM   4989  CZ2 TRP A 389      16.680  53.720  23.240  1.00  0.00           C
ATOM   4990  HZ2 TRP A 389      17.050  54.670  22.890  1.00  0.00           H
ATOM   4991  CH2 TRP A 389      15.780  53.580  24.340  1.00  0.00           C
ATOM   4992  HH2 TRP A 389      15.260  54.440  24.730  1.00  0.00           H
ATOM   4993  CZ3 TRP A 389      15.520  52.350  24.990  1.00  0.00           C
ATOM   4994  HZ3 TRP A 389      14.850  52.280  25.830  1.00  0.00           H
ATOM   4995  CE3 TRP A 389      16.030  51.140  24.490  1.00  0.00           C
ATOM   4996  HE3 TRP A 389      15.950  50.190  25.000  1.00  0.00           H
ATOM   4997  CD2 TRP A 389      16.960  51.210  23.410  1.00  0.00           C
ATOM   4998  C   TRP A 389      17.390  46.350  22.460  1.00  0.00           C
ATOM   4999  O   TRP A 389      17.170  45.770  23.500  1.00  0.00           O
ATOM   5000  N   ASP A 390      18.080  45.790  21.480  1.00  0.00           N
ATOM   5001  H   ASP A 390      18.340  46.330  20.670  1.00  0.00           H
ATOM   5002  CA  ASP A 390      18.830  44.480  21.620  1.00  0.00           C
ATOM   5003  HA  ASP A 390      18.220  43.760  22.170  1.00  0.00           H
ATOM   5004  CB  ASP A 390      19.160  44.040  20.190  1.00  0.00           C
ATOM   5005  HB1 ASP A 390      19.530  44.860  19.580  1.00  0.00           H
ATOM   5006  HB2 ASP A 390      18.260  43.620  19.740  1.00  0.00           H
ATOM   5007  CG  ASP A 390      20.080  42.840  20.140  1.00  0.00           C
ATOM   5008  OD1 ASP A 390      19.970  42.020  21.040  1.00  0.00           O
ATOM   5009  OD2 ASP A 390      20.630  42.480  19.070  1.00  0.00           O
ATOM   5010  C   ASP A 390      20.130  44.620  22.430  1.00  0.00           C
ATOM   5011  O   ASP A 390      21.100  45.240  22.040  1.00  0.00           O
ATOM   5012  N   LEU A 391      20.110  44.040  23.640  1.00  0.00           N
ATOM   5013  H   LEU A 391      19.360  43.420  23.920  1.00  0.00           H
ATOM   5014  CA  LEU A 391      21.290  44.010  24.390  1.00  0.00           C
ATOM   5015  HA  LEU A 391      21.940  44.840  24.140  1.00  0.00           H
ATOM   5016  CB  LEU A 391      21.070  44.240  25.970  1.00  0.00           C
ATOM   5017  HB1 LEU A 391      22.020  44.520  26.420  1.00  0.00           H
ATOM   5018  HB2 LEU A 391      20.660  43.360  26.490  1.00  0.00           H
ATOM   5019  CG  LEU A 391      20.060  45.360  26.250  1.00  0.00           C
ATOM   5020  HG  LEU A 391      19.170  45.290  25.630  1.00  0.00           H
ATOM   5021  CD1 LEU A 391      19.640  45.300  27.700  1.00  0.00           C
ATOM   5022 1HD1 LEU A 391      18.930  46.110  27.850  1.00  0.00           H
ATOM   5023 2HD1 LEU A 391      19.330  44.290  27.970  1.00  0.00           H
ATOM   5024 3HD1 LEU A 391      20.580  45.490  28.210  1.00  0.00           H
ATOM   5025  CD2 LEU A 391      20.590  46.790  25.980  1.00  0.00           C
ATOM   5026 1HD2 LEU A 391      21.320  47.010  26.750  1.00  0.00           H
ATOM   5027 2HD2 LEU A 391      21.020  46.810  24.980  1.00  0.00           H
ATOM   5028 3HD2 LEU A 391      19.770  47.510  26.080  1.00  0.00           H
ATOM   5029  C   LEU A 391      22.160  42.800  24.120  1.00  0.00           C
ATOM   5030  O   LEU A 391      23.190  42.640  24.740  1.00  0.00           O
ATOM   5031  N   GLU A 392      21.830  41.890  23.190  1.00  0.00           N
ATOM   5032  H   GLU A 392      21.080  42.050  22.530  1.00  0.00           H
ATOM   5033  CA  GLU A 392      22.810  40.810  22.840  1.00  0.00           C
ATOM   5034  HA  GLU A 392      23.390  40.550  23.720  1.00  0.00           H
ATOM   5035  CB  GLU A 392      22.220  39.490  22.490  1.00  0.00           C
ATOM   5036  HB1 GLU A 392      21.600  39.660  21.610  1.00  0.00           H
ATOM   5037  HB2 GLU A 392      21.580  39.190  23.320  1.00  0.00           H
ATOM   5038  CG  GLU A 392      23.100  38.320  22.280  1.00  0.00           C
ATOM   5039  HG1 GLU A 392      23.770  38.690  21.500  1.00  0.00           H
ATOM   5040  HG2 GLU A 392      22.590  37.470  21.840  1.00  0.00           H
ATOM   5041  CD  GLU A 392      23.990  37.840  23.390  1.00  0.00           C
ATOM   5042  OE1 GLU A 392      24.070  36.640  23.600  1.00  0.00           O
ATOM   5043  OE2 GLU A 392      24.490  38.670  24.160  1.00  0.00           O
ATOM   5044  C   GLU A 392      23.920  41.300  21.820  1.00  0.00           C
ATOM   5045  O   GLU A 392      24.050  41.040  20.620  1.00  0.00           O
ATOM   5046  N   VAL A 393      24.750  42.130  22.500  1.00  0.00           N
ATOM   5047  H   VAL A 393      24.530  42.320  23.470  1.00  0.00           H
ATOM   5048  CA  VAL A 393      25.920  42.830  21.960  1.00  0.00           C
ATOM   5049  HA  VAL A 393      26.410  42.290  21.150  1.00  0.00           H
ATOM   5050  CB  VAL A 393      25.590  44.230  21.390  1.00  0.00           C
ATOM   5051  HB  VAL A 393      24.740  44.110  20.710  1.00  0.00           H
ATOM   5052  CG1 VAL A 393      25.180  45.260  22.470  1.00  0.00           C
ATOM   5053 1HG1 VAL A 393      24.220  45.040  22.920  1.00  0.00           H
ATOM   5054 2HG1 VAL A 393      25.980  45.460  23.190  1.00  0.00           H
ATOM   5055 3HG1 VAL A 393      24.930  46.240  22.050  1.00  0.00           H
ATOM   5056  CG2 VAL A 393      26.640  44.780  20.480  1.00  0.00           C
ATOM   5057 1HG2 VAL A 393      27.470  45.130  21.100  1.00  0.00           H
ATOM   5058 2HG2 VAL A 393      26.980  43.950  19.870  1.00  0.00           H
ATOM   5059 3HG2 VAL A 393      26.210  45.530  19.820  1.00  0.00           H
ATOM   5060  C   VAL A 393      27.030  42.900  23.050  1.00  0.00           C
[truncated: 61,711 more chars]
