# Supplementary material for: Insight into the Inhibitory Mechanism of Embryonic Ectoderm Development Subunit by Triazolopyrimidine Derivatives as Inhibitors through Molecular Dynamics Simulation
Source: Molecules. 2023 Dec 7;28(24):7997. doi: 10.3390/molecules28247997 (PMC10745707; doi:10.3390/molecules28247997)
Supplement: Supplementary file 1 [file molecules-28-07997-s001.zip › Supplement/copies/EED-SRLme3SA.pdb]

REMARK    GENERATED BY TRJCONV
TITLE     Protein in water t= 11800.00000 step= 5900000
REMARK    THIS IS A SIMULATION BOX
CRYST1   90.582   90.582   90.582  90.00  90.00  90.00 P 1           1
MODEL        1
ATOM      1  N   CYS A  78      59.580  43.110  25.270  1.00  0.00           N
ATOM      2  H1  CYS A  78      59.810  42.750  24.360  1.00  0.00           H
ATOM      3  H2  CYS A  78      58.630  43.430  25.200  1.00  0.00           H
ATOM      4  H3  CYS A  78      60.230  43.860  25.480  1.00  0.00           H
ATOM      5  CA  CYS A  78      59.750  42.030  26.330  1.00  0.00           C
ATOM      6  HA  CYS A  78      59.690  42.580  27.270  1.00  0.00           H
ATOM      7  CB  CYS A  78      58.760  40.890  26.220  1.00  0.00           C
ATOM      8  HB1 CYS A  78      58.880  40.310  25.310  1.00  0.00           H
ATOM      9  HB2 CYS A  78      57.730  41.260  26.240  1.00  0.00           H
ATOM     10  SG  CYS A  78      59.060  39.690  27.570  1.00  0.00           S
ATOM     11  HG  CYS A  78      59.070  40.540  28.600  1.00  0.00           H
ATOM     12  C   CYS A  78      61.220  41.560  26.290  1.00  0.00           C
ATOM     13  O   CYS A  78      61.810  41.360  25.280  1.00  0.00           O
ATOM     14  N   LYS A  79      61.890  41.480  27.410  1.00  0.00           N
ATOM     15  H   LYS A  79      61.480  41.740  28.300  1.00  0.00           H
ATOM     16  CA  LYS A  79      63.270  40.940  27.610  1.00  0.00           C
ATOM     17  HA  LYS A  79      64.000  41.460  26.980  1.00  0.00           H
ATOM     18  CB  LYS A  79      63.620  41.200  29.080  1.00  0.00           C
ATOM     19  HB1 LYS A  79      63.430  42.240  29.310  1.00  0.00           H
ATOM     20  HB2 LYS A  79      64.680  41.090  29.300  1.00  0.00           H
ATOM     21  CG  LYS A  79      63.070  40.280  30.070  1.00  0.00           C
ATOM     22  HG1 LYS A  79      63.390  39.260  29.860  1.00  0.00           H
ATOM     23  HG2 LYS A  79      61.980  40.270  30.010  1.00  0.00           H
ATOM     24  CD  LYS A  79      63.510  40.510  31.510  1.00  0.00           C
ATOM     25  HD1 LYS A  79      64.590  40.390  31.440  1.00  0.00           H
ATOM     26  HD2 LYS A  79      63.100  39.800  32.220  1.00  0.00           H
ATOM     27  CE  LYS A  79      63.200  41.880  32.110  1.00  0.00           C
ATOM     28  HE1 LYS A  79      62.130  42.030  32.250  1.00  0.00           H
ATOM     29  HE2 LYS A  79      63.710  42.580  31.450  1.00  0.00           H
ATOM     30  NZ  LYS A  79      63.800  42.080  33.430  1.00  0.00           N
ATOM     31  HZ1 LYS A  79      63.680  43.010  33.790  1.00  0.00           H
ATOM     32  HZ2 LYS A  79      63.410  41.510  34.160  1.00  0.00           H
ATOM     33  HZ3 LYS A  79      64.810  42.030  33.500  1.00  0.00           H
ATOM     34  C   LYS A  79      63.460  39.450  27.250  1.00  0.00           C
ATOM     35  O   LYS A  79      64.580  38.930  27.500  1.00  0.00           O
ATOM     36  N   TYR A  80      62.410  38.690  26.750  1.00  0.00           N
ATOM     37  H   TYR A  80      61.570  39.210  26.520  1.00  0.00           H
ATOM     38  CA  TYR A  80      62.420  37.290  26.350  1.00  0.00           C
ATOM     39  HA  TYR A  80      63.400  36.840  26.260  1.00  0.00           H
ATOM     40  CB  TYR A  80      61.600  36.420  27.340  1.00  0.00           C
ATOM     41  HB1 TYR A  80      61.580  35.370  27.050  1.00  0.00           H
ATOM     42  HB2 TYR A  80      60.550  36.710  27.270  1.00  0.00           H
ATOM     43  CG  TYR A  80      62.090  36.480  28.800  1.00  0.00           C
ATOM     44  CD1 TYR A  80      63.170  35.660  29.190  1.00  0.00           C
ATOM     45  HD1 TYR A  80      63.630  35.040  28.450  1.00  0.00           H
ATOM     46  CE1 TYR A  80      63.560  35.630  30.600  1.00  0.00           C
ATOM     47  HE1 TYR A  80      64.400  35.060  30.970  1.00  0.00           H
ATOM     48  CZ  TYR A  80      62.900  36.500  31.470  1.00  0.00           C
ATOM     49  OH  TYR A  80      63.160  36.540  32.810  1.00  0.00           O
ATOM     50  HH  TYR A  80      62.620  37.150  33.320  1.00  0.00           H
ATOM     51  CE2 TYR A  80      61.820  37.320  31.020  1.00  0.00           C
ATOM     52  HE2 TYR A  80      61.310  38.030  31.660  1.00  0.00           H
ATOM     53  CD2 TYR A  80      61.450  37.440  29.670  1.00  0.00           C
ATOM     54  HD2 TYR A  80      60.780  38.210  29.320  1.00  0.00           H
ATOM     55  C   TYR A  80      61.800  37.180  24.950  1.00  0.00           C
ATOM     56  O   TYR A  80      60.650  37.650  24.740  1.00  0.00           O
ATOM     57  N   SER A  81      62.510  36.630  23.990  1.00  0.00           N
ATOM     58  H   SER A  81      63.500  36.500  24.140  1.00  0.00           H
ATOM     59  CA  SER A  81      62.030  36.450  22.660  1.00  0.00           C
ATOM     60  HA  SER A  81      61.340  37.260  22.420  1.00  0.00           H
ATOM     61  CB  SER A  81      63.120  36.530  21.620  1.00  0.00           C
ATOM     62  HB1 SER A  81      63.750  35.640  21.650  1.00  0.00           H
ATOM     63  HB2 SER A  81      63.830  37.340  21.770  1.00  0.00           H
ATOM     64  OG  SER A  81      62.590  36.520  20.280  1.00  0.00           O
ATOM     65  HG  SER A  81      62.070  37.320  20.170  1.00  0.00           H
ATOM     66  C   SER A  81      61.300  35.190  22.450  1.00  0.00           C
ATOM     67  O   SER A  81      61.560  34.130  23.030  1.00  0.00           O
ATOM     68  N   PHE A  82      60.290  35.300  21.530  1.00  0.00           N
ATOM     69  H   PHE A  82      60.030  36.170  21.100  1.00  0.00           H
ATOM     70  CA  PHE A  82      59.430  34.190  21.150  1.00  0.00           C
ATOM     71  HA  PHE A  82      59.750  33.290  21.680  1.00  0.00           H
ATOM     72  CB  PHE A  82      57.960  34.440  21.510  1.00  0.00           C
ATOM     73  HB1 PHE A  82      57.350  33.850  20.840  1.00  0.00           H
ATOM     74  HB2 PHE A  82      57.720  35.500  21.400  1.00  0.00           H
ATOM     75  CG  PHE A  82      57.670  33.980  22.890  1.00  0.00           C
ATOM     76  CD1 PHE A  82      57.940  34.800  24.000  1.00  0.00           C
ATOM     77  HD1 PHE A  82      58.300  35.810  23.890  1.00  0.00           H
ATOM     78  CE1 PHE A  82      57.720  34.280  25.280  1.00  0.00           C
ATOM     79  HE1 PHE A  82      57.910  34.950  26.100  1.00  0.00           H
ATOM     80  CZ  PHE A  82      57.290  32.940  25.440  1.00  0.00           C
ATOM     81  HZ  PHE A  82      57.230  32.590  26.460  1.00  0.00           H
ATOM     82  CE2 PHE A  82      57.080  32.090  24.350  1.00  0.00           C
ATOM     83  HE2 PHE A  82      56.960  31.030  24.520  1.00  0.00           H
ATOM     84  CD2 PHE A  82      57.260  32.610  23.090  1.00  0.00           C
ATOM     85  HD2 PHE A  82      57.250  32.060  22.160  1.00  0.00           H
ATOM     86  C   PHE A  82      59.470  33.940  19.640  1.00  0.00           C
ATOM     87  O   PHE A  82      59.430  34.890  18.860  1.00  0.00           O
ATOM     88  N   LYS A  83      59.450  32.620  19.300  1.00  0.00           N
ATOM     89  H   LYS A  83      59.310  31.920  20.010  1.00  0.00           H
ATOM     90  CA  LYS A  83      59.810  32.120  17.930  1.00  0.00           C
ATOM     91  HA  LYS A  83      59.790  32.930  17.190  1.00  0.00           H
ATOM     92  CB  LYS A  83      61.210  31.630  17.900  1.00  0.00           C
ATOM     93  HB1 LYS A  83      61.120  30.650  18.380  1.00  0.00           H
ATOM     94  HB2 LYS A  83      61.810  32.290  18.530  1.00  0.00           H
ATOM     95  CG  LYS A  83      61.810  31.510  16.470  1.00  0.00           C
ATOM     96  HG1 LYS A  83      61.880  32.510  16.040  1.00  0.00           H
ATOM     97  HG2 LYS A  83      61.200  30.910  15.800  1.00  0.00           H
ATOM     98  CD  LYS A  83      63.200  30.800  16.530  1.00  0.00           C
ATOM     99  HD1 LYS A  83      63.490  30.690  15.480  1.00  0.00           H
ATOM    100  HD2 LYS A  83      63.140  29.810  16.980  1.00  0.00           H
ATOM    101  CE  LYS A  83      64.310  31.570  17.180  1.00  0.00           C
ATOM    102  HE1 LYS A  83      65.180  30.980  16.900  1.00  0.00           H
ATOM    103  HE2 LYS A  83      64.260  31.600  18.270  1.00  0.00           H
ATOM    104  NZ  LYS A  83      64.490  32.900  16.590  1.00  0.00           N
ATOM    105  HZ1 LYS A  83      65.410  33.280  16.790  1.00  0.00           H
ATOM    106  HZ2 LYS A  83      64.340  32.980  15.600  1.00  0.00           H
ATOM    107  HZ3 LYS A  83      63.850  33.520  17.070  1.00  0.00           H
ATOM    108  C   LYS A  83      58.860  31.020  17.510  1.00  0.00           C
ATOM    109  O   LYS A  83      58.590  30.040  18.190  1.00  0.00           O
ATOM    110  N   CYS A  84      58.250  31.310  16.380  1.00  0.00           N
ATOM    111  H   CYS A  84      58.520  32.100  15.820  1.00  0.00           H
ATOM    112  CA  CYS A  84      57.360  30.320  15.740  1.00  0.00           C
ATOM    113  HA  CYS A  84      56.580  30.020  16.440  1.00  0.00           H
ATOM    114  CB  CYS A  84      56.680  30.990  14.600  1.00  0.00           C
ATOM    115  HB1 CYS A  84      57.320  31.260  13.760  1.00  0.00           H
ATOM    116  HB2 CYS A  84      56.390  31.960  15.000  1.00  0.00           H
ATOM    117  SG  CYS A  84      55.290  29.930  14.040  1.00  0.00           S
ATOM    118  HG  CYS A  84      56.020  29.270  13.140  1.00  0.00           H
ATOM    119  C   CYS A  84      58.090  28.990  15.320  1.00  0.00           C
ATOM    120  O   CYS A  84      59.200  28.990  14.840  1.00  0.00           O
ATOM    121  N   VAL A  85      57.450  27.910  15.760  1.00  0.00           N
ATOM    122  H   VAL A  85      56.540  28.070  16.150  1.00  0.00           H
ATOM    123  CA  VAL A  85      57.970  26.500  15.530  1.00  0.00           C
ATOM    124  HA  VAL A  85      58.650  26.580  14.680  1.00  0.00           H
ATOM    125  CB  VAL A  85      58.760  25.920  16.740  1.00  0.00           C
ATOM    126  HB  VAL A  85      59.040  24.900  16.490  1.00  0.00           H
ATOM    127  CG1 VAL A  85      59.950  26.700  17.270  1.00  0.00           C
ATOM    128 1HG1 VAL A  85      59.530  27.490  17.890  1.00  0.00           H
ATOM    129 2HG1 VAL A  85      60.620  26.010  17.790  1.00  0.00           H
ATOM    130 3HG1 VAL A  85      60.450  27.160  16.420  1.00  0.00           H
ATOM    131  CG2 VAL A  85      57.790  25.750  17.910  1.00  0.00           C
ATOM    132 1HG2 VAL A  85      58.290  25.240  18.730  1.00  0.00           H
ATOM    133 2HG2 VAL A  85      57.480  26.710  18.330  1.00  0.00           H
ATOM    134 3HG2 VAL A  85      56.950  25.140  17.600  1.00  0.00           H
ATOM    135  C   VAL A  85      56.860  25.560  15.050  1.00  0.00           C
ATOM    136  O   VAL A  85      57.240  24.570  14.430  1.00  0.00           O
ATOM    137  N   ASN A  86      55.520  25.800  15.080  1.00  0.00           N
ATOM    138  H   ASN A  86      55.120  26.670  15.400  1.00  0.00           H
ATOM    139  CA  ASN A  86      54.570  24.810  14.480  1.00  0.00           C
ATOM    140  HA  ASN A  86      54.980  24.370  13.570  1.00  0.00           H
ATOM    141  CB  ASN A  86      54.300  23.710  15.530  1.00  0.00           C
ATOM    142  HB1 ASN A  86      53.410  24.000  16.080  1.00  0.00           H
ATOM    143  HB2 ASN A  86      55.210  23.540  16.110  1.00  0.00           H
ATOM    144  CG  ASN A  86      53.930  22.410  14.860  1.00  0.00           C
ATOM    145  OD1 ASN A  86      53.440  22.370  13.750  1.00  0.00           O
ATOM    146  ND2 ASN A  86      54.110  21.340  15.520  1.00  0.00           N
ATOM    147 1HD2 ASN A  86      54.650  21.350  16.370  1.00  0.00           H
ATOM    148 2HD2 ASN A  86      53.790  20.480  15.110  1.00  0.00           H
ATOM    149  C   ASN A  86      53.280  25.590  14.090  1.00  0.00           C
ATOM    150  O   ASN A  86      52.860  26.560  14.750  1.00  0.00           O
ATOM    151  N   SER A  87      52.570  25.070  13.080  1.00  0.00           N
ATOM    152  H   SER A  87      52.960  24.220  12.710  1.00  0.00           H
ATOM    153  CA  SER A  87      51.230  25.430  12.580  1.00  0.00           C
ATOM    154  HA  SER A  87      50.750  25.990  13.380  1.00  0.00           H
ATOM    155  CB  SER A  87      51.380  26.340  11.410  1.00  0.00           C
ATOM    156  HB1 SER A  87      51.760  25.830  10.520  1.00  0.00           H
ATOM    157  HB2 SER A  87      52.160  27.020  11.730  1.00  0.00           H
ATOM    158  OG  SER A  87      50.250  27.140  11.200  1.00  0.00           O
ATOM    159  HG  SER A  87      50.540  27.960  11.600  1.00  0.00           H
ATOM    160  C   SER A  87      50.410  24.210  12.250  1.00  0.00           C
ATOM    161  O   SER A  87      50.810  23.480  11.410  1.00  0.00           O
ATOM    162  N   LEU A  88      49.320  23.960  12.980  1.00  0.00           N
ATOM    163  H   LEU A  88      49.130  24.650  13.690  1.00  0.00           H
ATOM    164  CA  LEU A  88      48.330  22.880  12.810  1.00  0.00           C
ATOM    165  HA  LEU A  88      48.600  22.280  11.940  1.00  0.00           H
ATOM    166  CB  LEU A  88      48.140  22.040  14.060  1.00  0.00           C
ATOM    167  HB1 LEU A  88      47.200  21.510  13.920  1.00  0.00           H
ATOM    168  HB2 LEU A  88      47.950  22.740  14.880  1.00  0.00           H
ATOM    169  CG  LEU A  88      49.290  21.120  14.410  1.00  0.00           C
ATOM    170  HG  LEU A  88      49.710  20.840  13.440  1.00  0.00           H
ATOM    171  CD1 LEU A  88      50.220  21.750  15.410  1.00  0.00           C
ATOM    172 1HD1 LEU A  88      51.000  21.010  15.610  1.00  0.00           H
ATOM    173 2HD1 LEU A  88      50.550  22.740  15.090  1.00  0.00           H
ATOM    174 3HD1 LEU A  88      49.710  21.830  16.370  1.00  0.00           H
ATOM    175  CD2 LEU A  88      48.790  19.830  15.080  1.00  0.00           C
ATOM    176 1HD2 LEU A  88      48.220  20.120  15.960  1.00  0.00           H
ATOM    177 2HD2 LEU A  88      48.100  19.220  14.490  1.00  0.00           H
ATOM    178 3HD2 LEU A  88      49.570  19.170  15.450  1.00  0.00           H
ATOM    179  C   LEU A  88      46.990  23.440  12.370  1.00  0.00           C
ATOM    180  O   LEU A  88      46.810  24.690  12.280  1.00  0.00           O
ATOM    181  N   LYS A  89      45.970  22.600  12.130  1.00  0.00           N
ATOM    182  H   LYS A  89      46.230  21.630  12.160  1.00  0.00           H
ATOM    183  CA  LYS A  89      44.590  22.970  11.760  1.00  0.00           C
ATOM    184  HA  LYS A  89      44.330  23.870  12.320  1.00  0.00           H
ATOM    185  CB  LYS A  89      44.550  23.360  10.240  1.00  0.00           C
ATOM    186  HB1 LYS A  89      44.750  22.520   9.580  1.00  0.00           H
ATOM    187  HB2 LYS A  89      45.320  24.120  10.120  1.00  0.00           H
ATOM    188  CG  LYS A  89      43.270  24.100   9.720  1.00  0.00           C
ATOM    189  HG1 LYS A  89      43.270  25.120  10.110  1.00  0.00           H
ATOM    190  HG2 LYS A  89      42.380  23.590  10.090  1.00  0.00           H
ATOM    191  CD  LYS A  89      43.180  24.240   8.220  1.00  0.00           C
ATOM    192  HD1 LYS A  89      44.070  24.800   7.950  1.00  0.00           H
ATOM    193  HD2 LYS A  89      42.310  24.870   8.010  1.00  0.00           H
ATOM    194  CE  LYS A  89      43.030  22.920   7.540  1.00  0.00           C
ATOM    195  HE1 LYS A  89      43.920  22.350   7.810  1.00  0.00           H
ATOM    196  HE2 LYS A  89      43.100  23.050   6.460  1.00  0.00           H
ATOM    197  NZ  LYS A  89      41.730  22.310   7.960  1.00  0.00           N
ATOM    198  HZ1 LYS A  89      41.660  22.150   8.950  1.00  0.00           H
ATOM    199  HZ2 LYS A  89      40.950  22.910   7.690  1.00  0.00           H
ATOM    200  HZ3 LYS A  89      41.480  21.430   7.540  1.00  0.00           H
ATOM    201  C   LYS A  89      43.610  21.870  12.050  1.00  0.00           C
ATOM    202  O   LYS A  89      43.960  20.700  11.860  1.00  0.00           O
ATOM    203  N   GLU A  90      42.410  22.250  12.570  1.00  0.00           N
ATOM    204  H   GLU A  90      42.270  23.230  12.760  1.00  0.00           H
ATOM    205  CA  GLU A  90      41.300  21.250  12.570  1.00  0.00           C
ATOM    206  HA  GLU A  90      41.620  20.230  12.790  1.00  0.00           H
ATOM    207  CB  GLU A  90      40.180  21.770  13.550  1.00  0.00           C
ATOM    208  HB1 GLU A  90      39.160  21.440  13.340  1.00  0.00           H
ATOM    209  HB2 GLU A  90      39.990  22.830  13.390  1.00  0.00           H
ATOM    210  CG  GLU A  90      40.500  21.530  14.990  1.00  0.00           C
ATOM    211  HG1 GLU A  90      39.750  22.060  15.590  1.00  0.00           H
ATOM    212  HG2 GLU A  90      41.490  21.950  15.150  1.00  0.00           H
ATOM    213  CD  GLU A  90      40.460  20.040  15.450  1.00  0.00           C
ATOM    214  OE1 GLU A  90      40.750  19.770  16.630  1.00  0.00           O
ATOM    215  OE2 GLU A  90      40.060  19.140  14.620  1.00  0.00           O
ATOM    216  C   GLU A  90      40.660  21.060  11.270  1.00  0.00           C
ATOM    217  O   GLU A  90      40.620  22.000  10.460  1.00  0.00           O
ATOM    218  N   ASP A  91      40.140  19.920  10.830  1.00  0.00           N
ATOM    219  H   ASP A  91      40.210  19.180  11.510  1.00  0.00           H
ATOM    220  CA  ASP A  91      39.700  19.570   9.440  1.00  0.00           C
ATOM    221  HA  ASP A  91      40.490  19.870   8.760  1.00  0.00           H
ATOM    222  CB  ASP A  91      39.750  18.030   9.270  1.00  0.00           C
ATOM    223  HB1 ASP A  91      40.730  17.570   9.420  1.00  0.00           H
ATOM    224  HB2 ASP A  91      39.490  17.950   8.210  1.00  0.00           H
ATOM    225  CG  ASP A  91      38.620  17.320  10.080  1.00  0.00           C
ATOM    226  OD1 ASP A  91      38.610  16.050  10.090  1.00  0.00           O
ATOM    227  OD2 ASP A  91      37.710  17.990  10.680  1.00  0.00           O
ATOM    228  C   ASP A  91      38.370  20.270   9.060  1.00  0.00           C
ATOM    229  O   ASP A  91      37.920  20.300   7.920  1.00  0.00           O
ATOM    230  N   HIS A  92      37.650  21.000   9.930  1.00  0.00           N
ATOM    231  H   HIS A  92      38.040  21.020  10.860  1.00  0.00           H
ATOM    232  CA  HIS A  92      36.260  21.560   9.640  1.00  0.00           C
ATOM    233  HA  HIS A  92      35.700  20.960   8.930  1.00  0.00           H
ATOM    234  CB  HIS A  92      35.450  21.440  10.950  1.00  0.00           C
ATOM    235  HB1 HIS A  92      35.440  20.370  11.130  1.00  0.00           H
ATOM    236  HB2 HIS A  92      34.430  21.790  10.790  1.00  0.00           H
ATOM    237  CG  HIS A  92      35.900  22.090  12.270  1.00  0.00           C
ATOM    238  ND1 HIS A  92      36.620  23.220  12.270  1.00  0.00           N
ATOM    239  CE1 HIS A  92      36.970  23.410  13.550  1.00  0.00           C
ATOM    240  HE1 HIS A  92      37.690  24.140  13.900  1.00  0.00           H
ATOM    241  NE2 HIS A  92      36.370  22.540  14.390  1.00  0.00           N
ATOM    242  HE2 HIS A  92      36.450  22.490  15.400  1.00  0.00           H
ATOM    243  CD2 HIS A  92      35.730  21.640  13.570  1.00  0.00           C
ATOM    244  HD2 HIS A  92      35.220  20.710  13.790  1.00  0.00           H
ATOM    245  C   HIS A  92      36.320  22.980   9.100  1.00  0.00           C
ATOM    246  O   HIS A  92      35.260  23.330   8.640  1.00  0.00           O
ATOM    247  N   ASN A  93      37.440  23.680   9.040  1.00  0.00           N
ATOM    248  H   ASN A  93      38.230  23.320   9.550  1.00  0.00           H
ATOM    249  CA  ASN A  93      37.530  25.100   8.510  1.00  0.00           C
ATOM    250  HA  ASN A  93      38.530  25.460   8.780  1.00  0.00           H
ATOM    251  CB  ASN A  93      37.560  25.080   6.990  1.00  0.00           C
ATOM    252  HB1 ASN A  93      37.630  26.070   6.550  1.00  0.00           H
ATOM    253  HB2 ASN A  93      36.620  24.590   6.740  1.00  0.00           H
ATOM    254  CG  ASN A  93      38.570  24.040   6.430  1.00  0.00           C
ATOM    255  OD1 ASN A  93      39.700  23.870   6.910  1.00  0.00           O
ATOM    256  ND2 ASN A  93      38.170  23.270   5.470  1.00  0.00           N
ATOM    257 1HD2 ASN A  93      37.260  23.500   5.080  1.00  0.00           H
ATOM    258 2HD2 ASN A  93      38.850  22.670   5.020  1.00  0.00           H
ATOM    259  C   ASN A  93      36.620  26.150   9.240  1.00  0.00           C
ATOM    260  O   ASN A  93      36.190  27.190   8.650  1.00  0.00           O
ATOM    261  N   GLN A  94      36.230  25.830  10.490  1.00  0.00           N
ATOM    262  H   GLN A  94      36.570  25.040  11.030  1.00  0.00           H
ATOM    263  CA  GLN A  94      35.360  26.540  11.380  1.00  0.00           C
ATOM    264  HA  GLN A  94      34.890  27.400  10.900  1.00  0.00           H
ATOM    265  CB  GLN A  94      34.160  25.620  11.820  1.00  0.00           C
ATOM    266  HB1 GLN A  94      33.700  26.060  12.710  1.00  0.00           H
ATOM    267  HB2 GLN A  94      34.520  24.640  12.110  1.00  0.00           H
ATOM    268  CG  GLN A  94      33.110  25.530  10.690  1.00  0.00           C
ATOM    269  HG1 GLN A  94      33.710  25.560   9.790  1.00  0.00           H
ATOM    270  HG2 GLN A  94      32.440  26.380  10.820  1.00  0.00           H
ATOM    271  CD  GLN A  94      32.270  24.230  10.870  1.00  0.00           C
ATOM    272  OE1 GLN A  94      31.840  23.820  11.950  1.00  0.00           O
ATOM    273  NE2 GLN A  94      31.790  23.610   9.790  1.00  0.00           N
ATOM    274 1HE2 GLN A  94      32.120  23.950   8.900  1.00  0.00           H
ATOM    275 2HE2 GLN A  94      30.990  22.990   9.810  1.00  0.00           H
ATOM    276  C   GLN A  94      36.020  27.020  12.610  1.00  0.00           C
ATOM    277  O   GLN A  94      37.120  26.600  12.960  1.00  0.00           O
ATOM    278  N   PRO A  95      35.280  28.020  13.240  1.00  0.00           N
ATOM    279  CD  PRO A  95      33.980  28.670  12.850  1.00  0.00           C
ATOM    280  HD1 PRO A  95      33.140  28.110  13.260  1.00  0.00           H
ATOM    281  HD2 PRO A  95      33.920  28.760  11.770  1.00  0.00           H
ATOM    282  CG  PRO A  95      33.960  30.100  13.370  1.00  0.00           C
ATOM    283  HG1 PRO A  95      33.020  30.520  13.710  1.00  0.00           H
ATOM    284  HG2 PRO A  95      34.450  30.880  12.770  1.00  0.00           H
ATOM    285  CB  PRO A  95      34.870  29.850  14.570  1.00  0.00           C
ATOM    286  HB1 PRO A  95      34.320  29.360  15.360  1.00  0.00           H
ATOM    287  HB2 PRO A  95      35.310  30.760  14.980  1.00  0.00           H
ATOM    288  CA  PRO A  95      35.970  28.880  14.170  1.00  0.00           C
ATOM    289  HA  PRO A  95      36.760  29.420  13.640  1.00  0.00           H
ATOM    290  C   PRO A  95      36.440  28.120  15.440  1.00  0.00           C
ATOM    291  O   PRO A  95      35.760  27.200  15.930  1.00  0.00           O
ATOM    292  N   LEU A  96      37.600  28.560  15.940  1.00  0.00           N
ATOM    293  H   LEU A  96      38.020  29.390  15.540  1.00  0.00           H
ATOM    294  CA  LEU A  96      38.080  28.110  17.310  1.00  0.00           C
ATOM    295  HA  LEU A  96      37.540  27.180  17.520  1.00  0.00           H
ATOM    296  CB  LEU A  96      39.590  27.780  17.200  1.00  0.00           C
ATOM    297  HB1 LEU A  96      39.870  27.290  18.140  1.00  0.00           H
ATOM    298  HB2 LEU A  96      40.220  28.660  17.160  1.00  0.00           H
ATOM    299  CG  LEU A  96      40.040  26.740  16.130  1.00  0.00           C
ATOM    300  HG  LEU A  96      40.230  27.170  15.150  1.00  0.00           H
ATOM    301  CD1 LEU A  96      41.460  26.220  16.250  1.00  0.00           C
ATOM    302 1HD1 LEU A  96      42.120  27.060  16.050  1.00  0.00           H
ATOM    303 2HD1 LEU A  96      41.520  25.780  17.250  1.00  0.00           H
ATOM    304 3HD1 LEU A  96      41.770  25.490  15.500  1.00  0.00           H
ATOM    305  CD2 LEU A  96      39.160  25.570  16.050  1.00  0.00           C
ATOM    306 1HD2 LEU A  96      38.350  25.880  15.400  1.00  0.00           H
ATOM    307 2HD2 LEU A  96      39.660  24.840  15.410  1.00  0.00           H
ATOM    308 3HD2 LEU A  96      38.900  25.170  17.040  1.00  0.00           H
ATOM    309  C   LEU A  96      37.840  29.180  18.430  1.00  0.00           C
ATOM    310  O   LEU A  96      37.680  30.320  18.100  1.00  0.00           O
ATOM    311  N   PHE A  97      37.630  28.760  19.630  1.00  0.00           N
ATOM    312  H   PHE A  97      37.640  27.770  19.850  1.00  0.00           H
ATOM    313  CA  PHE A  97      37.240  29.690  20.670  1.00  0.00           C
ATOM    314  HA  PHE A  97      37.260  30.700  20.270  1.00  0.00           H
ATOM    315  CB  PHE A  97      35.840  29.380  21.200  1.00  0.00           C
ATOM    316  HB1 PHE A  97      35.600  30.190  21.890  1.00  0.00           H
ATOM    317  HB2 PHE A  97      35.760  28.490  21.820  1.00  0.00           H
ATOM    318  CG  PHE A  97      34.750  29.480  20.210  1.00  0.00           C
ATOM    319  CD1 PHE A  97      34.440  30.710  19.650  1.00  0.00           C
ATOM    320  HD1 PHE A  97      35.050  31.590  19.840  1.00  0.00           H
ATOM    321  CE1 PHE A  97      33.490  30.770  18.620  1.00  0.00           C
ATOM    322  HE1 PHE A  97      33.250  31.730  18.180  1.00  0.00           H
ATOM    323  CZ  PHE A  97      32.640  29.710  18.260  1.00  0.00           C
ATOM    324  HZ  PHE A  97      31.930  29.930  17.480  1.00  0.00           H
ATOM    325  CE2 PHE A  97      32.980  28.430  18.770  1.00  0.00           C
ATOM    326  HE2 PHE A  97      32.400  27.580  18.450  1.00  0.00           H
ATOM    327  CD2 PHE A  97      33.980  28.330  19.810  1.00  0.00           C
ATOM    328  HD2 PHE A  97      34.300  27.360  20.170  1.00  0.00           H
ATOM    329  C   PHE A  97      38.170  29.580  21.870  1.00  0.00           C
ATOM    330  O   PHE A  97      38.120  30.460  22.720  1.00  0.00           O
ATOM    331  N   GLY A  98      38.970  28.490  22.040  1.00  0.00           N
ATOM    332  H   GLY A  98      39.020  27.820  21.290  1.00  0.00           H
ATOM    333  CA  GLY A  98      39.930  28.560  23.170  1.00  0.00           C
ATOM    334  HA1 GLY A  98      39.460  28.470  24.150  1.00  0.00           H
ATOM    335  HA2 GLY A  98      40.600  29.420  23.160  1.00  0.00           H
ATOM    336  C   GLY A  98      40.980  27.410  23.230  1.00  0.00           C
ATOM    337  O   GLY A  98      40.870  26.360  22.530  1.00  0.00           O
ATOM    338  N   VAL A  99      41.930  27.620  24.140  1.00  0.00           N
ATOM    339  H   VAL A  99      41.750  28.350  24.820  1.00  0.00           H
ATOM    340  CA  VAL A  99      43.010  26.620  24.460  1.00  0.00           C
ATOM    341  HA  VAL A  99      42.590  25.620  24.390  1.00  0.00           H
ATOM    342  CB  VAL A  99      44.130  26.800  23.430  1.00  0.00           C
ATOM    343  HB  VAL A  99      43.700  26.570  22.460  1.00  0.00           H
ATOM    344  CG1 VAL A  99      44.770  28.200  23.390  1.00  0.00           C
ATOM    345 1HG1 VAL A  99      45.690  28.190  22.800  1.00  0.00           H
ATOM    346 2HG1 VAL A  99      44.160  29.010  22.990  1.00  0.00           H
ATOM    347 3HG1 VAL A  99      45.010  28.430  24.430  1.00  0.00           H
ATOM    348  CG2 VAL A  99      45.230  25.740  23.530  1.00  0.00           C
ATOM    349 1HG2 VAL A  99      45.780  25.970  24.440  1.00  0.00           H
ATOM    350 2HG2 VAL A  99      44.770  24.750  23.550  1.00  0.00           H
ATOM    351 3HG2 VAL A  99      45.990  25.750  22.750  1.00  0.00           H
ATOM    352  C   VAL A  99      43.580  26.690  25.910  1.00  0.00           C
ATOM    353  O   VAL A  99      43.800  27.810  26.480  1.00  0.00           O
ATOM    354  N   GLN A 100      43.920  25.520  26.500  1.00  0.00           N
ATOM    355  H   GLN A 100      43.700  24.710  25.940  1.00  0.00           H
ATOM    356  CA  GLN A 100      44.470  25.300  27.870  1.00  0.00           C
ATOM    357  HA  GLN A 100      45.020  26.100  28.360  1.00  0.00           H
ATOM    358  CB  GLN A 100      43.300  24.840  28.770  1.00  0.00           C
ATOM    359  HB1 GLN A 100      43.810  24.670  29.720  1.00  0.00           H
ATOM    360  HB2 GLN A 100      42.840  23.910  28.430  1.00  0.00           H
ATOM    361  CG  GLN A 100      42.190  25.900  29.150  1.00  0.00           C
ATOM    362  HG1 GLN A 100      41.460  25.460  29.830  1.00  0.00           H
ATOM    363  HG2 GLN A 100      41.620  26.240  28.290  1.00  0.00           H
ATOM    364  CD  GLN A 100      42.750  27.070  29.910  1.00  0.00           C
ATOM    365  OE1 GLN A 100      42.780  27.150  31.090  1.00  0.00           O
ATOM    366  NE2 GLN A 100      43.360  28.090  29.290  1.00  0.00           N
ATOM    367 1HE2 GLN A 100      43.610  27.880  28.340  1.00  0.00           H
ATOM    368 2HE2 GLN A 100      43.800  28.790  29.870  1.00  0.00           H
ATOM    369  C   GLN A 100      45.490  24.120  27.950  1.00  0.00           C
ATOM    370  O   GLN A 100      45.120  22.970  27.650  1.00  0.00           O
ATOM    371  N   PHE A 101      46.800  24.330  28.340  1.00  0.00           N
ATOM    372  H   PHE A 101      47.000  25.300  28.520  1.00  0.00           H
ATOM    373  CA  PHE A 101      47.750  23.300  28.900  1.00  0.00           C
ATOM    374  HA  PHE A 101      47.790  22.430  28.240  1.00  0.00           H
ATOM    375  CB  PHE A 101      49.260  23.790  29.070  1.00  0.00           C
ATOM    376  HB1 PHE A 101      49.810  23.130  29.750  1.00  0.00           H
ATOM    377  HB2 PHE A 101      49.160  24.790  29.470  1.00  0.00           H
ATOM    378  CG  PHE A 101      50.080  23.860  27.790  1.00  0.00           C
ATOM    379  CD1 PHE A 101      50.650  22.660  27.230  1.00  0.00           C
ATOM    380  HD1 PHE A 101      50.340  21.730  27.690  1.00  0.00           H
ATOM    381  CE1 PHE A 101      51.430  22.770  26.040  1.00  0.00           C
ATOM    382  HE1 PHE A 101      51.810  21.870  25.580  1.00  0.00           H
ATOM    383  CZ  PHE A 101      51.750  24.050  25.450  1.00  0.00           C
ATOM    384  HZ  PHE A 101      52.460  24.160  24.650  1.00  0.00           H
ATOM    385  CE2 PHE A 101      51.180  25.180  26.070  1.00  0.00           C
ATOM    386  HE2 PHE A 101      51.330  26.180  25.690  1.00  0.00           H
ATOM    387  CD2 PHE A 101      50.330  25.080  27.170  1.00  0.00           C
ATOM    388  HD2 PHE A 101      49.800  25.970  27.480  1.00  0.00           H
ATOM    389  C   PHE A 101      47.260  22.760  30.220  1.00  0.00           C
ATOM    390  O   PHE A 101      46.920  23.630  31.000  1.00  0.00           O
ATOM    391  N   ASN A 102      47.280  21.440  30.500  1.00  0.00           N
ATOM    392  H   ASN A 102      47.460  20.770  29.760  1.00  0.00           H
ATOM    393  CA  ASN A 102      47.050  20.940  31.850  1.00  0.00           C
ATOM    394  HA  ASN A 102      46.130  21.420  32.190  1.00  0.00           H
ATOM    395  CB  ASN A 102      46.770  19.350  31.920  1.00  0.00           C
ATOM    396  HB1 ASN A 102      47.720  18.820  31.770  1.00  0.00           H
ATOM    397  HB2 ASN A 102      46.120  19.020  31.110  1.00  0.00           H
ATOM    398  CG  ASN A 102      46.210  19.050  33.330  1.00  0.00           C
ATOM    399  OD1 ASN A 102      46.060  19.930  34.180  1.00  0.00           O
ATOM    400  ND2 ASN A 102      45.620  17.900  33.510  1.00  0.00           N
ATOM    401 1HD2 ASN A 102      45.820  17.170  32.840  1.00  0.00           H
ATOM    402 2HD2 ASN A 102      45.210  17.760  34.420  1.00  0.00           H
ATOM    403  C   ASN A 102      48.300  21.350  32.700  1.00  0.00           C
ATOM    404  O   ASN A 102      49.390  20.790  32.650  1.00  0.00           O
ATOM    405  N   TRP A 103      48.080  22.390  33.580  1.00  0.00           N
ATOM    406  H   TRP A 103      47.170  22.840  33.590  1.00  0.00           H
ATOM    407  CA  TRP A 103      49.110  22.820  34.570  1.00  0.00           C
ATOM    408  HA  TRP A 103      50.130  22.750  34.220  1.00  0.00           H
ATOM    409  CB  TRP A 103      48.940  24.360  34.910  1.00  0.00           C
ATOM    410  HB1 TRP A 103      49.590  24.640  35.740  1.00  0.00           H
ATOM    411  HB2 TRP A 103      47.930  24.570  35.270  1.00  0.00           H
ATOM    412  CG  TRP A 103      49.330  25.380  33.870  1.00  0.00           C
ATOM    413  CD1 TRP A 103      49.860  25.200  32.640  1.00  0.00           C
ATOM    414  HD1 TRP A 103      50.160  24.260  32.200  1.00  0.00           H
ATOM    415  NE1 TRP A 103      49.830  26.400  31.950  1.00  0.00           N
ATOM    416  HE1 TRP A 103      50.200  26.520  31.010  1.00  0.00           H
ATOM    417  CE2 TRP A 103      49.410  27.390  32.740  1.00  0.00           C
ATOM    418  CZ2 TRP A 103      49.180  28.760  32.510  1.00  0.00           C
ATOM    419  HZ2 TRP A 103      49.500  29.170  31.570  1.00  0.00           H
ATOM    420  CH2 TRP A 103      48.560  29.600  33.450  1.00  0.00           C
ATOM    421  HH2 TRP A 103      48.500  30.660  33.280  1.00  0.00           H
ATOM    422  CZ3 TRP A 103      48.060  28.980  34.550  1.00  0.00           C
ATOM    423  HZ3 TRP A 103      47.660  29.530  35.400  1.00  0.00           H
ATOM    424  CE3 TRP A 103      48.360  27.640  34.840  1.00  0.00           C
ATOM    425  HE3 TRP A 103      48.240  27.340  35.870  1.00  0.00           H
ATOM    426  CD2 TRP A 103      48.980  26.790  33.930  1.00  0.00           C
ATOM    427  C   TRP A 103      49.040  22.060  35.930  1.00  0.00           C
ATOM    428  O   TRP A 103      49.990  22.230  36.720  1.00  0.00           O
ATOM    429  N   HIS A 104      47.980  21.270  36.300  1.00  0.00           N
ATOM    430  H   HIS A 104      47.180  21.160  35.700  1.00  0.00           H
ATOM    431  CA  HIS A 104      48.010  20.400  37.500  1.00  0.00           C
ATOM    432  HA  HIS A 104      48.110  20.990  38.410  1.00  0.00           H
ATOM    433  CB  HIS A 104      46.720  19.560  37.550  1.00  0.00           C
ATOM    434  HB1 HIS A 104      46.850  18.920  38.430  1.00  0.00           H
ATOM    435  HB2 HIS A 104      46.710  19.040  36.590  1.00  0.00           H
ATOM    436  CG  HIS A 104      45.470  20.400  37.880  1.00  0.00           C
ATOM    437  ND1 HIS A 104      45.060  20.610  39.210  1.00  0.00           N
ATOM    438  CE1 HIS A 104      43.790  21.050  39.220  1.00  0.00           C
ATOM    439  HE1 HIS A 104      43.230  21.340  40.100  1.00  0.00           H
ATOM    440  NE2 HIS A 104      43.400  21.270  37.930  1.00  0.00           N
ATOM    441  HE2 HIS A 104      42.510  21.690  37.710  1.00  0.00           H
ATOM    442  CD2 HIS A 104      44.410  20.860  37.090  1.00  0.00           C
ATOM    443  HD2 HIS A 104      44.480  20.790  36.020  1.00  0.00           H
ATOM    444  C   HIS A 104      49.270  19.590  37.510  1.00  0.00           C
ATOM    445  O   HIS A 104      49.780  19.340  38.560  1.00  0.00           O
ATOM    446  N   SER A 105      49.700  19.050  36.340  1.00  0.00           N
ATOM    447  H   SER A 105      49.150  19.220  35.510  1.00  0.00           H
ATOM    448  CA  SER A 105      50.950  18.250  36.170  1.00  0.00           C
ATOM    449  HA  SER A 105      50.890  17.360  36.800  1.00  0.00           H
ATOM    450  CB  SER A 105      51.000  17.780  34.740  1.00  0.00           C
ATOM    451  HB1 SER A 105      51.730  16.970  34.720  1.00  0.00           H
ATOM    452  HB2 SER A 105      51.400  18.570  34.110  1.00  0.00           H
ATOM    453  OG  SER A 105      49.750  17.350  34.240  1.00  0.00           O
ATOM    454  HG  SER A 105      49.860  17.190  33.300  1.00  0.00           H
ATOM    455  C   SER A 105      52.220  19.050  36.520  1.00  0.00           C
ATOM    456  O   SER A 105      52.360  20.180  35.990  1.00  0.00           O
ATOM    457  N   LYS A 106      53.120  18.420  37.250  1.00  0.00           N
ATOM    458  H   LYS A 106      52.730  17.580  37.640  1.00  0.00           H
ATOM    459  CA  LYS A 106      54.440  18.940  37.750  1.00  0.00           C
ATOM    460  HA  LYS A 106      54.190  19.810  38.360  1.00  0.00           H
ATOM    461  CB  LYS A 106      55.080  18.120  38.840  1.00  0.00           C
ATOM    462  HB1 LYS A 106      54.370  17.910  39.650  1.00  0.00           H
ATOM    463  HB2 LYS A 106      55.860  18.750  39.260  1.00  0.00           H
ATOM    464  CG  LYS A 106      55.650  16.840  38.320  1.00  0.00           C
ATOM    465  HG1 LYS A 106      56.440  17.230  37.680  1.00  0.00           H
ATOM    466  HG2 LYS A 106      54.950  16.250  37.720  1.00  0.00           H
ATOM    467  CD  LYS A 106      56.370  15.980  39.350  1.00  0.00           C
ATOM    468  HD1 LYS A 106      55.630  15.670  40.100  1.00  0.00           H
ATOM    469  HD2 LYS A 106      56.980  16.740  39.840  1.00  0.00           H
ATOM    470  CE  LYS A 106      57.110  14.760  38.820  1.00  0.00           C
ATOM    471  HE1 LYS A 106      57.550  14.300  39.710  1.00  0.00           H
ATOM    472  HE2 LYS A 106      58.000  15.070  38.270  1.00  0.00           H
ATOM    473  NZ  LYS A 106      56.180  13.800  38.230  1.00  0.00           N
ATOM    474  HZ1 LYS A 106      55.290  13.810  38.710  1.00  0.00           H
ATOM    475  HZ2 LYS A 106      56.000  13.990  37.260  1.00  0.00           H
ATOM    476  HZ3 LYS A 106      56.440  12.830  38.360  1.00  0.00           H
ATOM    477  C   LYS A 106      55.440  19.190  36.670  1.00  0.00           C
ATOM    478  O   LYS A 106      55.300  18.670  35.550  1.00  0.00           O
ATOM    479  N   GLU A 107      56.550  19.910  36.860  1.00  0.00           N
ATOM    480  H   GLU A 107      56.660  20.360  37.760  1.00  0.00           H
ATOM    481  CA  GLU A 107      57.690  20.150  36.010  1.00  0.00           C
ATOM    482  HA  GLU A 107      57.460  20.760  35.130  1.00  0.00           H
ATOM    483  CB  GLU A 107      58.790  21.020  36.630  1.00  0.00           C
ATOM    484  HB1 GLU A 107      59.640  21.020  35.940  1.00  0.00           H
ATOM    485  HB2 GLU A 107      59.240  20.610  37.540  1.00  0.00           H
ATOM    486  CG  GLU A 107      58.240  22.400  36.920  1.00  0.00           C
ATOM    487  HG1 GLU A 107      57.910  22.790  35.960  1.00  0.00           H
ATOM    488  HG2 GLU A 107      59.030  23.010  37.360  1.00  0.00           H
ATOM    489  CD  GLU A 107      57.200  22.640  37.940  1.00  0.00           C
ATOM    490  OE1 GLU A 107      56.910  21.850  38.830  1.00  0.00           O
ATOM    491  OE2 GLU A 107      56.480  23.680  37.810  1.00  0.00           O
ATOM    492  C   GLU A 107      58.240  18.770  35.580  1.00  0.00           C
ATOM    493  O   GLU A 107      58.620  18.020  36.470  1.00  0.00           O
ATOM    494  N   GLY A 108      58.340  18.500  34.250  1.00  0.00           N
ATOM    495  H   GLY A 108      58.090  19.210  33.580  1.00  0.00           H
ATOM    496  CA  GLY A 108      58.910  17.240  33.630  1.00  0.00           C
ATOM    497  HA1 GLY A 108      59.540  16.740  34.360  1.00  0.00           H
ATOM    498  HA2 GLY A 108      59.450  17.640  32.770  1.00  0.00           H
ATOM    499  C   GLY A 108      57.880  16.210  33.010  1.00  0.00           C
ATOM    500  O   GLY A 108      58.210  15.510  32.050  1.00  0.00           O
ATOM    501  N   ASP A 109      56.630  16.210  33.440  1.00  0.00           N
ATOM    502  H   ASP A 109      56.390  16.730  34.270  1.00  0.00           H
ATOM    503  CA  ASP A 109      55.580  15.320  33.040  1.00  0.00           C
ATOM    504  HA  ASP A 109      56.090  14.370  32.860  1.00  0.00           H
ATOM    505  CB  ASP A 109      54.380  15.220  33.970  1.00  0.00           C
ATOM    506  HB1 ASP A 109      53.560  14.680  33.500  1.00  0.00           H
ATOM    507  HB2 ASP A 109      54.050  16.240  34.160  1.00  0.00           H
ATOM    508  CG  ASP A 109      54.740  14.480  35.280  1.00  0.00           C
ATOM    509  OD1 ASP A 109      53.870  14.360  36.150  1.00  0.00           O
ATOM    510  OD2 ASP A 109      55.920  14.020  35.420  1.00  0.00           O
ATOM    511  C   ASP A 109      55.030  15.740  31.660  1.00  0.00           C
ATOM    512  O   ASP A 109      55.120  16.890  31.290  1.00  0.00           O
ATOM    513  N   PRO A 110      54.410  14.850  30.870  1.00  0.00           N
ATOM    514  CD  PRO A 110      54.260  13.430  31.150  1.00  0.00           C
ATOM    515  HD1 PRO A 110      53.290  13.380  31.650  1.00  0.00           H
ATOM    516  HD2 PRO A 110      55.010  13.040  31.840  1.00  0.00           H
ATOM    517  CG  PRO A 110      54.040  12.690  29.810  1.00  0.00           C
ATOM    518  HG1 PRO A 110      53.480  11.770  30.000  1.00  0.00           H
ATOM    519  HG2 PRO A 110      54.990  12.600  29.290  1.00  0.00           H
ATOM    520  CB  PRO A 110      53.260  13.810  29.120  1.00  0.00           C
ATOM    521  HB1 PRO A 110      52.250  13.920  29.510  1.00  0.00           H
ATOM    522  HB2 PRO A 110      53.260  13.710  28.040  1.00  0.00           H
ATOM    523  CA  PRO A 110      53.960  15.090  29.470  1.00  0.00           C
ATOM    524  HA  PRO A 110      54.850  15.110  28.840  1.00  0.00           H
ATOM    525  C   PRO A 110      53.120  16.450  29.300  1.00  0.00           C
ATOM    526  O   PRO A 110      52.380  16.890  30.170  1.00  0.00           O
ATOM    527  N   LEU A 111      53.360  17.080  28.150  1.00  0.00           N
ATOM    528  H   LEU A 111      54.010  16.660  27.510  1.00  0.00           H
ATOM    529  CA  LEU A 111      52.780  18.420  27.870  1.00  0.00           C
ATOM    530  HA  LEU A 111      52.530  18.900  28.810  1.00  0.00           H
ATOM    531  CB  LEU A 111      53.870  19.230  27.120  1.00  0.00           C
ATOM    532  HB1 LEU A 111      53.610  20.260  26.850  1.00  0.00           H
ATOM    533  HB2 LEU A 111      54.070  18.660  26.210  1.00  0.00           H
ATOM    534  CG  LEU A 111      55.190  19.390  27.840  1.00  0.00           C
ATOM    535  HG  LEU A 111      55.610  18.430  28.120  1.00  0.00           H
ATOM    536  CD1 LEU A 111      56.210  20.100  26.900  1.00  0.00           C
ATOM    537 1HD1 LEU A 111      56.030  19.610  25.940  1.00  0.00           H
ATOM    538 2HD1 LEU A 111      55.960  21.150  26.800  1.00  0.00           H
ATOM    539 3HD1 LEU A 111      57.230  19.840  27.200  1.00  0.00           H
ATOM    540  CD2 LEU A 111      55.050  20.150  29.160  1.00  0.00           C
ATOM    541 1HD2 LEU A 111      54.770  21.190  29.040  1.00  0.00           H
ATOM    542 2HD2 LEU A 111      54.430  19.640  29.900  1.00  0.00           H
ATOM    543 3HD2 LEU A 111      56.020  20.240  29.660  1.00  0.00           H
ATOM    544  C   LEU A 111      51.440  18.370  27.130  1.00  0.00           C
ATOM    545  O   LEU A 111      51.240  19.080  26.110  1.00  0.00           O
ATOM    546  N   VAL A 112      50.470  17.620  27.700  1.00  0.00           N
ATOM    547  H   VAL A 112      50.760  16.980  28.430  1.00  0.00           H
ATOM    548  CA  VAL A 112      49.070  17.660  27.300  1.00  0.00           C
ATOM    549  HA  VAL A 112      49.050  17.340  26.260  1.00  0.00           H
ATOM    550  CB  VAL A 112      48.240  16.610  28.040  1.00  0.00           C
ATOM    551  HB  VAL A 112      48.150  16.940  29.080  1.00  0.00           H
ATOM    552  CG1 VAL A 112      46.790  16.560  27.510  1.00  0.00           C
ATOM    553 1HG1 VAL A 112      46.250  15.640  27.750  1.00  0.00           H
ATOM    554 2HG1 VAL A 112      46.280  17.450  27.880  1.00  0.00           H
ATOM    555 3HG1 VAL A 112      46.750  16.560  26.420  1.00  0.00           H
ATOM    556  CG2 VAL A 112      48.800  15.180  27.970  1.00  0.00           C
ATOM    557 1HG2 VAL A 112      48.030  14.480  28.320  1.00  0.00           H
ATOM    558 2HG2 VAL A 112      49.180  14.960  26.980  1.00  0.00           H
ATOM    559 3HG2 VAL A 112      49.650  15.020  28.640  1.00  0.00           H
ATOM    560  C   VAL A 112      48.310  19.010  27.330  1.00  0.00           C
ATOM    561  O   VAL A 112      48.550  19.870  28.170  1.00  0.00           O
ATOM    562  N   PHE A 113      47.600  19.300  26.260  1.00  0.00           N
ATOM    563  H   PHE A 113      47.550  18.690  25.450  1.00  0.00           H
ATOM    564  CA  PHE A 113      46.680  20.410  26.140  1.00  0.00           C
ATOM    565  HA  PHE A 113      46.300  20.570  27.150  1.00  0.00           H
ATOM    566  CB  PHE A 113      47.300  21.700  25.520  1.00  0.00           C
ATOM    567  HB1 PHE A 113      48.140  21.980  26.150  1.00  0.00           H
ATOM    568  HB2 PHE A 113      46.610  22.530  25.660  1.00  0.00           H
ATOM    569  CG  PHE A 113      47.780  21.610  24.050  1.00  0.00           C
ATOM    570  CD1 PHE A 113      49.130  21.340  23.830  1.00  0.00           C
ATOM    571  HD1 PHE A 113      49.740  20.980  24.640  1.00  0.00           H
ATOM    572  CE1 PHE A 113      49.720  21.720  22.580  1.00  0.00           C
ATOM    573  HE1 PHE A 113      50.780  21.640  22.400  1.00  0.00           H
ATOM    574  CZ  PHE A 113      48.920  22.260  21.520  1.00  0.00           C
ATOM    575  HZ  PHE A 113      49.300  22.540  20.550  1.00  0.00           H
ATOM    576  CE2 PHE A 113      47.560  22.480  21.760  1.00  0.00           C
ATOM    577  HE2 PHE A 113      46.890  22.740  20.940  1.00  0.00           H
ATOM    578  CD2 PHE A 113      46.970  22.110  23.020  1.00  0.00           C
ATOM    579  HD2 PHE A 113      45.940  22.280  23.270  1.00  0.00           H
ATOM    580  C   PHE A 113      45.340  20.060  25.450  1.00  0.00           C
ATOM    581  O   PHE A 113      45.190  18.980  24.870  1.00  0.00           O
ATOM    582  N   ALA A 114      44.320  20.880  25.630  1.00  0.00           N
ATOM    583  H   ALA A 114      44.550  21.580  26.320  1.00  0.00           H
ATOM    584  CA  ALA A 114      43.010  20.810  24.990  1.00  0.00           C
ATOM    585  HA  ALA A 114      43.000  20.110  24.150  1.00  0.00           H
ATOM    586  CB  ALA A 114      42.000  20.280  26.010  1.00  0.00           C
ATOM    587  HB1 ALA A 114      41.000  20.080  25.610  1.00  0.00           H
ATOM    588  HB2 ALA A 114      42.380  19.310  26.360  1.00  0.00           H
ATOM    589  HB3 ALA A 114      41.970  20.920  26.880  1.00  0.00           H
ATOM    590  C   ALA A 114      42.550  22.140  24.350  1.00  0.00           C
ATOM    591  O   ALA A 114      42.780  23.240  24.920  1.00  0.00           O
ATOM    592  N   THR A 115      41.960  22.060  23.180  1.00  0.00           N
ATOM    593  H   THR A 115      41.830  21.110  22.890  1.00  0.00           H
ATOM    594  CA  THR A 115      41.540  23.120  22.250  1.00  0.00           C
ATOM    595  HA  THR A 115      41.840  24.070  22.690  1.00  0.00           H
ATOM    596  CB  THR A 115      42.280  23.040  20.830  1.00  0.00           C
ATOM    597  HB  THR A 115      41.950  23.870  20.210  1.00  0.00           H
ATOM    598  CG2 THR A 115      43.870  23.110  20.990  1.00  0.00           C
ATOM    599 1HG2 THR A 115      44.330  23.480  20.070  1.00  0.00           H
ATOM    600 2HG2 THR A 115      44.210  23.900  21.660  1.00  0.00           H
ATOM    601 3HG2 THR A 115      44.230  22.120  21.290  1.00  0.00           H
ATOM    602  OG1 THR A 115      41.910  21.790  20.210  1.00  0.00           O
ATOM    603  HG1 THR A 115      41.810  21.120  20.890  1.00  0.00           H
ATOM    604  C   THR A 115      40.030  23.050  22.040  1.00  0.00           C
ATOM    605  O   THR A 115      39.550  21.910  22.060  1.00  0.00           O
ATOM    606  N   VAL A 116      39.280  24.140  21.930  1.00  0.00           N
ATOM    607  H   VAL A 116      39.720  25.040  21.800  1.00  0.00           H
ATOM    608  CA  VAL A 116      37.810  24.100  21.660  1.00  0.00           C
ATOM    609  HA  VAL A 116      37.490  23.090  21.430  1.00  0.00           H
ATOM    610  CB  VAL A 116      37.000  24.400  22.950  1.00  0.00           C
ATOM    611  HB  VAL A 116      35.950  24.400  22.660  1.00  0.00           H
ATOM    612  CG1 VAL A 116      37.300  23.420  24.090  1.00  0.00           C
ATOM    613 1HG1 VAL A 116      36.560  23.270  24.870  1.00  0.00           H
ATOM    614 2HG1 VAL A 116      37.490  22.450  23.630  1.00  0.00           H
ATOM    615 3HG1 VAL A 116      38.170  23.820  24.610  1.00  0.00           H
ATOM    616  CG2 VAL A 116      37.270  25.760  23.410  1.00  0.00           C
ATOM    617 1HG2 VAL A 116      38.350  25.840  23.510  1.00  0.00           H
ATOM    618 2HG2 VAL A 116      36.980  26.470  22.630  1.00  0.00           H
ATOM    619 3HG2 VAL A 116      36.690  25.940  24.320  1.00  0.00           H
ATOM    620  C   VAL A 116      37.470  25.120  20.490  1.00  0.00           C
ATOM    621  O   VAL A 116      38.180  26.080  20.290  1.00  0.00           O
ATOM    622  N   GLY A 117      36.360  24.770  19.810  1.00  0.00           N
ATOM    623  H   GLY A 117      35.940  23.900  20.100  1.00  0.00           H
ATOM    624  CA  GLY A 117      35.890  25.360  18.540  1.00  0.00           C
ATOM    625  HA1 GLY A 117      36.750  25.520  17.900  1.00  0.00           H
ATOM    626  HA2 GLY A 117      35.560  26.380  18.740  1.00  0.00           H
ATOM    627  C   GLY A 117      34.840  24.590  17.790  1.00  0.00           C
ATOM    628  O   GLY A 117      34.860  23.360  17.830  1.00  0.00           O
ATOM    629  N   SER A 118      33.920  25.330  17.070  1.00  0.00           N
ATOM    630  H   SER A 118      34.090  26.330  17.040  1.00  0.00           H
ATOM    631  CA  SER A 118      32.640  24.720  16.620  1.00  0.00           C
ATOM    632  HA  SER A 118      31.900  25.490  16.390  1.00  0.00           H
ATOM    633  CB  SER A 118      32.820  24.120  15.230  1.00  0.00           C
ATOM    634  HB1 SER A 118      33.470  23.250  15.340  1.00  0.00           H
ATOM    635  HB2 SER A 118      33.260  24.850  14.550  1.00  0.00           H
ATOM    636  OG  SER A 118      31.610  23.700  14.660  1.00  0.00           O
ATOM    637  HG  SER A 118      31.670  23.900  13.720  1.00  0.00           H
ATOM    638  C   SER A 118      31.950  23.850  17.700  1.00  0.00           C
ATOM    639  O   SER A 118      32.050  24.130  18.930  1.00  0.00           O
ATOM    640  N   ASN A 119      31.380  22.750  17.220  1.00  0.00           N
ATOM    641  H   ASN A 119      31.150  22.810  16.240  1.00  0.00           H
ATOM    642  CA  ASN A 119      30.770  21.580  17.940  1.00  0.00           C
ATOM    643  HA  ASN A 119      30.330  22.020  18.830  1.00  0.00           H
ATOM    644  CB  ASN A 119      29.590  21.050  17.200  1.00  0.00           C
ATOM    645  HB1 ASN A 119      28.810  21.800  17.040  1.00  0.00           H
ATOM    646  HB2 ASN A 119      29.240  20.220  17.820  1.00  0.00           H
ATOM    647  CG  ASN A 119      29.900  20.410  15.860  1.00  0.00           C
ATOM    648  OD1 ASN A 119      31.010  20.230  15.460  1.00  0.00           O
ATOM    649  ND2 ASN A 119      28.890  19.730  15.290  1.00  0.00           N
ATOM    650 1HD2 ASN A 119      28.000  19.880  15.750  1.00  0.00           H
ATOM    651 2HD2 ASN A 119      29.050  19.210  14.440  1.00  0.00           H
ATOM    652  C   ASN A 119      31.740  20.480  18.500  1.00  0.00           C
ATOM    653  O   ASN A 119      31.380  19.350  18.810  1.00  0.00           O
ATOM    654  N   ARG A 120      33.030  20.880  18.580  1.00  0.00           N
ATOM    655  H   ARG A 120      33.200  21.870  18.470  1.00  0.00           H
ATOM    656  CA  ARG A 120      34.190  20.040  18.720  1.00  0.00           C
ATOM    657  HA  ARG A 120      33.920  19.050  19.100  1.00  0.00           H
ATOM    658  CB  ARG A 120      34.860  19.820  17.410  1.00  0.00           C
ATOM    659  HB1 ARG A 120      35.040  20.810  16.980  1.00  0.00           H
ATOM    660  HB2 ARG A 120      34.230  19.240  16.740  1.00  0.00           H
ATOM    661  CG  ARG A 120      36.170  19.100  17.370  1.00  0.00           C
ATOM    662  HG1 ARG A 120      36.030  18.090  17.750  1.00  0.00           H
ATOM    663  HG2 ARG A 120      36.840  19.660  18.020  1.00  0.00           H
ATOM    664  CD  ARG A 120      36.800  19.070  16.000  1.00  0.00           C
ATOM    665  HD1 ARG A 120      37.720  18.490  15.930  1.00  0.00           H
ATOM    666  HD2 ARG A 120      37.150  20.080  15.810  1.00  0.00           H
ATOM    667  NE  ARG A 120      36.030  18.510  14.900  1.00  0.00           N
ATOM    668  HE  ARG A 120      35.030  18.480  15.030  1.00  0.00           H
ATOM    669  CZ  ARG A 120      36.390  18.190  13.700  1.00  0.00           C
ATOM    670  NH1 ARG A 120      37.620  18.150  13.350  1.00  0.00           N
ATOM    671 1HH1 ARG A 120      38.380  18.280  14.000  1.00  0.00           H
ATOM    672 2HH1 ARG A 120      37.840  17.940  12.390  1.00  0.00           H
ATOM    673  NH2 ARG A 120      35.580  18.130  12.720  1.00  0.00           N
ATOM    674 1HH2 ARG A 120      34.660  18.450  12.980  1.00  0.00           H
ATOM    675 2HH2 ARG A 120      36.050  18.280  11.840  1.00  0.00           H
ATOM    676  C   ARG A 120      35.150  20.490  19.820  1.00  0.00           C
ATOM    677  O   ARG A 120      35.510  21.630  19.990  1.00  0.00           O
ATOM    678  N   VAL A 121      35.780  19.500  20.530  1.00  0.00           N
ATOM    679  H   VAL A 121      35.230  18.650  20.590  1.00  0.00           H
ATOM    680  CA  VAL A 121      36.840  19.620  21.530  1.00  0.00           C
ATOM    681  HA  VAL A 121      37.050  20.680  21.580  1.00  0.00           H
ATOM    682  CB  VAL A 121      36.230  19.180  22.900  1.00  0.00           C
ATOM    683  HB  VAL A 121      35.850  18.160  22.780  1.00  0.00           H
ATOM    684  CG1 VAL A 121      37.330  19.190  24.050  1.00  0.00           C
ATOM    685 1HG1 VAL A 121      37.840  20.160  24.000  1.00  0.00           H
ATOM    686 2HG1 VAL A 121      36.870  19.020  25.020  1.00  0.00           H
ATOM    687 3HG1 VAL A 121      37.960  18.350  23.750  1.00  0.00           H
ATOM    688  CG2 VAL A 121      35.080  20.180  23.380  1.00  0.00           C
ATOM    689 1HG2 VAL A 121      34.230  20.220  22.710  1.00  0.00           H
ATOM    690 2HG2 VAL A 121      34.770  19.940  24.400  1.00  0.00           H
ATOM    691 3HG2 VAL A 121      35.460  21.190  23.510  1.00  0.00           H
ATOM    692  C   VAL A 121      37.990  18.690  21.060  1.00  0.00           C
ATOM    693  O   VAL A 121      37.740  17.540  20.800  1.00  0.00           O
ATOM    694  N   THR A 122      39.240  19.120  21.050  1.00  0.00           N
ATOM    695  H   THR A 122      39.370  20.050  21.430  1.00  0.00           H
ATOM    696  CA  THR A 122      40.370  18.250  20.790  1.00  0.00           C
ATOM    697  HA  THR A 122      40.180  17.190  20.950  1.00  0.00           H
ATOM    698  CB  THR A 122      40.760  18.390  19.260  1.00  0.00           C
ATOM    699  HB  THR A 122      41.180  19.380  19.070  1.00  0.00           H
ATOM    700  CG2 THR A 122      41.860  17.390  18.850  1.00  0.00           C
ATOM    701 1HG2 THR A 122      42.850  17.840  18.930  1.00  0.00           H
ATOM    702 2HG2 THR A 122      41.760  16.390  19.280  1.00  0.00           H
ATOM    703 3HG2 THR A 122      41.670  17.190  17.800  1.00  0.00           H
ATOM    704  OG1 THR A 122      39.650  18.200  18.390  1.00  0.00           O
ATOM    705  HG1 THR A 122      39.850  18.730  17.620  1.00  0.00           H
ATOM    706  C   THR A 122      41.550  18.400  21.730  1.00  0.00           C
ATOM    707  O   THR A 122      42.030  19.450  21.980  1.00  0.00           O
ATOM    708  N   LEU A 123      42.080  17.290  22.250  1.00  0.00           N
ATOM    709  H   LEU A 123      41.750  16.390  21.910  1.00  0.00           H
ATOM    710  CA  LEU A 123      43.360  17.210  22.910  1.00  0.00           C
ATOM    711  HA  LEU A 123      43.410  18.110  23.520  1.00  0.00           H
ATOM    712  CB  LEU A 123      43.420  16.040  23.930  1.00  0.00           C
ATOM    713  HB1 LEU A 123      44.420  16.000  24.350  1.00  0.00           H
ATOM    714  HB2 LEU A 123      43.370  15.170  23.270  1.00  0.00           H
ATOM    715  CG  LEU A 123      42.180  15.750  24.750  1.00  0.00           C
ATOM    716  HG  LEU A 123      41.370  15.430  24.100  1.00  0.00           H
ATOM    717  CD1 LEU A 123      42.550  14.630  25.760  1.00  0.00           C
ATOM    718 1HD1 LEU A 123      41.770  14.480  26.500  1.00  0.00           H
ATOM    719 2HD1 LEU A 123      42.630  13.690  25.200  1.00  0.00           H
ATOM    720 3HD1 LEU A 123      43.420  14.760  26.400  1.00  0.00           H
ATOM    721  CD2 LEU A 123      41.710  16.930  25.660  1.00  0.00           C
ATOM    722 1HD2 LEU A 123      41.520  17.780  25.010  1.00  0.00           H
ATOM    723 2HD2 LEU A 123      40.740  16.770  26.130  1.00  0.00           H
ATOM    724 3HD2 LEU A 123      42.530  17.080  26.370  1.00  0.00           H
ATOM    725  C   LEU A 123      44.510  17.180  21.840  1.00  0.00           C
ATOM    726  O   LEU A 123      44.460  16.450  20.830  1.00  0.00           O
ATOM    727  N   TYR A 124      45.560  17.800  22.250  1.00  0.00           N
ATOM    728  H   TYR A 124      45.370  18.240  23.140  1.00  0.00           H
ATOM    729  CA  TYR A 124      46.930  17.760  21.720  1.00  0.00           C
ATOM    730  HA  TYR A 124      47.030  16.890  21.060  1.00  0.00           H
ATOM    731  CB  TYR A 124      47.220  19.000  20.820  1.00  0.00           C
ATOM    732  HB1 TYR A 124      48.280  19.050  20.610  1.00  0.00           H
ATOM    733  HB2 TYR A 124      46.910  19.830  21.460  1.00  0.00           H
ATOM    734  CG  TYR A 124      46.370  19.110  19.600  1.00  0.00           C
ATOM    735  CD1 TYR A 124      45.070  19.740  19.610  1.00  0.00           C
ATOM    736  HD1 TYR A 124      44.700  20.220  20.510  1.00  0.00           H
ATOM    737  CE1 TYR A 124      44.280  19.760  18.430  1.00  0.00           C
ATOM    738  HE1 TYR A 124      43.260  20.100  18.510  1.00  0.00           H
ATOM    739  CZ  TYR A 124      44.780  19.220  17.270  1.00  0.00           C
ATOM    740  OH  TYR A 124      43.960  19.190  16.160  1.00  0.00           O
ATOM    741  HH  TYR A 124      43.120  19.480  16.500  1.00  0.00           H
ATOM    742  CE2 TYR A 124      46.100  18.720  17.180  1.00  0.00           C
ATOM    743  HE2 TYR A 124      46.430  18.240  16.270  1.00  0.00           H
ATOM    744  CD2 TYR A 124      46.890  18.580  18.360  1.00  0.00           C
ATOM    745  HD2 TYR A 124      47.820  18.030  18.290  1.00  0.00           H
ATOM    746  C   TYR A 124      47.990  17.740  22.840  1.00  0.00           C
ATOM    747  O   TYR A 124      47.760  17.750  24.070  1.00  0.00           O
ATOM    748  N   GLU A 125      49.260  17.490  22.440  1.00  0.00           N
ATOM    749  H   GLU A 125      49.400  17.460  21.440  1.00  0.00           H
ATOM    750  CA  GLU A 125      50.500  17.470  23.300  1.00  0.00           C
ATOM    751  HA  GLU A 125      50.330  18.080  24.190  1.00  0.00           H
ATOM    752  CB  GLU A 125      50.740  16.010  23.700  1.00  0.00           C
ATOM    753  HB1 GLU A 125      50.580  15.240  22.940  1.00  0.00           H
ATOM    754  HB2 GLU A 125      50.010  15.880  24.500  1.00  0.00           H
ATOM    755  CG  GLU A 125      52.040  15.690  24.390  1.00  0.00           C
ATOM    756  HG1 GLU A 125      52.160  16.470  25.140  1.00  0.00           H
ATOM    757  HG2 GLU A 125      52.860  15.850  23.700  1.00  0.00           H
ATOM    758  CD  GLU A 125      52.050  14.270  25.010  1.00  0.00           C
ATOM    759  OE1 GLU A 125      53.160  13.710  25.180  1.00  0.00           O
ATOM    760  OE2 GLU A 125      50.950  13.680  25.150  1.00  0.00           O
ATOM    761  C   GLU A 125      51.720  18.010  22.560  1.00  0.00           C
ATOM    762  O   GLU A 125      51.910  17.610  21.370  1.00  0.00           O
ATOM    763  N   CYS A 126      52.630  18.750  23.210  1.00  0.00           N
ATOM    764  H   CYS A 126      52.450  18.880  24.190  1.00  0.00           H
ATOM    765  CA  CYS A 126      53.940  19.160  22.680  1.00  0.00           C
ATOM    766  HA  CYS A 126      53.850  19.310  21.610  1.00  0.00           H
ATOM    767  CB  CYS A 126      54.480  20.440  23.400  1.00  0.00           C
ATOM    768  HB1 CYS A 126      55.570  20.530  23.300  1.00  0.00           H
ATOM    769  HB2 CYS A 126      54.320  20.330  24.470  1.00  0.00           H
ATOM    770  SG  CYS A 126      53.670  21.960  22.810  1.00  0.00           S
ATOM    771  HG  CYS A 126      54.440  22.060  21.720  1.00  0.00           H
ATOM    772  C   CYS A 126      55.030  18.030  22.770  1.00  0.00           C
ATOM    773  O   CYS A 126      55.230  17.430  23.810  1.00  0.00           O
ATOM    774  N   HIS A 127      55.820  17.880  21.700  1.00  0.00           N
ATOM    775  H   HIS A 127      55.610  18.340  20.830  1.00  0.00           H
ATOM    776  CA  HIS A 127      57.140  17.260  21.840  1.00  0.00           C
ATOM    777  HA  HIS A 127      57.590  17.250  22.830  1.00  0.00           H
ATOM    778  CB  HIS A 127      57.160  15.840  21.240  1.00  0.00           C
ATOM    779  HB1 HIS A 127      57.120  15.930  20.150  1.00  0.00           H
ATOM    780  HB2 HIS A 127      56.240  15.440  21.660  1.00  0.00           H
ATOM    781  CG  HIS A 127      58.350  15.050  21.780  1.00  0.00           C
ATOM    782  ND1 HIS A 127      59.500  14.690  21.130  1.00  0.00           N
ATOM    783  CE1 HIS A 127      60.250  14.060  22.030  1.00  0.00           C
ATOM    784  HE1 HIS A 127      61.310  13.830  21.980  1.00  0.00           H
ATOM    785  NE2 HIS A 127      59.550  14.000  23.210  1.00  0.00           N
ATOM    786  HE2 HIS A 127      59.900  13.500  24.010  1.00  0.00           H
ATOM    787  CD2 HIS A 127      58.370  14.600  23.080  1.00  0.00           C
ATOM    788  HD2 HIS A 127      57.620  14.910  23.800  1.00  0.00           H
ATOM    789  C   HIS A 127      58.150  18.210  21.130  1.00  0.00           C
ATOM    790  O   HIS A 127      57.800  19.330  20.780  1.00  0.00           O
ATOM    791  N   SER A 128      59.430  17.900  21.200  1.00  0.00           N
ATOM    792  H   SER A 128      59.720  17.000  21.550  1.00  0.00           H
ATOM    793  CA  SER A 128      60.630  18.690  20.890  1.00  0.00           C
ATOM    794  HA  SER A 128      60.600  19.630  21.450  1.00  0.00           H
ATOM    795  CB  SER A 128      61.810  18.010  21.460  1.00  0.00           C
ATOM    796  HB1 SER A 128      61.620  17.900  22.530  1.00  0.00           H
ATOM    797  HB2 SER A 128      62.620  18.730  21.410  1.00  0.00           H
ATOM    798  OG  SER A 128      62.060  16.830  20.780  1.00  0.00           O
ATOM    799  HG  SER A 128      61.290  16.290  20.980  1.00  0.00           H
ATOM    800  C   SER A 128      60.820  19.070  19.410  1.00  0.00           C
ATOM    801  O   SER A 128      60.060  18.570  18.590  1.00  0.00           O
ATOM    802  N   GLN A 129      61.590  20.080  19.100  1.00  0.00           N
ATOM    803  H   GLN A 129      62.130  20.530  19.830  1.00  0.00           H
ATOM    804  CA  GLN A 129      61.660  20.660  17.800  1.00  0.00           C
ATOM    805  HA  GLN A 129      62.220  21.580  17.940  1.00  0.00           H
ATOM    806  CB  GLN A 129      62.510  19.800  16.810  1.00  0.00           C
ATOM    807  HB1 GLN A 129      62.480  20.300  15.840  1.00  0.00           H
ATOM    808  HB2 GLN A 129      62.100  18.790  16.730  1.00  0.00           H
ATOM    809  CG  GLN A 129      63.930  19.630  17.400  1.00  0.00           C
ATOM    810  HG1 GLN A 129      64.470  18.870  16.840  1.00  0.00           H
ATOM    811  HG2 GLN A 129      63.940  19.270  18.430  1.00  0.00           H
ATOM    812  CD  GLN A 129      64.760  20.940  17.260  1.00  0.00           C
ATOM    813  OE1 GLN A 129      64.340  21.970  16.800  1.00  0.00           O
ATOM    814  NE2 GLN A 129      65.950  20.940  17.850  1.00  0.00           N
ATOM    815 1HE2 GLN A 129      66.180  20.120  18.400  1.00  0.00           H
ATOM    816 2HE2 GLN A 129      66.410  21.840  17.910  1.00  0.00           H
ATOM    817  C   GLN A 129      60.320  21.110  17.280  1.00  0.00           C
ATOM    818  O   GLN A 129      59.940  20.910  16.080  1.00  0.00           O
ATOM    819  N   GLY A 130      59.470  21.620  18.130  1.00  0.00           N
ATOM    820  H   GLY A 130      59.750  21.880  19.060  1.00  0.00           H
ATOM    821  CA  GLY A 130      58.210  22.170  17.720  1.00  0.00           C
ATOM    822  HA1 GLY A 130      58.290  22.710  16.780  1.00  0.00           H
ATOM    823  HA2 GLY A 130      57.950  22.890  18.500  1.00  0.00           H
ATOM    824  C   GLY A 130      57.050  21.200  17.530  1.00  0.00           C
ATOM    825  O   GLY A 130      55.920  21.680  17.840  1.00  0.00           O
ATOM    826  N   GLU A 131      57.230  19.920  17.170  1.00  0.00           N
ATOM    827  H   GLU A 131      58.190  19.610  17.050  1.00  0.00           H
ATOM    828  CA  GLU A 131      56.160  18.990  16.970  1.00  0.00           C
ATOM    829  HA  GLU A 131      55.710  19.310  16.030  1.00  0.00           H
ATOM    830  CB  GLU A 131      56.870  17.600  16.940  1.00  0.00           C
ATOM    831  HB1 GLU A 131      57.410  17.610  17.880  1.00  0.00           H
ATOM    832  HB2 GLU A 131      57.620  17.660  16.160  1.00  0.00           H
ATOM    833  CG  GLU A 131      56.070  16.280  16.980  1.00  0.00           C
ATOM    834  HG1 GLU A 131      55.420  16.250  17.850  1.00  0.00           H
ATOM    835  HG2 GLU A 131      56.790  15.450  16.960  1.00  0.00           H
ATOM    836  CD  GLU A 131      55.270  15.990  15.710  1.00  0.00           C
ATOM    837  OE1 GLU A 131      54.480  14.970  15.590  1.00  0.00           O
ATOM    838  OE2 GLU A 131      55.560  16.740  14.750  1.00  0.00           O
ATOM    839  C   GLU A 131      54.990  19.050  17.980  1.00  0.00           C
ATOM    840  O   GLU A 131      55.200  19.350  19.180  1.00  0.00           O
ATOM    841  N   ILE A 132      53.830  18.760  17.550  1.00  0.00           N
ATOM    842  H   ILE A 132      53.790  18.420  16.600  1.00  0.00           H
ATOM    843  CA  ILE A 132      52.630  18.670  18.350  1.00  0.00           C
ATOM    844  HA  ILE A 132      52.950  18.380  19.350  1.00  0.00           H
ATOM    845  CB  ILE A 132      51.890  20.040  18.350  1.00  0.00           C
ATOM    846  HB  ILE A 132      51.980  20.320  17.300  1.00  0.00           H
ATOM    847  CG2 ILE A 132      50.360  19.810  18.640  1.00  0.00           C
ATOM    848 1HG2 ILE A 132      50.290  19.170  19.520  1.00  0.00           H
ATOM    849 2HG2 ILE A 132      49.860  20.770  18.760  1.00  0.00           H
ATOM    850 3HG2 ILE A 132      49.750  19.340  17.870  1.00  0.00           H
ATOM    851  CG1 ILE A 132      52.450  21.070  19.390  1.00  0.00           C
ATOM    852 1HG1 ILE A 132      53.520  21.030  19.580  1.00  0.00           H
ATOM    853 2HG1 ILE A 132      52.000  20.830  20.360  1.00  0.00           H
ATOM    854  CD  ILE A 132      52.020  22.560  19.040  1.00  0.00           C
ATOM    855  HD1 ILE A 132      51.010  22.640  18.640  1.00  0.00           H
ATOM    856  HD2 ILE A 132      52.080  23.210  19.910  1.00  0.00           H
ATOM    857  HD3 ILE A 132      52.640  23.000  18.260  1.00  0.00           H
ATOM    858  C   ILE A 132      51.830  17.510  17.860  1.00  0.00           C
ATOM    859  O   ILE A 132      51.820  17.350  16.640  1.00  0.00           O
ATOM    860  N   ARG A 133      51.070  16.810  18.670  1.00  0.00           N
ATOM    861  H   ARG A 133      51.060  17.090  19.640  1.00  0.00           H
ATOM    862  CA  ARG A 133      50.450  15.470  18.300  1.00  0.00           C
ATOM    863  HA  ARG A 133      50.360  15.370  17.220  1.00  0.00           H
ATOM    864  CB  ARG A 133      51.340  14.310  18.730  1.00  0.00           C
ATOM    865  HB1 ARG A 133      52.190  14.290  18.050  1.00  0.00           H
ATOM    866  HB2 ARG A 133      50.710  13.430  18.580  1.00  0.00           H
ATOM    867  CG  ARG A 133      51.790  14.310  20.240  1.00  0.00           C
ATOM    868  HG1 ARG A 133      51.010  14.030  20.950  1.00  0.00           H
ATOM    869  HG2 ARG A 133      52.210  15.300  20.420  1.00  0.00           H
ATOM    870  CD  ARG A 133      52.820  13.250  20.570  1.00  0.00           C
ATOM    871  HD1 ARG A 133      53.120  13.530  21.590  1.00  0.00           H
ATOM    872  HD2 ARG A 133      53.700  13.360  19.940  1.00  0.00           H
ATOM    873  NE  ARG A 133      52.410  11.850  20.540  1.00  0.00           N
ATOM    874  HE  ARG A 133      51.470  11.580  20.760  1.00  0.00           H
ATOM    875  CZ  ARG A 133      53.120  10.820  20.030  1.00  0.00           C
ATOM    876  NH1 ARG A 133      54.420  10.880  19.780  1.00  0.00           N
ATOM    877 1HH1 ARG A 133      55.000  11.690  19.940  1.00  0.00           H
ATOM    878 2HH1 ARG A 133      54.810   9.960  19.630  1.00  0.00           H
ATOM    879  NH2 ARG A 133      52.660   9.630  19.880  1.00  0.00           N
ATOM    880 1HH2 ARG A 133      51.690   9.430  20.090  1.00  0.00           H
ATOM    881 2HH2 ARG A 133      53.230   8.890  19.490  1.00  0.00           H
ATOM    882  C   ARG A 133      49.040  15.410  18.800  1.00  0.00           C
ATOM    883  O   ARG A 133      48.880  15.640  19.990  1.00  0.00           O
ATOM    884  N   LEU A 134      48.010  15.030  17.980  1.00  0.00           N
ATOM    885  H   LEU A 134      48.270  14.710  17.060  1.00  0.00           H
ATOM    886  CA  LEU A 134      46.610  14.970  18.380  1.00  0.00           C
ATOM    887  HA  LEU A 134      46.310  15.830  18.980  1.00  0.00           H
ATOM    888  CB  LEU A 134      45.750  15.010  17.080  1.00  0.00           C
ATOM    889  HB1 LEU A 134      45.760  14.020  16.620  1.00  0.00           H
ATOM    890  HB2 LEU A 134      46.060  15.780  16.370  1.00  0.00           H
ATOM    891  CG  LEU A 134      44.290  15.390  17.330  1.00  0.00           C
ATOM    892  HG  LEU A 134      44.260  16.310  17.910  1.00  0.00           H
ATOM    893  CD1 LEU A 134      43.530  15.560  16.020  1.00  0.00           C
ATOM    894 1HD1 LEU A 134      43.520  14.630  15.450  1.00  0.00           H
ATOM    895 2HD1 LEU A 134      42.540  15.930  16.280  1.00  0.00           H
ATOM    896 3HD1 LEU A 134      43.960  16.380  15.430  1.00  0.00           H
ATOM    897  CD2 LEU A 134      43.410  14.420  18.060  1.00  0.00           C
ATOM    898 1HD2 LEU A 134      43.560  13.370  17.780  1.00  0.00           H
ATOM    899 2HD2 LEU A 134      43.720  14.480  19.100  1.00  0.00           H
ATOM    900 3HD2 LEU A 134      42.340  14.620  18.010  1.00  0.00           H
ATOM    901  C   LEU A 134      46.370  13.720  19.180  1.00  0.00           C
ATOM    902  O   LEU A 134      46.650  12.630  18.710  1.00  0.00           O
ATOM    903  N   LEU A 135      45.890  13.920  20.400  1.00  0.00           N
ATOM    904  H   LEU A 135      45.640  14.880  20.580  1.00  0.00           H
ATOM    905  CA  LEU A 135      45.630  12.840  21.340  1.00  0.00           C
ATOM    906  HA  LEU A 135      46.360  12.040  21.200  1.00  0.00           H
ATOM    907  CB  LEU A 135      45.860  13.280  22.770  1.00  0.00           C
ATOM    908  HB1 LEU A 135      45.680  12.420  23.420  1.00  0.00           H
ATOM    909  HB2 LEU A 135      45.010  13.880  23.090  1.00  0.00           H
ATOM    910  CG  LEU A 135      47.210  13.910  23.090  1.00  0.00           C
ATOM    911  HG  LEU A 135      47.380  14.860  22.590  1.00  0.00           H
ATOM    912  CD1 LEU A 135      47.170  14.280  24.520  1.00  0.00           C
ATOM    913 1HD1 LEU A 135      48.210  14.260  24.850  1.00  0.00           H
ATOM    914 2HD1 LEU A 135      46.680  15.240  24.680  1.00  0.00           H
ATOM    915 3HD1 LEU A 135      46.610  13.510  25.050  1.00  0.00           H
ATOM    916  CD2 LEU A 135      48.280  12.880  22.770  1.00  0.00           C
ATOM    917 1HD2 LEU A 135      48.330  12.740  21.690  1.00  0.00           H
ATOM    918 2HD2 LEU A 135      49.260  13.250  23.060  1.00  0.00           H
ATOM    919 3HD2 LEU A 135      48.140  11.900  23.210  1.00  0.00           H
ATOM    920  C   LEU A 135      44.330  12.090  21.090  1.00  0.00           C
ATOM    921  O   LEU A 135      44.410  10.900  20.700  1.00  0.00           O
ATOM    922  N   GLN A 136      43.180  12.710  21.300  1.00  0.00           N
ATOM    923  H   GLN A 136      43.180  13.670  21.600  1.00  0.00           H
ATOM    924  CA  GLN A 136      41.800  12.160  21.120  1.00  0.00           C
ATOM    925  HA  GLN A 136      41.820  11.570  20.200  1.00  0.00           H
ATOM    926  CB  GLN A 136      41.400  11.300  22.320  1.00  0.00           C
ATOM    927  HB1 GLN A 136      40.340  11.030  22.280  1.00  0.00           H
ATOM    928  HB2 GLN A 136      41.310  11.900  23.220  1.00  0.00           H
ATOM    929  CG  GLN A 136      42.150  10.010  22.570  1.00  0.00           C
ATOM    930  HG1 GLN A 136      41.850   9.570  23.520  1.00  0.00           H
ATOM    931  HG2 GLN A 136      43.170  10.330  22.810  1.00  0.00           H
ATOM    932  CD  GLN A 136      42.110   9.000  21.520  1.00  0.00           C
ATOM    933  OE1 GLN A 136      41.120   8.760  20.780  1.00  0.00           O
ATOM    934  NE2 GLN A 136      43.180   8.160  21.450  1.00  0.00           N
ATOM    935 1HE2 GLN A 136      44.020   8.410  21.960  1.00  0.00           H
ATOM    936 2HE2 GLN A 136      43.280   7.530  20.670  1.00  0.00           H
ATOM    937  C   GLN A 136      40.860  13.380  20.920  1.00  0.00           C
ATOM    938  O   GLN A 136      41.160  14.510  21.280  1.00  0.00           O
ATOM    939  N   SER A 137      39.740  13.210  20.280  1.00  0.00           N
ATOM    940  H   SER A 137      39.440  12.270  20.090  1.00  0.00           H
ATOM    941  CA  SER A 137      38.730  14.280  20.040  1.00  0.00           C
ATOM    942  HA  SER A 137      39.010  15.090  20.720  1.00  0.00           H
ATOM    943  CB  SER A 137      38.830  14.850  18.580  1.00  0.00           C
ATOM    944  HB1 SER A 137      38.520  14.020  17.950  1.00  0.00           H
ATOM    945  HB2 SER A 137      39.890  14.940  18.330  1.00  0.00           H
ATOM    946  OG  SER A 137      38.030  16.020  18.340  1.00  0.00           O
ATOM    947  HG  SER A 137      38.300  16.740  18.910  1.00  0.00           H
ATOM    948  C   SER A 137      37.280  13.910  20.420  1.00  0.00           C
ATOM    949  O   SER A 137      36.910  12.750  20.570  1.00  0.00           O
ATOM    950  N   TYR A 138      36.480  14.930  20.740  1.00  0.00           N
ATOM    951  H   TYR A 138      36.940  15.830  20.700  1.00  0.00           H
ATOM    952  CA  TYR A 138      35.020  14.860  21.070  1.00  0.00           C
ATOM    953  HA  TYR A 138      34.600  13.870  20.890  1.00  0.00           H
ATOM    954  CB  TYR A 138      34.850  15.010  22.600  1.00  0.00           C
ATOM    955  HB1 TYR A 138      35.550  15.770  22.970  1.00  0.00           H
ATOM    956  HB2 TYR A 138      35.350  14.120  22.970  1.00  0.00           H
ATOM    957  CG  TYR A 138      33.400  15.180  23.030  1.00  0.00           C
ATOM    958  CD1 TYR A 138      32.560  14.040  23.140  1.00  0.00           C
ATOM    959  HD1 TYR A 138      32.970  13.040  23.070  1.00  0.00           H
ATOM    960  CE1 TYR A 138      31.230  14.260  23.500  1.00  0.00           C
ATOM    961  HE1 TYR A 138      30.510  13.470  23.630  1.00  0.00           H
ATOM    962  CZ  TYR A 138      30.740  15.550  23.610  1.00  0.00           C
ATOM    963  OH  TYR A 138      29.540  15.720  24.120  1.00  0.00           O
ATOM    964  HH  TYR A 138      28.990  14.930  24.030  1.00  0.00           H
ATOM    965  CE2 TYR A 138      31.500  16.750  23.410  1.00  0.00           C
ATOM    966  HE2 TYR A 138      31.010  17.710  23.460  1.00  0.00           H
ATOM    967  CD2 TYR A 138      32.840  16.480  23.140  1.00  0.00           C
ATOM    968  HD2 TYR A 138      33.500  17.330  23.010  1.00  0.00           H
ATOM    969  C   TYR A 138      34.200  15.860  20.240  1.00  0.00           C
ATOM    970  O   TYR A 138      34.740  16.960  19.980  1.00  0.00           O
ATOM    971  N   VAL A 139      32.970  15.490  19.890  1.00  0.00           N
ATOM    972  H   VAL A 139      32.650  14.580  20.180  1.00  0.00           H
ATOM    973  CA  VAL A 139      31.940  16.260  19.120  1.00  0.00           C
ATOM    974  HA  VAL A 139      32.110  17.330  19.270  1.00  0.00           H
ATOM    975  CB  VAL A 139      32.020  15.830  17.620  1.00  0.00           C
ATOM    976  HB  VAL A 139      31.830  14.760  17.510  1.00  0.00           H
ATOM    977  CG1 VAL A 139      31.150  16.610  16.610  1.00  0.00           C
ATOM    978 1HG1 VAL A 139      31.220  16.120  15.630  1.00  0.00           H
ATOM    979 2HG1 VAL A 139      30.150  16.760  17.010  1.00  0.00           H
ATOM    980 3HG1 VAL A 139      31.650  17.580  16.610  1.00  0.00           H
ATOM    981  CG2 VAL A 139      33.460  16.070  17.110  1.00  0.00           C
ATOM    982 1HG2 VAL A 139      33.490  15.870  16.040  1.00  0.00           H
ATOM    983 2HG2 VAL A 139      33.730  17.130  17.210  1.00  0.00           H
ATOM    984 3HG2 VAL A 139      34.240  15.470  17.580  1.00  0.00           H
ATOM    985  C   VAL A 139      30.590  15.910  19.700  1.00  0.00           C
ATOM    986  O   VAL A 139      30.320  14.790  20.080  1.00  0.00           O
ATOM    987  N   ASP A 140      29.770  16.870  19.840  1.00  0.00           N
ATOM    988  H   ASP A 140      30.050  17.800  19.590  1.00  0.00           H
ATOM    989  CA  ASP A 140      28.370  16.650  20.290  1.00  0.00           C
ATOM    990  HA  ASP A 140      28.380  16.050  21.200  1.00  0.00           H
ATOM    991  CB  ASP A 140      27.830  18.000  20.760  1.00  0.00           C
ATOM    992  HB1 ASP A 140      27.660  18.670  19.920  1.00  0.00           H
ATOM    993  HB2 ASP A 140      28.620  18.410  21.390  1.00  0.00           H
ATOM    994  CG  ASP A 140      26.590  18.110  21.570  1.00  0.00           C
ATOM    995  OD1 ASP A 140      26.050  17.060  22.000  1.00  0.00           O
ATOM    996  OD2 ASP A 140      26.190  19.290  21.780  1.00  0.00           O
ATOM    997  C   ASP A 140      27.510  15.920  19.290  1.00  0.00           C
ATOM    998  O   ASP A 140      27.840  15.780  18.080  1.00  0.00           O
ATOM    999  N   ALA A 141      26.310  15.530  19.750  1.00  0.00           N
ATOM   1000  H   ALA A 141      26.010  15.770  20.680  1.00  0.00           H
ATOM   1001  CA  ALA A 141      25.210  15.110  18.900  1.00  0.00           C
ATOM   1002  HA  ALA A 141      25.550  14.440  18.110  1.00  0.00           H
ATOM   1003  CB  ALA A 141      24.320  14.190  19.800  1.00  0.00           C
ATOM   1004  HB1 ALA A 141      23.860  14.670  20.670  1.00  0.00           H
ATOM   1005  HB2 ALA A 141      23.510  13.760  19.210  1.00  0.00           H
ATOM   1006  HB3 ALA A 141      24.920  13.420  20.270  1.00  0.00           H
ATOM   1007  C   ALA A 141      24.440  16.260  18.210  1.00  0.00           C
ATOM   1008  O   ALA A 141      23.220  16.270  18.150  1.00  0.00           O
ATOM   1009  N   ASP A 142      25.110  17.300  17.740  1.00  0.00           N
ATOM   1010  H   ASP A 142      26.090  17.340  18.000  1.00  0.00           H
ATOM   1011  CA  ASP A 142      24.520  18.510  17.260  1.00  0.00           C
ATOM   1012  HA  ASP A 142      23.510  18.360  16.880  1.00  0.00           H
ATOM   1013  CB  ASP A 142      24.220  19.350  18.490  1.00  0.00           C
ATOM   1014  HB1 ASP A 142      25.130  19.480  19.080  1.00  0.00           H
ATOM   1015  HB2 ASP A 142      23.510  18.790  19.100  1.00  0.00           H
ATOM   1016  CG  ASP A 142      23.430  20.610  18.240  1.00  0.00           C
ATOM   1017  OD1 ASP A 142      23.080  21.020  17.110  1.00  0.00           O
ATOM   1018  OD2 ASP A 142      23.110  21.210  19.310  1.00  0.00           O
ATOM   1019  C   ASP A 142      25.350  19.370  16.300  1.00  0.00           C
ATOM   1020  O   ASP A 142      26.510  19.640  16.550  1.00  0.00           O
ATOM   1021  N   ALA A 143      24.700  19.760  15.160  1.00  0.00           N
ATOM   1022  H   ALA A 143      23.800  19.350  14.980  1.00  0.00           H
ATOM   1023  CA  ALA A 143      25.400  20.590  14.130  1.00  0.00           C
ATOM   1024  HA  ALA A 143      26.350  20.110  13.890  1.00  0.00           H
ATOM   1025  CB  ALA A 143      24.540  20.670  12.860  1.00  0.00           C
ATOM   1026  HB1 ALA A 143      24.120  19.690  12.620  1.00  0.00           H
ATOM   1027  HB2 ALA A 143      23.700  21.350  12.990  1.00  0.00           H
ATOM   1028  HB3 ALA A 143      25.180  20.930  12.020  1.00  0.00           H
ATOM   1029  C   ALA A 143      25.700  22.070  14.590  1.00  0.00           C
ATOM   1030  O   ALA A 143      26.610  22.750  14.050  1.00  0.00           O
ATOM   1031  N   ASP A 144      24.950  22.650  15.490  1.00  0.00           N
ATOM   1032  H   ASP A 144      24.240  22.090  15.920  1.00  0.00           H
ATOM   1033  CA  ASP A 144      24.960  24.150  15.810  1.00  0.00           C
ATOM   1034  HA  ASP A 144      25.510  24.540  14.960  1.00  0.00           H
ATOM   1035  CB  ASP A 144      23.530  24.550  15.750  1.00  0.00           C
ATOM   1036  HB1 ASP A 144      23.030  24.110  16.620  1.00  0.00           H
ATOM   1037  HB2 ASP A 144      23.080  24.080  14.880  1.00  0.00           H
ATOM   1038  CG  ASP A 144      23.380  26.060  15.600  1.00  0.00           C
ATOM   1039  OD1 ASP A 144      24.370  26.690  15.130  1.00  0.00           O
ATOM   1040  OD2 ASP A 144      22.260  26.550  15.820  1.00  0.00           O
ATOM   1041  C   ASP A 144      25.640  24.450  17.190  1.00  0.00           C
ATOM   1042  O   ASP A 144      25.760  25.600  17.560  1.00  0.00           O
ATOM   1043  N   GLU A 145      26.040  23.460  18.040  1.00  0.00           N
ATOM   1044  H   GLU A 145      26.110  22.510  17.680  1.00  0.00           H
ATOM   1045  CA  GLU A 145      26.870  23.770  19.260  1.00  0.00           C
ATOM   1046  HA  GLU A 145      26.280  24.460  19.870  1.00  0.00           H
ATOM   1047  CB  GLU A 145      27.090  22.430  20.030  1.00  0.00           C
ATOM   1048  HB1 GLU A 145      27.670  21.680  19.500  1.00  0.00           H
ATOM   1049  HB2 GLU A 145      26.110  22.020  20.310  1.00  0.00           H
ATOM   1050  CG  GLU A 145      27.790  22.520  21.430  1.00  0.00           C
ATOM   1051  HG1 GLU A 145      28.840  22.760  21.240  1.00  0.00           H
ATOM   1052  HG2 GLU A 145      27.910  21.530  21.880  1.00  0.00           H
ATOM   1053  CD  GLU A 145      27.240  23.480  22.470  1.00  0.00           C
ATOM   1054  OE1 GLU A 145      27.180  24.720  22.310  1.00  0.00           O
ATOM   1055  OE2 GLU A 145      26.880  23.040  23.560  1.00  0.00           O
ATOM   1056  C   GLU A 145      28.160  24.520  18.990  1.00  0.00           C
ATOM   1057  O   GLU A 145      28.820  24.290  17.970  1.00  0.00           O
ATOM   1058  N   ASN A 146      28.550  25.410  19.840  1.00  0.00           N
ATOM   1059  H   ASN A 146      28.060  25.580  20.710  1.00  0.00           H
ATOM   1060  CA  ASN A 146      29.760  26.190  19.730  1.00  0.00           C
ATOM   1061  HA  ASN A 146      30.540  25.800  19.080  1.00  0.00           H
ATOM   1062  CB  ASN A 146      29.350  27.520  19.140  1.00  0.00           C
ATOM   1063  HB1 ASN A 146      30.160  28.250  19.190  1.00  0.00           H
ATOM   1064  HB2 ASN A 146      28.530  27.890  19.740  1.00  0.00           H
ATOM   1065  CG  ASN A 146      29.020  27.450  17.600  1.00  0.00           C
ATOM   1066  OD1 ASN A 146      29.910  27.660  16.850  1.00  0.00           O
ATOM   1067  ND2 ASN A 146      27.780  27.370  17.200  1.00  0.00           N
ATOM   1068 1HD2 ASN A 146      26.940  27.100  17.700  1.00  0.00           H
ATOM   1069 2HD2 ASN A 146      27.590  27.400  16.210  1.00  0.00           H
ATOM   1070  C   ASN A 146      30.390  26.210  21.110  1.00  0.00           C
ATOM   1071  O   ASN A 146      29.930  26.930  22.100  1.00  0.00           O
ATOM   1072  N   PHE A 147      31.500  25.530  21.360  1.00  0.00           N
ATOM   1073  H   PHE A 147      31.820  24.850  20.680  1.00  0.00           H
ATOM   1074  CA  PHE A 147      32.170  25.390  22.710  1.00  0.00           C
ATOM   1075  HA  PHE A 147      31.410  25.400  23.490  1.00  0.00           H
ATOM   1076  CB  PHE A 147      32.890  24.020  22.860  1.00  0.00           C
ATOM   1077  HB1 PHE A 147      33.540  24.050  23.740  1.00  0.00           H
ATOM   1078  HB2 PHE A 147      33.580  23.920  22.020  1.00  0.00           H
ATOM   1079  CG  PHE A 147      31.860  22.960  22.960  1.00  0.00           C
ATOM   1080  CD1 PHE A 147      31.130  22.690  24.160  1.00  0.00           C
ATOM   1081  HD1 PHE A 147      31.160  23.420  24.960  1.00  0.00           H
ATOM   1082  CE1 PHE A 147      30.180  21.680  24.250  1.00  0.00           C
ATOM   1083  HE1 PHE A 147      29.480  21.650  25.080  1.00  0.00           H
ATOM   1084  CZ  PHE A 147      30.200  20.690  23.220  1.00  0.00           C
ATOM   1085  HZ  PHE A 147      29.580  19.810  23.130  1.00  0.00           H
ATOM   1086  CE2 PHE A 147      30.940  20.880  22.080  1.00  0.00           C
ATOM   1087  HE2 PHE A 147      30.730  20.200  21.260  1.00  0.00           H
ATOM   1088  CD2 PHE A 147      31.740  22.040  21.910  1.00  0.00           C
ATOM   1089  HD2 PHE A 147      32.340  22.150  21.020  1.00  0.00           H
ATOM   1090  C   PHE A 147      33.020  26.590  23.000  1.00  0.00           C
ATOM   1091  O   PHE A 147      34.190  26.630  22.540  1.00  0.00           O
ATOM   1092  N   TYR A 148      32.590  27.530  23.840  1.00  0.00           N
ATOM   1093  H   TYR A 148      31.730  27.420  24.350  1.00  0.00           H
ATOM   1094  CA  TYR A 148      33.360  28.830  23.890  1.00  0.00           C
ATOM   1095  HA  TYR A 148      33.740  29.080  22.900  1.00  0.00           H
ATOM   1096  CB  TYR A 148      32.390  29.990  24.190  1.00  0.00           C
ATOM   1097  HB1 TYR A 148      32.900  30.950  24.180  1.00  0.00           H
ATOM   1098  HB2 TYR A 148      32.050  29.700  25.180  1.00  0.00           H
ATOM   1099  CG  TYR A 148      31.170  30.230  23.290  1.00  0.00           C
ATOM   1100  CD1 TYR A 148      31.290  30.060  21.860  1.00  0.00           C
ATOM   1101  HD1 TYR A 148      32.200  29.780  21.360  1.00  0.00           H
ATOM   1102  CE1 TYR A 148      30.190  30.380  21.020  1.00  0.00           C
ATOM   1103  HE1 TYR A 148      30.180  30.180  19.960  1.00  0.00           H
ATOM   1104  CZ  TYR A 148      28.970  30.890  21.550  1.00  0.00           C
ATOM   1105  OH  TYR A 148      28.050  31.330  20.610  1.00  0.00           O
ATOM   1106  HH  TYR A 148      27.550  32.060  20.970  1.00  0.00           H
ATOM   1107  CE2 TYR A 148      28.920  31.130  22.920  1.00  0.00           C
ATOM   1108  HE2 TYR A 148      28.120  31.730  23.340  1.00  0.00           H
ATOM   1109  CD2 TYR A 148      29.970  30.780  23.810  1.00  0.00           C
ATOM   1110  HD2 TYR A 148      29.840  31.020  24.860  1.00  0.00           H
ATOM   1111  C   TYR A 148      34.520  28.780  24.870  1.00  0.00           C
ATOM   1112  O   TYR A 148      35.310  29.660  24.920  1.00  0.00           O
ATOM   1113  N   THR A 149      34.610  27.810  25.760  1.00  0.00           N
ATOM   1114  H   THR A 149      33.980  27.020  25.750  1.00  0.00           H
ATOM   1115  CA  THR A 149      35.480  27.790  26.940  1.00  0.00           C
ATOM   1116  HA  THR A 149      36.480  28.000  26.560  1.00  0.00           H
ATOM   1117  CB  THR A 149      34.920  28.820  27.950  1.00  0.00           C
ATOM   1118  HB  THR A 149      35.000  29.780  27.440  1.00  0.00           H
ATOM   1119  CG2 THR A 149      33.420  28.640  28.280  1.00  0.00           C
ATOM   1120 1HG2 THR A 149      33.280  27.600  28.570  1.00  0.00           H
ATOM   1121 2HG2 THR A 149      33.130  29.430  28.980  1.00  0.00           H
ATOM   1122 3HG2 THR A 149      32.880  28.910  27.370  1.00  0.00           H
ATOM   1123  OG1 THR A 149      35.640  28.900  29.110  1.00  0.00           O
ATOM   1124  HG1 THR A 149      36.360  29.520  28.980  1.00  0.00           H
ATOM   1125  C   THR A 149      35.700  26.460  27.670  1.00  0.00           C
ATOM   1126  O   THR A 149      34.920  25.590  27.400  1.00  0.00           O
ATOM   1127  N   CYS A 150      36.820  26.350  28.400  1.00  0.00           N
ATOM   1128  H   CYS A 150      37.470  27.120  28.390  1.00  0.00           H
ATOM   1129  CA  CYS A 150      37.330  25.100  28.880  1.00  0.00           C
ATOM   1130  HA  CYS A 150      36.510  24.550  29.330  1.00  0.00           H
ATOM   1131  CB  CYS A 150      37.830  24.280  27.650  1.00  0.00           C
ATOM   1132  HB1 CYS A 150      37.060  24.180  26.900  1.00  0.00           H
ATOM   1133  HB2 CYS A 150      38.320  23.330  27.860  1.00  0.00           H
ATOM   1134  SG  CYS A 150      39.110  25.270  26.800  1.00  0.00           S
ATOM   1135  HG  CYS A 150      38.440  26.410  26.980  1.00  0.00           H
ATOM   1136  C   CYS A 150      38.350  25.310  30.010  1.00  0.00           C
ATOM   1137  O   CYS A 150      39.010  26.360  30.080  1.00  0.00           O
ATOM   1138  N   ALA A 151      38.510  24.280  30.830  1.00  0.00           N
ATOM   1139  H   ALA A 151      38.030  23.430  30.580  1.00  0.00           H
ATOM   1140  CA  ALA A 151      39.510  24.230  31.910  1.00  0.00           C
ATOM   1141  HA  ALA A 151      40.470  24.650  31.600  1.00  0.00           H
ATOM   1142  CB  ALA A 151      39.040  25.240  32.980  1.00  0.00           C
ATOM   1143  HB1 ALA A 151      39.070  26.210  32.480  1.00  0.00           H
ATOM   1144  HB2 ALA A 151      38.040  25.040  33.370  1.00  0.00           H
ATOM   1145  HB3 ALA A 151      39.780  25.330  33.770  1.00  0.00           H
ATOM   1146  C   ALA A 151      39.670  22.800  32.480  1.00  0.00           C
ATOM   1147  O   ALA A 151      38.830  21.880  32.370  1.00  0.00           O
ATOM   1148  N   TRP A 152      40.850  22.670  33.180  1.00  0.00           N
ATOM   1149  H   TRP A 152      41.500  23.440  33.130  1.00  0.00           H
ATOM   1150  CA  TRP A 152      41.410  21.360  33.650  1.00  0.00           C
ATOM   1151  HA  TRP A 152      40.930  20.640  32.980  1.00  0.00           H
ATOM   1152  CB  TRP A 152      42.890  21.410  33.420  1.00  0.00           C
ATOM   1153  HB1 TRP A 152      43.300  20.580  34.000  1.00  0.00           H
ATOM   1154  HB2 TRP A 152      43.390  22.270  33.850  1.00  0.00           H
ATOM   1155  CG  TRP A 152      43.250  21.150  31.940  1.00  0.00           C
ATOM   1156  CD1 TRP A 152      43.670  22.160  31.160  1.00  0.00           C
ATOM   1157  HD1 TRP A 152      43.900  23.140  31.560  1.00  0.00           H
ATOM   1158  NE1 TRP A 152      43.870  21.620  29.860  1.00  0.00           N
ATOM   1159  HE1 TRP A 152      44.240  22.130  29.060  1.00  0.00           H
ATOM   1160  CE2 TRP A 152      43.710  20.250  29.850  1.00  0.00           C
ATOM   1161  CZ2 TRP A 152      43.790  19.170  28.900  1.00  0.00           C
ATOM   1162  HZ2 TRP A 152      43.940  19.370  27.850  1.00  0.00           H
ATOM   1163  CH2 TRP A 152      43.470  17.850  29.310  1.00  0.00           C
ATOM   1164  HH2 TRP A 152      43.500  17.060  28.580  1.00  0.00           H
ATOM   1165  CZ3 TRP A 152      43.320  17.560  30.620  1.00  0.00           C
ATOM   1166  HZ3 TRP A 152      43.100  16.530  30.840  1.00  0.00           H
ATOM   1167  CE3 TRP A 152      43.230  18.560  31.630  1.00  0.00           C
ATOM   1168  HE3 TRP A 152      43.160  18.310  32.680  1.00  0.00           H
ATOM   1169  CD2 TRP A 152      43.300  19.920  31.180  1.00  0.00           C
ATOM   1170  C   TRP A 152      41.090  21.130  35.170  1.00  0.00           C
ATOM   1171  O   TRP A 152      41.200  22.080  35.970  1.00  0.00           O
ATOM   1172  N   THR A 153      40.630  19.910  35.520  1.00  0.00           N
ATOM   1173  H   THR A 153      40.500  19.180  34.820  1.00  0.00           H
ATOM   1174  CA  THR A 153      40.460  19.470  36.920  1.00  0.00           C
ATOM   1175  HA  THR A 153      41.040  20.090  37.600  1.00  0.00           H
ATOM   1176  CB  THR A 153      38.940  19.670  37.240  1.00  0.00           C
ATOM   1177  HB  THR A 153      38.720  20.710  36.990  1.00  0.00           H
ATOM   1178  CG2 THR A 153      38.020  18.690  36.520  1.00  0.00           C
ATOM   1179 1HG2 THR A 153      38.220  18.610  35.460  1.00  0.00           H
ATOM   1180 2HG2 THR A 153      38.160  17.730  37.020  1.00  0.00           H
ATOM   1181 3HG2 THR A 153      37.020  19.010  36.800  1.00  0.00           H
ATOM   1182  OG1 THR A 153      38.680  19.410  38.550  1.00  0.00           O
ATOM   1183  HG1 THR A 153      37.990  20.020  38.840  1.00  0.00           H
ATOM   1184  C   THR A 153      40.960  18.010  37.100  1.00  0.00           C
ATOM   1185  O   THR A 153      41.600  17.440  36.190  1.00  0.00           O
ATOM   1186  N   TYR A 154      40.590  17.380  38.230  1.00  0.00           N
ATOM   1187  H   TYR A 154      39.810  17.760  38.740  1.00  0.00           H
ATOM   1188  CA  TYR A 154      40.850  15.920  38.400  1.00  0.00           C
ATOM   1189  HA  TYR A 154      40.860  15.410  37.430  1.00  0.00           H
ATOM   1190  CB  TYR A 154      42.270  15.670  38.970  1.00  0.00           C
ATOM   1191  HB1 TYR A 154      43.010  15.960  38.210  1.00  0.00           H
ATOM   1192  HB2 TYR A 154      42.420  14.630  39.250  1.00  0.00           H
ATOM   1193  CG  TYR A 154      42.670  16.450  40.190  1.00  0.00           C
ATOM   1194  CD1 TYR A 154      43.500  17.570  40.100  1.00  0.00           C
ATOM   1195  HD1 TYR A 154      43.800  17.990  39.150  1.00  0.00           H
ATOM   1196  CE1 TYR A 154      43.920  18.220  41.250  1.00  0.00           C
ATOM   1197  HE1 TYR A 154      44.500  19.130  41.130  1.00  0.00           H
ATOM   1198  CZ  TYR A 154      43.560  17.780  42.550  1.00  0.00           C
ATOM   1199  OH  TYR A 154      43.970  18.350  43.680  1.00  0.00           O
ATOM   1200  HH  TYR A 154      43.230  18.520  44.260  1.00  0.00           H
ATOM   1201  CE2 TYR A 154      42.780  16.570  42.660  1.00  0.00           C
ATOM   1202  HE2 TYR A 154      42.640  16.160  43.650  1.00  0.00           H
ATOM   1203  CD2 TYR A 154      42.320  15.920  41.420  1.00  0.00           C
ATOM   1204  HD2 TYR A 154      41.830  14.960  41.530  1.00  0.00           H
ATOM   1205  C   TYR A 154      39.710  15.320  39.270  1.00  0.00           C
ATOM   1206  O   TYR A 154      39.100  16.000  40.070  1.00  0.00           O
ATOM   1207  N   ASP A 155      39.400  14.040  38.970  1.00  0.00           N
ATOM   1208  H   ASP A 155      39.930  13.520  38.280  1.00  0.00           H
ATOM   1209  CA  ASP A 155      38.510  13.300  39.830  1.00  0.00           C
ATOM   1210  HA  ASP A 155      37.540  13.790  39.770  1.00  0.00           H
ATOM   1211  CB  ASP A 155      38.380  11.880  39.330  1.00  0.00           C
ATOM   1212  HB1 ASP A 155      39.370  11.430  39.290  1.00  0.00           H
ATOM   1213  HB2 ASP A 155      38.000  11.810  38.310  1.00  0.00           H
ATOM   1214  CG  ASP A 155      37.410  11.110  40.280  1.00  0.00           C
ATOM   1215  OD1 ASP A 155      36.280  11.600  40.600  1.00  0.00           O
ATOM   1216  OD2 ASP A 155      37.840  10.040  40.790  1.00  0.00           O
ATOM   1217  C   ASP A 155      38.890  13.230  41.300  1.00  0.00           C
ATOM   1218  O   ASP A 155      39.970  12.770  41.710  1.00  0.00           O
ATOM   1219  N   SER A 156      37.990  13.570  42.210  1.00  0.00           N
ATOM   1220  H   SER A 156      37.100  13.930  41.910  1.00  0.00           H
ATOM   1221  CA  SER A 156      38.310  13.640  43.630  1.00  0.00           C
ATOM   1222  HA  SER A 156      39.250  14.190  43.580  1.00  0.00           H
ATOM   1223  CB  SER A 156      37.140  14.350  44.380  1.00  0.00           C
ATOM   1224  HB1 SER A 156      36.940  15.310  43.910  1.00  0.00           H
ATOM   1225  HB2 SER A 156      37.470  14.450  45.420  1.00  0.00           H
ATOM   1226  OG  SER A 156      35.990  13.510  44.250  1.00  0.00           O
ATOM   1227  HG  SER A 156      35.380  14.140  44.640  1.00  0.00           H
ATOM   1228  C   SER A 156      38.640  12.300  44.310  1.00  0.00           C
ATOM   1229  O   SER A 156      39.240  12.310  45.340  1.00  0.00           O
ATOM   1230  N   ASN A 157      38.110  11.160  43.750  1.00  0.00           N
ATOM   1231  H   ASN A 157      37.770  11.300  42.810  1.00  0.00           H
ATOM   1232  CA  ASN A 157      38.020   9.880  44.430  1.00  0.00           C
ATOM   1233  HA  ASN A 157      38.150  10.020  45.500  1.00  0.00           H
ATOM   1234  CB  ASN A 157      36.600   9.380  44.290  1.00  0.00           C
ATOM   1235  HB1 ASN A 157      36.560   8.290  44.380  1.00  0.00           H
ATOM   1236  HB2 ASN A 157      36.340   9.530  43.250  1.00  0.00           H
ATOM   1237  CG  ASN A 157      35.570  10.110  45.090  1.00  0.00           C
ATOM   1238  OD1 ASN A 157      35.490  10.170  46.320  1.00  0.00           O
ATOM   1239  ND2 ASN A 157      34.610  10.620  44.350  1.00  0.00           N
ATOM   1240 1HD2 ASN A 157      34.590  10.340  43.370  1.00  0.00           H
ATOM   1241 2HD2 ASN A 157      33.850  11.080  44.820  1.00  0.00           H
ATOM   1242  C   ASN A 157      39.080   8.880  43.890  1.00  0.00           C
ATOM   1243  O   ASN A 157      39.380   7.850  44.530  1.00  0.00           O
ATOM   1244  N   THR A 158      39.560   9.160  42.680  1.00  0.00           N
ATOM   1245  H   THR A 158      39.110   9.860  42.110  1.00  0.00           H
ATOM   1246  CA  THR A 158      40.670   8.400  42.080  1.00  0.00           C
ATOM   1247  HA  THR A 158      41.120   7.660  42.750  1.00  0.00           H
ATOM   1248  CB  THR A 158      40.130   7.490  40.930  1.00  0.00           C
ATOM   1249  HB  THR A 158      40.960   6.840  40.660  1.00  0.00           H
ATOM   1250  CG2 THR A 158      38.860   6.700  41.310  1.00  0.00           C
ATOM   1251 1HG2 THR A 158      39.180   6.120  42.170  1.00  0.00           H
ATOM   1252 2HG2 THR A 158      38.100   7.410  41.630  1.00  0.00           H
ATOM   1253 3HG2 THR A 158      38.450   6.160  40.450  1.00  0.00           H
ATOM   1254  OG1 THR A 158      39.870   8.430  39.840  1.00  0.00           O
ATOM   1255  HG1 THR A 158      39.030   8.830  40.090  1.00  0.00           H
ATOM   1256  C   THR A 158      41.910   9.190  41.580  1.00  0.00           C
ATOM   1257  O   THR A 158      42.880   8.650  41.050  1.00  0.00           O
ATOM   1258  N   SER A 159      41.840  10.520  41.790  1.00  0.00           N
ATOM   1259  H   SER A 159      41.090  10.800  42.400  1.00  0.00           H
ATOM   1260  CA  SER A 159      42.920  11.530  41.510  1.00  0.00           C
ATOM   1261  HA  SER A 159      42.610  12.540  41.790  1.00  0.00           H
ATOM   1262  CB  SER A 159      44.100  11.170  42.420  1.00  0.00           C
ATOM   1263  HB1 SER A 159      44.980  11.800  42.290  1.00  0.00           H
ATOM   1264  HB2 SER A 159      44.350  10.140  42.200  1.00  0.00           H
ATOM   1265  OG  SER A 159      43.670  11.180  43.810  1.00  0.00           O
ATOM   1266  HG  SER A 159      43.960  10.330  44.130  1.00  0.00           H
ATOM   1267  C   SER A 159      43.320  11.620  39.980  1.00  0.00           C
ATOM   1268  O   SER A 159      44.270  12.330  39.590  1.00  0.00           O
ATOM   1269  N   HIS A 160      42.520  10.890  39.120  1.00  0.00           N
ATOM   1270  H   HIS A 160      41.790  10.300  39.470  1.00  0.00           H
ATOM   1271  CA  HIS A 160      42.670  10.860  37.650  1.00  0.00           C
ATOM   1272  HA  HIS A 160      43.710  10.620  37.400  1.00  0.00           H
ATOM   1273  CB  HIS A 160      41.850   9.710  37.120  1.00  0.00           C
ATOM   1274  HB1 HIS A 160      41.460   9.870  36.110  1.00  0.00           H
ATOM   1275  HB2 HIS A 160      40.890   9.820  37.620  1.00  0.00           H
ATOM   1276  CG  HIS A 160      42.460   8.380  37.020  1.00  0.00           C
ATOM   1277  ND1 HIS A 160      42.930   7.540  38.060  1.00  0.00           N
ATOM   1278  HD1 HIS A 160      42.800   7.740  39.040  1.00  0.00           H
ATOM   1279  CE1 HIS A 160      43.590   6.480  37.500  1.00  0.00           C
ATOM   1280  HE1 HIS A 160      43.940   5.590  38.000  1.00  0.00           H
ATOM   1281  NE2 HIS A 160      43.570   6.670  36.150  1.00  0.00           N
ATOM   1282  CD2 HIS A 160      42.890   7.890  35.840  1.00  0.00           C
ATOM   1283  HD2 HIS A 160      42.930   8.470  34.930  1.00  0.00           H
ATOM   1284  C   HIS A 160      42.320  12.130  36.980  1.00  0.00           C
ATOM   1285  O   HIS A 160      41.410  12.820  37.500  1.00  0.00           O
ATOM   1286  N   PRO A 161      42.900  12.680  35.880  1.00  0.00           N
ATOM   1287  CD  PRO A 161      43.940  11.900  35.120  1.00  0.00           C
ATOM   1288  HD1 PRO A 161      43.680  10.880  34.850  1.00  0.00           H
ATOM   1289  HD2 PRO A 161      44.760  11.790  35.830  1.00  0.00           H
ATOM   1290  CG  PRO A 161      44.260  12.810  33.880  1.00  0.00           C
ATOM   1291  HG1 PRO A 161      43.580  12.540  33.080  1.00  0.00           H
ATOM   1292  HG2 PRO A 161      45.290  12.720  33.530  1.00  0.00           H
ATOM   1293  CB  PRO A 161      43.880  14.190  34.310  1.00  0.00           C
ATOM   1294  HB1 PRO A 161      43.610  14.780  33.440  1.00  0.00           H
ATOM   1295  HB2 PRO A 161      44.730  14.590  34.870  1.00  0.00           H
ATOM   1296  CA  PRO A 161      42.680  14.020  35.290  1.00  0.00           C
ATOM   1297  HA  PRO A 161      42.750  14.740  36.110  1.00  0.00           H
ATOM   1298  C   PRO A 161      41.320  14.140  34.540  1.00  0.00           C
ATOM   1299  O   PRO A 161      40.940  13.230  33.830  1.00  0.00           O
ATOM   1300  N   LEU A 162      40.510  15.220  34.620  1.00  0.00           N
ATOM   1301  H   LEU A 162      40.880  16.020  35.120  1.00  0.00           H
ATOM   1302  CA  LEU A 162      39.310  15.450  33.840  1.00  0.00           C
ATOM   1303  HA  LEU A 162      39.180  14.720  33.050  1.00  0.00           H
ATOM   1304  CB  LEU A 162      38.140  15.310  34.860  1.00  0.00           C
ATOM   1305  HB1 LEU A 162      37.250  15.690  34.360  1.00  0.00           H
ATOM   1306  HB2 LEU A 162      38.290  16.040  35.660  1.00  0.00           H
ATOM   1307  CG  LEU A 162      37.870  13.930  35.530  1.00  0.00           C
ATOM   1308  HG  LEU A 162      38.720  13.560  36.090  1.00  0.00           H
ATOM   1309  CD1 LEU A 162      36.800  14.040  36.520  1.00  0.00           C
ATOM   1310 1HD1 LEU A 162      37.100  14.640  37.370  1.00  0.00           H
ATOM   1311 2HD1 LEU A 162      35.920  14.430  36.000  1.00  0.00           H
ATOM   1312 3HD1 LEU A 162      36.620  13.050  36.950  1.00  0.00           H
ATOM   1313  CD2 LEU A 162      37.580  12.840  34.440  1.00  0.00           C
ATOM   1314 1HD2 LEU A 162      36.680  13.140  33.900  1.00  0.00           H
ATOM   1315 2HD2 LEU A 162      38.500  12.630  33.890  1.00  0.00           H
ATOM   1316 3HD2 LEU A 162      37.340  11.870  34.880  1.00  0.00           H
ATOM   1317  C   LEU A 162      39.320  16.800  33.180  1.00  0.00           C
ATOM   1318  O   LEU A 162      39.970  17.720  33.680  1.00  0.00           O
ATOM   1319  N   LEU A 163      38.660  16.950  32.020  1.00  0.00           N
ATOM   1320  H   LEU A 163      38.190  16.120  31.680  1.00  0.00           H
ATOM   1321  CA  LEU A 163      38.400  18.210  31.360  1.00  0.00           C
ATOM   1322  HA  LEU A 163      38.990  18.990  31.830  1.00  0.00           H
ATOM   1323  CB  LEU A 163      38.900  18.070  29.940  1.00  0.00           C
ATOM   1324  HB1 LEU A 163      38.310  17.300  29.440  1.00  0.00           H
ATOM   1325  HB2 LEU A 163      39.950  17.780  29.930  1.00  0.00           H
ATOM   1326  CG  LEU A 163      38.740  19.390  29.070  1.00  0.00           C
ATOM   1327  HG  LEU A 163      37.700  19.660  29.210  1.00  0.00           H
ATOM   1328  CD1 LEU A 163      39.750  20.430  29.450  1.00  0.00           C
ATOM   1329 1HD1 LEU A 163      39.680  20.700  30.510  1.00  0.00           H
ATOM   1330 2HD1 LEU A 163      40.780  20.120  29.290  1.00  0.00           H
ATOM   1331 3HD1 LEU A 163      39.740  21.390  28.930  1.00  0.00           H
ATOM   1332  CD2 LEU A 163      38.820  19.250  27.610  1.00  0.00           C
ATOM   1333 1HD2 LEU A 163      39.810  18.890  27.320  1.00  0.00           H
ATOM   1334 2HD2 LEU A 163      38.160  18.480  27.220  1.00  0.00           H
ATOM   1335 3HD2 LEU A 163      38.690  20.170  27.040  1.00  0.00           H
ATOM   1336  C   LEU A 163      36.940  18.610  31.630  1.00  0.00           C
ATOM   1337  O   LEU A 163      36.060  17.770  31.580  1.00  0.00           O
ATOM   1338  N   ALA A 164      36.670  19.880  31.760  1.00  0.00           N
ATOM   1339  H   ALA A 164      37.430  20.550  31.850  1.00  0.00           H
ATOM   1340  CA  ALA A 164      35.330  20.440  31.560  1.00  0.00           C
ATOM   1341  HA  ALA A 164      34.670  19.690  31.150  1.00  0.00           H
ATOM   1342  CB  ALA A 164      34.720  20.970  32.880  1.00  0.00           C
ATOM   1343  HB1 ALA A 164      35.320  21.840  33.170  1.00  0.00           H
ATOM   1344  HB2 ALA A 164      33.650  21.100  32.730  1.00  0.00           H
ATOM   1345  HB3 ALA A 164      34.890  20.180  33.600  1.00  0.00           H
ATOM   1346  C   ALA A 164      35.240  21.510  30.430  1.00  0.00           C
ATOM   1347  O   ALA A 164      36.190  22.320  30.220  1.00  0.00           O
ATOM   1348  N   VAL A 165      34.050  21.610  29.760  1.00  0.00           N
ATOM   1349  H   VAL A 165      33.310  21.060  30.170  1.00  0.00           H
ATOM   1350  CA  VAL A 165      33.740  22.520  28.600  1.00  0.00           C
ATOM   1351  HA  VAL A 165      34.330  23.420  28.780  1.00  0.00           H
ATOM   1352  CB  VAL A 165      34.080  21.950  27.220  1.00  0.00           C
ATOM   1353  HB  VAL A 165      33.930  22.800  26.560  1.00  0.00           H
ATOM   1354  CG1 VAL A 165      35.520  21.520  27.120  1.00  0.00           C
ATOM   1355 1HG1 VAL A 165      35.640  21.080  26.130  1.00  0.00           H
ATOM   1356 2HG1 VAL A 165      36.110  22.420  27.290  1.00  0.00           H
ATOM   1357 3HG1 VAL A 165      35.770  20.780  27.870  1.00  0.00           H
ATOM   1358  CG2 VAL A 165      33.120  20.830  26.690  1.00  0.00           C
ATOM   1359 1HG2 VAL A 165      33.440  19.870  27.090  1.00  0.00           H
ATOM   1360 2HG2 VAL A 165      32.070  20.950  26.940  1.00  0.00           H
ATOM   1361 3HG2 VAL A 165      33.190  20.910  25.610  1.00  0.00           H
ATOM   1362  C   VAL A 165      32.310  23.040  28.740  1.00  0.00           C
ATOM   1363  O   VAL A 165      31.530  22.410  29.500  1.00  0.00           O
ATOM   1364  N   ALA A 166      31.990  24.160  28.100  1.00  0.00           N
ATOM   1365  H   ALA A 166      32.720  24.740  27.710  1.00  0.00           H
ATOM   1366  CA  ALA A 166      30.660  24.700  27.970  1.00  0.00           C
ATOM   1367  HA  ALA A 166      29.930  23.890  27.930  1.00  0.00           H
ATOM   1368  CB  ALA A 166      30.280  25.500  29.210  1.00  0.00           C
ATOM   1369  HB1 ALA A 166      30.130  24.930  30.120  1.00  0.00           H
ATOM   1370  HB2 ALA A 166      31.150  26.140  29.330  1.00  0.00           H
ATOM   1371  HB3 ALA A 166      29.380  26.070  28.950  1.00  0.00           H
ATOM   1372  C   ALA A 166      30.630  25.580  26.670  1.00  0.00           C
ATOM   1373  O   ALA A 166      31.670  25.870  26.130  1.00  0.00           O
ATOM   1374  N   GLY A 167      29.440  25.970  26.330  1.00  0.00           N
ATOM   1375  H   GLY A 167      28.580  25.650  26.750  1.00  0.00           H
ATOM   1376  CA  GLY A 167      29.250  26.650  25.030  1.00  0.00           C
ATOM   1377  HA1 GLY A 167      29.400  25.860  24.300  1.00  0.00           H
ATOM   1378  HA2 GLY A 167      30.000  27.430  24.890  1.00  0.00           H
ATOM   1379  C   GLY A 167      27.910  27.320  24.830  1.00  0.00           C
ATOM   1380  O   GLY A 167      27.260  27.630  25.840  1.00  0.00           O
ATOM   1381  N   SER A 168      27.500  27.480  23.580  1.00  0.00           N
ATOM   1382  H   SER A 168      28.150  27.160  22.880  1.00  0.00           H
ATOM   1383  CA  SER A 168      26.190  28.030  23.170  1.00  0.00           C
ATOM   1384  HA  SER A 168      26.150  29.080  23.430  1.00  0.00           H
ATOM   1385  CB  SER A 168      25.960  27.930  21.640  1.00  0.00           C
ATOM   1386  HB1 SER A 168      26.830  28.250  21.060  1.00  0.00           H
ATOM   1387  HB2 SER A 168      25.290  28.700  21.250  1.00  0.00           H
ATOM   1388  OG  SER A 168      25.630  26.640  21.230  1.00  0.00           O
ATOM   1389  HG  SER A 168      26.250  26.030  21.620  1.00  0.00           H
ATOM   1390  C   SER A 168      24.870  27.530  23.840  1.00  0.00           C
ATOM   1391  O   SER A 168      23.930  28.270  24.110  1.00  0.00           O
ATOM   1392  N   ARG A 169      24.680  26.220  24.020  1.00  0.00           N
ATOM   1393  H   ARG A 169      25.450  25.650  23.690  1.00  0.00           H
ATOM   1394  CA  ARG A 169      23.510  25.590  24.770  1.00  0.00           C
ATOM   1395  HA  ARG A 169      22.580  26.060  24.450  1.00  0.00           H
ATOM   1396  CB  ARG A 169      23.490  24.050  24.520  1.00  0.00           C
ATOM   1397  HB1 ARG A 169      22.590  23.610  24.960  1.00  0.00           H
ATOM   1398  HB2 ARG A 169      24.390  23.710  25.030  1.00  0.00           H
ATOM   1399  CG  ARG A 169      23.640  23.580  23.110  1.00  0.00           C
ATOM   1400  HG1 ARG A 169      23.620  22.490  23.140  1.00  0.00           H
ATOM   1401  HG2 ARG A 169      24.620  23.860  22.710  1.00  0.00           H
ATOM   1402  CD  ARG A 169      22.490  24.180  22.210  1.00  0.00           C
ATOM   1403  HD1 ARG A 169      22.670  25.240  22.010  1.00  0.00           H
ATOM   1404  HD2 ARG A 169      21.510  24.040  22.660  1.00  0.00           H
ATOM   1405  NE  ARG A 169      22.360  23.530  20.940  1.00  0.00           N
ATOM   1406  HE  ARG A 169      23.020  22.810  20.670  1.00  0.00           H
ATOM   1407  CZ  ARG A 169      21.580  23.930  19.930  1.00  0.00           C
ATOM   1408  NH1 ARG A 169      20.610  24.850  20.020  1.00  0.00           N
ATOM   1409 1HH1 ARG A 169      20.430  25.490  20.780  1.00  0.00           H
ATOM   1410 2HH1 ARG A 169      20.220  25.100  19.120  1.00  0.00           H
ATOM   1411  NH2 ARG A 169      21.710  23.410  18.750  1.00  0.00           N
ATOM   1412 1HH2 ARG A 169      22.330  22.640  18.540  1.00  0.00           H
ATOM   1413 2HH2 ARG A 169      21.160  23.730  17.970  1.00  0.00           H
ATOM   1414  C   ARG A 169      23.540  25.930  26.290  1.00  0.00           C
ATOM   1415  O   ARG A 169      22.590  25.630  27.040  1.00  0.00           O
ATOM   1416  N   GLY A 170      24.640  26.460  26.870  1.00  0.00           N
ATOM   1417  H   GLY A 170      25.430  26.600  26.260  1.00  0.00           H
ATOM   1418  CA  GLY A 170      24.860  26.600  28.350  1.00  0.00           C
ATOM   1419  HA1 GLY A 170      24.010  27.220  28.640  1.00  0.00           H
ATOM   1420  HA2 GLY A 170      25.740  27.190  28.620  1.00  0.00           H
ATOM   1421  C   GLY A 170      24.930  25.210  29.040  1.00  0.00           C
ATOM   1422  O   GLY A 170      24.940  25.120  30.270  1.00  0.00           O
ATOM   1423  N   ILE A 171      25.040  24.040  28.280  1.00  0.00           N
ATOM   1424  H   ILE A 171      25.330  24.180  27.330  1.00  0.00           H
ATOM   1425  CA  ILE A 171      25.290  22.710  28.870  1.00  0.00           C
ATOM   1426  HA  ILE A 171      24.670  22.630  29.760  1.00  0.00           H
ATOM   1427  CB  ILE A 171      25.040  21.600  27.800  1.00  0.00           C
ATOM   1428  HB  ILE A 171      25.590  21.710  26.870  1.00  0.00           H
ATOM   1429  CG2 ILE A 171      25.350  20.220  28.430  1.00  0.00           C
ATOM   1430 1HG2 ILE A 171      24.670  20.060  29.270  1.00  0.00           H
ATOM   1431 2HG2 ILE A 171      25.260  19.470  27.650  1.00  0.00           H
ATOM   1432 3HG2 ILE A 171      26.400  20.200  28.740  1.00  0.00           H
ATOM   1433  CG1 ILE A 171      23.540  21.600  27.410  1.00  0.00           C
ATOM   1434 1HG1 ILE A 171      23.180  22.580  27.080  1.00  0.00           H
ATOM   1435 2HG1 ILE A 171      22.960  21.350  28.300  1.00  0.00           H
ATOM   1436  CD  ILE A 171      23.150  20.650  26.370  1.00  0.00           C
ATOM   1437  HD1 ILE A 171      23.530  19.670  26.640  1.00  0.00           H
ATOM   1438  HD2 ILE A 171      22.070  20.610  26.250  1.00  0.00           H
ATOM   1439  HD3 ILE A 171      23.630  20.960  25.440  1.00  0.00           H
ATOM   1440  C   ILE A 171      26.800  22.680  29.310  1.00  0.00           C
ATOM   1441  O   ILE A 171      27.780  22.780  28.520  1.00  0.00           O
ATOM   1442  N   ILE A 172      26.990  22.490  30.600  1.00  0.00           N
ATOM   1443  H   ILE A 172      26.190  22.160  31.120  1.00  0.00           H
ATOM   1444  CA  ILE A 172      28.330  22.100  31.070  1.00  0.00           C
ATOM   1445  HA  ILE A 172      29.100  22.590  30.480  1.00  0.00           H
ATOM   1446  CB  ILE A 172      28.550  22.520  32.560  1.00  0.00           C
ATOM   1447  HB  ILE A 172      27.800  22.040  33.190  1.00  0.00           H
ATOM   1448  CG2 ILE A 172      29.910  22.040  33.200  1.00  0.00           C
ATOM   1449 1HG2 ILE A 172      29.960  22.430  34.220  1.00  0.00           H
ATOM   1450 2HG2 ILE A 172      30.000  20.960  33.190  1.00  0.00           H
ATOM   1451 3HG2 ILE A 172      30.840  22.410  32.760  1.00  0.00           H
ATOM   1452  CG1 ILE A 172      28.210  24.040  32.610  1.00  0.00           C
ATOM   1453 1HG1 ILE A 172      27.210  24.220  32.210  1.00  0.00           H
ATOM   1454 2HG1 ILE A 172      28.870  24.630  31.970  1.00  0.00           H
ATOM   1455  CD  ILE A 172      28.160  24.720  34.000  1.00  0.00           C
ATOM   1456  HD1 ILE A 172      29.200  24.890  34.260  1.00  0.00           H
ATOM   1457  HD2 ILE A 172      27.610  25.650  33.910  1.00  0.00           H
ATOM   1458  HD3 ILE A 172      27.630  24.120  34.750  1.00  0.00           H
ATOM   1459  C   ILE A 172      28.580  20.590  30.920  1.00  0.00           C
ATOM   1460  O   ILE A 172      27.650  19.770  31.070  1.00  0.00           O
ATOM   1461  N   ARG A 173      29.850  20.200  30.550  1.00  0.00           N
ATOM   1462  H   ARG A 173      30.450  20.970  30.280  1.00  0.00           H
ATOM   1463  CA  ARG A 173      30.130  18.860  30.220  1.00  0.00           C
ATOM   1464  HA  ARG A 173      29.450  18.270  30.830  1.00  0.00           H
ATOM   1465  CB  ARG A 173      30.170  18.560  28.700  1.00  0.00           C
ATOM   1466  HB1 ARG A 173      30.490  17.520  28.620  1.00  0.00           H
ATOM   1467  HB2 ARG A 173      31.000  19.130  28.280  1.00  0.00           H
ATOM   1468  CG  ARG A 173      28.890  18.780  28.000  1.00  0.00           C
ATOM   1469  HG1 ARG A 173      28.680  19.850  27.950  1.00  0.00           H
ATOM   1470  HG2 ARG A 173      28.130  18.210  28.520  1.00  0.00           H
ATOM   1471  CD  ARG A 173      28.950  18.340  26.520  1.00  0.00           C
ATOM   1472  HD1 ARG A 173      29.320  17.310  26.530  1.00  0.00           H
ATOM   1473  HD2 ARG A 173      29.730  18.890  26.000  1.00  0.00           H
ATOM   1474  NE  ARG A 173      27.630  18.520  25.850  1.00  0.00           N
ATOM   1475  HE  ARG A 173      27.340  19.430  25.540  1.00  0.00           H
ATOM   1476  CZ  ARG A 173      26.730  17.570  25.750  1.00  0.00           C
ATOM   1477  NH1 ARG A 173      26.890  16.310  26.130  1.00  0.00           N
ATOM   1478 1HH1 ARG A 173      27.850  15.990  26.170  1.00  0.00           H
ATOM   1479 2HH1 ARG A 173      26.180  15.620  25.940  1.00  0.00           H
ATOM   1480  NH2 ARG A 173      25.560  17.820  25.230  1.00  0.00           N
ATOM   1481 1HH2 ARG A 173      25.300  18.730  24.890  1.00  0.00           H
ATOM   1482 2HH2 ARG A 173      24.820  17.130  25.280  1.00  0.00           H
ATOM   1483  C   ARG A 173      31.580  18.490  30.690  1.00  0.00           C
ATOM   1484  O   ARG A 173      32.500  19.310  30.620  1.00  0.00           O
ATOM   1485  N   ILE A 174      31.610  17.310  31.220  1.00  0.00           N
ATOM   1486  H   ILE A 174      30.700  16.870  31.330  1.00  0.00           H
ATOM   1487  CA  ILE A 174      32.770  16.690  31.750  1.00  0.00           C
ATOM   1488  HA  ILE A 174      33.650  17.340  31.730  1.00  0.00           H
ATOM   1489  CB  ILE A 174      32.540  16.280  33.270  1.00  0.00           C
ATOM   1490  HB  ILE A 174      31.940  15.370  33.280  1.00  0.00           H
ATOM   1491  CG2 ILE A 174      33.830  15.910  33.950  1.00  0.00           C
ATOM   1492 1HG2 ILE A 174      33.690  15.520  34.960  1.00  0.00           H
ATOM   1493 2HG2 ILE A 174      34.440  15.180  33.420  1.00  0.00           H
ATOM   1494 3HG2 ILE A 174      34.440  16.810  33.860  1.00  0.00           H
ATOM   1495  CG1 ILE A 174      31.750  17.390  34.080  1.00  0.00           C
ATOM   1496 1HG1 ILE A 174      31.480  16.940  35.030  1.00  0.00           H
ATOM   1497 2HG1 ILE A 174      30.840  17.600  33.530  1.00  0.00           H
ATOM   1498  CD  ILE A 174      32.440  18.680  34.330  1.00  0.00           C
ATOM   1499  HD1 ILE A 174      32.690  19.110  33.360  1.00  0.00           H
ATOM   1500  HD2 ILE A 174      31.840  19.420  34.860  1.00  0.00           H
ATOM   1501  HD3 ILE A 174      33.410  18.550  34.810  1.00  0.00           H
ATOM   1502  C   ILE A 174      33.260  15.520  30.960  1.00  0.00           C
ATOM   1503  O   ILE A 174      32.460  14.710  30.510  1.00  0.00           O
ATOM   1504  N   ILE A 175      34.560  15.510  30.640  1.00  0.00           N
ATOM   1505  H   ILE A 175      35.190  16.220  30.990  1.00  0.00           H
ATOM   1506  CA  ILE A 175      35.180  14.580  29.750  1.00  0.00           C
ATOM   1507  HA  ILE A 175      34.460  13.800  29.520  1.00  0.00           H
ATOM   1508  CB  ILE A 175      35.540  15.260  28.410  1.00  0.00           C
ATOM   1509  HB  ILE A 175      36.340  15.990  28.560  1.00  0.00           H
ATOM   1510  CG2 ILE A 175      36.000  14.180  27.390  1.00  0.00           C
ATOM   1511 1HG2 ILE A 175      36.210  14.710  26.460  1.00  0.00           H
ATOM   1512 2HG2 ILE A 175      37.000  13.790  27.590  1.00  0.00           H
ATOM   1513 3HG2 ILE A 175      35.310  13.360  27.270  1.00  0.00           H
ATOM   1514  CG1 ILE A 175      34.260  16.050  27.800  1.00  0.00           C
ATOM   1515 1HG1 ILE A 175      34.110  16.860  28.520  1.00  0.00           H
ATOM   1516 2HG1 ILE A 175      33.450  15.320  27.750  1.00  0.00           H
ATOM   1517  CD  ILE A 175      34.300  16.590  26.350  1.00  0.00           C
ATOM   1518  HD1 ILE A 175      33.340  16.970  26.010  1.00  0.00           H
ATOM   1519  HD2 ILE A 175      35.110  17.300  26.180  1.00  0.00           H
ATOM   1520  HD3 ILE A 175      34.460  15.800  25.610  1.00  0.00           H
ATOM   1521  C   ILE A 175      36.360  13.880  30.440  1.00  0.00           C
ATOM   1522  O   ILE A 175      37.260  14.420  31.050  1.00  0.00           O
ATOM   1523  N   ASN A 176      36.370  12.550  30.200  1.00  0.00           N
ATOM   1524  H   ASN A 176      35.670  12.220  29.550  1.00  0.00           H
ATOM   1525  CA  ASN A 176      37.550  11.750  30.500  1.00  0.00           C
ATOM   1526  HA  ASN A 176      38.070  12.200  31.350  1.00  0.00           H
ATOM   1527  CB  ASN A 176      37.150  10.250  30.930  1.00  0.00           C
ATOM   1528  HB1 ASN A 176      36.550   9.730  30.180  1.00  0.00           H
ATOM   1529  HB2 ASN A 176      36.520  10.340  31.820  1.00  0.00           H
ATOM   1530  CG  ASN A 176      38.400   9.280  31.090  1.00  0.00           C
ATOM   1531  OD1 ASN A 176      39.550   9.700  31.120  1.00  0.00           O
ATOM   1532  ND2 ASN A 176      38.150   8.060  31.330  1.00  0.00           N
ATOM   1533 1HD2 ASN A 176      37.210   7.720  31.350  1.00  0.00           H
ATOM   1534 2HD2 ASN A 176      38.980   7.480  31.350  1.00  0.00           H
ATOM   1535  C   ASN A 176      38.640  11.900  29.410  1.00  0.00           C
ATOM   1536  O   ASN A 176      38.330  11.490  28.330  1.00  0.00           O
ATOM   1537  N   PRO A 177      39.880  12.480  29.640  1.00  0.00           N
ATOM   1538  CD  PRO A 177      40.300  13.190  30.880  1.00  0.00           C
ATOM   1539  HD1 PRO A 177      40.200  12.510  31.730  1.00  0.00           H
ATOM   1540  HD2 PRO A 177      39.800  14.140  31.030  1.00  0.00           H
ATOM   1541  CG  PRO A 177      41.790  13.470  30.700  1.00  0.00           C
ATOM   1542  HG1 PRO A 177      42.490  12.660  30.930  1.00  0.00           H
ATOM   1543  HG2 PRO A 177      42.140  14.290  31.320  1.00  0.00           H
ATOM   1544  CB  PRO A 177      41.750  13.810  29.160  1.00  0.00           C
ATOM   1545  HB1 PRO A 177      42.800  13.810  28.860  1.00  0.00           H
ATOM   1546  HB2 PRO A 177      41.310  14.800  29.100  1.00  0.00           H
ATOM   1547  CA  PRO A 177      40.770  12.800  28.500  1.00  0.00           C
ATOM   1548  HA  PRO A 177      40.240  13.290  27.680  1.00  0.00           H
ATOM   1549  C   PRO A 177      41.430  11.510  28.000  1.00  0.00           C
ATOM   1550  O   PRO A 177      41.770  11.340  26.820  1.00  0.00           O
ATOM   1551  N   ILE A 178      41.660  10.460  28.800  1.00  0.00           N
ATOM   1552  H   ILE A 178      41.520  10.660  29.770  1.00  0.00           H
ATOM   1553  CA  ILE A 178      42.290   9.170  28.400  1.00  0.00           C
ATOM   1554  HA  ILE A 178      43.160   9.530  27.860  1.00  0.00           H
ATOM   1555  CB  ILE A 178      42.740   8.330  29.670  1.00  0.00           C
ATOM   1556  HB  ILE A 178      41.850   7.920  30.160  1.00  0.00           H
ATOM   1557  CG2 ILE A 178      43.610   7.160  29.130  1.00  0.00           C
ATOM   1558 1HG2 ILE A 178      44.390   7.500  28.450  1.00  0.00           H
ATOM   1559 2HG2 ILE A 178      44.040   6.610  29.970  1.00  0.00           H
ATOM   1560 3HG2 ILE A 178      43.010   6.390  28.640  1.00  0.00           H
ATOM   1561  CG1 ILE A 178      43.510   9.140  30.740  1.00  0.00           C
ATOM   1562 1HG1 ILE A 178      42.970  10.080  30.880  1.00  0.00           H
ATOM   1563 2HG1 ILE A 178      44.530   9.310  30.400  1.00  0.00           H
ATOM   1564  CD  ILE A 178      43.340   8.550  32.130  1.00  0.00           C
ATOM   1565  HD1 ILE A 178      43.930   7.640  32.210  1.00  0.00           H
ATOM   1566  HD2 ILE A 178      43.890   9.220  32.790  1.00  0.00           H
ATOM   1567  HD3 ILE A 178      42.310   8.470  32.450  1.00  0.00           H
ATOM   1568  C   ILE A 178      41.350   8.380  27.420  1.00  0.00           C
ATOM   1569  O   ILE A 178      41.850   7.440  26.740  1.00  0.00           O
ATOM   1570  N   THR A 179      40.000   8.770  27.290  1.00  0.00           N
ATOM   1571  H   THR A 179      39.650   9.470  27.940  1.00  0.00           H
ATOM   1572  CA  THR A 179      39.040   8.040  26.430  1.00  0.00           C
ATOM   1573  HA  THR A 179      39.590   7.350  25.790  1.00  0.00           H
ATOM   1574  CB  THR A 179      38.010   7.270  27.210  1.00  0.00           C
ATOM   1575  HB  THR A 179      37.380   6.710  26.520  1.00  0.00           H
ATOM   1576  CG2 THR A 179      38.680   6.290  28.180  1.00  0.00           C
ATOM   1577 1HG2 THR A 179      39.400   5.650  27.680  1.00  0.00           H
ATOM   1578 2HG2 THR A 179      39.240   6.830  28.950  1.00  0.00           H
ATOM   1579 3HG2 THR A 179      37.940   5.700  28.710  1.00  0.00           H
ATOM   1580  OG1 THR A 179      37.120   8.170  27.850  1.00  0.00           O
ATOM   1581  HG1 THR A 179      36.500   7.750  28.450  1.00  0.00           H
ATOM   1582  C   THR A 179      38.290   8.990  25.470  1.00  0.00           C
ATOM   1583  O   THR A 179      37.920   8.620  24.340  1.00  0.00           O
ATOM   1584  N   MET A 180      38.200  10.280  25.850  1.00  0.00           N
ATOM   1585  H   MET A 180      38.760  10.580  26.630  1.00  0.00           H
ATOM   1586  CA  MET A 180      37.310  11.290  25.300  1.00  0.00           C
ATOM   1587  HA  MET A 180      37.270  12.040  26.090  1.00  0.00           H
ATOM   1588  CB  MET A 180      37.890  11.870  24.040  1.00  0.00           C
ATOM   1589  HB1 MET A 180      37.140  12.520  23.590  1.00  0.00           H
ATOM   1590  HB2 MET A 180      38.110  11.060  23.340  1.00  0.00           H
ATOM   1591  CG  MET A 180      39.120  12.730  24.330  1.00  0.00           C
ATOM   1592  HG1 MET A 180      39.470  13.000  23.330  1.00  0.00           H
ATOM   1593  HG2 MET A 180      39.860  12.160  24.880  1.00  0.00           H
ATOM   1594  SD  MET A 180      38.840  14.300  25.330  1.00  0.00           S
ATOM   1595  CE  MET A 180      38.530  15.290  23.840  1.00  0.00           C
ATOM   1596  HE1 MET A 180      39.380  15.240  23.170  1.00  0.00           H
ATOM   1597  HE2 MET A 180      37.660  14.810  23.390  1.00  0.00           H
ATOM   1598  HE3 MET A 180      38.320  16.300  24.190  1.00  0.00           H
ATOM   1599  C   MET A 180      35.820  10.870  25.300  1.00  0.00           C
ATOM   1600  O   MET A 180      35.080  11.450  24.580  1.00  0.00           O
ATOM   1601  N   GLN A 181      35.360   9.950  26.050  1.00  0.00           N
ATOM   1602  H   GLN A 181      35.970   9.580  26.760  1.00  0.00           H
ATOM   1603  CA  GLN A 181      33.930   9.780  26.280  1.00  0.00           C
ATOM   1604  HA  GLN A 181      33.310   9.810  25.380  1.00  0.00           H
ATOM   1605  CB  GLN A 181      33.650   8.470  27.000  1.00  0.00           C
ATOM   1606  HB1 GLN A 181      32.570   8.320  27.040  1.00  0.00           H
ATOM   1607  HB2 GLN A 181      34.070   8.450  28.000  1.00  0.00           H
ATOM   1608  CG  GLN A 181      34.270   7.340  26.210  1.00  0.00           C
ATOM   1609  HG1 GLN A 181      35.350   7.280  26.260  1.00  0.00           H
ATOM   1610  HG2 GLN A 181      33.880   7.350  25.190  1.00  0.00           H
ATOM   1611  CD  GLN A 181      33.910   6.000  26.910  1.00  0.00           C
ATOM   1612  OE1 GLN A 181      32.870   5.760  27.430  1.00  0.00           O
ATOM   1613  NE2 GLN A 181      34.680   4.950  26.710  1.00  0.00           N
ATOM   1614 1HE2 GLN A 181      35.480   5.020  26.100  1.00  0.00           H
ATOM   1615 2HE2 GLN A 181      34.380   4.040  27.010  1.00  0.00           H
ATOM   1616  C   GLN A 181      33.500  10.960  27.170  1.00  0.00           C
ATOM   1617  O   GLN A 181      34.110  11.270  28.160  1.00  0.00           O
ATOM   1618  N   CYS A 182      32.380  11.560  26.870  1.00  0.00           N
ATOM   1619  H   CYS A 182      31.720  11.100  26.270  1.00  0.00           H
ATOM   1620  CA  CYS A 182      31.800  12.550  27.700  1.00  0.00           C
ATOM   1621  HA  CYS A 182      32.630  13.190  28.030  1.00  0.00           H
ATOM   1622  CB  CYS A 182      30.890  13.480  26.870  1.00  0.00           C
ATOM   1623  HB1 CYS A 182      30.260  12.890  26.210  1.00  0.00           H
ATOM   1624  HB2 CYS A 182      31.510  14.140  26.260  1.00  0.00           H
ATOM   1625  SG  CYS A 182      29.730  14.500  27.870  1.00  0.00           S
ATOM   1626  HG  CYS A 182      30.720  15.220  28.410  1.00  0.00           H
ATOM   1627  C   CYS A 182      31.130  11.810  28.900  1.00  0.00           C
ATOM   1628  O   CYS A 182      30.310  10.930  28.650  1.00  0.00           O
ATOM   1629  N   ILE A 183      31.600  12.050  30.130  1.00  0.00           N
ATOM   1630  H   ILE A 183      32.220  12.830  30.250  1.00  0.00           H
ATOM   1631  CA  ILE A 183      31.130  11.310  31.350  1.00  0.00           C
ATOM   1632  HA  ILE A 183      30.810  10.320  31.040  1.00  0.00           H
ATOM   1633  CB  ILE A 183      32.400  11.130  32.180  1.00  0.00           C
ATOM   1634  HB  ILE A 183      32.150  10.460  33.010  1.00  0.00           H
ATOM   1635  CG2 ILE A 183      33.460  10.340  31.440  1.00  0.00           C
ATOM   1636 1HG2 ILE A 183      34.190  10.040  32.190  1.00  0.00           H
ATOM   1637 2HG2 ILE A 183      32.990   9.430  31.080  1.00  0.00           H
ATOM   1638 3HG2 ILE A 183      33.980  10.840  30.620  1.00  0.00           H
ATOM   1639  CG1 ILE A 183      33.050  12.380  32.880  1.00  0.00           C
ATOM   1640 1HG1 ILE A 183      32.270  13.070  33.210  1.00  0.00           H
ATOM   1641 2HG1 ILE A 183      33.630  12.930  32.140  1.00  0.00           H
ATOM   1642  CD  ILE A 183      34.040  12.100  34.060  1.00  0.00           C
ATOM   1643  HD1 ILE A 183      33.550  11.550  34.870  1.00  0.00           H
ATOM   1644  HD2 ILE A 183      34.880  11.500  33.700  1.00  0.00           H
ATOM   1645  HD3 ILE A 183      34.230  13.090  34.460  1.00  0.00           H
ATOM   1646  C   ILE A 183      29.990  11.940  32.080  1.00  0.00           C
ATOM   1647  O   ILE A 183      29.200  11.170  32.590  1.00  0.00           O
ATOM   1648  N   LYS A 184      29.870  13.300  32.140  1.00  0.00           N
ATOM   1649  H   LYS A 184      30.580  13.800  31.620  1.00  0.00           H
ATOM   1650  CA  LYS A 184      28.660  13.980  32.700  1.00  0.00           C
ATOM   1651  HA  LYS A 184      27.840  13.260  32.600  1.00  0.00           H
ATOM   1652  CB  LYS A 184      28.990  14.280  34.130  1.00  0.00           C
ATOM   1653  HB1 LYS A 184      29.550  15.210  34.260  1.00  0.00           H
ATOM   1654  HB2 LYS A 184      29.660  13.520  34.530  1.00  0.00           H
ATOM   1655  CG  LYS A 184      27.710  14.420  34.990  1.00  0.00           C
ATOM   1656  HG1 LYS A 184      26.930  15.010  34.510  1.00  0.00           H
ATOM   1657  HG2 LYS A 184      27.880  14.890  35.960  1.00  0.00           H
ATOM   1658  CD  LYS A 184      27.140  13.030  35.330  1.00  0.00           C
ATOM   1659  HD1 LYS A 184      26.690  12.570  34.450  1.00  0.00           H
ATOM   1660  HD2 LYS A 184      26.330  13.180  36.040  1.00  0.00           H
ATOM   1661  CE  LYS A 184      28.100  12.050  35.910  1.00  0.00           C
ATOM   1662  HE1 LYS A 184      28.850  11.870  35.140  1.00  0.00           H
ATOM   1663  HE2 LYS A 184      27.550  11.150  36.190  1.00  0.00           H
ATOM   1664  NZ  LYS A 184      28.760  12.520  37.150  1.00  0.00           N
ATOM   1665  HZ1 LYS A 184      29.510  13.150  36.890  1.00  0.00           H
ATOM   1666  HZ2 LYS A 184      28.200  13.070  37.790  1.00  0.00           H
ATOM   1667  HZ3 LYS A 184      29.260  11.770  37.600  1.00  0.00           H
ATOM   1668  C   LYS A 184      28.220  15.260  31.920  1.00  0.00           C
ATOM   1669  O   LYS A 184      29.110  15.960  31.450  1.00  0.00           O
ATOM   1670  N   HIS A 185      26.940  15.510  31.800  1.00  0.00           N
ATOM   1671  H   HIS A 185      26.250  14.870  32.180  1.00  0.00           H
ATOM   1672  CA  HIS A 185      26.390  16.790  31.360  1.00  0.00           C
ATOM   1673  HA  HIS A 185      27.210  17.500  31.480  1.00  0.00           H
ATOM   1674  CB  HIS A 185      26.040  16.630  29.800  1.00  0.00           C
ATOM   1675  HB1 HIS A 185      26.870  16.270  29.190  1.00  0.00           H
ATOM   1676  HB2 HIS A 185      25.850  17.630  29.420  1.00  0.00           H
ATOM   1677  CG  HIS A 185      24.790  15.910  29.430  1.00  0.00           C
ATOM   1678  ND1 HIS A 185      23.490  16.440  29.520  1.00  0.00           N
ATOM   1679  CE1 HIS A 185      22.740  15.330  29.420  1.00  0.00           C
ATOM   1680  HE1 HIS A 185      21.660  15.320  29.470  1.00  0.00           H
ATOM   1681  NE2 HIS A 185      23.460  14.210  29.170  1.00  0.00           N
ATOM   1682  HE2 HIS A 185      23.060  13.280  29.190  1.00  0.00           H
ATOM   1683  CD2 HIS A 185      24.800  14.550  29.270  1.00  0.00           C
ATOM   1684  HD2 HIS A 185      25.670  13.920  29.190  1.00  0.00           H
ATOM   1685  C   HIS A 185      25.180  17.240  32.110  1.00  0.00           C
ATOM   1686  O   HIS A 185      24.350  16.500  32.660  1.00  0.00           O
ATOM   1687  N   TYR A 186      25.030  18.570  32.080  1.00  0.00           N
ATOM   1688  H   TYR A 186      25.760  19.090  31.610  1.00  0.00           H
ATOM   1689  CA  TYR A 186      23.940  19.280  32.830  1.00  0.00           C
ATOM   1690  HA  TYR A 186      23.010  18.740  32.640  1.00  0.00           H
ATOM   1691  CB  TYR A 186      24.220  19.480  34.340  1.00  0.00           C
ATOM   1692  HB1 TYR A 186      23.740  18.610  34.770  1.00  0.00           H
ATOM   1693  HB2 TYR A 186      23.810  20.440  34.670  1.00  0.00           H
ATOM   1694  CG  TYR A 186      25.680  19.480  34.720  1.00  0.00           C
ATOM   1695  CD1 TYR A 186      26.280  18.290  35.020  1.00  0.00           C
ATOM   1696  HD1 TYR A 186      25.680  17.400  34.970  1.00  0.00           H
ATOM   1697  CE1 TYR A 186      27.580  18.230  35.510  1.00  0.00           C
ATOM   1698  HE1 TYR A 186      28.000  17.280  35.790  1.00  0.00           H
ATOM   1699  CZ  TYR A 186      28.330  19.430  35.640  1.00  0.00           C
ATOM   1700  OH  TYR A 186      29.570  19.440  36.200  1.00  0.00           O
ATOM   1701  HH  TYR A 186      29.820  18.540  36.430  1.00  0.00           H
ATOM   1702  CE2 TYR A 186      27.670  20.670  35.340  1.00  0.00           C
ATOM   1703  HE2 TYR A 186      28.220  21.600  35.400  1.00  0.00           H
ATOM   1704  CD2 TYR A 186      26.310  20.670  34.880  1.00  0.00           C
ATOM   1705  HD2 TYR A 186      25.930  21.640  34.600  1.00  0.00           H
ATOM   1706  C   TYR A 186      23.700  20.690  32.280  1.00  0.00           C
ATOM   1707  O   TYR A 186      24.740  21.370  31.950  1.00  0.00           O
ATOM   1708  N   VAL A 187      22.470  21.160  32.340  1.00  0.00           N
ATOM   1709  H   VAL A 187      21.820  20.610  32.900  1.00  0.00           H
ATOM   1710  CA  VAL A 187      22.030  22.490  31.940  1.00  0.00           C
ATOM   1711  HA  VAL A 187      22.510  22.720  31.000  1.00  0.00           H
ATOM   1712  CB  VAL A 187      20.470  22.620  31.750  1.00  0.00           C
ATOM   1713  HB  VAL A 187      20.000  22.590  32.730  1.00  0.00           H
ATOM   1714  CG1 VAL A 187      20.080  23.950  31.100  1.00  0.00           C
ATOM   1715 1HG1 VAL A 187      20.340  24.040  30.050  1.00  0.00           H
ATOM   1716 2HG1 VAL A 187      19.040  24.230  31.240  1.00  0.00           H
ATOM   1717 3HG1 VAL A 187      20.560  24.730  31.690  1.00  0.00           H
ATOM   1718  CG2 VAL A 187      19.990  21.440  30.910  1.00  0.00           C
ATOM   1719 1HG2 VAL A 187      19.850  20.540  31.500  1.00  0.00           H
ATOM   1720 2HG2 VAL A 187      19.070  21.800  30.450  1.00  0.00           H
ATOM   1721 3HG2 VAL A 187      20.610  21.350  30.020  1.00  0.00           H
ATOM   1722  C   VAL A 187      22.460  23.390  33.100  1.00  0.00           C
ATOM   1723  O   VAL A 187      21.650  23.660  34.010  1.00  0.00           O
ATOM   1724  N   GLY A 188      23.710  23.910  32.930  1.00  0.00           N
ATOM   1725  H   GLY A 188      24.110  23.660  32.040  1.00  0.00           H
ATOM   1726  CA  GLY A 188      24.370  24.760  33.910  1.00  0.00           C
ATOM   1727  HA1 GLY A 188      25.400  24.800  33.560  1.00  0.00           H
ATOM   1728  HA2 GLY A 188      24.250  24.190  34.830  1.00  0.00           H
ATOM   1729  C   GLY A 188      23.950  26.240  33.980  1.00  0.00           C
ATOM   1730  O   GLY A 188      24.170  26.890  34.980  1.00  0.00           O
ATOM   1731  N   HIS A 189      23.370  26.680  32.880  1.00  0.00           N
ATOM   1732  H   HIS A 189      23.290  26.050  32.100  1.00  0.00           H
ATOM   1733  CA  HIS A 189      22.750  27.990  32.670  1.00  0.00           C
ATOM   1734  HA  HIS A 189      22.280  28.340  33.580  1.00  0.00           H
ATOM   1735  CB  HIS A 189      23.820  28.930  32.140  1.00  0.00           C
ATOM   1736  HB1 HIS A 189      23.370  29.580  31.380  1.00  0.00           H
ATOM   1737  HB2 HIS A 189      24.590  28.340  31.640  1.00  0.00           H
ATOM   1738  CG  HIS A 189      24.560  29.790  33.150  1.00  0.00           C
ATOM   1739  ND1 HIS A 189      24.040  30.770  33.910  1.00  0.00           N
ATOM   1740  HD1 HIS A 189      23.180  31.240  33.690  1.00  0.00           H
ATOM   1741  CE1 HIS A 189      24.970  31.220  34.780  1.00  0.00           C
ATOM   1742  HE1 HIS A 189      24.820  31.990  35.520  1.00  0.00           H
ATOM   1743  NE2 HIS A 189      26.070  30.430  34.650  1.00  0.00           N
ATOM   1744  HE2 HIS A 189      26.890  30.480  35.240  1.00  0.00           H
ATOM   1745  CD2 HIS A 189      25.770  29.520  33.700  1.00  0.00           C
ATOM   1746  HD2 HIS A 189      26.370  28.660  33.440  1.00  0.00           H
ATOM   1747  C   HIS A 189      21.620  27.900  31.620  1.00  0.00           C
ATOM   1748  O   HIS A 189      21.380  26.840  31.030  1.00  0.00           O
ATOM   1749  N   GLY A 190      20.860  29.010  31.480  1.00  0.00           N
ATOM   1750  H   GLY A 190      21.130  29.800  32.040  1.00  0.00           H
ATOM   1751  CA  GLY A 190      19.670  29.140  30.600  1.00  0.00           C
ATOM   1752  HA1 GLY A 190      18.960  29.810  31.090  1.00  0.00           H
ATOM   1753  HA2 GLY A 190      19.050  28.250  30.510  1.00  0.00           H
ATOM   1754  C   GLY A 190      19.980  29.730  29.220  1.00  0.00           C
ATOM   1755  O   GLY A 190      19.130  29.910  28.390  1.00  0.00           O
ATOM   1756  N   ASN A 191      21.220  30.130  28.970  1.00  0.00           N
ATOM   1757  H   ASN A 191      21.810  29.990  29.780  1.00  0.00           H
ATOM   1758  CA  ASN A 191      21.780  30.540  27.670  1.00  0.00           C
ATOM   1759  HA  ASN A 191      21.230  29.970  26.930  1.00  0.00           H
ATOM   1760  CB  ASN A 191      21.600  32.090  27.550  1.00  0.00           C
ATOM   1761  HB1 ASN A 191      22.350  32.760  27.950  1.00  0.00           H
ATOM   1762  HB2 ASN A 191      20.690  32.260  28.140  1.00  0.00           H
ATOM   1763  CG  ASN A 191      21.110  32.410  26.140  1.00  0.00           C
ATOM   1764  OD1 ASN A 191      21.760  32.210  25.140  1.00  0.00           O
ATOM   1765  ND2 ASN A 191      19.920  33.010  26.050  1.00  0.00           N
ATOM   1766 1HD2 ASN A 191      19.370  33.250  26.860  1.00  0.00           H
ATOM   1767 2HD2 ASN A 191      19.620  33.250  25.120  1.00  0.00           H
ATOM   1768  C   ASN A 191      23.320  30.280  27.560  1.00  0.00           C
ATOM   1769  O   ASN A 191      23.960  29.600  28.420  1.00  0.00           O
ATOM   1770  N   ALA A 192      23.980  30.740  26.490  1.00  0.00           N
ATOM   1771  H   ALA A 192      23.410  31.040  25.710  1.00  0.00           H
ATOM   1772  CA  ALA A 192      25.360  30.650  26.260  1.00  0.00           C
ATOM   1773  HA  ALA A 192      25.470  29.600  25.990  1.00  0.00           H
ATOM   1774  CB  ALA A 192      25.640  31.320  24.900  1.00  0.00           C
ATOM   1775  HB1 ALA A 192      26.700  31.210  24.630  1.00  0.00           H
ATOM   1776  HB2 ALA A 192      25.010  31.010  24.070  1.00  0.00           H
ATOM   1777  HB3 ALA A 192      25.500  32.380  25.110  1.00  0.00           H
ATOM   1778  C   ALA A 192      26.300  30.940  27.440  1.00  0.00           C
ATOM   1779  O   ALA A 192      26.250  31.980  28.030  1.00  0.00           O
ATOM   1780  N   ILE A 193      27.250  30.010  27.670  1.00  0.00           N
ATOM   1781  H   ILE A 193      27.210  29.120  27.210  1.00  0.00           H
ATOM   1782  CA  ILE A 193      28.330  30.200  28.720  1.00  0.00           C
ATOM   1783  HA  ILE A 193      27.920  30.910  29.440  1.00  0.00           H
ATOM   1784  CB  ILE A 193      28.460  28.900  29.550  1.00  0.00           C
ATOM   1785  HB  ILE A 193      28.440  28.060  28.860  1.00  0.00           H
ATOM   1786  CG2 ILE A 193      29.820  28.940  30.310  1.00  0.00           C
ATOM   1787 1HG2 ILE A 193      29.680  29.580  31.180  1.00  0.00           H
ATOM   1788 2HG2 ILE A 193      30.070  27.910  30.590  1.00  0.00           H
ATOM   1789 3HG2 ILE A 193      30.780  29.230  29.880  1.00  0.00           H
ATOM   1790  CG1 ILE A 193      27.320  28.710  30.590  1.00  0.00           C
ATOM   1791 1HG1 ILE A 193      26.410  28.700  30.000  1.00  0.00           H
ATOM   1792 2HG1 ILE A 193      27.260  29.510  31.330  1.00  0.00           H
ATOM   1793  CD  ILE A 193      27.310  27.320  31.220  1.00  0.00           C
ATOM   1794  HD1 ILE A 193      27.550  26.560  30.480  1.00  0.00           H
ATOM   1795  HD2 ILE A 193      28.210  27.340  31.840  1.00  0.00           H
ATOM   1796  HD3 ILE A 193      26.360  27.030  31.670  1.00  0.00           H
ATOM   1797  C   ILE A 193      29.660  30.720  28.080  1.00  0.00           C
ATOM   1798  O   ILE A 193      30.200  30.090  27.200  1.00  0.00           O
ATOM   1799  N   ASN A 194      30.110  31.950  28.550  1.00  0.00           N
ATOM   1800  H   ASN A 194      29.640  32.420  29.310  1.00  0.00           H
ATOM   1801  CA  ASN A 194      31.340  32.510  27.910  1.00  0.00           C
ATOM   1802  HA  ASN A 194      31.280  32.210  26.860  1.00  0.00           H
ATOM   1803  CB  ASN A 194      31.020  34.010  27.950  1.00  0.00           C
ATOM   1804  HB1 ASN A 194      31.870  34.650  27.720  1.00  0.00           H
ATOM   1805  HB2 ASN A 194      30.810  34.220  29.000  1.00  0.00           H
ATOM   1806  CG  ASN A 194      29.860  34.410  27.100  1.00  0.00           C
ATOM   1807  OD1 ASN A 194      29.800  34.100  25.960  1.00  0.00           O
ATOM   1808  ND2 ASN A 194      29.030  35.280  27.540  1.00  0.00           N
ATOM   1809 1HD2 ASN A 194      29.170  35.680  28.460  1.00  0.00           H
ATOM   1810 2HD2 ASN A 194      28.330  35.650  26.910  1.00  0.00           H
ATOM   1811  C   ASN A 194      32.690  32.190  28.590  1.00  0.00           C
ATOM   1812  O   ASN A 194      33.720  32.360  28.000  1.00  0.00           O
ATOM   1813  N   GLU A 195      32.620  31.820  29.890  1.00  0.00           N
ATOM   1814  H   GLU A 195      31.710  31.670  30.300  1.00  0.00           H
ATOM   1815  CA  GLU A 195      33.770  31.510  30.780  1.00  0.00           C
ATOM   1816  HA  GLU A 195      34.560  31.210  30.090  1.00  0.00           H
ATOM   1817  CB  GLU A 195      34.170  32.720  31.650  1.00  0.00           C
ATOM   1818  HB1 GLU A 195      33.370  32.940  32.360  1.00  0.00           H
ATOM   1819  HB2 GLU A 195      34.210  33.600  31.020  1.00  0.00           H
ATOM   1820  CG  GLU A 195      35.520  32.610  32.450  1.00  0.00           C
ATOM   1821  HG1 GLU A 195      35.720  31.550  32.560  1.00  0.00           H
ATOM   1822  HG2 GLU A 195      35.350  33.050  33.440  1.00  0.00           H
ATOM   1823  CD  GLU A 195      36.700  33.280  31.640  1.00  0.00           C
ATOM   1824  OE1 GLU A 195      36.930  34.520  31.730  1.00  0.00           O
ATOM   1825  OE2 GLU A 195      37.420  32.520  31.070  1.00  0.00           O
ATOM   1826  C   GLU A 195      33.400  30.340  31.740  1.00  0.00           C
ATOM   1827  O   GLU A 195      32.280  30.360  32.200  1.00  0.00           O
ATOM   1828  N   LEU A 196      34.350  29.480  32.030  1.00  0.00           N
ATOM   1829  H   LEU A 196      35.200  29.620  31.510  1.00  0.00           H
ATOM   1830  CA  LEU A 196      34.420  28.420  33.070  1.00  0.00           C
ATOM   1831  HA  LEU A 196      33.540  28.670  33.670  1.00  0.00           H
ATOM   1832  CB  LEU A 196      34.380  26.980  32.480  1.00  0.00           C
ATOM   1833  HB1 LEU A 196      34.800  26.290  33.210  1.00  0.00           H
ATOM   1834  HB2 LEU A 196      35.130  26.880  31.690  1.00  0.00           H
ATOM   1835  CG  LEU A 196      33.030  26.550  31.920  1.00  0.00           C
ATOM   1836  HG  LEU A 196      32.610  27.200  31.160  1.00  0.00           H
ATOM   1837  CD1 LEU A 196      33.280  25.210  31.310  1.00  0.00           C
ATOM   1838 1HD1 LEU A 196      33.950  24.610  31.930  1.00  0.00           H
ATOM   1839 2HD1 LEU A 196      32.300  24.730  31.210  1.00  0.00           H
ATOM   1840 3HD1 LEU A 196      33.740  25.330  30.330  1.00  0.00           H
ATOM   1841  CD2 LEU A 196      31.940  26.510  33.040  1.00  0.00           C
ATOM   1842 1HD2 LEU A 196      32.230  25.920  33.910  1.00  0.00           H
ATOM   1843 2HD2 LEU A 196      31.700  27.520  33.370  1.00  0.00           H
ATOM   1844 3HD2 LEU A 196      31.050  26.030  32.620  1.00  0.00           H
ATOM   1845  C   LEU A 196      35.760  28.600  33.920  1.00  0.00           C
ATOM   1846  O   LEU A 196      36.820  28.890  33.340  1.00  0.00           O
ATOM   1847  N   LYS A 197      35.790  28.400  35.250  1.00  0.00           N
ATOM   1848  H   LYS A 197      34.920  28.080  35.670  1.00  0.00           H
ATOM   1849  CA  LYS A 197      36.970  28.540  36.100  1.00  0.00           C
ATOM   1850  HA  LYS A 197      37.880  28.230  35.580  1.00  0.00           H
ATOM   1851  CB  LYS A 197      37.300  29.960  36.620  1.00  0.00           C
ATOM   1852  HB1 LYS A 197      38.030  29.910  37.430  1.00  0.00           H
ATOM   1853  HB2 LYS A 197      36.380  30.240  37.130  1.00  0.00           H
ATOM   1854  CG  LYS A 197      37.700  31.070  35.700  1.00  0.00           C
ATOM   1855  HG1 LYS A 197      37.770  32.000  36.270  1.00  0.00           H
ATOM   1856  HG2 LYS A 197      36.990  31.240  34.890  1.00  0.00           H
ATOM   1857  CD  LYS A 197      39.050  30.880  35.060  1.00  0.00           C
ATOM   1858  HD1 LYS A 197      39.190  29.820  34.870  1.00  0.00           H
ATOM   1859  HD2 LYS A 197      39.790  31.310  35.740  1.00  0.00           H
ATOM   1860  CE  LYS A 197      39.240  31.610  33.750  1.00  0.00           C
ATOM   1861  HE1 LYS A 197      39.280  32.680  33.970  1.00  0.00           H
ATOM   1862  HE2 LYS A 197      38.290  31.540  33.210  1.00  0.00           H
ATOM   1863  NZ  LYS A 197      40.400  31.120  32.990  1.00  0.00           N
ATOM   1864  HZ1 LYS A 197      40.570  31.560  32.090  1.00  0.00           H
ATOM   1865  HZ2 LYS A 197      41.260  31.310  33.480  1.00  0.00           H
ATOM   1866  HZ3 LYS A 197      40.380  30.110  32.960  1.00  0.00           H
ATOM   1867  C   LYS A 197      36.820  27.560  37.270  1.00  0.00           C
ATOM   1868  O   LYS A 197      35.730  27.440  37.900  1.00  0.00           O
ATOM   1869  N   PHE A 198      37.860  26.860  37.680  1.00  0.00           N
ATOM   1870  H   PHE A 198      38.700  26.990  37.130  1.00  0.00           H
ATOM   1871  CA  PHE A 198      37.880  26.100  38.990  1.00  0.00           C
ATOM   1872  HA  PHE A 198      36.850  25.810  39.180  1.00  0.00           H
ATOM   1873  CB  PHE A 198      38.620  24.790  38.890  1.00  0.00           C
ATOM   1874  HB1 PHE A 198      38.750  24.370  39.880  1.00  0.00           H
ATOM   1875  HB2 PHE A 198      39.630  24.960  38.520  1.00  0.00           H
ATOM   1876  CG  PHE A 198      37.970  23.810  37.900  1.00  0.00           C
ATOM   1877  CD1 PHE A 198      36.980  22.930  38.350  1.00  0.00           C
ATOM   1878  HD1 PHE A 198      36.770  22.860  39.410  1.00  0.00           H
ATOM   1879  CE1 PHE A 198      36.240  22.160  37.450  1.00  0.00           C
ATOM   1880  HE1 PHE A 198      35.520  21.460  37.840  1.00  0.00           H
ATOM   1881  CZ  PHE A 198      36.640  22.160  36.130  1.00  0.00           C
ATOM   1882  HZ  PHE A 198      36.080  21.640  35.370  1.00  0.00           H
ATOM   1883  CE2 PHE A 198      37.570  23.090  35.670  1.00  0.00           C
ATOM   1884  HE2 PHE A 198      37.780  23.150  34.620  1.00  0.00           H
ATOM   1885  CD2 PHE A 198      38.200  24.010  36.560  1.00  0.00           C
ATOM   1886  HD2 PHE A 198      38.900  24.770  36.250  1.00  0.00           H
ATOM   1887  C   PHE A 198      38.310  27.000  40.190  1.00  0.00           C
ATOM   1888  O   PHE A 198      39.160  27.930  40.020  1.00  0.00           O
ATOM   1889  N   HIS A 199      37.760  26.790  41.370  1.00  0.00           N
ATOM   1890  H   HIS A 199      36.980  26.150  41.410  1.00  0.00           H
ATOM   1891  CA  HIS A 199      38.310  27.180  42.680  1.00  0.00           C
ATOM   1892  HA  HIS A 199      38.370  28.270  42.740  1.00  0.00           H
ATOM   1893  CB  HIS A 199      37.280  26.800  43.720  1.00  0.00           C
ATOM   1894  HB1 HIS A 199      37.450  25.760  43.970  1.00  0.00           H
ATOM   1895  HB2 HIS A 199      36.250  26.980  43.420  1.00  0.00           H
ATOM   1896  CG  HIS A 199      37.370  27.520  45.000  1.00  0.00           C
ATOM   1897  ND1 HIS A 199      38.570  27.620  45.790  1.00  0.00           N
ATOM   1898  CE1 HIS A 199      38.130  28.150  46.910  1.00  0.00           C
ATOM   1899  HE1 HIS A 199      38.830  28.340  47.720  1.00  0.00           H
ATOM   1900  NE2 HIS A 199      36.810  28.370  46.910  1.00  0.00           N
ATOM   1901  HE2 HIS A 199      36.250  28.840  47.610  1.00  0.00           H
ATOM   1902  CD2 HIS A 199      36.290  27.960  45.720  1.00  0.00           C
ATOM   1903  HD2 HIS A 199      35.250  28.000  45.450  1.00  0.00           H
ATOM   1904  C   HIS A 199      39.640  26.560  42.990  1.00  0.00           C
ATOM   1905  O   HIS A 199      39.760  25.320  42.750  1.00  0.00           O
ATOM   1906  N   PRO A 200      40.730  27.260  43.450  1.00  0.00           N
ATOM   1907  CD  PRO A 200      40.940  28.740  43.250  1.00  0.00           C
ATOM   1908  HD1 PRO A 200      40.730  29.210  44.220  1.00  0.00           H
ATOM   1909  HD2 PRO A 200      40.200  29.100  42.530  1.00  0.00           H
ATOM   1910  CG  PRO A 200      42.390  29.060  42.990  1.00  0.00           C
ATOM   1911  HG1 PRO A 200      42.630  29.970  43.550  1.00  0.00           H
ATOM   1912  HG2 PRO A 200      42.620  29.270  41.950  1.00  0.00           H
ATOM   1913  CB  PRO A 200      43.110  27.790  43.470  1.00  0.00           C
ATOM   1914  HB1 PRO A 200      43.640  27.940  44.410  1.00  0.00           H
ATOM   1915  HB2 PRO A 200      43.780  27.340  42.740  1.00  0.00           H
ATOM   1916  CA  PRO A 200      42.060  26.670  43.590  1.00  0.00           C
ATOM   1917  HA  PRO A 200      42.270  25.930  42.820  1.00  0.00           H
ATOM   1918  C   PRO A 200      42.170  25.840  44.870  1.00  0.00           C
ATOM   1919  O   PRO A 200      43.140  25.040  44.940  1.00  0.00           O
ATOM   1920  N   ARG A 201      41.280  26.070  45.800  1.00  0.00           N
ATOM   1921  H   ARG A 201      40.510  26.670  45.550  1.00  0.00           H
ATOM   1922  CA  ARG A 201      41.190  25.210  46.980  1.00  0.00           C
ATOM   1923  HA  ARG A 201      42.220  24.910  47.180  1.00  0.00           H
ATOM   1924  CB  ARG A 201      40.680  25.870  48.240  1.00  0.00           C
ATOM   1925  HB1 ARG A 201      39.620  26.070  48.100  1.00  0.00           H
ATOM   1926  HB2 ARG A 201      41.170  26.840  48.340  1.00  0.00           H
ATOM   1927  CG  ARG A 201      40.840  25.000  49.510  1.00  0.00           C
ATOM   1928  HG1 ARG A 201      41.910  24.810  49.510  1.00  0.00           H
ATOM   1929  HG2 ARG A 201      40.250  24.090  49.360  1.00  0.00           H
ATOM   1930  CD  ARG A 201      40.550  25.730  50.830  1.00  0.00           C
ATOM   1931  HD1 ARG A 201      41.000  26.720  50.750  1.00  0.00           H
ATOM   1932  HD2 ARG A 201      41.120  25.140  51.540  1.00  0.00           H
ATOM   1933  NE  ARG A 201      39.090  25.790  51.020  1.00  0.00           N
ATOM   1934  HE  ARG A 201      38.650  24.900  50.870  1.00  0.00           H
ATOM   1935  CZ  ARG A 201      38.370  26.800  51.590  1.00  0.00           C
ATOM   1936  NH1 ARG A 201      38.960  27.940  51.850  1.00  0.00           N
ATOM   1937 1HH1 ARG A 201      39.770  28.320  51.370  1.00  0.00           H
ATOM   1938 2HH1 ARG A 201      38.270  28.580  52.200  1.00  0.00           H
ATOM   1939  NH2 ARG A 201      37.150  26.620  52.000  1.00  0.00           N
ATOM   1940 1HH2 ARG A 201      36.700  25.750  51.790  1.00  0.00           H
ATOM   1941 2HH2 ARG A 201      36.580  27.380  52.350  1.00  0.00           H
ATOM   1942  C   ARG A 201      40.380  24.010  46.660  1.00  0.00           C
ATOM   1943  O   ARG A 201      40.890  22.970  47.020  1.00  0.00           O
ATOM   1944  N   ASP A 202      39.190  24.040  46.090  1.00  0.00           N
ATOM   1945  H   ASP A 202      38.700  24.930  46.050  1.00  0.00           H
ATOM   1946  CA  ASP A 202      38.370  22.890  45.800  1.00  0.00           C
ATOM   1947  HA  ASP A 202      38.910  22.020  46.160  1.00  0.00           H
ATOM   1948  CB  ASP A 202      37.020  23.010  46.550  1.00  0.00           C
ATOM   1949  HB1 ASP A 202      36.600  23.990  46.310  1.00  0.00           H
ATOM   1950  HB2 ASP A 202      37.290  23.020  47.600  1.00  0.00           H
ATOM   1951  CG  ASP A 202      36.120  21.730  46.470  1.00  0.00           C
ATOM   1952  OD1 ASP A 202      36.640  20.850  45.770  1.00  0.00           O
ATOM   1953  OD2 ASP A 202      35.130  21.580  47.230  1.00  0.00           O
ATOM   1954  C   ASP A 202      38.170  22.750  44.310  1.00  0.00           C
ATOM   1955  O   ASP A 202      37.220  23.340  43.760  1.00  0.00           O
ATOM   1956  N   PRO A 203      38.960  21.910  43.570  1.00  0.00           N
ATOM   1957  CD  PRO A 203      40.160  21.220  44.110  1.00  0.00           C
ATOM   1958  HD1 PRO A 203      39.750  20.290  44.500  1.00  0.00           H
ATOM   1959  HD2 PRO A 203      40.720  21.870  44.780  1.00  0.00           H
ATOM   1960  CG  PRO A 203      40.980  20.790  42.910  1.00  0.00           C
ATOM   1961  HG1 PRO A 203      41.480  19.900  43.280  1.00  0.00           H
ATOM   1962  HG2 PRO A 203      41.570  21.650  42.580  1.00  0.00           H
ATOM   1963  CB  PRO A 203      39.920  20.590  41.870  1.00  0.00           C
ATOM   1964  HB1 PRO A 203      39.490  19.590  41.760  1.00  0.00           H
ATOM   1965  HB2 PRO A 203      40.350  20.760  40.880  1.00  0.00           H
ATOM   1966  CA  PRO A 203      38.780  21.660  42.190  1.00  0.00           C
ATOM   1967  HA  PRO A 203      38.910  22.600  41.660  1.00  0.00           H
ATOM   1968  C   PRO A 203      37.380  21.010  41.850  1.00  0.00           C
ATOM   1969  O   PRO A 203      37.120  20.710  40.670  1.00  0.00           O
ATOM   1970  N   ASN A 204      36.480  20.630  42.780  1.00  0.00           N
ATOM   1971  H   ASN A 204      36.810  20.770  43.720  1.00  0.00           H
ATOM   1972  CA  ASN A 204      35.120  20.220  42.430  1.00  0.00           C
ATOM   1973  HA  ASN A 204      35.070  19.490  41.630  1.00  0.00           H
ATOM   1974  CB  ASN A 204      34.530  19.540  43.670  1.00  0.00           C
ATOM   1975  HB1 ASN A 204      33.470  19.360  43.520  1.00  0.00           H
ATOM   1976  HB2 ASN A 204      34.460  20.290  44.460  1.00  0.00           H
ATOM   1977  CG  ASN A 204      35.270  18.320  44.070  1.00  0.00           C
ATOM   1978  OD1 ASN A 204      35.940  17.640  43.280  1.00  0.00           O
ATOM   1979  ND2 ASN A 204      35.180  17.860  45.290  1.00  0.00           N
ATOM   1980 1HD2 ASN A 204      34.460  18.220  45.890  1.00  0.00           H
ATOM   1981 2HD2 ASN A 204      35.880  17.190  45.600  1.00  0.00           H
ATOM   1982  C   ASN A 204      34.340  21.450  42.070  1.00  0.00           C
ATOM   1983  O   ASN A 204      33.400  21.300  41.290  1.00  0.00           O
ATOM   1984  N   LEU A 205      34.580  22.570  42.680  1.00  0.00           N
ATOM   1985  H   LEU A 205      35.380  22.500  43.300  1.00  0.00           H
ATOM   1986  CA  LEU A 205      33.840  23.810  42.470  1.00  0.00           C
ATOM   1987  HA  LEU A 205      32.800  23.510  42.410  1.00  0.00           H
ATOM   1988  CB  LEU A 205      33.990  24.720  43.700  1.00  0.00           C
ATOM   1989  HB1 LEU A 205      33.320  25.570  43.560  1.00  0.00           H
ATOM   1990  HB2 LEU A 205      35.050  24.990  43.730  1.00  0.00           H
ATOM   1991  CG  LEU A 205      33.550  24.070  45.060  1.00  0.00           C
ATOM   1992  HG  LEU A 205      34.230  23.240  45.290  1.00  0.00           H
ATOM   1993  CD1 LEU A 205      33.560  25.100  46.210  1.00  0.00           C
ATOM   1994 1HD1 LEU A 205      32.930  25.970  46.020  1.00  0.00           H
ATOM   1995 2HD1 LEU A 205      33.200  24.710  47.160  1.00  0.00           H
ATOM   1996 3HD1 LEU A 205      34.590  25.440  46.310  1.00  0.00           H
ATOM   1997  CD2 LEU A 205      32.110  23.560  44.810  1.00  0.00           C
ATOM   1998 1HD2 LEU A 205      31.670  23.140  45.710  1.00  0.00           H
ATOM   1999 2HD2 LEU A 205      31.490  24.390  44.460  1.00  0.00           H
ATOM   2000 3HD2 LEU A 205      32.170  22.670  44.180  1.00  0.00           H
ATOM   2001  C   LEU A 205      34.160  24.570  41.210  1.00  0.00           C
ATOM   2002  O   LEU A 205      35.100  25.420  41.060  1.00  0.00           O
ATOM   2003  N   LEU A 206      33.340  24.220  40.200  1.00  0.00           N
ATOM   2004  H   LEU A 206      32.590  23.550  40.320  1.00  0.00           H
ATOM   2005  CA  LEU A 206      33.380  24.760  38.790  1.00  0.00           C
ATOM   2006  HA  LEU A 206      34.350  25.130  38.440  1.00  0.00           H
ATOM   2007  CB  LEU A 206      32.940  23.670  37.780  1.00  0.00           C
ATOM   2008  HB1 LEU A 206      31.980  23.330  38.170  1.00  0.00           H
ATOM   2009  HB2 LEU A 206      33.600  22.830  37.980  1.00  0.00           H
ATOM   2010  CG  LEU A 206      32.850  23.960  36.260  1.00  0.00           C
ATOM   2011  HG  LEU A 206      32.120  24.720  35.980  1.00  0.00           H
ATOM   2012  CD1 LEU A 206      34.160  24.650  35.810  1.00  0.00           C
ATOM   2013 1HD1 LEU A 206      35.020  24.210  36.300  1.00  0.00           H
ATOM   2014 2HD1 LEU A 206      34.330  24.550  34.730  1.00  0.00           H
ATOM   2015 3HD1 LEU A 206      33.980  25.670  36.170  1.00  0.00           H
ATOM   2016  CD2 LEU A 206      32.580  22.660  35.430  1.00  0.00           C
ATOM   2017 1HD2 LEU A 206      33.480  22.030  35.440  1.00  0.00           H
ATOM   2018 2HD2 LEU A 206      31.800  22.090  35.920  1.00  0.00           H
ATOM   2019 3HD2 LEU A 206      32.360  23.000  34.420  1.00  0.00           H
ATOM   2020  C   LEU A 206      32.420  25.960  38.720  1.00  0.00           C
ATOM   2021  O   LEU A 206      31.180  25.810  38.710  1.00  0.00           O
ATOM   2022  N   LEU A 207      32.950  27.160  38.490  1.00  0.00           N
ATOM   2023  H   LEU A 207      33.960  27.170  38.440  1.00  0.00           H
ATOM   2024  CA  LEU A 207      32.260  28.420  38.250  1.00  0.00           C
ATOM   2025  HA  LEU A 207      31.390  28.550  38.890  1.00  0.00           H
ATOM   2026  CB  LEU A 207      33.250  29.550  38.580  1.00  0.00           C
ATOM   2027  HB1 LEU A 207      34.230  29.410  38.130  1.00  0.00           H
ATOM   2028  HB2 LEU A 207      33.480  29.520  39.650  1.00  0.00           H
ATOM   2029  CG  LEU A 207      32.710  31.030  38.270  1.00  0.00           C
ATOM   2030  HG  LEU A 207      32.490  31.030  37.200  1.00  0.00           H
ATOM   2031  CD1 LEU A 207      31.430  31.500  38.990  1.00  0.00           C
ATOM   2032 1HD1 LEU A 207      31.240  32.530  38.660  1.00  0.00           H
ATOM   2033 2HD1 LEU A 207      30.580  30.950  38.590  1.00  0.00           H
ATOM   2034 3HD1 LEU A 207      31.480  31.410  40.080  1.00  0.00           H
ATOM   2035  CD2 LEU A 207      33.750  32.030  38.680  1.00  0.00           C
ATOM   2036 1HD2 LEU A 207      34.600  31.800  38.020  1.00  0.00           H
ATOM   2037 2HD2 LEU A 207      33.570  33.070  38.420  1.00  0.00           H
ATOM   2038 3HD2 LEU A 207      33.990  31.920  39.740  1.00  0.00           H
ATOM   2039  C   LEU A 207      31.830  28.540  36.810  1.00  0.00           C
ATOM   2040  O   LEU A 207      32.560  28.210  35.880  1.00  0.00           O
ATOM   2041  N   SER A 208      30.610  29.070  36.530  1.00  0.00           N
ATOM   2042  H   SER A 208      29.950  29.160  37.290  1.00  0.00           H
ATOM   2043  CA  SER A 208      30.160  29.470  35.170  1.00  0.00           C
ATOM   2044  HA  SER A 208      31.030  29.490  34.510  1.00  0.00           H
ATOM   2045  CB  SER A 208      29.240  28.390  34.620  1.00  0.00           C
ATOM   2046  HB1 SER A 208      29.790  27.470  34.430  1.00  0.00           H
ATOM   2047  HB2 SER A 208      28.860  28.720  33.660  1.00  0.00           H
ATOM   2048  OG  SER A 208      28.210  28.160  35.550  1.00  0.00           O
ATOM   2049  HG  SER A 208      28.590  27.980  36.420  1.00  0.00           H
ATOM   2050  C   SER A 208      29.480  30.850  35.090  1.00  0.00           C
ATOM   2051  O   SER A 208      28.650  31.230  35.880  1.00  0.00           O
ATOM   2052  N   VAL A 209      29.910  31.680  34.110  1.00  0.00           N
ATOM   2053  H   VAL A 209      30.720  31.310  33.650  1.00  0.00           H
ATOM   2054  CA  VAL A 209      29.220  32.890  33.620  1.00  0.00           C
ATOM   2055  HA  VAL A 209      28.540  33.130  34.440  1.00  0.00           H
ATOM   2056  CB  VAL A 209      30.130  34.120  33.620  1.00  0.00           C
ATOM   2057  HB  VAL A 209      29.410  34.910  33.860  1.00  0.00           H
ATOM   2058  CG1 VAL A 209      31.190  34.170  34.750  1.00  0.00           C
ATOM   2059 1HG1 VAL A 209      32.090  33.710  34.330  1.00  0.00           H
ATOM   2060 2HG1 VAL A 209      31.390  35.190  35.090  1.00  0.00           H
ATOM   2061 3HG1 VAL A 209      30.800  33.560  35.560  1.00  0.00           H
ATOM   2062  CG2 VAL A 209      30.810  34.360  32.280  1.00  0.00           C
ATOM   2063 1HG2 VAL A 209      31.600  35.100  32.410  1.00  0.00           H
ATOM   2064 2HG2 VAL A 209      31.250  33.420  31.960  1.00  0.00           H
ATOM   2065 3HG2 VAL A 209      30.120  34.670  31.480  1.00  0.00           H
ATOM   2066  C   VAL A 209      28.470  32.700  32.290  1.00  0.00           C
ATOM   2067  O   VAL A 209      28.900  32.050  31.330  1.00  0.00           O
ATOM   2068  N   SER A 210      27.400  33.430  32.180  1.00  0.00           N
ATOM   2069  H   SER A 210      27.210  34.020  32.980  1.00  0.00           H
ATOM   2070  CA  SER A 210      26.540  33.410  31.040  1.00  0.00           C
ATOM   2071  HA  SER A 210      27.230  33.150  30.240  1.00  0.00           H
ATOM   2072  CB  SER A 210      25.500  32.260  31.230  1.00  0.00           C
ATOM   2073  HB1 SER A 210      25.030  32.550  32.170  1.00  0.00           H
ATOM   2074  HB2 SER A 210      25.990  31.290  31.290  1.00  0.00           H
ATOM   2075  OG  SER A 210      24.570  32.270  30.180  1.00  0.00           O
ATOM   2076  HG  SER A 210      25.040  31.880  29.430  1.00  0.00           H
ATOM   2077  C   SER A 210      25.780  34.710  30.660  1.00  0.00           C
ATOM   2078  O   SER A 210      25.430  35.550  31.460  1.00  0.00           O
ATOM   2079  N   LYS A 211      25.490  34.770  29.330  1.00  0.00           N
ATOM   2080  H   LYS A 211      25.900  34.010  28.810  1.00  0.00           H
ATOM   2081  CA  LYS A 211      24.490  35.570  28.570  1.00  0.00           C
ATOM   2082  HA  LYS A 211      24.920  36.550  28.370  1.00  0.00           H
ATOM   2083  CB  LYS A 211      24.330  34.850  27.190  1.00  0.00           C
ATOM   2084  HB1 LYS A 211      24.220  33.770  27.240  1.00  0.00           H
ATOM   2085  HB2 LYS A 211      25.310  34.870  26.720  1.00  0.00           H
ATOM   2086  CG  LYS A 211      23.310  35.370  26.180  1.00  0.00           C
ATOM   2087  HG1 LYS A 211      23.300  36.460  26.280  1.00  0.00           H
ATOM   2088  HG2 LYS A 211      22.420  34.780  26.360  1.00  0.00           H
ATOM   2089  CD  LYS A 211      23.680  35.050  24.700  1.00  0.00           C
ATOM   2090  HD1 LYS A 211      23.740  33.970  24.570  1.00  0.00           H
ATOM   2091  HD2 LYS A 211      24.660  35.480  24.530  1.00  0.00           H
ATOM   2092  CE  LYS A 211      22.640  35.760  23.790  1.00  0.00           C
ATOM   2093  HE1 LYS A 211      22.360  36.670  24.310  1.00  0.00           H
ATOM   2094  HE2 LYS A 211      21.840  35.030  23.680  1.00  0.00           H
ATOM   2095  NZ  LYS A 211      23.190  36.020  22.460  1.00  0.00           N
ATOM   2096  HZ1 LYS A 211      22.570  36.560  21.870  1.00  0.00           H
ATOM   2097  HZ2 LYS A 211      24.060  36.520  22.580  1.00  0.00           H
ATOM   2098  HZ3 LYS A 211      23.360  35.130  22.000  1.00  0.00           H
ATOM   2099  C   LYS A 211      23.170  35.630  29.240  1.00  0.00           C
ATOM   2100  O   LYS A 211      22.660  36.740  29.020  1.00  0.00           O
ATOM   2101  N   ASP A 212      22.770  34.740  30.170  1.00  0.00           N
ATOM   2102  H   ASP A 212      23.420  33.980  30.270  1.00  0.00           H
ATOM   2103  CA  ASP A 212      21.550  34.780  31.090  1.00  0.00           C
ATOM   2104  HA  ASP A 212      20.740  35.110  30.450  1.00  0.00           H
ATOM   2105  CB  ASP A 212      21.080  33.380  31.450  1.00  0.00           C
ATOM   2106  HB1 ASP A 212      20.950  32.890  30.490  1.00  0.00           H
ATOM   2107  HB2 ASP A 212      20.090  33.370  31.880  1.00  0.00           H
ATOM   2108  CG  ASP A 212      21.980  32.620  32.330  1.00  0.00           C
ATOM   2109  OD1 ASP A 212      22.750  33.170  33.150  1.00  0.00           O
ATOM   2110  OD2 ASP A 212      21.740  31.440  32.520  1.00  0.00           O
ATOM   2111  C   ASP A 212      21.810  35.810  32.310  1.00  0.00           C
ATOM   2112  O   ASP A 212      21.010  35.740  33.230  1.00  0.00           O
ATOM   2113  N   HIS A 213      22.860  36.640  32.310  1.00  0.00           N
ATOM   2114  H   HIS A 213      23.520  36.430  31.560  1.00  0.00           H
ATOM   2115  CA  HIS A 213      23.190  37.730  33.230  1.00  0.00           C
ATOM   2116  HA  HIS A 213      24.120  38.190  32.900  1.00  0.00           H
ATOM   2117  CB  HIS A 213      22.080  38.830  33.180  1.00  0.00           C
ATOM   2118  HB1 HIS A 213      22.650  39.700  33.500  1.00  0.00           H
ATOM   2119  HB2 HIS A 213      21.360  38.480  33.930  1.00  0.00           H
ATOM   2120  CG  HIS A 213      21.250  39.190  31.940  1.00  0.00           C
ATOM   2121  ND1 HIS A 213      20.100  40.010  31.850  1.00  0.00           N
ATOM   2122  CE1 HIS A 213      19.970  40.330  30.560  1.00  0.00           C
ATOM   2123  HE1 HIS A 213      19.170  40.920  30.130  1.00  0.00           H
ATOM   2124  NE2 HIS A 213      20.910  39.720  29.860  1.00  0.00           N
ATOM   2125  HE2 HIS A 213      21.050  39.870  28.880  1.00  0.00           H
ATOM   2126  CD2 HIS A 213      21.670  38.960  30.700  1.00  0.00           C
ATOM   2127  HD2 HIS A 213      22.670  38.590  30.530  1.00  0.00           H
ATOM   2128  C   HIS A 213      23.520  37.260  34.630  1.00  0.00           C
ATOM   2129  O   HIS A 213      23.350  38.070  35.470  1.00  0.00           O
ATOM   2130  N   ALA A 214      24.030  36.060  34.750  1.00  0.00           N
ATOM   2131  H   ALA A 214      24.090  35.440  33.950  1.00  0.00           H
ATOM   2132  CA  ALA A 214      24.540  35.650  36.040  1.00  0.00           C
ATOM   2133  HA  ALA A 214      24.820  36.540  36.600  1.00  0.00           H
ATOM   2134  CB  ALA A 214      23.430  34.940  36.900  1.00  0.00           C
ATOM   2135  HB1 ALA A 214      22.790  34.360  36.220  1.00  0.00           H
ATOM   2136  HB2 ALA A 214      23.780  34.370  37.760  1.00  0.00           H
ATOM   2137  HB3 ALA A 214      22.810  35.750  37.290  1.00  0.00           H
ATOM   2138  C   ALA A 214      25.720  34.780  35.980  1.00  0.00           C
ATOM   2139  O   ALA A 214      26.050  34.180  34.910  1.00  0.00           O
ATOM   2140  N   LEU A 215      26.440  34.660  37.120  1.00  0.00           N
ATOM   2141  H   LEU A 215      25.960  35.080  37.900  1.00  0.00           H
ATOM   2142  CA  LEU A 215      27.370  33.570  37.610  1.00  0.00           C
ATOM   2143  HA  LEU A 215      27.900  33.310  36.700  1.00  0.00           H
ATOM   2144  CB  LEU A 215      28.310  34.140  38.710  1.00  0.00           C
ATOM   2145  HB1 LEU A 215      28.690  33.250  39.190  1.00  0.00           H
ATOM   2146  HB2 LEU A 215      27.590  34.560  39.410  1.00  0.00           H
ATOM   2147  CG  LEU A 215      29.310  35.260  38.360  1.00  0.00           C
ATOM   2148  HG  LEU A 215      30.020  34.920  37.610  1.00  0.00           H
ATOM   2149  CD1 LEU A 215      28.680  36.570  37.950  1.00  0.00           C
ATOM   2150 1HD1 LEU A 215      28.110  37.040  38.750  1.00  0.00           H
ATOM   2151 2HD1 LEU A 215      29.490  37.270  37.750  1.00  0.00           H
ATOM   2152 3HD1 LEU A 215      28.170  36.430  37.000  1.00  0.00           H
ATOM   2153  CD2 LEU A 215      30.130  35.640  39.650  1.00  0.00           C
ATOM   2154 1HD2 LEU A 215      29.530  36.330  40.240  1.00  0.00           H
ATOM   2155 2HD2 LEU A 215      30.320  34.740  40.220  1.00  0.00           H
ATOM   2156 3HD2 LEU A 215      31.030  36.110  39.270  1.00  0.00           H
ATOM   2157  C   LEU A 215      26.590  32.450  38.270  1.00  0.00           C
ATOM   2158  O   LEU A 215      25.670  32.760  39.050  1.00  0.00           O
ATOM   2159  N   ARG A 216      26.960  31.200  38.080  1.00  0.00           N
ATOM   2160  H   ARG A 216      27.810  31.150  37.530  1.00  0.00           H
ATOM   2161  CA  ARG A 216      26.500  30.050  38.860  1.00  0.00           C
ATOM   2162  HA  ARG A 216      26.050  30.380  39.790  1.00  0.00           H
ATOM   2163  CB  ARG A 216      25.360  29.290  38.090  1.00  0.00           C
ATOM   2164  HB1 ARG A 216      25.200  28.320  38.570  1.00  0.00           H
ATOM   2165  HB2 ARG A 216      25.760  28.990  37.120  1.00  0.00           H
ATOM   2166  CG  ARG A 216      23.950  30.000  38.020  1.00  0.00           C
ATOM   2167  HG1 ARG A 216      24.030  30.940  37.480  1.00  0.00           H
ATOM   2168  HG2 ARG A 216      23.610  30.190  39.040  1.00  0.00           H
ATOM   2169  CD  ARG A 216      22.950  29.040  37.240  1.00  0.00           C
ATOM   2170  HD1 ARG A 216      22.930  28.030  37.640  1.00  0.00           H
ATOM   2171  HD2 ARG A 216      23.290  28.900  36.210  1.00  0.00           H
ATOM   2172  NE  ARG A 216      21.640  29.620  37.130  1.00  0.00           N
ATOM   2173  HE  ARG A 216      21.650  30.620  36.970  1.00  0.00           H
ATOM   2174  CZ  ARG A 216      20.480  29.130  37.210  1.00  0.00           C
ATOM   2175  NH1 ARG A 216      20.390  27.850  36.920  1.00  0.00           N
ATOM   2176 1HH1 ARG A 216      21.180  27.330  36.580  1.00  0.00           H
ATOM   2177 2HH1 ARG A 216      19.500  27.390  37.060  1.00  0.00           H
ATOM   2178  NH2 ARG A 216      19.410  29.840  37.260  1.00  0.00           N
ATOM   2179 1HH2 ARG A 216      19.540  30.810  37.520  1.00  0.00           H
ATOM   2180 2HH2 ARG A 216      18.550  29.340  37.420  1.00  0.00           H
ATOM   2181  C   ARG A 216      27.680  29.060  39.170  1.00  0.00           C
ATOM   2182  O   ARG A 216      28.380  28.650  38.220  1.00  0.00           O
ATOM   2183  N   LEU A 217      27.880  28.790  40.460  1.00  0.00           N
ATOM   2184  H   LEU A 217      27.120  28.970  41.100  1.00  0.00           H
ATOM   2185  CA  LEU A 217      28.910  27.850  40.950  1.00  0.00           C
ATOM   2186  HA  LEU A 217      29.720  27.660  40.260  1.00  0.00           H
ATOM   2187  CB  LEU A 217      29.540  28.380  42.260  1.00  0.00           C
ATOM   2188  HB1 LEU A 217      28.790  28.650  43.000  1.00  0.00           H
ATOM   2189  HB2 LEU A 217      29.920  29.390  42.070  1.00  0.00           H
ATOM   2190  CG  LEU A 217      30.690  27.620  42.900  1.00  0.00           C
ATOM   2191  HG  LEU A 217      30.350  26.600  43.090  1.00  0.00           H
ATOM   2192  CD1 LEU A 217      31.810  27.560  41.790  1.00  0.00           C
ATOM   2193 1HD1 LEU A 217      31.950  28.530  41.300  1.00  0.00           H
ATOM   2194 2HD1 LEU A 217      32.770  27.250  42.200  1.00  0.00           H
ATOM   2195 3HD1 LEU A 217      31.650  26.890  40.950  1.00  0.00           H
ATOM   2196  CD2 LEU A 217      31.080  28.210  44.250  1.00  0.00           C
ATOM   2197 1HD2 LEU A 217      31.410  29.240  44.120  1.00  0.00           H
ATOM   2198 2HD2 LEU A 217      30.290  28.120  44.990  1.00  0.00           H
ATOM   2199 3HD2 LEU A 217      31.990  27.690  44.550  1.00  0.00           H
ATOM   2200  C   LEU A 217      28.350  26.440  41.130  1.00  0.00           C
ATOM   2201  O   LEU A 217      27.420  26.160  41.790  1.00  0.00           O
ATOM   2202  N   TRP A 218      29.020  25.410  40.550  1.00  0.00           N
ATOM   2203  H   TRP A 218      29.890  25.650  40.110  1.00  0.00           H
ATOM   2204  CA  TRP A 218      28.550  24.030  40.480  1.00  0.00           C
ATOM   2205  HA  TRP A 218      27.550  23.830  40.860  1.00  0.00           H
ATOM   2206  CB  TRP A 218      28.440  23.550  38.990  1.00  0.00           C
ATOM   2207  HB1 TRP A 218      28.480  22.460  38.880  1.00  0.00           H
ATOM   2208  HB2 TRP A 218      29.180  24.060  38.390  1.00  0.00           H
ATOM   2209  CG  TRP A 218      27.140  23.890  38.360  1.00  0.00           C
ATOM   2210  CD1 TRP A 218      26.970  25.010  37.640  1.00  0.00           C
ATOM   2211  HD1 TRP A 218      27.700  25.790  37.490  1.00  0.00           H
ATOM   2212  NE1 TRP A 218      25.680  25.100  37.190  1.00  0.00           N
ATOM   2213  HE1 TRP A 218      25.300  25.960  36.810  1.00  0.00           H
ATOM   2214  CE2 TRP A 218      24.970  23.940  37.450  1.00  0.00           C
ATOM   2215  CZ2 TRP A 218      23.620  23.560  37.390  1.00  0.00           C
ATOM   2216  HZ2 TRP A 218      22.830  24.220  37.040  1.00  0.00           H
ATOM   2217  CH2 TRP A 218      23.240  22.190  37.720  1.00  0.00           C
ATOM   2218  HH2 TRP A 218      22.230  21.820  37.660  1.00  0.00           H
ATOM   2219  CZ3 TRP A 218      24.160  21.320  38.280  1.00  0.00           C
ATOM   2220  HZ3 TRP A 218      23.840  20.350  38.630  1.00  0.00           H
ATOM   2221  CE3 TRP A 218      25.470  21.760  38.560  1.00  0.00           C
ATOM   2222  HE3 TRP A 218      26.120  21.060  39.070  1.00  0.00           H
ATOM   2223  CD2 TRP A 218      25.880  23.080  38.200  1.00  0.00           C
ATOM   2224  C   TRP A 218      29.570  23.130  41.180  1.00  0.00           C
ATOM   2225  O   TRP A 218      30.760  23.360  41.120  1.00  0.00           O
ATOM   2226  N   ASN A 219      29.140  22.000  41.810  1.00  0.00           N
ATOM   2227  H   ASN A 219      28.160  21.780  41.690  1.00  0.00           H
ATOM   2228  CA  ASN A 219      29.910  20.970  42.420  1.00  0.00           C
ATOM   2229  HA  ASN A 219      30.920  21.380  42.540  1.00  0.00           H
ATOM   2230  CB  ASN A 219      29.200  20.660  43.820  1.00  0.00           C
ATOM   2231  HB1 ASN A 219      28.340  20.010  43.650  1.00  0.00           H
ATOM   2232  HB2 ASN A 219      28.890  21.540  44.370  1.00  0.00           H
ATOM   2233  CG  ASN A 219      30.030  19.700  44.650  1.00  0.00           C
ATOM   2234  OD1 ASN A 219      30.740  18.910  44.140  1.00  0.00           O
ATOM   2235  ND2 ASN A 219      29.990  19.870  45.930  1.00  0.00           N
ATOM   2236 1HD2 ASN A 219      29.360  20.530  46.360  1.00  0.00           H
ATOM   2237 2HD2 ASN A 219      30.560  19.210  46.440  1.00  0.00           H
ATOM   2238  C   ASN A 219      30.010  19.830  41.400  1.00  0.00           C
ATOM   2239  O   ASN A 219      29.000  19.180  41.150  1.00  0.00           O
ATOM   2240  N   ILE A 220      31.220  19.470  40.950  1.00  0.00           N
ATOM   2241  H   ILE A 220      31.940  20.160  41.080  1.00  0.00           H
ATOM   2242  CA  ILE A 220      31.400  18.240  40.040  1.00  0.00           C
ATOM   2243  HA  ILE A 220      30.440  18.230  39.520  1.00  0.00           H
ATOM   2244  CB  ILE A 220      32.430  18.560  38.960  1.00  0.00           C
ATOM   2245  HB  ILE A 220      32.130  17.890  38.150  1.00  0.00           H
ATOM   2246  CG2 ILE A 220      32.360  20.040  38.380  1.00  0.00           C
ATOM   2247 1HG2 ILE A 220      33.150  20.280  37.670  1.00  0.00           H
ATOM   2248 2HG2 ILE A 220      31.450  20.150  37.800  1.00  0.00           H
ATOM   2249 3HG2 ILE A 220      32.400  20.770  39.190  1.00  0.00           H
ATOM   2250  CG1 ILE A 220      33.880  18.210  39.340  1.00  0.00           C
ATOM   2251 1HG1 ILE A 220      33.890  17.680  40.290  1.00  0.00           H
ATOM   2252 2HG1 ILE A 220      34.510  19.080  39.550  1.00  0.00           H
ATOM   2253  CD  ILE A 220      34.560  17.280  38.290  1.00  0.00           C
ATOM   2254  HD1 ILE A 220      34.090  16.300  38.160  1.00  0.00           H
ATOM   2255  HD2 ILE A 220      34.480  17.830  37.360  1.00  0.00           H
ATOM   2256  HD3 ILE A 220      35.600  17.130  38.590  1.00  0.00           H
ATOM   2257  C   ILE A 220      31.660  16.950  40.840  1.00  0.00           C
ATOM   2258  O   ILE A 220      32.000  15.940  40.210  1.00  0.00           O
ATOM   2259  N   GLN A 221      31.500  16.970  42.180  1.00  0.00           N
ATOM   2260  H   GLN A 221      31.320  17.850  42.630  1.00  0.00           H
ATOM   2261  CA  GLN A 221      31.570  15.710  42.950  1.00  0.00           C
ATOM   2262  HA  GLN A 221      32.210  15.090  42.330  1.00  0.00           H
ATOM   2263  CB  GLN A 221      32.350  15.890  44.270  1.00  0.00           C
ATOM   2264  HB1 GLN A 221      31.910  16.670  44.890  1.00  0.00           H
ATOM   2265  HB2 GLN A 221      33.400  16.110  44.080  1.00  0.00           H
ATOM   2266  CG  GLN A 221      32.420  14.530  45.140  1.00  0.00           C
ATOM   2267  HG1 GLN A 221      32.880  13.640  44.710  1.00  0.00           H
ATOM   2268  HG2 GLN A 221      31.420  14.220  45.450  1.00  0.00           H
ATOM   2269  CD  GLN A 221      33.230  14.750  46.340  1.00  0.00           C
ATOM   2270  OE1 GLN A 221      34.440  14.630  46.380  1.00  0.00           O
ATOM   2271  NE2 GLN A 221      32.720  14.930  47.550  1.00  0.00           N
ATOM   2272 1HE2 GLN A 221      31.750  14.920  47.800  1.00  0.00           H
ATOM   2273 2HE2 GLN A 221      33.400  14.850  48.290  1.00  0.00           H
ATOM   2274  C   GLN A 221      30.240  15.040  43.180  1.00  0.00           C
ATOM   2275  O   GLN A 221      30.050  13.820  43.090  1.00  0.00           O
ATOM   2276  N   THR A 222      29.240  15.910  43.400  1.00  0.00           N
ATOM   2277  H   THR A 222      29.540  16.880  43.410  1.00  0.00           H
ATOM   2278  CA  THR A 222      27.760  15.740  43.690  1.00  0.00           C
ATOM   2279  HA  THR A 222      27.680  14.660  43.830  1.00  0.00           H
ATOM   2280  CB  THR A 222      27.290  16.310  45.060  1.00  0.00           C
ATOM   2281  HB  THR A 222      26.330  15.850  45.320  1.00  0.00           H
ATOM   2282  CG2 THR A 222      28.290  16.050  46.260  1.00  0.00           C
ATOM   2283 1HG2 THR A 222      28.710  15.060  46.100  1.00  0.00           H
ATOM   2284 2HG2 THR A 222      29.070  16.790  46.130  1.00  0.00           H
ATOM   2285 3HG2 THR A 222      27.830  16.200  47.240  1.00  0.00           H
ATOM   2286  OG1 THR A 222      27.040  17.670  45.220  1.00  0.00           O
ATOM   2287  HG1 THR A 222      26.910  17.900  46.140  1.00  0.00           H
ATOM   2288  C   THR A 222      26.900  16.160  42.470  1.00  0.00           C
ATOM   2289  O   THR A 222      25.700  15.890  42.460  1.00  0.00           O
ATOM   2290  N   ASP A 223      27.520  16.750  41.410  1.00  0.00           N
ATOM   2291  H   ASP A 223      28.530  16.650  41.390  1.00  0.00           H
ATOM   2292  CA  ASP A 223      26.820  17.240  40.140  1.00  0.00           C
ATOM   2293  HA  ASP A 223      27.580  17.710  39.510  1.00  0.00           H
ATOM   2294  CB  ASP A 223      26.310  16.130  39.160  1.00  0.00           C
ATOM   2295  HB1 ASP A 223      25.870  16.650  38.310  1.00  0.00           H
ATOM   2296  HB2 ASP A 223      25.450  15.610  39.580  1.00  0.00           H
ATOM   2297  CG  ASP A 223      27.350  15.020  38.800  1.00  0.00           C
ATOM   2298  OD1 ASP A 223      28.570  15.240  38.670  1.00  0.00           O
ATOM   2299  OD2 ASP A 223      26.850  13.940  38.440  1.00  0.00           O
ATOM   2300  C   ASP A 223      25.740  18.350  40.440  1.00  0.00           C
ATOM   2301  O   ASP A 223      24.830  18.480  39.630  1.00  0.00           O
ATOM   2302  N   THR A 224      25.780  18.960  41.600  1.00  0.00           N
ATOM   2303  H   THR A 224      26.670  18.990  42.070  1.00  0.00           H
ATOM   2304  CA  THR A 224      24.740  19.900  42.070  1.00  0.00           C
ATOM   2305  HA  THR A 224      23.890  19.740  41.400  1.00  0.00           H
ATOM   2306  CB  THR A 224      24.260  19.610  43.530  1.00  0.00           C
ATOM   2307  HB  THR A 224      23.440  20.310  43.690  1.00  0.00           H
ATOM   2308  CG2 THR A 224      23.900  18.170  43.840  1.00  0.00           C
ATOM   2309 1HG2 THR A 224      23.250  18.020  44.710  1.00  0.00           H
ATOM   2310 2HG2 THR A 224      23.350  17.810  42.970  1.00  0.00           H
ATOM   2311 3HG2 THR A 224      24.760  17.520  44.040  1.00  0.00           H
ATOM   2312  OG1 THR A 224      25.310  19.880  44.440  1.00  0.00           O
ATOM   2313  HG1 THR A 224      25.870  19.130  44.660  1.00  0.00           H
ATOM   2314  C   THR A 224      25.160  21.350  41.960  1.00  0.00           C
ATOM   2315  O   THR A 224      26.340  21.750  42.100  1.00  0.00           O
ATOM   2316  N   LEU A 225      24.200  22.320  41.790  1.00  0.00           N
ATOM   2317  H   LEU A 225      23.230  22.030  41.750  1.00  0.00           H
ATOM   2318  CA  LEU A 225      24.400  23.720  41.790  1.00  0.00           C
ATOM   2319  HA  LEU A 225      25.280  23.890  41.170  1.00  0.00           H
ATOM   2320  CB  LEU A 225      23.130  24.390  41.150  1.00  0.00           C
ATOM   2321  HB1 LEU A 225      22.320  23.920  41.700  1.00  0.00           H
ATOM   2322  HB2 LEU A 225      23.160  24.200  40.080  1.00  0.00           H
ATOM   2323  CG  LEU A 225      23.020  25.910  41.360  1.00  0.00           C
ATOM   2324  HG  LEU A 225      23.070  26.210  42.400  1.00  0.00           H
ATOM   2325  CD1 LEU A 225      24.070  26.620  40.530  1.00  0.00           C
ATOM   2326 1HD1 LEU A 225      25.080  26.450  40.910  1.00  0.00           H
ATOM   2327 2HD1 LEU A 225      24.110  26.240  39.510  1.00  0.00           H
ATOM   2328 3HD1 LEU A 225      23.750  27.650  40.420  1.00  0.00           H
ATOM   2329  CD2 LEU A 225      21.650  26.340  40.850  1.00  0.00           C
ATOM   2330 1HD2 LEU A 225      21.620  26.280  39.760  1.00  0.00           H
ATOM   2331 2HD2 LEU A 225      20.940  25.700  41.370  1.00  0.00           H
ATOM   2332 3HD2 LEU A 225      21.500  27.370  41.170  1.00  0.00           H
ATOM   2333  C   LEU A 225      24.600  24.160  43.200  1.00  0.00           C
ATOM   2334  O   LEU A 225      23.700  23.930  44.040  1.00  0.00           O
ATOM   2335  N   VAL A 226      25.690  24.910  43.490  1.00  0.00           N
ATOM   2336  H   VAL A 226      26.310  25.190  42.740  1.00  0.00           H
ATOM   2337  CA  VAL A 226      25.980  25.460  44.810  1.00  0.00           C
ATOM   2338  HA  VAL A 226      25.590  24.790  45.580  1.00  0.00           H
ATOM   2339  CB  VAL A 226      27.540  25.590  45.050  1.00  0.00           C
ATOM   2340  HB  VAL A 226      27.890  26.350  44.350  1.00  0.00           H
ATOM   2341  CG1 VAL A 226      27.830  26.040  46.450  1.00  0.00           C
ATOM   2342 1HG1 VAL A 226      27.400  25.300  47.120  1.00  0.00           H
ATOM   2343 2HG1 VAL A 226      28.890  26.150  46.690  1.00  0.00           H
ATOM   2344 3HG1 VAL A 226      27.310  26.970  46.660  1.00  0.00           H
ATOM   2345  CG2 VAL A 226      28.330  24.320  44.630  1.00  0.00           C
ATOM   2346 1HG2 VAL A 226      29.290  24.240  45.130  1.00  0.00           H
ATOM   2347 2HG2 VAL A 226      27.710  23.480  44.950  1.00  0.00           H
ATOM   2348 3HG2 VAL A 226      28.380  24.350  43.540  1.00  0.00           H
ATOM   2349  C   VAL A 226      25.350  26.820  45.120  1.00  0.00           C
ATOM   2350  O   VAL A 226      24.730  27.070  46.160  1.00  0.00           O
ATOM   2351  N   ALA A 227      25.520  27.740  44.200  1.00  0.00           N
ATOM   2352  H   ALA A 227      25.860  27.490  43.280  1.00  0.00           H
ATOM   2353  CA  ALA A 227      25.180  29.140  44.450  1.00  0.00           C
ATOM   2354  HA  ALA A 227      24.280  29.160  45.060  1.00  0.00           H
ATOM   2355  CB  ALA A 227      26.400  29.740  45.190  1.00  0.00           C
ATOM   2356  HB1 ALA A 227      26.050  30.740  45.420  1.00  0.00           H
ATOM   2357  HB2 ALA A 227      26.650  29.220  46.110  1.00  0.00           H
ATOM   2358  HB3 ALA A 227      27.250  29.620  44.510  1.00  0.00           H
ATOM   2359  C   ALA A 227      24.910  29.920  43.140  1.00  0.00           C
ATOM   2360  O   ALA A 227      25.480  29.530  42.080  1.00  0.00           O
ATOM   2361  N   ILE A 228      24.170  31.010  43.270  1.00  0.00           N
ATOM   2362  H   ILE A 228      23.620  31.180  44.090  1.00  0.00           H
ATOM   2363  CA  ILE A 228      23.800  31.920  42.130  1.00  0.00           C
ATOM   2364  HA  ILE A 228      24.330  31.610  41.230  1.00  0.00           H
ATOM   2365  CB  ILE A 228      22.260  31.830  41.770  1.00  0.00           C
ATOM   2366  HB  ILE A 228      21.750  32.210  42.660  1.00  0.00           H
ATOM   2367  CG2 ILE A 228      21.980  32.640  40.540  1.00  0.00           C
ATOM   2368 1HG2 ILE A 228      22.790  32.310  39.880  1.00  0.00           H
ATOM   2369 2HG2 ILE A 228      21.050  32.390  40.030  1.00  0.00           H
ATOM   2370 3HG2 ILE A 228      21.880  33.700  40.780  1.00  0.00           H
ATOM   2371  CG1 ILE A 228      21.860  30.380  41.490  1.00  0.00           C
ATOM   2372 1HG1 ILE A 228      22.010  29.900  42.460  1.00  0.00           H
ATOM   2373 2HG1 ILE A 228      22.480  29.960  40.710  1.00  0.00           H
ATOM   2374  CD  ILE A 228      20.410  30.030  41.170  1.00  0.00           C
ATOM   2375  HD1 ILE A 228      20.320  29.080  40.650  1.00  0.00           H
ATOM   2376  HD2 ILE A 228      19.810  29.970  42.080  1.00  0.00           H
ATOM   2377  HD3 ILE A 228      19.920  30.670  40.450  1.00  0.00           H
ATOM   2378  C   ILE A 228      24.150  33.340  42.430  1.00  0.00           C
ATOM   2379  O   ILE A 228      23.700  33.870  43.450  1.00  0.00           O
ATOM   2380  N   PHE A 229      24.810  34.060  41.530  1.00  0.00           N
ATOM   2381  H   PHE A 229      25.050  33.610  40.660  1.00  0.00           H
ATOM   2382  CA  PHE A 229      25.120  35.470  41.850  1.00  0.00           C
ATOM   2383  HA  PHE A 229      24.940  35.740  42.890  1.00  0.00           H
ATOM   2384  CB  PHE A 229      26.670  35.650  41.740  1.00  0.00           C
ATOM   2385  HB1 PHE A 229      26.840  36.670  42.080  1.00  0.00           H
ATOM   2386  HB2 PHE A 229      26.990  35.970  40.750  1.00  0.00           H
ATOM   2387  CG  PHE A 229      27.600  34.680  42.380  1.00  0.00           C
ATOM   2388  CD1 PHE A 229      28.450  35.150  43.440  1.00  0.00           C
ATOM   2389  HD1 PHE A 229      28.450  36.160  43.820  1.00  0.00           H
ATOM   2390  CE1 PHE A 229      29.250  34.240  44.180  1.00  0.00           C
ATOM   2391  HE1 PHE A 229      29.810  34.540  45.050  1.00  0.00           H
ATOM   2392  CZ  PHE A 229      29.380  32.880  43.660  1.00  0.00           C
ATOM   2393  HZ  PHE A 229      30.010  32.150  44.160  1.00  0.00           H
ATOM   2394  CE2 PHE A 229      28.740  32.500  42.460  1.00  0.00           C
ATOM   2395  HE2 PHE A 229      28.840  31.540  41.960  1.00  0.00           H
ATOM   2396  CD2 PHE A 229      27.760  33.380  41.950  1.00  0.00           C
ATOM   2397  HD2 PHE A 229      27.230  33.030  41.070  1.00  0.00           H
ATOM   2398  C   PHE A 229      24.350  36.330  40.850  1.00  0.00           C
ATOM   2399  O   PHE A 229      24.730  36.390  39.680  1.00  0.00           O
ATOM   2400  N   GLY A 230      23.340  37.030  41.380  1.00  0.00           N
ATOM   2401  H   GLY A 230      23.120  36.910  42.360  1.00  0.00           H
ATOM   2402  CA  GLY A 230      22.460  37.640  40.460  1.00  0.00           C
ATOM   2403  HA1 GLY A 230      21.990  36.930  39.780  1.00  0.00           H
ATOM   2404  HA2 GLY A 230      23.080  38.380  39.950  1.00  0.00           H
ATOM   2405  C   GLY A 230      21.270  38.430  41.080  1.00  0.00           C
ATOM   2406  O   GLY A 230      21.170  38.480  42.320  1.00  0.00           O
ATOM   2407  N   GLY A 231      20.430  39.020  40.260  1.00  0.00           N
ATOM   2408  H   GLY A 231      20.700  39.090  39.290  1.00  0.00           H
ATOM   2409  CA  GLY A 231      19.480  40.050  40.610  1.00  0.00           C
ATOM   2410  HA1 GLY A 231      19.320  40.160  41.680  1.00  0.00           H
ATOM   2411  HA2 GLY A 231      18.490  39.780  40.250  1.00  0.00           H
ATOM   2412  C   GLY A 231      19.950  41.420  40.020  1.00  0.00           C
ATOM   2413  O   GLY A 231      21.060  41.570  39.400  1.00  0.00           O
ATOM   2414  N   VAL A 232      19.030  42.330  40.070  1.00  0.00           N
ATOM   2415  H   VAL A 232      18.130  41.990  40.400  1.00  0.00           H
ATOM   2416  CA  VAL A 232      19.130  43.710  39.550  1.00  0.00           C
ATOM   2417  HA  VAL A 232      19.440  43.710  38.510  1.00  0.00           H
ATOM   2418  CB  VAL A 232      17.810  44.570  39.700  1.00  0.00           C
ATOM   2419  HB  VAL A 232      16.970  43.940  39.440  1.00  0.00           H
ATOM   2420  CG1 VAL A 232      17.550  45.200  41.070  1.00  0.00           C
ATOM   2421 1HG1 VAL A 232      18.330  45.890  41.400  1.00  0.00           H
ATOM   2422 2HG1 VAL A 232      16.580  45.690  41.110  1.00  0.00           H
ATOM   2423 3HG1 VAL A 232      17.650  44.490  41.890  1.00  0.00           H
ATOM   2424  CG2 VAL A 232      17.760  45.610  38.550  1.00  0.00           C
ATOM   2425 1HG2 VAL A 232      18.370  46.500  38.740  1.00  0.00           H
ATOM   2426 2HG2 VAL A 232      18.130  45.110  37.660  1.00  0.00           H
ATOM   2427 3HG2 VAL A 232      16.730  45.940  38.440  1.00  0.00           H
ATOM   2428  C   VAL A 232      20.270  44.500  40.140  1.00  0.00           C
ATOM   2429  O   VAL A 232      20.630  45.550  39.560  1.00  0.00           O
ATOM   2430  N   GLU A 233      20.900  44.060  41.190  1.00  0.00           N
ATOM   2431  H   GLU A 233      20.560  43.200  41.600  1.00  0.00           H
ATOM   2432  CA  GLU A 233      22.180  44.730  41.730  1.00  0.00           C
ATOM   2433  HA  GLU A 233      22.250  45.780  41.430  1.00  0.00           H
ATOM   2434  CB  GLU A 233      22.250  44.650  43.230  1.00  0.00           C
ATOM   2435  HB1 GLU A 233      23.180  45.130  43.550  1.00  0.00           H
ATOM   2436  HB2 GLU A 233      22.160  43.620  43.590  1.00  0.00           H
ATOM   2437  CG  GLU A 233      21.140  45.340  43.970  1.00  0.00           C
ATOM   2438  HG1 GLU A 233      21.430  45.250  45.020  1.00  0.00           H
ATOM   2439  HG2 GLU A 233      20.290  44.680  43.790  1.00  0.00           H
ATOM   2440  CD  GLU A 233      20.840  46.780  43.450  1.00  0.00           C
ATOM   2441  OE1 GLU A 233      19.690  47.250  43.600  1.00  0.00           O
ATOM   2442  OE2 GLU A 233      21.650  47.510  42.810  1.00  0.00           O
ATOM   2443  C   GLU A 233      23.490  44.170  41.130  1.00  0.00           C
ATOM   2444  O   GLU A 233      24.530  44.850  41.170  1.00  0.00           O
ATOM   2445  N   GLY A 234      23.530  42.910  40.630  1.00  0.00           N
ATOM   2446  H   GLY A 234      22.620  42.470  40.670  1.00  0.00           H
ATOM   2447  CA  GLY A 234      24.630  42.290  39.910  1.00  0.00           C
ATOM   2448  HA1 GLY A 234      24.610  41.200  40.000  1.00  0.00           H
ATOM   2449  HA2 GLY A 234      25.610  42.640  40.220  1.00  0.00           H
ATOM   2450  C   GLY A 234      24.700  42.610  38.390  1.00  0.00           C
ATOM   2451  O   GLY A 234      24.560  43.790  38.070  1.00  0.00           O
ATOM   2452  N   HIS A 235      25.180  41.710  37.470  1.00  0.00           N
ATOM   2453  H   HIS A 235      25.150  40.710  37.580  1.00  0.00           H
ATOM   2454  CA  HIS A 235      25.260  42.090  36.050  1.00  0.00           C
ATOM   2455  HA  HIS A 235      25.800  43.040  36.040  1.00  0.00           H
ATOM   2456  CB  HIS A 235      26.010  41.150  35.120  1.00  0.00           C
ATOM   2457  HB1 HIS A 235      26.100  41.650  34.160  1.00  0.00           H
ATOM   2458  HB2 HIS A 235      25.500  40.200  34.960  1.00  0.00           H
ATOM   2459  CG  HIS A 235      27.390  40.930  35.670  1.00  0.00           C
ATOM   2460  ND1 HIS A 235      28.410  41.860  35.580  1.00  0.00           N
ATOM   2461  CE1 HIS A 235      29.480  41.420  36.260  1.00  0.00           C
ATOM   2462  HE1 HIS A 235      30.430  41.920  36.320  1.00  0.00           H
ATOM   2463  NE2 HIS A 235      29.190  40.210  36.730  1.00  0.00           N
ATOM   2464  HE2 HIS A 235      29.810  39.770  37.390  1.00  0.00           H
ATOM   2465  CD2 HIS A 235      27.880  39.890  36.440  1.00  0.00           C
ATOM   2466  HD2 HIS A 235      27.250  39.060  36.700  1.00  0.00           H
ATOM   2467  C   HIS A 235      23.800  42.450  35.480  1.00  0.00           C
ATOM   2468  O   HIS A 235      22.900  41.590  35.260  1.00  0.00           O
ATOM   2469  N   ARG A 236      23.730  43.720  35.110  1.00  0.00           N
ATOM   2470  H   ARG A 236      24.420  44.380  35.430  1.00  0.00           H
ATOM   2471  CA  ARG A 236      22.600  44.270  34.270  1.00  0.00           C
ATOM   2472  HA  ARG A 236      21.680  43.940  34.740  1.00  0.00           H
ATOM   2473  CB  ARG A 236      22.610  45.830  34.290  1.00  0.00           C
ATOM   2474  HB1 ARG A 236      21.880  46.220  33.590  1.00  0.00           H
ATOM   2475  HB2 ARG A 236      23.520  46.270  33.890  1.00  0.00           H
ATOM   2476  CG  ARG A 236      22.250  46.150  35.750  1.00  0.00           C
ATOM   2477  HG1 ARG A 236      23.200  46.230  36.280  1.00  0.00           H
ATOM   2478  HG2 ARG A 236      21.720  45.300  36.170  1.00  0.00           H
ATOM   2479  CD  ARG A 236      21.540  47.490  35.860  1.00  0.00           C
ATOM   2480  HD1 ARG A 236      20.750  47.740  35.160  1.00  0.00           H
ATOM   2481  HD2 ARG A 236      22.340  48.220  35.830  1.00  0.00           H
ATOM   2482  NE  ARG A 236      20.980  47.540  37.230  1.00  0.00           N
ATOM   2483  HE  ARG A 236      21.050  46.650  37.710  1.00  0.00           H
ATOM   2484  CZ  ARG A 236      21.000  48.560  38.090  1.00  0.00           C
ATOM   2485  NH1 ARG A 236      21.220  49.770  37.640  1.00  0.00           N
ATOM   2486 1HH1 ARG A 236      21.420  49.940  36.660  1.00  0.00           H
ATOM   2487 2HH1 ARG A 236      21.340  50.520  38.310  1.00  0.00           H
ATOM   2488  NH2 ARG A 236      20.730  48.450  39.350  1.00  0.00           N
ATOM   2489 1HH2 ARG A 236      20.570  47.480  39.550  1.00  0.00           H
ATOM   2490 2HH2 ARG A 236      20.720  49.240  39.980  1.00  0.00           H
ATOM   2491  C   ARG A 236      22.580  43.780  32.820  1.00  0.00           C
ATOM   2492  O   ARG A 236      21.680  44.060  32.060  1.00  0.00           O
ATOM   2493  N   ASP A 237      23.570  43.050  32.370  1.00  0.00           N
ATOM   2494  H   ASP A 237      24.230  42.750  33.070  1.00  0.00           H
ATOM   2495  CA  ASP A 237      23.650  42.480  31.000  1.00  0.00           C
ATOM   2496  HA  ASP A 237      22.650  42.220  30.660  1.00  0.00           H
ATOM   2497  CB  ASP A 237      24.270  43.630  30.120  1.00  0.00           C
ATOM   2498  HB1 ASP A 237      25.360  43.510  30.130  1.00  0.00           H
ATOM   2499  HB2 ASP A 237      24.000  44.620  30.490  1.00  0.00           H
ATOM   2500  CG  ASP A 237      23.800  43.660  28.620  1.00  0.00           C
ATOM   2501  OD1 ASP A 237      23.910  44.760  27.980  1.00  0.00           O
ATOM   2502  OD2 ASP A 237      23.190  42.690  28.170  1.00  0.00           O
ATOM   2503  C   ASP A 237      24.500  41.190  30.940  1.00  0.00           C
ATOM   2504  O   ASP A 237      24.840  40.660  31.970  1.00  0.00           O
ATOM   2505  N   GLU A 238      24.770  40.620  29.770  1.00  0.00           N
ATOM   2506  H   GLU A 238      24.560  41.150  28.930  1.00  0.00           H
ATOM   2507  CA  GLU A 238      25.540  39.380  29.520  1.00  0.00           C
ATOM   2508  HA  GLU A 238      25.030  38.480  29.880  1.00  0.00           H
ATOM   2509  CB  GLU A 238      25.720  39.260  28.000  1.00  0.00           C
ATOM   2510  HB1 GLU A 238      26.080  40.210  27.590  1.00  0.00           H
ATOM   2511  HB2 GLU A 238      24.760  39.030  27.540  1.00  0.00           H
ATOM   2512  CG  GLU A 238      26.720  38.210  27.550  1.00  0.00           C
ATOM   2513  HG1 GLU A 238      26.920  37.380  28.220  1.00  0.00           H
ATOM   2514  HG2 GLU A 238      27.670  38.730  27.610  1.00  0.00           H
ATOM   2515  CD  GLU A 238      26.510  37.600  26.120  1.00  0.00           C
ATOM   2516  OE1 GLU A 238      27.300  36.690  25.850  1.00  0.00           O
ATOM   2517  OE2 GLU A 238      25.550  37.970  25.390  1.00  0.00           O
ATOM   2518  C   GLU A 238      26.910  39.370  30.180  1.00  0.00           C
ATOM   2519  O   GLU A 238      27.700  40.310  30.040  1.00  0.00           O
ATOM   2520  N   VAL A 239      27.200  38.310  30.850  1.00  0.00           N
ATOM   2521  H   VAL A 239      26.510  37.580  30.890  1.00  0.00           H
ATOM   2522  CA  VAL A 239      28.370  38.180  31.690  1.00  0.00           C
ATOM   2523  HA  VAL A 239      28.720  39.150  32.040  1.00  0.00           H
ATOM   2524  CB  VAL A 239      28.110  37.410  33.000  1.00  0.00           C
ATOM   2525  HB  VAL A 239      27.920  36.340  32.890  1.00  0.00           H
ATOM   2526  CG1 VAL A 239      29.360  37.490  33.880  1.00  0.00           C
ATOM   2527 1HG1 VAL A 239      29.670  38.530  33.900  1.00  0.00           H
ATOM   2528 2HG1 VAL A 239      29.260  37.260  34.940  1.00  0.00           H
ATOM   2529 3HG1 VAL A 239      30.200  36.980  33.400  1.00  0.00           H
ATOM   2530  CG2 VAL A 239      26.950  37.870  33.830  1.00  0.00           C
ATOM   2531 1HG2 VAL A 239      26.080  37.950  33.170  1.00  0.00           H
ATOM   2532 2HG2 VAL A 239      26.740  37.270  34.720  1.00  0.00           H
ATOM   2533 3HG2 VAL A 239      27.060  38.880  34.230  1.00  0.00           H
ATOM   2534  C   VAL A 239      29.390  37.500  30.850  1.00  0.00           C
ATOM   2535  O   VAL A 239      29.100  36.520  30.170  1.00  0.00           O
ATOM   2536  N   LEU A 240      30.550  38.180  30.620  1.00  0.00           N
ATOM   2537  H   LEU A 240      30.680  39.020  31.160  1.00  0.00           H
ATOM   2538  CA  LEU A 240      31.490  37.830  29.630  1.00  0.00           C
ATOM   2539  HA  LEU A 240      31.030  37.160  28.910  1.00  0.00           H
ATOM   2540  CB  LEU A 240      31.960  39.190  29.000  1.00  0.00           C
ATOM   2541  HB1 LEU A 240      32.940  39.130  28.530  1.00  0.00           H
ATOM   2542  HB2 LEU A 240      32.040  39.780  29.910  1.00  0.00           H
ATOM   2543  CG  LEU A 240      30.900  39.910  28.160  1.00  0.00           C
ATOM   2544  HG  LEU A 240      29.950  39.910  28.690  1.00  0.00           H
ATOM   2545  CD1 LEU A 240      31.420  41.400  27.870  1.00  0.00           C
ATOM   2546 1HD1 LEU A 240      32.270  41.340  27.190  1.00  0.00           H
ATOM   2547 2HD1 LEU A 240      30.650  41.880  27.270  1.00  0.00           H
ATOM   2548 3HD1 LEU A 240      31.570  41.890  28.830  1.00  0.00           H
ATOM   2549  CD2 LEU A 240      30.590  39.200  26.850  1.00  0.00           C
ATOM   2550 1HD2 LEU A 240      29.930  39.770  26.200  1.00  0.00           H
ATOM   2551 2HD2 LEU A 240      31.510  39.050  26.280  1.00  0.00           H
ATOM   2552 3HD2 LEU A 240      30.220  38.180  26.960  1.00  0.00           H
ATOM   2553  C   LEU A 240      32.690  37.060  30.170  1.00  0.00           C
ATOM   2554  O   LEU A 240      33.100  36.140  29.470  1.00  0.00           O
ATOM   2555  N   SER A 241      33.220  37.350  31.320  1.00  0.00           N
ATOM   2556  H   SER A 241      32.760  38.080  31.850  1.00  0.00           H
ATOM   2557  CA  SER A 241      34.410  36.740  31.900  1.00  0.00           C
ATOM   2558  HA  SER A 241      34.620  35.760  31.460  1.00  0.00           H
ATOM   2559  CB  SER A 241      35.580  37.640  31.520  1.00  0.00           C
ATOM   2560  HB1 SER A 241      35.420  38.650  31.900  1.00  0.00           H
ATOM   2561  HB2 SER A 241      35.570  37.550  30.440  1.00  0.00           H
ATOM   2562  OG  SER A 241      36.830  37.160  32.030  1.00  0.00           O
ATOM   2563  HG  SER A 241      36.880  36.220  31.890  1.00  0.00           H
ATOM   2564  C   SER A 241      34.330  36.560  33.440  1.00  0.00           C
ATOM   2565  O   SER A 241      33.590  37.310  34.100  1.00  0.00           O
ATOM   2566  N   ALA A 242      35.130  35.730  34.040  1.00  0.00           N
ATOM   2567  H   ALA A 242      35.680  35.310  33.310  1.00  0.00           H
ATOM   2568  CA  ALA A 242      35.460  35.710  35.460  1.00  0.00           C
ATOM   2569  HA  ALA A 242      35.340  36.740  35.820  1.00  0.00           H
ATOM   2570  CB  ALA A 242      34.440  34.870  36.270  1.00  0.00           C
ATOM   2571  HB1 ALA A 242      34.560  33.810  36.020  1.00  0.00           H
ATOM   2572  HB2 ALA A 242      34.520  35.000  37.350  1.00  0.00           H
ATOM   2573  HB3 ALA A 242      33.420  35.020  35.940  1.00  0.00           H
ATOM   2574  C   ALA A 242      36.870  35.200  35.810  1.00  0.00           C
ATOM   2575  O   ALA A 242      37.530  34.610  34.930  1.00  0.00           O
ATOM   2576  N   ASP A 243      37.300  35.390  37.020  1.00  0.00           N
ATOM   2577  H   ASP A 243      36.750  35.860  37.730  1.00  0.00           H
ATOM   2578  CA  ASP A 243      38.500  34.780  37.520  1.00  0.00           C
ATOM   2579  HA  ASP A 243      38.500  33.750  37.180  1.00  0.00           H
ATOM   2580  CB  ASP A 243      39.700  35.540  37.000  1.00  0.00           C
ATOM   2581  HB1 ASP A 243      39.810  36.530  37.460  1.00  0.00           H
ATOM   2582  HB2 ASP A 243      39.510  35.680  35.940  1.00  0.00           H
ATOM   2583  CG  ASP A 243      41.040  34.750  36.960  1.00  0.00           C
ATOM   2584  OD1 ASP A 243      41.020  33.520  36.580  1.00  0.00           O
ATOM   2585  OD2 ASP A 243      42.050  35.300  37.310  1.00  0.00           O
ATOM   2586  C   ASP A 243      38.530  34.710  39.070  1.00  0.00           C
ATOM   2587  O   ASP A 243      37.800  35.470  39.730  1.00  0.00           O
ATOM   2588  N   TYR A 244      39.230  33.730  39.710  1.00  0.00           N
ATOM   2589  H   TYR A 244      39.610  32.990  39.140  1.00  0.00           H
ATOM   2590  CA  TYR A 244      39.510  33.640  41.140  1.00  0.00           C
ATOM   2591  HA  TYR A 244      38.740  34.230  41.640  1.00  0.00           H
ATOM   2592  CB  TYR A 244      39.610  32.180  41.610  1.00  0.00           C
ATOM   2593  HB1 TYR A 244      40.060  32.230  42.600  1.00  0.00           H
ATOM   2594  HB2 TYR A 244      40.370  31.600  41.070  1.00  0.00           H
ATOM   2595  CG  TYR A 244      38.390  31.270  41.540  1.00  0.00           C
ATOM   2596  CD1 TYR A 244      37.590  31.050  42.690  1.00  0.00           C
ATOM   2597  HD1 TYR A 244      37.860  31.480  43.640  1.00  0.00           H
ATOM   2598  CE1 TYR A 244      36.490  30.150  42.560  1.00  0.00           C
ATOM   2599  HE1 TYR A 244      35.860  29.950  43.420  1.00  0.00           H
ATOM   2600  CZ  TYR A 244      36.120  29.590  41.330  1.00  0.00           C
ATOM   2601  OH  TYR A 244      35.120  28.710  41.230  1.00  0.00           O
ATOM   2602  HH  TYR A 244      35.210  28.160  40.450  1.00  0.00           H
ATOM   2603  CE2 TYR A 244      36.880  29.880  40.180  1.00  0.00           C
ATOM   2604  HE2 TYR A 244      36.650  29.390  39.240  1.00  0.00           H
ATOM   2605  CD2 TYR A 244      37.990  30.780  40.320  1.00  0.00           C
ATOM   2606  HD2 TYR A 244      38.660  30.810  39.470  1.00  0.00           H
ATOM   2607  C   TYR A 244      40.850  34.270  41.360  1.00  0.00           C
ATOM   2608  O   TYR A 244      41.840  34.090  40.580  1.00  0.00           O
ATOM   2609  N   ASP A 245      41.000  34.860  42.490  1.00  0.00           N
ATOM   2610  H   ASP A 245      40.200  35.110  43.060  1.00  0.00           H
ATOM   2611  CA  ASP A 245      42.290  35.230  43.020  1.00  0.00           C
ATOM   2612  HA  ASP A 245      42.920  35.710  42.270  1.00  0.00           H
ATOM   2613  CB  ASP A 245      42.170  36.230  44.170  1.00  0.00           C
ATOM   2614  HB1 ASP A 245      41.330  36.910  44.020  1.00  0.00           H
ATOM   2615  HB2 ASP A 245      43.080  36.830  44.170  1.00  0.00           H
ATOM   2616  CG  ASP A 245      42.010  35.440  45.460  1.00  0.00           C
ATOM   2617  OD1 ASP A 245      40.850  35.110  45.780  1.00  0.00           O
ATOM   2618  OD2 ASP A 245      42.960  35.350  46.290  1.00  0.00           O
ATOM   2619  C   ASP A 245      43.020  33.900  43.460  1.00  0.00           C
ATOM   2620  O   ASP A 245      42.470  32.810  43.640  1.00  0.00           O
ATOM   2621  N   LEU A 246      44.310  33.960  43.670  1.00  0.00           N
ATOM   2622  H   LEU A 246      44.840  34.810  43.740  1.00  0.00           H
ATOM   2623  CA  LEU A 246      45.130  32.710  43.700  1.00  0.00           C
ATOM   2624  HA  LEU A 246      44.660  32.050  42.980  1.00  0.00           H
ATOM   2625  CB  LEU A 246      46.490  32.980  43.050  1.00  0.00           C
ATOM   2626  HB1 LEU A 246      47.120  33.330  43.870  1.00  0.00           H
ATOM   2627  HB2 LEU A 246      46.400  33.690  42.220  1.00  0.00           H
ATOM   2628  CG  LEU A 246      47.130  31.720  42.440  1.00  0.00           C
ATOM   2629  HG  LEU A 246      47.190  30.790  43.010  1.00  0.00           H
ATOM   2630  CD1 LEU A 246      46.450  31.340  41.050  1.00  0.00           C
ATOM   2631 1HD1 LEU A 246      46.960  30.440  40.690  1.00  0.00           H
ATOM   2632 2HD1 LEU A 246      45.400  31.060  41.120  1.00  0.00           H
ATOM   2633 3HD1 LEU A 246      46.560  32.200  40.380  1.00  0.00           H
ATOM   2634  CD2 LEU A 246      48.610  32.070  42.260  1.00  0.00           C
ATOM   2635 1HD2 LEU A 246      48.730  32.690  41.370  1.00  0.00           H
ATOM   2636 2HD2 LEU A 246      49.120  32.420  43.160  1.00  0.00           H
ATOM   2637 3HD2 LEU A 246      49.180  31.170  42.040  1.00  0.00           H
ATOM   2638  C   LEU A 246      45.060  31.860  44.950  1.00  0.00           C
ATOM   2639  O   LEU A 246      45.700  30.810  44.990  1.00  0.00           O
ATOM   2640  N   LEU A 247      44.240  32.250  45.880  1.00  0.00           N
ATOM   2641  H   LEU A 247      43.710  33.110  45.800  1.00  0.00           H
ATOM   2642  CA  LEU A 247      43.770  31.390  47.030  1.00  0.00           C
ATOM   2643  HA  LEU A 247      44.310  30.440  47.070  1.00  0.00           H
ATOM   2644  CB  LEU A 247      43.960  32.230  48.290  1.00  0.00           C
ATOM   2645  HB1 LEU A 247      43.440  31.800  49.150  1.00  0.00           H
ATOM   2646  HB2 LEU A 247      43.550  33.230  48.180  1.00  0.00           H
ATOM   2647  CG  LEU A 247      45.410  32.430  48.730  1.00  0.00           C
ATOM   2648  HG  LEU A 247      45.930  32.740  47.830  1.00  0.00           H
ATOM   2649  CD1 LEU A 247      45.450  33.510  49.820  1.00  0.00           C
ATOM   2650 1HD1 LEU A 247      46.500  33.640  50.100  1.00  0.00           H
ATOM   2651 2HD1 LEU A 247      45.080  34.460  49.430  1.00  0.00           H
ATOM   2652 3HD1 LEU A 247      44.780  33.210  50.630  1.00  0.00           H
ATOM   2653  CD2 LEU A 247      46.220  31.180  49.220  1.00  0.00           C
ATOM   2654 1HD2 LEU A 247      45.710  30.630  50.010  1.00  0.00           H
ATOM   2655 2HD2 LEU A 247      46.230  30.430  48.440  1.00  0.00           H
ATOM   2656 3HD2 LEU A 247      47.240  31.500  49.440  1.00  0.00           H
ATOM   2657  C   LEU A 247      42.270  30.870  46.960  1.00  0.00           C
ATOM   2658  O   LEU A 247      41.950  30.090  47.820  1.00  0.00           O
ATOM   2659  N   GLY A 248      41.510  31.280  45.960  1.00  0.00           N
ATOM   2660  H   GLY A 248      41.900  31.950  45.320  1.00  0.00           H
ATOM   2661  CA  GLY A 248      40.080  31.070  45.920  1.00  0.00           C
ATOM   2662  HA1 GLY A 248      39.810  30.010  45.950  1.00  0.00           H
ATOM   2663  HA2 GLY A 248      39.690  31.290  44.930  1.00  0.00           H
ATOM   2664  C   GLY A 248      39.300  31.820  46.970  1.00  0.00           C
ATOM   2665  O   GLY A 248      38.470  31.200  47.620  1.00  0.00           O
ATOM   2666  N   GLU A 249      39.650  33.110  47.220  1.00  0.00           N
ATOM   2667  H   GLU A 249      40.360  33.590  46.690  1.00  0.00           H
ATOM   2668  CA  GLU A 249      39.040  33.800  48.340  1.00  0.00           C
ATOM   2669  HA  GLU A 249      38.420  33.140  48.950  1.00  0.00           H
ATOM   2670  CB  GLU A 249      40.150  34.540  49.180  1.00  0.00           C
ATOM   2671  HB1 GLU A 249      39.590  35.200  49.840  1.00  0.00           H
ATOM   2672  HB2 GLU A 249      40.760  35.090  48.460  1.00  0.00           H
ATOM   2673  CG  GLU A 249      41.040  33.490  49.840  1.00  0.00           C
ATOM   2674  HG1 GLU A 249      41.880  34.010  50.290  1.00  0.00           H
ATOM   2675  HG2 GLU A 249      41.510  32.730  49.220  1.00  0.00           H
ATOM   2676  CD  GLU A 249      40.340  32.720  51.020  1.00  0.00           C
ATOM   2677  OE1 GLU A 249      39.630  31.780  50.660  1.00  0.00           O
ATOM   2678  OE2 GLU A 249      40.640  32.960  52.210  1.00  0.00           O
ATOM   2679  C   GLU A 249      38.070  34.880  47.890  1.00  0.00           C
ATOM   2680  O   GLU A 249      37.070  35.010  48.610  1.00  0.00           O
ATOM   2681  N   LYS A 250      38.190  35.410  46.690  1.00  0.00           N
ATOM   2682  H   LYS A 250      39.050  35.200  46.200  1.00  0.00           H
ATOM   2683  CA  LYS A 250      37.290  36.380  46.160  1.00  0.00           C
ATOM   2684  HA  LYS A 250      36.270  36.200  46.480  1.00  0.00           H
ATOM   2685  CB  LYS A 250      37.590  37.870  46.610  1.00  0.00           C
ATOM   2686  HB1 LYS A 250      37.300  38.120  47.630  1.00  0.00           H
ATOM   2687  HB2 LYS A 250      36.920  38.520  46.050  1.00  0.00           H
ATOM   2688  CG  LYS A 250      38.980  38.280  46.230  1.00  0.00           C
ATOM   2689  HG1 LYS A 250      39.060  39.310  45.880  1.00  0.00           H
ATOM   2690  HG2 LYS A 250      39.310  37.630  45.420  1.00  0.00           H
ATOM   2691  CD  LYS A 250      39.940  38.160  47.440  1.00  0.00           C
ATOM   2692  HD1 LYS A 250      39.960  37.120  47.770  1.00  0.00           H
ATOM   2693  HD2 LYS A 250      39.550  38.780  48.260  1.00  0.00           H
ATOM   2694  CE  LYS A 250      41.350  38.530  47.230  1.00  0.00           C
ATOM   2695  HE1 LYS A 250      41.290  39.460  46.670  1.00  0.00           H
ATOM   2696  HE2 LYS A 250      41.890  37.870  46.550  1.00  0.00           H
ATOM   2697  NZ  LYS A 250      42.050  38.630  48.560  1.00  0.00           N
ATOM   2698  HZ1 LYS A 250      42.260  37.680  48.830  1.00  0.00           H
ATOM   2699  HZ2 LYS A 250      42.930  39.100  48.460  1.00  0.00           H
ATOM   2700  HZ3 LYS A 250      41.460  39.160  49.190  1.00  0.00           H
ATOM   2701  C   LYS A 250      37.180  36.220  44.600  1.00  0.00           C
ATOM   2702  O   LYS A 250      38.200  36.250  43.850  1.00  0.00           O
ATOM   2703  N   ILE A 251      35.980  36.170  44.100  1.00  0.00           N
ATOM   2704  H   ILE A 251      35.170  36.330  44.680  1.00  0.00           H
ATOM   2705  CA  ILE A 251      35.760  36.060  42.660  1.00  0.00           C
ATOM   2706  HA  ILE A 251      36.720  35.760  42.230  1.00  0.00           H
ATOM   2707  CB  ILE A 251      34.580  35.050  42.320  1.00  0.00           C
ATOM   2708  HB  ILE A 251      33.740  35.370  42.930  1.00  0.00           H
ATOM   2709  CG2 ILE A 251      34.140  35.020  40.830  1.00  0.00           C
ATOM   2710 1HG2 ILE A 251      34.890  34.660  40.130  1.00  0.00           H
ATOM   2711 2HG2 ILE A 251      33.350  34.290  40.660  1.00  0.00           H
ATOM   2712 3HG2 ILE A 251      33.760  35.980  40.490  1.00  0.00           H
ATOM   2713  CG1 ILE A 251      34.880  33.600  42.680  1.00  0.00           C
ATOM   2714 1HG1 ILE A 251      35.400  33.600  43.630  1.00  0.00           H
ATOM   2715 2HG1 ILE A 251      35.530  33.210  41.900  1.00  0.00           H
ATOM   2716  CD  ILE A 251      33.670  32.670  42.960  1.00  0.00           C
ATOM   2717  HD1 ILE A 251      33.220  32.920  43.930  1.00  0.00           H
ATOM   2718  HD2 ILE A 251      32.900  32.820  42.210  1.00  0.00           H
ATOM   2719  HD3 ILE A 251      33.950  31.620  43.040  1.00  0.00           H
ATOM   2720  C   ILE A 251      35.550  37.450  42.040  1.00  0.00           C
ATOM   2721  O   ILE A 251      34.990  38.340  42.670  1.00  0.00           O
ATOM   2722  N   MET A 252      35.880  37.570  40.740  1.00  0.00           N
ATOM   2723  H   MET A 252      36.370  36.760  40.400  1.00  0.00           H
ATOM   2724  CA  MET A 252      35.760  38.760  39.910  1.00  0.00           C
ATOM   2725  HA  MET A 252      35.110  39.450  40.440  1.00  0.00           H
ATOM   2726  CB  MET A 252      37.120  39.450  39.820  1.00  0.00           C
ATOM   2727  HB1 MET A 252      37.930  38.750  39.620  1.00  0.00           H
ATOM   2728  HB2 MET A 252      37.280  39.810  40.830  1.00  0.00           H
ATOM   2729  CG  MET A 252      37.450  40.560  38.830  1.00  0.00           C
ATOM   2730  HG1 MET A 252      37.380  40.190  37.810  1.00  0.00           H
ATOM   2731  HG2 MET A 252      38.490  40.860  39.000  1.00  0.00           H
ATOM   2732  SD  MET A 252      36.330  41.970  38.770  1.00  0.00           S
ATOM   2733  CE  MET A 252      36.840  42.960  40.160  1.00  0.00           C
ATOM   2734  HE1 MET A 252      36.760  42.260  40.990  1.00  0.00           H
ATOM   2735  HE2 MET A 252      37.870  43.300  40.090  1.00  0.00           H
ATOM   2736  HE3 MET A 252      36.210  43.850  40.220  1.00  0.00           H
ATOM   2737  C   MET A 252      35.090  38.490  38.560  1.00  0.00           C
ATOM   2738  O   MET A 252      35.210  37.420  38.050  1.00  0.00           O
ATOM   2739  N   SER A 253      34.260  39.450  38.170  1.00  0.00           N
ATOM   2740  H   SER A 253      34.120  40.320  38.660  1.00  0.00           H
ATOM   2741  CA  SER A 253      33.420  39.190  36.980  1.00  0.00           C
ATOM   2742  HA  SER A 253      34.000  38.690  36.200  1.00  0.00           H
ATOM   2743  CB  SER A 253      32.200  38.370  37.300  1.00  0.00           C
ATOM   2744  HB1 SER A 253      32.600  37.470  37.740  1.00  0.00           H
ATOM   2745  HB2 SER A 253      31.600  38.080  36.430  1.00  0.00           H
ATOM   2746  OG  SER A 253      31.440  39.100  38.300  1.00  0.00           O
ATOM   2747  HG  SER A 253      31.980  39.160  39.090  1.00  0.00           H
ATOM   2748  C   SER A 253      32.930  40.480  36.290  1.00  0.00           C
ATOM   2749  O   SER A 253      32.820  41.510  36.930  1.00  0.00           O
ATOM   2750  N   CYS A 254      32.700  40.430  35.010  1.00  0.00           N
ATOM   2751  H   CYS A 254      32.770  39.540  34.540  1.00  0.00           H
ATOM   2752  CA  CYS A 254      32.460  41.600  34.250  1.00  0.00           C
ATOM   2753  HA  CYS A 254      31.750  42.210  34.810  1.00  0.00           H
ATOM   2754  CB  CYS A 254      33.770  42.310  33.970  1.00  0.00           C
ATOM   2755  HB1 CYS A 254      34.350  42.340  34.890  1.00  0.00           H
ATOM   2756  HB2 CYS A 254      33.530  43.310  33.630  1.00  0.00           H
ATOM   2757  SG  CYS A 254      34.740  41.340  32.720  1.00  0.00           S
ATOM   2758  HG  CYS A 254      34.140  41.850  31.640  1.00  0.00           H
ATOM   2759  C   CYS A 254      31.630  41.300  32.940  1.00  0.00           C
ATOM   2760  O   CYS A 254      31.510  40.130  32.520  1.00  0.00           O
ATOM   2761  N   GLY A 255      30.900  42.330  32.420  1.00  0.00           N
ATOM   2762  H   GLY A 255      31.130  43.290  32.630  1.00  0.00           H
ATOM   2763  CA  GLY A 255      29.860  42.180  31.400  1.00  0.00           C
ATOM   2764  HA1 GLY A 255      28.910  42.130  31.930  1.00  0.00           H
ATOM   2765  HA2 GLY A 255      29.940  41.230  30.860  1.00  0.00           H
ATOM   2766  C   GLY A 255      29.700  43.370  30.390  1.00  0.00           C
ATOM   2767  O   GLY A 255      30.450  44.290  30.450  1.00  0.00           O
ATOM   2768  N   MET A 256      28.610  43.230  29.600  1.00  0.00           N
ATOM   2769  H   MET A 256      28.100  42.360  29.690  1.00  0.00           H
ATOM   2770  CA  MET A 256      28.100  44.260  28.650  1.00  0.00           C
ATOM   2771  HA  MET A 256      28.940  44.760  28.170  1.00  0.00           H
ATOM   2772  CB  MET A 256      27.150  43.700  27.650  1.00  0.00           C
ATOM   2773  HB1 MET A 256      26.740  44.490  27.010  1.00  0.00           H
ATOM   2774  HB2 MET A 256      26.270  43.270  28.140  1.00  0.00           H
ATOM   2775  CG  MET A 256      27.760  42.670  26.760  1.00  0.00           C
ATOM   2776  HG1 MET A 256      27.940  41.730  27.280  1.00  0.00           H
ATOM   2777  HG2 MET A 256      28.650  43.180  26.370  1.00  0.00           H
ATOM   2778  SD  MET A 256      26.710  42.530  25.260  1.00  0.00           S
ATOM   2779  CE  MET A 256      27.820  41.450  24.220  1.00  0.00           C
ATOM   2780  HE1 MET A 256      27.300  41.220  23.300  1.00  0.00           H
ATOM   2781  HE2 MET A 256      28.780  41.910  23.960  1.00  0.00           H
ATOM   2782  HE3 MET A 256      28.030  40.510  24.720  1.00  0.00           H
ATOM   2783  C   MET A 256      27.470  45.430  29.380  1.00  0.00           C
ATOM   2784  O   MET A 256      27.190  46.380  28.730  1.00  0.00           O
ATOM   2785  N   ASP A 257      27.320  45.420  30.720  1.00  0.00           N
ATOM   2786  H   ASP A 257      27.760  44.660  31.230  1.00  0.00           H
ATOM   2787  CA  ASP A 257      26.980  46.580  31.500  1.00  0.00           C
ATOM   2788  HA  ASP A 257      26.330  47.160  30.850  1.00  0.00           H
ATOM   2789  CB  ASP A 257      26.110  46.250  32.730  1.00  0.00           C
ATOM   2790  HB1 ASP A 257      25.220  45.680  32.450  1.00  0.00           H
ATOM   2791  HB2 ASP A 257      25.770  47.220  33.090  1.00  0.00           H
ATOM   2792  CG  ASP A 257      26.770  45.450  33.870  1.00  0.00           C
ATOM   2793  OD1 ASP A 257      27.930  44.990  33.730  1.00  0.00           O
ATOM   2794  OD2 ASP A 257      26.110  45.370  34.960  1.00  0.00           O
ATOM   2795  C   ASP A 257      28.150  47.480  31.800  1.00  0.00           C
ATOM   2796  O   ASP A 257      28.150  48.210  32.730  1.00  0.00           O
ATOM   2797  N   HIS A 258      29.260  47.250  31.050  1.00  0.00           N
ATOM   2798  H   HIS A 258      29.150  46.560  30.320  1.00  0.00           H
ATOM   2799  CA  HIS A 258      30.540  47.920  31.260  1.00  0.00           C
ATOM   2800  HA  HIS A 258      31.240  47.380  30.620  1.00  0.00           H
ATOM   2801  CB  HIS A 258      30.540  49.390  30.680  1.00  0.00           C
ATOM   2802  HB1 HIS A 258      31.560  49.660  30.440  1.00  0.00           H
ATOM   2803  HB2 HIS A 258      30.190  50.100  31.430  1.00  0.00           H
ATOM   2804  CG  HIS A 258      29.550  49.590  29.460  1.00  0.00           C
ATOM   2805  ND1 HIS A 258      29.790  48.990  28.220  1.00  0.00           N
ATOM   2806  CE1 HIS A 258      28.840  49.530  27.420  1.00  0.00           C
ATOM   2807  HE1 HIS A 258      28.600  49.260  26.410  1.00  0.00           H
ATOM   2808  NE2 HIS A 258      28.040  50.370  28.130  1.00  0.00           N
ATOM   2809  HE2 HIS A 258      27.110  50.610  27.830  1.00  0.00           H
ATOM   2810  CD2 HIS A 258      28.500  50.400  29.430  1.00  0.00           C
ATOM   2811  HD2 HIS A 258      28.040  50.990  30.200  1.00  0.00           H
ATOM   2812  C   HIS A 258      31.110  47.890  32.740  1.00  0.00           C
ATOM   2813  O   HIS A 258      32.010  48.620  33.130  1.00  0.00           O
ATOM   2814  N   SER A 259      30.650  46.970  33.540  1.00  0.00           N
ATOM   2815  H   SER A 259      29.990  46.290  33.200  1.00  0.00           H
ATOM   2816  CA  SER A 259      30.830  46.970  34.970  1.00  0.00           C
ATOM   2817  HA  SER A 259      31.430  47.830  35.270  1.00  0.00           H
ATOM   2818  CB  SER A 259      29.470  47.330  35.640  1.00  0.00           C
ATOM   2819  HB1 SER A 259      28.740  46.700  35.150  1.00  0.00           H
ATOM   2820  HB2 SER A 259      29.230  48.370  35.430  1.00  0.00           H
ATOM   2821  OG  SER A 259      29.380  47.080  37.010  1.00  0.00           O
ATOM   2822  HG  SER A 259      29.780  47.790  37.520  1.00  0.00           H
ATOM   2823  C   SER A 259      31.500  45.760  35.590  1.00  0.00           C
ATOM   2824  O   SER A 259      31.150  44.600  35.380  1.00  0.00           O
ATOM   2825  N   LEU A 260      32.540  46.070  36.370  1.00  0.00           N
ATOM   2826  H   LEU A 260      32.740  47.050  36.500  1.00  0.00           H
ATOM   2827  CA  LEU A 260      33.410  45.010  36.920  1.00  0.00           C
ATOM   2828  HA  LEU A 260      33.240  44.020  36.490  1.00  0.00           H
ATOM   2829  CB  LEU A 260      34.870  45.270  36.860  1.00  0.00           C
ATOM   2830  HB1 LEU A 260      35.340  44.340  37.200  1.00  0.00           H
ATOM   2831  HB2 LEU A 260      35.230  45.990  37.590  1.00  0.00           H
ATOM   2832  CG  LEU A 260      35.450  45.670  35.530  1.00  0.00           C
ATOM   2833  HG  LEU A 260      34.990  45.120  34.710  1.00  0.00           H
ATOM   2834  CD1 LEU A 260      35.320  47.180  35.280  1.00  0.00           C
ATOM   2835 1HD1 LEU A 260      35.870  47.490  34.390  1.00  0.00           H
ATOM   2836 2HD1 LEU A 260      34.280  47.490  35.110  1.00  0.00           H
ATOM   2837 3HD1 LEU A 260      35.700  47.700  36.160  1.00  0.00           H
ATOM   2838  CD2 LEU A 260      36.970  45.260  35.450  1.00  0.00           C
ATOM   2839 1HD2 LEU A 260      36.990  44.180  35.570  1.00  0.00           H
ATOM   2840 2HD2 LEU A 260      37.400  45.560  34.500  1.00  0.00           H
ATOM   2841 3HD2 LEU A 260      37.380  45.870  36.250  1.00  0.00           H
ATOM   2842  C   LEU A 260      32.910  44.830  38.380  1.00  0.00           C
ATOM   2843  O   LEU A 260      32.860  45.800  39.120  1.00  0.00           O
ATOM   2844  N   LYS A 261      32.460  43.650  38.780  1.00  0.00           N
ATOM   2845  H   LYS A 261      32.550  42.850  38.160  1.00  0.00           H
ATOM   2846  CA  LYS A 261      31.830  43.300  40.150  1.00  0.00           C
ATOM   2847  HA  LYS A 261      31.720  44.150  40.830  1.00  0.00           H
ATOM   2848  CB  LYS A 261      30.370  42.880  39.980  1.00  0.00           C
ATOM   2849  HB1 LYS A 261      29.870  42.850  40.950  1.00  0.00           H
ATOM   2850  HB2 LYS A 261      30.370  41.900  39.510  1.00  0.00           H
ATOM   2851  CG  LYS A 261      29.470  43.710  39.060  1.00  0.00           C
ATOM   2852  HG1 LYS A 261      29.780  43.430  38.050  1.00  0.00           H
ATOM   2853  HG2 LYS A 261      29.650  44.770  39.260  1.00  0.00           H
ATOM   2854  CD  LYS A 261      27.990  43.540  38.910  1.00  0.00           C
ATOM   2855  HD1 LYS A 261      27.580  43.690  39.910  1.00  0.00           H
ATOM   2856  HD2 LYS A 261      27.760  42.530  38.570  1.00  0.00           H
ATOM   2857  CE  LYS A 261      27.570  44.700  38.030  1.00  0.00           C
ATOM   2858  HE1 LYS A 261      28.050  45.590  38.440  1.00  0.00           H
ATOM   2859  HE2 LYS A 261      26.490  44.750  38.010  1.00  0.00           H
ATOM   2860  NZ  LYS A 261      28.070  44.580  36.600  1.00  0.00           N
ATOM   2861  HZ1 LYS A 261      27.490  45.020  35.900  1.00  0.00           H
ATOM   2862  HZ2 LYS A 261      29.000  44.950  36.450  1.00  0.00           H
ATOM   2863  HZ3 LYS A 261      28.050  43.600  36.360  1.00  0.00           H
ATOM   2864  C   LYS A 261      32.620  42.240  40.930  1.00  0.00           C
ATOM   2865  O   LYS A 261      32.910  41.180  40.410  1.00  0.00           O
ATOM   2866  N   LEU A 262      32.990  42.530  42.180  1.00  0.00           N
ATOM   2867  H   LEU A 262      32.730  43.450  42.530  1.00  0.00           H
ATOM   2868  CA  LEU A 262      33.620  41.620  43.120  1.00  0.00           C
ATOM   2869  HA  LEU A 262      34.300  41.060  42.480  1.00  0.00           H
ATOM   2870  CB  LEU A 262      34.510  42.500  44.130  1.00  0.00           C
ATOM   2871  HB1 LEU A 262      33.900  43.230  44.660  1.00  0.00           H
ATOM   2872  HB2 LEU A 262      35.190  43.180  43.620  1.00  0.00           H
ATOM   2873  CG  LEU A 262      35.360  41.830  45.250  1.00  0.00           C
ATOM   2874  HG  LEU A 262      34.820  41.030  45.760  1.00  0.00           H
ATOM   2875  CD1 LEU A 262      36.600  41.140  44.690  1.00  0.00           C
ATOM   2876 1HD1 LEU A 262      36.310  40.340  44.010  1.00  0.00           H
ATOM   2877 2HD1 LEU A 262      37.180  41.850  44.090  1.00  0.00           H
ATOM   2878 3HD1 LEU A 262      37.260  40.790  45.480  1.00  0.00           H
ATOM   2879  CD2 LEU A 262      35.940  42.800  46.280  1.00  0.00           C
ATOM   2880 1HD2 LEU A 262      36.620  43.530  45.840  1.00  0.00           H
ATOM   2881 2HD2 LEU A 262      35.230  43.400  46.850  1.00  0.00           H
ATOM   2882 3HD2 LEU A 262      36.510  42.300  47.060  1.00  0.00           H
ATOM   2883  C   LEU A 262      32.580  40.730  43.870  1.00  0.00           C
ATOM   2884  O   LEU A 262      31.580  41.250  44.340  1.00  0.00           O
ATOM   2885  N   TRP A 263      32.900  39.500  44.240  1.00  0.00           N
ATOM   2886  H   TRP A 263      33.710  39.040  43.850  1.00  0.00           H
ATOM   2887  CA  TRP A 263      31.970  38.620  45.020  1.00  0.00           C
ATOM   2888  HA  TRP A 263      31.190  39.220  45.480  1.00  0.00           H
ATOM   2889  CB  TRP A 263      31.290  37.700  44.070  1.00  0.00           C
ATOM   2890  HB1 TRP A 263      30.630  36.970  44.520  1.00  0.00           H
ATOM   2891  HB2 TRP A 263      31.980  37.100  43.470  1.00  0.00           H
ATOM   2892  CG  TRP A 263      30.530  38.400  42.980  1.00  0.00           C
ATOM   2893  CD1 TRP A 263      31.070  38.880  41.860  1.00  0.00           C
ATOM   2894  HD1 TRP A 263      32.090  38.680  41.540  1.00  0.00           H
ATOM   2895  NE1 TRP A 263      30.180  39.610  41.210  1.00  0.00           N
ATOM   2896  HE1 TRP A 263      30.410  40.120  40.370  1.00  0.00           H
ATOM   2897  CE2 TRP A 263      28.930  39.620  41.840  1.00  0.00           C
ATOM   2898  CZ2 TRP A 263      27.670  40.140  41.500  1.00  0.00           C
ATOM   2899  HZ2 TRP A 263      27.570  40.750  40.610  1.00  0.00           H
ATOM   2900  CH2 TRP A 263      26.620  40.000  42.480  1.00  0.00           C
ATOM   2901  HH2 TRP A 263      25.640  40.450  42.350  1.00  0.00           H
ATOM   2902  CZ3 TRP A 263      26.820  39.250  43.630  1.00  0.00           C
ATOM   2903  HZ3 TRP A 263      26.060  39.250  44.390  1.00  0.00           H
ATOM   2904  CE3 TRP A 263      28.020  38.720  43.980  1.00  0.00           C
ATOM   2905  HE3 TRP A 263      28.130  38.220  44.930  1.00  0.00           H
ATOM   2906  CD2 TRP A 263      29.150  38.860  43.050  1.00  0.00           C
ATOM   2907  C   TRP A 263      32.860  37.850  45.980  1.00  0.00           C
ATOM   2908  O   TRP A 263      33.440  36.860  45.640  1.00  0.00           O
ATOM   2909  N   ARG A 264      33.080  38.360  47.160  1.00  0.00           N
ATOM   2910  H   ARG A 264      32.590  39.200  47.460  1.00  0.00           H
ATOM   2911  CA  ARG A 264      33.860  37.630  48.200  1.00  0.00           C
ATOM   2912  HA  ARG A 264      34.860  37.540  47.790  1.00  0.00           H
ATOM   2913  CB  ARG A 264      34.010  38.600  49.400  1.00  0.00           C
ATOM   2914  HB1 ARG A 264      34.580  38.080  50.170  1.00  0.00           H
ATOM   2915  HB2 ARG A 264      33.060  38.830  49.870  1.00  0.00           H
ATOM   2916  CG  ARG A 264      34.810  39.910  49.170  1.00  0.00           C
ATOM   2917  HG1 ARG A 264      34.410  40.550  48.380  1.00  0.00           H
ATOM   2918  HG2 ARG A 264      35.810  39.570  48.880  1.00  0.00           H
ATOM   2919  CD  ARG A 264      34.980  40.710  50.470  1.00  0.00           C
ATOM   2920  HD1 ARG A 264      35.540  40.030  51.110  1.00  0.00           H
ATOM   2921  HD2 ARG A 264      33.990  40.880  50.890  1.00  0.00           H
ATOM   2922  NE  ARG A 264      35.710  41.970  50.260  1.00  0.00           N
ATOM   2923  HE  ARG A 264      35.190  42.830  50.350  1.00  0.00           H
ATOM   2924  CZ  ARG A 264      36.990  42.220  50.000  1.00  0.00           C
ATOM   2925  NH1 ARG A 264      37.970  41.310  50.040  1.00  0.00           N
ATOM   2926 1HH1 ARG A 264      37.820  40.400  50.440  1.00  0.00           H
ATOM   2927 2HH1 ARG A 264      38.920  41.620  49.980  1.00  0.00           H
ATOM   2928  NH2 ARG A 264      37.300  43.410  49.630  1.00  0.00           N
ATOM   2929 1HH2 ARG A 264      36.570  44.110  49.640  1.00  0.00           H
ATOM   2930 2HH2 ARG A 264      38.290  43.610  49.490  1.00  0.00           H
ATOM   2931  C   ARG A 264      33.320  36.270  48.630  1.00  0.00           C
ATOM   2932  O   ARG A 264      32.070  36.150  48.800  1.00  0.00           O
ATOM   2933  N   ILE A 265      34.160  35.280  48.820  1.00  0.00           N
ATOM   2934  H   ILE A 265      35.130  35.400  48.550  1.00  0.00           H
ATOM   2935  CA  ILE A 265      33.610  33.920  49.090  1.00  0.00           C
ATOM   2936  HA  ILE A 265      32.570  34.010  49.400  1.00  0.00           H
ATOM   2937  CB  ILE A 265      33.660  33.040  47.800  1.00  0.00           C
ATOM   2938  HB  ILE A 265      33.120  32.120  48.060  1.00  0.00           H
ATOM   2939  CG2 ILE A 265      32.820  33.600  46.640  1.00  0.00           C
ATOM   2940 1HG2 ILE A 265      32.730  32.730  45.980  1.00  0.00           H
ATOM   2941 2HG2 ILE A 265      31.870  33.940  47.030  1.00  0.00           H
ATOM   2942 3HG2 ILE A 265      33.270  34.460  46.150  1.00  0.00           H
ATOM   2943  CG1 ILE A 265      35.140  32.920  47.310  1.00  0.00           C
ATOM   2944 1HG1 ILE A 265      35.760  32.740  48.180  1.00  0.00           H
ATOM   2945 2HG1 ILE A 265      35.500  33.820  46.800  1.00  0.00           H
ATOM   2946  CD  ILE A 265      35.370  31.720  46.360  1.00  0.00           C
ATOM   2947  HD1 ILE A 265      34.830  31.890  45.430  1.00  0.00           H
ATOM   2948  HD2 ILE A 265      36.440  31.620  46.210  1.00  0.00           H
ATOM   2949  HD3 ILE A 265      35.020  30.760  46.760  1.00  0.00           H
ATOM   2950  C   ILE A 265      34.260  33.310  50.330  1.00  0.00           C
ATOM   2951  O   ILE A 265      33.930  32.160  50.710  1.00  0.00           O
ATOM   2952  N   ASN A 266      35.270  33.970  50.990  1.00  0.00           N
ATOM   2953  H   ASN A 266      35.520  34.900  50.690  1.00  0.00           H
ATOM   2954  CA  ASN A 266      36.040  33.340  52.050  1.00  0.00           C
ATOM   2955  HA  ASN A 266      36.210  32.280  51.880  1.00  0.00           H
ATOM   2956  CB  ASN A 266      37.370  34.040  52.190  1.00  0.00           C
ATOM   2957  HB1 ASN A 266      37.960  33.920  51.280  1.00  0.00           H
ATOM   2958  HB2 ASN A 266      37.960  33.510  52.940  1.00  0.00           H
ATOM   2959  CG  ASN A 266      37.230  35.550  52.520  1.00  0.00           C
ATOM   2960  OD1 ASN A 266      36.900  36.300  51.690  1.00  0.00           O
ATOM   2961  ND2 ASN A 266      37.250  35.910  53.750  1.00  0.00           N
ATOM   2962 1HD2 ASN A 266      37.430  35.200  54.450  1.00  0.00           H
ATOM   2963 2HD2 ASN A 266      36.980  36.860  53.980  1.00  0.00           H
ATOM   2964  C   ASN A 266      35.160  33.170  53.310  1.00  0.00           C
ATOM   2965  O   ASN A 266      35.550  32.490  54.260  1.00  0.00           O
ATOM   2966  N   SER A 267      34.000  33.750  53.410  1.00  0.00           N
ATOM   2967  H   SER A 267      33.600  34.160  52.580  1.00  0.00           H
ATOM   2968  CA  SER A 267      33.170  33.620  54.620  1.00  0.00           C
ATOM   2969  HA  SER A 267      33.770  34.010  55.440  1.00  0.00           H
ATOM   2970  CB  SER A 267      31.850  34.430  54.570  1.00  0.00           C
ATOM   2971  HB1 SER A 267      32.120  35.460  54.380  1.00  0.00           H
ATOM   2972  HB2 SER A 267      31.270  34.410  55.490  1.00  0.00           H
ATOM   2973  OG  SER A 267      31.010  34.030  53.530  1.00  0.00           O
ATOM   2974  HG  SER A 267      31.340  34.510  52.770  1.00  0.00           H
ATOM   2975  C   SER A 267      32.880  32.150  55.030  1.00  0.00           C
ATOM   2976  O   SER A 267      32.330  31.410  54.200  1.00  0.00           O
ATOM   2977  N   LYS A 268      32.980  31.820  56.320  1.00  0.00           N
ATOM   2978  H   LYS A 268      33.430  32.370  57.040  1.00  0.00           H
ATOM   2979  CA  LYS A 268      32.350  30.550  56.910  1.00  0.00           C
ATOM   2980  HA  LYS A 268      32.880  29.720  56.430  1.00  0.00           H
ATOM   2981  CB  LYS A 268      32.690  30.350  58.390  1.00  0.00           C
ATOM   2982  HB1 LYS A 268      32.360  31.300  58.790  1.00  0.00           H
ATOM   2983  HB2 LYS A 268      33.770  30.350  58.500  1.00  0.00           H
ATOM   2984  CG  LYS A 268      32.060  29.230  59.230  1.00  0.00           C
ATOM   2985  HG1 LYS A 268      31.010  29.300  58.960  1.00  0.00           H
ATOM   2986  HG2 LYS A 268      32.150  29.470  60.290  1.00  0.00           H
ATOM   2987  CD  LYS A 268      32.500  27.840  59.020  1.00  0.00           C
ATOM   2988  HD1 LYS A 268      32.240  27.550  58.000  1.00  0.00           H
ATOM   2989  HD2 LYS A 268      31.950  27.170  59.680  1.00  0.00           H
ATOM   2990  CE  LYS A 268      34.020  27.520  59.180  1.00  0.00           C
ATOM   2991  HE1 LYS A 268      34.230  28.010  60.130  1.00  0.00           H
ATOM   2992  HE2 LYS A 268      34.580  28.060  58.410  1.00  0.00           H
ATOM   2993  NZ  LYS A 268      34.260  26.060  59.380  1.00  0.00           N
ATOM   2994  HZ1 LYS A 268      34.270  25.910  60.380  1.00  0.00           H
ATOM   2995  HZ2 LYS A 268      33.490  25.550  58.980  1.00  0.00           H
ATOM   2996  HZ3 LYS A 268      35.160  25.820  58.990  1.00  0.00           H
ATOM   2997  C   LYS A 268      30.930  30.270  56.540  1.00  0.00           C
ATOM   2998  O   LYS A 268      30.660  29.100  56.310  1.00  0.00           O
ATOM   2999  N   ARG A 269      30.130  31.320  56.370  1.00  0.00           N
ATOM   3000  H   ARG A 269      30.350  32.160  56.880  1.00  0.00           H
ATOM   3001  CA  ARG A 269      28.760  31.180  55.790  1.00  0.00           C
ATOM   3002  HA  ARG A 269      28.170  30.510  56.410  1.00  0.00           H
ATOM   3003  CB  ARG A 269      28.160  32.620  55.920  1.00  0.00           C
ATOM   3004  HB1 ARG A 269      28.730  33.390  55.400  1.00  0.00           H
ATOM   3005  HB2 ARG A 269      28.110  32.880  56.970  1.00  0.00           H
ATOM   3006  CG  ARG A 269      26.760  32.740  55.360  1.00  0.00           C
ATOM   3007  HG1 ARG A 269      26.160  31.900  55.730  1.00  0.00           H
ATOM   3008  HG2 ARG A 269      26.850  32.840  54.280  1.00  0.00           H
ATOM   3009  CD  ARG A 269      25.990  34.030  55.800  1.00  0.00           C
ATOM   3010  HD1 ARG A 269      26.670  34.870  55.670  1.00  0.00           H
ATOM   3011  HD2 ARG A 269      25.730  34.030  56.850  1.00  0.00           H
ATOM   3012  NE  ARG A 269      24.760  34.240  55.040  1.00  0.00           N
ATOM   3013  HE  ARG A 269      24.830  34.910  54.290  1.00  0.00           H
ATOM   3014  CZ  ARG A 269      23.580  33.680  55.110  1.00  0.00           C
ATOM   3015  NH1 ARG A 269      23.310  32.790  56.040  1.00  0.00           N
ATOM   3016 1HH1 ARG A 269      24.020  32.570  56.720  1.00  0.00           H
ATOM   3017 2HH1 ARG A 269      22.410  32.330  56.080  1.00  0.00           H
ATOM   3018  NH2 ARG A 269      22.680  33.970  54.200  1.00  0.00           N
ATOM   3019 1HH2 ARG A 269      22.880  34.560  53.410  1.00  0.00           H
ATOM   3020 2HH2 ARG A 269      21.820  33.440  54.120  1.00  0.00           H
ATOM   3021  C   ARG A 269      28.670  30.720  54.330  1.00  0.00           C
ATOM   3022  O   ARG A 269      27.920  29.780  54.030  1.00  0.00           O
ATOM   3023  N   MET A 270      29.510  31.200  53.400  1.00  0.00           N
ATOM   3024  H   MET A 270      30.110  31.980  53.630  1.00  0.00           H
ATOM   3025  CA  MET A 270      29.560  30.620  52.070  1.00  0.00           C
ATOM   3026  HA  MET A 270      28.550  30.450  51.720  1.00  0.00           H
ATOM   3027  CB  MET A 270      30.360  31.480  51.080  1.00  0.00           C
ATOM   3028  HB1 MET A 270      31.430  31.280  51.060  1.00  0.00           H
ATOM   3029  HB2 MET A 270      30.180  32.510  51.390  1.00  0.00           H
ATOM   3030  CG  MET A 270      29.910  31.350  49.650  1.00  0.00           C
ATOM   3031  HG1 MET A 270      30.260  32.210  49.100  1.00  0.00           H
ATOM   3032  HG2 MET A 270      28.820  31.360  49.600  1.00  0.00           H
ATOM   3033  SD  MET A 270      30.510  30.030  48.560  1.00  0.00           S
ATOM   3034  CE  MET A 270      29.160  30.020  47.270  1.00  0.00           C
ATOM   3035  HE1 MET A 270      28.250  29.880  47.860  1.00  0.00           H
ATOM   3036  HE2 MET A 270      29.050  31.020  46.850  1.00  0.00           H
ATOM   3037  HE3 MET A 270      29.340  29.250  46.530  1.00  0.00           H
ATOM   3038  C   MET A 270      30.070  29.220  52.190  1.00  0.00           C
ATOM   3039  O   MET A 270      29.640  28.320  51.470  1.00  0.00           O
ATOM   3040  N   MET A 271      31.070  28.950  53.030  1.00  0.00           N
ATOM   3041  H   MET A 271      31.400  29.710  53.610  1.00  0.00           H
ATOM   3042  CA  MET A 271      31.680  27.570  53.170  1.00  0.00           C
ATOM   3043  HA  MET A 271      32.030  27.290  52.180  1.00  0.00           H
ATOM   3044  CB  MET A 271      32.760  27.560  54.240  1.00  0.00           C
ATOM   3045  HB1 MET A 271      32.270  28.000  55.110  1.00  0.00           H
ATOM   3046  HB2 MET A 271      33.530  28.190  53.780  1.00  0.00           H
ATOM   3047  CG  MET A 271      33.360  26.190  54.610  1.00  0.00           C
ATOM   3048  HG1 MET A 271      32.560  25.470  54.800  1.00  0.00           H
ATOM   3049  HG2 MET A 271      34.060  26.300  55.440  1.00  0.00           H
ATOM   3050  SD  MET A 271      34.430  25.410  53.370  1.00  0.00           S
ATOM   3051  CE  MET A 271      34.900  23.860  54.140  1.00  0.00           C
ATOM   3052  HE1 MET A 271      34.100  23.130  54.040  1.00  0.00           H
ATOM   3053  HE2 MET A 271      35.810  23.450  53.700  1.00  0.00           H
ATOM   3054  HE3 MET A 271      35.060  23.970  55.220  1.00  0.00           H
ATOM   3055  C   MET A 271      30.520  26.610  53.640  1.00  0.00           C
ATOM   3056  O   MET A 271      30.300  25.530  53.090  1.00  0.00           O
ATOM   3057  N   ASN A 272      29.700  27.010  54.620  1.00  0.00           N
ATOM   3058  H   ASN A 272      29.900  27.870  55.110  1.00  0.00           H
ATOM   3059  CA  ASN A 272      28.510  26.270  54.980  1.00  0.00           C
ATOM   3060  HA  ASN A 272      28.900  25.250  55.040  1.00  0.00           H
ATOM   3061  CB  ASN A 272      27.990  26.780  56.270  1.00  0.00           C
ATOM   3062  HB1 ASN A 272      26.950  26.510  56.430  1.00  0.00           H
ATOM   3063  HB2 ASN A 272      27.900  27.870  56.270  1.00  0.00           H
ATOM   3064  CG  ASN A 272      28.940  26.380  57.340  1.00  0.00           C
ATOM   3065  OD1 ASN A 272      29.760  25.430  57.340  1.00  0.00           O
ATOM   3066  ND2 ASN A 272      28.850  27.010  58.400  1.00  0.00           N
ATOM   3067 1HD2 ASN A 272      27.930  27.320  58.680  1.00  0.00           H
ATOM   3068 2HD2 ASN A 272      29.450  26.530  59.060  1.00  0.00           H
ATOM   3069  C   ASN A 272      27.360  26.180  53.920  1.00  0.00           C
ATOM   3070  O   ASN A 272      26.530  25.230  53.850  1.00  0.00           O
ATOM   3071  N   ALA A 273      27.290  27.200  53.000  1.00  0.00           N
ATOM   3072  H   ALA A 273      27.870  28.010  53.150  1.00  0.00           H
ATOM   3073  CA  ALA A 273      26.510  27.120  51.770  1.00  0.00           C
ATOM   3074  HA  ALA A 273      25.520  26.750  52.040  1.00  0.00           H
ATOM   3075  CB  ALA A 273      26.270  28.480  51.100  1.00  0.00           C
ATOM   3076  HB1 ALA A 273      27.230  28.930  50.830  1.00  0.00           H
ATOM   3077  HB2 ALA A 273      25.650  28.230  50.240  1.00  0.00           H
ATOM   3078  HB3 ALA A 273      25.760  29.010  51.900  1.00  0.00           H
ATOM   3079  C   ALA A 273      27.070  26.060  50.780  1.00  0.00           C
ATOM   3080  O   ALA A 273      26.280  25.380  50.140  1.00  0.00           O
ATOM   3081  N   ILE A 274      28.390  25.930  50.670  1.00  0.00           N
ATOM   3082  H   ILE A 274      29.000  26.620  51.090  1.00  0.00           H
ATOM   3083  CA  ILE A 274      29.020  24.750  50.000  1.00  0.00           C
ATOM   3084  HA  ILE A 274      28.590  24.620  49.010  1.00  0.00           H
ATOM   3085  CB  ILE A 274      30.530  25.000  49.710  1.00  0.00           C
ATOM   3086  HB  ILE A 274      31.000  25.230  50.660  1.00  0.00           H
ATOM   3087  CG2 ILE A 274      31.290  23.810  49.130  1.00  0.00           C
ATOM   3088 1HG2 ILE A 274      31.290  22.990  49.860  1.00  0.00           H
ATOM   3089 2HG2 ILE A 274      30.770  23.480  48.230  1.00  0.00           H
ATOM   3090 3HG2 ILE A 274      32.350  23.990  48.940  1.00  0.00           H
ATOM   3091  CG1 ILE A 274      30.770  26.190  48.770  1.00  0.00           C
ATOM   3092 1HG1 ILE A 274      29.980  26.920  48.940  1.00  0.00           H
ATOM   3093 2HG1 ILE A 274      30.720  25.810  47.750  1.00  0.00           H
ATOM   3094  CD  ILE A 274      32.210  26.840  49.030  1.00  0.00           C
ATOM   3095  HD1 ILE A 274      32.230  27.180  50.070  1.00  0.00           H
ATOM   3096  HD2 ILE A 274      32.920  26.020  48.950  1.00  0.00           H
ATOM   3097  HD3 ILE A 274      32.360  27.540  48.210  1.00  0.00           H
ATOM   3098  C   ILE A 274      28.800  23.410  50.710  1.00  0.00           C
ATOM   3099  O   ILE A 274      28.620  22.380  49.990  1.00  0.00           O
ATOM   3100  N   LYS A 275      28.680  23.440  52.040  1.00  0.00           N
ATOM   3101  H   LYS A 275      29.060  24.190  52.600  1.00  0.00           H
ATOM   3102  CA  LYS A 275      28.340  22.210  52.850  1.00  0.00           C
ATOM   3103  HA  LYS A 275      29.010  21.380  52.600  1.00  0.00           H
ATOM   3104  CB  LYS A 275      28.480  22.550  54.370  1.00  0.00           C
ATOM   3105  HB1 LYS A 275      27.860  23.430  54.530  1.00  0.00           H
ATOM   3106  HB2 LYS A 275      29.550  22.750  54.450  1.00  0.00           H
ATOM   3107  CG  LYS A 275      27.930  21.560  55.370  1.00  0.00           C
ATOM   3108  HG1 LYS A 275      28.250  20.560  55.070  1.00  0.00           H
ATOM   3109  HG2 LYS A 275      26.850  21.500  55.310  1.00  0.00           H
ATOM   3110  CD  LYS A 275      28.210  21.740  56.860  1.00  0.00           C
ATOM   3111  HD1 LYS A 275      27.860  22.740  57.130  1.00  0.00           H
ATOM   3112  HD2 LYS A 275      29.270  21.660  57.090  1.00  0.00           H
ATOM   3113  CE  LYS A 275      27.390  20.740  57.710  1.00  0.00           C
ATOM   3114  HE1 LYS A 275      26.380  20.720  57.290  1.00  0.00           H
ATOM   3115  HE2 LYS A 275      27.340  21.250  58.670  1.00  0.00           H
ATOM   3116  NZ  LYS A 275      28.010  19.390  57.550  1.00  0.00           N
ATOM   3117  HZ1 LYS A 275      27.620  18.830  58.290  1.00  0.00           H
ATOM   3118  HZ2 LYS A 275      27.650  19.020  56.680  1.00  0.00           H
ATOM   3119  HZ3 LYS A 275      28.990  19.400  57.760  1.00  0.00           H
ATOM   3120  C   LYS A 275      26.930  21.660  52.550  1.00  0.00           C
ATOM   3121  O   LYS A 275      26.710  20.470  52.620  1.00  0.00           O
ATOM   3122  N   GLU A 276      25.940  22.540  52.250  1.00  0.00           N
ATOM   3123  H   GLU A 276      26.140  23.530  52.140  1.00  0.00           H
ATOM   3124  CA  GLU A 276      24.610  22.020  51.800  1.00  0.00           C
ATOM   3125  HA  GLU A 276      24.160  21.390  52.560  1.00  0.00           H
ATOM   3126  CB  GLU A 276      23.790  23.310  51.670  1.00  0.00           C
ATOM   3127  HB1 GLU A 276      24.190  24.040  50.960  1.00  0.00           H
ATOM   3128  HB2 GLU A 276      23.810  23.770  52.660  1.00  0.00           H
ATOM   3129  CG  GLU A 276      22.360  23.150  51.210  1.00  0.00           C
ATOM   3130  HG1 GLU A 276      22.400  22.530  50.310  1.00  0.00           H
ATOM   3131  HG2 GLU A 276      21.900  24.100  50.940  1.00  0.00           H
ATOM   3132  CD  GLU A 276      21.470  22.520  52.260  1.00  0.00           C
ATOM   3133  OE1 GLU A 276      21.040  23.270  53.190  1.00  0.00           O
ATOM   3134  OE2 GLU A 276      21.170  21.330  52.170  1.00  0.00           O
ATOM   3135  C   GLU A 276      24.780  21.240  50.480  1.00  0.00           C
ATOM   3136  O   GLU A 276      24.060  20.300  50.240  1.00  0.00           O
ATOM   3137  N   SER A 277      25.800  21.570  49.670  1.00  0.00           N
ATOM   3138  H   SER A 277      26.270  22.400  49.990  1.00  0.00           H
ATOM   3139  CA  SER A 277      26.150  20.800  48.430  1.00  0.00           C
ATOM   3140  HA  SER A 277      25.220  20.440  47.990  1.00  0.00           H
ATOM   3141  CB  SER A 277      26.890  21.710  47.340  1.00  0.00           C
ATOM   3142  HB1 SER A 277      26.320  22.580  47.030  1.00  0.00           H
ATOM   3143  HB2 SER A 277      26.880  21.050  46.470  1.00  0.00           H
ATOM   3144  OG  SER A 277      28.260  21.990  47.480  1.00  0.00           O
ATOM   3145  HG  SER A 277      28.470  21.980  48.410  1.00  0.00           H
ATOM   3146  C   SER A 277      27.030  19.540  48.670  1.00  0.00           C
ATOM   3147  O   SER A 277      27.090  18.730  47.750  1.00  0.00           O
ATOM   3148  N   TYR A 278      27.520  19.310  49.880  1.00  0.00           N
ATOM   3149  H   TYR A 278      27.440  20.000  50.620  1.00  0.00           H
ATOM   3150  CA  TYR A 278      28.180  18.040  50.240  1.00  0.00           C
ATOM   3151  HA  TYR A 278      28.470  17.510  49.330  1.00  0.00           H
ATOM   3152  CB  TYR A 278      29.560  18.410  50.780  1.00  0.00           C
ATOM   3153  HB1 TYR A 278      29.900  17.490  51.270  1.00  0.00           H
ATOM   3154  HB2 TYR A 278      29.380  19.150  51.550  1.00  0.00           H
ATOM   3155  CG  TYR A 278      30.640  18.790  49.740  1.00  0.00           C
ATOM   3156  CD1 TYR A 278      31.080  17.810  48.950  1.00  0.00           C
ATOM   3157  HD1 TYR A 278      30.720  16.790  48.980  1.00  0.00           H
ATOM   3158  CE1 TYR A 278      32.160  18.090  48.050  1.00  0.00           C
ATOM   3159  HE1 TYR A 278      32.600  17.270  47.510  1.00  0.00           H
ATOM   3160  CZ  TYR A 278      32.680  19.390  47.930  1.00  0.00           C
ATOM   3161  OH  TYR A 278      33.740  19.500  47.080  1.00  0.00           O
ATOM   3162  HH  TYR A 278      34.310  20.270  47.150  1.00  0.00           H
ATOM   3163  CE2 TYR A 278      32.200  20.410  48.740  1.00  0.00           C
ATOM   3164  HE2 TYR A 278      32.560  21.430  48.720  1.00  0.00           H
ATOM   3165  CD2 TYR A 278      31.180  20.120  49.680  1.00  0.00           C
ATOM   3166  HD2 TYR A 278      30.760  20.930  50.260  1.00  0.00           H
ATOM   3167  C   TYR A 278      27.340  17.160  51.230  1.00  0.00           C
ATOM   3168  O   TYR A 278      27.570  15.930  51.250  1.00  0.00           O
ATOM   3169  N   ASP A 279      26.450  17.770  52.020  1.00  0.00           N
ATOM   3170  H   ASP A 279      26.360  18.780  52.010  1.00  0.00           H
ATOM   3171  CA  ASP A 279      25.460  16.980  52.800  1.00  0.00           C
ATOM   3172  HA  ASP A 279      26.010  16.140  53.220  1.00  0.00           H
ATOM   3173  CB  ASP A 279      24.760  17.880  53.830  1.00  0.00           C
ATOM   3174  HB1 ASP A 279      23.990  17.290  54.320  1.00  0.00           H
ATOM   3175  HB2 ASP A 279      24.200  18.640  53.290  1.00  0.00           H
ATOM   3176  CG  ASP A 279      25.600  18.540  54.880  1.00  0.00           C
ATOM   3177  OD1 ASP A 279      25.180  19.520  55.570  1.00  0.00           O
ATOM   3178  OD2 ASP A 279      26.670  17.970  55.160  1.00  0.00           O
ATOM   3179  C   ASP A 279      24.370  16.340  51.880  1.00  0.00           C
ATOM   3180  O   ASP A 279      23.710  15.360  52.290  1.00  0.00           O
ATOM   3181  N   TYR A 280      24.260  16.870  50.650  1.00  0.00           N
ATOM   3182  H   TYR A 280      24.900  17.610  50.400  1.00  0.00           H
ATOM   3183  CA  TYR A 280      23.620  16.150  49.570  1.00  0.00           C
ATOM   3184  HA  TYR A 280      22.600  15.950  49.900  1.00  0.00           H
ATOM   3185  CB  TYR A 280      23.710  17.040  48.330  1.00  0.00           C
ATOM   3186  HB1 TYR A 280      24.720  17.340  48.070  1.00  0.00           H
ATOM   3187  HB2 TYR A 280      23.190  17.970  48.560  1.00  0.00           H
ATOM   3188  CG  TYR A 280      23.130  16.550  47.040  1.00  0.00           C
ATOM   3189  CD1 TYR A 280      21.810  16.790  46.710  1.00  0.00           C
ATOM   3190  HD1 TYR A 280      21.150  17.370  47.340  1.00  0.00           H
ATOM   3191  CE1 TYR A 280      21.220  16.270  45.620  1.00  0.00           C
ATOM   3192  HE1 TYR A 280      20.180  16.470  45.390  1.00  0.00           H
ATOM   3193  CZ  TYR A 280      21.990  15.480  44.720  1.00  0.00           C
ATOM   3194  OH  TYR A 280      21.560  15.340  43.450  1.00  0.00           O
ATOM   3195  HH  TYR A 280      20.690  15.760  43.430  1.00  0.00           H
ATOM   3196  CE2 TYR A 280      23.290  15.130  45.040  1.00  0.00           C
ATOM   3197  HE2 TYR A 280      23.870  14.550  44.350  1.00  0.00           H
ATOM   3198  CD2 TYR A 280      23.860  15.640  46.240  1.00  0.00           C
ATOM   3199  HD2 TYR A 280      24.890  15.420  46.480  1.00  0.00           H
ATOM   3200  C   TYR A 280      24.360  14.840  49.260  1.00  0.00           C
ATOM   3201  O   TYR A 280      25.540  14.850  48.940  1.00  0.00           O
ATOM   3202  N   ASN A 281      23.720  13.700  49.520  1.00  0.00           N
ATOM   3203  H   ASN A 281      22.780  13.750  49.880  1.00  0.00           H
ATOM   3204  CA  ASN A 281      24.140  12.380  49.000  1.00  0.00           C
ATOM   3205  HA  ASN A 281      25.210  12.250  49.120  1.00  0.00           H
ATOM   3206  CB  ASN A 281      23.390  11.330  49.780  1.00  0.00           C
ATOM   3207  HB1 ASN A 281      22.320  11.320  49.600  1.00  0.00           H
ATOM   3208  HB2 ASN A 281      23.680  11.530  50.810  1.00  0.00           H
ATOM   3209  CG  ASN A 281      23.940   9.920  49.530  1.00  0.00           C
ATOM   3210  OD1 ASN A 281      23.230   9.110  48.970  1.00  0.00           O
ATOM   3211  ND2 ASN A 281      25.220   9.630  49.840  1.00  0.00           N
ATOM   3212 1HD2 ASN A 281      25.840  10.340  50.230  1.00  0.00           H
ATOM   3213 2HD2 ASN A 281      25.430   8.690  49.540  1.00  0.00           H
ATOM   3214  C   ASN A 281      23.840  12.270  47.470  1.00  0.00           C
ATOM   3215  O   ASN A 281      22.680  12.410  47.130  1.00  0.00           O
ATOM   3216  N   PRO A 282      24.840  11.980  46.580  1.00  0.00           N
ATOM   3217  CD  PRO A 282      26.280  11.700  47.000  1.00  0.00           C
ATOM   3218  HD1 PRO A 282      26.370  11.000  47.830  1.00  0.00           H
ATOM   3219  HD2 PRO A 282      26.780  12.620  47.310  1.00  0.00           H
ATOM   3220  CG  PRO A 282      26.920  10.980  45.840  1.00  0.00           C
ATOM   3221  HG1 PRO A 282      26.720   9.910  45.970  1.00  0.00           H
ATOM   3222  HG2 PRO A 282      27.970  11.140  45.640  1.00  0.00           H
ATOM   3223  CB  PRO A 282      26.080  11.410  44.580  1.00  0.00           C
ATOM   3224  HB1 PRO A 282      25.990  10.620  43.840  1.00  0.00           H
ATOM   3225  HB2 PRO A 282      26.330  12.430  44.290  1.00  0.00           H
ATOM   3226  CA  PRO A 282      24.730  11.640  45.140  1.00  0.00           C
ATOM   3227  HA  PRO A 282      24.340  12.550  44.680  1.00  0.00           H
ATOM   3228  C   PRO A 282      23.690  10.510  44.830  1.00  0.00           C
ATOM   3229  O   PRO A 282      23.410   9.660  45.670  1.00  0.00           O
ATOM   3230  N   ASN A 283      23.200  10.540  43.600  1.00  0.00           N
ATOM   3231  H   ASN A 283      23.300  11.340  43.000  1.00  0.00           H
ATOM   3232  CA  ASN A 283      22.120   9.620  43.260  1.00  0.00           C
ATOM   3233  HA  ASN A 283      22.370   8.620  43.590  1.00  0.00           H
ATOM   3234  CB  ASN A 283      20.840   9.960  43.920  1.00  0.00           C
ATOM   3235  HB1 ASN A 283      20.290  10.670  43.310  1.00  0.00           H
ATOM   3236  HB2 ASN A 283      20.890  10.460  44.890  1.00  0.00           H
ATOM   3237  CG  ASN A 283      19.960   8.790  44.240  1.00  0.00           C
ATOM   3238  OD1 ASN A 283      20.340   7.780  44.780  1.00  0.00           O
ATOM   3239  ND2 ASN A 283      18.680   8.950  43.950  1.00  0.00           N
ATOM   3240 1HD2 ASN A 283      18.370   9.780  43.470  1.00  0.00           H
ATOM   3241 2HD2 ASN A 283      18.050   8.240  44.320  1.00  0.00           H
ATOM   3242  C   ASN A 283      21.860   9.530  41.770  1.00  0.00           C
ATOM   3243  O   ASN A 283      21.870  10.550  40.980  1.00  0.00           O
ATOM   3244  N   LYS A 284      21.510   8.260  41.310  1.00  0.00           N
ATOM   3245  H   LYS A 284      21.460   7.560  42.030  1.00  0.00           H
ATOM   3246  CA  LYS A 284      21.210   7.820  39.980  1.00  0.00           C
ATOM   3247  HA  LYS A 284      21.860   8.360  39.280  1.00  0.00           H
ATOM   3248  CB  LYS A 284      21.520   6.290  39.740  1.00  0.00           C
ATOM   3249  HB1 LYS A 284      21.210   6.090  38.720  1.00  0.00           H
ATOM   3250  HB2 LYS A 284      21.010   5.670  40.480  1.00  0.00           H
ATOM   3251  CG  LYS A 284      22.980   6.010  39.900  1.00  0.00           C
ATOM   3252  HG1 LYS A 284      23.330   6.380  40.870  1.00  0.00           H
ATOM   3253  HG2 LYS A 284      23.540   6.660  39.230  1.00  0.00           H
ATOM   3254  CD  LYS A 284      23.420   4.570  39.500  1.00  0.00           C
ATOM   3255  HD1 LYS A 284      23.160   4.300  38.480  1.00  0.00           H
ATOM   3256  HD2 LYS A 284      22.960   3.840  40.170  1.00  0.00           H
ATOM   3257  CE  LYS A 284      24.950   4.500  39.660  1.00  0.00           C
ATOM   3258  HE1 LYS A 284      25.330   4.740  40.650  1.00  0.00           H
ATOM   3259  HE2 LYS A 284      25.530   5.210  39.060  1.00  0.00           H
ATOM   3260  NZ  LYS A 284      25.470   3.120  39.320  1.00  0.00           N
ATOM   3261  HZ1 LYS A 284      26.480   3.200  39.240  1.00  0.00           H
ATOM   3262  HZ2 LYS A 284      25.180   2.470  40.040  1.00  0.00           H
ATOM   3263  HZ3 LYS A 284      25.060   2.810  38.450  1.00  0.00           H
ATOM   3264  C   LYS A 284      19.790   8.130  39.610  1.00  0.00           C
ATOM   3265  O   LYS A 284      19.510   8.560  38.530  1.00  0.00           O
ATOM   3266  N   THR A 285      18.840   8.030  40.550  1.00  0.00           N
ATOM   3267  H   THR A 285      19.120   7.590  41.410  1.00  0.00           H
ATOM   3268  CA  THR A 285      17.490   8.570  40.560  1.00  0.00           C
ATOM   3269  HA  THR A 285      17.120   8.310  39.560  1.00  0.00           H
ATOM   3270  CB  THR A 285      16.570   7.780  41.550  1.00  0.00           C
ATOM   3271  HB  THR A 285      16.960   8.070  42.520  1.00  0.00           H
ATOM   3272  CG2 THR A 285      15.180   8.300  41.540  1.00  0.00           C
ATOM   3273 1HG2 THR A 285      15.170   9.240  42.080  1.00  0.00           H
ATOM   3274 2HG2 THR A 285      14.920   8.530  40.500  1.00  0.00           H
ATOM   3275 3HG2 THR A 285      14.480   7.560  41.920  1.00  0.00           H
ATOM   3276  OG1 THR A 285      16.660   6.350  41.450  1.00  0.00           O
ATOM   3277  HG1 THR A 285      17.560   6.170  41.740  1.00  0.00           H
ATOM   3278  C   THR A 285      17.580  10.100  40.750  1.00  0.00           C
ATOM   3279  O   THR A 285      18.260  10.620  41.690  1.00  0.00           O
ATOM   3280  N   ASN A 286      16.900  10.870  39.950  1.00  0.00           N
ATOM   3281  H   ASN A 286      16.520  10.470  39.100  1.00  0.00           H
ATOM   3282  CA  ASN A 286      16.790  12.300  40.090  1.00  0.00           C
ATOM   3283  HA  ASN A 286      17.770  12.630  39.750  1.00  0.00           H
ATOM   3284  CB  ASN A 286      15.740  12.740  39.090  1.00  0.00           C
ATOM   3285  HB1 ASN A 286      14.800  12.450  39.560  1.00  0.00           H
ATOM   3286  HB2 ASN A 286      15.840  12.230  38.130  1.00  0.00           H
ATOM   3287  CG  ASN A 286      15.700  14.260  39.000  1.00  0.00           C
ATOM   3288  OD1 ASN A 286      16.680  14.880  39.410  1.00  0.00           O
ATOM   3289  ND2 ASN A 286      14.510  14.780  38.570  1.00  0.00           N
ATOM   3290 1HD2 ASN A 286      13.710  14.230  38.300  1.00  0.00           H
ATOM   3291 2HD2 ASN A 286      14.450  15.770  38.340  1.00  0.00           H
ATOM   3292  C   ASN A 286      16.470  12.800  41.520  1.00  0.00           C
ATOM   3293  O   ASN A 286      15.420  12.530  42.070  1.00  0.00           O
ATOM   3294  N   ARG A 287      17.430  13.390  42.160  1.00  0.00           N
ATOM   3295  H   ARG A 287      18.370  13.350  41.800  1.00  0.00           H
ATOM   3296  CA  ARG A 287      17.420  13.980  43.480  1.00  0.00           C
ATOM   3297  HA  ARG A 287      16.390  13.880  43.840  1.00  0.00           H
ATOM   3298  CB  ARG A 287      18.340  13.190  44.420  1.00  0.00           C
ATOM   3299  HB1 ARG A 287      19.350  13.190  44.000  1.00  0.00           H
ATOM   3300  HB2 ARG A 287      18.090  12.130  44.370  1.00  0.00           H
ATOM   3301  CG  ARG A 287      18.240  13.620  45.860  1.00  0.00           C
ATOM   3302  HG1 ARG A 287      17.250  13.350  46.220  1.00  0.00           H
ATOM   3303  HG2 ARG A 287      18.420  14.680  46.050  1.00  0.00           H
ATOM   3304  CD  ARG A 287      19.130  12.980  46.810  1.00  0.00           C
ATOM   3305  HD1 ARG A 287      19.180  13.690  47.640  1.00  0.00           H
ATOM   3306  HD2 ARG A 287      20.170  13.000  46.480  1.00  0.00           H
ATOM   3307  NE  ARG A 287      18.610  11.710  47.370  1.00  0.00           N
ATOM   3308  HE  ARG A 287      17.610  11.660  47.490  1.00  0.00           H
ATOM   3309  CZ  ARG A 287      19.280  10.590  47.480  1.00  0.00           C
ATOM   3310  NH1 ARG A 287      20.570  10.610  47.560  1.00  0.00           N
ATOM   3311 1HH1 ARG A 287      21.020  11.480  47.790  1.00  0.00           H
ATOM   3312 2HH1 ARG A 287      21.060   9.740  47.750  1.00  0.00           H
ATOM   3313  NH2 ARG A 287      18.720   9.460  47.550  1.00  0.00           N
ATOM   3314 1HH2 ARG A 287      17.720   9.510  47.420  1.00  0.00           H
ATOM   3315 2HH2 ARG A 287      19.210   8.640  47.870  1.00  0.00           H
ATOM   3316  C   ARG A 287      17.620  15.490  43.490  1.00  0.00           C
ATOM   3317  O   ARG A 287      18.650  16.010  43.060  1.00  0.00           O
ATOM   3318  N   PRO A 288      16.490  16.240  43.690  1.00  0.00           N
ATOM   3319  CD  PRO A 288      15.160  15.780  44.170  1.00  0.00           C
ATOM   3320  HD1 PRO A 288      15.240  15.000  44.930  1.00  0.00           H
ATOM   3321  HD2 PRO A 288      14.540  15.340  43.390  1.00  0.00           H
ATOM   3322  CG  PRO A 288      14.440  17.030  44.720  1.00  0.00           C
ATOM   3323  HG1 PRO A 288      14.580  17.200  45.790  1.00  0.00           H
ATOM   3324  HG2 PRO A 288      13.380  16.990  44.470  1.00  0.00           H
ATOM   3325  CB  PRO A 288      15.150  18.130  43.880  1.00  0.00           C
ATOM   3326  HB1 PRO A 288      15.140  19.090  44.390  1.00  0.00           H
ATOM   3327  HB2 PRO A 288      14.600  18.140  42.950  1.00  0.00           H
ATOM   3328  CA  PRO A 288      16.500  17.700  43.600  1.00  0.00           C
ATOM   3329  HA  PRO A 288      16.780  18.030  42.600  1.00  0.00           H
ATOM   3330  C   PRO A 288      17.520  18.420  44.560  1.00  0.00           C
ATOM   3331  O   PRO A 288      17.980  17.710  45.520  1.00  0.00           O
ATOM   3332  N   PHE A 289      17.870  19.670  44.380  1.00  0.00           N
ATOM   3333  H   PHE A 289      17.480  20.230  43.640  1.00  0.00           H
ATOM   3334  CA  PHE A 289      18.930  20.340  45.200  1.00  0.00           C
ATOM   3335  HA  PHE A 289      18.920  19.950  46.220  1.00  0.00           H
ATOM   3336  CB  PHE A 289      20.370  20.020  44.570  1.00  0.00           C
ATOM   3337  HB1 PHE A 289      20.790  19.060  44.870  1.00  0.00           H
ATOM   3338  HB2 PHE A 289      21.050  20.720  45.050  1.00  0.00           H
ATOM   3339  CG  PHE A 289      20.510  20.130  43.060  1.00  0.00           C
ATOM   3340  CD1 PHE A 289      20.660  21.350  42.410  1.00  0.00           C
ATOM   3341  HD1 PHE A 289      20.410  22.230  42.990  1.00  0.00           H
ATOM   3342  CE1 PHE A 289      20.980  21.510  41.050  1.00  0.00           C
ATOM   3343  HE1 PHE A 289      20.870  22.450  40.530  1.00  0.00           H
ATOM   3344  CZ  PHE A 289      21.270  20.390  40.310  1.00  0.00           C
ATOM   3345  HZ  PHE A 289      21.440  20.510  39.250  1.00  0.00           H
ATOM   3346  CE2 PHE A 289      21.230  19.120  40.940  1.00  0.00           C
ATOM   3347  HE2 PHE A 289      21.400  18.340  40.210  1.00  0.00           H
ATOM   3348  CD2 PHE A 289      20.850  18.970  42.270  1.00  0.00           C
ATOM   3349  HD2 PHE A 289      20.820  18.000  42.740  1.00  0.00           H
ATOM   3350  C   PHE A 289      18.710  21.850  45.180  1.00  0.00           C
ATOM   3351  O   PHE A 289      17.990  22.450  44.320  1.00  0.00           O
ATOM   3352  N   ILE A 290      19.360  22.520  46.140  1.00  0.00           N
ATOM   3353  H   ILE A 290      20.030  22.000  46.690  1.00  0.00           H
ATOM   3354  CA  ILE A 290      19.110  23.940  46.440  1.00  0.00           C
ATOM   3355  HA  ILE A 290      18.510  24.380  45.640  1.00  0.00           H
ATOM   3356  CB  ILE A 290      18.410  24.010  47.850  1.00  0.00           C
ATOM   3357  HB  ILE A 290      17.660  23.230  47.960  1.00  0.00           H
ATOM   3358  CG2 ILE A 290      19.460  23.730  48.880  1.00  0.00           C
ATOM   3359 1HG2 ILE A 290      19.950  22.780  48.660  1.00  0.00           H
ATOM   3360 2HG2 ILE A 290      20.180  24.540  48.770  1.00  0.00           H
ATOM   3361 3HG2 ILE A 290      19.030  23.680  49.880  1.00  0.00           H
ATOM   3362  CG1 ILE A 290      17.610  25.350  47.980  1.00  0.00           C
ATOM   3363 1HG1 ILE A 290      16.780  25.190  47.290  1.00  0.00           H
ATOM   3364 2HG1 ILE A 290      18.250  26.220  47.820  1.00  0.00           H
ATOM   3365  CD  ILE A 290      17.010  25.470  49.430  1.00  0.00           C
ATOM   3366  HD1 ILE A 290      16.680  24.460  49.660  1.00  0.00           H
ATOM   3367  HD2 ILE A 290      17.720  25.800  50.200  1.00  0.00           H
ATOM   3368  HD3 ILE A 290      16.100  26.060  49.370  1.00  0.00           H
ATOM   3369  C   ILE A 290      20.470  24.720  46.280  1.00  0.00           C
ATOM   3370  O   ILE A 290      21.560  24.230  46.470  1.00  0.00           O
ATOM   3371  N   SER A 291      20.340  26.030  45.900  1.00  0.00           N
ATOM   3372  H   SER A 291      19.440  26.480  45.830  1.00  0.00           H
ATOM   3373  CA  SER A 291      21.430  26.980  45.660  1.00  0.00           C
ATOM   3374  HA  SER A 291      22.450  26.590  45.670  1.00  0.00           H
ATOM   3375  CB  SER A 291      21.310  27.680  44.290  1.00  0.00           C
ATOM   3376  HB1 SER A 291      21.250  27.010  43.430  1.00  0.00           H
ATOM   3377  HB2 SER A 291      22.130  28.400  44.290  1.00  0.00           H
ATOM   3378  OG  SER A 291      20.150  28.450  44.300  1.00  0.00           O
ATOM   3379  HG  SER A 291      19.410  27.860  44.100  1.00  0.00           H
ATOM   3380  C   SER A 291      21.390  28.010  46.770  1.00  0.00           C
ATOM   3381  O   SER A 291      20.370  28.330  47.350  1.00  0.00           O
ATOM   3382  N   GLN A 292      22.550  28.690  46.990  1.00  0.00           N
ATOM   3383  H   GLN A 292      23.400  28.320  46.580  1.00  0.00           H
ATOM   3384  CA  GLN A 292      22.480  29.990  47.710  1.00  0.00           C
ATOM   3385  HA  GLN A 292      21.790  30.040  48.550  1.00  0.00           H
ATOM   3386  CB  GLN A 292      23.860  30.430  48.240  1.00  0.00           C
ATOM   3387  HB1 GLN A 292      24.270  31.010  47.410  1.00  0.00           H
ATOM   3388  HB2 GLN A 292      24.520  29.600  48.470  1.00  0.00           H
ATOM   3389  CG  GLN A 292      23.800  31.310  49.550  1.00  0.00           C
ATOM   3390  HG1 GLN A 292      23.180  30.740  50.240  1.00  0.00           H
ATOM   3391  HG2 GLN A 292      23.290  32.210  49.210  1.00  0.00           H
ATOM   3392  CD  GLN A 292      25.100  31.720  50.120  1.00  0.00           C
ATOM   3393  OE1 GLN A 292      26.120  32.030  49.480  1.00  0.00           O
ATOM   3394  NE2 GLN A 292      25.150  31.850  51.440  1.00  0.00           N
ATOM   3395 1HE2 GLN A 292      24.290  31.660  51.930  1.00  0.00           H
ATOM   3396 2HE2 GLN A 292      25.840  32.400  51.930  1.00  0.00           H
ATOM   3397  C   GLN A 292      22.090  31.040  46.650  1.00  0.00           C
ATOM   3398  O   GLN A 292      22.380  30.980  45.460  1.00  0.00           O
ATOM   3399  N   LYS A 293      21.440  32.150  47.080  1.00  0.00           N
ATOM   3400  H   LYS A 293      21.230  32.270  48.060  1.00  0.00           H
ATOM   3401  CA  LYS A 293      20.920  33.310  46.280  1.00  0.00           C
ATOM   3402  HA  LYS A 293      21.050  33.080  45.220  1.00  0.00           H
ATOM   3403  CB  LYS A 293      19.420  33.490  46.610  1.00  0.00           C
ATOM   3404  HB1 LYS A 293      19.090  34.500  46.360  1.00  0.00           H
ATOM   3405  HB2 LYS A 293      19.310  33.380  47.690  1.00  0.00           H
ATOM   3406  CG  LYS A 293      18.520  32.520  45.830  1.00  0.00           C
ATOM   3407  HG1 LYS A 293      18.890  32.410  44.810  1.00  0.00           H
ATOM   3408  HG2 LYS A 293      17.500  32.880  45.740  1.00  0.00           H
ATOM   3409  CD  LYS A 293      18.470  31.120  46.470  1.00  0.00           C
ATOM   3410  HD1 LYS A 293      18.200  31.340  47.500  1.00  0.00           H
ATOM   3411  HD2 LYS A 293      19.480  30.710  46.440  1.00  0.00           H
ATOM   3412  CE  LYS A 293      17.540  30.110  45.740  1.00  0.00           C
ATOM   3413  HE1 LYS A 293      17.890  29.960  44.720  1.00  0.00           H
ATOM   3414  HE2 LYS A 293      16.520  30.490  45.760  1.00  0.00           H
ATOM   3415  NZ  LYS A 293      17.620  28.830  46.510  1.00  0.00           N
ATOM   3416  HZ1 LYS A 293      16.920  28.220  46.120  1.00  0.00           H
ATOM   3417  HZ2 LYS A 293      18.530  28.390  46.530  1.00  0.00           H
ATOM   3418  HZ3 LYS A 293      17.210  29.040  47.410  1.00  0.00           H
ATOM   3419  C   LYS A 293      21.800  34.450  46.600  1.00  0.00           C
ATOM   3420  O   LYS A 293      21.460  35.340  47.360  1.00  0.00           O
ATOM   3421  N   ILE A 294      22.890  34.660  46.010  1.00  0.00           N
ATOM   3422  H   ILE A 294      23.050  34.200  45.130  1.00  0.00           H
ATOM   3423  CA  ILE A 294      23.830  35.800  46.370  1.00  0.00           C
ATOM   3424  HA  ILE A 294      23.760  36.040  47.430  1.00  0.00           H
ATOM   3425  CB  ILE A 294      25.300  35.380  46.160  1.00  0.00           C
ATOM   3426  HB  ILE A 294      25.390  35.150  45.100  1.00  0.00           H
ATOM   3427  CG2 ILE A 294      26.280  36.480  46.470  1.00  0.00           C
ATOM   3428 1HG2 ILE A 294      26.350  36.670  47.540  1.00  0.00           H
ATOM   3429 2HG2 ILE A 294      27.240  36.190  46.050  1.00  0.00           H
ATOM   3430 3HG2 ILE A 294      26.170  37.480  46.060  1.00  0.00           H
ATOM   3431  CG1 ILE A 294      25.690  34.130  46.990  1.00  0.00           C
ATOM   3432 1HG1 ILE A 294      24.900  33.390  47.070  1.00  0.00           H
ATOM   3433 2HG1 ILE A 294      26.000  34.520  47.960  1.00  0.00           H
ATOM   3434  CD  ILE A 294      26.910  33.410  46.300  1.00  0.00           C
ATOM   3435  HD1 ILE A 294      27.080  32.440  46.770  1.00  0.00           H
ATOM   3436  HD2 ILE A 294      26.720  33.130  45.270  1.00  0.00           H
ATOM   3437  HD3 ILE A 294      27.810  34.030  46.400  1.00  0.00           H
ATOM   3438  C   ILE A 294      23.500  37.050  45.550  1.00  0.00           C
ATOM   3439  O   ILE A 294      23.320  36.920  44.330  1.00  0.00           O
ATOM   3440  N   HIS A 295      23.400  38.280  46.170  1.00  0.00           N
ATOM   3441  H   HIS A 295      23.640  38.310  47.150  1.00  0.00           H
ATOM   3442  CA  HIS A 295      22.660  39.420  45.580  1.00  0.00           C
ATOM   3443  HA  HIS A 295      22.310  39.170  44.580  1.00  0.00           H
ATOM   3444  CB  HIS A 295      21.380  39.600  46.530  1.00  0.00           C
ATOM   3445  HB1 HIS A 295      21.650  40.080  47.470  1.00  0.00           H
ATOM   3446  HB2 HIS A 295      20.840  38.690  46.800  1.00  0.00           H
ATOM   3447  CG  HIS A 295      20.300  40.400  45.840  1.00  0.00           C
ATOM   3448  ND1 HIS A 295      19.300  39.920  44.910  1.00  0.00           N
ATOM   3449  CE1 HIS A 295      18.510  41.020  44.660  1.00  0.00           C
ATOM   3450  HE1 HIS A 295      17.690  41.030  43.960  1.00  0.00           H
ATOM   3451  NE2 HIS A 295      19.040  42.180  45.130  1.00  0.00           N
ATOM   3452  HE2 HIS A 295      18.690  43.130  45.040  1.00  0.00           H
ATOM   3453  CD2 HIS A 295      20.090  41.750  45.940  1.00  0.00           C
ATOM   3454  HD2 HIS A 295      20.610  42.420  46.610  1.00  0.00           H
ATOM   3455  C   HIS A 295      23.540  40.660  45.500  1.00  0.00           C
ATOM   3456  O   HIS A 295      23.600  41.300  44.460  1.00  0.00           O
ATOM   3457  N   PHE A 296      24.340  40.920  46.490  1.00  0.00           N
ATOM   3458  H   PHE A 296      24.350  40.260  47.250  1.00  0.00           H
ATOM   3459  CA  PHE A 296      25.250  42.060  46.580  1.00  0.00           C
ATOM   3460  HA  PHE A 296      24.870  42.770  45.840  1.00  0.00           H
ATOM   3461  CB  PHE A 296      24.970  42.760  47.920  1.00  0.00           C
ATOM   3462  HB1 PHE A 296      25.660  43.590  47.990  1.00  0.00           H
ATOM   3463  HB2 PHE A 296      25.250  42.090  48.740  1.00  0.00           H
ATOM   3464  CG  PHE A 296      23.550  43.120  48.160  1.00  0.00           C
ATOM   3465  CD1 PHE A 296      23.020  44.280  47.540  1.00  0.00           C
ATOM   3466  HD1 PHE A 296      23.610  44.860  46.840  1.00  0.00           H
ATOM   3467  CE1 PHE A 296      21.700  44.710  47.720  1.00  0.00           C
ATOM   3468  HE1 PHE A 296      21.290  45.590  47.250  1.00  0.00           H
ATOM   3469  CZ  PHE A 296      20.900  43.870  48.530  1.00  0.00           C
ATOM   3470  HZ  PHE A 296      19.860  44.120  48.680  1.00  0.00           H
ATOM   3471  CE2 PHE A 296      21.430  42.800  49.210  1.00  0.00           C
ATOM   3472  HE2 PHE A 296      20.770  42.300  49.910  1.00  0.00           H
ATOM   3473  CD2 PHE A 296      22.730  42.400  48.980  1.00  0.00           C
ATOM   3474  HD2 PHE A 296      23.160  41.610  49.570  1.00  0.00           H
ATOM   3475  C   PHE A 296      26.760  41.770  46.300  1.00  0.00           C
ATOM   3476  O   PHE A 296      27.430  41.010  46.950  1.00  0.00           O
ATOM   3477  N   PRO A 297      27.380  42.480  45.350  1.00  0.00           N
ATOM   3478  CD  PRO A 297      26.620  43.240  44.340  1.00  0.00           C
ATOM   3479  HD1 PRO A 297      26.160  44.180  44.620  1.00  0.00           H
ATOM   3480  HD2 PRO A 297      25.790  42.600  44.030  1.00  0.00           H
ATOM   3481  CG  PRO A 297      27.630  43.540  43.210  1.00  0.00           C
ATOM   3482  HG1 PRO A 297      27.630  44.620  43.090  1.00  0.00           H
ATOM   3483  HG2 PRO A 297      27.220  43.070  42.320  1.00  0.00           H
ATOM   3484  CB  PRO A 297      28.990  42.950  43.600  1.00  0.00           C
ATOM   3485  HB1 PRO A 297      29.790  43.650  43.380  1.00  0.00           H
ATOM   3486  HB2 PRO A 297      29.100  42.000  43.070  1.00  0.00           H
ATOM   3487  CA  PRO A 297      28.840  42.550  45.050  1.00  0.00           C
ATOM   3488  HA  PRO A 297      29.290  41.560  45.160  1.00  0.00           H
ATOM   3489  C   PRO A 297      29.600  43.470  45.990  1.00  0.00           C
ATOM   3490  O   PRO A 297      29.160  44.570  46.250  1.00  0.00           O
ATOM   3491  N   ASP A 298      30.670  43.010  46.630  1.00  0.00           N
ATOM   3492  H   ASP A 298      31.110  42.180  46.250  1.00  0.00           H
ATOM   3493  CA  ASP A 298      31.420  43.680  47.720  1.00  0.00           C
ATOM   3494  HA  ASP A 298      30.640  44.080  48.370  1.00  0.00           H
ATOM   3495  CB  ASP A 298      32.280  42.660  48.460  1.00  0.00           C
ATOM   3496  HB1 ASP A 298      32.690  43.010  49.410  1.00  0.00           H
ATOM   3497  HB2 ASP A 298      33.150  42.480  47.830  1.00  0.00           H
ATOM   3498  CG  ASP A 298      31.590  41.350  48.800  1.00  0.00           C
ATOM   3499  OD1 ASP A 298      31.050  41.220  49.880  1.00  0.00           O
ATOM   3500  OD2 ASP A 298      31.510  40.460  47.930  1.00  0.00           O
ATOM   3501  C   ASP A 298      32.190  44.930  47.320  1.00  0.00           C
ATOM   3502  O   ASP A 298      32.440  45.810  48.080  1.00  0.00           O
ATOM   3503  N   PHE A 299      32.480  44.980  46.020  1.00  0.00           N
ATOM   3504  H   PHE A 299      32.080  44.170  45.570  1.00  0.00           H
ATOM   3505  CA  PHE A 299      32.800  46.210  45.320  1.00  0.00           C
ATOM   3506  HA  PHE A 299      32.300  47.060  45.780  1.00  0.00           H
ATOM   3507  CB  PHE A 299      34.310  46.380  45.420  1.00  0.00           C
ATOM   3508  HB1 PHE A 299      34.830  45.560  44.930  1.00  0.00           H
ATOM   3509  HB2 PHE A 299      34.630  46.420  46.460  1.00  0.00           H
ATOM   3510  CG  PHE A 299      34.720  47.660  44.670  1.00  0.00           C
ATOM   3511  CD1 PHE A 299      34.550  48.940  45.270  1.00  0.00           C
ATOM   3512  HD1 PHE A 299      34.120  48.970  46.260  1.00  0.00           H
ATOM   3513  CE1 PHE A 299      34.790  50.110  44.570  1.00  0.00           C
ATOM   3514  HE1 PHE A 299      34.590  51.080  45.020  1.00  0.00           H
ATOM   3515  CZ  PHE A 299      35.300  50.060  43.280  1.00  0.00           C
ATOM   3516  HZ  PHE A 299      35.480  50.960  42.720  1.00  0.00           H
ATOM   3517  CE2 PHE A 299      35.550  48.840  42.670  1.00  0.00           C
ATOM   3518  HE2 PHE A 299      35.900  48.770  41.650  1.00  0.00           H
ATOM   3519  CD2 PHE A 299      35.200  47.600  43.350  1.00  0.00           C
ATOM   3520  HD2 PHE A 299      35.320  46.600  42.960  1.00  0.00           H
ATOM   3521  C   PHE A 299      32.340  46.200  43.830  1.00  0.00           C
ATOM   3522  O   PHE A 299      32.540  45.190  43.160  1.00  0.00           O
ATOM   3523  N   SER A 300      31.760  47.250  43.210  1.00  0.00           N
ATOM   3524  H   SER A 300      31.590  47.990  43.890  1.00  0.00           H
ATOM   3525  CA  SER A 300      31.300  47.340  41.810  1.00  0.00           C
ATOM   3526  HA  SER A 300      31.720  46.520  41.240  1.00  0.00           H
ATOM   3527  CB  SER A 300      29.780  47.240  41.700  1.00  0.00           C
ATOM   3528  HB1 SER A 300      29.380  48.250  41.810  1.00  0.00           H
ATOM   3529  HB2 SER A 300      29.380  46.590  42.480  1.00  0.00           H
ATOM   3530  OG  SER A 300      29.240  46.880  40.450  1.00  0.00           O
ATOM   3531  HG  SER A 300      29.200  47.640  39.860  1.00  0.00           H
ATOM   3532  C   SER A 300      31.700  48.710  41.210  1.00  0.00           C
ATOM   3533  O   SER A 300      31.370  49.770  41.750  1.00  0.00           O
ATOM   3534  N   THR A 301      32.210  48.730  40.020  1.00  0.00           N
ATOM   3535  H   THR A 301      32.560  47.850  39.670  1.00  0.00           H
ATOM   3536  CA  THR A 301      32.570  49.930  39.220  1.00  0.00           C
ATOM   3537  HA  THR A 301      32.110  50.820  39.640  1.00  0.00           H
ATOM   3538  CB  THR A 301      34.010  50.280  39.470  1.00  0.00           C
ATOM   3539  HB  THR A 301      34.180  50.230  40.540  1.00  0.00           H
ATOM   3540  CG2 THR A 301      34.990  49.320  38.740  1.00  0.00           C
ATOM   3541 1HG2 THR A 301      34.890  49.290  37.660  1.00  0.00           H
ATOM   3542 2HG2 THR A 301      36.010  49.580  39.030  1.00  0.00           H
ATOM   3543 3HG2 THR A 301      34.860  48.330  39.180  1.00  0.00           H
ATOM   3544  OG1 THR A 301      34.330  51.550  38.950  1.00  0.00           O
ATOM   3545  HG1 THR A 301      34.370  52.150  39.690  1.00  0.00           H
ATOM   3546  C   THR A 301      32.250  49.850  37.720  1.00  0.00           C
ATOM   3547  O   THR A 301      32.250  48.730  37.170  1.00  0.00           O
ATOM   3548  N   ARG A 302      32.170  51.020  37.120  1.00  0.00           N
ATOM   3549  H   ARG A 302      32.020  51.770  37.770  1.00  0.00           H
ATOM   3550  CA  ARG A 302      32.330  51.170  35.720  1.00  0.00           C
ATOM   3551  HA  ARG A 302      32.710  50.270  35.250  1.00  0.00           H
ATOM   3552  CB  ARG A 302      30.950  51.300  35.120  1.00  0.00           C
ATOM   3553  HB1 ARG A 302      30.390  50.420  35.450  1.00  0.00           H
ATOM   3554  HB2 ARG A 302      30.990  51.250  34.030  1.00  0.00           H
ATOM   3555  CG  ARG A 302      30.120  52.530  35.570  1.00  0.00           C
ATOM   3556  HG1 ARG A 302      30.630  53.480  35.400  1.00  0.00           H
ATOM   3557  HG2 ARG A 302      29.700  52.330  36.550  1.00  0.00           H
ATOM   3558  CD  ARG A 302      28.780  52.450  34.760  1.00  0.00           C
ATOM   3559  HD1 ARG A 302      28.490  51.410  34.670  1.00  0.00           H
ATOM   3560  HD2 ARG A 302      29.080  52.910  33.810  1.00  0.00           H
ATOM   3561  NE  ARG A 302      27.700  53.310  35.360  1.00  0.00           N
ATOM   3562  HE  ARG A 302      27.730  53.460  36.360  1.00  0.00           H
ATOM   3563  CZ  ARG A 302      26.660  53.790  34.720  1.00  0.00           C
ATOM   3564  NH1 ARG A 302      26.440  53.470  33.510  1.00  0.00           N
ATOM   3565 1HH1 ARG A 302      27.260  53.160  33.010  1.00  0.00           H
ATOM   3566 2HH1 ARG A 302      25.610  53.710  32.990  1.00  0.00           H
ATOM   3567  NH2 ARG A 302      25.750  54.400  35.400  1.00  0.00           N
ATOM   3568 1HH2 ARG A 302      26.120  54.800  36.250  1.00  0.00           H
ATOM   3569 2HH2 ARG A 302      24.810  54.570  35.060  1.00  0.00           H
ATOM   3570  C   ARG A 302      33.390  52.140  35.290  1.00  0.00           C
ATOM   3571  O   ARG A 302      33.210  52.730  34.230  1.00  0.00           O
ATOM   3572  N   ASP A 303      34.360  52.490  36.100  1.00  0.00           N
ATOM   3573  H   ASP A 303      34.310  52.050  37.010  1.00  0.00           H
ATOM   3574  CA  ASP A 303      35.130  53.740  35.940  1.00  0.00           C
ATOM   3575  HA  ASP A 303      34.480  54.430  35.400  1.00  0.00           H
ATOM   3576  CB  ASP A 303      35.620  54.340  37.280  1.00  0.00           C
ATOM   3577  HB1 ASP A 303      36.200  55.250  37.100  1.00  0.00           H
ATOM   3578  HB2 ASP A 303      36.190  53.580  37.810  1.00  0.00           H
ATOM   3579  CG  ASP A 303      34.410  54.760  38.180  1.00  0.00           C
ATOM   3580  OD1 ASP A 303      33.240  54.940  37.750  1.00  0.00           O
ATOM   3581  OD2 ASP A 303      34.730  55.120  39.300  1.00  0.00           O
ATOM   3582  C   ASP A 303      36.370  53.510  35.000  1.00  0.00           C
ATOM   3583  O   ASP A 303      37.050  54.430  34.520  1.00  0.00           O
ATOM   3584  N   ILE A 304      36.660  52.270  34.770  1.00  0.00           N
ATOM   3585  H   ILE A 304      36.070  51.610  35.260  1.00  0.00           H
ATOM   3586  CA  ILE A 304      37.760  51.630  34.060  1.00  0.00           C
ATOM   3587  HA  ILE A 304      38.590  52.270  34.330  1.00  0.00           H
ATOM   3588  CB  ILE A 304      37.910  50.230  34.740  1.00  0.00           C
ATOM   3589  HB  ILE A 304      37.110  49.580  34.390  1.00  0.00           H
ATOM   3590  CG2 ILE A 304      39.310  49.730  34.250  1.00  0.00           C
ATOM   3591 1HG2 ILE A 304      39.590  48.860  34.850  1.00  0.00           H
ATOM   3592 2HG2 ILE A 304      39.260  49.440  33.200  1.00  0.00           H
ATOM   3593 3HG2 ILE A 304      40.070  50.510  34.280  1.00  0.00           H
ATOM   3594  CG1 ILE A 304      37.960  50.260  36.240  1.00  0.00           C
ATOM   3595 1HG1 ILE A 304      37.970  49.220  36.560  1.00  0.00           H
ATOM   3596 2HG1 ILE A 304      36.990  50.670  36.530  1.00  0.00           H
ATOM   3597  CD  ILE A 304      39.100  51.090  36.950  1.00  0.00           C
ATOM   3598  HD1 ILE A 304      38.990  52.140  36.650  1.00  0.00           H
ATOM   3599  HD2 ILE A 304      39.090  50.980  38.030  1.00  0.00           H
ATOM   3600  HD3 ILE A 304      40.110  50.780  36.670  1.00  0.00           H
ATOM   3601  C   ILE A 304      37.630  51.590  32.530  1.00  0.00           C
ATOM   3602  O   ILE A 304      38.630  51.730  31.880  1.00  0.00           O
ATOM   3603  N   HIS A 305      36.420  51.280  32.030  1.00  0.00           N
ATOM   3604  H   HIS A 305      35.650  51.120  32.670  1.00  0.00           H
ATOM   3605  CA  HIS A 305      36.030  51.100  30.610  1.00  0.00           C
ATOM   3606  HA  HIS A 305      36.860  51.450  30.000  1.00  0.00           H
ATOM   3607  CB  HIS A 305      35.850  49.560  30.400  1.00  0.00           C
ATOM   3608  HB1 HIS A 305      35.320  49.340  29.470  1.00  0.00           H
ATOM   3609  HB2 HIS A 305      35.060  49.290  31.100  1.00  0.00           H
ATOM   3610  CG  HIS A 305      37.120  48.770  30.550  1.00  0.00           C
ATOM   3611  ND1 HIS A 305      38.050  48.600  29.520  1.00  0.00           N
ATOM   3612  CE1 HIS A 305      38.970  47.710  30.020  1.00  0.00           C
ATOM   3613  HE1 HIS A 305      39.850  47.390  29.470  1.00  0.00           H
ATOM   3614  NE2 HIS A 305      38.740  47.500  31.290  1.00  0.00           N
ATOM   3615  HE2 HIS A 305      39.350  46.980  31.900  1.00  0.00           H
ATOM   3616  CD2 HIS A 305      37.520  48.060  31.610  1.00  0.00           C
ATOM   3617  HD2 HIS A 305      36.990  47.930  32.540  1.00  0.00           H
ATOM   3618  C   HIS A 305      34.810  51.770  30.130  1.00  0.00           C
ATOM   3619  O   HIS A 305      33.970  52.050  31.030  1.00  0.00           O
ATOM   3620  N   ARG A 306      34.580  51.980  28.870  1.00  0.00           N
ATOM   3621  H   ARG A 306      35.340  51.730  28.250  1.00  0.00           H
ATOM   3622  CA  ARG A 306      33.310  52.650  28.410  1.00  0.00           C
ATOM   3623  HA  ARG A 306      32.710  52.910  29.280  1.00  0.00           H
ATOM   3624  CB  ARG A 306      33.690  54.020  27.750  1.00  0.00           C
ATOM   3625  HB1 ARG A 306      34.270  53.850  26.850  1.00  0.00           H
ATOM   3626  HB2 ARG A 306      34.320  54.620  28.400  1.00  0.00           H
ATOM   3627  CG  ARG A 306      32.490  54.870  27.360  1.00  0.00           C
ATOM   3628  HG1 ARG A 306      31.990  54.430  26.490  1.00  0.00           H
ATOM   3629  HG2 ARG A 306      32.990  55.740  26.920  1.00  0.00           H
ATOM   3630  CD  ARG A 306      31.560  55.260  28.450  1.00  0.00           C
ATOM   3631  HD1 ARG A 306      32.010  56.000  29.110  1.00  0.00           H
ATOM   3632  HD2 ARG A 306      31.190  54.410  29.030  1.00  0.00           H
ATOM   3633  NE  ARG A 306      30.430  55.810  27.740  1.00  0.00           N
ATOM   3634  HE  ARG A 306      30.620  56.110  26.790  1.00  0.00           H
ATOM   3635  CZ  ARG A 306      29.240  56.210  28.110  1.00  0.00           C
ATOM   3636  NH1 ARG A 306      28.720  56.020  29.320  1.00  0.00           N
ATOM   3637 1HH1 ARG A 306      29.320  55.790  30.110  1.00  0.00           H
ATOM   3638 2HH1 ARG A 306      27.790  56.370  29.480  1.00  0.00           H
ATOM   3639  NH2 ARG A 306      28.460  56.850  27.310  1.00  0.00           N
ATOM   3640 1HH2 ARG A 306      28.840  57.150  26.430  1.00  0.00           H
ATOM   3641 2HH2 ARG A 306      27.680  57.320  27.750  1.00  0.00           H
ATOM   3642  C   ARG A 306      32.470  51.700  27.560  1.00  0.00           C
ATOM   3643  O   ARG A 306      31.210  51.850  27.440  1.00  0.00           O
ATOM   3644  N   ASN A 307      33.120  50.760  26.960  1.00  0.00           N
ATOM   3645  H   ASN A 307      34.090  50.620  27.200  1.00  0.00           H
ATOM   3646  CA  ASN A 307      32.460  49.680  26.210  1.00  0.00           C
ATOM   3647  HA  ASN A 307      31.410  49.930  26.030  1.00  0.00           H
ATOM   3648  CB  ASN A 307      33.120  49.470  24.800  1.00  0.00           C
ATOM   3649  HB1 ASN A 307      32.550  48.750  24.210  1.00  0.00           H
ATOM   3650  HB2 ASN A 307      34.180  49.240  24.870  1.00  0.00           H
ATOM   3651  CG  ASN A 307      32.980  50.790  24.020  1.00  0.00           C
ATOM   3652  OD1 ASN A 307      32.010  51.110  23.290  1.00  0.00           O
ATOM   3653  ND2 ASN A 307      34.020  51.580  24.050  1.00  0.00           N
ATOM   3654 1HD2 ASN A 307      34.690  51.320  24.770  1.00  0.00           H
ATOM   3655 2HD2 ASN A 307      33.900  52.500  23.660  1.00  0.00           H
ATOM   3656  C   ASN A 307      32.490  48.410  27.120  1.00  0.00           C
ATOM   3657  O   ASN A 307      33.140  48.400  28.170  1.00  0.00           O
ATOM   3658  N   TYR A 308      31.870  47.350  26.580  1.00  0.00           N
ATOM   3659  H   TYR A 308      31.500  47.520  25.650  1.00  0.00           H
ATOM   3660  CA  TYR A 308      31.780  45.960  27.090  1.00  0.00           C
ATOM   3661  HA  TYR A 308      31.280  46.000  28.060  1.00  0.00           H
ATOM   3662  CB  TYR A 308      31.010  45.040  26.050  1.00  0.00           C
ATOM   3663  HB1 TYR A 308      30.610  44.200  26.630  1.00  0.00           H
ATOM   3664  HB2 TYR A 308      31.770  44.700  25.350  1.00  0.00           H
ATOM   3665  CG  TYR A 308      29.730  45.460  25.350  1.00  0.00           C
ATOM   3666  CD1 TYR A 308      28.820  46.280  26.070  1.00  0.00           C
ATOM   3667  HD1 TYR A 308      29.020  46.610  27.080  1.00  0.00           H
ATOM   3668  CE1 TYR A 308      27.570  46.650  25.470  1.00  0.00           C
ATOM   3669  HE1 TYR A 308      26.790  47.270  25.900  1.00  0.00           H
ATOM   3670  CZ  TYR A 308      27.360  46.260  24.130  1.00  0.00           C
ATOM   3671  OH  TYR A 308      26.190  46.570  23.540  1.00  0.00           O
ATOM   3672  HH  TYR A 308      25.580  46.590  24.270  1.00  0.00           H
ATOM   3673  CE2 TYR A 308      28.300  45.450  23.410  1.00  0.00           C
ATOM   3674  HE2 TYR A 308      28.100  45.040  22.430  1.00  0.00           H
ATOM   3675  CD2 TYR A 308      29.410  44.980  24.060  1.00  0.00           C
ATOM   3676  HD2 TYR A 308      30.060  44.270  23.570  1.00  0.00           H
ATOM   3677  C   TYR A 308      33.160  45.380  27.400  1.00  0.00           C
ATOM   3678  O   TYR A 308      34.100  45.280  26.550  1.00  0.00           O
ATOM   3679  N   VAL A 309      33.380  45.110  28.680  1.00  0.00           N
ATOM   3680  H   VAL A 309      32.510  44.980  29.180  1.00  0.00           H
ATOM   3681  CA  VAL A 309      34.640  44.540  29.260  1.00  0.00           C
ATOM   3682  HA  VAL A 309      35.520  44.850  28.690  1.00  0.00           H
ATOM   3683  CB  VAL A 309      34.770  44.930  30.780  1.00  0.00           C
ATOM   3684  HB  VAL A 309      33.960  44.480  31.350  1.00  0.00           H
ATOM   3685  CG1 VAL A 309      36.140  44.540  31.450  1.00  0.00           C
ATOM   3686 1HG1 VAL A 309      36.280  43.460  31.430  1.00  0.00           H
ATOM   3687 2HG1 VAL A 309      36.940  45.140  31.030  1.00  0.00           H
ATOM   3688 3HG1 VAL A 309      36.000  44.720  32.520  1.00  0.00           H
ATOM   3689  CG2 VAL A 309      34.510  46.420  30.960  1.00  0.00           C
ATOM   3690 1HG2 VAL A 309      33.440  46.640  30.890  1.00  0.00           H
ATOM   3691 2HG2 VAL A 309      34.860  46.640  31.970  1.00  0.00           H
ATOM   3692 3HG2 VAL A 309      34.990  47.030  30.200  1.00  0.00           H
ATOM   3693  C   VAL A 309      34.610  43.050  29.060  1.00  0.00           C
ATOM   3694  O   VAL A 309      33.930  42.300  29.800  1.00  0.00           O
ATOM   3695  N   ASP A 310      35.380  42.570  28.090  1.00  0.00           N
ATOM   3696  H   ASP A 310      36.170  43.080  27.730  1.00  0.00           H
ATOM   3697  CA  ASP A 310      35.110  41.140  27.690  1.00  0.00           C
ATOM   3698  HA  ASP A 310      34.170  40.770  28.110  1.00  0.00           H
ATOM   3699  CB  ASP A 310      34.960  41.080  26.140  1.00  0.00           C
ATOM   3700  HB1 ASP A 310      34.240  41.830  25.810  1.00  0.00           H
ATOM   3701  HB2 ASP A 310      34.540  40.080  26.000  1.00  0.00           H
ATOM   3702  CG  ASP A 310      36.280  41.310  25.410  1.00  0.00           C
ATOM   3703  OD1 ASP A 310      37.290  41.650  26.070  1.00  0.00           O
ATOM   3704  OD2 ASP A 310      36.420  41.150  24.160  1.00  0.00           O
ATOM   3705  C   ASP A 310      36.100  40.090  28.260  1.00  0.00           C
ATOM   3706  O   ASP A 310      35.970  38.920  27.930  1.00  0.00           O
ATOM   3707  N   CYS A 311      37.120  40.470  29.010  1.00  0.00           N
ATOM   3708  H   CYS A 311      37.170  41.460  29.230  1.00  0.00           H
ATOM   3709  CA  CYS A 311      37.970  39.570  29.820  1.00  0.00           C
ATOM   3710  HA  CYS A 311      37.400  38.690  30.100  1.00  0.00           H
ATOM   3711  CB  CYS A 311      39.020  39.140  28.740  1.00  0.00           C
ATOM   3712  HB1 CYS A 311      39.600  40.030  28.500  1.00  0.00           H
ATOM   3713  HB2 CYS A 311      38.460  38.710  27.910  1.00  0.00           H
ATOM   3714  SG  CYS A 311      40.190  38.020  29.560  1.00  0.00           S
ATOM   3715  HG  CYS A 311      39.300  37.040  29.770  1.00  0.00           H
ATOM   3716  C   CYS A 311      38.500  40.270  31.090  1.00  0.00           C
ATOM   3717  O   CYS A 311      38.650  41.460  31.120  1.00  0.00           O
ATOM   3718  N   VAL A 312      38.710  39.500  32.150  1.00  0.00           N
ATOM   3719  H   VAL A 312      38.570  38.510  31.960  1.00  0.00           H
ATOM   3720  CA  VAL A 312      39.260  39.960  33.450  1.00  0.00           C
ATOM   3721  HA  VAL A 312      39.960  40.770  33.280  1.00  0.00           H
ATOM   3722  CB  VAL A 312      38.100  40.530  34.320  1.00  0.00           C
ATOM   3723  HB  VAL A 312      37.550  41.220  33.690  1.00  0.00           H
ATOM   3724  CG1 VAL A 312      37.110  39.530  34.760  1.00  0.00           C
ATOM   3725 1HG1 VAL A 312      37.460  38.940  35.610  1.00  0.00           H
ATOM   3726 2HG1 VAL A 312      36.140  39.960  35.030  1.00  0.00           H
ATOM   3727 3HG1 VAL A 312      36.860  38.820  33.980  1.00  0.00           H
ATOM   3728  CG2 VAL A 312      38.530  41.310  35.510  1.00  0.00           C
ATOM   3729 1HG2 VAL A 312      39.190  42.160  35.300  1.00  0.00           H
ATOM   3730 2HG2 VAL A 312      37.710  41.750  36.070  1.00  0.00           H
ATOM   3731 3HG2 VAL A 312      38.990  40.550  36.140  1.00  0.00           H
ATOM   3732  C   VAL A 312      40.050  38.830  34.160  1.00  0.00           C
ATOM   3733  O   VAL A 312      39.590  37.690  34.260  1.00  0.00           O
ATOM   3734  N   ARG A 313      41.250  39.180  34.740  1.00  0.00           N
ATOM   3735  H   ARG A 313      41.430  40.170  34.760  1.00  0.00           H
ATOM   3736  CA  ARG A 313      42.140  38.270  35.420  1.00  0.00           C
ATOM   3737  HA  ARG A 313      41.570  37.460  35.850  1.00  0.00           H
ATOM   3738  CB  ARG A 313      43.240  37.760  34.440  1.00  0.00           C
ATOM   3739  HB1 ARG A 313      43.940  37.120  34.970  1.00  0.00           H
ATOM   3740  HB2 ARG A 313      43.750  38.700  34.190  1.00  0.00           H
ATOM   3741  CG  ARG A 313      42.800  37.070  33.110  1.00  0.00           C
ATOM   3742  HG1 ARG A 313      43.650  37.050  32.440  1.00  0.00           H
ATOM   3743  HG2 ARG A 313      42.130  37.750  32.580  1.00  0.00           H
ATOM   3744  CD  ARG A 313      42.140  35.730  33.360  1.00  0.00           C
ATOM   3745  HD1 ARG A 313      41.320  35.880  34.060  1.00  0.00           H
ATOM   3746  HD2 ARG A 313      42.850  35.070  33.850  1.00  0.00           H
ATOM   3747  NE  ARG A 313      41.510  35.110  32.090  1.00  0.00           N
ATOM   3748  HE  ARG A 313      42.130  34.830  31.340  1.00  0.00           H
ATOM   3749  CZ  ARG A 313      40.330  34.600  32.070  1.00  0.00           C
ATOM   3750  NH1 ARG A 313      39.400  34.970  32.880  1.00  0.00           N
ATOM   3751 1HH1 ARG A 313      39.590  35.600  33.650  1.00  0.00           H
ATOM   3752 2HH1 ARG A 313      38.420  34.740  32.870  1.00  0.00           H
ATOM   3753  NH2 ARG A 313      40.010  33.750  31.130  1.00  0.00           N
ATOM   3754 1HH2 ARG A 313      40.750  33.550  30.470  1.00  0.00           H
ATOM   3755 2HH2 ARG A 313      39.060  33.440  30.990  1.00  0.00           H
ATOM   3756  C   ARG A 313      42.740  38.960  36.640  1.00  0.00           C
ATOM   3757  O   ARG A 313      43.130  40.200  36.600  1.00  0.00           O
ATOM   3758  N   TRP A 314      42.930  38.190  37.740  1.00  0.00           N
ATOM   3759  H   TRP A 314      42.790  37.200  37.620  1.00  0.00           H
ATOM   3760  CA  TRP A 314      43.670  38.660  38.990  1.00  0.00           C
ATOM   3761  HA  TRP A 314      43.380  39.670  39.280  1.00  0.00           H
ATOM   3762  CB  TRP A 314      43.300  37.680  40.170  1.00  0.00           C
ATOM   3763  HB1 TRP A 314      44.030  37.870  40.950  1.00  0.00           H
ATOM   3764  HB2 TRP A 314      43.470  36.680  39.750  1.00  0.00           H
ATOM   3765  CG  TRP A 314      41.950  37.820  40.760  1.00  0.00           C
ATOM   3766  CD1 TRP A 314      40.820  37.250  40.310  1.00  0.00           C
ATOM   3767  HD1 TRP A 314      40.750  36.530  39.510  1.00  0.00           H
ATOM   3768  NE1 TRP A 314      39.760  37.720  41.020  1.00  0.00           N
ATOM   3769  HE1 TRP A 314      38.800  37.440  40.870  1.00  0.00           H
ATOM   3770  CE2 TRP A 314      40.120  38.710  41.940  1.00  0.00           C
ATOM   3771  CZ2 TRP A 314      39.390  39.550  42.840  1.00  0.00           C
ATOM   3772  HZ2 TRP A 314      38.330  39.380  42.930  1.00  0.00           H
ATOM   3773  CH2 TRP A 314      40.100  40.500  43.570  1.00  0.00           C
ATOM   3774  HH2 TRP A 314      39.610  41.210  44.220  1.00  0.00           H
ATOM   3775  CZ3 TRP A 314      41.530  40.540  43.370  1.00  0.00           C
ATOM   3776  HZ3 TRP A 314      42.050  41.300  43.940  1.00  0.00           H
ATOM   3777  CE3 TRP A 314      42.280  39.780  42.480  1.00  0.00           C
ATOM   3778  HE3 TRP A 314      43.300  40.050  42.290  1.00  0.00           H
ATOM   3779  CD2 TRP A 314      41.540  38.830  41.760  1.00  0.00           C
ATOM   3780  C   TRP A 314      45.190  38.530  38.800  1.00  0.00           C
ATOM   3781  O   TRP A 314      45.620  37.520  38.300  1.00  0.00           O
ATOM   3782  N   LEU A 315      45.950  39.480  39.340  1.00  0.00           N
ATOM   3783  H   LEU A 315      45.590  40.280  39.830  1.00  0.00           H
ATOM   3784  CA  LEU A 315      47.450  39.400  39.410  1.00  0.00           C
ATOM   3785  HA  LEU A 315      47.850  38.440  39.090  1.00  0.00           H
ATOM   3786  CB  LEU A 315      48.030  40.370  38.310  1.00  0.00           C
ATOM   3787  HB1 LEU A 315      47.510  41.310  38.480  1.00  0.00           H
ATOM   3788  HB2 LEU A 315      47.810  39.960  37.320  1.00  0.00           H
ATOM   3789  CG  LEU A 315      49.550  40.570  38.310  1.00  0.00           C
ATOM   3790  HG  LEU A 315      49.840  40.950  39.290  1.00  0.00           H
ATOM   3791  CD1 LEU A 315      50.250  39.230  38.150  1.00  0.00           C
ATOM   3792 1HD1 LEU A 315      49.960  38.720  37.230  1.00  0.00           H
ATOM   3793 2HD1 LEU A 315      51.330  39.280  38.260  1.00  0.00           H
ATOM   3794 3HD1 LEU A 315      49.890  38.580  38.940  1.00  0.00           H
ATOM   3795  CD2 LEU A 315      50.090  41.490  37.280  1.00  0.00           C
ATOM   3796 1HD2 LEU A 315      51.170  41.360  37.340  1.00  0.00           H
ATOM   3797 2HD2 LEU A 315      49.750  41.240  36.270  1.00  0.00           H
ATOM   3798 3HD2 LEU A 315      49.730  42.490  37.510  1.00  0.00           H
ATOM   3799  C   LEU A 315      47.900  39.790  40.860  1.00  0.00           C
ATOM   3800  O   LEU A 315      48.050  40.980  41.160  1.00  0.00           O
ATOM   3801  N   GLY A 316      47.840  38.770  41.720  1.00  0.00           N
ATOM   3802  H   GLY A 316      47.400  37.900  41.430  1.00  0.00           H
ATOM   3803  CA  GLY A 316      47.920  39.110  43.190  1.00  0.00           C
ATOM   3804  HA1 GLY A 316      48.750  39.750  43.470  1.00  0.00           H
ATOM   3805  HA2 GLY A 316      48.050  38.150  43.680  1.00  0.00           H
ATOM   3806  C   GLY A 316      46.660  39.690  43.750  1.00  0.00           C
ATOM   3807  O   GLY A 316      45.610  39.110  43.520  1.00  0.00           O
ATOM   3808  N   ASP A 317      46.700  40.830  44.460  1.00  0.00           N
ATOM   3809  H   ASP A 317      47.620  41.190  44.660  1.00  0.00           H
ATOM   3810  CA  ASP A 317      45.580  41.640  44.930  1.00  0.00           C
ATOM   3811  HA  ASP A 317      44.780  40.930  45.130  1.00  0.00           H
ATOM   3812  CB  ASP A 317      46.030  42.280  46.280  1.00  0.00           C
ATOM   3813  HB1 ASP A 317      45.250  42.890  46.720  1.00  0.00           H
ATOM   3814  HB2 ASP A 317      46.920  42.910  46.160  1.00  0.00           H
ATOM   3815  CG  ASP A 317      46.420  41.270  47.370  1.00  0.00           C
ATOM   3816  OD1 ASP A 317      46.890  41.780  48.420  1.00  0.00           O
ATOM   3817  OD2 ASP A 317      46.160  40.090  47.220  1.00  0.00           O
ATOM   3818  C   ASP A 317      45.070  42.710  43.900  1.00  0.00           C
ATOM   3819  O   ASP A 317      44.040  43.350  44.230  1.00  0.00           O
ATOM   3820  N   LEU A 318      45.810  42.940  42.780  1.00  0.00           N
ATOM   3821  H   LEU A 318      46.670  42.460  42.590  1.00  0.00           H
ATOM   3822  CA  LEU A 318      45.440  43.830  41.690  1.00  0.00           C
ATOM   3823  HA  LEU A 318      44.770  44.610  42.030  1.00  0.00           H
ATOM   3824  CB  LEU A 318      46.710  44.370  40.910  1.00  0.00           C
ATOM   3825  HB1 LEU A 318      46.400  45.290  40.430  1.00  0.00           H
ATOM   3826  HB2 LEU A 318      46.980  43.700  40.090  1.00  0.00           H
ATOM   3827  CG  LEU A 318      47.970  44.650  41.750  1.00  0.00           C
ATOM   3828  HG  LEU A 318      48.260  43.800  42.370  1.00  0.00           H
ATOM   3829  CD1 LEU A 318      49.120  45.040  40.840  1.00  0.00           C
ATOM   3830 1HD1 LEU A 318      48.730  45.740  40.110  1.00  0.00           H
ATOM   3831 2HD1 LEU A 318      49.940  45.420  41.450  1.00  0.00           H
ATOM   3832 3HD1 LEU A 318      49.480  44.170  40.290  1.00  0.00           H
ATOM   3833  CD2 LEU A 318      47.760  45.860  42.720  1.00  0.00           C
ATOM   3834 1HD2 LEU A 318      48.690  46.100  43.230  1.00  0.00           H
ATOM   3835 2HD2 LEU A 318      47.310  46.730  42.240  1.00  0.00           H
ATOM   3836 3HD2 LEU A 318      47.040  45.510  43.460  1.00  0.00           H
ATOM   3837  C   LEU A 318      44.650  43.010  40.650  1.00  0.00           C
ATOM   3838  O   LEU A 318      44.770  41.770  40.570  1.00  0.00           O
ATOM   3839  N   ILE A 319      43.990  43.740  39.730  1.00  0.00           N
ATOM   3840  H   ILE A 319      44.020  44.730  39.910  1.00  0.00           H
ATOM   3841  CA  ILE A 319      43.100  43.160  38.710  1.00  0.00           C
ATOM   3842  HA  ILE A 319      43.180  42.070  38.640  1.00  0.00           H
ATOM   3843  CB  ILE A 319      41.650  43.530  39.150  1.00  0.00           C
ATOM   3844  HB  ILE A 319      41.570  44.620  39.220  1.00  0.00           H
ATOM   3845  CG2 ILE A 319      40.560  43.090  38.230  1.00  0.00           C
ATOM   3846 1HG2 ILE A 319      39.530  43.260  38.560  1.00  0.00           H
ATOM   3847 2HG2 ILE A 319      40.570  43.690  37.320  1.00  0.00           H
ATOM   3848 3HG2 ILE A 319      40.570  42.010  38.110  1.00  0.00           H
ATOM   3849  CG1 ILE A 319      41.320  42.920  40.560  1.00  0.00           C
ATOM   3850 1HG1 ILE A 319      42.030  42.100  40.680  1.00  0.00           H
ATOM   3851 2HG1 ILE A 319      40.280  42.590  40.480  1.00  0.00           H
ATOM   3852  CD  ILE A 319      41.500  44.040  41.620  1.00  0.00           C
ATOM   3853  HD1 ILE A 319      42.450  44.550  41.490  1.00  0.00           H
ATOM   3854  HD2 ILE A 319      40.660  44.720  41.490  1.00  0.00           H
ATOM   3855  HD3 ILE A 319      41.510  43.770  42.670  1.00  0.00           H
ATOM   3856  C   ILE A 319      43.390  43.780  37.350  1.00  0.00           C
ATOM   3857  O   ILE A 319      43.600  45.000  37.300  1.00  0.00           O
ATOM   3858  N   LEU A 320      43.410  42.960  36.300  1.00  0.00           N
ATOM   3859  H   LEU A 320      43.300  41.970  36.470  1.00  0.00           H
ATOM   3860  CA  LEU A 320      43.550  43.340  34.910  1.00  0.00           C
ATOM   3861  HA  LEU A 320      44.010  44.330  34.810  1.00  0.00           H
ATOM   3862  CB  LEU A 320      44.580  42.440  34.240  1.00  0.00           C
ATOM   3863  HB1 LEU A 320      44.500  42.680  33.180  1.00  0.00           H
ATOM   3864  HB2 LEU A 320      44.320  41.380  34.260  1.00  0.00           H
ATOM   3865  CG  LEU A 320      46.020  42.640  34.700  1.00  0.00           C
ATOM   3866  HG  LEU A 320      46.030  42.800  35.780  1.00  0.00           H
ATOM   3867  CD1 LEU A 320      46.840  41.430  34.210  1.00  0.00           C
ATOM   3868 1HD1 LEU A 320      46.870  41.220  33.140  1.00  0.00           H
ATOM   3869 2HD1 LEU A 320      47.860  41.490  34.580  1.00  0.00           H
ATOM   3870 3HD1 LEU A 320      46.580  40.530  34.770  1.00  0.00           H
ATOM   3871  CD2 LEU A 320      46.700  43.960  34.110  1.00  0.00           C
ATOM   3872 1HD2 LEU A 320      45.950  44.740  34.020  1.00  0.00           H
ATOM   3873 2HD2 LEU A 320      47.540  44.150  34.780  1.00  0.00           H
ATOM   3874 3HD2 LEU A 320      47.030  43.700  33.110  1.00  0.00           H
ATOM   3875  C   LEU A 320      42.210  43.150  34.140  1.00  0.00           C
ATOM   3876  O   LEU A 320      41.430  42.220  34.460  1.00  0.00           O
ATOM   3877  N   SER A 321      41.940  43.950  33.140  1.00  0.00           N
ATOM   3878  H   SER A 321      42.540  44.690  32.790  1.00  0.00           H
ATOM   3879  CA  SER A 321      40.730  43.710  32.310  1.00  0.00           C
ATOM   3880  HA  SER A 321      40.620  42.630  32.180  1.00  0.00           H
ATOM   3881  CB  SER A 321      39.620  44.340  33.100  1.00  0.00           C
ATOM   3882  HB1 SER A 321      39.580  43.720  34.000  1.00  0.00           H
ATOM   3883  HB2 SER A 321      38.740  44.190  32.470  1.00  0.00           H
ATOM   3884  OG  SER A 321      39.870  45.710  33.260  1.00  0.00           O
ATOM   3885  HG  SER A 321      40.760  45.870  33.570  1.00  0.00           H
ATOM   3886  C   SER A 321      40.940  44.440  30.990  1.00  0.00           C
ATOM   3887  O   SER A 321      41.750  45.360  30.940  1.00  0.00           O
ATOM   3888  N   LYS A 322      40.190  44.070  29.910  1.00  0.00           N
ATOM   3889  H   LYS A 322      39.490  43.370  30.080  1.00  0.00           H
ATOM   3890  CA  LYS A 322      40.170  44.790  28.580  1.00  0.00           C
ATOM   3891  HA  LYS A 322      40.680  45.750  28.630  1.00  0.00           H
ATOM   3892  CB  LYS A 322      41.100  44.000  27.670  1.00  0.00           C
ATOM   3893  HB1 LYS A 322      42.080  43.970  28.140  1.00  0.00           H
ATOM   3894  HB2 LYS A 322      41.270  44.570  26.750  1.00  0.00           H
ATOM   3895  CG  LYS A 322      40.660  42.560  27.240  1.00  0.00           C
ATOM   3896  HG1 LYS A 322      39.590  42.670  27.040  1.00  0.00           H
ATOM   3897  HG2 LYS A 322      40.760  41.860  28.070  1.00  0.00           H
ATOM   3898  CD  LYS A 322      41.390  41.930  25.940  1.00  0.00           C
ATOM   3899  HD1 LYS A 322      41.270  40.850  25.900  1.00  0.00           H
ATOM   3900  HD2 LYS A 322      42.430  42.260  26.030  1.00  0.00           H
ATOM   3901  CE  LYS A 322      40.820  42.560  24.730  1.00  0.00           C
ATOM   3902  HE1 LYS A 322      41.480  42.430  23.870  1.00  0.00           H
ATOM   3903  HE2 LYS A 322      40.720  43.630  24.850  1.00  0.00           H
ATOM   3904  NZ  LYS A 322      39.450  42.120  24.420  1.00  0.00           N
ATOM   3905  HZ1 LYS A 322      38.730  42.570  24.960  1.00  0.00           H
ATOM   3906  HZ2 LYS A 322      39.180  42.240  23.460  1.00  0.00           H
ATOM   3907  HZ3 LYS A 322      39.280  41.130  24.550  1.00  0.00           H
ATOM   3908  C   LYS A 322      38.820  44.980  27.980  1.00  0.00           C
ATOM   3909  O   LYS A 322      37.860  44.380  28.500  1.00  0.00           O
ATOM   3910  N   SER A 323      38.660  45.740  26.940  1.00  0.00           N
ATOM   3911  H   SER A 323      39.430  46.180  26.460  1.00  0.00           H
ATOM   3912  CA  SER A 323      37.410  45.850  26.180  1.00  0.00           C
ATOM   3913  HA  SER A 323      36.670  45.120  26.520  1.00  0.00           H
ATOM   3914  CB  SER A 323      36.740  47.210  26.530  1.00  0.00           C
ATOM   3915  HB1 SER A 323      37.420  47.970  26.150  1.00  0.00           H
ATOM   3916  HB2 SER A 323      36.570  47.270  27.600  1.00  0.00           H
ATOM   3917  OG  SER A 323      35.490  47.370  25.910  1.00  0.00           O
ATOM   3918  HG  SER A 323      34.900  46.780  26.380  1.00  0.00           H
ATOM   3919  C   SER A 323      37.660  45.630  24.680  1.00  0.00           C
ATOM   3920  O   SER A 323      38.630  44.970  24.300  1.00  0.00           O
ATOM   3921  N   CYS A 324      36.820  46.210  23.870  1.00  0.00           N
ATOM   3922  H   CYS A 324      36.020  46.690  24.270  1.00  0.00           H
ATOM   3923  CA  CYS A 324      37.080  46.560  22.440  1.00  0.00           C
ATOM   3924  HA  CYS A 324      37.590  45.780  21.870  1.00  0.00           H
ATOM   3925  CB  CYS A 324      35.650  46.730  21.820  1.00  0.00           C
ATOM   3926  HB1 CYS A 324      34.970  45.900  22.030  1.00  0.00           H
ATOM   3927  HB2 CYS A 324      35.780  46.830  20.750  1.00  0.00           H
ATOM   3928  SG  CYS A 324      35.050  48.330  22.420  1.00  0.00           S
ATOM   3929  HG  CYS A 324      34.630  47.990  23.640  1.00  0.00           H
ATOM   3930  C   CYS A 324      38.040  47.750  22.270  1.00  0.00           C
ATOM   3931  O   CYS A 324      38.480  48.060  21.210  1.00  0.00           O
ATOM   3932  N   GLU A 325      38.370  48.410  23.340  1.00  0.00           N
ATOM   3933  H   GLU A 325      37.940  48.030  24.170  1.00  0.00           H
ATOM   3934  CA  GLU A 325      39.260  49.550  23.490  1.00  0.00           C
ATOM   3935  HA  GLU A 325      38.920  50.080  22.590  1.00  0.00           H
ATOM   3936  CB  GLU A 325      38.890  50.230  24.830  1.00  0.00           C
ATOM   3937  HB1 GLU A 325      39.660  50.950  25.130  1.00  0.00           H
ATOM   3938  HB2 GLU A 325      38.840  49.400  25.530  1.00  0.00           H
ATOM   3939  CG  GLU A 325      37.430  50.830  24.810  1.00  0.00           C
ATOM   3940  HG1 GLU A 325      36.800  50.060  24.360  1.00  0.00           H
ATOM   3941  HG2 GLU A 325      37.470  51.700  24.150  1.00  0.00           H
ATOM   3942  CD  GLU A 325      36.870  51.310  26.150  1.00  0.00           C
ATOM   3943  OE1 GLU A 325      37.650  51.840  26.940  1.00  0.00           O
ATOM   3944  OE2 GLU A 325      35.670  51.250  26.400  1.00  0.00           O
ATOM   3945  C   GLU A 325      40.730  49.250  23.380  1.00  0.00           C
ATOM   3946  O   GLU A 325      41.540  50.040  23.790  1.00  0.00           O
ATOM   3947  N   ASN A 326      41.100  48.110  22.770  1.00  0.00           N
ATOM   3948  H   ASN A 326      40.400  47.480  22.410  1.00  0.00           H
ATOM   3949  CA  ASN A 326      42.480  47.970  22.290  1.00  0.00           C
ATOM   3950  HA  ASN A 326      42.640  46.940  21.960  1.00  0.00           H
ATOM   3951  CB  ASN A 326      42.740  48.880  21.050  1.00  0.00           C
ATOM   3952  HB1 ASN A 326      43.810  49.020  20.890  1.00  0.00           H
ATOM   3953  HB2 ASN A 326      42.280  49.850  21.240  1.00  0.00           H
ATOM   3954  CG  ASN A 326      42.100  48.310  19.840  1.00  0.00           C
ATOM   3955  OD1 ASN A 326      42.750  47.430  19.280  1.00  0.00           O
ATOM   3956  ND2 ASN A 326      40.990  48.900  19.390  1.00  0.00           N
ATOM   3957 1HD2 ASN A 326      40.590  49.750  19.760  1.00  0.00           H
ATOM   3958 2HD2 ASN A 326      40.510  48.510  18.600  1.00  0.00           H
ATOM   3959  C   ASN A 326      43.640  48.050  23.380  1.00  0.00           C
ATOM   3960  O   ASN A 326      44.780  48.320  23.050  1.00  0.00           O
ATOM   3961  N   ALA A 327      43.330  47.980  24.670  1.00  0.00           N
ATOM   3962  H   ALA A 327      42.380  47.860  24.990  1.00  0.00           H
ATOM   3963  CA  ALA A 327      44.280  47.930  25.770  1.00  0.00           C
ATOM   3964  HA  ALA A 327      45.290  47.680  25.430  1.00  0.00           H
ATOM   3965  CB  ALA A 327      44.480  49.430  26.290  1.00  0.00           C
ATOM   3966  HB1 ALA A 327      44.450  50.090  25.420  1.00  0.00           H
ATOM   3967  HB2 ALA A 327      43.700  49.680  27.000  1.00  0.00           H
ATOM   3968  HB3 ALA A 327      45.420  49.560  26.810  1.00  0.00           H
ATOM   3969  C   ALA A 327      43.900  47.000  26.900  1.00  0.00           C
ATOM   3970  O   ALA A 327      42.720  46.990  27.330  1.00  0.00           O
ATOM   3971  N   ILE A 328      44.850  46.400  27.650  1.00  0.00           N
ATOM   3972  H   ILE A 328      45.820  46.580  27.430  1.00  0.00           H
ATOM   3973  CA  ILE A 328      44.620  45.820  28.950  1.00  0.00           C
ATOM   3974  HA  ILE A 328      43.610  45.460  29.110  1.00  0.00           H
ATOM   3975  CB  ILE A 328      45.510  44.550  29.080  1.00  0.00           C
ATOM   3976  HB  ILE A 328      46.490  44.810  28.680  1.00  0.00           H
ATOM   3977  CG2 ILE A 328      45.790  44.020  30.550  1.00  0.00           C
ATOM   3978 1HG2 ILE A 328      46.550  44.700  30.940  1.00  0.00           H
ATOM   3979 2HG2 ILE A 328      44.870  44.010  31.120  1.00  0.00           H
ATOM   3980 3HG2 ILE A 328      46.330  43.080  30.410  1.00  0.00           H
ATOM   3981  CG1 ILE A 328      44.940  43.310  28.210  1.00  0.00           C
ATOM   3982 1HG1 ILE A 328      44.450  43.840  27.400  1.00  0.00           H
ATOM   3983 2HG1 ILE A 328      44.160  42.710  28.690  1.00  0.00           H
ATOM   3984  CD  ILE A 328      46.130  42.580  27.630  1.00  0.00           C
ATOM   3985  HD1 ILE A 328      46.740  42.200  28.450  1.00  0.00           H
ATOM   3986  HD2 ILE A 328      45.790  41.720  27.050  1.00  0.00           H
ATOM   3987  HD3 ILE A 328      46.660  43.310  27.030  1.00  0.00           H
ATOM   3988  C   ILE A 328      44.900  46.910  29.960  1.00  0.00           C
ATOM   3989  O   ILE A 328      46.010  47.440  30.150  1.00  0.00           O
ATOM   3990  N   VAL A 329      43.880  47.180  30.840  1.00  0.00           N
ATOM   3991  H   VAL A 329      42.970  46.780  30.620  1.00  0.00           H
ATOM   3992  CA  VAL A 329      43.950  48.140  31.920  1.00  0.00           C
ATOM   3993  HA  VAL A 329      44.750  48.870  31.840  1.00  0.00           H
ATOM   3994  CB  VAL A 329      42.600  48.920  31.930  1.00  0.00           C
ATOM   3995  HB  VAL A 329      41.820  48.330  32.420  1.00  0.00           H
ATOM   3996  CG1 VAL A 329      42.750  50.110  32.890  1.00  0.00           C
ATOM   3997 1HG1 VAL A 329      43.620  50.720  32.640  1.00  0.00           H
ATOM   3998 2HG1 VAL A 329      41.830  50.690  32.920  1.00  0.00           H
ATOM   3999 3HG1 VAL A 329      42.960  49.650  33.850  1.00  0.00           H
ATOM   4000  CG2 VAL A 329      41.970  49.270  30.550  1.00  0.00           C
ATOM   4001 1HG2 VAL A 329      40.950  49.540  30.820  1.00  0.00           H
ATOM   4002 2HG2 VAL A 329      42.460  50.160  30.150  1.00  0.00           H
ATOM   4003 3HG2 VAL A 329      41.900  48.420  29.870  1.00  0.00           H
ATOM   4004  C   VAL A 329      44.050  47.390  33.230  1.00  0.00           C
ATOM   4005  O   VAL A 329      43.220  46.680  33.690  1.00  0.00           O
ATOM   4006  N   CYS A 330      45.180  47.700  33.880  1.00  0.00           N
ATOM   4007  H   CYS A 330      45.690  48.490  33.510  1.00  0.00           H
ATOM   4008  CA  CYS A 330      45.530  47.370  35.260  1.00  0.00           C
ATOM   4009  HA  CYS A 330      45.060  46.420  35.520  1.00  0.00           H
ATOM   4010  CB  CYS A 330      47.110  47.310  35.340  1.00  0.00           C
ATOM   4011  HB1 CYS A 330      47.650  48.260  35.320  1.00  0.00           H
ATOM   4012  HB2 CYS A 330      47.470  46.690  34.520  1.00  0.00           H
ATOM   4013  SG  CYS A 330      47.410  46.520  36.930  1.00  0.00           S
ATOM   4014  HG  CYS A 330      48.740  46.600  36.930  1.00  0.00           H
ATOM   4015  C   CYS A 330      44.960  48.330  36.390  1.00  0.00           C
ATOM   4016  O   CYS A 330      44.950  49.580  36.180  1.00  0.00           O
ATOM   4017  N   TRP A 331      44.370  47.840  37.510  1.00  0.00           N
ATOM   4018  H   TRP A 331      44.170  46.860  37.670  1.00  0.00           H
ATOM   4019  CA  TRP A 331      43.610  48.690  38.410  1.00  0.00           C
ATOM   4020  HA  TRP A 331      44.240  49.560  38.620  1.00  0.00           H
ATOM   4021  CB  TRP A 331      42.270  49.060  37.790  1.00  0.00           C
ATOM   4022  HB1 TRP A 331      42.420  49.470  36.800  1.00  0.00           H
ATOM   4023  HB2 TRP A 331      41.840  49.890  38.350  1.00  0.00           H
ATOM   4024  CG  TRP A 331      41.210  48.020  37.710  1.00  0.00           C
ATOM   4025  CD1 TRP A 331      41.030  47.010  36.790  1.00  0.00           C
ATOM   4026  HD1 TRP A 331      41.670  46.770  35.950  1.00  0.00           H
ATOM   4027  NE1 TRP A 331      39.900  46.360  37.020  1.00  0.00           N
ATOM   4028  HE1 TRP A 331      39.620  45.570  36.460  1.00  0.00           H
ATOM   4029  CE2 TRP A 331      39.310  46.740  38.220  1.00  0.00           C
ATOM   4030  CZ2 TRP A 331      38.160  46.390  38.930  1.00  0.00           C
ATOM   4031  HZ2 TRP A 331      37.540  45.590  38.560  1.00  0.00           H
ATOM   4032  CH2 TRP A 331      37.850  47.100  40.070  1.00  0.00           C
ATOM   4033  HH2 TRP A 331      37.040  46.840  40.730  1.00  0.00           H
ATOM   4034  CZ3 TRP A 331      38.590  48.180  40.530  1.00  0.00           C
ATOM   4035  HZ3 TRP A 331      38.380  48.770  41.410  1.00  0.00           H
ATOM   4036  CE3 TRP A 331      39.690  48.540  39.770  1.00  0.00           C
ATOM   4037  HE3 TRP A 331      40.240  49.450  39.970  1.00  0.00           H
ATOM   4038  CD2 TRP A 331      40.110  47.850  38.620  1.00  0.00           C
ATOM   4039  C   TRP A 331      43.270  48.020  39.750  1.00  0.00           C
ATOM   4040  O   TRP A 331      43.280  46.780  39.910  1.00  0.00           O
ATOM   4041  N   LYS A 332      42.920  48.840  40.780  1.00  0.00           N
ATOM   4042  H   LYS A 332      42.860  49.830  40.590  1.00  0.00           H
ATOM   4043  CA  LYS A 332      42.440  48.280  42.070  1.00  0.00           C
ATOM   4044  HA  LYS A 332      41.950  47.330  41.880  1.00  0.00           H
ATOM   4045  CB  LYS A 332      43.590  47.980  43.050  1.00  0.00           C
ATOM   4046  HB1 LYS A 332      44.310  47.280  42.630  1.00  0.00           H
ATOM   4047  HB2 LYS A 332      43.280  47.410  43.920  1.00  0.00           H
ATOM   4048  CG  LYS A 332      44.310  49.240  43.560  1.00  0.00           C
ATOM   4049  HG1 LYS A 332      43.700  49.760  44.300  1.00  0.00           H
ATOM   4050  HG2 LYS A 332      44.520  49.950  42.760  1.00  0.00           H
ATOM   4051  CD  LYS A 332      45.650  48.810  44.220  1.00  0.00           C
ATOM   4052  HD1 LYS A 332      46.310  48.390  43.460  1.00  0.00           H
ATOM   4053  HD2 LYS A 332      45.500  48.060  45.000  1.00  0.00           H
ATOM   4054  CE  LYS A 332      46.190  50.060  44.910  1.00  0.00           C
ATOM   4055  HE1 LYS A 332      45.350  50.590  45.370  1.00  0.00           H
ATOM   4056  HE2 LYS A 332      46.720  50.620  44.140  1.00  0.00           H
ATOM   4057  NZ  LYS A 332      47.120  49.620  46.060  1.00  0.00           N
ATOM   4058  HZ1 LYS A 332      46.590  48.980  46.640  1.00  0.00           H
ATOM   4059  HZ2 LYS A 332      47.870  49.130  45.610  1.00  0.00           H
ATOM   4060  HZ3 LYS A 332      47.540  50.340  46.630  1.00  0.00           H
ATOM   4061  C   LYS A 332      41.410  49.150  42.650  1.00  0.00           C
ATOM   4062  O   LYS A 332      41.390  50.370  42.430  1.00  0.00           O
ATOM   4063  N   PRO A 333      40.420  48.570  43.410  1.00  0.00           N
ATOM   4064  CD  PRO A 333      40.090  47.170  43.560  1.00  0.00           C
ATOM   4065  HD1 PRO A 333      40.630  46.860  44.450  1.00  0.00           H
ATOM   4066  HD2 PRO A 333      40.360  46.550  42.710  1.00  0.00           H
ATOM   4067  CG  PRO A 333      38.620  47.140  43.900  1.00  0.00           C
ATOM   4068  HG1 PRO A 333      38.260  46.180  44.280  1.00  0.00           H
ATOM   4069  HG2 PRO A 333      38.030  47.390  43.010  1.00  0.00           H
ATOM   4070  CB  PRO A 333      38.560  48.320  44.840  1.00  0.00           C
ATOM   4071  HB1 PRO A 333      38.930  48.070  45.830  1.00  0.00           H
ATOM   4072  HB2 PRO A 333      37.550  48.720  44.900  1.00  0.00           H
ATOM   4073  CA  PRO A 333      39.490  49.360  44.170  1.00  0.00           C
ATOM   4074  HA  PRO A 333      38.860  49.930  43.490  1.00  0.00           H
ATOM   4075  C   PRO A 333      40.240  50.160  45.220  1.00  0.00           C
ATOM   4076  O   PRO A 333      41.290  49.780  45.690  1.00  0.00           O
ATOM   4077  N   GLY A 334      39.690  51.300  45.480  1.00  0.00           N
ATOM   4078  H   GLY A 334      38.840  51.500  44.990  1.00  0.00           H
ATOM   4079  CA  GLY A 334      40.130  52.270  46.540  1.00  0.00           C
ATOM   4080  HA1 GLY A 334      40.290  51.810  47.510  1.00  0.00           H
ATOM   4081  HA2 GLY A 334      39.410  53.070  46.740  1.00  0.00           H
ATOM   4082  C   GLY A 334      41.440  52.880  45.980  1.00  0.00           C
ATOM   4083  O   GLY A 334      41.550  53.200  44.800  1.00  0.00           O
ATOM   4084  N   LYS A 335      42.250  53.330  46.960  1.00  0.00           N
ATOM   4085  H   LYS A 335      42.030  52.840  47.810  1.00  0.00           H
ATOM   4086  CA  LYS A 335      43.360  54.310  46.810  1.00  0.00           C
ATOM   4087  HA  LYS A 335      43.120  54.880  45.910  1.00  0.00           H
ATOM   4088  CB  LYS A 335      43.520  55.170  48.100  1.00  0.00           C
ATOM   4089  HB1 LYS A 335      44.470  55.700  47.980  1.00  0.00           H
ATOM   4090  HB2 LYS A 335      43.590  54.520  48.970  1.00  0.00           H
ATOM   4091  CG  LYS A 335      42.260  56.080  48.290  1.00  0.00           C
ATOM   4092  HG1 LYS A 335      41.370  55.480  48.170  1.00  0.00           H
ATOM   4093  HG2 LYS A 335      42.180  56.880  47.550  1.00  0.00           H
ATOM   4094  CD  LYS A 335      42.120  56.650  49.690  1.00  0.00           C
ATOM   4095  HD1 LYS A 335      41.150  57.130  49.780  1.00  0.00           H
ATOM   4096  HD2 LYS A 335      42.790  57.490  49.870  1.00  0.00           H
ATOM   4097  CE  LYS A 335      42.210  55.730  50.890  1.00  0.00           C
ATOM   4098  HE1 LYS A 335      41.900  56.280  51.780  1.00  0.00           H
ATOM   4099  HE2 LYS A 335      43.240  55.400  50.960  1.00  0.00           H
ATOM   4100  NZ  LYS A 335      41.340  54.540  50.950  1.00  0.00           N
ATOM   4101  HZ1 LYS A 335      41.290  54.270  51.920  1.00  0.00           H
ATOM   4102  HZ2 LYS A 335      40.370  54.760  50.800  1.00  0.00           H
ATOM   4103  HZ3 LYS A 335      41.640  53.790  50.350  1.00  0.00           H
ATOM   4104  C   LYS A 335      44.680  53.500  46.490  1.00  0.00           C
ATOM   4105  O   LYS A 335      44.790  52.270  46.670  1.00  0.00           O
ATOM   4106  N   MET A 336      45.790  54.210  46.210  1.00  0.00           N
ATOM   4107  H   MET A 336      45.750  55.220  46.240  1.00  0.00           H
ATOM   4108  CA  MET A 336      47.100  53.600  45.890  1.00  0.00           C
ATOM   4109  HA  MET A 336      46.850  52.830  45.160  1.00  0.00           H
ATOM   4110  CB  MET A 336      48.080  54.690  45.310  1.00  0.00           C
ATOM   4111  HB1 MET A 336      47.640  55.360  44.570  1.00  0.00           H
ATOM   4112  HB2 MET A 336      48.960  54.210  44.880  1.00  0.00           H
ATOM   4113  CG  MET A 336      48.620  55.580  46.440  1.00  0.00           C
ATOM   4114  HG1 MET A 336      47.970  55.460  47.310  1.00  0.00           H
ATOM   4115  HG2 MET A 336      48.560  56.650  46.250  1.00  0.00           H
ATOM   4116  SD  MET A 336      50.300  55.250  47.090  1.00  0.00           S
ATOM   4117  CE  MET A 336      51.270  56.460  46.110  1.00  0.00           C
ATOM   4118  HE1 MET A 336      51.020  57.490  46.380  1.00  0.00           H
ATOM   4119  HE2 MET A 336      52.330  56.220  46.200  1.00  0.00           H
ATOM   4120  HE3 MET A 336      50.950  56.110  45.130  1.00  0.00           H
ATOM   4121  C   MET A 336      47.740  52.870  47.120  1.00  0.00           C
ATOM   4122  O   MET A 336      48.570  52.000  46.870  1.00  0.00           O
ATOM   4123  N   GLU A 337      47.350  53.190  48.360  1.00  0.00           N
ATOM   4124  H   GLU A 337      46.780  54.000  48.570  1.00  0.00           H
ATOM   4125  CA  GLU A 337      47.840  52.500  49.540  1.00  0.00           C
ATOM   4126  HA  GLU A 337      48.840  52.140  49.320  1.00  0.00           H
ATOM   4127  CB  GLU A 337      47.900  53.520  50.760  1.00  0.00           C
ATOM   4128  HB1 GLU A 337      48.070  52.990  51.700  1.00  0.00           H
ATOM   4129  HB2 GLU A 337      46.900  53.940  50.840  1.00  0.00           H
ATOM   4130  CG  GLU A 337      48.850  54.670  50.630  1.00  0.00           C
ATOM   4131  HG1 GLU A 337      48.700  55.400  51.420  1.00  0.00           H
ATOM   4132  HG2 GLU A 337      48.550  55.060  49.660  1.00  0.00           H
ATOM   4133  CD  GLU A 337      50.280  54.190  50.490  1.00  0.00           C
ATOM   4134  OE1 GLU A 337      51.080  55.130  50.360  1.00  0.00           O
ATOM   4135  OE2 GLU A 337      50.700  53.010  50.550  1.00  0.00           O
ATOM   4136  C   GLU A 337      46.980  51.330  49.930  1.00  0.00           C
ATOM   4137  O   GLU A 337      47.430  50.400  50.600  1.00  0.00           O
ATOM   4138  N   ASP A 338      45.780  51.200  49.360  1.00  0.00           N
ATOM   4139  H   ASP A 338      45.520  51.890  48.670  1.00  0.00           H
ATOM   4140  CA  ASP A 338      44.790  50.190  49.600  1.00  0.00           C
ATOM   4141  HA  ASP A 338      44.770  50.030  50.680  1.00  0.00           H
ATOM   4142  CB  ASP A 338      43.330  50.570  49.190  1.00  0.00           C
ATOM   4143  HB1 ASP A 338      42.680  49.790  49.590  1.00  0.00           H
ATOM   4144  HB2 ASP A 338      43.150  50.570  48.120  1.00  0.00           H
ATOM   4145  CG  ASP A 338      42.800  51.800  49.880  1.00  0.00           C
ATOM   4146  OD1 ASP A 338      41.700  52.180  49.480  1.00  0.00           O
ATOM   4147  OD2 ASP A 338      43.300  52.240  50.940  1.00  0.00           O
ATOM   4148  C   ASP A 338      45.120  48.810  49.030  1.00  0.00           C
ATOM   4149  O   ASP A 338      45.220  48.560  47.820  1.00  0.00           O
ATOM   4150  N   ASP A 339      45.060  47.800  49.900  1.00  0.00           N
ATOM   4151  H   ASP A 339      44.780  48.130  50.810  1.00  0.00           H
ATOM   4152  CA  ASP A 339      44.940  46.340  49.580  1.00  0.00           C
ATOM   4153  HA  ASP A 339      45.490  46.180  48.650  1.00  0.00           H
ATOM   4154  CB  ASP A 339      45.560  45.470  50.660  1.00  0.00           C
ATOM   4155  HB1 ASP A 339      45.560  44.430  50.350  1.00  0.00           H
ATOM   4156  HB2 ASP A 339      44.930  45.530  51.550  1.00  0.00           H
ATOM   4157  CG  ASP A 339      47.010  45.790  51.020  1.00  0.00           C
ATOM   4158  OD1 ASP A 339      47.280  45.520  52.200  1.00  0.00           O
ATOM   4159  OD2 ASP A 339      47.720  46.470  50.280  1.00  0.00           O
ATOM   4160  C   ASP A 339      43.520  45.820  49.300  1.00  0.00           C
ATOM   4161  O   ASP A 339      42.600  46.220  50.050  1.00  0.00           O
ATOM   4162  N   ILE A 340      43.300  44.830  48.430  1.00  0.00           N
ATOM   4163  H   ILE A 340      44.080  44.540  47.860  1.00  0.00           H
ATOM   4164  CA  ILE A 340      41.930  44.270  48.170  1.00  0.00           C
ATOM   4165  HA  ILE A 340      41.520  45.190  47.750  1.00  0.00           H
ATOM   4166  CB  ILE A 340      41.940  43.170  47.050  1.00  0.00           C
ATOM   4167  HB  ILE A 340      42.490  43.550  46.200  1.00  0.00           H
ATOM   4168  CG2 ILE A 340      42.590  41.840  47.400  1.00  0.00           C
ATOM   4169 1HG2 ILE A 340      42.660  41.220  46.510  1.00  0.00           H
ATOM   4170 2HG2 ILE A 340      43.630  41.830  47.730  1.00  0.00           H
ATOM   4171 3HG2 ILE A 340      42.000  41.380  48.190  1.00  0.00           H
ATOM   4172  CG1 ILE A 340      40.530  42.980  46.560  1.00  0.00           C
ATOM   4173 1HG1 ILE A 340      39.930  42.500  47.330  1.00  0.00           H
ATOM   4174 2HG1 ILE A 340      40.660  42.270  45.750  1.00  0.00           H
ATOM   4175  CD  ILE A 340      39.670  44.110  45.980  1.00  0.00           C
ATOM   4176  HD1 ILE A 340      39.560  44.870  46.750  1.00  0.00           H
ATOM   4177  HD2 ILE A 340      40.250  44.520  45.160  1.00  0.00           H
ATOM   4178  HD3 ILE A 340      38.740  43.830  45.490  1.00  0.00           H
ATOM   4179  C   ILE A 340      41.130  43.730  49.410  1.00  0.00           C
ATOM   4180  O   ILE A 340      39.930  43.720  49.440  1.00  0.00           O
ATOM   4181  N   ASP A 341      41.770  43.290  50.510  1.00  0.00           N
ATOM   4182  H   ASP A 341      42.780  43.220  50.570  1.00  0.00           H
ATOM   4183  CA  ASP A 341      41.050  42.830  51.740  1.00  0.00           C
ATOM   4184  HA  ASP A 341      40.070  42.500  51.390  1.00  0.00           H
ATOM   4185  CB  ASP A 341      41.710  41.580  52.290  1.00  0.00           C
ATOM   4186  HB1 ASP A 341      41.220  41.220  53.190  1.00  0.00           H
ATOM   4187  HB2 ASP A 341      42.760  41.720  52.570  1.00  0.00           H
ATOM   4188  CG  ASP A 341      41.470  40.370  51.320  1.00  0.00           C
ATOM   4189  OD1 ASP A 341      42.140  39.350  51.590  1.00  0.00           O
ATOM   4190  OD2 ASP A 341      40.700  40.420  50.320  1.00  0.00           O
ATOM   4191  C   ASP A 341      40.770  43.860  52.730  1.00  0.00           C
ATOM   4192  O   ASP A 341      40.080  43.600  53.740  1.00  0.00           O
ATOM   4193  N   LYS A 342      41.150  45.080  52.430  1.00  0.00           N
ATOM   4194  H   LYS A 342      41.750  45.170  51.630  1.00  0.00           H
ATOM   4195  CA  LYS A 342      40.870  46.310  53.220  1.00  0.00           C
ATOM   4196  HA  LYS A 342      40.660  46.050  54.260  1.00  0.00           H
ATOM   4197  CB  LYS A 342      42.090  47.260  53.280  1.00  0.00           C
ATOM   4198  HB1 LYS A 342      41.690  48.120  53.810  1.00  0.00           H
ATOM   4199  HB2 LYS A 342      42.400  47.570  52.280  1.00  0.00           H
ATOM   4200  CG  LYS A 342      43.270  46.620  54.090  1.00  0.00           C
ATOM   4201  HG1 LYS A 342      43.570  45.730  53.520  1.00  0.00           H
ATOM   4202  HG2 LYS A 342      42.950  46.340  55.100  1.00  0.00           H
ATOM   4203  CD  LYS A 342      44.570  47.450  54.110  1.00  0.00           C
ATOM   4204  HD1 LYS A 342      44.440  48.410  54.610  1.00  0.00           H
ATOM   4205  HD2 LYS A 342      44.890  47.600  53.080  1.00  0.00           H
ATOM   4206  CE  LYS A 342      45.610  46.650  54.850  1.00  0.00           C
ATOM   4207  HE1 LYS A 342      45.650  45.650  54.410  1.00  0.00           H
ATOM   4208  HE2 LYS A 342      45.320  46.480  55.890  1.00  0.00           H
ATOM   4209  NZ  LYS A 342      46.940  47.260  54.690  1.00  0.00           N
ATOM   4210  HZ1 LYS A 342      47.150  47.390  53.710  1.00  0.00           H
ATOM   4211  HZ2 LYS A 342      47.040  48.080  55.270  1.00  0.00           H
ATOM   4212  HZ3 LYS A 342      47.590  46.560  55.020  1.00  0.00           H
ATOM   4213  C   LYS A 342      39.640  47.080  52.850  1.00  0.00           C
ATOM   4214  O   LYS A 342      39.140  47.860  53.750  1.00  0.00           O
ATOM   4215  N   ILE A 343      39.070  46.970  51.680  1.00  0.00           N
ATOM   4216  H   ILE A 343      39.600  46.500  50.960  1.00  0.00           H
ATOM   4217  CA  ILE A 343      37.880  47.680  51.090  1.00  0.00           C
ATOM   4218  HA  ILE A 343      38.040  48.750  51.220  1.00  0.00           H
ATOM   4219  CB  ILE A 343      37.810  47.250  49.640  1.00  0.00           C
ATOM   4220  HB  ILE A 343      37.590  46.190  49.680  1.00  0.00           H
ATOM   4221  CG2 ILE A 343      36.550  47.890  48.960  1.00  0.00           C
ATOM   4222 1HG2 ILE A 343      35.650  47.800  49.560  1.00  0.00           H
ATOM   4223 2HG2 ILE A 343      36.650  48.980  48.990  1.00  0.00           H
ATOM   4224 3HG2 ILE A 343      36.280  47.430  48.010  1.00  0.00           H
ATOM   4225  CG1 ILE A 343      39.070  47.410  48.800  1.00  0.00           C
ATOM   4226 1HG1 ILE A 343      38.850  46.900  47.860  1.00  0.00           H
ATOM   4227 2HG1 ILE A 343      39.900  46.800  49.150  1.00  0.00           H
ATOM   4228  CD  ILE A 343      39.650  48.780  48.410  1.00  0.00           C
ATOM   4229  HD1 ILE A 343      40.560  48.680  47.820  1.00  0.00           H
ATOM   4230  HD2 ILE A 343      38.840  49.310  47.910  1.00  0.00           H
ATOM   4231  HD3 ILE A 343      39.880  49.230  49.370  1.00  0.00           H
ATOM   4232  C   ILE A 343      36.590  47.380  51.880  1.00  0.00           C
ATOM   4233  O   ILE A 343      36.280  46.260  52.120  1.00  0.00           O
ATOM   4234  N   LYS A 344      35.790  48.390  52.250  1.00  0.00           N
ATOM   4235  H   LYS A 344      36.070  49.330  52.020  1.00  0.00           H
ATOM   4236  CA  LYS A 344      34.500  48.170  52.830  1.00  0.00           C
ATOM   4237  HA  LYS A 344      34.530  47.210  53.340  1.00  0.00           H
ATOM   4238  CB  LYS A 344      34.340  49.270  53.860  1.00  0.00           C
ATOM   4239  HB1 LYS A 344      34.480  50.250  53.410  1.00  0.00           H
ATOM   4240  HB2 LYS A 344      35.080  49.230  54.660  1.00  0.00           H
ATOM   4241  CG  LYS A 344      32.960  49.230  54.490  1.00  0.00           C
ATOM   4242  HG1 LYS A 344      32.830  48.300  55.040  1.00  0.00           H
ATOM   4243  HG2 LYS A 344      32.240  49.280  53.670  1.00  0.00           H
ATOM   4244  CD  LYS A 344      32.710  50.290  55.550  1.00  0.00           C
ATOM   4245  HD1 LYS A 344      32.860  51.280  55.120  1.00  0.00           H
ATOM   4246  HD2 LYS A 344      33.330  50.110  56.430  1.00  0.00           H
ATOM   4247  CE  LYS A 344      31.250  50.140  55.910  1.00  0.00           C
ATOM   4248  HE1 LYS A 344      31.090  49.230  56.490  1.00  0.00           H
ATOM   4249  HE2 LYS A 344      30.640  50.100  55.010  1.00  0.00           H
ATOM   4250  NZ  LYS A 344      30.820  51.290  56.660  1.00  0.00           N
ATOM   4251  HZ1 LYS A 344      30.870  52.160  56.140  1.00  0.00           H
ATOM   4252  HZ2 LYS A 344      29.920  51.140  57.080  1.00  0.00           H
ATOM   4253  HZ3 LYS A 344      31.410  51.450  57.460  1.00  0.00           H
ATOM   4254  C   LYS A 344      33.510  48.190  51.650  1.00  0.00           C
ATOM   4255  O   LYS A 344      33.710  48.950  50.700  1.00  0.00           O
ATOM   4256  N   PRO A 345      32.400  47.450  51.740  1.00  0.00           N
ATOM   4257  CD  PRO A 345      32.190  46.280  52.610  1.00  0.00           C
ATOM   4258  HD1 PRO A 345      31.380  46.610  53.270  1.00  0.00           H
ATOM   4259  HD2 PRO A 345      32.960  45.860  53.260  1.00  0.00           H
ATOM   4260  CG  PRO A 345      31.450  45.240  51.670  1.00  0.00           C
ATOM   4261  HG1 PRO A 345      30.840  44.520  52.230  1.00  0.00           H
ATOM   4262  HG2 PRO A 345      32.140  44.720  51.010  1.00  0.00           H
ATOM   4263  CB  PRO A 345      30.510  46.160  50.830  1.00  0.00           C
ATOM   4264  HB1 PRO A 345      29.720  46.440  51.530  1.00  0.00           H
ATOM   4265  HB2 PRO A 345      30.170  45.670  49.920  1.00  0.00           H
ATOM   4266  CA  PRO A 345      31.490  47.370  50.570  1.00  0.00           C
ATOM   4267  HA  PRO A 345      32.000  47.270  49.610  1.00  0.00           H
ATOM   4268  C   PRO A 345      30.690  48.680  50.380  1.00  0.00           C
ATOM   4269  O   PRO A 345      30.170  48.870  49.250  1.00  0.00           O
ATOM   4270  N   SER A 346      30.710  49.720  51.220  1.00  0.00           N
ATOM   4271  H   SER A 346      31.210  49.690  52.090  1.00  0.00           H
ATOM   4272  CA  SER A 346      30.090  51.060  50.780  1.00  0.00           C
ATOM   4273  HA  SER A 346      29.300  50.860  50.060  1.00  0.00           H
ATOM   4274  CB  SER A 346      29.540  51.790  52.040  1.00  0.00           C
ATOM   4275  HB1 SER A 346      28.670  51.290  52.480  1.00  0.00           H
ATOM   4276  HB2 SER A 346      29.270  52.800  51.730  1.00  0.00           H
ATOM   4277  OG  SER A 346      30.610  51.730  53.000  1.00  0.00           O
ATOM   4278  HG  SER A 346      30.400  52.200  53.810  1.00  0.00           H
ATOM   4279  C   SER A 346      30.990  51.980  49.890  1.00  0.00           C
ATOM   4280  O   SER A 346      30.740  53.180  49.610  1.00  0.00           O
ATOM   4281  N   GLU A 347      32.200  51.510  49.580  1.00  0.00           N
ATOM   4282  H   GLU A 347      32.490  50.570  49.810  1.00  0.00           H
ATOM   4283  CA  GLU A 347      33.220  52.260  48.820  1.00  0.00           C
ATOM   4284  HA  GLU A 347      33.340  53.270  49.190  1.00  0.00           H
ATOM   4285  CB  GLU A 347      34.510  51.480  49.150  1.00  0.00           C
ATOM   4286  HB1 GLU A 347      34.360  50.420  48.910  1.00  0.00           H
ATOM   4287  HB2 GLU A 347      34.660  51.500  50.230  1.00  0.00           H
ATOM   4288  CG  GLU A 347      35.730  51.780  48.240  1.00  0.00           C
ATOM   4289  HG1 GLU A 347      35.410  51.770  47.200  1.00  0.00           H
ATOM   4290  HG2 GLU A 347      36.520  51.080  48.490  1.00  0.00           H
ATOM   4291  CD  GLU A 347      36.210  53.220  48.470  1.00  0.00           C
ATOM   4292  OE1 GLU A 347      37.380  53.470  48.900  1.00  0.00           O
ATOM   4293  OE2 GLU A 347      35.410  54.150  48.240  1.00  0.00           O
ATOM   4294  C   GLU A 347      32.890  52.370  47.320  1.00  0.00           C
ATOM   4295  O   GLU A 347      32.140  51.530  46.760  1.00  0.00           O
ATOM   4296  N   SER A 348      33.320  53.410  46.680  1.00  0.00           N
ATOM   4297  H   SER A 348      33.830  54.080  47.250  1.00  0.00           H
ATOM   4298  CA  SER A 348      33.220  53.710  45.260  1.00  0.00           C
ATOM   4299  HA  SER A 348      32.890  52.770  44.810  1.00  0.00           H
ATOM   4300  CB  SER A 348      32.140  54.730  45.050  1.00  0.00           C
ATOM   4301  HB1 SER A 348      31.220  54.370  45.510  1.00  0.00           H
ATOM   4302  HB2 SER A 348      31.990  54.870  43.980  1.00  0.00           H
ATOM   4303  OG  SER A 348      32.480  55.870  45.780  1.00  0.00           O
ATOM   4304  HG  SER A 348      31.920  55.830  46.560  1.00  0.00           H
ATOM   4305  C   SER A 348      34.590  54.100  44.580  1.00  0.00           C
ATOM   4306  O   SER A 348      34.640  54.130  43.360  1.00  0.00           O
ATOM   4307  N   ASN A 349      35.700  54.410  45.360  1.00  0.00           N
ATOM   4308  H   ASN A 349      35.730  54.300  46.360  1.00  0.00           H
ATOM   4309  CA  ASN A 349      36.950  54.830  44.780  1.00  0.00           C
ATOM   4310  HA  ASN A 349      36.700  55.580  44.030  1.00  0.00           H
ATOM   4311  CB  ASN A 349      37.790  55.490  45.900  1.00  0.00           C
ATOM   4312  HB1 ASN A 349      38.810  55.690  45.580  1.00  0.00           H
ATOM   4313  HB2 ASN A 349      37.960  54.840  46.760  1.00  0.00           H
ATOM   4314  CG  ASN A 349      37.360  56.890  46.260  1.00  0.00           C
ATOM   4315  OD1 ASN A 349      36.540  57.520  45.650  1.00  0.00           O
ATOM   4316  ND2 ASN A 349      37.790  57.360  47.370  1.00  0.00           N
ATOM   4317 1HD2 ASN A 349      38.340  56.800  48.010  1.00  0.00           H
ATOM   4318 2HD2 ASN A 349      37.470  58.240  47.730  1.00  0.00           H
ATOM   4319  C   ASN A 349      37.650  53.650  44.100  1.00  0.00           C
ATOM   4320  O   ASN A 349      37.430  52.480  44.360  1.00  0.00           O
ATOM   4321  N   VAL A 350      38.550  54.060  43.180  1.00  0.00           N
ATOM   4322  H   VAL A 350      38.620  55.050  43.030  1.00  0.00           H
ATOM   4323  CA  VAL A 350      39.450  53.270  42.380  1.00  0.00           C
ATOM   4324  HA  VAL A 350      39.750  52.320  42.830  1.00  0.00           H
ATOM   4325  CB  VAL A 350      38.820  52.800  41.060  1.00  0.00           C
ATOM   4326  HB  VAL A 350      39.470  52.050  40.620  1.00  0.00           H
ATOM   4327  CG1 VAL A 350      37.530  52.000  41.260  1.00  0.00           C
ATOM   4328 1HG1 VAL A 350      36.740  52.640  41.650  1.00  0.00           H
ATOM   4329 2HG1 VAL A 350      37.120  51.590  40.330  1.00  0.00           H
ATOM   4330 3HG1 VAL A 350      37.790  51.240  41.990  1.00  0.00           H
ATOM   4331  CG2 VAL A 350      38.540  53.780  39.940  1.00  0.00           C
ATOM   4332 1HG2 VAL A 350      39.520  54.190  39.670  1.00  0.00           H
ATOM   4333 2HG2 VAL A 350      38.020  53.280  39.130  1.00  0.00           H
ATOM   4334 3HG2 VAL A 350      37.930  54.590  40.340  1.00  0.00           H
ATOM   4335  C   VAL A 350      40.700  53.980  42.000  1.00  0.00           C
ATOM   4336  O   VAL A 350      40.810  55.210  41.800  1.00  0.00           O
ATOM   4337  N   THR A 351      41.770  53.200  41.840  1.00  0.00           N
ATOM   4338  H   THR A 351      41.550  52.260  42.130  1.00  0.00           H
ATOM   4339  CA  THR A 351      43.140  53.570  41.430  1.00  0.00           C
ATOM   4340  HA  THR A 351      43.160  54.650  41.300  1.00  0.00           H
ATOM   4341  CB  THR A 351      44.160  53.180  42.530  1.00  0.00           C
ATOM   4342  HB  THR A 351      44.000  52.120  42.740  1.00  0.00           H
ATOM   4343  CG2 THR A 351      45.650  53.480  42.290  1.00  0.00           C
ATOM   4344 1HG2 THR A 351      46.270  52.980  43.040  1.00  0.00           H
ATOM   4345 2HG2 THR A 351      45.880  53.120  41.290  1.00  0.00           H
ATOM   4346 3HG2 THR A 351      45.910  54.540  42.350  1.00  0.00           H
ATOM   4347  OG1 THR A 351      43.860  53.920  43.680  1.00  0.00           O
ATOM   4348  HG1 THR A 351      42.910  53.780  43.770  1.00  0.00           H
ATOM   4349  C   THR A 351      43.530  52.830  40.100  1.00  0.00           C
ATOM   4350  O   THR A 351      43.640  51.610  39.970  1.00  0.00           O
ATOM   4351  N   ILE A 352      43.700  53.580  39.030  1.00  0.00           N
ATOM   4352  H   ILE A 352      43.640  54.560  39.240  1.00  0.00           H
ATOM   4353  CA  ILE A 352      44.450  53.080  37.890  1.00  0.00           C
ATOM   4354  HA  ILE A 352      44.080  52.120  37.530  1.00  0.00           H
ATOM   4355  CB  ILE A 352      44.320  54.050  36.680  1.00  0.00           C
ATOM   4356  HB  ILE A 352      44.770  55.010  36.910  1.00  0.00           H
ATOM   4357  CG2 ILE A 352      45.000  53.400  35.360  1.00  0.00           C
ATOM   4358 1HG2 ILE A 352      44.770  52.340  35.410  1.00  0.00           H
ATOM   4359 2HG2 ILE A 352      44.700  53.870  34.420  1.00  0.00           H
ATOM   4360 3HG2 ILE A 352      46.070  53.610  35.390  1.00  0.00           H
ATOM   4361  CG1 ILE A 352      42.860  54.310  36.160  1.00  0.00           C
ATOM   4362 1HG1 ILE A 352      42.860  55.080  35.400  1.00  0.00           H
ATOM   4363 2HG1 ILE A 352      42.200  54.670  36.950  1.00  0.00           H
ATOM   4364  CD  ILE A 352      42.130  53.040  35.690  1.00  0.00           C
ATOM   4365  HD1 ILE A 352      42.670  52.620  34.840  1.00  0.00           H
ATOM   4366  HD2 ILE A 352      42.010  52.220  36.400  1.00  0.00           H
ATOM   4367  HD3 ILE A 352      41.150  53.270  35.270  1.00  0.00           H
ATOM   4368  C   ILE A 352      45.890  52.840  38.170  1.00  0.00           C
ATOM   4369  O   ILE A 352      46.530  53.600  38.860  1.00  0.00           O
ATOM   4370  N   LEU A 353      46.420  51.720  37.600  1.00  0.00           N
ATOM   4371  H   LEU A 353      45.850  51.050  37.110  1.00  0.00           H
ATOM   4372  CA  LEU A 353      47.800  51.340  37.730  1.00  0.00           C
ATOM   4373  HA  LEU A 353      48.310  52.040  38.380  1.00  0.00           H
ATOM   4374  CB  LEU A 353      47.860  50.000  38.530  1.00  0.00           C
ATOM   4375  HB1 LEU A 353      48.840  49.530  38.600  1.00  0.00           H
ATOM   4376  HB2 LEU A 353      47.270  49.380  37.850  1.00  0.00           H
ATOM   4377  CG  LEU A 353      47.210  49.990  39.870  1.00  0.00           C
ATOM   4378  HG  LEU A 353      46.190  50.340  39.720  1.00  0.00           H
ATOM   4379  CD1 LEU A 353      47.070  48.600  40.450  1.00  0.00           C
ATOM   4380 1HD1 LEU A 353      46.510  48.640  41.380  1.00  0.00           H
ATOM   4381 2HD1 LEU A 353      46.580  48.020  39.670  1.00  0.00           H
ATOM   4382 3HD1 LEU A 353      48.060  48.180  40.650  1.00  0.00           H
ATOM   4383  CD2 LEU A 353      47.720  50.900  40.990  1.00  0.00           C
ATOM   4384 1HD2 LEU A 353      47.240  50.620  41.930  1.00  0.00           H
ATOM   4385 2HD2 LEU A 353      48.790  50.770  41.100  1.00  0.00           H
ATOM   4386 3HD2 LEU A 353      47.550  51.910  40.620  1.00  0.00           H
ATOM   4387  C   LEU A 353      48.540  51.220  36.410  1.00  0.00           C
ATOM   4388  O   LEU A 353      49.750  51.290  36.360  1.00  0.00           O
ATOM   4389  N   GLY A 354      47.790  51.140  35.270  1.00  0.00           N
ATOM   4390  H   GLY A 354      46.790  51.020  35.350  1.00  0.00           H
ATOM   4391  CA  GLY A 354      48.300  51.500  33.960  1.00  0.00           C
ATOM   4392  HA1 GLY A 354      49.390  51.390  33.870  1.00  0.00           H
ATOM   4393  HA2 GLY A 354      48.080  52.550  33.780  1.00  0.00           H
ATOM   4394  C   GLY A 354      47.680  50.670  32.830  1.00  0.00           C
ATOM   4395  O   GLY A 354      46.670  49.930  33.000  1.00  0.00           O
ATOM   4396  N   ARG A 355      48.190  50.900  31.610  1.00  0.00           N
ATOM   4397  H   ARG A 355      48.980  51.520  31.510  1.00  0.00           H
ATOM   4398  CA  ARG A 355      47.620  50.440  30.340  1.00  0.00           C
ATOM   4399  HA  ARG A 355      46.820  49.760  30.640  1.00  0.00           H
ATOM   4400  CB  ARG A 355      46.770  51.530  29.580  1.00  0.00           C
ATOM   4401  HB1 ARG A 355      46.300  51.240  28.640  1.00  0.00           H
ATOM   4402  HB2 ARG A 355      47.400  52.400  29.380  1.00  0.00           H
ATOM   4403  CG  ARG A 355      45.610  52.000  30.510  1.00  0.00           C
ATOM   4404  HG1 ARG A 355      46.020  52.520  31.370  1.00  0.00           H
ATOM   4405  HG2 ARG A 355      45.030  51.140  30.840  1.00  0.00           H
ATOM   4406  CD  ARG A 355      44.670  52.980  29.760  1.00  0.00           C
ATOM   4407  HD1 ARG A 355      44.550  52.790  28.690  1.00  0.00           H
ATOM   4408  HD2 ARG A 355      45.080  53.980  29.870  1.00  0.00           H
ATOM   4409  NE  ARG A 355      43.240  52.860  30.300  1.00  0.00           N
ATOM   4410  HE  ARG A 355      42.700  52.350  29.610  1.00  0.00           H
ATOM   4411  CZ  ARG A 355      42.550  53.560  31.180  1.00  0.00           C
ATOM   4412  NH1 ARG A 355      42.960  54.310  32.180  1.00  0.00           N
ATOM   4413 1HH1 ARG A 355      43.890  54.700  32.170  1.00  0.00           H
ATOM   4414 2HH1 ARG A 355      42.270  54.730  32.790  1.00  0.00           H
ATOM   4415  NH2 ARG A 355      41.320  53.240  31.230  1.00  0.00           N
ATOM   4416 1HH2 ARG A 355      41.050  52.410  30.710  1.00  0.00           H
ATOM   4417 2HH2 ARG A 355      40.750  53.810  31.840  1.00  0.00           H
ATOM   4418  C   ARG A 355      48.640  49.700  29.550  1.00  0.00           C
ATOM   4419  O   ARG A 355      49.670  50.230  29.110  1.00  0.00           O
ATOM   4420  N   PHE A 356      48.450  48.420  29.260  1.00  0.00           N
ATOM   4421  H   PHE A 356      47.600  47.950  29.580  1.00  0.00           H
ATOM   4422  CA  PHE A 356      49.220  47.560  28.370  1.00  0.00           C
ATOM   4423  HA  PHE A 356      50.220  47.980  28.210  1.00  0.00           H
ATOM   4424  CB  PHE A 356      49.300  46.130  28.960  1.00  0.00           C
ATOM   4425  HB1 PHE A 356      49.710  45.580  28.120  1.00  0.00           H
ATOM   4426  HB2 PHE A 356      48.280  45.760  29.130  1.00  0.00           H
ATOM   4427  CG  PHE A 356      50.050  45.840  30.280  1.00  0.00           C
ATOM   4428  CD1 PHE A 356      49.440  46.110  31.500  1.00  0.00           C
ATOM   4429  HD1 PHE A 356      48.410  46.440  31.530  1.00  0.00           H
ATOM   4430  CE1 PHE A 356      50.150  46.010  32.710  1.00  0.00           C
ATOM   4431  HE1 PHE A 356      49.630  46.210  33.640  1.00  0.00           H
ATOM   4432  CZ  PHE A 356      51.550  45.730  32.750  1.00  0.00           C
ATOM   4433  HZ  PHE A 356      52.030  45.610  33.700  1.00  0.00           H
ATOM   4434  CE2 PHE A 356      52.180  45.550  31.540  1.00  0.00           C
ATOM   4435  HE2 PHE A 356      53.220  45.270  31.390  1.00  0.00           H
ATOM   4436  CD2 PHE A 356      51.420  45.630  30.370  1.00  0.00           C
ATOM   4437  HD2 PHE A 356      51.940  45.610  29.420  1.00  0.00           H
ATOM   4438  C   PHE A 356      48.540  47.710  26.960  1.00  0.00           C
ATOM   4439  O   PHE A 356      47.520  47.010  26.730  1.00  0.00           O
ATOM   4440  N   ASP A 357      49.140  48.390  26.000  1.00  0.00           N
ATOM   4441  H   ASP A 357      50.050  48.780  26.210  1.00  0.00           H
ATOM   4442  CA  ASP A 357      48.480  48.800  24.810  1.00  0.00           C
ATOM   4443  HA  ASP A 357      47.400  48.690  24.920  1.00  0.00           H
ATOM   4444  CB  ASP A 357      48.930  50.230  24.610  1.00  0.00           C
ATOM   4445  HB1 ASP A 357      48.670  50.760  25.530  1.00  0.00           H
ATOM   4446  HB2 ASP A 357      48.290  50.680  23.850  1.00  0.00           H
ATOM   4447  CG  ASP A 357      50.450  50.450  24.300  1.00  0.00           C
ATOM   4448  OD1 ASP A 357      51.370  50.060  25.110  1.00  0.00           O
ATOM   4449  OD2 ASP A 357      50.800  50.870  23.170  1.00  0.00           O
ATOM   4450  C   ASP A 357      48.760  47.940  23.560  1.00  0.00           C
ATOM   4451  O   ASP A 357      49.840  47.300  23.540  1.00  0.00           O
ATOM   4452  N   TYR A 358      47.890  47.990  22.540  1.00  0.00           N
ATOM   4453  H   TYR A 358      47.050  48.510  22.730  1.00  0.00           H
ATOM   4454  CA  TYR A 358      48.030  47.340  21.230  1.00  0.00           C
ATOM   4455  HA  TYR A 358      49.040  47.480  20.840  1.00  0.00           H
ATOM   4456  CB  TYR A 358      47.790  45.820  21.390  1.00  0.00           C
ATOM   4457  HB1 TYR A 358      48.690  45.390  21.850  1.00  0.00           H
ATOM   4458  HB2 TYR A 358      47.640  45.430  20.390  1.00  0.00           H
ATOM   4459  CG  TYR A 358      46.600  45.300  22.180  1.00  0.00           C
ATOM   4460  CD1 TYR A 358      45.300  45.310  21.610  1.00  0.00           C
ATOM   4461  HD1 TYR A 358      45.280  45.550  20.550  1.00  0.00           H
ATOM   4462  CE1 TYR A 358      44.200  44.890  22.340  1.00  0.00           C
ATOM   4463  HE1 TYR A 358      43.290  44.610  21.840  1.00  0.00           H
ATOM   4464  CZ  TYR A 358      44.390  44.770  23.720  1.00  0.00           C
ATOM   4465  OH  TYR A 358      43.320  44.540  24.550  1.00  0.00           O
ATOM   4466  HH  TYR A 358      42.490  44.840  24.170  1.00  0.00           H
ATOM   4467  CE2 TYR A 358      45.630  44.760  24.310  1.00  0.00           C
ATOM   4468  HE2 TYR A 358      45.640  44.810  25.390  1.00  0.00           H
ATOM   4469  CD2 TYR A 358      46.790  45.040  23.550  1.00  0.00           C
ATOM   4470  HD2 TYR A 358      47.780  45.170  23.970  1.00  0.00           H
ATOM   4471  C   TYR A 358      47.000  48.050  20.260  1.00  0.00           C
ATOM   4472  O   TYR A 358      46.570  49.220  20.420  1.00  0.00           O
ATOM   4473  N   SER A 359      46.640  47.360  19.140  1.00  0.00           N
ATOM   4474  H   SER A 359      46.960  46.400  19.100  1.00  0.00           H
ATOM   4475  CA  SER A 359      45.990  47.770  17.890  1.00  0.00           C
ATOM   4476  HA  SER A 359      45.280  48.560  18.160  1.00  0.00           H
ATOM   4477  CB  SER A 359      47.130  48.480  17.030  1.00  0.00           C
ATOM   4478  HB1 SER A 359      47.840  47.730  16.690  1.00  0.00           H
ATOM   4479  HB2 SER A 359      47.670  49.300  17.500  1.00  0.00           H
ATOM   4480  OG  SER A 359      46.520  49.090  15.920  1.00  0.00           O
ATOM   4481  HG  SER A 359      46.940  49.090  15.060  1.00  0.00           H
ATOM   4482  C   SER A 359      45.350  46.620  17.200  1.00  0.00           C
ATOM   4483  O   SER A 359      45.650  45.470  17.490  1.00  0.00           O
ATOM   4484  N   GLN A 360      44.510  46.930  16.220  1.00  0.00           N
ATOM   4485  H   GLN A 360      44.200  47.890  16.200  1.00  0.00           H
ATOM   4486  CA  GLN A 360      43.790  46.100  15.310  1.00  0.00           C
ATOM   4487  HA  GLN A 360      43.060  46.650  14.720  1.00  0.00           H
ATOM   4488  CB  GLN A 360      44.650  45.480  14.200  1.00  0.00           C
ATOM   4489  HB1 GLN A 360      43.940  44.920  13.590  1.00  0.00           H
ATOM   4490  HB2 GLN A 360      45.450  44.840  14.560  1.00  0.00           H
ATOM   4491  CG  GLN A 360      45.330  46.550  13.240  1.00  0.00           C
ATOM   4492  HG1 GLN A 360      46.190  46.020  12.830  1.00  0.00           H
ATOM   4493  HG2 GLN A 360      45.760  47.310  13.890  1.00  0.00           H
ATOM   4494  CD  GLN A 360      44.440  47.140  12.160  1.00  0.00           C
ATOM   4495  OE1 GLN A 360      43.220  46.930  12.100  1.00  0.00           O
ATOM   4496  NE2 GLN A 360      45.120  47.760  11.210  1.00  0.00           N
ATOM   4497 1HE2 GLN A 360      46.110  47.930  11.330  1.00  0.00           H
ATOM   4498 2HE2 GLN A 360      44.630  48.130  10.410  1.00  0.00           H
ATOM   4499  C   GLN A 360      42.970  45.020  16.040  1.00  0.00           C
ATOM   4500  O   GLN A 360      43.140  43.780  15.840  1.00  0.00           O
ATOM   4501  N   CYS A 361      42.190  45.500  17.040  1.00  0.00           N
ATOM   4502  H   CYS A 361      42.200  46.470  17.300  1.00  0.00           H
ATOM   4503  CA  CYS A 361      41.540  44.490  17.920  1.00  0.00           C
ATOM   4504  HA  CYS A 361      41.300  43.610  17.330  1.00  0.00           H
ATOM   4505  CB  CYS A 361      42.500  44.100  19.010  1.00  0.00           C
ATOM   4506  HB1 CYS A 361      42.490  44.890  19.770  1.00  0.00           H
ATOM   4507  HB2 CYS A 361      43.510  43.980  18.620  1.00  0.00           H
ATOM   4508  SG  CYS A 361      42.240  42.370  19.640  1.00  0.00           S
ATOM   4509  HG  CYS A 361      41.170  42.740  20.340  1.00  0.00           H
ATOM   4510  C   CYS A 361      40.190  44.940  18.460  1.00  0.00           C
ATOM   4511  O   CYS A 361      39.880  44.920  19.660  1.00  0.00           O
ATOM   4512  N   ASP A 362      39.340  45.330  17.510  1.00  0.00           N
ATOM   4513  H   ASP A 362      39.610  45.230  16.540  1.00  0.00           H
ATOM   4514  CA  ASP A 362      38.150  46.100  17.840  1.00  0.00           C
ATOM   4515  HA  ASP A 362      38.340  46.650  18.760  1.00  0.00           H
ATOM   4516  CB  ASP A 362      37.840  46.990  16.660  1.00  0.00           C
ATOM   4517  HB1 ASP A 362      37.160  47.740  17.060  1.00  0.00           H
ATOM   4518  HB2 ASP A 362      37.340  46.340  15.940  1.00  0.00           H
ATOM   4519  CG  ASP A 362      39.110  47.820  16.090  1.00  0.00           C
ATOM   4520  OD1 ASP A 362      39.610  48.660  16.850  1.00  0.00           O
ATOM   4521  OD2 ASP A 362      39.580  47.540  14.990  1.00  0.00           O
ATOM   4522  C   ASP A 362      36.940  45.190  18.060  1.00  0.00           C
ATOM   4523  O   ASP A 362      35.960  45.660  18.590  1.00  0.00           O
ATOM   4524  N   ILE A 363      37.040  43.960  17.670  1.00  0.00           N
ATOM   4525  H   ILE A 363      37.910  43.690  17.230  1.00  0.00           H
ATOM   4526  CA  ILE A 363      35.960  42.970  17.740  1.00  0.00           C
ATOM   4527  HA  ILE A 363      35.070  43.580  17.600  1.00  0.00           H
ATOM   4528  CB  ILE A 363      36.150  41.940  16.660  1.00  0.00           C
ATOM   4529  HB  ILE A 363      35.300  41.260  16.680  1.00  0.00           H
ATOM   4530  CG2 ILE A 363      36.090  42.610  15.280  1.00  0.00           C
ATOM   4531 1HG2 ILE A 363      36.190  41.910  14.450  1.00  0.00           H
ATOM   4532 2HG2 ILE A 363      35.140  43.150  15.250  1.00  0.00           H
ATOM   4533 3HG2 ILE A 363      36.810  43.420  15.150  1.00  0.00           H
ATOM   4534  CG1 ILE A 363      37.450  41.120  16.770  1.00  0.00           C
ATOM   4535 1HG1 ILE A 363      37.450  40.430  17.620  1.00  0.00           H
ATOM   4536 2HG1 ILE A 363      38.220  41.890  16.820  1.00  0.00           H
ATOM   4537  CD  ILE A 363      37.690  40.240  15.510  1.00  0.00           C
ATOM   4538  HD1 ILE A 363      38.370  39.420  15.750  1.00  0.00           H
ATOM   4539  HD2 ILE A 363      36.820  39.710  15.110  1.00  0.00           H
ATOM   4540  HD3 ILE A 363      38.200  40.820  14.750  1.00  0.00           H
ATOM   4541  C   ILE A 363      35.790  42.390  19.160  1.00  0.00           C
ATOM   4542  O   ILE A 363      36.710  42.210  19.920  1.00  0.00           O
ATOM   4543  N   TRP A 364      34.540  42.010  19.470  1.00  0.00           N
ATOM   4544  H   TRP A 364      33.850  42.120  18.740  1.00  0.00           H
ATOM   4545  CA  TRP A 364      34.200  41.410  20.800  1.00  0.00           C
ATOM   4546  HA  TRP A 364      34.820  42.070  21.400  1.00  0.00           H
ATOM   4547  CB  TRP A 364      32.670  41.440  21.060  1.00  0.00           C
ATOM   4548  HB1 TRP A 364      32.370  41.340  22.100  1.00  0.00           H
ATOM   4549  HB2 TRP A 364      32.260  40.680  20.400  1.00  0.00           H
ATOM   4550  CG  TRP A 364      31.950  42.720  20.610  1.00  0.00           C
ATOM   4551  CD1 TRP A 364      31.230  42.740  19.510  1.00  0.00           C
ATOM   4552  HD1 TRP A 364      31.040  41.880  18.880  1.00  0.00           H
ATOM   4553  NE1 TRP A 364      30.550  43.930  19.450  1.00  0.00           N
ATOM   4554  HE1 TRP A 364      29.810  44.190  18.810  1.00  0.00           H
ATOM   4555  CE2 TRP A 364      31.040  44.860  20.380  1.00  0.00           C
ATOM   4556  CZ2 TRP A 364      30.630  46.190  20.720  1.00  0.00           C
ATOM   4557  HZ2 TRP A 364      29.860  46.650  20.110  1.00  0.00           H
ATOM   4558  CH2 TRP A 364      31.270  46.750  21.840  1.00  0.00           C
ATOM   4559  HH2 TRP A 364      31.070  47.780  22.110  1.00  0.00           H
ATOM   4560  CZ3 TRP A 364      32.280  46.000  22.500  1.00  0.00           C
ATOM   4561  HZ3 TRP A 364      32.800  46.490  23.320  1.00  0.00           H
ATOM   4562  CE3 TRP A 364      32.660  44.690  22.200  1.00  0.00           C
ATOM   4563  HE3 TRP A 364      33.470  44.090  22.600  1.00  0.00           H
ATOM   4564  CD2 TRP A 364      31.970  44.060  21.170  1.00  0.00           C
ATOM   4565  C   TRP A 364      34.840  40.010  20.900  1.00  0.00           C
ATOM   4566  O   TRP A 364      35.010  39.390  19.880  1.00  0.00           O
ATOM   4567  N   TYR A 365      35.040  39.620  22.150  1.00  0.00           N
ATOM   4568  H   TYR A 365      34.810  40.240  22.910  1.00  0.00           H
ATOM   4569  CA  TYR A 365      35.330  38.210  22.490  1.00  0.00           C
ATOM   4570  HA  TYR A 365      35.330  38.150  23.580  1.00  0.00           H
ATOM   4571  CB  TYR A 365      34.160  37.260  22.110  1.00  0.00           C
ATOM   4572  HB1 TYR A 365      34.490  36.260  22.390  1.00  0.00           H
ATOM   4573  HB2 TYR A 365      34.040  37.190  21.030  1.00  0.00           H
ATOM   4574  CG  TYR A 365      32.730  37.550  22.590  1.00  0.00           C
ATOM   4575  CD1 TYR A 365      32.230  36.990  23.780  1.00  0.00           C
ATOM   4576  HD1 TYR A 365      32.840  36.330  24.380  1.00  0.00           H
ATOM   4577  CE1 TYR A 365      30.860  37.160  24.170  1.00  0.00           C
ATOM   4578  HE1 TYR A 365      30.490  36.590  25.000  1.00  0.00           H
ATOM   4579  CZ  TYR A 365      30.010  37.920  23.320  1.00  0.00           C
ATOM   4580  OH  TYR A 365      28.700  37.950  23.610  1.00  0.00           O
ATOM   4581  HH  TYR A 365      28.540  37.460  24.420  1.00  0.00           H
ATOM   4582  CE2 TYR A 365      30.570  38.650  22.200  1.00  0.00           C
ATOM   4583  HE2 TYR A 365      29.880  39.220  21.600  1.00  0.00           H
ATOM   4584  CD2 TYR A 365      31.860  38.320  21.820  1.00  0.00           C
ATOM   4585  HD2 TYR A 365      32.050  38.880  20.920  1.00  0.00           H
ATOM   4586  C   TYR A 365      36.760  37.850  22.030  1.00  0.00           C
ATOM   4587  O   TYR A 365      36.970  37.140  21.050  1.00  0.00           O
ATOM   4588  N   MET A 366      37.720  38.470  22.750  1.00  0.00           N
ATOM   4589  H   MET A 366      37.410  39.200  23.380  1.00  0.00           H
ATOM   4590  CA  MET A 366      39.110  38.340  22.560  1.00  0.00           C
ATOM   4591  HA  MET A 366      39.250  37.340  22.150  1.00  0.00           H
ATOM   4592  CB  MET A 366      39.640  39.470  21.660  1.00  0.00           C
ATOM   4593  HB1 MET A 366      40.690  39.390  21.370  1.00  0.00           H
ATOM   4594  HB2 MET A 366      39.710  40.440  22.160  1.00  0.00           H
ATOM   4595  CG  MET A 366      38.860  39.630  20.320  1.00  0.00           C
ATOM   4596  HG1 MET A 366      39.080  40.610  19.880  1.00  0.00           H
ATOM   4597  HG2 MET A 366      37.790  39.530  20.470  1.00  0.00           H
ATOM   4598  SD  MET A 366      39.390  38.400  19.060  1.00  0.00           S
ATOM   4599  CE  MET A 366      40.860  39.390  18.450  1.00  0.00           C
ATOM   4600  HE1 MET A 366      41.700  39.200  19.120  1.00  0.00           H
ATOM   4601  HE2 MET A 366      41.150  39.000  17.480  1.00  0.00           H
ATOM   4602  HE3 MET A 366      40.590  40.450  18.450  1.00  0.00           H
ATOM   4603  C   MET A 366      39.790  38.330  23.910  1.00  0.00           C
ATOM   4604  O   MET A 366      39.670  39.310  24.590  1.00  0.00           O
ATOM   4605  N   ARG A 367      40.480  37.240  24.270  1.00  0.00           N
ATOM   4606  H   ARG A 367      40.550  36.430  23.670  1.00  0.00           H
ATOM   4607  CA  ARG A 367      40.990  37.080  25.580  1.00  0.00           C
ATOM   4608  HA  ARG A 367      40.400  37.740  26.200  1.00  0.00           H
ATOM   4609  CB  ARG A 367      40.820  35.640  26.030  1.00  0.00           C
ATOM   4610  HB1 ARG A 367      41.310  35.640  27.010  1.00  0.00           H
ATOM   4611  HB2 ARG A 367      41.420  34.940  25.440  1.00  0.00           H
ATOM   4612  CG  ARG A 367      39.400  35.160  26.160  1.00  0.00           C
ATOM   4613  HG1 ARG A 367      38.880  35.280  25.210  1.00  0.00           H
ATOM   4614  HG2 ARG A 367      38.850  35.860  26.790  1.00  0.00           H
ATOM   4615  CD  ARG A 367      39.310  33.710  26.670  1.00  0.00           C
ATOM   4616  HD1 ARG A 367      39.850  33.600  27.610  1.00  0.00           H
ATOM   4617  HD2 ARG A 367      39.840  33.090  25.940  1.00  0.00           H
ATOM   4618  NE  ARG A 367      37.830  33.270  26.760  1.00  0.00           N
ATOM   4619  HE  ARG A 367      37.240  33.890  27.290  1.00  0.00           H
ATOM   4620  CZ  ARG A 367      37.190  32.230  26.270  1.00  0.00           C
ATOM   4621  NH1 ARG A 367      37.730  31.300  25.630  1.00  0.00           N
ATOM   4622 1HH1 ARG A 367      38.740  31.360  25.580  1.00  0.00           H
ATOM   4623 2HH1 ARG A 367      37.170  30.600  25.160  1.00  0.00           H
ATOM   4624  NH2 ARG A 367      35.920  32.160  26.460  1.00  0.00           N
ATOM   4625 1HH2 ARG A 367      35.380  32.730  27.100  1.00  0.00           H
ATOM   4626 2HH2 ARG A 367      35.450  31.400  25.990  1.00  0.00           H
ATOM   4627  C   ARG A 367      42.430  37.660  25.830  1.00  0.00           C
ATOM   4628  O   ARG A 367      43.160  37.760  24.880  1.00  0.00           O
ATOM   4629  N   PHE A 368      42.840  37.750  27.040  1.00  0.00           N
ATOM   4630  H   PHE A 368      42.200  37.510  27.780  1.00  0.00           H
ATOM   4631  CA  PHE A 368      44.280  37.860  27.480  1.00  0.00           C
ATOM   4632  HA  PHE A 368      44.960  37.650  26.650  1.00  0.00           H
ATOM   4633  CB  PHE A 368      44.570  39.310  27.890  1.00  0.00           C
ATOM   4634  HB1 PHE A 368      44.180  39.910  27.070  1.00  0.00           H
ATOM   4635  HB2 PHE A 368      45.640  39.450  27.780  1.00  0.00           H
ATOM   4636  CG  PHE A 368      43.960  39.780  29.230  1.00  0.00           C
ATOM   4637  CD1 PHE A 368      44.730  39.520  30.380  1.00  0.00           C
ATOM   4638  HD1 PHE A 368      45.730  39.140  30.230  1.00  0.00           H
ATOM   4639  CE1 PHE A 368      44.220  39.820  31.700  1.00  0.00           C
ATOM   4640  HE1 PHE A 368      44.820  39.690  32.590  1.00  0.00           H
ATOM   4641  CZ  PHE A 368      42.930  40.400  31.820  1.00  0.00           C
ATOM   4642  HZ  PHE A 368      42.650  40.690  32.820  1.00  0.00           H
ATOM   4643  CE2 PHE A 368      42.130  40.620  30.680  1.00  0.00           C
ATOM   4644  HE2 PHE A 368      41.150  41.070  30.730  1.00  0.00           H
ATOM   4645  CD2 PHE A 368      42.690  40.230  29.440  1.00  0.00           C
ATOM   4646  HD2 PHE A 368      42.090  40.270  28.540  1.00  0.00           H
ATOM   4647  C   PHE A 368      44.560  36.870  28.610  1.00  0.00           C
ATOM   4648  O   PHE A 368      43.610  36.480  29.350  1.00  0.00           O
ATOM   4649  N   SER A 369      45.800  36.640  28.880  1.00  0.00           N
ATOM   4650  H   SER A 369      46.520  36.750  28.190  1.00  0.00           H
ATOM   4651  CA  SER A 369      46.240  35.860  30.100  1.00  0.00           C
ATOM   4652  HA  SER A 369      45.810  36.390  30.950  1.00  0.00           H
ATOM   4653  CB  SER A 369      45.790  34.390  30.110  1.00  0.00           C
ATOM   4654  HB1 SER A 369      44.700  34.330  30.130  1.00  0.00           H
ATOM   4655  HB2 SER A 369      46.180  33.930  31.010  1.00  0.00           H
ATOM   4656  OG  SER A 369      46.210  33.750  28.950  1.00  0.00           O
ATOM   4657  HG  SER A 369      47.050  34.040  28.590  1.00  0.00           H
ATOM   4658  C   SER A 369      47.770  35.900  30.390  1.00  0.00           C
ATOM   4659  O   SER A 369      48.610  36.000  29.470  1.00  0.00           O
ATOM   4660  N   MET A 370      48.130  35.660  31.630  1.00  0.00           N
ATOM   4661  H   MET A 370      47.380  35.440  32.280  1.00  0.00           H
ATOM   4662  CA  MET A 370      49.420  35.350  32.070  1.00  0.00           C
ATOM   4663  HA  MET A 370      50.100  35.850  31.380  1.00  0.00           H
ATOM   4664  CB  MET A 370      49.600  36.040  33.430  1.00  0.00           C
ATOM   4665  HB1 MET A 370      50.610  35.820  33.790  1.00  0.00           H
ATOM   4666  HB2 MET A 370      48.950  35.490  34.110  1.00  0.00           H
ATOM   4667  CG  MET A 370      49.330  37.550  33.560  1.00  0.00           C
ATOM   4668  HG1 MET A 370      49.740  38.090  32.710  1.00  0.00           H
ATOM   4669  HG2 MET A 370      49.950  37.850  34.410  1.00  0.00           H
ATOM   4670  SD  MET A 370      47.580  38.150  33.850  1.00  0.00           S
ATOM   4671  CE  MET A 370      47.330  37.570  35.490  1.00  0.00           C
ATOM   4672  HE1 MET A 370      47.470  36.500  35.630  1.00  0.00           H
ATOM   4673  HE2 MET A 370      48.000  38.170  36.120  1.00  0.00           H
ATOM   4674  HE3 MET A 370      46.300  37.850  35.710  1.00  0.00           H
ATOM   4675  C   MET A 370      49.900  33.920  31.990  1.00  0.00           C
ATOM   4676  O   MET A 370      49.190  32.900  31.840  1.00  0.00           O
ATOM   4677  N   ASP A 371      51.200  33.760  32.220  1.00  0.00           N
ATOM   4678  H   ASP A 371      51.740  34.570  32.470  1.00  0.00           H
ATOM   4679  CA  ASP A 371      51.770  32.420  32.520  1.00  0.00           C
ATOM   4680  HA  ASP A 371      51.350  31.620  31.930  1.00  0.00           H
ATOM   4681  CB  ASP A 371      53.320  32.510  32.360  1.00  0.00           C
ATOM   4682  HB1 ASP A 371      53.510  32.770  31.320  1.00  0.00           H
ATOM   4683  HB2 ASP A 371      53.750  31.520  32.530  1.00  0.00           H
ATOM   4684  CG  ASP A 371      54.070  33.540  33.190  1.00  0.00           C
ATOM   4685  OD1 ASP A 371      55.300  33.450  33.340  1.00  0.00           O
ATOM   4686  OD2 ASP A 371      53.470  34.480  33.760  1.00  0.00           O
ATOM   4687  C   ASP A 371      51.440  31.970  33.920  1.00  0.00           C
ATOM   4688  O   ASP A 371      50.750  32.550  34.770  1.00  0.00           O
ATOM   4689  N   PHE A 372      51.980  30.750  34.270  1.00  0.00           N
ATOM   4690  H   PHE A 372      52.580  30.260  33.620  1.00  0.00           H
ATOM   4691  CA  PHE A 372      51.810  30.090  35.530  1.00  0.00           C
ATOM   4692  HA  PHE A 372      50.830  30.120  36.010  1.00  0.00           H
ATOM   4693  CB  PHE A 372      52.190  28.630  35.240  1.00  0.00           C
ATOM   4694  HB1 PHE A 372      53.060  28.580  34.570  1.00  0.00           H
ATOM   4695  HB2 PHE A 372      51.330  28.290  34.670  1.00  0.00           H
ATOM   4696  CG  PHE A 372      52.390  27.750  36.490  1.00  0.00           C
ATOM   4697  CD1 PHE A 372      51.290  26.990  36.970  1.00  0.00           C
ATOM   4698  HD1 PHE A 372      50.360  27.110  36.430  1.00  0.00           H
ATOM   4699  CE1 PHE A 372      51.350  26.370  38.210  1.00  0.00           C
ATOM   4700  HE1 PHE A 372      50.490  25.940  38.700  1.00  0.00           H
ATOM   4701  CZ  PHE A 372      52.600  26.170  38.920  1.00  0.00           C
ATOM   4702  HZ  PHE A 372      52.620  25.670  39.870  1.00  0.00           H
ATOM   4703  CE2 PHE A 372      53.730  26.810  38.380  1.00  0.00           C
ATOM   4704  HE2 PHE A 372      54.690  26.780  38.870  1.00  0.00           H
ATOM   4705  CD2 PHE A 372      53.650  27.590  37.170  1.00  0.00           C
ATOM   4706  HD2 PHE A 372      54.520  28.080  36.760  1.00  0.00           H
ATOM   4707  C   PHE A 372      52.660  30.770  36.620  1.00  0.00           C
ATOM   4708  O   PHE A 372      52.230  30.700  37.770  1.00  0.00           O
ATOM   4709  N   TRP A 373      53.780  31.350  36.360  1.00  0.00           N
ATOM   4710  H   TRP A 373      54.050  31.320  35.380  1.00  0.00           H
ATOM   4711  CA  TRP A 373      54.520  32.110  37.330  1.00  0.00           C
ATOM   4712  HA  TRP A 373      54.470  31.650  38.310  1.00  0.00           H
ATOM   4713  CB  TRP A 373      56.030  32.140  36.870  1.00  0.00           C
ATOM   4714  HB1 TRP A 373      56.500  32.860  37.540  1.00  0.00           H
ATOM   4715  HB2 TRP A 373      56.170  32.430  35.830  1.00  0.00           H
ATOM   4716  CG  TRP A 373      56.850  30.870  36.870  1.00  0.00           C
ATOM   4717  CD1 TRP A 373      56.610  29.670  37.480  1.00  0.00           C
ATOM   4718  HD1 TRP A 373      55.810  29.460  38.170  1.00  0.00           H
ATOM   4719  NE1 TRP A 373      57.550  28.770  37.150  1.00  0.00           N
ATOM   4720  HE1 TRP A 373      57.480  27.820  37.490  1.00  0.00           H
ATOM   4721  CE2 TRP A 373      58.420  29.240  36.180  1.00  0.00           C
ATOM   4722  CZ2 TRP A 373      59.390  28.660  35.500  1.00  0.00           C
ATOM   4723  HZ2 TRP A 373      59.610  27.610  35.640  1.00  0.00           H
ATOM   4724  CH2 TRP A 373      60.210  29.370  34.620  1.00  0.00           C
ATOM   4725  HH2 TRP A 373      61.090  28.920  34.180  1.00  0.00           H
ATOM   4726  CZ3 TRP A 373      59.900  30.710  34.410  1.00  0.00           C
ATOM   4727  HZ3 TRP A 373      60.410  31.290  33.650  1.00  0.00           H
ATOM   4728  CE3 TRP A 373      58.860  31.340  35.130  1.00  0.00           C
ATOM   4729  HE3 TRP A 373      58.690  32.410  35.130  1.00  0.00           H
ATOM   4730  CD2 TRP A 373      58.020  30.590  35.990  1.00  0.00           C
ATOM   4731  C   TRP A 373      54.030  33.510  37.480  1.00  0.00           C
ATOM   4732  O   TRP A 373      54.320  34.120  38.520  1.00  0.00           O
ATOM   4733  N   GLN A 374      53.230  34.080  36.550  1.00  0.00           N
ATOM   4734  H   GLN A 374      53.070  33.570  35.700  1.00  0.00           H
ATOM   4735  CA  GLN A 374      52.850  35.570  36.540  1.00  0.00           C
ATOM   4736  HA  GLN A 374      52.410  35.730  35.560  1.00  0.00           H
ATOM   4737  CB  GLN A 374      51.820  35.970  37.630  1.00  0.00           C
ATOM   4738  HB1 GLN A 374      51.480  37.010  37.570  1.00  0.00           H
ATOM   4739  HB2 GLN A 374      52.280  35.810  38.600  1.00  0.00           H
ATOM   4740  CG  GLN A 374      50.580  35.020  37.580  1.00  0.00           C
ATOM   4741  HG1 GLN A 374      50.930  34.080  38.000  1.00  0.00           H
ATOM   4742  HG2 GLN A 374      50.310  34.880  36.540  1.00  0.00           H
ATOM   4743  CD  GLN A 374      49.390  35.680  38.360  1.00  0.00           C
ATOM   4744  OE1 GLN A 374      49.570  36.150  39.470  1.00  0.00           O
ATOM   4745  NE2 GLN A 374      48.180  35.590  37.900  1.00  0.00           N
ATOM   4746 1HE2 GLN A 374      48.030  35.170  36.990  1.00  0.00           H
ATOM   4747 2HE2 GLN A 374      47.380  35.920  38.420  1.00  0.00           H
ATOM   4748  C   GLN A 374      54.080  36.550  36.460  1.00  0.00           C
ATOM   4749  O   GLN A 374      54.200  37.500  37.160  1.00  0.00           O
ATOM   4750  N   LYS A 375      54.950  36.170  35.530  1.00  0.00           N
ATOM   4751  H   LYS A 375      54.780  35.260  35.130  1.00  0.00           H
ATOM   4752  CA  LYS A 375      56.120  36.920  35.130  1.00  0.00           C
ATOM   4753  HA  LYS A 375      56.240  37.790  35.770  1.00  0.00           H
ATOM   4754  CB  LYS A 375      57.340  35.980  35.320  1.00  0.00           C
ATOM   4755  HB1 LYS A 375      58.120  36.130  34.580  1.00  0.00           H
ATOM   4756  HB2 LYS A 375      56.970  34.960  35.230  1.00  0.00           H
ATOM   4757  CG  LYS A 375      57.910  36.130  36.740  1.00  0.00           C
ATOM   4758  HG1 LYS A 375      57.210  36.050  37.570  1.00  0.00           H
ATOM   4759  HG2 LYS A 375      58.310  37.150  36.790  1.00  0.00           H
ATOM   4760  CD  LYS A 375      59.010  35.140  37.020  1.00  0.00           C
ATOM   4761  HD1 LYS A 375      58.770  34.140  36.670  1.00  0.00           H
ATOM   4762  HD2 LYS A 375      59.350  35.250  38.050  1.00  0.00           H
ATOM   4763  CE  LYS A 375      60.280  35.620  36.220  1.00  0.00           C
ATOM   4764  HE1 LYS A 375      60.510  36.650  36.480  1.00  0.00           H
ATOM   4765  HE2 LYS A 375      60.150  35.470  35.150  1.00  0.00           H
ATOM   4766  NZ  LYS A 375      61.500  34.850  36.600  1.00  0.00           N
ATOM   4767  HZ1 LYS A 375      62.330  35.340  36.290  1.00  0.00           H
ATOM   4768  HZ2 LYS A 375      61.590  34.850  37.610  1.00  0.00           H
ATOM   4769  HZ3 LYS A 375      61.490  33.870  36.380  1.00  0.00           H
ATOM   4770  C   LYS A 375      56.020  37.430  33.680  1.00  0.00           C
ATOM   4771  O   LYS A 375      56.780  38.310  33.220  1.00  0.00           O
ATOM   4772  N   MET A 376      55.070  36.930  32.900  1.00  0.00           N
ATOM   4773  H   MET A 376      54.560  36.160  33.320  1.00  0.00           H
ATOM   4774  CA  MET A 376      54.750  37.460  31.540  1.00  0.00           C
ATOM   4775  HA  MET A 376      55.140  38.470  31.390  1.00  0.00           H
ATOM   4776  CB  MET A 376      55.380  36.520  30.440  1.00  0.00           C
ATOM   4777  HB1 MET A 376      55.090  36.840  29.440  1.00  0.00           H
ATOM   4778  HB2 MET A 376      54.960  35.530  30.600  1.00  0.00           H
ATOM   4779  CG  MET A 376      56.940  36.400  30.460  1.00  0.00           C
ATOM   4780  HG1 MET A 376      57.170  35.970  31.430  1.00  0.00           H
ATOM   4781  HG2 MET A 376      57.400  37.390  30.450  1.00  0.00           H
ATOM   4782  SD  MET A 376      57.630  35.330  29.150  1.00  0.00           S
ATOM   4783  CE  MET A 376      56.850  33.850  29.540  1.00  0.00           C
ATOM   4784  HE1 MET A 376      57.250  33.130  28.830  1.00  0.00           H
ATOM   4785  HE2 MET A 376      57.030  33.560  30.580  1.00  0.00           H
ATOM   4786  HE3 MET A 376      55.780  33.860  29.310  1.00  0.00           H
ATOM   4787  C   MET A 376      53.220  37.700  31.370  1.00  0.00           C
ATOM   4788  O   MET A 376      52.340  37.370  32.170  1.00  0.00           O
ATOM   4789  N   LEU A 377      52.840  38.420  30.260  1.00  0.00           N
ATOM   4790  H   LEU A 377      53.580  38.730  29.650  1.00  0.00           H
ATOM   4791  CA  LEU A 377      51.390  38.650  29.930  1.00  0.00           C
ATOM   4792  HA  LEU A 377      50.740  37.910  30.390  1.00  0.00           H
ATOM   4793  CB  LEU A 377      51.060  40.120  30.400  1.00  0.00           C
ATOM   4794  HB1 LEU A 377      51.800  40.770  29.930  1.00  0.00           H
ATOM   4795  HB2 LEU A 377      51.240  40.170  31.470  1.00  0.00           H
ATOM   4796  CG  LEU A 377      49.750  40.590  29.870  1.00  0.00           C
ATOM   4797  HG  LEU A 377      49.780  40.640  28.780  1.00  0.00           H
ATOM   4798  CD1 LEU A 377      48.490  39.770  30.270  1.00  0.00           C
ATOM   4799 1HD1 LEU A 377      48.680  38.770  29.880  1.00  0.00           H
ATOM   4800 2HD1 LEU A 377      48.350  39.780  31.350  1.00  0.00           H
ATOM   4801 3HD1 LEU A 377      47.570  40.220  29.900  1.00  0.00           H
ATOM   4802  CD2 LEU A 377      49.570  41.900  30.510  1.00  0.00           C
ATOM   4803 1HD2 LEU A 377      49.870  41.940  31.560  1.00  0.00           H
ATOM   4804 2HD2 LEU A 377      50.030  42.690  29.920  1.00  0.00           H
ATOM   4805 3HD2 LEU A 377      48.550  42.270  30.550  1.00  0.00           H
ATOM   4806  C   LEU A 377      51.270  38.510  28.420  1.00  0.00           C
ATOM   4807  O   LEU A 377      52.190  38.930  27.710  1.00  0.00           O
ATOM   4808  N   ALA A 378      50.160  37.960  27.890  1.00  0.00           N
ATOM   4809  H   ALA A 378      49.490  37.540  28.520  1.00  0.00           H
ATOM   4810  CA  ALA A 378      49.970  37.730  26.460  1.00  0.00           C
ATOM   4811  HA  ALA A 378      50.450  38.530  25.900  1.00  0.00           H
ATOM   4812  CB  ALA A 378      50.650  36.450  25.990  1.00  0.00           C
ATOM   4813  HB1 ALA A 378      51.720  36.480  26.220  1.00  0.00           H
ATOM   4814  HB2 ALA A 378      50.260  35.510  26.400  1.00  0.00           H
ATOM   4815  HB3 ALA A 378      50.500  36.350  24.920  1.00  0.00           H
ATOM   4816  C   ALA A 378      48.580  37.800  25.890  1.00  0.00           C
ATOM   4817  O   ALA A 378      47.600  37.620  26.610  1.00  0.00           O
ATOM   4818  N   LEU A 379      48.540  38.100  24.540  1.00  0.00           N
ATOM   4819  H   LEU A 379      49.400  38.290  24.050  1.00  0.00           H
ATOM   4820  CA  LEU A 379      47.320  38.470  23.810  1.00  0.00           C
ATOM   4821  HA  LEU A 379      46.520  37.860  24.230  1.00  0.00           H
ATOM   4822  CB  LEU A 379      46.930  39.920  23.970  1.00  0.00           C
ATOM   4823  HB1 LEU A 379      47.790  40.550  23.750  1.00  0.00           H
ATOM   4824  HB2 LEU A 379      46.750  40.070  25.040  1.00  0.00           H
ATOM   4825  CG  LEU A 379      45.590  40.440  23.200  1.00  0.00           C
ATOM   4826  HG  LEU A 379      45.040  39.550  22.900  1.00  0.00           H
ATOM   4827  CD1 LEU A 379      44.580  41.130  24.110  1.00  0.00           C
ATOM   4828 1HD1 LEU A 379      44.490  40.510  25.000  1.00  0.00           H
ATOM   4829 2HD1 LEU A 379      44.980  42.080  24.440  1.00  0.00           H
ATOM   4830 3HD1 LEU A 379      43.580  41.210  23.670  1.00  0.00           H
ATOM   4831  CD2 LEU A 379      45.970  41.470  22.090  1.00  0.00           C
ATOM   4832 1HD2 LEU A 379      46.540  42.280  22.530  1.00  0.00           H
ATOM   4833 2HD2 LEU A 379      46.350  40.960  21.210  1.00  0.00           H
ATOM   4834 3HD2 LEU A 379      45.050  41.980  21.810  1.00  0.00           H
ATOM   4835  C   LEU A 379      47.510  38.090  22.290  1.00  0.00           C
ATOM   4836  O   LEU A 379      48.620  37.980  21.810  1.00  0.00           O
ATOM   4837  N   GLY A 380      46.440  38.020  21.490  1.00  0.00           N
ATOM   4838  H   GLY A 380      45.520  37.880  21.890  1.00  0.00           H
ATOM   4839  CA  GLY A 380      46.470  38.100  20.070  1.00  0.00           C
ATOM   4840  HA1 GLY A 380      46.420  37.040  19.800  1.00  0.00           H
ATOM   4841  HA2 GLY A 380      47.350  38.660  19.740  1.00  0.00           H
ATOM   4842  C   GLY A 380      45.250  38.850  19.510  1.00  0.00           C
ATOM   4843  O   GLY A 380      44.220  38.930  20.150  1.00  0.00           O
ATOM   4844  N   ASN A 381      45.300  39.340  18.220  1.00  0.00           N
ATOM   4845  H   ASN A 381      46.180  39.270  17.730  1.00  0.00           H
ATOM   4846  CA  ASN A 381      44.400  40.330  17.650  1.00  0.00           C
ATOM   4847  HA  ASN A 381      43.680  40.480  18.460  1.00  0.00           H
ATOM   4848  CB  ASN A 381      45.200  41.610  17.520  1.00  0.00           C
ATOM   4849  HB1 ASN A 381      45.820  41.720  18.410  1.00  0.00           H
ATOM   4850  HB2 ASN A 381      44.540  42.480  17.550  1.00  0.00           H
ATOM   4851  CG  ASN A 381      46.070  41.690  16.280  1.00  0.00           C
ATOM   4852  OD1 ASN A 381      46.350  40.760  15.590  1.00  0.00           O
ATOM   4853  ND2 ASN A 381      46.650  42.840  16.070  1.00  0.00           N
ATOM   4854 1HD2 ASN A 381      46.380  43.630  16.650  1.00  0.00           H
ATOM   4855 2HD2 ASN A 381      47.110  43.010  15.190  1.00  0.00           H
ATOM   4856  C   ASN A 381      43.730  39.860  16.360  1.00  0.00           C
ATOM   4857  O   ASN A 381      43.910  38.720  15.910  1.00  0.00           O
ATOM   4858  N   GLN A 382      42.910  40.730  15.740  1.00  0.00           N
ATOM   4859  H   GLN A 382      42.950  41.700  16.050  1.00  0.00           H
ATOM   4860  CA  GLN A 382      42.110  40.420  14.540  1.00  0.00           C
ATOM   4861  HA  GLN A 382      41.640  39.450  14.680  1.00  0.00           H
ATOM   4862  CB  GLN A 382      40.990  41.400  14.400  1.00  0.00           C
ATOM   4863  HB1 GLN A 382      40.610  41.560  15.410  1.00  0.00           H
ATOM   4864  HB2 GLN A 382      40.210  40.970  13.780  1.00  0.00           H
ATOM   4865  CG  GLN A 382      41.320  42.730  13.740  1.00  0.00           C
ATOM   4866  HG1 GLN A 382      41.150  42.510  12.690  1.00  0.00           H
ATOM   4867  HG2 GLN A 382      42.410  42.830  13.770  1.00  0.00           H
ATOM   4868  CD  GLN A 382      40.470  43.920  14.170  1.00  0.00           C
ATOM   4869  OE1 GLN A 382      39.620  43.920  15.060  1.00  0.00           O
ATOM   4870  NE2 GLN A 382      40.790  45.130  13.710  1.00  0.00           N
ATOM   4871 1HE2 GLN A 382      41.490  45.290  13.000  1.00  0.00           H
ATOM   4872 2HE2 GLN A 382      40.110  45.800  14.040  1.00  0.00           H
ATOM   4873  C   GLN A 382      42.940  40.260  13.160  1.00  0.00           C
ATOM   4874  O   GLN A 382      42.320  39.910  12.180  1.00  0.00           O
ATOM   4875  N   VAL A 383      44.270  40.540  13.150  1.00  0.00           N
ATOM   4876  H   VAL A 383      44.740  40.750  14.030  1.00  0.00           H
ATOM   4877  CA  VAL A 383      45.100  40.350  12.000  1.00  0.00           C
ATOM   4878  HA  VAL A 383      44.470  40.070  11.160  1.00  0.00           H
ATOM   4879  CB  VAL A 383      45.620  41.730  11.480  1.00  0.00           C
ATOM   4880  HB  VAL A 383      46.150  41.460  10.570  1.00  0.00           H
ATOM   4881  CG1 VAL A 383      44.510  42.780  11.110  1.00  0.00           C
ATOM   4882 1HG1 VAL A 383      43.820  42.230  10.470  1.00  0.00           H
ATOM   4883 2HG1 VAL A 383      43.940  43.090  11.990  1.00  0.00           H
ATOM   4884 3HG1 VAL A 383      44.870  43.700  10.650  1.00  0.00           H
ATOM   4885  CG2 VAL A 383      46.520  42.450  12.450  1.00  0.00           C
ATOM   4886 1HG2 VAL A 383      46.010  42.820  13.340  1.00  0.00           H
ATOM   4887 2HG2 VAL A 383      47.360  41.860  12.830  1.00  0.00           H
ATOM   4888 3HG2 VAL A 383      46.810  43.410  12.020  1.00  0.00           H
ATOM   4889  C   VAL A 383      46.140  39.260  12.140  1.00  0.00           C
ATOM   4890  O   VAL A 383      47.070  39.310  11.340  1.00  0.00           O
ATOM   4891  N   GLY A 384      46.070  38.350  13.120  1.00  0.00           N
ATOM   4892  H   GLY A 384      45.320  38.370  13.790  1.00  0.00           H
ATOM   4893  CA  GLY A 384      47.010  37.240  13.310  1.00  0.00           C
ATOM   4894  HA1 GLY A 384      47.220  36.720  12.380  1.00  0.00           H
ATOM   4895  HA2 GLY A 384      46.470  36.480  13.880  1.00  0.00           H
ATOM   4896  C   GLY A 384      48.330  37.570  13.990  1.00  0.00           C
ATOM   4897  O   GLY A 384      49.280  36.830  13.710  1.00  0.00           O
ATOM   4898  N   LYS A 385      48.570  38.690  14.680  1.00  0.00           N
ATOM   4899  H   LYS A 385      47.900  39.440  14.760  1.00  0.00           H
ATOM   4900  CA  LYS A 385      49.860  39.040  15.470  1.00  0.00           C
ATOM   4901  HA  LYS A 385      50.680  38.420  15.090  1.00  0.00           H
ATOM   4902  CB  LYS A 385      50.230  40.490  15.220  1.00  0.00           C
ATOM   4903  HB1 LYS A 385      51.190  40.740  15.680  1.00  0.00           H
ATOM   4904  HB2 LYS A 385      49.430  41.100  15.610  1.00  0.00           H
ATOM   4905  CG  LYS A 385      50.390  40.720  13.690  1.00  0.00           C
ATOM   4906  HG1 LYS A 385      49.480  40.560  13.110  1.00  0.00           H
ATOM   4907  HG2 LYS A 385      51.210  40.100  13.320  1.00  0.00           H
ATOM   4908  CD  LYS A 385      50.800  42.200  13.470  1.00  0.00           C
ATOM   4909  HD1 LYS A 385      51.600  42.450  14.170  1.00  0.00           H
ATOM   4910  HD2 LYS A 385      49.950  42.850  13.620  1.00  0.00           H
ATOM   4911  CE  LYS A 385      51.430  42.270  12.070  1.00  0.00           C
ATOM   4912  HE1 LYS A 385      50.670  42.320  11.300  1.00  0.00           H
ATOM   4913  HE2 LYS A 385      52.140  41.440  12.000  1.00  0.00           H
ATOM   4914  NZ  LYS A 385      52.240  43.470  11.860  1.00  0.00           N
ATOM   4915  HZ1 LYS A 385      51.660  44.290  11.890  1.00  0.00           H
ATOM   4916  HZ2 LYS A 385      53.010  43.640  12.490  1.00  0.00           H
ATOM   4917  HZ3 LYS A 385      52.670  43.480  10.940  1.00  0.00           H
ATOM   4918  C   LYS A 385      49.580  38.660  16.960  1.00  0.00           C
ATOM   4919  O   LYS A 385      48.430  38.740  17.460  1.00  0.00           O
ATOM   4920  N   LEU A 386      50.640  38.350  17.730  1.00  0.00           N
ATOM   4921  H   LEU A 386      51.540  38.290  17.280  1.00  0.00           H
ATOM   4922  CA  LEU A 386      50.610  38.150  19.220  1.00  0.00           C
ATOM   4923  HA  LEU A 386      49.590  38.270  19.580  1.00  0.00           H
ATOM   4924  CB  LEU A 386      51.200  36.790  19.650  1.00  0.00           C
ATOM   4925  HB1 LEU A 386      51.590  36.920  20.660  1.00  0.00           H
ATOM   4926  HB2 LEU A 386      52.080  36.550  19.050  1.00  0.00           H
ATOM   4927  CG  LEU A 386      50.230  35.630  19.720  1.00  0.00           C
ATOM   4928  HG  LEU A 386      49.180  35.930  19.720  1.00  0.00           H
ATOM   4929  CD1 LEU A 386      50.540  34.760  18.560  1.00  0.00           C
ATOM   4930 1HD1 LEU A 386      51.610  34.550  18.440  1.00  0.00           H
ATOM   4931 2HD1 LEU A 386      50.060  33.780  18.630  1.00  0.00           H
ATOM   4932 3HD1 LEU A 386      50.340  35.220  17.590  1.00  0.00           H
ATOM   4933  CD2 LEU A 386      50.520  34.820  20.950  1.00  0.00           C
ATOM   4934 1HD2 LEU A 386      49.910  33.910  21.020  1.00  0.00           H
ATOM   4935 2HD2 LEU A 386      51.590  34.630  21.020  1.00  0.00           H
ATOM   4936 3HD2 LEU A 386      50.260  35.420  21.810  1.00  0.00           H
ATOM   4937  C   LEU A 386      51.440  39.180  19.900  1.00  0.00           C
ATOM   4938  O   LEU A 386      52.450  39.580  19.370  1.00  0.00           O
ATOM   4939  N   TYR A 387      50.950  39.660  21.050  1.00  0.00           N
ATOM   4940  H   TYR A 387      50.060  39.290  21.330  1.00  0.00           H
ATOM   4941  CA  TYR A 387      51.500  40.790  21.840  1.00  0.00           C
ATOM   4942  HA  TYR A 387      52.420  41.220  21.440  1.00  0.00           H
ATOM   4943  CB  TYR A 387      50.480  41.940  21.900  1.00  0.00           C
ATOM   4944  HB1 TYR A 387      50.810  42.560  22.730  1.00  0.00           H
ATOM   4945  HB2 TYR A 387      49.520  41.510  22.170  1.00  0.00           H
ATOM   4946  CG  TYR A 387      50.240  42.840  20.700  1.00  0.00           C
ATOM   4947  CD1 TYR A 387      50.820  44.080  20.640  1.00  0.00           C
ATOM   4948  HD1 TYR A 387      51.430  44.550  21.400  1.00  0.00           H
ATOM   4949  CE1 TYR A 387      50.560  44.860  19.510  1.00  0.00           C
ATOM   4950  HE1 TYR A 387      51.100  45.790  19.420  1.00  0.00           H
ATOM   4951  CZ  TYR A 387      49.710  44.370  18.420  1.00  0.00           C
ATOM   4952  OH  TYR A 387      49.540  45.010  17.280  1.00  0.00           O
ATOM   4953  HH  TYR A 387      50.220  45.680  17.190  1.00  0.00           H
ATOM   4954  CE2 TYR A 387      49.150  43.090  18.530  1.00  0.00           C
ATOM   4955  HE2 TYR A 387      48.550  42.640  17.750  1.00  0.00           H
ATOM   4956  CD2 TYR A 387      49.390  42.340  19.710  1.00  0.00           C
ATOM   4957  HD2 TYR A 387      48.910  41.390  19.850  1.00  0.00           H
ATOM   4958  C   TYR A 387      51.940  40.300  23.260  1.00  0.00           C
ATOM   4959  O   TYR A 387      51.090  39.900  24.060  1.00  0.00           O
ATOM   4960  N   VAL A 388      53.230  40.430  23.640  1.00  0.00           N
ATOM   4961  H   VAL A 388      53.830  40.700  22.880  1.00  0.00           H
ATOM   4962  CA  VAL A 388      53.900  39.750  24.790  1.00  0.00           C
ATOM   4963  HA  VAL A 388      53.190  39.390  25.530  1.00  0.00           H
ATOM   4964  CB  VAL A 388      54.730  38.510  24.350  1.00  0.00           C
ATOM   4965  HB  VAL A 388      55.590  38.900  23.790  1.00  0.00           H
ATOM   4966  CG1 VAL A 388      55.270  37.660  25.480  1.00  0.00           C
ATOM   4967 1HG1 VAL A 388      55.900  38.350  26.050  1.00  0.00           H
ATOM   4968 2HG1 VAL A 388      54.500  37.430  26.210  1.00  0.00           H
ATOM   4969 3HG1 VAL A 388      55.890  36.850  25.100  1.00  0.00           H
ATOM   4970  CG2 VAL A 388      54.010  37.500  23.440  1.00  0.00           C
ATOM   4971 1HG2 VAL A 388      53.630  37.860  22.480  1.00  0.00           H
ATOM   4972 2HG2 VAL A 388      54.680  36.680  23.200  1.00  0.00           H
ATOM   4973 3HG2 VAL A 388      53.320  36.940  24.060  1.00  0.00           H
ATOM   4974  C   VAL A 388      54.670  40.800  25.640  1.00  0.00           C
ATOM   4975  O   VAL A 388      55.480  41.530  25.060  1.00  0.00           O
ATOM   4976  N   TRP A 389      54.340  40.980  26.970  1.00  0.00           N
ATOM   4977  H   TRP A 389      53.610  40.370  27.300  1.00  0.00           H
ATOM   4978  CA  TRP A 389      55.070  41.790  27.990  1.00  0.00           C
ATOM   4979  HA  TRP A 389      55.820  42.420  27.490  1.00  0.00           H
ATOM   4980  CB  TRP A 389      54.120  42.760  28.670  1.00  0.00           C
ATOM   4981  HB1 TRP A 389      54.720  43.400  29.320  1.00  0.00           H
ATOM   4982  HB2 TRP A 389      53.540  42.200  29.400  1.00  0.00           H
ATOM   4983  CG  TRP A 389      53.220  43.530  27.780  1.00  0.00           C
ATOM   4984  CD1 TRP A 389      53.450  44.870  27.530  1.00  0.00           C
ATOM   4985  HD1 TRP A 389      54.220  45.510  27.940  1.00  0.00           H
ATOM   4986  NE1 TRP A 389      52.550  45.320  26.620  1.00  0.00           N
ATOM   4987  HE1 TRP A 389      52.510  46.280  26.300  1.00  0.00           H
ATOM   4988  CE2 TRP A 389      51.630  44.360  26.290  1.00  0.00           C
ATOM   4989  CZ2 TRP A 389      50.490  44.370  25.490  1.00  0.00           C
ATOM   4990  HZ2 TRP A 389      50.380  45.230  24.840  1.00  0.00           H
ATOM   4991  CH2 TRP A 389      49.650  43.230  25.370  1.00  0.00           C
ATOM   4992  HH2 TRP A 389      48.730  43.270  24.800  1.00  0.00           H
ATOM   4993  CZ3 TRP A 389      50.020  42.050  26.020  1.00  0.00           C
ATOM   4994  HZ3 TRP A 389      49.390  41.170  26.070  1.00  0.00           H
ATOM   4995  CE3 TRP A 389      51.240  42.030  26.790  1.00  0.00           C
ATOM   4996  HE3 TRP A 389      51.480  41.160  27.380  1.00  0.00           H
ATOM   4997  CD2 TRP A 389      52.040  43.190  26.990  1.00  0.00           C
ATOM   4998  C   TRP A 389      55.690  40.900  29.020  1.00  0.00           C
ATOM   4999  O   TRP A 389      55.110  39.880  29.350  1.00  0.00           O
ATOM   5000  N   ASP A 390      56.830  41.360  29.610  1.00  0.00           N
ATOM   5001  H   ASP A 390      57.220  42.220  29.240  1.00  0.00           H
ATOM   5002  CA  ASP A 390      57.200  40.820  30.950  1.00  0.00           C
ATOM   5003  HA  ASP A 390      56.860  39.800  31.110  1.00  0.00           H
ATOM   5004  CB  ASP A 390      58.730  40.770  31.000  1.00  0.00           C
ATOM   5005  HB1 ASP A 390      59.090  39.990  30.330  1.00  0.00           H
ATOM   5006  HB2 ASP A 390      59.160  40.570  31.980  1.00  0.00           H
ATOM   5007  CG  ASP A 390      59.470  41.980  30.530  1.00  0.00           C
ATOM   5008  OD1 ASP A 390      59.310  43.000  31.240  1.00  0.00           O
ATOM   5009  OD2 ASP A 390      60.150  42.030  29.440  1.00  0.00           O
ATOM   5010  C   ASP A 390      56.650  41.630  32.090  1.00  0.00           C
ATOM   5011  O   ASP A 390      56.260  42.760  31.940  1.00  0.00           O
ATOM   5012  N   LEU A 391      56.700  41.110  33.380  1.00  0.00           N
ATOM   5013  H   LEU A 391      57.040  40.160  33.410  1.00  0.00           H
ATOM   5014  CA  LEU A 391      56.150  41.720  34.600  1.00  0.00           C
ATOM   5015  HA  LEU A 391      56.130  42.790  34.360  1.00  0.00           H
ATOM   5016  CB  LEU A 391      54.800  41.180  35.050  1.00  0.00           C
ATOM   5017  HB1 LEU A 391      54.410  41.850  35.810  1.00  0.00           H
ATOM   5018  HB2 LEU A 391      55.040  40.250  35.580  1.00  0.00           H
ATOM   5019  CG  LEU A 391      53.780  40.730  33.940  1.00  0.00           C
ATOM   5020  HG  LEU A 391      54.130  40.170  33.070  1.00  0.00           H
ATOM   5021  CD1 LEU A 391      52.660  39.890  34.530  1.00  0.00           C
ATOM   5022 1HD1 LEU A 391      53.000  38.890  34.810  1.00  0.00           H
ATOM   5023 2HD1 LEU A 391      52.270  40.290  35.470  1.00  0.00           H
ATOM   5024 3HD1 LEU A 391      51.820  39.760  33.840  1.00  0.00           H
ATOM   5025  CD2 LEU A 391      53.190  41.980  33.400  1.00  0.00           C
ATOM   5026 1HD2 LEU A 391      52.600  42.500  34.150  1.00  0.00           H
ATOM   5027 2HD2 LEU A 391      54.020  42.590  33.050  1.00  0.00           H
ATOM   5028 3HD2 LEU A 391      52.610  41.760  32.500  1.00  0.00           H
ATOM   5029  C   LEU A 391      57.080  41.420  35.740  1.00  0.00           C
ATOM   5030  O   LEU A 391      57.450  40.270  36.000  1.00  0.00           O
ATOM   5031  N   GLU A 392      57.390  42.450  36.540  1.00  0.00           N
ATOM   5032  H   GLU A 392      56.880  43.320  36.490  1.00  0.00           H
ATOM   5033  CA  GLU A 392      58.450  42.400  37.580  1.00  0.00           C
ATOM   5034  HA  GLU A 392      58.710  41.350  37.760  1.00  0.00           H
ATOM   5035  CB  GLU A 392      59.740  42.990  37.100  1.00  0.00           C
ATOM   5036  HB1 GLU A 392      60.330  43.060  38.020  1.00  0.00           H
ATOM   5037  HB2 GLU A 392      59.610  44.050  36.900  1.00  0.00           H
ATOM   5038  CG  GLU A 392      60.510  42.220  35.980  1.00  0.00           C
ATOM   5039  HG1 GLU A 392      61.120  42.970  35.480  1.00  0.00           H
ATOM   5040  HG2 GLU A 392      59.790  41.900  35.220  1.00  0.00           H
ATOM   5041  CD  GLU A 392      61.440  41.100  36.390  1.00  0.00           C
ATOM   5042  OE1 GLU A 392      61.200  40.540  37.480  1.00  0.00           O
ATOM   5043  OE2 GLU A 392      62.380  40.760  35.560  1.00  0.00           O
ATOM   5044  C   GLU A 392      57.960  43.140  38.840  1.00  0.00           C
ATOM   5045  O   GLU A 392      57.700  44.350  38.710  1.00  0.00           O
ATOM   5046  N   VAL A 393      57.940  42.430  39.970  1.00  0.00           N
ATOM   5047  H   VAL A 393      58.200  41.450  39.950  1.00  0.00           H
ATOM   5048  CA  VAL A 393      57.670  43.020  41.290  1.00  0.00           C
ATOM   5049  HA  VAL A 393      56.720  43.540  41.180  1.00  0.00           H
ATOM   5050  CB  VAL A 393      57.520  41.890  42.330  1.00  0.00           C
ATOM   5051  HB  VAL A 393      58.440  41.320  42.410  1.00  0.00           H
ATOM   5052  CG1 VAL A 393      57.130  42.400  43.780  1.00  0.00           C
ATOM   5053 1HG1 VAL A 393      57.950  42.880  44.320  1.00  0.00           H
ATOM   5054 2HG1 VAL A 393      56.230  43.020  43.750  1.00  0.00           H
ATOM   5055 3HG1 VAL A 393      56.930  41.520  44.390  1.00  0.00           H
ATOM   5056  CG2 VAL A 393      56.470  40.910  41.990  1.00  0.00           C
ATOM   5057 1HG2 VAL A 393      56.660  40.400  41.050  1.00  0.00           H
ATOM   5058 2HG2 VAL A 393      56.340  40.120  42.730  1.00  0.00           H
ATOM   5059 3HG2 VAL A 393      55.530  41.460  41.870  1.00  0.00           H
ATOM   5060  C   VAL A 393      58.760  43.980  41.820  1.00  0.00           C
[truncated: 65,345 more chars]
