# Supplementary material for: Insight into the Inhibitory Mechanism of Embryonic Ectoderm Development Subunit by Triazolopyrimidine Derivatives as Inhibitors through Molecular Dynamics Simulation
Source: Molecules. 2023 Dec 7;28(24):7997. doi: 10.3390/molecules28247997 (PMC10745707; doi:10.3390/molecules28247997)
Supplement: Supplementary file 1 [file molecules-28-07997-s001.zip › Supplement/sampling/Complex6.pdb]

REMARK    GENERATED BY TRJCONV
TITLE     Protein in water t= 136200.00000
REMARK    THIS IS A SIMULATION BOX
CRYST1   90.615   90.615   90.615  90.00  90.00  90.00 P 1           1
MODEL        0
ATOM      1  N   CYS A  78       1.580 -41.590  61.710  1.00  0.00            
ATOM      2  H1  CYS A  78       1.050 -41.260  60.910  1.00  0.00            
ATOM      3  H2  CYS A  78       1.580 -42.600  61.630  1.00  0.00            
ATOM      4  H3  CYS A  78       1.050 -41.420  62.550  1.00  0.00            
ATOM      5  CA  CYS A  78       2.950 -40.960  61.770  1.00  0.00            
ATOM      6  HA  CYS A  78       3.430 -41.360  60.870  1.00  0.00            
ATOM      7  CB  CYS A  78       2.960 -39.410  61.630  1.00  0.00            
ATOM      8  HB1 CYS A  78       2.310 -39.120  62.460  1.00  0.00            
ATOM      9  HB2 CYS A  78       2.450 -39.160  60.700  1.00  0.00            
ATOM     10  SG  CYS A  78       4.560 -38.570  61.830  1.00  0.00            
ATOM     11  HG  CYS A  78       4.590 -38.680  63.170  1.00  0.00            
ATOM     12  C   CYS A  78       3.730 -41.480  62.950  1.00  0.00            
ATOM     13  O   CYS A  78       3.490 -41.110  64.100  1.00  0.00            
ATOM     14  N   LYS A  79       4.880 -42.150  62.780  1.00  0.00            
ATOM     15  H   LYS A  79       5.100 -42.400  61.820  1.00  0.00            
ATOM     16  CA  LYS A  79       5.590 -42.820  63.900  1.00  0.00            
ATOM     17  HA  LYS A  79       4.950 -43.430  64.540  1.00  0.00            
ATOM     18  CB  LYS A  79       6.650 -43.820  63.390  1.00  0.00            
ATOM     19  HB1 LYS A  79       6.290 -44.430  62.570  1.00  0.00            
ATOM     20  HB2 LYS A  79       6.830 -44.580  64.160  1.00  0.00            
ATOM     21  CG  LYS A  79       7.950 -43.100  63.030  1.00  0.00            
ATOM     22  HG1 LYS A  79       8.320 -42.470  63.840  1.00  0.00            
ATOM     23  HG2 LYS A  79       7.710 -42.350  62.270  1.00  0.00            
ATOM     24  CD  LYS A  79       9.070 -44.080  62.570  1.00  0.00            
ATOM     25  HD1 LYS A  79       9.060 -44.960  63.220  1.00  0.00            
ATOM     26  HD2 LYS A  79      10.020 -43.600  62.370  1.00  0.00            
ATOM     27  CE  LYS A  79       8.610 -44.580  61.170  1.00  0.00            
ATOM     28  HE1 LYS A  79       8.300 -43.670  60.660  1.00  0.00            
ATOM     29  HE2 LYS A  79       7.680 -45.160  61.170  1.00  0.00            
ATOM     30  NZ  LYS A  79       9.660 -45.270  60.510  1.00  0.00            
ATOM     31  HZ1 LYS A  79       9.940 -46.000  61.150  1.00  0.00            
ATOM     32  HZ2 LYS A  79       9.350 -45.480  59.570  1.00  0.00            
ATOM     33  HZ3 LYS A  79      10.430 -44.620  60.360  1.00  0.00            
ATOM     34  C   LYS A  79       6.160 -41.780  64.850  1.00  0.00            
ATOM     35  O   LYS A  79       6.290 -42.010  66.050  1.00  0.00            
ATOM     36  N   TYR A  80       6.540 -40.610  64.440  1.00  0.00            
ATOM     37  H   TYR A  80       6.340 -40.500  63.450  1.00  0.00            
ATOM     38  CA  TYR A  80       7.230 -39.600  65.290  1.00  0.00            
ATOM     39  HA  TYR A  80       7.970 -40.070  65.940  1.00  0.00            
ATOM     40  CB  TYR A  80       7.960 -38.640  64.310  1.00  0.00            
ATOM     41  HB1 TYR A  80       8.450 -37.910  64.960  1.00  0.00            
ATOM     42  HB2 TYR A  80       7.230 -38.110  63.690  1.00  0.00            
ATOM     43  CG  TYR A  80       9.090 -39.270  63.600  1.00  0.00            
ATOM     44  CD1 TYR A  80      10.220 -39.800  64.270  1.00  0.00            
ATOM     45  HD1 TYR A  80      10.270 -39.780  65.350  1.00  0.00            
ATOM     46  CE1 TYR A  80      11.170 -40.620  63.600  1.00  0.00            
ATOM     47  HE1 TYR A  80      12.040 -41.040  64.080  1.00  0.00            
ATOM     48  CZ  TYR A  80      11.020 -40.810  62.240  1.00  0.00            
ATOM     49  OH  TYR A  80      11.920 -41.620  61.670  1.00  0.00            
ATOM     50  HH  TYR A  80      11.480 -42.090  60.970  1.00  0.00            
ATOM     51  CE2 TYR A  80      10.040 -40.080  61.510  1.00  0.00            
ATOM     52  HE2 TYR A  80       9.810 -40.230  60.460  1.00  0.00            
ATOM     53  CD2 TYR A  80       9.060 -39.390  62.220  1.00  0.00            
ATOM     54  HD2 TYR A  80       8.210 -38.910  61.750  1.00  0.00            
ATOM     55  C   TYR A  80       6.180 -38.910  66.140  1.00  0.00            
ATOM     56  O   TYR A  80       5.040 -38.620  65.710  1.00  0.00            
ATOM     57  N   SER A  81       6.580 -38.450  67.360  1.00  0.00            
ATOM     58  H   SER A  81       7.520 -38.630  67.680  1.00  0.00            
ATOM     59  CA  SER A  81       5.670 -37.750  68.320  1.00  0.00            
ATOM     60  HA  SER A  81       5.110 -37.060  67.700  1.00  0.00            
ATOM     61  CB  SER A  81       4.680 -38.780  68.880  1.00  0.00            
ATOM     62  HB1 SER A  81       5.230 -39.400  69.600  1.00  0.00            
ATOM     63  HB2 SER A  81       4.210 -39.370  68.090  1.00  0.00            
ATOM     64  OG  SER A  81       3.690 -37.980  69.500  1.00  0.00            
ATOM     65  HG  SER A  81       2.830 -38.390  69.360  1.00  0.00            
ATOM     66  C   SER A  81       6.420 -37.050  69.510  1.00  0.00            
ATOM     67  O   SER A  81       7.540 -37.420  69.840  1.00  0.00            
ATOM     68  N   PHE A  82       5.870 -36.010  70.120  1.00  0.00            
ATOM     69  H   PHE A  82       4.910 -35.780  69.940  1.00  0.00            
ATOM     70  CA  PHE A  82       6.630 -35.060  71.000  1.00  0.00            
ATOM     71  HA  PHE A  82       7.540 -35.540  71.360  1.00  0.00            
ATOM     72  CB  PHE A  82       7.190 -33.800  70.280  1.00  0.00            
ATOM     73  HB1 PHE A  82       7.700 -33.260  71.080  1.00  0.00            
ATOM     74  HB2 PHE A  82       6.480 -33.140  69.790  1.00  0.00            
ATOM     75  CG  PHE A  82       8.290 -33.930  69.200  1.00  0.00            
ATOM     76  CD1 PHE A  82       7.990 -34.660  68.040  1.00  0.00            
ATOM     77  HD1 PHE A  82       7.020 -35.110  67.860  1.00  0.00            
ATOM     78  CE1 PHE A  82       8.960 -34.750  67.030  1.00  0.00            
ATOM     79  HE1 PHE A  82       8.680 -35.240  66.110  1.00  0.00            
ATOM     80  CZ  PHE A  82      10.290 -34.210  67.260  1.00  0.00            
ATOM     81  HZ  PHE A  82      11.020 -34.360  66.480  1.00  0.00            
ATOM     82  CE2 PHE A  82      10.610 -33.550  68.480  1.00  0.00            
ATOM     83  HE2 PHE A  82      11.580 -33.080  68.570  1.00  0.00            
ATOM     84  CD2 PHE A  82       9.580 -33.380  69.420  1.00  0.00            
ATOM     85  HD2 PHE A  82       9.780 -32.980  70.400  1.00  0.00            
ATOM     86  C   PHE A  82       5.900 -34.660  72.270  1.00  0.00            
ATOM     87  O   PHE A  82       4.650 -34.700  72.310  1.00  0.00            
ATOM     88  N   LYS A  83       6.590 -34.020  73.170  1.00  0.00            
ATOM     89  H   LYS A  83       7.600 -33.960  73.120  1.00  0.00            
ATOM     90  CA  LYS A  83       5.990 -33.290  74.320  1.00  0.00            
ATOM     91  HA  LYS A  83       4.930 -33.110  74.130  1.00  0.00            
ATOM     92  CB  LYS A  83       6.190 -34.110  75.630  1.00  0.00            
ATOM     93  HB1 LYS A  83       5.580 -35.000  75.480  1.00  0.00            
ATOM     94  HB2 LYS A  83       5.840 -33.540  76.500  1.00  0.00            
ATOM     95  CG  LYS A  83       7.630 -34.530  75.930  1.00  0.00            
ATOM     96  HG1 LYS A  83       8.300 -33.680  75.790  1.00  0.00            
ATOM     97  HG2 LYS A  83       7.810 -35.270  75.160  1.00  0.00            
ATOM     98  CD  LYS A  83       7.770 -35.080  77.270  1.00  0.00            
ATOM     99  HD1 LYS A  83       7.080 -35.900  77.440  1.00  0.00            
ATOM    100  HD2 LYS A  83       7.690 -34.250  77.980  1.00  0.00            
ATOM    101  CE  LYS A  83       9.180 -35.740  77.340  1.00  0.00            
ATOM    102  HE1 LYS A  83       9.930 -34.960  77.220  1.00  0.00            
ATOM    103  HE2 LYS A  83       9.340 -36.370  76.460  1.00  0.00            
ATOM    104  NZ  LYS A  83       9.350 -36.580  78.550  1.00  0.00            
ATOM    105  HZ1 LYS A  83      10.310 -36.780  78.760  1.00  0.00            
ATOM    106  HZ2 LYS A  83       8.800 -36.150  79.280  1.00  0.00            
ATOM    107  HZ3 LYS A  83       8.930 -37.490  78.470  1.00  0.00            
ATOM    108  C   LYS A  83       6.530 -31.840  74.520  1.00  0.00            
ATOM    109  O   LYS A  83       7.710 -31.600  74.220  1.00  0.00            
ATOM    110  N   CYS A  84       5.740 -30.940  75.100  1.00  0.00            
ATOM    111  H   CYS A  84       4.880 -31.300  75.480  1.00  0.00            
ATOM    112  CA  CYS A  84       6.280 -29.600  75.410  1.00  0.00            
ATOM    113  HA  CYS A  84       7.120 -29.290  74.800  1.00  0.00            
ATOM    114  CB  CYS A  84       5.230 -28.540  75.220  1.00  0.00            
ATOM    115  HB1 CYS A  84       4.530 -28.740  76.030  1.00  0.00            
ATOM    116  HB2 CYS A  84       4.860 -28.720  74.220  1.00  0.00            
ATOM    117  SG  CYS A  84       6.050 -26.880  75.230  1.00  0.00            
ATOM    118  HG  CYS A  84       6.630 -27.060  74.040  1.00  0.00            
ATOM    119  C   CYS A  84       6.720 -29.740  76.870  1.00  0.00            
ATOM    120  O   CYS A  84       6.050 -30.410  77.660  1.00  0.00            
ATOM    121  N   VAL A  85       7.820 -29.090  77.190  1.00  0.00            
ATOM    122  H   VAL A  85       8.290 -28.580  76.460  1.00  0.00            
ATOM    123  CA  VAL A  85       8.430 -29.110  78.530  1.00  0.00            
ATOM    124  HA  VAL A  85       7.650 -29.480  79.200  1.00  0.00            
ATOM    125  CB  VAL A  85       9.530 -30.130  78.720  1.00  0.00            
ATOM    126  HB  VAL A  85       9.840 -29.930  79.740  1.00  0.00            
ATOM    127  CG1 VAL A  85       8.970 -31.560  78.500  1.00  0.00            
ATOM    128 1HG1 VAL A  85       8.580 -31.740  77.500  1.00  0.00            
ATOM    129 2HG1 VAL A  85       9.720 -32.280  78.830  1.00  0.00            
ATOM    130 3HG1 VAL A  85       8.120 -31.720  79.160  1.00  0.00            
ATOM    131  CG2 VAL A  85      10.740 -29.870  77.780  1.00  0.00            
ATOM    132 1HG2 VAL A  85      10.890 -28.820  77.500  1.00  0.00            
ATOM    133 2HG2 VAL A  85      11.550 -30.340  78.340  1.00  0.00            
ATOM    134 3HG2 VAL A  85      10.680 -30.330  76.800  1.00  0.00            
ATOM    135  C   VAL A  85       8.830 -27.790  79.150  1.00  0.00            
ATOM    136  O   VAL A  85       8.940 -27.620  80.360  1.00  0.00            
ATOM    137  N   ASN A  86       9.100 -26.710  78.370  1.00  0.00            
ATOM    138  H   ASN A  86       8.870 -26.800  77.390  1.00  0.00            
ATOM    139  CA  ASN A  86       9.840 -25.510  78.840  1.00  0.00            
ATOM    140  HA  ASN A  86       9.510 -25.280  79.850  1.00  0.00            
ATOM    141  CB  ASN A  86      11.270 -25.820  78.990  1.00  0.00            
ATOM    142  HB1 ASN A  86      11.720 -25.810  77.990  1.00  0.00            
ATOM    143  HB2 ASN A  86      11.260 -26.860  79.310  1.00  0.00            
ATOM    144  CG  ASN A  86      12.120 -24.910  79.910  1.00  0.00            
ATOM    145  OD1 ASN A  86      12.470 -23.800  79.530  1.00  0.00            
ATOM    146  ND2 ASN A  86      12.620 -25.370  81.030  1.00  0.00            
ATOM    147 1HD2 ASN A  86      12.240 -26.240  81.370  1.00  0.00            
ATOM    148 2HD2 ASN A  86      13.230 -24.780  81.570  1.00  0.00            
ATOM    149  C   ASN A  86       9.560 -24.340  77.900  1.00  0.00            
ATOM    150  O   ASN A  86       9.480 -24.620  76.680  1.00  0.00            
ATOM    151  N   SER A  87       9.640 -23.090  78.410  1.00  0.00            
ATOM    152  H   SER A  87       9.850 -22.990  79.390  1.00  0.00            
ATOM    153  CA  SER A  87       9.300 -21.920  77.640  1.00  0.00            
ATOM    154  HA  SER A  87       9.740 -22.020  76.640  1.00  0.00            
ATOM    155  CB  SER A  87       7.750 -21.900  77.640  1.00  0.00            
ATOM    156  HB1 SER A  87       7.440 -21.900  78.690  1.00  0.00            
ATOM    157  HB2 SER A  87       7.330 -22.840  77.280  1.00  0.00            
ATOM    158  OG  SER A  87       7.120 -20.860  76.940  1.00  0.00            
ATOM    159  HG  SER A  87       7.230 -21.050  76.000  1.00  0.00            
ATOM    160  C   SER A  87       9.910 -20.620  78.150  1.00  0.00            
ATOM    161  O   SER A  87      10.350 -20.600  79.260  1.00  0.00            
ATOM    162  N   LEU A  88       9.850 -19.640  77.280  1.00  0.00            
ATOM    163  H   LEU A  88       9.230 -19.780  76.490  1.00  0.00            
ATOM    164  CA  LEU A  88      10.350 -18.220  77.410  1.00  0.00            
ATOM    165  HA  LEU A  88      10.230 -17.940  78.460  1.00  0.00            
ATOM    166  CB  LEU A  88      11.820 -18.300  77.080  1.00  0.00            
ATOM    167  HB1 LEU A  88      12.260 -17.310  76.890  1.00  0.00            
ATOM    168  HB2 LEU A  88      11.950 -18.830  76.140  1.00  0.00            
ATOM    169  CG  LEU A  88      12.850 -18.730  78.210  1.00  0.00            
ATOM    170  HG  LEU A  88      12.690 -19.740  78.590  1.00  0.00            
ATOM    171  CD1 LEU A  88      14.240 -18.650  77.520  1.00  0.00            
ATOM    172 1HD1 LEU A  88      14.800 -19.240  78.240  1.00  0.00            
ATOM    173 2HD1 LEU A  88      14.000 -19.150  76.580  1.00  0.00            
ATOM    174 3HD1 LEU A  88      14.510 -17.600  77.450  1.00  0.00            
ATOM    175  CD2 LEU A  88      12.840 -17.780  79.430  1.00  0.00            
ATOM    176 1HD2 LEU A  88      11.850 -17.830  79.900  1.00  0.00            
ATOM    177 2HD2 LEU A  88      13.540 -18.040  80.220  1.00  0.00            
ATOM    178 3HD2 LEU A  88      12.990 -16.760  79.080  1.00  0.00            
ATOM    179  C   LEU A  88       9.570 -17.260  76.440  1.00  0.00            
ATOM    180  O   LEU A  88       8.950 -17.670  75.430  1.00  0.00            
ATOM    181  N   LYS A  89       9.790 -15.930  76.640  1.00  0.00            
ATOM    182  H   LYS A  89      10.280 -15.730  77.500  1.00  0.00            
ATOM    183  CA  LYS A  89       9.340 -14.830  75.710  1.00  0.00            
ATOM    184  HA  LYS A  89       9.160 -15.280  74.730  1.00  0.00            
ATOM    185  CB  LYS A  89       8.000 -14.260  76.240  1.00  0.00            
ATOM    186  HB1 LYS A  89       8.180 -13.780  77.210  1.00  0.00            
ATOM    187  HB2 LYS A  89       7.280 -15.070  76.250  1.00  0.00            
ATOM    188  CG  LYS A  89       7.390 -13.270  75.300  1.00  0.00            
ATOM    189  HG1 LYS A  89       7.360 -13.760  74.330  1.00  0.00            
ATOM    190  HG2 LYS A  89       7.940 -12.330  75.380  1.00  0.00            
ATOM    191  CD  LYS A  89       5.930 -12.870  75.700  1.00  0.00            
ATOM    192  HD1 LYS A  89       5.450 -13.720  75.220  1.00  0.00            
ATOM    193  HD2 LYS A  89       5.630 -11.960  75.200  1.00  0.00            
ATOM    194  CE  LYS A  89       5.490 -12.810  77.140  1.00  0.00            
ATOM    195  HE1 LYS A  89       5.710 -11.850  77.600  1.00  0.00            
ATOM    196  HE2 LYS A  89       5.980 -13.640  77.650  1.00  0.00            
ATOM    197  NZ  LYS A  89       4.010 -13.040  77.220  1.00  0.00            
ATOM    198  HZ1 LYS A  89       3.750 -12.790  78.160  1.00  0.00            
ATOM    199  HZ2 LYS A  89       3.470 -12.470  76.590  1.00  0.00            
ATOM    200  HZ3 LYS A  89       3.800 -14.010  77.000  1.00  0.00            
ATOM    201  C   LYS A  89      10.410 -13.840  75.430  1.00  0.00            
ATOM    202  O   LYS A  89      11.310 -13.690  76.220  1.00  0.00            
ATOM    203  N   GLU A  90      10.330 -13.310  74.230  1.00  0.00            
ATOM    204  H   GLU A  90       9.440 -13.470  73.780  1.00  0.00            
ATOM    205  CA  GLU A  90      11.210 -12.160  73.760  1.00  0.00            
ATOM    206  HA  GLU A  90      12.220 -12.450  74.060  1.00  0.00            
ATOM    207  CB  GLU A  90      11.250 -12.220  72.280  1.00  0.00            
ATOM    208  HB1 GLU A  90      10.260 -12.030  71.860  1.00  0.00            
ATOM    209  HB2 GLU A  90      11.520 -13.240  72.010  1.00  0.00            
ATOM    210  CG  GLU A  90      12.280 -11.250  71.680  1.00  0.00            
ATOM    211  HG1 GLU A  90      12.070 -10.250  72.050  1.00  0.00            
ATOM    212  HG2 GLU A  90      12.210 -11.080  70.610  1.00  0.00            
ATOM    213  CD  GLU A  90      13.700 -11.630  71.900  1.00  0.00            
ATOM    214  OE1 GLU A  90      14.000 -12.740  71.430  1.00  0.00            
ATOM    215  OE2 GLU A  90      14.480 -10.950  72.620  1.00  0.00            
ATOM    216  C   GLU A  90      10.740 -10.840  74.370  1.00  0.00            
ATOM    217  O   GLU A  90       9.520 -10.690  74.300  1.00  0.00            
ATOM    218  N   ASP A  91      11.640  -9.980  74.910  1.00  0.00            
ATOM    219  H   ASP A  91      12.650 -10.040  74.850  1.00  0.00            
ATOM    220  CA  ASP A  91      11.230  -9.200  76.030  1.00  0.00            
ATOM    221  HA  ASP A  91      10.500  -9.830  76.540  1.00  0.00            
ATOM    222  CB  ASP A  91      12.280  -8.960  77.170  1.00  0.00            
ATOM    223  HB1 ASP A  91      12.730  -9.920  77.430  1.00  0.00            
ATOM    224  HB2 ASP A  91      11.830  -8.470  78.030  1.00  0.00            
ATOM    225  CG  ASP A  91      13.440  -8.020  76.830  1.00  0.00            
ATOM    226  OD1 ASP A  91      13.380  -7.390  75.760  1.00  0.00            
ATOM    227  OD2 ASP A  91      14.450  -8.060  77.590  1.00  0.00            
ATOM    228  C   ASP A  91      10.550  -7.870  75.650  1.00  0.00            
ATOM    229  O   ASP A  91       9.890  -7.180  76.420  1.00  0.00            
ATOM    230  N   HIS A  92      10.670  -7.530  74.350  1.00  0.00            
ATOM    231  H   HIS A  92      11.370  -7.990  73.780  1.00  0.00            
ATOM    232  CA  HIS A  92       9.840  -6.580  73.580  1.00  0.00            
ATOM    233  HA  HIS A  92       9.820  -5.660  74.170  1.00  0.00            
ATOM    234  CB  HIS A  92      10.400  -6.280  72.250  1.00  0.00            
ATOM    235  HB1 HIS A  92      11.400  -5.860  72.390  1.00  0.00            
ATOM    236  HB2 HIS A  92       9.790  -5.490  71.810  1.00  0.00            
ATOM    237  CG  HIS A  92      10.500  -7.430  71.220  1.00  0.00            
ATOM    238  ND1 HIS A  92       9.920  -8.680  71.180  1.00  0.00            
ATOM    239  CE1 HIS A  92      10.070  -9.230  70.050  1.00  0.00            
ATOM    240  HE1 HIS A  92       9.800 -10.240  69.780  1.00  0.00            
ATOM    241  NE2 HIS A  92      10.720  -8.360  69.270  1.00  0.00            
ATOM    242  HE2 HIS A  92      10.840  -8.560  68.280  1.00  0.00            
ATOM    243  CD2 HIS A  92      10.960  -7.180  69.950  1.00  0.00            
ATOM    244  HD2 HIS A  92      11.400  -6.270  69.570  1.00  0.00            
ATOM    245  C   HIS A  92       8.400  -7.010  73.420  1.00  0.00            
ATOM    246  O   HIS A  92       7.600  -6.150  72.930  1.00  0.00            
ATOM    247  N   ASN A  93       8.070  -8.290  73.580  1.00  0.00            
ATOM    248  H   ASN A  93       8.860  -8.870  73.810  1.00  0.00            
ATOM    249  CA  ASN A  93       6.730  -8.930  73.380  1.00  0.00            
ATOM    250  HA  ASN A  93       6.930 -10.000  73.360  1.00  0.00            
ATOM    251  CB  ASN A  93       5.800  -8.670  74.570  1.00  0.00            
ATOM    252  HB1 ASN A  93       4.930  -9.330  74.540  1.00  0.00            
ATOM    253  HB2 ASN A  93       5.400  -7.680  74.760  1.00  0.00            
ATOM    254  CG  ASN A  93       6.460  -8.960  75.950  1.00  0.00            
ATOM    255  OD1 ASN A  93       6.000  -8.480  76.920  1.00  0.00            
ATOM    256  ND2 ASN A  93       7.530  -9.690  76.120  1.00  0.00            
ATOM    257 1HD2 ASN A  93       8.010 -10.070  75.310  1.00  0.00            
ATOM    258 2HD2 ASN A  93       7.760  -9.910  77.070  1.00  0.00            
ATOM    259  C   ASN A  93       6.020  -8.860  72.010  1.00  0.00            
ATOM    260  O   ASN A  93       4.820  -9.270  71.870  1.00  0.00            
ATOM    261  N   GLN A  94       6.740  -8.420  70.970  1.00  0.00            
ATOM    262  H   GLN A  94       7.710  -8.200  71.140  1.00  0.00            
ATOM    263  CA  GLN A  94       6.200  -8.290  69.540  1.00  0.00            
ATOM    264  HA  GLN A  94       5.160  -7.960  69.580  1.00  0.00            
ATOM    265  CB  GLN A  94       7.040  -7.160  68.760  1.00  0.00            
ATOM    266  HB1 GLN A  94       6.650  -6.980  67.750  1.00  0.00            
ATOM    267  HB2 GLN A  94       8.100  -7.410  68.830  1.00  0.00            
ATOM    268  CG  GLN A  94       6.990  -5.780  69.490  1.00  0.00            
ATOM    269  HG1 GLN A  94       7.330  -4.980  68.830  1.00  0.00            
ATOM    270  HG2 GLN A  94       7.620  -5.800  70.380  1.00  0.00            
ATOM    271  CD  GLN A  94       5.630  -5.330  69.840  1.00  0.00            
ATOM    272  OE1 GLN A  94       4.850  -5.060  68.950  1.00  0.00            
ATOM    273  NE2 GLN A  94       5.250  -5.400  71.110  1.00  0.00            
ATOM    274 1HE2 GLN A  94       5.850  -5.710  71.860  1.00  0.00            
ATOM    275 2HE2 GLN A  94       4.320  -5.040  71.240  1.00  0.00            
ATOM    276  C   GLN A  94       6.260  -9.600  68.740  1.00  0.00            
ATOM    277  O   GLN A  94       7.110 -10.420  69.020  1.00  0.00            
ATOM    278  N   PRO A  95       5.290  -9.910  67.880  1.00  0.00            
ATOM    279  CD  PRO A  95       4.260  -9.030  67.340  1.00  0.00            
ATOM    280  HD1 PRO A  95       4.430  -7.950  67.330  1.00  0.00            
ATOM    281  HD2 PRO A  95       3.330  -9.200  67.880  1.00  0.00            
ATOM    282  CG  PRO A  95       4.040  -9.490  65.900  1.00  0.00            
ATOM    283  HG1 PRO A  95       4.900  -9.050  65.410  1.00  0.00            
ATOM    284  HG2 PRO A  95       3.070  -9.160  65.520  1.00  0.00            
ATOM    285  CB  PRO A  95       4.250 -11.000  66.070  1.00  0.00            
ATOM    286  HB1 PRO A  95       4.630 -11.460  65.160  1.00  0.00            
ATOM    287  HB2 PRO A  95       3.370 -11.620  66.240  1.00  0.00            
ATOM    288  CA  PRO A  95       5.320 -11.180  67.180  1.00  0.00            
ATOM    289  HA  PRO A  95       5.040 -11.950  67.900  1.00  0.00            
ATOM    290  C   PRO A  95       6.720 -11.540  66.540  1.00  0.00            
ATOM    291  O   PRO A  95       7.230 -10.860  65.670  1.00  0.00            
ATOM    292  N   LEU A  96       7.200 -12.720  66.870  1.00  0.00            
ATOM    293  H   LEU A  96       6.710 -13.160  67.640  1.00  0.00            
ATOM    294  CA  LEU A  96       8.350 -13.430  66.250  1.00  0.00            
ATOM    295  HA  LEU A  96       9.050 -12.640  65.970  1.00  0.00            
ATOM    296  CB  LEU A  96       9.080 -14.440  67.100  1.00  0.00            
ATOM    297  HB1 LEU A  96       9.960 -14.850  66.630  1.00  0.00            
ATOM    298  HB2 LEU A  96       8.380 -15.230  67.380  1.00  0.00            
ATOM    299  CG  LEU A  96       9.660 -13.750  68.350  1.00  0.00            
ATOM    300  HG  LEU A  96       8.880 -13.090  68.750  1.00  0.00            
ATOM    301  CD1 LEU A  96       9.890 -14.830  69.380  1.00  0.00            
ATOM    302 1HD1 LEU A  96      10.220 -14.480  70.360  1.00  0.00            
ATOM    303 2HD1 LEU A  96       8.940 -15.350  69.520  1.00  0.00            
ATOM    304 3HD1 LEU A  96      10.580 -15.600  69.040  1.00  0.00            
ATOM    305  CD2 LEU A  96      11.020 -13.120  68.080  1.00  0.00            
ATOM    306 1HD2 LEU A  96      11.360 -12.750  69.050  1.00  0.00            
ATOM    307 2HD2 LEU A  96      11.750 -13.900  67.830  1.00  0.00            
ATOM    308 3HD2 LEU A  96      10.860 -12.350  67.330  1.00  0.00            
ATOM    309  C   LEU A  96       7.840 -14.080  64.980  1.00  0.00            
ATOM    310  O   LEU A  96       6.820 -14.750  64.950  1.00  0.00            
ATOM    311  N   PHE A  97       8.580 -13.870  63.860  1.00  0.00            
ATOM    312  H   PHE A  97       9.450 -13.360  63.950  1.00  0.00            
ATOM    313  CA  PHE A  97       8.170 -14.330  62.500  1.00  0.00            
ATOM    314  HA  PHE A  97       7.190 -14.790  62.600  1.00  0.00            
ATOM    315  CB  PHE A  97       8.020 -13.230  61.460  1.00  0.00            
ATOM    316  HB1 PHE A  97       8.250 -13.650  60.480  1.00  0.00            
ATOM    317  HB2 PHE A  97       8.710 -12.460  61.800  1.00  0.00            
ATOM    318  CG  PHE A  97       6.630 -12.520  61.440  1.00  0.00            
ATOM    319  CD1 PHE A  97       5.620 -12.930  60.560  1.00  0.00            
ATOM    320  HD1 PHE A  97       5.720 -13.830  59.960  1.00  0.00            
ATOM    321  CE1 PHE A  97       4.420 -12.200  60.530  1.00  0.00            
ATOM    322  HE1 PHE A  97       3.650 -12.340  59.780  1.00  0.00            
ATOM    323  CZ  PHE A  97       4.220 -11.230  61.520  1.00  0.00            
ATOM    324  HZ  PHE A  97       3.230 -10.820  61.650  1.00  0.00            
ATOM    325  CE2 PHE A  97       5.220 -10.810  62.370  1.00  0.00            
ATOM    326  HE2 PHE A  97       5.170  -9.930  63.000  1.00  0.00            
ATOM    327  CD2 PHE A  97       6.440 -11.420  62.280  1.00  0.00            
ATOM    328  HD2 PHE A  97       7.230 -11.150  62.950  1.00  0.00            
ATOM    329  C   PHE A  97       9.100 -15.510  62.040  1.00  0.00            
ATOM    330  O   PHE A  97       8.770 -16.100  61.010  1.00  0.00            
ATOM    331  N   GLY A  98      10.180 -15.840  62.750  1.00  0.00            
ATOM    332  H   GLY A  98      10.590 -15.240  63.460  1.00  0.00            
ATOM    333  CA  GLY A  98      11.170 -16.820  62.310  1.00  0.00            
ATOM    334  HA1 GLY A  98      11.830 -16.260  61.650  1.00  0.00            
ATOM    335  HA2 GLY A  98      10.640 -17.570  61.740  1.00  0.00            
ATOM    336  C   GLY A  98      12.070 -17.420  63.370  1.00  0.00            
ATOM    337  O   GLY A  98      12.310 -16.880  64.400  1.00  0.00            
ATOM    338  N   VAL A  99      12.500 -18.710  63.110  1.00  0.00            
ATOM    339  H   VAL A  99      12.450 -19.060  62.170  1.00  0.00            
ATOM    340  CA  VAL A  99      13.360 -19.460  64.030  1.00  0.00            
ATOM    341  HA  VAL A  99      14.030 -18.780  64.550  1.00  0.00            
ATOM    342  CB  VAL A  99      12.620 -20.050  65.270  1.00  0.00            
ATOM    343  HB  VAL A  99      12.140 -19.180  65.710  1.00  0.00            
ATOM    344  CG1 VAL A  99      11.440 -20.910  64.790  1.00  0.00            
ATOM    345 1HG1 VAL A  99      11.960 -21.670  64.210  1.00  0.00            
ATOM    346 2HG1 VAL A  99      10.930 -21.330  65.660  1.00  0.00            
ATOM    347 3HG1 VAL A  99      10.790 -20.300  64.160  1.00  0.00            
ATOM    348  CG2 VAL A  99      13.480 -20.880  66.180  1.00  0.00            
ATOM    349 1HG2 VAL A  99      13.000 -20.890  67.160  1.00  0.00            
ATOM    350 2HG2 VAL A  99      13.690 -21.850  65.710  1.00  0.00            
ATOM    351 3HG2 VAL A  99      14.450 -20.420  66.330  1.00  0.00            
ATOM    352  C   VAL A  99      14.300 -20.440  63.200  1.00  0.00            
ATOM    353  O   VAL A  99      13.800 -20.890  62.140  1.00  0.00            
ATOM    354  N   GLN A 100      15.450 -20.830  63.640  1.00  0.00            
ATOM    355  H   GLN A 100      15.780 -20.310  64.440  1.00  0.00            
ATOM    356  CA  GLN A 100      16.300 -21.800  62.950  1.00  0.00            
ATOM    357  HA  GLN A 100      15.790 -22.650  62.490  1.00  0.00            
ATOM    358  CB  GLN A 100      16.950 -21.090  61.730  1.00  0.00            
ATOM    359  HB1 GLN A 100      17.740 -20.410  62.050  1.00  0.00            
ATOM    360  HB2 GLN A 100      16.200 -20.500  61.190  1.00  0.00            
ATOM    361  CG  GLN A 100      17.630 -22.100  60.840  1.00  0.00            
ATOM    362  HG1 GLN A 100      16.920 -22.920  60.740  1.00  0.00            
ATOM    363  HG2 GLN A 100      18.500 -22.430  61.400  1.00  0.00            
ATOM    364  CD  GLN A 100      18.010 -21.470  59.530  1.00  0.00            
ATOM    365  OE1 GLN A 100      19.130 -21.140  59.400  1.00  0.00            
ATOM    366  NE2 GLN A 100      17.090 -21.320  58.580  1.00  0.00            
ATOM    367 1HE2 GLN A 100      16.160 -21.680  58.770  1.00  0.00            
ATOM    368 2HE2 GLN A 100      17.280 -20.740  57.780  1.00  0.00            
ATOM    369  C   GLN A 100      17.450 -22.410  63.850  1.00  0.00            
ATOM    370  O   GLN A 100      18.250 -21.610  64.280  1.00  0.00            
ATOM    371  N   PHE A 101      17.520 -23.720  64.130  1.00  0.00            
ATOM    372  H   PHE A 101      16.930 -24.320  63.570  1.00  0.00            
ATOM    373  CA  PHE A 101      18.750 -24.260  64.690  1.00  0.00            
ATOM    374  HA  PHE A 101      18.950 -23.800  65.660  1.00  0.00            
ATOM    375  CB  PHE A 101      18.580 -25.770  64.960  1.00  0.00            
ATOM    376  HB1 PHE A 101      19.520 -26.290  65.140  1.00  0.00            
ATOM    377  HB2 PHE A 101      18.080 -26.140  64.070  1.00  0.00            
ATOM    378  CG  PHE A 101      17.770 -25.980  66.200  1.00  0.00            
ATOM    379  CD1 PHE A 101      18.460 -26.500  67.340  1.00  0.00            
ATOM    380  HD1 PHE A 101      19.530 -26.600  67.300  1.00  0.00            
ATOM    381  CE1 PHE A 101      17.770 -27.040  68.400  1.00  0.00            
ATOM    382  HE1 PHE A 101      18.250 -27.500  69.250  1.00  0.00            
ATOM    383  CZ  PHE A 101      16.310 -26.790  68.430  1.00  0.00            
ATOM    384  HZ  PHE A 101      15.680 -27.100  69.250  1.00  0.00            
ATOM    385  CE2 PHE A 101      15.680 -26.270  67.320  1.00  0.00            
ATOM    386  HE2 PHE A 101      14.610 -26.120  67.380  1.00  0.00            
ATOM    387  CD2 PHE A 101      16.440 -25.870  66.210  1.00  0.00            
ATOM    388  HD2 PHE A 101      15.930 -25.580  65.300  1.00  0.00            
ATOM    389  C   PHE A 101      19.990 -24.080  63.810  1.00  0.00            
ATOM    390  O   PHE A 101      19.830 -24.100  62.670  1.00  0.00            
ATOM    391  N   ASN A 102      21.140 -23.960  64.380  1.00  0.00            
ATOM    392  H   ASN A 102      21.080 -23.870  65.390  1.00  0.00            
ATOM    393  CA  ASN A 102      22.440 -24.080  63.750  1.00  0.00            
ATOM    394  HA  ASN A 102      22.440 -23.620  62.760  1.00  0.00            
ATOM    395  CB  ASN A 102      23.520 -23.310  64.490  1.00  0.00            
ATOM    396  HB1 ASN A 102      23.630 -23.850  65.430  1.00  0.00            
ATOM    397  HB2 ASN A 102      23.200 -22.280  64.630  1.00  0.00            
ATOM    398  CG  ASN A 102      24.790 -23.250  63.700  1.00  0.00            
ATOM    399  OD1 ASN A 102      24.820 -23.420  62.520  1.00  0.00            
ATOM    400  ND2 ASN A 102      25.860 -22.810  64.330  1.00  0.00            
ATOM    401 1HD2 ASN A 102      25.910 -22.650  65.330  1.00  0.00            
ATOM    402 2HD2 ASN A 102      26.650 -22.570  63.750  1.00  0.00            
ATOM    403  C   ASN A 102      22.860 -25.550  63.460  1.00  0.00            
ATOM    404  O   ASN A 102      23.400 -26.200  64.360  1.00  0.00            
ATOM    405  N   TRP A 103      22.650 -26.050  62.240  1.00  0.00            
ATOM    406  H   TRP A 103      22.200 -25.480  61.540  1.00  0.00            
ATOM    407  CA  TRP A 103      23.220 -27.320  61.840  1.00  0.00            
ATOM    408  HA  TRP A 103      23.240 -27.920  62.750  1.00  0.00            
ATOM    409  CB  TRP A 103      22.170 -27.930  60.850  1.00  0.00            
ATOM    410  HB1 TRP A 103      22.620 -28.810  60.380  1.00  0.00            
ATOM    411  HB2 TRP A 103      22.080 -27.240  60.010  1.00  0.00            
ATOM    412  CG  TRP A 103      20.760 -28.180  61.340  1.00  0.00            
ATOM    413  CD1 TRP A 103      20.310 -28.290  62.600  1.00  0.00            
ATOM    414  HD1 TRP A 103      20.890 -28.210  63.500  1.00  0.00            
ATOM    415  NE1 TRP A 103      18.940 -28.440  62.630  1.00  0.00            
ATOM    416  HE1 TRP A 103      18.440 -28.360  63.500  1.00  0.00            
ATOM    417  CE2 TRP A 103      18.470 -28.570  61.420  1.00  0.00            
ATOM    418  CZ2 TRP A 103      17.240 -28.900  61.010  1.00  0.00            
ATOM    419  HZ2 TRP A 103      16.470 -29.190  61.720  1.00  0.00            
ATOM    420  CH2 TRP A 103      16.970 -28.910  59.680  1.00  0.00            
ATOM    421  HH2 TRP A 103      16.010 -29.170  59.250  1.00  0.00            
ATOM    422  CZ3 TRP A 103      17.940 -28.560  58.730  1.00  0.00            
ATOM    423  HZ3 TRP A 103      17.750 -28.480  57.670  1.00  0.00            
ATOM    424  CE3 TRP A 103      19.290 -28.360  59.170  1.00  0.00            
ATOM    425  HE3 TRP A 103      20.070 -28.150  58.450  1.00  0.00            
ATOM    426  CD2 TRP A 103      19.570 -28.410  60.520  1.00  0.00            
ATOM    427  C   TRP A 103      24.560 -27.190  61.110  1.00  0.00            
ATOM    428  O   TRP A 103      25.210 -28.200  60.820  1.00  0.00            
ATOM    429  N   HIS A 104      25.060 -25.980  60.750  1.00  0.00            
ATOM    430  H   HIS A 104      24.470 -25.170  60.860  1.00  0.00            
ATOM    431  CA  HIS A 104      26.430 -25.780  60.200  1.00  0.00            
ATOM    432  HA  HIS A 104      26.500 -26.560  59.440  1.00  0.00            
ATOM    433  CB  HIS A 104      26.530 -24.410  59.520  1.00  0.00            
ATOM    434  HB1 HIS A 104      27.570 -24.180  59.290  1.00  0.00            
ATOM    435  HB2 HIS A 104      26.230 -23.650  60.240  1.00  0.00            
ATOM    436  CG  HIS A 104      25.710 -24.270  58.270  1.00  0.00            
ATOM    437  ND1 HIS A 104      24.410 -23.740  58.140  1.00  0.00            
ATOM    438  CE1 HIS A 104      24.170 -23.580  56.820  1.00  0.00            
ATOM    439  HE1 HIS A 104      23.220 -23.350  56.360  1.00  0.00            
ATOM    440  NE2 HIS A 104      25.250 -23.840  56.130  1.00  0.00            
ATOM    441  HE2 HIS A 104      25.290 -23.870  55.120  1.00  0.00            
ATOM    442  CD2 HIS A 104      26.280 -24.250  57.010  1.00  0.00            
ATOM    443  HD2 HIS A 104      27.260 -24.600  56.720  1.00  0.00            
ATOM    444  C   HIS A 104      27.570 -25.990  61.240  1.00  0.00            
ATOM    445  O   HIS A 104      28.710 -26.050  60.800  1.00  0.00            
ATOM    446  N   SER A 105      27.180 -26.040  62.500  1.00  0.00            
ATOM    447  H   SER A 105      26.250 -25.780  62.800  1.00  0.00            
ATOM    448  CA  SER A 105      27.980 -26.410  63.660  1.00  0.00            
ATOM    449  HA  SER A 105      28.580 -25.510  63.850  1.00  0.00            
ATOM    450  CB  SER A 105      27.020 -26.590  64.800  1.00  0.00            
ATOM    451  HB1 SER A 105      26.500 -25.660  65.020  1.00  0.00            
ATOM    452  HB2 SER A 105      27.630 -26.840  65.670  1.00  0.00            
ATOM    453  OG  SER A 105      26.050 -27.590  64.610  1.00  0.00            
ATOM    454  HG  SER A 105      25.200 -27.440  65.040  1.00  0.00            
ATOM    455  C   SER A 105      28.720 -27.780  63.600  1.00  0.00            
ATOM    456  O   SER A 105      28.270 -28.670  62.890  1.00  0.00            
ATOM    457  N   LYS A 106      29.720 -27.980  64.390  1.00  0.00            
ATOM    458  H   LYS A 106      30.050 -27.160  64.880  1.00  0.00            
ATOM    459  CA  LYS A 106      30.510 -29.250  64.530  1.00  0.00            
ATOM    460  HA  LYS A 106      30.320 -29.920  63.680  1.00  0.00            
ATOM    461  CB  LYS A 106      31.970 -29.030  64.490  1.00  0.00            
ATOM    462  HB1 LYS A 106      32.210 -28.310  63.710  1.00  0.00            
ATOM    463  HB2 LYS A 106      32.430 -30.020  64.440  1.00  0.00            
ATOM    464  CG  LYS A 106      32.500 -28.350  65.790  1.00  0.00            
ATOM    465  HG1 LYS A 106      32.510 -29.000  66.670  1.00  0.00            
ATOM    466  HG2 LYS A 106      31.770 -27.580  66.030  1.00  0.00            
ATOM    467  CD  LYS A 106      33.820 -27.650  65.670  1.00  0.00            
ATOM    468  HD1 LYS A 106      33.820 -27.140  64.710  1.00  0.00            
ATOM    469  HD2 LYS A 106      34.450 -28.540  65.650  1.00  0.00            
ATOM    470  CE  LYS A 106      34.230 -26.700  66.730  1.00  0.00            
ATOM    471  HE1 LYS A 106      35.230 -26.290  66.540  1.00  0.00            
ATOM    472  HE2 LYS A 106      34.160 -27.210  67.690  1.00  0.00            
ATOM    473  NZ  LYS A 106      33.230 -25.600  66.880  1.00  0.00            
ATOM    474  HZ1 LYS A 106      33.170 -25.010  66.060  1.00  0.00            
ATOM    475  HZ2 LYS A 106      32.270 -25.800  67.130  1.00  0.00            
ATOM    476  HZ3 LYS A 106      33.500 -24.950  67.600  1.00  0.00            
ATOM    477  C   LYS A 106      30.020 -30.060  65.750  1.00  0.00            
ATOM    478  O   LYS A 106      29.160 -29.540  66.500  1.00  0.00            
ATOM    479  N   GLU A 107      30.350 -31.380  65.810  1.00  0.00            
ATOM    480  H   GLU A 107      30.780 -31.760  64.980  1.00  0.00            
ATOM    481  CA  GLU A 107      29.690 -32.250  66.780  1.00  0.00            
ATOM    482  HA  GLU A 107      28.650 -32.090  66.520  1.00  0.00            
ATOM    483  CB  GLU A 107      30.140 -33.630  66.500  1.00  0.00            
ATOM    484  HB1 GLU A 107      31.230 -33.660  66.490  1.00  0.00            
ATOM    485  HB2 GLU A 107      29.860 -33.990  65.510  1.00  0.00            
ATOM    486  CG  GLU A 107      29.780 -34.720  67.480  1.00  0.00            
ATOM    487  HG1 GLU A 107      30.080 -34.350  68.460  1.00  0.00            
ATOM    488  HG2 GLU A 107      30.430 -35.530  67.160  1.00  0.00            
ATOM    489  CD  GLU A 107      28.340 -35.200  67.520  1.00  0.00            
ATOM    490  OE1 GLU A 107      28.160 -36.420  67.770  1.00  0.00            
ATOM    491  OE2 GLU A 107      27.420 -34.340  67.320  1.00  0.00            
ATOM    492  C   GLU A 107      30.040 -31.850  68.230  1.00  0.00            
ATOM    493  O   GLU A 107      31.130 -31.430  68.490  1.00  0.00            
ATOM    494  N   GLY A 108      29.150 -31.850  69.150  1.00  0.00            
ATOM    495  H   GLY A 108      28.220 -32.200  68.950  1.00  0.00            
ATOM    496  CA  GLY A 108      29.360 -31.400  70.520  1.00  0.00            
ATOM    497  HA1 GLY A 108      30.270 -31.870  70.890  1.00  0.00            
ATOM    498  HA2 GLY A 108      28.620 -31.870  71.150  1.00  0.00            
ATOM    499  C   GLY A 108      29.390 -29.860  70.770  1.00  0.00            
ATOM    500  O   GLY A 108      29.360 -29.510  71.940  1.00  0.00            
ATOM    501  N   ASP A 109      29.300 -29.080  69.690  1.00  0.00            
ATOM    502  H   ASP A 109      29.340 -29.500  68.770  1.00  0.00            
ATOM    503  CA  ASP A 109      28.980 -27.670  69.850  1.00  0.00            
ATOM    504  HA  ASP A 109      29.780 -27.250  70.470  1.00  0.00            
ATOM    505  CB  ASP A 109      28.830 -26.950  68.510  1.00  0.00            
ATOM    506  HB1 ASP A 109      28.110 -26.150  68.690  1.00  0.00            
ATOM    507  HB2 ASP A 109      28.290 -27.600  67.830  1.00  0.00            
ATOM    508  CG  ASP A 109      30.150 -26.410  67.960  1.00  0.00            
ATOM    509  OD1 ASP A 109      30.190 -25.780  66.890  1.00  0.00            
ATOM    510  OD2 ASP A 109      31.170 -26.510  68.720  1.00  0.00            
ATOM    511  C   ASP A 109      27.620 -27.580  70.570  1.00  0.00            
ATOM    512  O   ASP A 109      26.720 -28.460  70.260  1.00  0.00            
ATOM    513  N   PRO A 110      27.350 -26.570  71.370  1.00  0.00            
ATOM    514  CD  PRO A 110      28.280 -25.480  71.540  1.00  0.00            
ATOM    515  HD1 PRO A 110      28.760 -25.140  70.620  1.00  0.00            
ATOM    516  HD2 PRO A 110      29.080 -25.720  72.240  1.00  0.00            
ATOM    517  CG  PRO A 110      27.440 -24.350  72.100  1.00  0.00            
ATOM    518  HG1 PRO A 110      26.970 -23.740  71.320  1.00  0.00            
ATOM    519  HG2 PRO A 110      27.990 -23.660  72.740  1.00  0.00            
ATOM    520  CB  PRO A 110      26.300 -25.070  72.860  1.00  0.00            
ATOM    521  HB1 PRO A 110      25.360 -24.530  72.910  1.00  0.00            
ATOM    522  HB2 PRO A 110      26.670 -25.290  73.860  1.00  0.00            
ATOM    523  CA  PRO A 110      26.100 -26.440  72.130  1.00  0.00            
ATOM    524  HA  PRO A 110      26.000 -27.260  72.830  1.00  0.00            
ATOM    525  C   PRO A 110      24.800 -26.430  71.250  1.00  0.00            
ATOM    526  O   PRO A 110      24.920 -26.060  70.060  1.00  0.00            
ATOM    527  N   LEU A 111      23.620 -26.700  71.790  1.00  0.00            
ATOM    528  H   LEU A 111      23.600 -26.990  72.750  1.00  0.00            
ATOM    529  CA  LEU A 111      22.470 -26.850  70.930  1.00  0.00            
ATOM    530  HA  LEU A 111      22.850 -27.200  69.970  1.00  0.00            
ATOM    531  CB  LEU A 111      21.470 -27.800  71.590  1.00  0.00            
ATOM    532  HB1 LEU A 111      20.550 -27.660  71.020  1.00  0.00            
ATOM    533  HB2 LEU A 111      21.230 -27.420  72.580  1.00  0.00            
ATOM    534  CG  LEU A 111      21.850 -29.330  71.550  1.00  0.00            
ATOM    535  HG  LEU A 111      22.810 -29.510  72.050  1.00  0.00            
ATOM    536  CD1 LEU A 111      20.750 -30.110  72.250  1.00  0.00            
ATOM    537 1HD1 LEU A 111      21.080 -31.120  72.500  1.00  0.00            
ATOM    538 2HD1 LEU A 111      20.550 -29.700  73.240  1.00  0.00            
ATOM    539 3HD1 LEU A 111      19.830 -30.100  71.660  1.00  0.00            
ATOM    540  CD2 LEU A 111      21.850 -29.920  70.150  1.00  0.00            
ATOM    541 1HD2 LEU A 111      22.700 -29.480  69.630  1.00  0.00            
ATOM    542 2HD2 LEU A 111      22.070 -30.990  70.150  1.00  0.00            
ATOM    543 3HD2 LEU A 111      20.900 -29.650  69.680  1.00  0.00            
ATOM    544  C   LEU A 111      21.740 -25.450  70.610  1.00  0.00            
ATOM    545  O   LEU A 111      20.650 -25.280  71.110  1.00  0.00            
ATOM    546  N   VAL A 112      22.290 -24.640  69.650  1.00  0.00            
ATOM    547  H   VAL A 112      23.140 -24.960  69.210  1.00  0.00            
ATOM    548  CA  VAL A 112      21.770 -23.300  69.480  1.00  0.00            
ATOM    549  HA  VAL A 112      21.350 -22.930  70.410  1.00  0.00            
ATOM    550  CB  VAL A 112      22.960 -22.320  69.410  1.00  0.00            
ATOM    551  HB  VAL A 112      22.660 -21.280  69.510  1.00  0.00            
ATOM    552  CG1 VAL A 112      24.000 -22.640  70.480  1.00  0.00            
ATOM    553 1HG1 VAL A 112      24.480 -23.590  70.230  1.00  0.00            
ATOM    554 2HG1 VAL A 112      24.750 -21.860  70.570  1.00  0.00            
ATOM    555 3HG1 VAL A 112      23.480 -22.750  71.430  1.00  0.00            
ATOM    556  CG2 VAL A 112      23.730 -22.410  68.080  1.00  0.00            
ATOM    557 1HG2 VAL A 112      24.010 -23.460  68.100  1.00  0.00            
ATOM    558 2HG2 VAL A 112      23.110 -22.200  67.210  1.00  0.00            
ATOM    559 3HG2 VAL A 112      24.570 -21.720  68.120  1.00  0.00            
ATOM    560  C   VAL A 112      20.790 -23.030  68.410  1.00  0.00            
ATOM    561  O   VAL A 112      20.940 -23.490  67.290  1.00  0.00            
ATOM    562  N   PHE A 113      19.780 -22.160  68.660  1.00  0.00            
ATOM    563  H   PHE A 113      19.740 -21.650  69.540  1.00  0.00            
ATOM    564  CA  PHE A 113      18.760 -21.730  67.780  1.00  0.00            
ATOM    565  HA  PHE A 113      19.140 -22.020  66.800  1.00  0.00            
ATOM    566  CB  PHE A 113      17.420 -22.350  68.110  1.00  0.00            
ATOM    567  HB1 PHE A 113      17.700 -23.390  67.980  1.00  0.00            
ATOM    568  HB2 PHE A 113      16.670 -22.100  67.360  1.00  0.00            
ATOM    569  CG  PHE A 113      16.890 -22.140  69.520  1.00  0.00            
ATOM    570  CD1 PHE A 113      17.340 -22.970  70.560  1.00  0.00            
ATOM    571  HD1 PHE A 113      18.210 -23.610  70.480  1.00  0.00            
ATOM    572  CE1 PHE A 113      16.790 -22.780  71.850  1.00  0.00            
ATOM    573  HE1 PHE A 113      17.230 -23.260  72.710  1.00  0.00            
ATOM    574  CZ  PHE A 113      15.830 -21.770  72.050  1.00  0.00            
ATOM    575  HZ  PHE A 113      15.460 -21.660  73.060  1.00  0.00            
ATOM    576  CE2 PHE A 113      15.310 -21.030  70.980  1.00  0.00            
ATOM    577  HE2 PHE A 113      14.610 -20.240  71.190  1.00  0.00            
ATOM    578  CD2 PHE A 113      15.930 -21.150  69.690  1.00  0.00            
ATOM    579  HD2 PHE A 113      15.510 -20.490  68.940  1.00  0.00            
ATOM    580  C   PHE A 113      18.610 -20.250  67.910  1.00  0.00            
ATOM    581  O   PHE A 113      18.630 -19.620  68.980  1.00  0.00            
ATOM    582  N   ALA A 114      18.460 -19.670  66.720  1.00  0.00            
ATOM    583  H   ALA A 114      18.180 -20.210  65.920  1.00  0.00            
ATOM    584  CA  ALA A 114      18.130 -18.180  66.640  1.00  0.00            
ATOM    585  HA  ALA A 114      18.580 -17.760  67.540  1.00  0.00            
ATOM    586  CB  ALA A 114      18.970 -17.610  65.500  1.00  0.00            
ATOM    587  HB1 ALA A 114      19.980 -17.920  65.750  1.00  0.00            
ATOM    588  HB2 ALA A 114      18.650 -18.090  64.580  1.00  0.00            
ATOM    589  HB3 ALA A 114      18.930 -16.520  65.600  1.00  0.00            
ATOM    590  C   ALA A 114      16.640 -17.890  66.450  1.00  0.00            
ATOM    591  O   ALA A 114      16.020 -18.870  65.970  1.00  0.00            
ATOM    592  N   THR A 115      16.160 -16.720  66.790  1.00  0.00            
ATOM    593  H   THR A 115      16.790 -16.060  67.210  1.00  0.00            
ATOM    594  CA  THR A 115      14.780 -16.210  66.480  1.00  0.00            
ATOM    595  HA  THR A 115      14.490 -16.820  65.620  1.00  0.00            
ATOM    596  CB  THR A 115      13.800 -16.600  67.560  1.00  0.00            
ATOM    597  HB  THR A 115      14.050 -17.650  67.740  1.00  0.00            
ATOM    598  CG2 THR A 115      14.020 -15.740  68.780  1.00  0.00            
ATOM    599 1HG2 THR A 115      13.890 -14.670  68.580  1.00  0.00            
ATOM    600 2HG2 THR A 115      13.340 -16.030  69.580  1.00  0.00            
ATOM    601 3HG2 THR A 115      14.970 -15.980  69.260  1.00  0.00            
ATOM    602  OG1 THR A 115      12.480 -16.410  67.110  1.00  0.00            
ATOM    603  HG1 THR A 115      12.420 -17.000  66.360  1.00  0.00            
ATOM    604  C   THR A 115      14.690 -14.790  66.120  1.00  0.00            
ATOM    605  O   THR A 115      15.520 -13.970  66.630  1.00  0.00            
ATOM    606  N   VAL A 116      13.730 -14.390  65.310  1.00  0.00            
ATOM    607  H   VAL A 116      13.150 -15.120  64.930  1.00  0.00            
ATOM    608  CA  VAL A 116      13.700 -13.140  64.570  1.00  0.00            
ATOM    609  HA  VAL A 116      14.140 -12.410  65.250  1.00  0.00            
ATOM    610  CB  VAL A 116      14.490 -13.350  63.240  1.00  0.00            
ATOM    611  HB  VAL A 116      15.460 -13.800  63.490  1.00  0.00            
ATOM    612  CG1 VAL A 116      13.840 -14.410  62.320  1.00  0.00            
ATOM    613 1HG1 VAL A 116      12.850 -14.030  62.080  1.00  0.00            
ATOM    614 2HG1 VAL A 116      14.480 -14.550  61.450  1.00  0.00            
ATOM    615 3HG1 VAL A 116      13.940 -15.380  62.820  1.00  0.00            
ATOM    616  CG2 VAL A 116      14.850 -12.000  62.570  1.00  0.00            
ATOM    617 1HG2 VAL A 116      13.960 -11.380  62.490  1.00  0.00            
ATOM    618 2HG2 VAL A 116      15.610 -11.510  63.180  1.00  0.00            
ATOM    619 3HG2 VAL A 116      15.180 -12.250  61.570  1.00  0.00            
ATOM    620  C   VAL A 116      12.300 -12.610  64.620  1.00  0.00            
ATOM    621  O   VAL A 116      11.270 -13.380  64.460  1.00  0.00            
ATOM    622  N   GLY A 117      12.090 -11.310  64.740  1.00  0.00            
ATOM    623  H   GLY A 117      12.920 -10.750  64.900  1.00  0.00            
ATOM    624  CA  GLY A 117      10.860 -10.550  64.570  1.00  0.00            
ATOM    625  HA1 GLY A 117      10.010 -10.960  65.110  1.00  0.00            
ATOM    626  HA2 GLY A 117      10.670 -10.280  63.520  1.00  0.00            
ATOM    627  C   GLY A 117      10.960  -9.190  65.250  1.00  0.00            
ATOM    628  O   GLY A 117      11.450  -9.080  66.350  1.00  0.00            
ATOM    629  N   SER A 118      10.460  -8.160  64.520  1.00  0.00            
ATOM    630  H   SER A 118       9.940  -8.310  63.670  1.00  0.00            
ATOM    631  CA  SER A 118      10.630  -6.720  64.820  1.00  0.00            
ATOM    632  HA  SER A 118      10.280  -6.110  63.990  1.00  0.00            
ATOM    633  CB  SER A 118       9.820  -6.310  66.030  1.00  0.00            
ATOM    634  HB1 SER A 118      10.170  -6.820  66.920  1.00  0.00            
ATOM    635  HB2 SER A 118       8.760  -6.530  65.880  1.00  0.00            
ATOM    636  OG  SER A 118       9.960  -4.920  66.220  1.00  0.00            
ATOM    637  HG  SER A 118       9.650  -4.670  67.100  1.00  0.00            
ATOM    638  C   SER A 118      12.150  -6.320  64.820  1.00  0.00            
ATOM    639  O   SER A 118      12.890  -6.900  64.030  1.00  0.00            
ATOM    640  N   ASN A 119      12.640  -5.410  65.580  1.00  0.00            
ATOM    641  H   ASN A 119      12.010  -5.050  66.280  1.00  0.00            
ATOM    642  CA  ASN A 119      13.980  -4.810  65.360  1.00  0.00            
ATOM    643  HA  ASN A 119      14.080  -4.820  64.280  1.00  0.00            
ATOM    644  CB  ASN A 119      13.910  -3.360  65.880  1.00  0.00            
ATOM    645  HB1 ASN A 119      13.080  -2.830  65.400  1.00  0.00            
ATOM    646  HB2 ASN A 119      14.900  -2.940  65.720  1.00  0.00            
ATOM    647  CG  ASN A 119      13.610  -3.240  67.350  1.00  0.00            
ATOM    648  OD1 ASN A 119      12.640  -3.820  67.830  1.00  0.00            
ATOM    649  ND2 ASN A 119      14.340  -2.450  68.120  1.00  0.00            
ATOM    650 1HD2 ASN A 119      15.100  -2.020  67.610  1.00  0.00            
ATOM    651 2HD2 ASN A 119      14.390  -2.600  69.120  1.00  0.00            
ATOM    652  C   ASN A 119      15.150  -5.630  65.930  1.00  0.00            
ATOM    653  O   ASN A 119      16.200  -5.080  66.290  1.00  0.00            
ATOM    654  N   ARG A 120      14.950  -6.920  66.170  1.00  0.00            
ATOM    655  H   ARG A 120      14.060  -7.270  65.830  1.00  0.00            
ATOM    656  CA  ARG A 120      15.950  -7.760  66.820  1.00  0.00            
ATOM    657  HA  ARG A 120      16.920  -7.300  66.630  1.00  0.00            
ATOM    658  CB  ARG A 120      15.820  -7.520  68.380  1.00  0.00            
ATOM    659  HB1 ARG A 120      15.960  -6.450  68.510  1.00  0.00            
ATOM    660  HB2 ARG A 120      16.640  -8.040  68.860  1.00  0.00            
ATOM    661  CG  ARG A 120      14.420  -7.840  68.980  1.00  0.00            
ATOM    662  HG1 ARG A 120      14.220  -8.800  68.490  1.00  0.00            
ATOM    663  HG2 ARG A 120      13.670  -7.120  68.650  1.00  0.00            
ATOM    664  CD  ARG A 120      14.390  -8.130  70.500  1.00  0.00            
ATOM    665  HD1 ARG A 120      15.130  -8.890  70.730  1.00  0.00            
ATOM    666  HD2 ARG A 120      13.410  -8.550  70.750  1.00  0.00            
ATOM    667  NE  ARG A 120      14.550  -7.000  71.400  1.00  0.00            
ATOM    668  HE  ARG A 120      14.840  -6.100  71.060  1.00  0.00            
ATOM    669  CZ  ARG A 120      14.140  -7.070  72.640  1.00  0.00            
ATOM    670  NH1 ARG A 120      13.810  -8.150  73.250  1.00  0.00            
ATOM    671 1HH1 ARG A 120      14.010  -9.020  72.780  1.00  0.00            
ATOM    672 2HH1 ARG A 120      13.740  -8.190  74.260  1.00  0.00            
ATOM    673  NH2 ARG A 120      14.270  -6.030  73.420  1.00  0.00            
ATOM    674 1HH2 ARG A 120      14.670  -5.220  72.960  1.00  0.00            
ATOM    675 2HH2 ARG A 120      13.990  -6.040  74.390  1.00  0.00            
ATOM    676  C   ARG A 120      15.950  -9.210  66.440  1.00  0.00            
ATOM    677  O   ARG A 120      15.010  -9.820  65.910  1.00  0.00            
ATOM    678  N   VAL A 121      17.090  -9.850  66.650  1.00  0.00            
ATOM    679  H   VAL A 121      17.810  -9.180  66.880  1.00  0.00            
ATOM    680  CA  VAL A 121      17.480 -11.330  66.540  1.00  0.00            
ATOM    681  HA  VAL A 121      16.480 -11.760  66.580  1.00  0.00            
ATOM    682  CB  VAL A 121      18.060 -11.610  65.080  1.00  0.00            
ATOM    683  HB  VAL A 121      17.270 -11.250  64.420  1.00  0.00            
ATOM    684  CG1 VAL A 121      19.390 -10.790  64.860  1.00  0.00            
ATOM    685 1HG1 VAL A 121      20.120 -11.300  65.490  1.00  0.00            
ATOM    686 2HG1 VAL A 121      19.730 -10.970  63.840  1.00  0.00            
ATOM    687 3HG1 VAL A 121      19.260  -9.750  65.120  1.00  0.00            
ATOM    688  CG2 VAL A 121      18.300 -13.130  64.930  1.00  0.00            
ATOM    689 1HG2 VAL A 121      17.330 -13.640  64.930  1.00  0.00            
ATOM    690 2HG2 VAL A 121      18.850 -13.140  64.000  1.00  0.00            
ATOM    691 3HG2 VAL A 121      18.930 -13.580  65.700  1.00  0.00            
ATOM    692  C   VAL A 121      18.320 -11.870  67.670  1.00  0.00            
ATOM    693  O   VAL A 121      19.380 -11.300  68.000  1.00  0.00            
ATOM    694  N   THR A 122      17.870 -12.920  68.360  1.00  0.00            
ATOM    695  H   THR A 122      17.090 -13.450  67.990  1.00  0.00            
ATOM    696  CA  THR A 122      18.550 -13.410  69.570  1.00  0.00            
ATOM    697  HA  THR A 122      19.500 -12.890  69.710  1.00  0.00            
ATOM    698  CB  THR A 122      17.620 -13.030  70.740  1.00  0.00            
ATOM    699  HB  THR A 122      16.770 -13.720  70.740  1.00  0.00            
ATOM    700  CG2 THR A 122      18.260 -13.150  72.130  1.00  0.00            
ATOM    701 1HG2 THR A 122      17.560 -12.940  72.940  1.00  0.00            
ATOM    702 2HG2 THR A 122      18.700 -14.130  72.340  1.00  0.00            
ATOM    703 3HG2 THR A 122      19.030 -12.390  72.260  1.00  0.00            
ATOM    704  OG1 THR A 122      17.210 -11.640  70.720  1.00  0.00            
ATOM    705  HG1 THR A 122      16.340 -11.680  70.300  1.00  0.00            
ATOM    706  C   THR A 122      18.840 -14.890  69.540  1.00  0.00            
ATOM    707  O   THR A 122      17.860 -15.610  69.210  1.00  0.00            
ATOM    708  N   LEU A 123      20.040 -15.290  70.030  1.00  0.00            
ATOM    709  H   LEU A 123      20.740 -14.570  70.150  1.00  0.00            
ATOM    710  CA  LEU A 123      20.500 -16.660  70.240  1.00  0.00            
ATOM    711  HA  LEU A 123      19.940 -17.270  69.530  1.00  0.00            
ATOM    712  CB  LEU A 123      22.070 -16.770  70.130  1.00  0.00            
ATOM    713  HB1 LEU A 123      22.450 -17.160  71.070  1.00  0.00            
ATOM    714  HB2 LEU A 123      22.510 -15.770  70.170  1.00  0.00            
ATOM    715  CG  LEU A 123      22.650 -17.480  68.880  1.00  0.00            
ATOM    716  HG  LEU A 123      22.380 -18.530  68.760  1.00  0.00            
ATOM    717  CD1 LEU A 123      22.160 -16.790  67.580  1.00  0.00            
ATOM    718 1HD1 LEU A 123      21.120 -17.080  67.380  1.00  0.00            
ATOM    719 2HD1 LEU A 123      22.210 -15.710  67.670  1.00  0.00            
ATOM    720 3HD1 LEU A 123      22.790 -17.020  66.730  1.00  0.00            
ATOM    721  CD2 LEU A 123      24.180 -17.620  68.980  1.00  0.00            
ATOM    722 1HD2 LEU A 123      24.490 -18.170  69.870  1.00  0.00            
ATOM    723 2HD2 LEU A 123      24.610 -18.160  68.140  1.00  0.00            
ATOM    724 3HD2 LEU A 123      24.630 -16.630  69.070  1.00  0.00            
ATOM    725  C   LEU A 123      20.090 -17.130  71.570  1.00  0.00            
ATOM    726  O   LEU A 123      20.250 -16.450  72.570  1.00  0.00            
ATOM    727  N   TYR A 124      19.650 -18.370  71.620  1.00  0.00            
ATOM    728  H   TYR A 124      19.660 -18.890  70.760  1.00  0.00            
ATOM    729  CA  TYR A 124      19.200 -19.180  72.750  1.00  0.00            
ATOM    730  HA  TYR A 124      19.640 -18.770  73.650  1.00  0.00            
ATOM    731  CB  TYR A 124      17.640 -19.280  72.770  1.00  0.00            
ATOM    732  HB1 TYR A 124      17.270 -20.030  73.470  1.00  0.00            
ATOM    733  HB2 TYR A 124      17.430 -19.720  71.800  1.00  0.00            
ATOM    734  CG  TYR A 124      16.830 -17.980  72.980  1.00  0.00            
ATOM    735  CD1 TYR A 124      16.540 -17.160  71.900  1.00  0.00            
ATOM    736  HD1 TYR A 124      17.010 -17.340  70.950  1.00  0.00            
ATOM    737  CE1 TYR A 124      15.700 -16.090  72.010  1.00  0.00            
ATOM    738  HE1 TYR A 124      15.560 -15.430  71.170  1.00  0.00            
ATOM    739  CZ  TYR A 124      15.190 -15.690  73.250  1.00  0.00            
ATOM    740  OH  TYR A 124      14.420 -14.550  73.460  1.00  0.00            
ATOM    741  HH  TYR A 124      14.370 -13.920  72.740  1.00  0.00            
ATOM    742  CE2 TYR A 124      15.390 -16.540  74.340  1.00  0.00            
ATOM    743  HE2 TYR A 124      15.070 -16.330  75.350  1.00  0.00            
ATOM    744  CD2 TYR A 124      16.180 -17.670  74.160  1.00  0.00            
ATOM    745  HD2 TYR A 124      16.170 -18.360  75.000  1.00  0.00            
ATOM    746  C   TYR A 124      19.730 -20.630  72.540  1.00  0.00            
ATOM    747  O   TYR A 124      19.870 -20.990  71.350  1.00  0.00            
ATOM    748  N   GLU A 125      19.890 -21.370  73.630  1.00  0.00            
ATOM    749  H   GLU A 125      19.540 -21.040  74.520  1.00  0.00            
ATOM    750  CA  GLU A 125      20.340 -22.750  73.650  1.00  0.00            
ATOM    751  HA  GLU A 125      20.280 -23.030  72.600  1.00  0.00            
ATOM    752  CB  GLU A 125      21.850 -22.830  74.180  1.00  0.00            
ATOM    753  HB1 GLU A 125      22.490 -22.080  73.710  1.00  0.00            
ATOM    754  HB2 GLU A 125      22.220 -23.770  73.760  1.00  0.00            
ATOM    755  CG  GLU A 125      21.940 -22.690  75.700  1.00  0.00            
ATOM    756  HG1 GLU A 125      21.280 -23.300  76.310  1.00  0.00            
ATOM    757  HG2 GLU A 125      21.710 -21.650  75.910  1.00  0.00            
ATOM    758  CD  GLU A 125      23.260 -23.010  76.310  1.00  0.00            
ATOM    759  OE1 GLU A 125      23.960 -23.910  75.760  1.00  0.00            
ATOM    760  OE2 GLU A 125      23.640 -22.460  77.360  1.00  0.00            
ATOM    761  C   GLU A 125      19.380 -23.750  74.290  1.00  0.00            
ATOM    762  O   GLU A 125      18.780 -23.500  75.360  1.00  0.00            
ATOM    763  N   CYS A 126      19.230 -25.000  73.780  1.00  0.00            
ATOM    764  H   CYS A 126      19.690 -25.180  72.900  1.00  0.00            
ATOM    765  CA  CYS A 126      18.690 -26.070  74.610  1.00  0.00            
ATOM    766  HA  CYS A 126      17.830 -25.720  75.170  1.00  0.00            
ATOM    767  CB  CYS A 126      18.220 -27.200  73.680  1.00  0.00            
ATOM    768  HB1 CYS A 126      17.780 -27.960  74.330  1.00  0.00            
ATOM    769  HB2 CYS A 126      19.080 -27.740  73.280  1.00  0.00            
ATOM    770  SG  CYS A 126      17.120 -26.670  72.360  1.00  0.00            
ATOM    771  HG  CYS A 126      17.980 -26.670  71.340  1.00  0.00            
ATOM    772  C   CYS A 126      19.720 -26.570  75.680  1.00  0.00            
ATOM    773  O   CYS A 126      20.930 -26.740  75.360  1.00  0.00            
ATOM    774  N   HIS A 127      19.260 -26.910  76.830  1.00  0.00            
ATOM    775  H   HIS A 127      18.270 -26.940  77.010  1.00  0.00            
ATOM    776  CA  HIS A 127      20.070 -27.500  77.900  1.00  0.00            
ATOM    777  HA  HIS A 127      20.810 -28.120  77.400  1.00  0.00            
ATOM    778  CB  HIS A 127      20.900 -26.440  78.610  1.00  0.00            
ATOM    779  HB1 HIS A 127      21.520 -25.810  77.970  1.00  0.00            
ATOM    780  HB2 HIS A 127      21.650 -26.990  79.190  1.00  0.00            
ATOM    781  CG  HIS A 127      20.090 -25.530  79.540  1.00  0.00            
ATOM    782  ND1 HIS A 127      19.800 -25.860  80.850  1.00  0.00            
ATOM    783  CE1 HIS A 127      19.010 -24.930  81.350  1.00  0.00            
ATOM    784  HE1 HIS A 127      18.530 -24.970  82.320  1.00  0.00            
ATOM    785  NE2 HIS A 127      18.690 -24.060  80.370  1.00  0.00            
ATOM    786  HE2 HIS A 127      18.040 -23.310  80.530  1.00  0.00            
ATOM    787  CD2 HIS A 127      19.320 -24.440  79.200  1.00  0.00            
ATOM    788  HD2 HIS A 127      19.420 -23.910  78.260  1.00  0.00            
ATOM    789  C   HIS A 127      19.380 -28.500  78.810  1.00  0.00            
ATOM    790  O   HIS A 127      18.180 -28.780  78.840  1.00  0.00            
ATOM    791  N   SER A 128      20.120 -29.250  79.580  1.00  0.00            
ATOM    792  H   SER A 128      21.120 -29.230  79.450  1.00  0.00            
ATOM    793  CA  SER A 128      19.690 -29.940  80.790  1.00  0.00            
ATOM    794  HA  SER A 128      20.540 -30.530  81.140  1.00  0.00            
ATOM    795  CB  SER A 128      19.240 -29.060  81.970  1.00  0.00            
ATOM    796  HB1 SER A 128      18.870 -29.600  82.840  1.00  0.00            
ATOM    797  HB2 SER A 128      18.410 -28.440  81.620  1.00  0.00            
ATOM    798  OG  SER A 128      20.240 -28.120  82.350  1.00  0.00            
ATOM    799  HG  SER A 128      20.120 -27.430  81.690  1.00  0.00            
ATOM    800  C   SER A 128      18.650 -31.060  80.460  1.00  0.00            
ATOM    801  O   SER A 128      17.780 -31.260  81.280  1.00  0.00            
ATOM    802  N   GLN A 129      18.590 -31.700  79.230  1.00  0.00            
ATOM    803  H   GLN A 129      19.270 -31.420  78.530  1.00  0.00            
ATOM    804  CA  GLN A 129      17.620 -32.720  78.920  1.00  0.00            
ATOM    805  HA  GLN A 129      17.740 -32.670  77.830  1.00  0.00            
ATOM    806  CB  GLN A 129      18.040 -34.100  79.370  1.00  0.00            
ATOM    807  HB1 GLN A 129      17.310 -34.800  78.980  1.00  0.00            
ATOM    808  HB2 GLN A 129      18.030 -34.180  80.460  1.00  0.00            
ATOM    809  CG  GLN A 129      19.450 -34.510  78.900  1.00  0.00            
ATOM    810  HG1 GLN A 129      19.490 -35.560  79.190  1.00  0.00            
ATOM    811  HG2 GLN A 129      20.210 -34.070  79.540  1.00  0.00            
ATOM    812  CD  GLN A 129      19.770 -34.350  77.480  1.00  0.00            
ATOM    813  OE1 GLN A 129      19.410 -35.180  76.630  1.00  0.00            
ATOM    814  NE2 GLN A 129      20.650 -33.490  77.080  1.00  0.00            
ATOM    815 1HE2 GLN A 129      21.110 -32.860  77.720  1.00  0.00            
ATOM    816 2HE2 GLN A 129      20.940 -33.550  76.120  1.00  0.00            
ATOM    817  C   GLN A 129      16.080 -32.330  79.120  1.00  0.00            
ATOM    818  O   GLN A 129      15.240 -33.110  78.830  1.00  0.00            
ATOM    819  N   GLY A 130      15.790 -31.040  79.450  1.00  0.00            
ATOM    820  H   GLY A 130      16.570 -30.410  79.630  1.00  0.00            
ATOM    821  CA  GLY A 130      14.430 -30.460  79.590  1.00  0.00            
ATOM    822  HA1 GLY A 130      14.110 -30.660  80.610  1.00  0.00            
ATOM    823  HA2 GLY A 130      13.760 -30.930  78.870  1.00  0.00            
ATOM    824  C   GLY A 130      14.310 -28.940  79.490  1.00  0.00            
ATOM    825  O   GLY A 130      13.190 -28.420  79.610  1.00  0.00            
ATOM    826  N   GLU A 131      15.400 -28.230  79.320  1.00  0.00            
ATOM    827  H   GLU A 131      16.290 -28.640  79.080  1.00  0.00            
ATOM    828  CA  GLU A 131      15.450 -26.750  79.580  1.00  0.00            
ATOM    829  HA  GLU A 131      14.470 -26.280  79.710  1.00  0.00            
ATOM    830  CB  GLU A 131      16.430 -26.500  80.770  1.00  0.00            
ATOM    831  HB1 GLU A 131      16.510 -25.430  80.910  1.00  0.00            
ATOM    832  HB2 GLU A 131      17.330 -26.990  80.420  1.00  0.00            
ATOM    833  CG  GLU A 131      16.110 -27.050  82.140  1.00  0.00            
ATOM    834  HG1 GLU A 131      16.950 -26.970  82.840  1.00  0.00            
ATOM    835  HG2 GLU A 131      15.800 -28.090  82.090  1.00  0.00            
ATOM    836  CD  GLU A 131      15.040 -26.170  82.840  1.00  0.00            
ATOM    837  OE1 GLU A 131      14.820 -24.940  82.650  1.00  0.00            
ATOM    838  OE2 GLU A 131      14.300 -26.850  83.580  1.00  0.00            
ATOM    839  C   GLU A 131      15.980 -26.030  78.300  1.00  0.00            
ATOM    840  O   GLU A 131      16.500 -26.550  77.360  1.00  0.00            
ATOM    841  N   ILE A 132      15.680 -24.710  78.310  1.00  0.00            
ATOM    842  H   ILE A 132      15.120 -24.300  79.050  1.00  0.00            
ATOM    843  CA  ILE A 132      16.230 -23.720  77.390  1.00  0.00            
ATOM    844  HA  ILE A 132      17.150 -24.150  77.000  1.00  0.00            
ATOM    845  CB  ILE A 132      15.270 -23.410  76.180  1.00  0.00            
ATOM    846  HB  ILE A 132      15.620 -22.470  75.740  1.00  0.00            
ATOM    847  CG2 ILE A 132      15.380 -24.560  75.180  1.00  0.00            
ATOM    848 1HG2 ILE A 132      16.240 -24.400  74.520  1.00  0.00            
ATOM    849 2HG2 ILE A 132      15.360 -25.540  75.650  1.00  0.00            
ATOM    850 3HG2 ILE A 132      14.500 -24.550  74.530  1.00  0.00            
ATOM    851  CG1 ILE A 132      13.840 -23.090  76.670  1.00  0.00            
ATOM    852 1HG1 ILE A 132      13.740 -22.530  77.600  1.00  0.00            
ATOM    853 2HG1 ILE A 132      13.350 -24.050  76.820  1.00  0.00            
ATOM    854  CD  ILE A 132      12.920 -22.290  75.710  1.00  0.00            
ATOM    855  HD1 ILE A 132      12.930 -22.710  74.700  1.00  0.00            
ATOM    856  HD2 ILE A 132      11.940 -22.420  76.170  1.00  0.00            
ATOM    857  HD3 ILE A 132      13.230 -21.250  75.730  1.00  0.00            
ATOM    858  C   ILE A 132      16.510 -22.400  78.150  1.00  0.00            
ATOM    859  O   ILE A 132      16.020 -22.130  79.250  1.00  0.00            
ATOM    860  N   ARG A 133      17.420 -21.610  77.570  1.00  0.00            
ATOM    861  H   ARG A 133      17.770 -21.860  76.650  1.00  0.00            
ATOM    862  CA  ARG A 133      17.760 -20.220  77.980  1.00  0.00            
ATOM    863  HA  ARG A 133      16.850 -19.690  78.270  1.00  0.00            
ATOM    864  CB  ARG A 133      18.740 -20.410  79.260  1.00  0.00            
ATOM    865  HB1 ARG A 133      18.350 -21.250  79.840  1.00  0.00            
ATOM    866  HB2 ARG A 133      18.760 -19.490  79.840  1.00  0.00            
ATOM    867  CG  ARG A 133      20.220 -20.790  78.950  1.00  0.00            
ATOM    868  HG1 ARG A 133      20.800 -19.980  78.500  1.00  0.00            
ATOM    869  HG2 ARG A 133      20.220 -21.600  78.210  1.00  0.00            
ATOM    870  CD  ARG A 133      20.980 -21.420  80.130  1.00  0.00            
ATOM    871  HD1 ARG A 133      20.390 -22.130  80.700  1.00  0.00            
ATOM    872  HD2 ARG A 133      21.280 -20.570  80.740  1.00  0.00            
ATOM    873  NE  ARG A 133      22.230 -22.020  79.830  1.00  0.00            
ATOM    874  HE  ARG A 133      22.480 -22.170  78.860  1.00  0.00            
ATOM    875  CZ  ARG A 133      23.060 -22.700  80.570  1.00  0.00            
ATOM    876  NH1 ARG A 133      23.040 -22.630  81.900  1.00  0.00            
ATOM    877 1HH1 ARG A 133      22.340 -22.160  82.450  1.00  0.00            
ATOM    878 2HH1 ARG A 133      23.560 -23.250  82.510  1.00  0.00            
ATOM    879  NH2 ARG A 133      23.860 -23.540  80.030  1.00  0.00            
ATOM    880 1HH2 ARG A 133      23.930 -23.680  79.030  1.00  0.00            
ATOM    881 2HH2 ARG A 133      24.570 -23.840  80.680  1.00  0.00            
ATOM    882  C   ARG A 133      18.440 -19.340  76.910  1.00  0.00            
ATOM    883  O   ARG A 133      19.030 -19.860  75.970  1.00  0.00            
ATOM    884  N   LEU A 134      18.340 -18.000  76.990  1.00  0.00            
ATOM    885  H   LEU A 134      17.730 -17.720  77.730  1.00  0.00            
ATOM    886  CA  LEU A 134      18.980 -17.050  76.160  1.00  0.00            
ATOM    887  HA  LEU A 134      18.700 -17.300  75.140  1.00  0.00            
ATOM    888  CB  LEU A 134      18.240 -15.800  76.600  1.00  0.00            
ATOM    889  HB1 LEU A 134      18.450 -15.650  77.660  1.00  0.00            
ATOM    890  HB2 LEU A 134      17.180 -15.930  76.380  1.00  0.00            
ATOM    891  CG  LEU A 134      18.440 -14.500  75.870  1.00  0.00            
ATOM    892  HG  LEU A 134      18.570 -14.830  74.840  1.00  0.00            
ATOM    893  CD1 LEU A 134      17.400 -13.460  75.770  1.00  0.00            
ATOM    894 1HD1 LEU A 134      16.600 -13.840  75.140  1.00  0.00            
ATOM    895 2HD1 LEU A 134      17.090 -13.060  76.740  1.00  0.00            
ATOM    896 3HD1 LEU A 134      17.720 -12.560  75.240  1.00  0.00            
ATOM    897  CD2 LEU A 134      19.610 -13.660  76.540  1.00  0.00            
ATOM    898 1HD2 LEU A 134      19.460 -13.500  77.610  1.00  0.00            
ATOM    899 2HD2 LEU A 134      20.510 -14.260  76.400  1.00  0.00            
ATOM    900 3HD2 LEU A 134      19.840 -12.700  76.070  1.00  0.00            
ATOM    901  C   LEU A 134      20.490 -17.050  76.360  1.00  0.00            
ATOM    902  O   LEU A 134      21.040 -17.120  77.500  1.00  0.00            
ATOM    903  N   LEU A 135      21.190 -16.720  75.270  1.00  0.00            
ATOM    904  H   LEU A 135      20.680 -16.610  74.400  1.00  0.00            
ATOM    905  CA  LEU A 135      22.640 -16.370  75.210  1.00  0.00            
ATOM    906  HA  LEU A 135      23.200 -16.610  76.110  1.00  0.00            
ATOM    907  CB  LEU A 135      23.410 -17.140  74.110  1.00  0.00            
ATOM    908  HB1 LEU A 135      24.450 -16.830  74.240  1.00  0.00            
ATOM    909  HB2 LEU A 135      23.060 -16.890  73.110  1.00  0.00            
ATOM    910  CG  LEU A 135      23.280 -18.630  74.390  1.00  0.00            
ATOM    911  HG  LEU A 135      22.260 -18.900  74.670  1.00  0.00            
ATOM    912  CD1 LEU A 135      23.830 -19.360  73.210  1.00  0.00            
ATOM    913 1HD1 LEU A 135      23.860 -20.430  73.390  1.00  0.00            
ATOM    914 2HD1 LEU A 135      23.320 -19.140  72.270  1.00  0.00            
ATOM    915 3HD1 LEU A 135      24.900 -19.160  73.150  1.00  0.00            
ATOM    916  CD2 LEU A 135      24.060 -19.180  75.570  1.00  0.00            
ATOM    917 1HD2 LEU A 135      23.880 -20.250  75.700  1.00  0.00            
ATOM    918 2HD2 LEU A 135      25.130 -18.980  75.460  1.00  0.00            
ATOM    919 3HD2 LEU A 135      23.610 -18.900  76.520  1.00  0.00            
ATOM    920  C   LEU A 135      22.880 -14.860  75.090  1.00  0.00            
ATOM    921  O   LEU A 135      23.350 -14.260  76.060  1.00  0.00            
ATOM    922  N   GLN A 136      22.590 -14.350  73.920  1.00  0.00            
ATOM    923  H   GLN A 136      21.900 -14.860  73.410  1.00  0.00            
ATOM    924  CA  GLN A 136      22.850 -12.960  73.460  1.00  0.00            
ATOM    925  HA  GLN A 136      22.470 -12.300  74.240  1.00  0.00            
ATOM    926  CB  GLN A 136      24.380 -12.810  73.380  1.00  0.00            
ATOM    927  HB1 GLN A 136      24.820 -13.620  72.800  1.00  0.00            
ATOM    928  HB2 GLN A 136      24.650 -12.960  74.430  1.00  0.00            
ATOM    929  CG  GLN A 136      24.970 -11.500  73.000  1.00  0.00            
ATOM    930  HG1 GLN A 136      24.560 -10.730  73.670  1.00  0.00            
ATOM    931  HG2 GLN A 136      24.760 -11.300  71.950  1.00  0.00            
ATOM    932  CD  GLN A 136      26.450 -11.440  73.310  1.00  0.00            
ATOM    933  OE1 GLN A 136      26.910 -10.510  73.980  1.00  0.00            
ATOM    934  NE2 GLN A 136      27.260 -12.380  72.910  1.00  0.00            
ATOM    935 1HE2 GLN A 136      26.830 -13.130  72.390  1.00  0.00            
ATOM    936 2HE2 GLN A 136      28.260 -12.300  72.950  1.00  0.00            
ATOM    937  C   GLN A 136      22.140 -12.520  72.180  1.00  0.00            
ATOM    938  O   GLN A 136      21.640 -13.400  71.490  1.00  0.00            
ATOM    939  N   SER A 137      22.040 -11.180  71.840  1.00  0.00            
ATOM    940  H   SER A 137      22.440 -10.510  72.480  1.00  0.00            
ATOM    941  CA  SER A 137      21.170 -10.600  70.780  1.00  0.00            
ATOM    942  HA  SER A 137      20.680 -11.360  70.180  1.00  0.00            
ATOM    943  CB  SER A 137      20.050  -9.770  71.420  1.00  0.00            
ATOM    944  HB1 SER A 137      20.350  -8.870  71.960  1.00  0.00            
ATOM    945  HB2 SER A 137      19.550 -10.300  72.230  1.00  0.00            
ATOM    946  OG  SER A 137      19.050  -9.520  70.450  1.00  0.00            
ATOM    947  HG  SER A 137      18.430 -10.250  70.560  1.00  0.00            
ATOM    948  C   SER A 137      21.940  -9.600  69.850  1.00  0.00            
ATOM    949  O   SER A 137      23.030  -9.100  70.150  1.00  0.00            
ATOM    950  N   TYR A 138      21.440  -9.380  68.610  1.00  0.00            
ATOM    951  H   TYR A 138      20.640  -9.950  68.360  1.00  0.00            
ATOM    952  CA  TYR A 138      21.650  -8.200  67.830  1.00  0.00            
ATOM    953  HA  TYR A 138      22.430  -7.610  68.310  1.00  0.00            
ATOM    954  CB  TYR A 138      22.070  -8.600  66.470  1.00  0.00            
ATOM    955  HB1 TYR A 138      21.390  -9.320  66.000  1.00  0.00            
ATOM    956  HB2 TYR A 138      23.070  -9.040  66.460  1.00  0.00            
ATOM    957  CG  TYR A 138      22.140  -7.300  65.590  1.00  0.00            
ATOM    958  CD1 TYR A 138      23.240  -6.430  65.640  1.00  0.00            
ATOM    959  HD1 TYR A 138      24.080  -6.600  66.300  1.00  0.00            
ATOM    960  CE1 TYR A 138      23.350  -5.280  64.780  1.00  0.00            
ATOM    961  HE1 TYR A 138      24.190  -4.610  64.880  1.00  0.00            
ATOM    962  CZ  TYR A 138      22.320  -5.010  63.850  1.00  0.00            
ATOM    963  OH  TYR A 138      22.480  -3.960  62.990  1.00  0.00            
ATOM    964  HH  TYR A 138      23.290  -3.470  63.180  1.00  0.00            
ATOM    965  CE2 TYR A 138      21.200  -5.840  63.830  1.00  0.00            
ATOM    966  HE2 TYR A 138      20.350  -5.560  63.230  1.00  0.00            
ATOM    967  CD2 TYR A 138      21.130  -6.940  64.720  1.00  0.00            
ATOM    968  HD2 TYR A 138      20.210  -7.500  64.650  1.00  0.00            
ATOM    969  C   TYR A 138      20.350  -7.420  67.880  1.00  0.00            
ATOM    970  O   TYR A 138      19.320  -8.040  67.570  1.00  0.00            
ATOM    971  N   VAL A 139      20.360  -6.150  68.260  1.00  0.00            
ATOM    972  H   VAL A 139      21.250  -5.740  68.500  1.00  0.00            
ATOM    973  CA  VAL A 139      19.150  -5.280  68.270  1.00  0.00            
ATOM    974  HA  VAL A 139      18.440  -5.760  67.600  1.00  0.00            
ATOM    975  CB  VAL A 139      18.410  -5.260  69.670  1.00  0.00            
ATOM    976  HB  VAL A 139      17.820  -6.170  69.750  1.00  0.00            
ATOM    977  CG1 VAL A 139      19.440  -5.110  70.870  1.00  0.00            
ATOM    978 1HG1 VAL A 139      19.740  -6.120  71.150  1.00  0.00            
ATOM    979 2HG1 VAL A 139      20.340  -4.540  70.620  1.00  0.00            
ATOM    980 3HG1 VAL A 139      18.920  -4.630  71.700  1.00  0.00            
ATOM    981  CG2 VAL A 139      17.340  -4.170  69.730  1.00  0.00            
ATOM    982 1HG2 VAL A 139      16.890  -4.140  70.720  1.00  0.00            
ATOM    983 2HG2 VAL A 139      17.770  -3.190  69.520  1.00  0.00            
ATOM    984 3HG2 VAL A 139      16.550  -4.540  69.070  1.00  0.00            
ATOM    985  C   VAL A 139      19.490  -3.920  67.770  1.00  0.00            
ATOM    986  O   VAL A 139      20.450  -3.250  68.180  1.00  0.00            
ATOM    987  N   ASP A 140      18.550  -3.440  66.900  1.00  0.00            
ATOM    988  H   ASP A 140      17.690  -3.910  66.660  1.00  0.00            
ATOM    989  CA  ASP A 140      18.660  -2.090  66.380  1.00  0.00            
ATOM    990  HA  ASP A 140      19.710  -1.930  66.160  1.00  0.00            
ATOM    991  CB  ASP A 140      17.730  -1.930  65.180  1.00  0.00            
ATOM    992  HB1 ASP A 140      16.720  -1.610  65.410  1.00  0.00            
ATOM    993  HB2 ASP A 140      17.720  -2.940  64.750  1.00  0.00            
ATOM    994  CG  ASP A 140      18.350  -0.960  64.170  1.00  0.00            
ATOM    995  OD1 ASP A 140      18.300  -1.190  62.940  1.00  0.00            
ATOM    996  OD2 ASP A 140      18.900   0.100  64.560  1.00  0.00            
ATOM    997  C   ASP A 140      18.220  -1.020  67.430  1.00  0.00            
ATOM    998  O   ASP A 140      17.110  -1.170  67.980  1.00  0.00            
ATOM    999  N   ALA A 141      18.970   0.010  67.610  1.00  0.00            
ATOM   1000  H   ALA A 141      19.670   0.110  66.880  1.00  0.00            
ATOM   1001  CA  ALA A 141      18.440   1.240  68.190  1.00  0.00            
ATOM   1002  HA  ALA A 141      17.880   0.910  69.070  1.00  0.00            
ATOM   1003  CB  ALA A 141      19.650   2.080  68.530  1.00  0.00            
ATOM   1004  HB1 ALA A 141      20.340   1.600  69.210  1.00  0.00            
ATOM   1005  HB2 ALA A 141      20.090   2.550  67.650  1.00  0.00            
ATOM   1006  HB3 ALA A 141      19.350   2.930  69.150  1.00  0.00            
ATOM   1007  C   ALA A 141      17.280   2.020  67.480  1.00  0.00            
ATOM   1008  O   ALA A 141      16.610   2.950  68.040  1.00  0.00            
ATOM   1009  N   ASP A 142      17.120   1.720  66.210  1.00  0.00            
ATOM   1010  H   ASP A 142      17.610   0.940  65.800  1.00  0.00            
ATOM   1011  CA  ASP A 142      15.890   2.150  65.510  1.00  0.00            
ATOM   1012  HA  ASP A 142      15.670   3.190  65.760  1.00  0.00            
ATOM   1013  CB  ASP A 142      16.190   2.270  63.960  1.00  0.00            
ATOM   1014  HB1 ASP A 142      15.350   2.750  63.450  1.00  0.00            
ATOM   1015  HB2 ASP A 142      16.480   1.270  63.640  1.00  0.00            
ATOM   1016  CG  ASP A 142      17.410   3.110  63.680  1.00  0.00            
ATOM   1017  OD1 ASP A 142      18.250   2.640  62.900  1.00  0.00            
ATOM   1018  OD2 ASP A 142      17.450   4.280  64.080  1.00  0.00            
ATOM   1019  C   ASP A 142      14.760   1.190  65.880  1.00  0.00            
ATOM   1020  O   ASP A 142      14.730   0.030  65.550  1.00  0.00            
ATOM   1021  N   ALA A 143      13.810   1.700  66.690  1.00  0.00            
ATOM   1022  H   ALA A 143      13.930   2.690  66.880  1.00  0.00            
ATOM   1023  CA  ALA A 143      12.570   1.020  67.120  1.00  0.00            
ATOM   1024  HA  ALA A 143      12.740   0.020  67.530  1.00  0.00            
ATOM   1025  CB  ALA A 143      11.940   1.820  68.360  1.00  0.00            
ATOM   1026  HB1 ALA A 143      11.140   1.160  68.700  1.00  0.00            
ATOM   1027  HB2 ALA A 143      12.630   1.860  69.200  1.00  0.00            
ATOM   1028  HB3 ALA A 143      11.680   2.830  68.050  1.00  0.00            
ATOM   1029  C   ALA A 143      11.650   0.770  65.910  1.00  0.00            
ATOM   1030  O   ALA A 143      10.690   0.000  66.040  1.00  0.00            
ATOM   1031  N   ASP A 144      11.980   1.400  64.730  1.00  0.00            
ATOM   1032  H   ASP A 144      12.830   1.940  64.640  1.00  0.00            
ATOM   1033  CA  ASP A 144      11.160   1.260  63.490  1.00  0.00            
ATOM   1034  HA  ASP A 144      10.100   1.120  63.720  1.00  0.00            
ATOM   1035  CB  ASP A 144      11.180   2.540  62.670  1.00  0.00            
ATOM   1036  HB1 ASP A 144      10.430   3.180  63.130  1.00  0.00            
ATOM   1037  HB2 ASP A 144      10.880   2.350  61.640  1.00  0.00            
ATOM   1038  CG  ASP A 144      12.520   3.300  62.500  1.00  0.00            
ATOM   1039  OD1 ASP A 144      12.860   4.240  63.300  1.00  0.00            
ATOM   1040  OD2 ASP A 144      13.300   2.850  61.630  1.00  0.00            
ATOM   1041  C   ASP A 144      11.630   0.070  62.600  1.00  0.00            
ATOM   1042  O   ASP A 144      10.960  -0.200  61.580  1.00  0.00            
ATOM   1043  N   GLU A 145      12.750  -0.610  62.800  1.00  0.00            
ATOM   1044  H   GLU A 145      13.390  -0.460  63.580  1.00  0.00            
ATOM   1045  CA  GLU A 145      13.200  -1.770  61.990  1.00  0.00            
ATOM   1046  HA  GLU A 145      13.140  -1.570  60.920  1.00  0.00            
ATOM   1047  CB  GLU A 145      14.720  -2.050  62.330  1.00  0.00            
ATOM   1048  HB1 GLU A 145      14.810  -2.680  63.220  1.00  0.00            
ATOM   1049  HB2 GLU A 145      15.180  -1.100  62.590  1.00  0.00            
ATOM   1050  CG  GLU A 145      15.540  -2.800  61.280  1.00  0.00            
ATOM   1051  HG1 GLU A 145      15.150  -3.820  61.230  1.00  0.00            
ATOM   1052  HG2 GLU A 145      16.590  -2.880  61.550  1.00  0.00            
ATOM   1053  CD  GLU A 145      15.590  -2.110  59.930  1.00  0.00            
ATOM   1054  OE1 GLU A 145      15.730  -2.890  58.940  1.00  0.00            
ATOM   1055  OE2 GLU A 145      15.590  -0.880  59.760  1.00  0.00            
ATOM   1056  C   GLU A 145      12.360  -3.040  62.090  1.00  0.00            
ATOM   1057  O   GLU A 145      11.860  -3.310  63.160  1.00  0.00            
ATOM   1058  N   ASN A 146      12.250  -3.860  61.000  1.00  0.00            
ATOM   1059  H   ASN A 146      12.630  -3.550  60.120  1.00  0.00            
ATOM   1060  CA  ASN A 146      11.490  -5.140  60.980  1.00  0.00            
ATOM   1061  HA  ASN A 146      11.230  -5.450  62.000  1.00  0.00            
ATOM   1062  CB  ASN A 146      10.100  -5.050  60.320  1.00  0.00            
ATOM   1063  HB1 ASN A 146      10.000  -5.680  59.430  1.00  0.00            
ATOM   1064  HB2 ASN A 146       9.870  -4.000  60.140  1.00  0.00            
ATOM   1065  CG  ASN A 146       9.070  -5.490  61.320  1.00  0.00            
ATOM   1066  OD1 ASN A 146       8.980  -6.700  61.660  1.00  0.00            
ATOM   1067  ND2 ASN A 146       8.300  -4.540  61.840  1.00  0.00            
ATOM   1068 1HD2 ASN A 146       8.470  -3.570  61.630  1.00  0.00            
ATOM   1069 2HD2 ASN A 146       7.460  -4.850  62.320  1.00  0.00            
ATOM   1070  C   ASN A 146      12.300  -6.170  60.280  1.00  0.00            
ATOM   1071  O   ASN A 146      12.560  -6.050  59.050  1.00  0.00            
ATOM   1072  N   PHE A 147      12.770  -7.200  60.960  1.00  0.00            
ATOM   1073  H   PHE A 147      12.640  -7.310  61.950  1.00  0.00            
ATOM   1074  CA  PHE A 147      13.270  -8.370  60.330  1.00  0.00            
ATOM   1075  HA  PHE A 147      13.530  -8.160  59.290  1.00  0.00            
ATOM   1076  CB  PHE A 147      14.440  -8.870  61.140  1.00  0.00            
ATOM   1077  HB1 PHE A 147      14.930  -9.760  60.760  1.00  0.00            
ATOM   1078  HB2 PHE A 147      14.010  -9.340  62.030  1.00  0.00            
ATOM   1079  CG  PHE A 147      15.510  -7.940  61.540  1.00  0.00            
ATOM   1080  CD1 PHE A 147      16.020  -6.970  60.630  1.00  0.00            
ATOM   1081  HD1 PHE A 147      15.740  -7.000  59.580  1.00  0.00            
ATOM   1082  CE1 PHE A 147      17.020  -6.110  61.010  1.00  0.00            
ATOM   1083  HE1 PHE A 147      17.360  -5.380  60.290  1.00  0.00            
ATOM   1084  CZ  PHE A 147      17.510  -6.170  62.330  1.00  0.00            
ATOM   1085  HZ  PHE A 147      18.300  -5.460  62.550  1.00  0.00            
ATOM   1086  CE2 PHE A 147      17.000  -7.080  63.310  1.00  0.00            
ATOM   1087  HE2 PHE A 147      17.270  -7.100  64.350  1.00  0.00            
ATOM   1088  CD2 PHE A 147      16.050  -7.980  62.840  1.00  0.00            
ATOM   1089  HD2 PHE A 147      15.620  -8.760  63.450  1.00  0.00            
ATOM   1090  C   PHE A 147      12.130  -9.420  60.150  1.00  0.00            
ATOM   1091  O   PHE A 147      11.360  -9.720  61.050  1.00  0.00            
ATOM   1092  N   TYR A 148      12.020  -9.840  58.900  1.00  0.00            
ATOM   1093  H   TYR A 148      12.770  -9.510  58.300  1.00  0.00            
ATOM   1094  CA  TYR A 148      11.110 -10.960  58.460  1.00  0.00            
ATOM   1095  HA  TYR A 148      10.400 -11.190  59.260  1.00  0.00            
ATOM   1096  CB  TYR A 148      10.410 -10.700  57.110  1.00  0.00            
ATOM   1097  HB1 TYR A 148       9.690 -11.480  56.860  1.00  0.00            
ATOM   1098  HB2 TYR A 148      11.190 -10.670  56.350  1.00  0.00            
ATOM   1099  CG  TYR A 148       9.560  -9.480  56.960  1.00  0.00            
ATOM   1100  CD1 TYR A 148       8.940  -8.770  58.050  1.00  0.00            
ATOM   1101  HD1 TYR A 148       9.120  -9.080  59.070  1.00  0.00            
ATOM   1102  CE1 TYR A 148       8.230  -7.580  57.810  1.00  0.00            
ATOM   1103  HE1 TYR A 148       8.050  -6.890  58.620  1.00  0.00            
ATOM   1104  CZ  TYR A 148       7.950  -7.130  56.500  1.00  0.00            
ATOM   1105  OH  TYR A 148       7.210  -5.950  56.290  1.00  0.00            
ATOM   1106  HH  TYR A 148       7.380  -5.320  56.990  1.00  0.00            
ATOM   1107  CE2 TYR A 148       8.410  -7.920  55.370  1.00  0.00            
ATOM   1108  HE2 TYR A 148       8.140  -7.550  54.390  1.00  0.00            
ATOM   1109  CD2 TYR A 148       9.260  -9.000  55.680  1.00  0.00            
ATOM   1110  HD2 TYR A 148       9.800  -9.500  54.880  1.00  0.00            
ATOM   1111  C   TYR A 148      11.840 -12.290  58.330  1.00  0.00            
ATOM   1112  O   TYR A 148      11.200 -13.310  58.360  1.00  0.00            
ATOM   1113  N   THR A 149      13.140 -12.280  58.270  1.00  0.00            
ATOM   1114  H   THR A 149      13.610 -11.400  58.120  1.00  0.00            
ATOM   1115  CA  THR A 149      13.940 -13.460  57.860  1.00  0.00            
ATOM   1116  HA  THR A 149      13.460 -14.330  58.320  1.00  0.00            
ATOM   1117  CB  THR A 149      13.810 -13.680  56.330  1.00  0.00            
ATOM   1118  HB  THR A 149      12.830 -14.120  56.130  1.00  0.00            
ATOM   1119  CG2 THR A 149      13.950 -12.480  55.410  1.00  0.00            
ATOM   1120 1HG2 THR A 149      13.200 -11.700  55.570  1.00  0.00            
ATOM   1121 2HG2 THR A 149      14.930 -12.070  55.640  1.00  0.00            
ATOM   1122 3HG2 THR A 149      13.960 -12.910  54.410  1.00  0.00            
ATOM   1123  OG1 THR A 149      14.750 -14.610  55.870  1.00  0.00            
ATOM   1124  HG1 THR A 149      14.540 -15.490  56.210  1.00  0.00            
ATOM   1125  C   THR A 149      15.390 -13.540  58.400  1.00  0.00            
ATOM   1126  O   THR A 149      16.130 -12.590  58.180  1.00  0.00            
ATOM   1127  N   CYS A 150      15.730 -14.670  58.950  1.00  0.00            
ATOM   1128  H   CYS A 150      15.140 -15.490  58.940  1.00  0.00            
ATOM   1129  CA  CYS A 150      17.180 -14.990  59.430  1.00  0.00            
ATOM   1130  HA  CYS A 150      17.870 -14.290  58.960  1.00  0.00            
ATOM   1131  CB  CYS A 150      17.240 -14.770  60.960  1.00  0.00            
ATOM   1132  HB1 CYS A 150      16.530 -15.350  61.540  1.00  0.00            
ATOM   1133  HB2 CYS A 150      17.020 -13.710  61.070  1.00  0.00            
ATOM   1134  SG  CYS A 150      18.870 -15.190  61.530  1.00  0.00            
ATOM   1135  HG  CYS A 150      19.500 -14.190  60.900  1.00  0.00            
ATOM   1136  C   CYS A 150      17.570 -16.430  59.000  1.00  0.00            
ATOM   1137  O   CYS A 150      16.840 -17.370  59.060  1.00  0.00            
ATOM   1138  N   ALA A 151      18.840 -16.610  58.570  1.00  0.00            
ATOM   1139  H   ALA A 151      19.490 -15.830  58.630  1.00  0.00            
ATOM   1140  CA  ALA A 151      19.480 -17.870  58.210  1.00  0.00            
ATOM   1141  HA  ALA A 151      18.950 -18.660  58.730  1.00  0.00            
ATOM   1142  CB  ALA A 151      19.390 -18.060  56.730  1.00  0.00            
ATOM   1143  HB1 ALA A 151      18.360 -17.860  56.430  1.00  0.00            
ATOM   1144  HB2 ALA A 151      20.000 -17.300  56.250  1.00  0.00            
ATOM   1145  HB3 ALA A 151      19.770 -19.060  56.490  1.00  0.00            
ATOM   1146  C   ALA A 151      20.920 -18.010  58.780  1.00  0.00            
ATOM   1147  O   ALA A 151      21.700 -17.020  58.800  1.00  0.00            
ATOM   1148  N   TRP A 152      21.290 -19.240  59.240  1.00  0.00            
ATOM   1149  H   TRP A 152      20.540 -19.910  59.310  1.00  0.00            
ATOM   1150  CA  TRP A 152      22.660 -19.620  59.620  1.00  0.00            
ATOM   1151  HA  TRP A 152      23.030 -18.680  60.030  1.00  0.00            
ATOM   1152  CB  TRP A 152      22.640 -20.690  60.670  1.00  0.00            
ATOM   1153  HB1 TRP A 152      23.650 -21.010  60.920  1.00  0.00            
ATOM   1154  HB2 TRP A 152      22.170 -21.560  60.220  1.00  0.00            
ATOM   1155  CG  TRP A 152      22.040 -20.350  61.990  1.00  0.00            
ATOM   1156  CD1 TRP A 152      20.750 -20.420  62.360  1.00  0.00            
ATOM   1157  HD1 TRP A 152      19.960 -20.710  61.690  1.00  0.00            
ATOM   1158  NE1 TRP A 152      20.680 -20.140  63.690  1.00  0.00            
ATOM   1159  HE1 TRP A 152      19.880 -20.450  64.230  1.00  0.00            
ATOM   1160  CE2 TRP A 152      21.960 -19.850  64.250  1.00  0.00            
ATOM   1161  CZ2 TRP A 152      22.500 -19.790  65.550  1.00  0.00            
ATOM   1162  HZ2 TRP A 152      21.790 -19.920  66.350  1.00  0.00            
ATOM   1163  CH2 TRP A 152      23.840 -19.680  65.800  1.00  0.00            
ATOM   1164  HH2 TRP A 152      24.290 -19.790  66.770  1.00  0.00            
ATOM   1165  CZ3 TRP A 152      24.650 -19.500  64.690  1.00  0.00            
ATOM   1166  HZ3 TRP A 152      25.710 -19.360  64.850  1.00  0.00            
ATOM   1167  CE3 TRP A 152      24.150 -19.540  63.390  1.00  0.00            
ATOM   1168  HE3 TRP A 152      24.830 -19.480  62.560  1.00  0.00            
ATOM   1169  CD2 TRP A 152      22.760 -19.830  63.130  1.00  0.00            
ATOM   1170  C   TRP A 152      23.510 -20.010  58.420  1.00  0.00            
ATOM   1171  O   TRP A 152      23.000 -20.420  57.370  1.00  0.00            
ATOM   1172  N   THR A 153      24.820 -20.010  58.570  1.00  0.00            
ATOM   1173  H   THR A 153      25.180 -19.680  59.450  1.00  0.00            
ATOM   1174  CA  THR A 153      25.890 -20.470  57.530  1.00  0.00            
ATOM   1175  HA  THR A 153      25.590 -21.390  57.030  1.00  0.00            
ATOM   1176  CB  THR A 153      25.850 -19.360  56.500  1.00  0.00            
ATOM   1177  HB  THR A 153      24.870 -19.280  56.040  1.00  0.00            
ATOM   1178  CG2 THR A 153      26.180 -17.930  56.990  1.00  0.00            
ATOM   1179 1HG2 THR A 153      26.120 -17.160  56.230  1.00  0.00            
ATOM   1180 2HG2 THR A 153      25.490 -17.520  57.730  1.00  0.00            
ATOM   1181 3HG2 THR A 153      27.140 -17.970  57.500  1.00  0.00            
ATOM   1182  OG1 THR A 153      26.750 -19.730  55.490  1.00  0.00            
ATOM   1183  HG1 THR A 153      26.570 -19.170  54.730  1.00  0.00            
ATOM   1184  C   THR A 153      27.250 -20.600  58.200  1.00  0.00            
ATOM   1185  O   THR A 153      27.360 -20.470  59.390  1.00  0.00            
ATOM   1186  N   TYR A 154      28.300 -21.010  57.440  1.00  0.00            
ATOM   1187  H   TYR A 154      28.040 -20.890  56.470  1.00  0.00            
ATOM   1188  CA  TYR A 154      29.710 -21.120  57.840  1.00  0.00            
ATOM   1189  HA  TYR A 154      29.970 -20.430  58.640  1.00  0.00            
ATOM   1190  CB  TYR A 154      29.920 -22.490  58.520  1.00  0.00            
ATOM   1191  HB1 TYR A 154      29.730 -23.320  57.840  1.00  0.00            
ATOM   1192  HB2 TYR A 154      29.110 -22.670  59.230  1.00  0.00            
ATOM   1193  CG  TYR A 154      31.270 -22.780  59.220  1.00  0.00            
ATOM   1194  CD1 TYR A 154      31.380 -22.850  60.600  1.00  0.00            
ATOM   1195  HD1 TYR A 154      30.550 -22.660  61.270  1.00  0.00            
ATOM   1196  CE1 TYR A 154      32.680 -23.180  61.170  1.00  0.00            
ATOM   1197  HE1 TYR A 154      32.780 -23.200  62.240  1.00  0.00            
ATOM   1198  CZ  TYR A 154      33.810 -23.410  60.370  1.00  0.00            
ATOM   1199  OH  TYR A 154      35.030 -23.800  60.930  1.00  0.00            
ATOM   1200  HH  TYR A 154      35.010 -23.540  61.860  1.00  0.00            
ATOM   1201  CE2 TYR A 154      33.660 -23.310  58.990  1.00  0.00            
ATOM   1202  HE2 TYR A 154      34.530 -23.620  58.420  1.00  0.00            
ATOM   1203  CD2 TYR A 154      32.450 -23.010  58.410  1.00  0.00            
ATOM   1204  HD2 TYR A 154      32.440 -23.040  57.330  1.00  0.00            
ATOM   1205  C   TYR A 154      30.580 -20.860  56.590  1.00  0.00            
ATOM   1206  O   TYR A 154      30.470 -21.650  55.660  1.00  0.00            
ATOM   1207  N   ASP A 155      31.340 -19.780  56.670  1.00  0.00            
ATOM   1208  H   ASP A 155      31.520 -19.400  57.590  1.00  0.00            
ATOM   1209  CA  ASP A 155      32.370 -19.500  55.690  1.00  0.00            
ATOM   1210  HA  ASP A 155      31.930 -19.630  54.700  1.00  0.00            
ATOM   1211  CB  ASP A 155      32.660 -18.010  55.920  1.00  0.00            
ATOM   1212  HB1 ASP A 155      32.880 -17.800  56.960  1.00  0.00            
ATOM   1213  HB2 ASP A 155      31.780 -17.450  55.590  1.00  0.00            
ATOM   1214  CG  ASP A 155      33.900 -17.620  55.100  1.00  0.00            
ATOM   1215  OD1 ASP A 155      34.100 -18.110  53.980  1.00  0.00            
ATOM   1216  OD2 ASP A 155      34.650 -16.730  55.580  1.00  0.00            
ATOM   1217  C   ASP A 155      33.680 -20.360  55.810  1.00  0.00            
ATOM   1218  O   ASP A 155      34.310 -20.320  56.830  1.00  0.00            
ATOM   1219  N   SER A 156      34.130 -21.090  54.740  1.00  0.00            
ATOM   1220  H   SER A 156      33.550 -21.060  53.910  1.00  0.00            
ATOM   1221  CA  SER A 156      35.320 -21.950  54.790  1.00  0.00            
ATOM   1222  HA  SER A 156      35.310 -22.550  55.690  1.00  0.00            
ATOM   1223  CB  SER A 156      35.320 -22.980  53.610  1.00  0.00            
ATOM   1224  HB1 SER A 156      35.380 -22.320  52.750  1.00  0.00            
ATOM   1225  HB2 SER A 156      34.460 -23.650  53.560  1.00  0.00            
ATOM   1226  OG  SER A 156      36.470 -23.790  53.690  1.00  0.00            
ATOM   1227  HG  SER A 156      36.500 -24.230  54.540  1.00  0.00            
ATOM   1228  C   SER A 156      36.560 -21.100  54.860  1.00  0.00            
ATOM   1229  O   SER A 156      37.550 -21.540  55.470  1.00  0.00            
ATOM   1230  N   ASN A 157      36.560 -19.870  54.280  1.00  0.00            
ATOM   1231  H   ASN A 157      35.700 -19.620  53.800  1.00  0.00            
ATOM   1232  CA  ASN A 157      37.750 -19.060  54.090  1.00  0.00            
ATOM   1233  HA  ASN A 157      38.610 -19.680  53.820  1.00  0.00            
ATOM   1234  CB  ASN A 157      37.500 -17.810  53.150  1.00  0.00            
ATOM   1235  HB1 ASN A 157      38.420 -17.250  52.990  1.00  0.00            
ATOM   1236  HB2 ASN A 157      36.670 -17.230  53.540  1.00  0.00            
ATOM   1237  CG  ASN A 157      37.020 -18.170  51.750  1.00  0.00            
ATOM   1238  OD1 ASN A 157      37.820 -18.360  50.840  1.00  0.00            
ATOM   1239  ND2 ASN A 157      35.690 -18.210  51.630  1.00  0.00            
ATOM   1240 1HD2 ASN A 157      35.130 -17.950  52.430  1.00  0.00            
ATOM   1241 2HD2 ASN A 157      35.340 -18.700  50.820  1.00  0.00            
ATOM   1242  C   ASN A 157      38.180 -18.440  55.370  1.00  0.00            
ATOM   1243  O   ASN A 157      39.380 -18.560  55.700  1.00  0.00            
ATOM   1244  N   THR A 158      37.410 -17.730  56.150  1.00  0.00            
ATOM   1245  H   THR A 158      36.440 -17.570  55.920  1.00  0.00            
ATOM   1246  CA  THR A 158      37.720 -17.370  57.540  1.00  0.00            
ATOM   1247  HA  THR A 158      38.790 -17.230  57.670  1.00  0.00            
ATOM   1248  CB  THR A 158      37.020 -16.100  57.770  1.00  0.00            
ATOM   1249  HB  THR A 158      37.250 -15.820  58.790  1.00  0.00            
ATOM   1250  CG2 THR A 158      37.240 -14.920  56.830  1.00  0.00            
ATOM   1251 1HG2 THR A 158      38.310 -14.720  56.740  1.00  0.00            
ATOM   1252 2HG2 THR A 158      37.020 -15.170  55.790  1.00  0.00            
ATOM   1253 3HG2 THR A 158      36.800 -14.040  57.300  1.00  0.00            
ATOM   1254  OG1 THR A 158      35.650 -16.420  57.770  1.00  0.00            
ATOM   1255  HG1 THR A 158      35.260 -16.550  56.900  1.00  0.00            
ATOM   1256  C   THR A 158      37.520 -18.470  58.620  1.00  0.00            
ATOM   1257  O   THR A 158      37.750 -18.210  59.820  1.00  0.00            
ATOM   1258  N   SER A 159      37.070 -19.590  58.070  1.00  0.00            
ATOM   1259  H   SER A 159      36.820 -19.540  57.090  1.00  0.00            
ATOM   1260  CA  SER A 159      36.660 -20.810  58.790  1.00  0.00            
ATOM   1261  HA  SER A 159      35.920 -21.280  58.140  1.00  0.00            
ATOM   1262  CB  SER A 159      37.920 -21.640  58.830  1.00  0.00            
ATOM   1263  HB1 SER A 159      38.630 -21.270  59.580  1.00  0.00            
ATOM   1264  HB2 SER A 159      38.470 -21.540  57.890  1.00  0.00            
ATOM   1265  OG  SER A 159      37.650 -22.990  58.950  1.00  0.00            
ATOM   1266  HG  SER A 159      38.290 -23.330  59.570  1.00  0.00            
ATOM   1267  C   SER A 159      35.850 -20.600  60.100  1.00  0.00            
ATOM   1268  O   SER A 159      36.340 -20.720  61.200  1.00  0.00            
ATOM   1269  N   HIS A 160      34.610 -20.140  59.960  1.00  0.00            
ATOM   1270  H   HIS A 160      34.190 -20.100  59.040  1.00  0.00            
ATOM   1271  CA  HIS A 160      34.060 -19.310  60.980  1.00  0.00            
ATOM   1272  HA  HIS A 160      34.230 -19.630  62.000  1.00  0.00            
ATOM   1273  CB  HIS A 160      34.560 -17.860  60.920  1.00  0.00            
ATOM   1274  HB1 HIS A 160      34.380 -17.410  59.940  1.00  0.00            
ATOM   1275  HB2 HIS A 160      35.650 -17.990  60.910  1.00  0.00            
ATOM   1276  CG  HIS A 160      34.220 -16.890  62.020  1.00  0.00            
ATOM   1277  ND1 HIS A 160      32.950 -16.390  62.330  1.00  0.00            
ATOM   1278  HD1 HIS A 160      32.080 -16.590  61.870  1.00  0.00            
ATOM   1279  CE1 HIS A 160      33.000 -15.870  63.590  1.00  0.00            
ATOM   1280  HE1 HIS A 160      32.180 -15.600  64.230  1.00  0.00            
ATOM   1281  NE2 HIS A 160      34.310 -15.860  63.990  1.00  0.00            
ATOM   1282  CD2 HIS A 160      35.050 -16.410  62.930  1.00  0.00            
ATOM   1283  HD2 HIS A 160      36.110 -16.570  63.030  1.00  0.00            
ATOM   1284  C   HIS A 160      32.520 -19.360  60.850  1.00  0.00            
ATOM   1285  O   HIS A 160      31.970 -19.070  59.770  1.00  0.00            
ATOM   1286  N   PRO A 161      31.740 -19.680  61.880  1.00  0.00            
ATOM   1287  CD  PRO A 161      32.130 -20.070  63.210  1.00  0.00            
ATOM   1288  HD1 PRO A 161      33.010 -19.560  63.600  1.00  0.00            
ATOM   1289  HD2 PRO A 161      32.390 -21.120  63.330  1.00  0.00            
ATOM   1290  CG  PRO A 161      30.880 -19.820  64.070  1.00  0.00            
ATOM   1291  HG1 PRO A 161      30.910 -18.820  64.500  1.00  0.00            
ATOM   1292  HG2 PRO A 161      30.930 -20.600  64.830  1.00  0.00            
ATOM   1293  CB  PRO A 161      29.660 -20.110  63.140  1.00  0.00            
ATOM   1294  HB1 PRO A 161      28.780 -19.540  63.450  1.00  0.00            
ATOM   1295  HB2 PRO A 161      29.480 -21.180  63.050  1.00  0.00            
ATOM   1296  CA  PRO A 161      30.240 -19.500  61.770  1.00  0.00            
ATOM   1297  HA  PRO A 161      29.910 -20.000  60.860  1.00  0.00            
ATOM   1298  C   PRO A 161      29.760 -18.060  61.460  1.00  0.00            
ATOM   1299  O   PRO A 161      30.290 -17.120  62.020  1.00  0.00            
ATOM   1300  N   LEU A 162      28.640 -18.030  60.770  1.00  0.00            
ATOM   1301  H   LEU A 162      28.180 -18.850  60.400  1.00  0.00            
ATOM   1302  CA  LEU A 162      28.010 -16.760  60.390  1.00  0.00            
ATOM   1303  HA  LEU A 162      28.180 -16.040  61.200  1.00  0.00            
ATOM   1304  CB  LEU A 162      28.740 -16.200  59.160  1.00  0.00            
ATOM   1305  HB1 LEU A 162      28.120 -15.490  58.620  1.00  0.00            
ATOM   1306  HB2 LEU A 162      28.950 -16.980  58.430  1.00  0.00            
ATOM   1307  CG  LEU A 162      30.130 -15.510  59.360  1.00  0.00            
ATOM   1308  HG  LEU A 162      30.850 -16.220  59.770  1.00  0.00            
ATOM   1309  CD1 LEU A 162      30.700 -15.000  58.010  1.00  0.00            
ATOM   1310 1HD1 LEU A 162      31.680 -14.530  58.140  1.00  0.00            
ATOM   1311 2HD1 LEU A 162      30.700 -15.770  57.240  1.00  0.00            
ATOM   1312 3HD1 LEU A 162      29.960 -14.330  57.580  1.00  0.00            
ATOM   1313  CD2 LEU A 162      30.150 -14.230  60.240  1.00  0.00            
ATOM   1314 1HD2 LEU A 162      29.310 -13.620  59.920  1.00  0.00            
ATOM   1315 2HD2 LEU A 162      29.980 -14.590  61.260  1.00  0.00            
ATOM   1316 3HD2 LEU A 162      31.110 -13.720  60.170  1.00  0.00            
ATOM   1317  C   LEU A 162      26.490 -16.830  60.260  1.00  0.00            
ATOM   1318  O   LEU A 162      25.980 -17.980  60.260  1.00  0.00            
ATOM   1319  N   LEU A 163      25.840 -15.670  60.340  1.00  0.00            
ATOM   1320  H   LEU A 163      26.370 -14.830  60.530  1.00  0.00            
ATOM   1321  CA  LEU A 163      24.380 -15.460  60.320  1.00  0.00            
ATOM   1322  HA  LEU A 163      23.870 -16.280  59.810  1.00  0.00            
ATOM   1323  CB  LEU A 163      23.930 -15.340  61.810  1.00  0.00            
ATOM   1324  HB1 LEU A 163      24.420 -14.450  62.210  1.00  0.00            
ATOM   1325  HB2 LEU A 163      24.310 -16.190  62.380  1.00  0.00            
ATOM   1326  CG  LEU A 163      22.420 -15.230  62.190  1.00  0.00            
ATOM   1327  HG  LEU A 163      21.900 -15.610  61.310  1.00  0.00            
ATOM   1328  CD1 LEU A 163      22.160 -16.140  63.460  1.00  0.00            
ATOM   1329 1HD1 LEU A 163      22.840 -15.890  64.280  1.00  0.00            
ATOM   1330 2HD1 LEU A 163      21.130 -15.990  63.770  1.00  0.00            
ATOM   1331 3HD1 LEU A 163      22.510 -17.160  63.280  1.00  0.00            
ATOM   1332  CD2 LEU A 163      21.970 -13.850  62.540  1.00  0.00            
ATOM   1333 1HD2 LEU A 163      20.910 -13.810  62.810  1.00  0.00            
ATOM   1334 2HD2 LEU A 163      22.540 -13.500  63.400  1.00  0.00            
ATOM   1335 3HD2 LEU A 163      22.040 -13.210  61.660  1.00  0.00            
ATOM   1336  C   LEU A 163      23.960 -14.240  59.510  1.00  0.00            
ATOM   1337  O   LEU A 163      24.810 -13.310  59.320  1.00  0.00            
ATOM   1338  N   ALA A 164      22.760 -14.220  58.900  1.00  0.00            
ATOM   1339  H   ALA A 164      22.200 -15.020  59.150  1.00  0.00            
ATOM   1340  CA  ALA A 164      22.140 -13.170  58.110  1.00  0.00            
ATOM   1341  HA  ALA A 164      22.830 -12.330  58.180  1.00  0.00            
ATOM   1342  CB  ALA A 164      21.910 -13.730  56.670  1.00  0.00            
ATOM   1343  HB1 ALA A 164      22.840 -13.920  56.120  1.00  0.00            
ATOM   1344  HB2 ALA A 164      21.410 -14.700  56.700  1.00  0.00            
ATOM   1345  HB3 ALA A 164      21.250 -13.110  56.080  1.00  0.00            
ATOM   1346  C   ALA A 164      20.790 -12.700  58.710  1.00  0.00            
ATOM   1347  O   ALA A 164      20.070 -13.570  59.270  1.00  0.00            
ATOM   1348  N   VAL A 165      20.430 -11.450  58.440  1.00  0.00            
ATOM   1349  H   VAL A 165      21.050 -10.860  57.910  1.00  0.00            
ATOM   1350  CA  VAL A 165      19.090 -11.020  58.840  1.00  0.00            
ATOM   1351  HA  VAL A 165      18.490 -11.910  58.660  1.00  0.00            
ATOM   1352  CB  VAL A 165      18.940 -10.640  60.310  1.00  0.00            
ATOM   1353  HB  VAL A 165      19.090 -11.520  60.920  1.00  0.00            
ATOM   1354  CG1 VAL A 165      20.000  -9.630  60.750  1.00  0.00            
ATOM   1355 1HG1 VAL A 165      20.160  -8.850  60.010  1.00  0.00            
ATOM   1356 2HG1 VAL A 165      19.590  -9.100  61.610  1.00  0.00            
ATOM   1357 3HG1 VAL A 165      20.900 -10.240  60.820  1.00  0.00            
ATOM   1358  CG2 VAL A 165      17.520 -10.210  60.640  1.00  0.00            
ATOM   1359 1HG2 VAL A 165      16.800 -11.000  60.420  1.00  0.00            
ATOM   1360 2HG2 VAL A 165      17.460  -9.930  61.690  1.00  0.00            
ATOM   1361 3HG2 VAL A 165      17.310  -9.270  60.130  1.00  0.00            
ATOM   1362  C   VAL A 165      18.620  -9.900  57.900  1.00  0.00            
ATOM   1363  O   VAL A 165      19.360  -8.960  57.590  1.00  0.00            
ATOM   1364  N   ALA A 166      17.390  -9.950  57.390  1.00  0.00            
ATOM   1365  H   ALA A 166      16.880 -10.810  57.560  1.00  0.00            
ATOM   1366  CA  ALA A 166      16.670  -8.890  56.620  1.00  0.00            
ATOM   1367  HA  ALA A 166      17.160  -7.970  56.940  1.00  0.00            
ATOM   1368  CB  ALA A 166      17.010  -9.030  55.150  1.00  0.00            
ATOM   1369  HB1 ALA A 166      16.560  -9.970  54.850  1.00  0.00            
ATOM   1370  HB2 ALA A 166      16.650  -8.180  54.570  1.00  0.00            
ATOM   1371  HB3 ALA A 166      18.090  -9.190  55.100  1.00  0.00            
ATOM   1372  C   ALA A 166      15.090  -8.850  56.770  1.00  0.00            
ATOM   1373  O   ALA A 166      14.520  -9.690  57.480  1.00  0.00            
ATOM   1374  N   GLY A 167      14.500  -7.920  56.060  1.00  0.00            
ATOM   1375  H   GLY A 167      15.010  -7.140  55.690  1.00  0.00            
ATOM   1376  CA  GLY A 167      13.080  -7.690  56.200  1.00  0.00            
ATOM   1377  HA1 GLY A 167      12.920  -7.610  57.280  1.00  0.00            
ATOM   1378  HA2 GLY A 167      12.490  -8.540  55.850  1.00  0.00            
ATOM   1379  C   GLY A 167      12.670  -6.410  55.490  1.00  0.00            
ATOM   1380  O   GLY A 167      13.110  -6.240  54.380  1.00  0.00            
ATOM   1381  N   SER A 168      11.740  -5.690  56.090  1.00  0.00            
ATOM   1382  H   SER A 168      11.900  -5.670  57.090  1.00  0.00            
ATOM   1383  CA  SER A 168      11.070  -4.520  55.560  1.00  0.00            
ATOM   1384  HA  SER A 168      10.370  -4.880  54.800  1.00  0.00            
ATOM   1385  CB  SER A 168      10.170  -3.800  56.590  1.00  0.00            
ATOM   1386  HB1 SER A 168       9.290  -4.380  56.880  1.00  0.00            
ATOM   1387  HB2 SER A 168       9.850  -2.880  56.110  1.00  0.00            
ATOM   1388  OG  SER A 168      11.000  -3.540  57.710  1.00  0.00            
ATOM   1389  HG  SER A 168      10.480  -2.880  58.180  1.00  0.00            
ATOM   1390  C   SER A 168      11.990  -3.480  54.860  1.00  0.00            
ATOM   1391  O   SER A 168      11.590  -2.840  53.870  1.00  0.00            
ATOM   1392  N   ARG A 169      13.240  -3.260  55.280  1.00  0.00            
ATOM   1393  H   ARG A 169      13.450  -3.790  56.120  1.00  0.00            
ATOM   1394  CA  ARG A 169      14.140  -2.210  54.710  1.00  0.00            
ATOM   1395  HA  ARG A 169      13.520  -1.330  54.580  1.00  0.00            
ATOM   1396  CB  ARG A 169      15.150  -1.920  55.900  1.00  0.00            
ATOM   1397  HB1 ARG A 169      16.010  -2.580  55.820  1.00  0.00            
ATOM   1398  HB2 ARG A 169      14.640  -1.990  56.860  1.00  0.00            
ATOM   1399  CG  ARG A 169      15.720  -0.540  55.800  1.00  0.00            
ATOM   1400  HG1 ARG A 169      16.070  -0.430  54.770  1.00  0.00            
ATOM   1401  HG2 ARG A 169      16.590  -0.440  56.460  1.00  0.00            
ATOM   1402  CD  ARG A 169      14.690   0.520  56.110  1.00  0.00            
ATOM   1403  HD1 ARG A 169      13.840   0.410  55.430  1.00  0.00            
ATOM   1404  HD2 ARG A 169      15.070   1.460  55.710  1.00  0.00            
ATOM   1405  NE  ARG A 169      14.260   0.470  57.510  1.00  0.00            
ATOM   1406  HE  ARG A 169      14.850  -0.160  58.040  1.00  0.00            
ATOM   1407  CZ  ARG A 169      13.650   1.300  58.300  1.00  0.00            
ATOM   1408  NH1 ARG A 169      12.820   2.230  57.830  1.00  0.00            
ATOM   1409 1HH1 ARG A 169      12.600   2.290  56.840  1.00  0.00            
ATOM   1410 2HH1 ARG A 169      12.350   2.770  58.540  1.00  0.00            
ATOM   1411  NH2 ARG A 169      13.720   1.090  59.610  1.00  0.00            
ATOM   1412 1HH2 ARG A 169      14.570   0.580  59.820  1.00  0.00            
ATOM   1413 2HH2 ARG A 169      13.400   1.760  60.300  1.00  0.00            
ATOM   1414  C   ARG A 169      14.860  -2.640  53.400  1.00  0.00            
ATOM   1415  O   ARG A 169      15.390  -1.770  52.750  1.00  0.00            
ATOM   1416  N   GLY A 170      14.990  -3.900  52.990  1.00  0.00            
ATOM   1417  H   GLY A 170      14.610  -4.560  53.650  1.00  0.00            
ATOM   1418  CA  GLY A 170      15.760  -4.300  51.760  1.00  0.00            
ATOM   1419  HA1 GLY A 170      15.500  -3.670  50.900  1.00  0.00            
ATOM   1420  HA2 GLY A 170      15.550  -5.310  51.400  1.00  0.00            
ATOM   1421  C   GLY A 170      17.260  -4.240  52.000  1.00  0.00            
ATOM   1422  O   GLY A 170      17.940  -4.050  50.990  1.00  0.00            
ATOM   1423  N   ILE A 171      17.690  -4.270  53.240  1.00  0.00            
ATOM   1424  H   ILE A 171      16.950  -4.310  53.930  1.00  0.00            
ATOM   1425  CA  ILE A 171      19.100  -4.390  53.640  1.00  0.00            
ATOM   1426  HA  ILE A 171      19.800  -4.400  52.800  1.00  0.00            
ATOM   1427  CB  ILE A 171      19.450  -3.180  54.550  1.00  0.00            
ATOM   1428  HB  ILE A 171      18.830  -3.310  55.440  1.00  0.00            
ATOM   1429  CG2 ILE A 171      20.910  -3.060  55.010  1.00  0.00            
ATOM   1430 1HG2 ILE A 171      21.290  -3.970  55.470  1.00  0.00            
ATOM   1431 2HG2 ILE A 171      21.560  -2.860  54.160  1.00  0.00            
ATOM   1432 3HG2 ILE A 171      21.010  -2.370  55.840  1.00  0.00            
ATOM   1433  CG1 ILE A 171      18.970  -1.870  53.850  1.00  0.00            
ATOM   1434 1HG1 ILE A 171      17.880  -1.880  53.970  1.00  0.00            
ATOM   1435 2HG1 ILE A 171      19.290  -1.790  52.820  1.00  0.00            
ATOM   1436  CD  ILE A 171      19.460  -0.500  54.450  1.00  0.00            
ATOM   1437  HD1 ILE A 171      19.480  -0.500  55.540  1.00  0.00            
ATOM   1438  HD2 ILE A 171      20.500  -0.380  54.170  1.00  0.00            
ATOM   1439  HD3 ILE A 171      18.830   0.300  54.030  1.00  0.00            
ATOM   1440  C   ILE A 171      19.290  -5.750  54.400  1.00  0.00            
ATOM   1441  O   ILE A 171      18.830  -5.970  55.530  1.00  0.00            
ATOM   1442  N   ILE A 172      20.170  -6.640  53.810  1.00  0.00            
ATOM   1443  H   ILE A 172      20.650  -6.350  52.970  1.00  0.00            
ATOM   1444  CA  ILE A 172      20.880  -7.760  54.410  1.00  0.00            
ATOM   1445  HA  ILE A 172      20.110  -8.270  54.990  1.00  0.00            
ATOM   1446  CB  ILE A 172      21.480  -8.820  53.440  1.00  0.00            
ATOM   1447  HB  ILE A 172      22.150  -8.280  52.770  1.00  0.00            
ATOM   1448  CG2 ILE A 172      22.390  -9.880  54.170  1.00  0.00            
ATOM   1449 1HG2 ILE A 172      22.800 -10.670  53.530  1.00  0.00            
ATOM   1450 2HG2 ILE A 172      23.290  -9.420  54.580  1.00  0.00            
ATOM   1451 3HG2 ILE A 172      21.890 -10.390  54.990  1.00  0.00            
ATOM   1452  CG1 ILE A 172      20.380  -9.450  52.600  1.00  0.00            
ATOM   1453 1HG1 ILE A 172      19.570  -8.750  52.430  1.00  0.00            
ATOM   1454 2HG1 ILE A 172      19.950 -10.280  53.170  1.00  0.00            
ATOM   1455  CD  ILE A 172      20.810  -9.870  51.180  1.00  0.00            
ATOM   1456  HD1 ILE A 172      21.440 -10.760  51.250  1.00  0.00            
ATOM   1457  HD2 ILE A 172      19.930 -10.030  50.550  1.00  0.00            
ATOM   1458  HD3 ILE A 172      21.420  -9.100  50.700  1.00  0.00            
ATOM   1459  C   ILE A 172      21.970  -7.310  55.330  1.00  0.00            
ATOM   1460  O   ILE A 172      22.820  -6.580  54.840  1.00  0.00            
ATOM   1461  N   ARG A 173      21.910  -7.550  56.680  1.00  0.00            
ATOM   1462  H   ARG A 173      20.980  -7.800  56.970  1.00  0.00            
ATOM   1463  CA  ARG A 173      22.900  -7.460  57.760  1.00  0.00            
ATOM   1464  HA  ARG A 173      23.730  -6.820  57.470  1.00  0.00            
ATOM   1465  CB  ARG A 173      22.250  -6.900  59.020  1.00  0.00            
ATOM   1466  HB1 ARG A 173      22.910  -6.940  59.890  1.00  0.00            
ATOM   1467  HB2 ARG A 173      21.320  -7.460  59.190  1.00  0.00            
ATOM   1468  CG  ARG A 173      21.610  -5.530  58.830  1.00  0.00            
ATOM   1469  HG1 ARG A 173      20.850  -5.530  58.050  1.00  0.00            
ATOM   1470  HG2 ARG A 173      22.430  -4.840  58.630  1.00  0.00            
ATOM   1471  CD  ARG A 173      20.980  -5.130  60.150  1.00  0.00            
ATOM   1472  HD1 ARG A 173      21.760  -4.800  60.840  1.00  0.00            
ATOM   1473  HD2 ARG A 173      20.300  -5.930  60.470  1.00  0.00            
ATOM   1474  NE  ARG A 173      20.000  -4.040  59.850  1.00  0.00            
ATOM   1475  HE  ARG A 173      19.520  -4.050  58.960  1.00  0.00            
ATOM   1476  CZ  ARG A 173      19.590  -3.050  60.700  1.00  0.00            
ATOM   1477  NH1 ARG A 173      19.890  -3.160  61.960  1.00  0.00            
ATOM   1478 1HH1 ARG A 173      20.620  -3.760  62.300  1.00  0.00            
ATOM   1479 2HH1 ARG A 173      19.390  -2.550  62.600  1.00  0.00            
ATOM   1480  NH2 ARG A 173      18.750  -2.100  60.430  1.00  0.00            
ATOM   1481 1HH2 ARG A 173      18.560  -1.890  59.460  1.00  0.00            
ATOM   1482 2HH2 ARG A 173      18.270  -1.740  61.250  1.00  0.00            
ATOM   1483  C   ARG A 173      23.510  -8.850  58.010  1.00  0.00            
ATOM   1484  O   ARG A 173      22.820  -9.840  58.100  1.00  0.00            
ATOM   1485  N   ILE A 174      24.850  -8.890  58.120  1.00  0.00            
ATOM   1486  H   ILE A 174      25.360  -8.040  57.890  1.00  0.00            
ATOM   1487  CA  ILE A 174      25.680 -10.080  58.440  1.00  0.00            
ATOM   1488  HA  ILE A 174      25.140 -11.010  58.330  1.00  0.00            
ATOM   1489  CB  ILE A 174      26.880 -10.150  57.470  1.00  0.00            
ATOM   1490  HB  ILE A 174      27.480  -9.240  57.530  1.00  0.00            
ATOM   1491  CG2 ILE A 174      27.710 -11.420  57.820  1.00  0.00            
ATOM   1492 1HG2 ILE A 174      28.500 -11.430  57.070  1.00  0.00            
ATOM   1493 2HG2 ILE A 174      28.180 -11.370  58.800  1.00  0.00            
ATOM   1494 3HG2 ILE A 174      27.090 -12.320  57.820  1.00  0.00            
ATOM   1495  CG1 ILE A 174      26.300 -10.240  56.020  1.00  0.00            
ATOM   1496 1HG1 ILE A 174      27.100 -10.080  55.300  1.00  0.00            
ATOM   1497 2HG1 ILE A 174      25.600  -9.460  55.720  1.00  0.00            
ATOM   1498  CD  ILE A 174      25.570 -11.560  55.660  1.00  0.00            
ATOM   1499  HD1 ILE A 174      24.990 -11.530  54.740  1.00  0.00            
ATOM   1500  HD2 ILE A 174      26.260 -12.380  55.480  1.00  0.00            
ATOM   1501  HD3 ILE A 174      25.020 -11.930  56.530  1.00  0.00            
ATOM   1502  C   ILE A 174      26.160  -9.970  59.910  1.00  0.00            
ATOM   1503  O   ILE A 174      26.870  -9.060  60.250  1.00  0.00            
ATOM   1504  N   ILE A 175      25.680 -10.920  60.730  1.00  0.00            
ATOM   1505  H   ILE A 175      25.090 -11.610  60.290  1.00  0.00            
ATOM   1506  CA  ILE A 175      26.010 -11.170  62.100  1.00  0.00            
ATOM   1507  HA  ILE A 175      26.600 -10.330  62.450  1.00  0.00            
ATOM   1508  CB  ILE A 175      24.720 -11.310  62.990  1.00  0.00            
ATOM   1509  HB  ILE A 175      24.350 -12.320  62.840  1.00  0.00            
ATOM   1510  CG2 ILE A 175      24.970 -11.200  64.520  1.00  0.00            
ATOM   1511 1HG2 ILE A 175      24.080 -11.410  65.110  1.00  0.00            
ATOM   1512 2HG2 ILE A 175      25.720 -11.930  64.820  1.00  0.00            
ATOM   1513 3HG2 ILE A 175      25.250 -10.180  64.780  1.00  0.00            
ATOM   1514  CG1 ILE A 175      23.590 -10.360  62.640  1.00  0.00            
ATOM   1515 1HG1 ILE A 175      22.830 -10.550  63.390  1.00  0.00            
ATOM   1516 2HG1 ILE A 175      23.120 -10.520  61.670  1.00  0.00            
ATOM   1517  CD  ILE A 175      23.960  -8.830  62.730  1.00  0.00            
ATOM   1518  HD1 ILE A 175      23.110  -8.220  62.400  1.00  0.00            
ATOM   1519  HD2 ILE A 175      24.280  -8.540  63.730  1.00  0.00            
ATOM   1520  HD3 ILE A 175      24.700  -8.730  61.940  1.00  0.00            
ATOM   1521  C   ILE A 175      27.000 -12.360  62.380  1.00  0.00            
ATOM   1522  O   ILE A 175      26.750 -13.420  61.860  1.00  0.00            
ATOM   1523  N   ASN A 176      28.030 -12.100  63.080  1.00  0.00            
ATOM   1524  H   ASN A 176      28.090 -11.130  63.330  1.00  0.00            
ATOM   1525  CA  ASN A 176      28.900 -13.090  63.700  1.00  0.00            
ATOM   1526  HA  ASN A 176      29.090 -13.930  63.030  1.00  0.00            
ATOM   1527  CB  ASN A 176      30.350 -12.540  63.980  1.00  0.00            
ATOM   1528  HB1 ASN A 176      30.290 -11.550  64.430  1.00  0.00            
ATOM   1529  HB2 ASN A 176      30.850 -12.460  63.010  1.00  0.00            
ATOM   1530  CG  ASN A 176      31.210 -13.340  64.870  1.00  0.00            
ATOM   1531  OD1 ASN A 176      30.750 -14.260  65.510  1.00  0.00            
ATOM   1532  ND2 ASN A 176      32.450 -12.990  64.960  1.00  0.00            
ATOM   1533 1HD2 ASN A 176      32.750 -12.060  64.720  1.00  0.00            
ATOM   1534 2HD2 ASN A 176      33.000 -13.490  65.640  1.00  0.00            
ATOM   1535  C   ASN A 176      28.130 -13.660  64.910  1.00  0.00            
ATOM   1536  O   ASN A 176      28.010 -12.900  65.870  1.00  0.00            
ATOM   1537  N   PRO A 177      27.620 -14.900  64.900  1.00  0.00            
ATOM   1538  CD  PRO A 177      27.500 -15.810  63.760  1.00  0.00            
ATOM   1539  HD1 PRO A 177      28.490 -15.980  63.340  1.00  0.00            
ATOM   1540  HD2 PRO A 177      26.770 -15.490  63.010  1.00  0.00            
ATOM   1541  CG  PRO A 177      27.050 -17.120  64.310  1.00  0.00            
ATOM   1542  HG1 PRO A 177      27.830 -17.880  64.400  1.00  0.00            
ATOM   1543  HG2 PRO A 177      26.300 -17.520  63.630  1.00  0.00            
ATOM   1544  CB  PRO A 177      26.230 -16.690  65.590  1.00  0.00            
ATOM   1545  HB1 PRO A 177      26.380 -17.440  66.380  1.00  0.00            
ATOM   1546  HB2 PRO A 177      25.170 -16.550  65.400  1.00  0.00            
ATOM   1547  CA  PRO A 177      26.910 -15.440  66.000  1.00  0.00            
ATOM   1548  HA  PRO A 177      26.130 -14.700  66.190  1.00  0.00            
ATOM   1549  C   PRO A 177      27.740 -15.600  67.260  1.00  0.00            
ATOM   1550  O   PRO A 177      27.160 -15.680  68.360  1.00  0.00            
ATOM   1551  N   ILE A 178      29.060 -15.500  67.260  1.00  0.00            
ATOM   1552  H   ILE A 178      29.630 -15.330  66.440  1.00  0.00            
ATOM   1553  CA  ILE A 178      29.780 -15.820  68.540  1.00  0.00            
ATOM   1554  HA  ILE A 178      29.290 -16.610  69.110  1.00  0.00            
ATOM   1555  CB  ILE A 178      31.220 -16.380  68.240  1.00  0.00            
ATOM   1556  HB  ILE A 178      31.720 -15.480  67.900  1.00  0.00            
ATOM   1557  CG2 ILE A 178      32.000 -16.740  69.590  1.00  0.00            
ATOM   1558 1HG2 ILE A 178      32.300 -15.830  70.110  1.00  0.00            
ATOM   1559 2HG2 ILE A 178      31.430 -17.390  70.260  1.00  0.00            
ATOM   1560 3HG2 ILE A 178      32.960 -17.230  69.390  1.00  0.00            
ATOM   1561  CG1 ILE A 178      31.290 -17.470  67.090  1.00  0.00            
ATOM   1562 1HG1 ILE A 178      32.340 -17.690  66.890  1.00  0.00            
ATOM   1563 2HG1 ILE A 178      30.840 -17.010  66.210  1.00  0.00            
ATOM   1564  CD  ILE A 178      30.570 -18.730  67.650  1.00  0.00            
ATOM   1565  HD1 ILE A 178      31.140 -19.040  68.530  1.00  0.00            
ATOM   1566  HD2 ILE A 178      29.500 -18.620  67.800  1.00  0.00            
ATOM   1567  HD3 ILE A 178      30.750 -19.570  66.980  1.00  0.00            
ATOM   1568  C   ILE A 178      29.810 -14.550  69.420  1.00  0.00            
ATOM   1569  O   ILE A 178      29.520 -14.660  70.620  1.00  0.00            
ATOM   1570  N   THR A 179      30.100 -13.370  68.870  1.00  0.00            
ATOM   1571  H   THR A 179      30.200 -13.270  67.870  1.00  0.00            
ATOM   1572  CA  THR A 179      29.870 -12.070  69.540  1.00  0.00            
ATOM   1573  HA  THR A 179      29.930 -12.070  70.620  1.00  0.00            
ATOM   1574  CB  THR A 179      30.940 -10.990  69.240  1.00  0.00            
ATOM   1575  HB  THR A 179      30.690 -10.030  69.700  1.00  0.00            
ATOM   1576  CG2 THR A 179      32.340 -11.390  69.790  1.00  0.00            
ATOM   1577 1HG2 THR A 179      32.740 -12.340  69.460  1.00  0.00            
ATOM   1578 2HG2 THR A 179      33.040 -10.580  69.550  1.00  0.00            
ATOM   1579 3HG2 THR A 179      32.310 -11.530  70.870  1.00  0.00            
ATOM   1580  OG1 THR A 179      31.010 -10.740  67.900  1.00  0.00            
ATOM   1581  HG1 THR A 179      31.680 -10.050  67.800  1.00  0.00            
ATOM   1582  C   THR A 179      28.440 -11.490  69.370  1.00  0.00            
ATOM   1583  O   THR A 179      27.960 -10.710  70.190  1.00  0.00            
ATOM   1584  N   MET A 180      27.680 -11.980  68.410  1.00  0.00            
ATOM   1585  H   MET A 180      28.180 -12.530  67.740  1.00  0.00            
ATOM   1586  CA  MET A 180      26.330 -11.460  68.000  1.00  0.00            
ATOM   1587  HA  MET A 180      26.110 -12.060  67.110  1.00  0.00            
ATOM   1588  CB  MET A 180      25.260 -11.840  69.060  1.00  0.00            
ATOM   1589  HB1 MET A 180      24.380 -11.190  68.990  1.00  0.00            
ATOM   1590  HB2 MET A 180      25.680 -11.730  70.050  1.00  0.00            
ATOM   1591  CG  MET A 180      24.630 -13.250  68.750  1.00  0.00            
ATOM   1592  HG1 MET A 180      23.870 -13.330  69.530  1.00  0.00            
ATOM   1593  HG2 MET A 180      25.380 -14.020  68.920  1.00  0.00            
ATOM   1594  SD  MET A 180      23.700 -13.340  67.200  1.00  0.00            
ATOM   1595  CE  MET A 180      22.040 -12.800  67.500  1.00  0.00            
ATOM   1596  HE1 MET A 180      21.510 -13.130  66.600  1.00  0.00            
ATOM   1597  HE2 MET A 180      21.540 -13.330  68.310  1.00  0.00            
ATOM   1598  HE3 MET A 180      22.030 -11.720  67.570  1.00  0.00            
ATOM   1599  C   MET A 180      26.320 -10.010  67.610  1.00  0.00            
ATOM   1600  O   MET A 180      25.290  -9.350  67.750  1.00  0.00            
ATOM   1601  N   GLN A 181      27.400  -9.430  67.120  1.00  0.00            
ATOM   1602  H   GLN A 181      28.170 -10.080  67.020  1.00  0.00            
ATOM   1603  CA  GLN A 181      27.410  -8.080  66.500  1.00  0.00            
ATOM   1604  HA  GLN A 181      26.520  -7.550  66.830  1.00  0.00            
ATOM   1605  CB  GLN A 181      28.670  -7.310  66.890  1.00  0.00            
ATOM   1606  HB1 GLN A 181      28.620  -6.340  66.410  1.00  0.00            
ATOM   1607  HB2 GLN A 181      29.510  -7.940  66.590  1.00  0.00            
ATOM   1608  CG  GLN A 181      28.720  -7.050  68.370  1.00  0.00            
ATOM   1609  HG1 GLN A 181      28.510  -7.900  69.030  1.00  0.00            
ATOM   1610  HG2 GLN A 181      27.970  -6.320  68.660  1.00  0.00            
ATOM   1611  CD  GLN A 181      30.050  -6.480  68.830  1.00  0.00            
ATOM   1612  OE1 GLN A 181      30.470  -6.440  69.930  1.00  0.00            
ATOM   1613  NE2 GLN A 181      30.860  -5.950  67.940  1.00  0.00            
ATOM   1614 1HE2 GLN A 181      30.480  -5.670  67.040  1.00  0.00            
ATOM   1615 2HE2 GLN A 181      31.530  -5.340  68.390  1.00  0.00            
ATOM   1616  C   GLN A 181      27.290  -8.190  64.930  1.00  0.00            
ATOM   1617  O   GLN A 181      27.690  -9.160  64.360  1.00  0.00            
ATOM   1618  N   CYS A 182      26.780  -7.130  64.330  1.00  0.00            
ATOM   1619  H   CYS A 182      26.560  -6.310  64.880  1.00  0.00            
ATOM   1620  CA  CYS A 182      26.920  -6.980  62.870  1.00  0.00            
ATOM   1621  HA  CYS A 182      26.570  -7.930  62.470  1.00  0.00            
ATOM   1622  CB  CYS A 182      25.830  -5.970  62.530  1.00  0.00            
ATOM   1623  HB1 CYS A 182      26.120  -4.980  62.870  1.00  0.00            
ATOM   1624  HB2 CYS A 182      24.870  -6.310  62.920  1.00  0.00            
ATOM   1625  SG  CYS A 182      25.770  -6.000  60.660  1.00  0.00            
ATOM   1626  HG  CYS A 182      24.690  -5.250  60.460  1.00  0.00            
ATOM   1627  C   CYS A 182      28.380  -6.690  62.420  1.00  0.00            
ATOM   1628  O   CYS A 182      29.060  -5.850  62.930  1.00  0.00            
ATOM   1629  N   ILE A 183      28.830  -7.450  61.380  1.00  0.00            
ATOM   1630  H   ILE A 183      28.180  -8.070  60.920  1.00  0.00            
ATOM   1631  CA  ILE A 183      30.150  -7.250  60.750  1.00  0.00            
ATOM   1632  HA  ILE A 183      30.850  -6.730  61.400  1.00  0.00            
ATOM   1633  CB  ILE A 183      30.640  -8.690  60.380  1.00  0.00            
ATOM   1634  HB  ILE A 183      30.050  -9.160  59.590  1.00  0.00            
ATOM   1635  CG2 ILE A 183      32.080  -8.710  59.780  1.00  0.00            
ATOM   1636 1HG2 ILE A 183      32.480  -9.720  59.800  1.00  0.00            
ATOM   1637 2HG2 ILE A 183      32.180  -8.320  58.770  1.00  0.00            
ATOM   1638 3HG2 ILE A 183      32.730  -8.180  60.480  1.00  0.00            
ATOM   1639  CG1 ILE A 183      30.560  -9.640  61.600  1.00  0.00            
ATOM   1640 1HG1 ILE A 183      30.920 -10.610  61.240  1.00  0.00            
ATOM   1641 2HG1 ILE A 183      29.560  -9.830  61.990  1.00  0.00            
ATOM   1642  CD  ILE A 183      31.530  -9.220  62.740  1.00  0.00            
ATOM   1643  HD1 ILE A 183      31.410  -9.860  63.620  1.00  0.00            
ATOM   1644  HD2 ILE A 183      32.550  -9.330  62.390  1.00  0.00            
ATOM   1645  HD3 ILE A 183      31.460  -8.150  62.970  1.00  0.00            
ATOM   1646  C   ILE A 183      29.950  -6.310  59.570  1.00  0.00            
ATOM   1647  O   ILE A 183      30.900  -5.610  59.250  1.00  0.00            
ATOM   1648  N   LYS A 184      28.820  -6.400  58.860  1.00  0.00            
ATOM   1649  H   LYS A 184      28.200  -7.110  59.210  1.00  0.00            
ATOM   1650  CA  LYS A 184      28.600  -5.680  57.610  1.00  0.00            
ATOM   1651  HA  LYS A 184      28.770  -4.620  57.800  1.00  0.00            
ATOM   1652  CB  LYS A 184      29.580  -6.110  56.530  1.00  0.00            
ATOM   1653  HB1 LYS A 184      30.490  -5.640  56.900  1.00  0.00            
ATOM   1654  HB2 LYS A 184      29.210  -5.670  55.600  1.00  0.00            
ATOM   1655  CG  LYS A 184      29.790  -7.610  56.340  1.00  0.00            
ATOM   1656  HG1 LYS A 184      28.950  -8.090  55.840  1.00  0.00            
ATOM   1657  HG2 LYS A 184      29.960  -8.120  57.290  1.00  0.00            
ATOM   1658  CD  LYS A 184      31.060  -7.790  55.480  1.00  0.00            
ATOM   1659  HD1 LYS A 184      31.860  -7.200  55.900  1.00  0.00            
ATOM   1660  HD2 LYS A 184      30.860  -7.350  54.500  1.00  0.00            
ATOM   1661  CE  LYS A 184      31.490  -9.330  55.340  1.00  0.00            
ATOM   1662  HE1 LYS A 184      30.650  -9.970  55.070  1.00  0.00            
ATOM   1663  HE2 LYS A 184      31.910  -9.690  56.290  1.00  0.00            
ATOM   1664  NZ  LYS A 184      32.490  -9.480  54.270  1.00  0.00            
ATOM   1665  HZ1 LYS A 184      32.100  -8.940  53.510  1.00  0.00            
ATOM   1666  HZ2 LYS A 184      33.440  -9.250  54.490  1.00  0.00            
ATOM   1667  HZ3 LYS A 184      32.450 -10.440  53.930  1.00  0.00            
ATOM   1668  C   LYS A 184      27.130  -5.790  57.120  1.00  0.00            
ATOM   1669  O   LYS A 184      26.380  -6.760  57.320  1.00  0.00            
ATOM   1670  N   HIS A 185      26.750  -4.730  56.310  1.00  0.00            
ATOM   1671  H   HIS A 185      27.430  -4.100  55.900  1.00  0.00            
ATOM   1672  CA  HIS A 185      25.380  -4.730  55.820  1.00  0.00            
ATOM   1673  HA  HIS A 185      25.000  -5.750  55.750  1.00  0.00            
ATOM   1674  CB  HIS A 185      24.420  -3.990  56.750  1.00  0.00            
ATOM   1675  HB1 HIS A 185      24.560  -4.340  57.770  1.00  0.00            
ATOM   1676  HB2 HIS A 185      23.390  -4.070  56.400  1.00  0.00            
ATOM   1677  CG  HIS A 185      24.740  -2.540  56.800  1.00  0.00            
ATOM   1678  ND1 HIS A 185      24.210  -1.610  55.930  1.00  0.00            
ATOM   1679  CE1 HIS A 185      24.750  -0.430  56.250  1.00  0.00            
ATOM   1680  HE1 HIS A 185      24.470   0.520  55.820  1.00  0.00            
ATOM   1681  NE2 HIS A 185      25.520  -0.510  57.290  1.00  0.00            
ATOM   1682  HE2 HIS A 185      25.940   0.250  57.820  1.00  0.00            
ATOM   1683  CD2 HIS A 185      25.470  -1.820  57.720  1.00  0.00            
ATOM   1684  HD2 HIS A 185      25.820  -2.230  58.650  1.00  0.00            
ATOM   1685  C   HIS A 185      25.350  -4.310  54.360  1.00  0.00            
ATOM   1686  O   HIS A 185      26.220  -3.560  53.910  1.00  0.00            
ATOM   1687  N   TYR A 186      24.380  -4.720  53.560  1.00  0.00            
ATOM   1688  H   TYR A 186      23.670  -5.350  53.920  1.00  0.00            
ATOM   1689  CA  TYR A 186      24.290  -4.440  52.160  1.00  0.00            
ATOM   1690  HA  TYR A 186      25.190  -3.940  51.780  1.00  0.00            
ATOM   1691  CB  TYR A 186      24.350  -5.700  51.360  1.00  0.00            
ATOM   1692  HB1 TYR A 186      24.690  -5.490  50.340  1.00  0.00            
ATOM   1693  HB2 TYR A 186      23.340  -6.100  51.340  1.00  0.00            
ATOM   1694  CG  TYR A 186      25.310  -6.780  51.900  1.00  0.00            
ATOM   1695  CD1 TYR A 186      26.560  -6.340  52.330  1.00  0.00            
ATOM   1696  HD1 TYR A 186      26.830  -5.300  52.420  1.00  0.00            
ATOM   1697  CE1 TYR A 186      27.550  -7.300  52.600  1.00  0.00            
ATOM   1698  HE1 TYR A 186      28.490  -6.910  52.950  1.00  0.00            
ATOM   1699  CZ  TYR A 186      27.340  -8.670  52.360  1.00  0.00            
ATOM   1700  OH  TYR A 186      28.340  -9.500  52.480  1.00  0.00            
ATOM   1701  HH  TYR A 186      29.230  -9.140  52.520  1.00  0.00            
ATOM   1702  CE2 TYR A 186      26.030  -9.110  52.030  1.00  0.00            
ATOM   1703  HE2 TYR A 186      25.840 -10.140  51.770  1.00  0.00            
ATOM   1704  CD2 TYR A 186      25.010  -8.110  51.770  1.00  0.00            
ATOM   1705  HD2 TYR A 186      24.060  -8.460  51.360  1.00  0.00            
ATOM   1706  C   TYR A 186      23.100  -3.530  51.790  1.00  0.00            
ATOM   1707  O   TYR A 186      21.970  -4.030  51.820  1.00  0.00            
ATOM   1708  N   VAL A 187      23.340  -2.240  51.450  1.00  0.00            
ATOM   1709  H   VAL A 187      24.310  -1.990  51.370  1.00  0.00            
ATOM   1710  CA  VAL A 187      22.300  -1.230  51.340  1.00  0.00            
ATOM   1711  HA  VAL A 187      21.540  -1.310  52.120  1.00  0.00            
ATOM   1712  CB  VAL A 187      22.900   0.170  51.410  1.00  0.00            
ATOM   1713  HB  VAL A 187      23.440   0.280  50.470  1.00  0.00            
ATOM   1714  CG1 VAL A 187      21.920   1.390  51.390  1.00  0.00            
ATOM   1715 1HG1 VAL A 187      22.520   2.290  51.530  1.00  0.00            
ATOM   1716 2HG1 VAL A 187      21.280   1.350  50.510  1.00  0.00            
ATOM   1717 3HG1 VAL A 187      21.340   1.420  52.310  1.00  0.00            
ATOM   1718  CG2 VAL A 187      23.850   0.400  52.610  1.00  0.00            
ATOM   1719 1HG2 VAL A 187      23.240   0.630  53.490  1.00  0.00            
ATOM   1720 2HG2 VAL A 187      24.490  -0.470  52.770  1.00  0.00            
ATOM   1721 3HG2 VAL A 187      24.590   1.180  52.410  1.00  0.00            
ATOM   1722  C   VAL A 187      21.390  -1.530  50.150  1.00  0.00            
ATOM   1723  O   VAL A 187      21.840  -1.770  49.010  1.00  0.00            
ATOM   1724  N   GLY A 188      20.050  -1.570  50.310  1.00  0.00            
ATOM   1725  H   GLY A 188      19.630  -1.590  51.220  1.00  0.00            
ATOM   1726  CA  GLY A 188      19.100  -1.670  49.140  1.00  0.00            
ATOM   1727  HA1 GLY A 188      18.550  -2.580  49.370  1.00  0.00            
ATOM   1728  HA2 GLY A 188      19.720  -1.910  48.270  1.00  0.00            
ATOM   1729  C   GLY A 188      18.180  -0.450  48.980  1.00  0.00            
ATOM   1730  O   GLY A 188      18.220   0.470  49.830  1.00  0.00            
ATOM   1731  N   HIS A 189      17.350  -0.390  47.930  1.00  0.00            
ATOM   1732  H   HIS A 189      17.280  -1.210  47.350  1.00  0.00            
ATOM   1733  CA  HIS A 189      16.450   0.720  47.680  1.00  0.00            
ATOM   1734  HA  HIS A 189      17.140   1.560  47.670  1.00  0.00            
ATOM   1735  CB  HIS A 189      15.790   0.650  46.230  1.00  0.00            
ATOM   1736  HB1 HIS A 189      14.910   0.010  46.250  1.00  0.00            
ATOM   1737  HB2 HIS A 189      16.480   0.400  45.430  1.00  0.00            
ATOM   1738  CG  HIS A 189      15.220   2.000  45.860  1.00  0.00            
ATOM   1739  ND1 HIS A 189      15.820   3.210  46.130  1.00  0.00            
ATOM   1740  HD1 HIS A 189      16.770   3.320  46.450  1.00  0.00            
ATOM   1741  CE1 HIS A 189      14.960   4.220  45.990  1.00  0.00            
ATOM   1742  HE1 HIS A 189      15.090   5.250  46.300  1.00  0.00            
ATOM   1743  NE2 HIS A 189      13.800   3.660  45.470  1.00  0.00            
ATOM   1744  HE2 HIS A 189      12.980   4.220  45.300  1.00  0.00            
ATOM   1745  CD2 HIS A 189      13.920   2.290  45.410  1.00  0.00            
ATOM   1746  HD2 HIS A 189      13.100   1.610  45.220  1.00  0.00            
ATOM   1747  C   HIS A 189      15.410   0.900  48.750  1.00  0.00            
ATOM   1748  O   HIS A 189      15.090   2.060  49.000  1.00  0.00            
ATOM   1749  N   GLY A 190      14.730  -0.130  49.260  1.00  0.00            
ATOM   1750  H   GLY A 190      15.120  -1.040  49.080  1.00  0.00            
ATOM   1751  CA  GLY A 190      13.620   0.020  50.190  1.00  0.00            
ATOM   1752  HA1 GLY A 190      13.160   1.000  50.020  1.00  0.00            
ATOM   1753  HA2 GLY A 190      13.880   0.060  51.250  1.00  0.00            
ATOM   1754  C   GLY A 190      12.490  -1.030  50.010  1.00  0.00            
ATOM   1755  O   GLY A 190      11.390  -0.710  50.540  1.00  0.00            
ATOM   1756  N   ASN A 191      12.730  -2.020  49.220  1.00  0.00            
ATOM   1757  H   ASN A 191      13.680  -2.150  48.920  1.00  0.00            
ATOM   1758  CA  ASN A 191      11.720  -3.080  48.870  1.00  0.00            
ATOM   1759  HA  ASN A 191      10.680  -2.830  49.100  1.00  0.00            
ATOM   1760  CB  ASN A 191      11.790  -3.340  47.340  1.00  0.00            
ATOM   1761  HB1 ASN A 191      10.870  -3.850  47.040  1.00  0.00            
ATOM   1762  HB2 ASN A 191      12.640  -4.000  47.150  1.00  0.00            
ATOM   1763  CG  ASN A 191      11.980  -2.050  46.510  1.00  0.00            
ATOM   1764  OD1 ASN A 191      13.010  -1.480  46.360  1.00  0.00            
ATOM   1765  ND2 ASN A 191      10.910  -1.550  45.940  1.00  0.00            
ATOM   1766 1HD2 ASN A 191      10.050  -2.070  46.060  1.00  0.00            
ATOM   1767 2HD2 ASN A 191      11.010  -0.670  45.450  1.00  0.00            
ATOM   1768  C   ASN A 191      12.060  -4.350  49.650  1.00  0.00            
ATOM   1769  O   ASN A 191      13.170  -4.880  49.600  1.00  0.00            
ATOM   1770  N   ALA A 192      11.040  -4.730  50.480  1.00  0.00            
ATOM   1771  H   ALA A 192      10.240  -4.120  50.510  1.00  0.00            
ATOM   1772  CA  ALA A 192      11.120  -5.770  51.520  1.00  0.00            
ATOM   1773  HA  ALA A 192      11.670  -5.440  52.400  1.00  0.00            
ATOM   1774  CB  ALA A 192       9.720  -6.000  52.070  1.00  0.00            
ATOM   1775  HB1 ALA A 192       9.870  -6.720  52.870  1.00  0.00            
ATOM   1776  HB2 ALA A 192       9.310  -5.020  52.310  1.00  0.00            
ATOM   1777  HB3 ALA A 192       9.120  -6.500  51.310  1.00  0.00            
ATOM   1778  C   ALA A 192      11.740  -7.080  51.010  1.00  0.00            
ATOM   1779  O   ALA A 192      11.460  -7.500  49.920  1.00  0.00            
ATOM   1780  N   ILE A 193      12.590  -7.710  51.800  1.00  0.00            
ATOM   1781  H   ILE A 193      12.730  -7.230  52.680  1.00  0.00            
ATOM   1782  CA  ILE A 193      13.090  -9.080  51.650  1.00  0.00            
ATOM   1783  HA  ILE A 193      13.010  -9.290  50.580  1.00  0.00            
ATOM   1784  CB  ILE A 193      14.590  -9.120  51.950  1.00  0.00            
ATOM   1785  HB  ILE A 193      14.890  -8.720  52.920  1.00  0.00            
ATOM   1786  CG2 ILE A 193      15.150 -10.560  51.900  1.00  0.00            
ATOM   1787 1HG2 ILE A 193      16.230 -10.550  51.770  1.00  0.00            
ATOM   1788 2HG2 ILE A 193      15.000 -11.100  52.830  1.00  0.00            
ATOM   1789 3HG2 ILE A 193      14.720 -11.190  51.110  1.00  0.00            
ATOM   1790  CG1 ILE A 193      15.420  -8.340  50.890  1.00  0.00            
ATOM   1791 1HG1 ILE A 193      14.920  -7.390  50.690  1.00  0.00            
ATOM   1792 2HG1 ILE A 193      15.470  -8.910  49.970  1.00  0.00            
ATOM   1793  CD  ILE A 193      16.700  -7.710  51.490  1.00  0.00            
ATOM   1794  HD1 ILE A 193      17.080  -6.880  50.880  1.00  0.00            
ATOM   1795  HD2 ILE A 193      16.490  -7.250  52.460  1.00  0.00            
ATOM   1796  HD3 ILE A 193      17.450  -8.470  51.680  1.00  0.00            
ATOM   1797  C   ILE A 193      12.240 -10.020  52.530  1.00  0.00            
ATOM   1798  O   ILE A 193      11.990  -9.870  53.680  1.00  0.00            
ATOM   1799  N   ASN A 194      11.960 -11.220  51.910  1.00  0.00            
ATOM   1800  H   ASN A 194      12.250 -11.270  50.940  1.00  0.00            
ATOM   1801  CA  ASN A 194      10.970 -12.130  52.370  1.00  0.00            
ATOM   1802  HA  ASN A 194      10.680 -11.710  53.330  1.00  0.00            
ATOM   1803  CB  ASN A 194       9.800 -12.250  51.380  1.00  0.00            
ATOM   1804  HB1 ASN A 194       9.230 -13.080  51.790  1.00  0.00            
ATOM   1805  HB2 ASN A 194      10.140 -12.420  50.360  1.00  0.00            
ATOM   1806  CG  ASN A 194       8.980 -10.970  51.220  1.00  0.00            
ATOM   1807  OD1 ASN A 194       8.380 -10.500  52.190  1.00  0.00            
ATOM   1808  ND2 ASN A 194       8.820 -10.430  50.040  1.00  0.00            
ATOM   1809 1HD2 ASN A 194       9.200 -10.800  49.180  1.00  0.00            
ATOM   1810 2HD2 ASN A 194       8.220  -9.610  50.120  1.00  0.00            
ATOM   1811  C   ASN A 194      11.550 -13.540  52.720  1.00  0.00            
ATOM   1812  O   ASN A 194      11.010 -14.250  53.600  1.00  0.00            
ATOM   1813  N   GLU A 195      12.610 -13.940  52.000  1.00  0.00            
ATOM   1814  H   GLU A 195      13.050 -13.330  51.330  1.00  0.00            
ATOM   1815  CA  GLU A 195      13.380 -15.180  52.370  1.00  0.00            
ATOM   1816  HA  GLU A 195      13.260 -15.350  53.440  1.00  0.00            
ATOM   1817  CB  GLU A 195      12.720 -16.340  51.700  1.00  0.00            
ATOM   1818  HB1 GLU A 195      12.610 -16.330  50.620  1.00  0.00            
ATOM   1819  HB2 GLU A 195      11.670 -16.500  51.940  1.00  0.00            
ATOM   1820  CG  GLU A 195      13.370 -17.720  52.020  1.00  0.00            
ATOM   1821  HG1 GLU A 195      14.300 -17.630  52.570  1.00  0.00            
ATOM   1822  HG2 GLU A 195      13.500 -18.270  51.090  1.00  0.00            
ATOM   1823  CD  GLU A 195      12.410 -18.570  52.780  1.00  0.00            
ATOM   1824  OE1 GLU A 195      11.440 -19.110  52.150  1.00  0.00            
ATOM   1825  OE2 GLU A 195      12.610 -18.890  53.980  1.00  0.00            
ATOM   1826  C   GLU A 195      14.910 -15.060  52.120  1.00  0.00            
ATOM   1827  O   GLU A 195      15.340 -14.590  51.080  1.00  0.00            
ATOM   1828  N   LEU A 196      15.610 -15.510  53.130  1.00  0.00            
ATOM   1829  H   LEU A 196      15.100 -15.820  53.950  1.00  0.00            
ATOM   1830  CA  LEU A 196      17.090 -15.640  53.060  1.00  0.00            
ATOM   1831  HA  LEU A 196      17.500 -15.250  52.130  1.00  0.00            
ATOM   1832  CB  LEU A 196      17.720 -14.640  54.100  1.00  0.00            
ATOM   1833  HB1 LEU A 196      18.790 -14.850  54.190  1.00  0.00            
ATOM   1834  HB2 LEU A 196      17.220 -14.950  55.010  1.00  0.00            
ATOM   1835  CG  LEU A 196      17.560 -13.120  54.150  1.00  0.00            
ATOM   1836  HG  LEU A 196      16.490 -12.950  54.240  1.00  0.00            
ATOM   1837  CD1 LEU A 196      18.250 -12.550  55.360  1.00  0.00            
ATOM   1838 1HD1 LEU A 196      17.710 -12.990  56.200  1.00  0.00            
ATOM   1839 2HD1 LEU A 196      19.310 -12.800  55.470  1.00  0.00            
ATOM   1840 3HD1 LEU A 196      18.330 -11.470  55.250  1.00  0.00            
ATOM   1841  CD2 LEU A 196      18.020 -12.420  52.890  1.00  0.00            
ATOM   1842 1HD2 LEU A 196      17.320 -12.650  52.080  1.00  0.00            
ATOM   1843 2HD2 LEU A 196      17.910 -11.350  53.060  1.00  0.00            
ATOM   1844 3HD2 LEU A 196      19.030 -12.690  52.570  1.00  0.00            
ATOM   1845  C   LEU A 196      17.710 -17.110  53.230  1.00  0.00            
ATOM   1846  O   LEU A 196      17.230 -17.770  54.160  1.00  0.00            
ATOM   1847  N   LYS A 197      18.580 -17.550  52.370  1.00  0.00            
ATOM   1848  H   LYS A 197      18.630 -17.000  51.530  1.00  0.00            
ATOM   1849  CA  LYS A 197      18.930 -18.970  52.390  1.00  0.00            
ATOM   1850  HA  LYS A 197      18.930 -19.450  53.370  1.00  0.00            
ATOM   1851  CB  LYS A 197      17.980 -19.800  51.490  1.00  0.00            
ATOM   1852  HB1 LYS A 197      18.360 -20.790  51.250  1.00  0.00            
ATOM   1853  HB2 LYS A 197      17.870 -19.300  50.520  1.00  0.00            
ATOM   1854  CG  LYS A 197      16.560 -20.020  52.080  1.00  0.00            
ATOM   1855  HG1 LYS A 197      15.870 -19.300  51.640  1.00  0.00            
ATOM   1856  HG2 LYS A 197      16.430 -19.840  53.150  1.00  0.00            
ATOM   1857  CD  LYS A 197      15.900 -21.420  52.000  1.00  0.00            
ATOM   1858  HD1 LYS A 197      16.110 -21.700  50.970  1.00  0.00            
ATOM   1859  HD2 LYS A 197      14.840 -21.350  52.240  1.00  0.00            
ATOM   1860  CE  LYS A 197      16.620 -22.300  52.950  1.00  0.00            
ATOM   1861  HE1 LYS A 197      16.390 -21.910  53.940  1.00  0.00            
ATOM   1862  HE2 LYS A 197      17.680 -22.230  52.720  1.00  0.00            
ATOM   1863  NZ  LYS A 197      16.170 -23.750  52.920  1.00  0.00            
ATOM   1864  HZ1 LYS A 197      16.760 -24.320  53.520  1.00  0.00            
ATOM   1865  HZ2 LYS A 197      15.240 -23.920  53.270  1.00  0.00            
ATOM   1866  HZ3 LYS A 197      16.210 -24.140  51.990  1.00  0.00            
ATOM   1867  C   LYS A 197      20.360 -19.020  51.850  1.00  0.00            
ATOM   1868  O   LYS A 197      20.660 -18.200  50.960  1.00  0.00            
ATOM   1869  N   PHE A 198      21.100 -20.050  52.190  1.00  0.00            
ATOM   1870  H   PHE A 198      20.710 -20.710  52.840  1.00  0.00            
ATOM   1871  CA  PHE A 198      22.440 -20.320  51.670  1.00  0.00            
ATOM   1872  HA  PHE A 198      22.730 -19.560  50.950  1.00  0.00            
ATOM   1873  CB  PHE A 198      23.470 -20.240  52.800  1.00  0.00            
ATOM   1874  HB1 PHE A 198      24.400 -20.670  52.430  1.00  0.00            
ATOM   1875  HB2 PHE A 198      23.180 -21.030  53.490  1.00  0.00            
ATOM   1876  CG  PHE A 198      23.640 -18.920  53.500  1.00  0.00            
ATOM   1877  CD1 PHE A 198      24.640 -18.090  53.050  1.00  0.00            
ATOM   1878  HD1 PHE A 198      25.210 -18.440  52.200  1.00  0.00            
ATOM   1879  CE1 PHE A 198      24.880 -16.890  53.690  1.00  0.00            
ATOM   1880  HE1 PHE A 198      25.650 -16.220  53.330  1.00  0.00            
ATOM   1881  CZ  PHE A 198      24.060 -16.540  54.820  1.00  0.00            
ATOM   1882  HZ  PHE A 198      24.370 -15.750  55.490  1.00  0.00            
ATOM   1883  CE2 PHE A 198      23.060 -17.430  55.280  1.00  0.00            
ATOM   1884  HE2 PHE A 198      22.480 -17.230  56.170  1.00  0.00            
ATOM   1885  CD2 PHE A 198      22.800 -18.580  54.570  1.00  0.00            
ATOM   1886  HD2 PHE A 198      21.970 -19.250  54.710  1.00  0.00            
ATOM   1887  C   PHE A 198      22.450 -21.740  50.960  1.00  0.00            
ATOM   1888  O   PHE A 198      21.890 -22.790  51.310  1.00  0.00            
ATOM   1889  N   HIS A 199      23.390 -21.740  50.020  1.00  0.00            
ATOM   1890  H   HIS A 199      23.950 -20.900  50.010  1.00  0.00            
ATOM   1891  CA  HIS A 199      23.660 -22.860  49.130  1.00  0.00            
ATOM   1892  HA  HIS A 199      22.720 -23.120  48.640  1.00  0.00            
ATOM   1893  CB  HIS A 199      24.690 -22.310  48.020  1.00  0.00            
ATOM   1894  HB1 HIS A 199      25.530 -21.880  48.570  1.00  0.00            
ATOM   1895  HB2 HIS A 199      24.090 -21.570  47.480  1.00  0.00            
ATOM   1896  CG  HIS A 199      25.220 -23.240  46.920  1.00  0.00            
ATOM   1897  ND1 HIS A 199      26.030 -24.400  47.120  1.00  0.00            
ATOM   1898  CE1 HIS A 199      26.420 -24.810  45.850  1.00  0.00            
ATOM   1899  HE1 HIS A 199      27.060 -25.660  45.670  1.00  0.00            
ATOM   1900  NE2 HIS A 199      25.810 -24.010  44.980  1.00  0.00            
ATOM   1901  HE2 HIS A 199      25.810 -24.270  44.000  1.00  0.00            
ATOM   1902  CD2 HIS A 199      25.020 -23.060  45.610  1.00  0.00            
ATOM   1903  HD2 HIS A 199      24.450 -22.280  45.120  1.00  0.00            
ATOM   1904  C   HIS A 199      24.250 -24.050  49.920  1.00  0.00            
ATOM   1905  O   HIS A 199      24.970 -23.840  50.910  1.00  0.00            
ATOM   1906  N   PRO A 200      23.940 -25.340  49.500  1.00  0.00            
ATOM   1907  CD  PRO A 200      23.220 -25.750  48.310  1.00  0.00            
ATOM   1908  HD1 PRO A 200      23.490 -25.140  47.440  1.00  0.00            
ATOM   1909  HD2 PRO A 200      22.150 -25.670  48.530  1.00  0.00            
ATOM   1910  CG  PRO A 200      23.560 -27.150  48.030  1.00  0.00            
ATOM   1911  HG1 PRO A 200      24.580 -27.190  47.660  1.00  0.00            
ATOM   1912  HG2 PRO A 200      22.820 -27.580  47.340  1.00  0.00            
ATOM   1913  CB  PRO A 200      23.640 -27.660  49.450  1.00  0.00            
ATOM   1914  HB1 PRO A 200      24.110 -28.640  49.390  1.00  0.00            
ATOM   1915  HB2 PRO A 200      22.650 -27.870  49.860  1.00  0.00            
ATOM   1916  CA  PRO A 200      24.420 -26.570  50.210  1.00  0.00            
ATOM   1917  HA  PRO A 200      24.080 -26.510  51.250  1.00  0.00            
ATOM   1918  C   PRO A 200      25.910 -26.720  50.220  1.00  0.00            
ATOM   1919  O   PRO A 200      26.430 -27.320  51.130  1.00  0.00            
ATOM   1920  N   ARG A 201      26.630 -26.230  49.150  1.00  0.00            
ATOM   1921  H   ARG A 201      26.090 -25.780  48.420  1.00  0.00            
ATOM   1922  CA  ARG A 201      28.070 -26.520  48.870  1.00  0.00            
ATOM   1923  HA  ARG A 201      28.510 -27.030  49.720  1.00  0.00            
ATOM   1924  CB  ARG A 201      28.270 -27.450  47.700  1.00  0.00            
ATOM   1925  HB1 ARG A 201      29.310 -27.470  47.380  1.00  0.00            
ATOM   1926  HB2 ARG A 201      27.630 -27.140  46.880  1.00  0.00            
ATOM   1927  CG  ARG A 201      27.800 -28.900  48.010  1.00  0.00            
ATOM   1928  HG1 ARG A 201      26.900 -28.870  48.630  1.00  0.00            
ATOM   1929  HG2 ARG A 201      28.630 -29.300  48.590  1.00  0.00            
ATOM   1930  CD  ARG A 201      27.630 -29.780  46.780  1.00  0.00            
ATOM   1931  HD1 ARG A 201      28.550 -29.870  46.200  1.00  0.00            
ATOM   1932  HD2 ARG A 201      26.850 -29.360  46.140  1.00  0.00            
ATOM   1933  NE  ARG A 201      27.180 -31.190  47.100  1.00  0.00            
ATOM   1934  HE  ARG A 201      26.830 -31.380  48.030  1.00  0.00            
ATOM   1935  CZ  ARG A 201      27.200 -32.270  46.310  1.00  0.00            
ATOM   1936  NH1 ARG A 201      27.640 -32.190  45.070  1.00  0.00            
ATOM   1937 1HH1 ARG A 201      27.940 -31.320  44.660  1.00  0.00            
ATOM   1938 2HH1 ARG A 201      27.640 -33.080  44.590  1.00  0.00            
ATOM   1939  NH2 ARG A 201      26.800 -33.420  46.790  1.00  0.00            
ATOM   1940 1HH2 ARG A 201      26.310 -33.440  47.670  1.00  0.00            
ATOM   1941 2HH2 ARG A 201      26.660 -34.200  46.160  1.00  0.00            
ATOM   1942  C   ARG A 201      29.080 -25.380  48.830  1.00  0.00            
ATOM   1943  O   ARG A 201      30.290 -25.560  48.850  1.00  0.00            
ATOM   1944  N   ASP A 202      28.520 -24.170  48.810  1.00  0.00            
ATOM   1945  H   ASP A 202      27.530 -24.250  48.660  1.00  0.00            
ATOM   1946  CA  ASP A 202      29.250 -22.930  48.760  1.00  0.00            
ATOM   1947  HA  ASP A 202      30.260 -23.140  49.110  1.00  0.00            
ATOM   1948  CB  ASP A 202      29.250 -22.530  47.310  1.00  0.00            
ATOM   1949  HB1 ASP A 202      29.380 -21.460  47.240  1.00  0.00            
ATOM   1950  HB2 ASP A 202      28.230 -22.630  46.920  1.00  0.00            
ATOM   1951  CG  ASP A 202      30.230 -23.250  46.340  1.00  0.00            
ATOM   1952  OD1 ASP A 202      31.430 -22.740  46.170  1.00  0.00            
ATOM   1953  OD2 ASP A 202      29.800 -24.270  45.830  1.00  0.00            
ATOM   1954  C   ASP A 202      28.620 -21.880  49.690  1.00  0.00            
ATOM   1955  O   ASP A 202      27.940 -20.980  49.170  1.00  0.00            
ATOM   1956  N   PRO A 203      28.820 -21.890  51.040  1.00  0.00            
ATOM   1957  CD  PRO A 203      29.530 -22.890  51.800  1.00  0.00            
ATOM   1958  HD1 PRO A 203      30.460 -22.480  52.200  1.00  0.00            
ATOM   1959  HD2 PRO A 203      29.790 -23.780  51.250  1.00  0.00            
ATOM   1960  CG  PRO A 203      28.610 -23.200  52.940  1.00  0.00            
ATOM   1961  HG1 PRO A 203      29.190 -23.660  53.740  1.00  0.00            
ATOM   1962  HG2 PRO A 203      27.880 -23.960  52.680  1.00  0.00            
ATOM   1963  CB  PRO A 203      28.100 -21.840  53.290  1.00  0.00            
ATOM   1964  HB1 PRO A 203      28.880 -21.290  53.820  1.00  0.00            
ATOM   1965  HB2 PRO A 203      27.090 -21.880  53.710  1.00  0.00            
ATOM   1966  CA  PRO A 203      27.850 -21.190  51.930  1.00  0.00            
ATOM   1967  HA  PRO A 203      26.870 -21.290  51.480  1.00  0.00            
ATOM   1968  C   PRO A 203      28.290 -19.670  52.040  1.00  0.00            
ATOM   1969  O   PRO A 203      27.820 -18.940  52.900  1.00  0.00            
ATOM   1970  N   ASN A 204      29.160 -19.220  51.110  1.00  0.00            
ATOM   1971  H   ASN A 204      29.600 -19.900  50.500  1.00  0.00            
ATOM   1972  CA  ASN A 204      29.300 -17.820  50.850  1.00  0.00            
ATOM   1973  HA  ASN A 204      29.340 -17.340  51.830  1.00  0.00            
ATOM   1974  CB  ASN A 204      30.780 -17.640  50.450  1.00  0.00            
ATOM   1975  HB1 ASN A 204      30.850 -16.720  49.880  1.00  0.00            
ATOM   1976  HB2 ASN A 204      31.120 -18.460  49.810  1.00  0.00            
ATOM   1977  CG  ASN A 204      31.740 -17.590  51.640  1.00  0.00            
ATOM   1978  OD1 ASN A 204      31.940 -16.560  52.280  1.00  0.00            
ATOM   1979  ND2 ASN A 204      32.400 -18.640  51.980  1.00  0.00            
ATOM   1980 1HD2 ASN A 204      32.190 -19.530  51.550  1.00  0.00            
ATOM   1981 2HD2 ASN A 204      33.070 -18.560  52.730  1.00  0.00            
ATOM   1982  C   ASN A 204      28.190 -17.180  49.970  1.00  0.00            
ATOM   1983  O   ASN A 204      28.140 -15.960  49.870  1.00  0.00            
ATOM   1984  N   LEU A 205      27.320 -18.030  49.370  1.00  0.00            
ATOM   1985  H   LEU A 205      27.610 -18.990  49.270  1.00  0.00            
ATOM   1986  CA  LEU A 205      26.200 -17.770  48.440  1.00  0.00            
ATOM   1987  HA  LEU A 205      26.420 -16.800  48.000  1.00  0.00            
ATOM   1988  CB  LEU A 205      26.180 -18.860  47.360  1.00  0.00            
ATOM   1989  HB1 LEU A 205      25.220 -18.780  46.850  1.00  0.00            
ATOM   1990  HB2 LEU A 205      26.090 -19.850  47.810  1.00  0.00            
ATOM   1991  CG  LEU A 205      27.270 -18.840  46.300  1.00  0.00            
ATOM   1992  HG  LEU A 205      28.240 -19.080  46.750  1.00  0.00            
ATOM   1993  CD1 LEU A 205      26.940 -20.130  45.410  1.00  0.00            
ATOM   1994 1HD1 LEU A 205      26.760 -20.950  46.100  1.00  0.00            
ATOM   1995 2HD1 LEU A 205      26.110 -19.900  44.740  1.00  0.00            
ATOM   1996 3HD1 LEU A 205      27.780 -20.430  44.780  1.00  0.00            
ATOM   1997  CD2 LEU A 205      27.340 -17.660  45.320  1.00  0.00            
ATOM   1998 1HD2 LEU A 205      26.910 -16.710  45.650  1.00  0.00            
ATOM   1999 2HD2 LEU A 205      28.410 -17.430  45.260  1.00  0.00            
ATOM   2000 3HD2 LEU A 205      27.000 -17.870  44.300  1.00  0.00            
ATOM   2001  C   LEU A 205      24.850 -17.610  49.130  1.00  0.00            
ATOM   2002  O   LEU A 205      24.040 -18.550  49.300  1.00  0.00            
ATOM   2003  N   LEU A 206      24.630 -16.430  49.700  1.00  0.00            
ATOM   2004  H   LEU A 206      25.360 -15.750  49.550  1.00  0.00            
ATOM   2005  CA  LEU A 206      23.320 -16.050  50.290  1.00  0.00            
ATOM   2006  HA  LEU A 206      22.800 -16.820  50.860  1.00  0.00            
ATOM   2007  CB  LEU A 206      23.550 -14.750  51.140  1.00  0.00            
ATOM   2008  HB1 LEU A 206      24.160 -14.010  50.610  1.00  0.00            
ATOM   2009  HB2 LEU A 206      24.190 -15.010  51.980  1.00  0.00            
ATOM   2010  CG  LEU A 206      22.300 -14.150  51.680  1.00  0.00            
ATOM   2011  HG  LEU A 206      21.680 -13.860  50.830  1.00  0.00            
ATOM   2012  CD1 LEU A 206      21.430 -15.000  52.540  1.00  0.00            
ATOM   2013 1HD1 LEU A 206      20.580 -14.500  53.000  1.00  0.00            
ATOM   2014 2HD1 LEU A 206      21.000 -15.770  51.900  1.00  0.00            
ATOM   2015 3HD1 LEU A 206      21.980 -15.410  53.390  1.00  0.00            
ATOM   2016  CD2 LEU A 206      22.700 -13.000  52.540  1.00  0.00            
ATOM   2017 1HD2 LEU A 206      21.890 -12.600  53.160  1.00  0.00            
ATOM   2018 2HD2 LEU A 206      23.560 -13.320  53.130  1.00  0.00            
ATOM   2019 3HD2 LEU A 206      23.080 -12.250  51.840  1.00  0.00            
ATOM   2020  C   LEU A 206      22.320 -15.710  49.210  1.00  0.00            
ATOM   2021  O   LEU A 206      22.550 -14.860  48.340  1.00  0.00            
ATOM   2022  N   LEU A 207      21.170 -16.420  49.040  1.00  0.00            
ATOM   2023  H   LEU A 207      21.070 -17.150  49.740  1.00  0.00            
ATOM   2024  CA  LEU A 207      20.050 -16.100  48.250  1.00  0.00            
ATOM   2025  HA  LEU A 207      20.350 -15.630  47.310  1.00  0.00            
ATOM   2026  CB  LEU A 207      19.320 -17.440  47.990  1.00  0.00            
ATOM   2027  HB1 LEU A 207      19.280 -18.050  48.890  1.00  0.00            
ATOM   2028  HB2 LEU A 207      19.880 -17.910  47.180  1.00  0.00            
ATOM   2029  CG  LEU A 207      17.870 -17.430  47.520  1.00  0.00            
ATOM   2030  HG  LEU A 207      17.270 -16.790  48.170  1.00  0.00            
ATOM   2031  CD1 LEU A 207      17.690 -17.010  46.060  1.00  0.00            
ATOM   2032 1HD1 LEU A 207      18.260 -17.680  45.420  1.00  0.00            
ATOM   2033 2HD1 LEU A 207      16.650 -17.130  45.780  1.00  0.00            
ATOM   2034 3HD1 LEU A 207      17.880 -15.940  45.920  1.00  0.00            
ATOM   2035  CD2 LEU A 207      17.420 -18.910  47.470  1.00  0.00            
ATOM   2036 1HD2 LEU A 207      16.340 -18.880  47.320  1.00  0.00            
ATOM   2037 2HD2 LEU A 207      17.940 -19.500  46.710  1.00  0.00            
ATOM   2038 3HD2 LEU A 207      17.630 -19.330  48.450  1.00  0.00            
ATOM   2039  C   LEU A 207      19.090 -15.100  49.010  1.00  0.00            
ATOM   2040  O   LEU A 207      18.960 -15.180  50.250  1.00  0.00            
ATOM   2041  N   SER A 208      18.430 -14.220  48.350  1.00  0.00            
ATOM   2042  H   SER A 208      18.740 -14.060  47.400  1.00  0.00            
ATOM   2043  CA  SER A 208      17.460 -13.220  48.900  1.00  0.00            
ATOM   2044  HA  SER A 208      16.990 -13.650  49.780  1.00  0.00            
ATOM   2045  CB  SER A 208      18.090 -11.880  49.230  1.00  0.00            
ATOM   2046  HB1 SER A 208      18.730 -11.590  48.400  1.00  0.00            
ATOM   2047  HB2 SER A 208      18.720 -12.130  50.080  1.00  0.00            
ATOM   2048  OG  SER A 208      17.080 -10.930  49.500  1.00  0.00            
ATOM   2049  HG  SER A 208      17.430 -10.120  49.130  1.00  0.00            
ATOM   2050  C   SER A 208      16.420 -13.010  47.890  1.00  0.00            
ATOM   2051  O   SER A 208      16.830 -12.670  46.770  1.00  0.00            
ATOM   2052  N   VAL A 209      15.130 -13.190  48.210  1.00  0.00            
ATOM   2053  H   VAL A 209      14.890 -13.380  49.170  1.00  0.00            
ATOM   2054  CA  VAL A 209      13.930 -12.820  47.350  1.00  0.00            
ATOM   2055  HA  VAL A 209      14.140 -12.560  46.320  1.00  0.00            
ATOM   2056  CB  VAL A 209      12.920 -14.010  47.340  1.00  0.00            
ATOM   2057  HB  VAL A 209      11.950 -13.720  46.950  1.00  0.00            
ATOM   2058  CG1 VAL A 209      13.410 -15.130  46.450  1.00  0.00            
ATOM   2059 1HG1 VAL A 209      13.770 -14.650  45.530  1.00  0.00            
ATOM   2060 2HG1 VAL A 209      14.240 -15.630  46.940  1.00  0.00            
ATOM   2061 3HG1 VAL A 209      12.640 -15.870  46.250  1.00  0.00            
ATOM   2062  CG2 VAL A 209      12.710 -14.570  48.690  1.00  0.00            
ATOM   2063 1HG2 VAL A 209      13.680 -14.900  49.080  1.00  0.00            
ATOM   2064 2HG2 VAL A 209      12.210 -13.860  49.340  1.00  0.00            
ATOM   2065 3HG2 VAL A 209      12.020 -15.400  48.560  1.00  0.00            
ATOM   2066  C   VAL A 209      13.220 -11.600  47.890  1.00  0.00            
ATOM   2067  O   VAL A 209      13.070 -11.420  49.110  1.00  0.00            
ATOM   2068  N   SER A 210      12.560 -10.750  47.090  1.00  0.00            
ATOM   2069  H   SER A 210      12.610 -10.880  46.090  1.00  0.00            
ATOM   2070  CA  SER A 210      11.960  -9.500  47.610  1.00  0.00            
ATOM   2071  HA  SER A 210      11.700  -9.460  48.670  1.00  0.00            
ATOM   2072  CB  SER A 210      13.160  -8.530  47.550  1.00  0.00            
ATOM   2073  HB1 SER A 210      13.990  -8.910  48.150  1.00  0.00            
ATOM   2074  HB2 SER A 210      12.890  -7.520  47.870  1.00  0.00            
ATOM   2075  OG  SER A 210      13.580  -8.400  46.130  1.00  0.00            
ATOM   2076  HG  SER A 210      13.240  -7.550  45.870  1.00  0.00            
ATOM   2077  C   SER A 210      10.740  -8.960  46.850  1.00  0.00            
ATOM   2078  O   SER A 210      10.370  -9.560  45.860  1.00  0.00            
ATOM   2079  N   LYS A 211      10.070  -8.000  47.490  1.00  0.00            
ATOM   2080  H   LYS A 211      10.480  -7.750  48.370  1.00  0.00            
ATOM   2081  CA  LYS A 211       8.840  -7.270  47.090  1.00  0.00            
ATOM   2082  HA  LYS A 211       7.970  -7.920  47.220  1.00  0.00            
ATOM   2083  CB  LYS A 211       8.640  -6.040  48.030  1.00  0.00            
ATOM   2084  HB1 LYS A 211       9.370  -5.270  47.790  1.00  0.00            
ATOM   2085  HB2 LYS A 211       8.830  -6.300  49.070  1.00  0.00            
ATOM   2086  CG  LYS A 211       7.240  -5.480  47.940  1.00  0.00            
ATOM   2087  HG1 LYS A 211       6.480  -6.260  47.970  1.00  0.00            
ATOM   2088  HG2 LYS A 211       7.170  -4.980  46.970  1.00  0.00            
ATOM   2089  CD  LYS A 211       6.870  -4.310  48.880  1.00  0.00            
ATOM   2090  HD1 LYS A 211       5.970  -3.830  48.500  1.00  0.00            
ATOM   2091  HD2 LYS A 211       7.700  -3.620  48.750  1.00  0.00            
ATOM   2092  CE  LYS A 211       6.740  -4.800  50.340  1.00  0.00            
ATOM   2093  HE1 LYS A 211       6.440  -3.970  50.970  1.00  0.00            
ATOM   2094  HE2 LYS A 211       7.680  -5.210  50.720  1.00  0.00            
ATOM   2095  NZ  LYS A 211       5.660  -5.840  50.520  1.00  0.00            
ATOM   2096  HZ1 LYS A 211       4.820  -5.360  50.220  1.00  0.00            
ATOM   2097  HZ2 LYS A 211       5.830  -6.740  50.080  1.00  0.00            
ATOM   2098  HZ3 LYS A 211       5.470  -6.150  51.460  1.00  0.00            
ATOM   2099  C   LYS A 211       8.850  -6.800  45.660  1.00  0.00            
ATOM   2100  O   LYS A 211       7.870  -7.050  44.960  1.00  0.00            
ATOM   2101  N   ASP A 212       9.950  -6.110  45.170  1.00  0.00            
ATOM   2102  H   ASP A 212      10.710  -5.800  45.750  1.00  0.00            
ATOM   2103  CA  ASP A 212      10.070  -5.610  43.800  1.00  0.00            
ATOM   2104  HA  ASP A 212       9.130  -5.100  43.580  1.00  0.00            
ATOM   2105  CB  ASP A 212      11.230  -4.560  43.640  1.00  0.00            
ATOM   2106  HB1 ASP A 212      10.910  -3.700  44.230  1.00  0.00            
ATOM   2107  HB2 ASP A 212      11.320  -4.250  42.600  1.00  0.00            
ATOM   2108  CG  ASP A 212      12.610  -4.960  44.140  1.00  0.00            
ATOM   2109  OD1 ASP A 212      12.820  -5.960  44.900  1.00  0.00            
ATOM   2110  OD2 ASP A 212      13.680  -4.400  43.720  1.00  0.00            
ATOM   2111  C   ASP A 212      10.260  -6.760  42.760  1.00  0.00            
ATOM   2112  O   ASP A 212      10.990  -6.600  41.760  1.00  0.00            
ATOM   2113  N   HIS A 213       9.540  -7.860  42.950  1.00  0.00            
ATOM   2114  H   HIS A 213       9.030  -7.970  43.810  1.00  0.00            
ATOM   2115  CA  HIS A 213       9.430  -8.980  42.000  1.00  0.00            
ATOM   2116  HA  HIS A 213       8.850  -9.780  42.460  1.00  0.00            
ATOM   2117  CB  HIS A 213       8.640  -8.670  40.750  1.00  0.00            
ATOM   2118  HB1 HIS A 213       8.190  -9.630  40.500  1.00  0.00            
ATOM   2119  HB2 HIS A 213       9.330  -8.400  39.960  1.00  0.00            
ATOM   2120  CG  HIS A 213       7.430  -7.630  40.750  1.00  0.00            
ATOM   2121  ND1 HIS A 213       6.900  -7.220  39.550  1.00  0.00            
ATOM   2122  CE1 HIS A 213       5.820  -6.430  39.880  1.00  0.00            
ATOM   2123  HE1 HIS A 213       5.200  -6.010  39.110  1.00  0.00            
ATOM   2124  NE2 HIS A 213       5.590  -6.480  41.190  1.00  0.00            
ATOM   2125  HE2 HIS A 213       4.800  -6.000  41.610  1.00  0.00            
ATOM   2126  CD2 HIS A 213       6.680  -7.220  41.780  1.00  0.00            
ATOM   2127  HD2 HIS A 213       6.750  -7.500  42.820  1.00  0.00            
ATOM   2128  C   HIS A 213      10.710  -9.780  41.630  1.00  0.00            
ATOM   2129  O   HIS A 213      10.810 -10.390  40.560  1.00  0.00            
ATOM   2130  N   ALA A 214      11.710  -9.750  42.550  1.00  0.00            
ATOM   2131  H   ALA A 214      11.460  -9.460  43.490  1.00  0.00            
ATOM   2132  CA  ALA A 214      13.120  -9.980  42.250  1.00  0.00            
ATOM   2133  HA  ALA A 214      13.240 -10.150  41.180  1.00  0.00            
ATOM   2134  CB  ALA A 214      13.990  -8.730  42.530  1.00  0.00            
ATOM   2135  HB1 ALA A 214      15.070  -8.850  42.380  1.00  0.00            
ATOM   2136  HB2 ALA A 214      13.670  -7.940  41.850  1.00  0.00            
ATOM   2137  HB3 ALA A 214      13.860  -8.500  43.580  1.00  0.00            
ATOM   2138  C   ALA A 214      13.710 -11.210  43.090  1.00  0.00            
ATOM   2139  O   ALA A 214      13.330 -11.520  44.200  1.00  0.00            
ATOM   2140  N   LEU A 215      14.670 -11.810  42.510  1.00  0.00            
ATOM   2141  H   LEU A 215      14.980 -11.490  41.600  1.00  0.00            
ATOM   2142  CA  LEU A 215      15.430 -12.860  43.160  1.00  0.00            
ATOM   2143  HA  LEU A 215      15.140 -12.850  44.210  1.00  0.00            
ATOM   2144  CB  LEU A 215      15.010 -14.240  42.610  1.00  0.00            
ATOM   2145  HB1 LEU A 215      15.520 -14.240  41.650  1.00  0.00            
ATOM   2146  HB2 LEU A 215      13.970 -14.240  42.290  1.00  0.00            
ATOM   2147  CG  LEU A 215      15.370 -15.520  43.410  1.00  0.00            
ATOM   2148  HG  LEU A 215      15.350 -15.250  44.470  1.00  0.00            
ATOM   2149  CD1 LEU A 215      14.380 -16.610  43.170  1.00  0.00            
ATOM   2150 1HD1 LEU A 215      14.700 -17.440  43.800  1.00  0.00            
ATOM   2151 2HD1 LEU A 215      13.410 -16.180  43.440  1.00  0.00            
ATOM   2152 3HD1 LEU A 215      14.500 -16.940  42.140  1.00  0.00            
ATOM   2153  CD2 LEU A 215      16.800 -15.960  43.030  1.00  0.00            
ATOM   2154 1HD2 LEU A 215      17.490 -15.220  43.430  1.00  0.00            
ATOM   2155 2HD2 LEU A 215      17.020 -16.950  43.440  1.00  0.00            
ATOM   2156 3HD2 LEU A 215      16.930 -15.980  41.950  1.00  0.00            
ATOM   2157  C   LEU A 215      16.920 -12.470  43.080  1.00  0.00            
ATOM   2158  O   LEU A 215      17.350 -12.270  41.940  1.00  0.00            
ATOM   2159  N   ARG A 216      17.750 -12.370  44.150  1.00  0.00            
ATOM   2160  H   ARG A 216      17.400 -12.710  45.030  1.00  0.00            
ATOM   2161  CA  ARG A 216      19.140 -11.810  44.100  1.00  0.00            
ATOM   2162  HA  ARG A 216      19.450 -11.750  43.050  1.00  0.00            
ATOM   2163  CB  ARG A 216      19.140 -10.400  44.730  1.00  0.00            
ATOM   2164  HB1 ARG A 216      20.180 -10.090  44.810  1.00  0.00            
ATOM   2165  HB2 ARG A 216      18.760 -10.490  45.750  1.00  0.00            
ATOM   2166  CG  ARG A 216      18.310  -9.420  43.980  1.00  0.00            
ATOM   2167  HG1 ARG A 216      17.320  -9.770  43.690  1.00  0.00            
ATOM   2168  HG2 ARG A 216      18.810  -9.160  43.050  1.00  0.00            
ATOM   2169  CD  ARG A 216      18.410  -8.040  44.740  1.00  0.00            
ATOM   2170  HD1 ARG A 216      19.430  -7.660  44.840  1.00  0.00            
ATOM   2171  HD2 ARG A 216      18.010  -8.080  45.750  1.00  0.00            
ATOM   2172  NE  ARG A 216      17.720  -7.010  43.890  1.00  0.00            
ATOM   2173  HE  ARG A 216      18.170  -6.650  43.060  1.00  0.00            
ATOM   2174  CZ  ARG A 216      16.530  -6.400  44.030  1.00  0.00            
ATOM   2175  NH1 ARG A 216      15.570  -6.780  44.860  1.00  0.00            
ATOM   2176 1HH1 ARG A 216      15.790  -7.580  45.440  1.00  0.00            
ATOM   2177 2HH1 ARG A 216      14.640  -6.380  44.770  1.00  0.00            
ATOM   2178  NH2 ARG A 216      16.260  -5.260  43.440  1.00  0.00            
ATOM   2179 1HH2 ARG A 216      16.960  -4.750  42.920  1.00  0.00            
ATOM   2180 2HH2 ARG A 216      15.300  -4.940  43.420  1.00  0.00            
ATOM   2181  C   ARG A 216      20.040 -12.720  44.930  1.00  0.00            
ATOM   2182  O   ARG A 216      19.540 -13.440  45.860  1.00  0.00            
ATOM   2183  N   LEU A 217      21.330 -12.670  44.520  1.00  0.00            
ATOM   2184  H   LEU A 217      21.440 -12.040  43.730  1.00  0.00            
ATOM   2185  CA  LEU A 217      22.390 -13.590  44.980  1.00  0.00            
ATOM   2186  HA  LEU A 217      21.940 -14.140  45.810  1.00  0.00            
ATOM   2187  CB  LEU A 217      22.670 -14.600  43.800  1.00  0.00            
ATOM   2188  HB1 LEU A 217      22.870 -13.860  43.020  1.00  0.00            
ATOM   2189  HB2 LEU A 217      21.800 -15.210  43.530  1.00  0.00            
ATOM   2190  CG  LEU A 217      23.900 -15.560  43.840  1.00  0.00            
ATOM   2191  HG  LEU A 217      24.750 -14.930  44.110  1.00  0.00            
ATOM   2192  CD1 LEU A 217      23.670 -16.580  44.950  1.00  0.00            
ATOM   2193 1HD1 LEU A 217      23.430 -16.070  45.880  1.00  0.00            
ATOM   2194 2HD1 LEU A 217      22.870 -17.280  44.710  1.00  0.00            
ATOM   2195 3HD1 LEU A 217      24.600 -17.130  45.130  1.00  0.00            
ATOM   2196  CD2 LEU A 217      24.140 -16.130  42.480  1.00  0.00            
ATOM   2197 1HD2 LEU A 217      24.750 -17.030  42.550  1.00  0.00            
ATOM   2198 2HD2 LEU A 217      23.170 -16.290  42.000  1.00  0.00            
ATOM   2199 3HD2 LEU A 217      24.790 -15.490  41.880  1.00  0.00            
ATOM   2200  C   LEU A 217      23.600 -12.760  45.490  1.00  0.00            
ATOM   2201  O   LEU A 217      24.150 -11.930  44.750  1.00  0.00            
ATOM   2202  N   TRP A 218      23.980 -12.930  46.730  1.00  0.00            
ATOM   2203  H   TRP A 218      23.360 -13.520  47.270  1.00  0.00            
ATOM   2204  CA  TRP A 218      25.180 -12.290  47.370  1.00  0.00            
ATOM   2205  HA  TRP A 218      25.500 -11.520  46.670  1.00  0.00            
ATOM   2206  CB  TRP A 218      24.680 -11.520  48.640  1.00  0.00            
ATOM   2207  HB1 TRP A 218      25.530 -11.120  49.190  1.00  0.00            
ATOM   2208  HB2 TRP A 218      24.070 -12.180  49.250  1.00  0.00            
ATOM   2209  CG  TRP A 218      23.860 -10.300  48.330  1.00  0.00            
ATOM   2210  CD1 TRP A 218      22.520 -10.350  48.220  1.00  0.00            
ATOM   2211  HD1 TRP A 218      21.890 -11.210  48.410  1.00  0.00            
ATOM   2212  NE1 TRP A 218      22.050  -9.030  48.050  1.00  0.00            
ATOM   2213  HE1 TRP A 218      21.070  -8.800  48.070  1.00  0.00            
ATOM   2214  CE2 TRP A 218      23.070  -8.150  47.820  1.00  0.00            
ATOM   2215  CZ2 TRP A 218      23.140  -6.800  47.500  1.00  0.00            
ATOM   2216  HZ2 TRP A 218      22.260  -6.210  47.290  1.00  0.00            
ATOM   2217  CH2 TRP A 218      24.350  -6.090  47.620  1.00  0.00            
ATOM   2218  HH2 TRP A 218      24.410  -5.070  47.280  1.00  0.00            
ATOM   2219  CZ3 TRP A 218      25.470  -6.830  48.060  1.00  0.00            
ATOM   2220  HZ3 TRP A 218      26.400  -6.290  48.140  1.00  0.00            
ATOM   2221  CE3 TRP A 218      25.350  -8.200  48.390  1.00  0.00            
ATOM   2222  HE3 TRP A 218      26.150  -8.810  48.780  1.00  0.00            
ATOM   2223  CD2 TRP A 218      24.180  -8.840  48.200  1.00  0.00            
ATOM   2224  C   TRP A 218      26.320 -13.210  47.800  1.00  0.00            
ATOM   2225  O   TRP A 218      26.200 -14.080  48.630  1.00  0.00            
ATOM   2226  N   ASN A 219      27.620 -12.950  47.400  1.00  0.00            
ATOM   2227  H   ASN A 219      27.670 -12.220  46.720  1.00  0.00            
ATOM   2228  CA  ASN A 219      28.910 -13.530  47.850  1.00  0.00            
ATOM   2229  HA  ASN A 219      28.690 -14.550  48.170  1.00  0.00            
ATOM   2230  CB  ASN A 219      29.880 -13.650  46.680  1.00  0.00            
ATOM   2231  HB1 ASN A 219      30.210 -12.700  46.260  1.00  0.00            
ATOM   2232  HB2 ASN A 219      29.490 -14.220  45.840  1.00  0.00            
ATOM   2233  CG  ASN A 219      31.230 -14.380  46.960  1.00  0.00            
ATOM   2234  OD1 ASN A 219      31.600 -14.860  48.010  1.00  0.00            
ATOM   2235  ND2 ASN A 219      32.060 -14.590  46.000  1.00  0.00            
ATOM   2236 1HD2 ASN A 219      31.870 -14.160  45.100  1.00  0.00            
ATOM   2237 2HD2 ASN A 219      32.750 -15.290  46.200  1.00  0.00            
ATOM   2238  C   ASN A 219      29.410 -12.680  49.010  1.00  0.00            
ATOM   2239  O   ASN A 219      30.010 -11.590  48.850  1.00  0.00            
ATOM   2240  N   ILE A 220      29.120 -13.190  50.190  1.00  0.00            
ATOM   2241  H   ILE A 220      28.680 -14.100  50.270  1.00  0.00            
ATOM   2242  CA  ILE A 220      29.400 -12.650  51.490  1.00  0.00            
ATOM   2243  HA  ILE A 220      29.070 -11.610  51.400  1.00  0.00            
ATOM   2244  CB  ILE A 220      28.540 -13.220  52.620  1.00  0.00            
ATOM   2245  HB  ILE A 220      28.700 -12.580  53.500  1.00  0.00            
ATOM   2246  CG2 ILE A 220      27.030 -13.080  52.220  1.00  0.00            
ATOM   2247 1HG2 ILE A 220      26.780 -13.750  51.390  1.00  0.00            
ATOM   2248 2HG2 ILE A 220      26.340 -13.060  53.060  1.00  0.00            
ATOM   2249 3HG2 ILE A 220      26.950 -12.050  51.870  1.00  0.00            
ATOM   2250  CG1 ILE A 220      28.930 -14.680  53.060  1.00  0.00            
ATOM   2251 1HG1 ILE A 220      30.010 -14.780  53.120  1.00  0.00            
ATOM   2252 2HG1 ILE A 220      28.460 -15.380  52.360  1.00  0.00            
ATOM   2253  CD  ILE A 220      28.490 -14.980  54.530  1.00  0.00            
ATOM   2254  HD1 ILE A 220      27.410 -15.010  54.690  1.00  0.00            
ATOM   2255  HD2 ILE A 220      28.960 -15.930  54.790  1.00  0.00            
ATOM   2256  HD3 ILE A 220      28.920 -14.250  55.210  1.00  0.00            
ATOM   2257  C   ILE A 220      30.890 -12.480  51.870  1.00  0.00            
ATOM   2258  O   ILE A 220      31.290 -11.780  52.840  1.00  0.00            
ATOM   2259  N   GLN A 221      31.730 -13.030  50.970  1.00  0.00            
ATOM   2260  H   GLN A 221      31.390 -13.580  50.190  1.00  0.00            
ATOM   2261  CA  GLN A 221      33.200 -12.980  51.160  1.00  0.00            
ATOM   2262  HA  GLN A 221      33.520 -13.060  52.200  1.00  0.00            
ATOM   2263  CB  GLN A 221      33.750 -14.220  50.440  1.00  0.00            
ATOM   2264  HB1 GLN A 221      33.650 -14.100  49.360  1.00  0.00            
ATOM   2265  HB2 GLN A 221      33.120 -15.070  50.720  1.00  0.00            
ATOM   2266  CG  GLN A 221      35.200 -14.530  50.770  1.00  0.00            
ATOM   2267  HG1 GLN A 221      35.810 -13.760  50.290  1.00  0.00            
ATOM   2268  HG2 GLN A 221      35.390 -15.500  50.320  1.00  0.00            
ATOM   2269  CD  GLN A 221      35.550 -14.660  52.260  1.00  0.00            
ATOM   2270  OE1 GLN A 221      36.630 -14.390  52.740  1.00  0.00            
ATOM   2271  NE2 GLN A 221      34.620 -15.190  53.030  1.00  0.00            
ATOM   2272 1HE2 GLN A 221      33.800 -15.610  52.610  1.00  0.00            
ATOM   2273 2HE2 GLN A 221      34.910 -15.470  53.960  1.00  0.00            
ATOM   2274  C   GLN A 221      33.820 -11.720  50.580  1.00  0.00            
ATOM   2275  O   GLN A 221      34.940 -11.330  50.860  1.00  0.00            
ATOM   2276  N   THR A 222      33.060 -11.090  49.670  1.00  0.00            
ATOM   2277  H   THR A 222      32.290 -11.640  49.300  1.00  0.00            
ATOM   2278  CA  THR A 222      33.410  -9.960  48.790  1.00  0.00            
ATOM   2279  HA  THR A 222      34.250  -9.410  49.210  1.00  0.00            
ATOM   2280  CB  THR A 222      33.800 -10.410  47.380  1.00  0.00            
ATOM   2281  HB  THR A 222      34.020  -9.470  46.860  1.00  0.00            
ATOM   2282  CG2 THR A 222      35.030 -11.330  47.350  1.00  0.00            
ATOM   2283 1HG2 THR A 222      35.590 -11.220  46.420  1.00  0.00            
ATOM   2284 2HG2 THR A 222      35.670 -10.930  48.130  1.00  0.00            
ATOM   2285 3HG2 THR A 222      34.730 -12.360  47.570  1.00  0.00            
ATOM   2286  OG1 THR A 222      32.810 -11.090  46.670  1.00  0.00            
ATOM   2287  HG1 THR A 222      33.130 -11.190  45.770  1.00  0.00            
ATOM   2288  C   THR A 222      32.420  -8.770  48.680  1.00  0.00            
ATOM   2289  O   THR A 222      32.630  -7.810  47.930  1.00  0.00            
ATOM   2290  N   ASP A 223      31.330  -8.960  49.410  1.00  0.00            
ATOM   2291  H   ASP A 223      31.200  -9.880  49.790  1.00  0.00            
ATOM   2292  CA  ASP A 223      30.170  -8.070  49.580  1.00  0.00            
ATOM   2293  HA  ASP A 223      29.400  -8.560  50.160  1.00  0.00            
ATOM   2294  CB  ASP A 223      30.670  -6.860  50.410  1.00  0.00            
ATOM   2295  HB1 ASP A 223      29.860  -6.170  50.660  1.00  0.00            
ATOM   2296  HB2 ASP A 223      31.380  -6.300  49.800  1.00  0.00            
ATOM   2297  CG  ASP A 223      31.310  -7.330  51.720  1.00  0.00            
ATOM   2298  OD1 ASP A 223      30.870  -8.400  52.210  1.00  0.00            
ATOM   2299  OD2 ASP A 223      32.290  -6.750  52.150  1.00  0.00            
ATOM   2300  C   ASP A 223      29.520  -7.750  48.210  1.00  0.00            
ATOM   2301  O   ASP A 223      28.800  -6.750  48.020  1.00  0.00            
ATOM   2302  N   THR A 224      29.670  -8.620  47.230  1.00  0.00            
ATOM   2303  H   THR A 224      30.000  -9.540  47.490  1.00  0.00            
ATOM   2304  CA  THR A 224      29.130  -8.500  45.890  1.00  0.00            
ATOM   2305  HA  THR A 224      28.980  -7.470  45.590  1.00  0.00            
ATOM   2306  CB  THR A 224      30.060  -9.070  44.960  1.00  0.00            
ATOM   2307  HB  THR A 224      30.430  -9.990  45.400  1.00  0.00            
ATOM   2308  CG2 THR A 224      29.520  -9.380  43.570  1.00  0.00            
ATOM   2309 1HG2 THR A 224      28.990 -10.320  43.700  1.00  0.00            
ATOM   2310 2HG2 THR A 224      28.850  -8.610  43.180  1.00  0.00            
ATOM   2311 3HG2 THR A 224      30.250  -9.460  42.770  1.00  0.00            
ATOM   2312  OG1 THR A 224      31.130  -8.120  44.840  1.00  0.00            
ATOM   2313  HG1 THR A 224      31.540  -8.070  45.710  1.00  0.00            
ATOM   2314  C   THR A 224      27.710  -9.150  45.810  1.00  0.00            
ATOM   2315  O   THR A 224      27.490 -10.350  46.100  1.00  0.00            
ATOM   2316  N   LEU A 225      26.770  -8.340  45.280  1.00  0.00            
ATOM   2317  H   LEU A 225      27.110  -7.400  45.150  1.00  0.00            
ATOM   2318  CA  LEU A 225      25.540  -8.620  44.550  1.00  0.00            
ATOM   2319  HA  LEU A 225      25.010  -9.320  45.210  1.00  0.00            
ATOM   2320  CB  LEU A 225      24.670  -7.360  44.260  1.00  0.00            
ATOM   2321  HB1 LEU A 225      25.300  -6.560  43.890  1.00  0.00            
ATOM   2322  HB2 LEU A 225      24.370  -6.940  45.220  1.00  0.00            
ATOM   2323  CG  LEU A 225      23.340  -7.460  43.420  1.00  0.00            
ATOM   2324  HG  LEU A 225      23.580  -7.690  42.380  1.00  0.00            
ATOM   2325  CD1 LEU A 225      22.450  -8.550  43.920  1.00  0.00            
ATOM   2326 1HD1 LEU A 225      22.880  -9.540  43.790  1.00  0.00            
ATOM   2327 2HD1 LEU A 225      22.030  -8.390  44.920  1.00  0.00            
ATOM   2328 3HD1 LEU A 225      21.590  -8.450  43.260  1.00  0.00            
ATOM   2329  CD2 LEU A 225      22.840  -6.010  43.330  1.00  0.00            
ATOM   2330 1HD2 LEU A 225      23.270  -5.470  42.490  1.00  0.00            
ATOM   2331 2HD2 LEU A 225      21.760  -6.020  43.180  1.00  0.00            
ATOM   2332 3HD2 LEU A 225      23.020  -5.540  44.300  1.00  0.00            
ATOM   2333  C   LEU A 225      25.900  -9.400  43.250  1.00  0.00            
ATOM   2334  O   LEU A 225      25.950  -8.830  42.160  1.00  0.00            
ATOM   2335  N   VAL A 226      26.180 -10.700  43.330  1.00  0.00            
ATOM   2336  H   VAL A 226      25.920 -11.130  44.210  1.00  0.00            
ATOM   2337  CA  VAL A 226      26.550 -11.500  42.160  1.00  0.00            
ATOM   2338  HA  VAL A 226      27.380 -10.970  41.700  1.00  0.00            
ATOM   2339  CB  VAL A 226      26.900 -12.970  42.450  1.00  0.00            
ATOM   2340  HB  VAL A 226      25.970 -13.370  42.850  1.00  0.00            
ATOM   2341  CG1 VAL A 226      27.210 -13.850  41.140  1.00  0.00            
ATOM   2342 1HG1 VAL A 226      28.150 -13.560  40.690  1.00  0.00            
ATOM   2343 2HG1 VAL A 226      27.340 -14.910  41.360  1.00  0.00            
ATOM   2344 3HG1 VAL A 226      26.490 -13.830  40.320  1.00  0.00            
ATOM   2345  CG2 VAL A 226      28.020 -13.130  43.530  1.00  0.00            
ATOM   2346 1HG2 VAL A 226      29.000 -12.860  43.140  1.00  0.00            
ATOM   2347 2HG2 VAL A 226      27.900 -12.360  44.290  1.00  0.00            
ATOM   2348 3HG2 VAL A 226      28.010 -14.160  43.890  1.00  0.00            
ATOM   2349  C   VAL A 226      25.560 -11.470  40.950  1.00  0.00            
ATOM   2350  O   VAL A 226      25.970 -11.460  39.810  1.00  0.00            
ATOM   2351  N   ALA A 227      24.210 -11.580  41.140  1.00  0.00            
ATOM   2352  H   ALA A 227      23.850 -11.680  42.090  1.00  0.00            
ATOM   2353  CA  ALA A 227      23.220 -11.680  40.170  1.00  0.00            
ATOM   2354  HA  ALA A 227      23.520 -10.960  39.410  1.00  0.00            
ATOM   2355  CB  ALA A 227      23.260 -13.170  39.620  1.00  0.00            
ATOM   2356  HB1 ALA A 227      24.270 -13.470  39.330  1.00  0.00            
ATOM   2357  HB2 ALA A 227      23.010 -13.890  40.400  1.00  0.00            
ATOM   2358  HB3 ALA A 227      22.490 -13.240  38.860  1.00  0.00            
ATOM   2359  C   ALA A 227      21.850 -11.240  40.640  1.00  0.00            
ATOM   2360  O   ALA A 227      21.540 -11.320  41.810  1.00  0.00            
ATOM   2361  N   ILE A 228      21.050 -10.910  39.620  1.00  0.00            
ATOM   2362  H   ILE A 228      21.460 -10.840  38.700  1.00  0.00            
ATOM   2363  CA  ILE A 228      19.620 -10.720  39.750  1.00  0.00            
ATOM   2364  HA  ILE A 228      19.340 -11.060  40.750  1.00  0.00            
ATOM   2365  CB  ILE A 228      19.250  -9.240  39.550  1.00  0.00            
ATOM   2366  HB  ILE A 228      19.410  -8.870  38.530  1.00  0.00            
ATOM   2367  CG2 ILE A 228      17.800  -9.110  40.020  1.00  0.00            
ATOM   2368 1HG2 ILE A 228      17.560  -8.040  40.010  1.00  0.00            
ATOM   2369 2HG2 ILE A 228      17.180  -9.620  39.280  1.00  0.00            
ATOM   2370 3HG2 ILE A 228      17.730  -9.480  41.040  1.00  0.00            
ATOM   2371  CG1 ILE A 228      20.080  -8.360  40.580  1.00  0.00            
ATOM   2372 1HG1 ILE A 228      20.240  -8.920  41.500  1.00  0.00            
ATOM   2373 2HG1 ILE A 228      19.420  -7.510  40.770  1.00  0.00            
ATOM   2374  CD  ILE A 228      21.490  -7.840  40.210  1.00  0.00            
ATOM   2375  HD1 ILE A 228      21.810  -8.270  39.260  1.00  0.00            
ATOM   2376  HD2 ILE A 228      21.440  -6.760  40.100  1.00  0.00            
ATOM   2377  HD3 ILE A 228      22.220  -8.120  40.970  1.00  0.00            
ATOM   2378  C   ILE A 228      18.900 -11.520  38.690  1.00  0.00            
ATOM   2379  O   ILE A 228      19.340 -11.660  37.580  1.00  0.00            
ATOM   2380  N   PHE A 229      17.780 -12.200  39.080  1.00  0.00            
ATOM   2381  H   PHE A 229      17.560 -12.060  40.060  1.00  0.00            
ATOM   2382  CA  PHE A 229      16.800 -13.050  38.240  1.00  0.00            
ATOM   2383  HA  PHE A 229      17.110 -13.060  37.190  1.00  0.00            
ATOM   2384  CB  PHE A 229      16.750 -14.530  38.690  1.00  0.00            
ATOM   2385  HB1 PHE A 229      16.160 -15.060  37.950  1.00  0.00            
ATOM   2386  HB2 PHE A 229      16.180 -14.540  39.620  1.00  0.00            
ATOM   2387  CG  PHE A 229      18.140 -15.300  38.960  1.00  0.00            
ATOM   2388  CD1 PHE A 229      18.500 -16.510  38.390  1.00  0.00            
ATOM   2389  HD1 PHE A 229      17.750 -16.920  37.730  1.00  0.00            
ATOM   2390  CE1 PHE A 229      19.610 -17.290  38.850  1.00  0.00            
ATOM   2391  HE1 PHE A 229      19.880 -18.140  38.240  1.00  0.00            
ATOM   2392  CZ  PHE A 229      20.460 -16.800  39.880  1.00  0.00            
ATOM   2393  HZ  PHE A 229      21.350 -17.230  40.300  1.00  0.00            
ATOM   2394  CE2 PHE A 229      20.140 -15.510  40.380  1.00  0.00            
ATOM   2395  HE2 PHE A 229      20.730 -15.100  41.190  1.00  0.00            
ATOM   2396  CD2 PHE A 229      18.980 -14.800  39.970  1.00  0.00            
ATOM   2397  HD2 PHE A 229      18.700 -13.890  40.500  1.00  0.00            
ATOM   2398  C   PHE A 229      15.410 -12.380  38.370  1.00  0.00            
ATOM   2399  O   PHE A 229      15.010 -11.920  39.410  1.00  0.00            
ATOM   2400  N   GLY A 230      14.800 -12.280  37.200  1.00  0.00            
ATOM   2401  H   GLY A 230      15.230 -12.740  36.400  1.00  0.00            
ATOM   2402  CA  GLY A 230      13.370 -11.910  37.020  1.00  0.00            
ATOM   2403  HA1 GLY A 230      13.210 -10.960  37.530  1.00  0.00            
ATOM   2404  HA2 GLY A 230      12.810 -12.760  37.410  1.00  0.00            
ATOM   2405  C   GLY A 230      12.990 -11.710  35.580  1.00  0.00            
ATOM   2406  O   GLY A 230      12.990 -12.660  34.810  1.00  0.00            
ATOM   2407  N   GLY A 231      12.750 -10.480  35.130  1.00  0.00            
ATOM   2408  H   GLY A 231      12.780  -9.720  35.800  1.00  0.00            
ATOM   2409  CA  GLY A 231      12.590 -10.060  33.760  1.00  0.00            
ATOM   2410  HA1 GLY A 231      13.470 -10.370  33.200  1.00  0.00            
ATOM   2411  HA2 GLY A 231      12.570  -8.970  33.680  1.00  0.00            
ATOM   2412  C   GLY A 231      11.300 -10.570  33.070  1.00  0.00            
ATOM   2413  O   GLY A 231      10.270 -10.750  33.730  1.00  0.00            
ATOM   2414  N   VAL A 232      11.430 -10.930  31.770  1.00  0.00            
ATOM   2415  H   VAL A 232      12.380 -10.900  31.420  1.00  0.00            
ATOM   2416  CA  VAL A 232      10.310 -11.220  30.810  1.00  0.00            
ATOM   2417  HA  VAL A 232       9.670 -10.330  30.730  1.00  0.00            
ATOM   2418  CB  VAL A 232      10.850 -11.400  29.380  1.00  0.00            
ATOM   2419  HB  VAL A 232      11.440 -12.310  29.330  1.00  0.00            
ATOM   2420  CG1 VAL A 232       9.600 -11.640  28.470  1.00  0.00            
ATOM   2421 1HG1 VAL A 232       9.990 -11.540  27.460  1.00  0.00            
ATOM   2422 2HG1 VAL A 232       9.210 -12.650  28.570  1.00  0.00            
ATOM   2423 3HG1 VAL A 232       8.790 -10.910  28.530  1.00  0.00            
ATOM   2424  CG2 VAL A 232      11.750 -10.300  28.750  1.00  0.00            
ATOM   2425 1HG2 VAL A 232      12.740 -10.320  29.190  1.00  0.00            
ATOM   2426 2HG2 VAL A 232      11.930 -10.470  27.690  1.00  0.00            
ATOM   2427 3HG2 VAL A 232      11.310  -9.300  28.850  1.00  0.00            
ATOM   2428  C   VAL A 232       9.320 -12.260  31.230  1.00  0.00            
ATOM   2429  O   VAL A 232       8.120 -12.100  31.010  1.00  0.00            
ATOM   2430  N   GLU A 233       9.830 -13.330  31.840  1.00  0.00            
ATOM   2431  H   GLU A 233      10.800 -13.180  32.100  1.00  0.00            
ATOM   2432  CA  GLU A 233       9.050 -14.450  32.350  1.00  0.00            
ATOM   2433  HA  GLU A 233       8.000 -14.170  32.350  1.00  0.00            
ATOM   2434  CB  GLU A 233       9.280 -15.680  31.450  1.00  0.00            
ATOM   2435  HB1 GLU A 233       8.800 -16.490  32.000  1.00  0.00            
ATOM   2436  HB2 GLU A 233      10.330 -15.980  31.450  1.00  0.00            
ATOM   2437  CG  GLU A 233       8.700 -15.650  30.000  1.00  0.00            
ATOM   2438  HG1 GLU A 233       8.860 -16.660  29.640  1.00  0.00            
ATOM   2439  HG2 GLU A 233       9.300 -15.010  29.360  1.00  0.00            
ATOM   2440  CD  GLU A 233       7.200 -15.340  29.920  1.00  0.00            
ATOM   2441  OE1 GLU A 233       6.570 -15.580  30.970  1.00  0.00            
ATOM   2442  OE2 GLU A 233       6.660 -14.960  28.890  1.00  0.00            
ATOM   2443  C   GLU A 233       9.380 -14.780  33.860  1.00  0.00            
ATOM   2444  O   GLU A 233       8.890 -15.800  34.410  1.00  0.00            
ATOM   2445  N   GLY A 234      10.040 -13.810  34.600  1.00  0.00            
ATOM   2446  H   GLY A 234      10.240 -12.900  34.190  1.00  0.00            
ATOM   2447  CA  GLY A 234       9.950 -13.860  35.990  1.00  0.00            
ATOM   2448  HA1 GLY A 234      10.630 -13.160  36.480  1.00  0.00            
ATOM   2449  HA2 GLY A 234      10.150 -14.920  36.190  1.00  0.00            
ATOM   2450  C   GLY A 234       8.570 -13.590  36.530  1.00  0.00            
ATOM   2451  O   GLY A 234       7.550 -13.360  35.830  1.00  0.00            
ATOM   2452  N   HIS A 235       8.420 -13.410  37.890  1.00  0.00            
ATOM   2453  H   HIS A 235       9.200 -13.610  38.500  1.00  0.00            
ATOM   2454  CA  HIS A 235       7.210 -13.070  38.580  1.00  0.00            
ATOM   2455  HA  HIS A 235       6.480 -13.800  38.220  1.00  0.00            
ATOM   2456  CB  HIS A 235       7.480 -13.310  40.040  1.00  0.00            
ATOM   2457  HB1 HIS A 235       6.570 -13.110  40.590  1.00  0.00            
ATOM   2458  HB2 HIS A 235       8.260 -12.670  40.460  1.00  0.00            
ATOM   2459  CG  HIS A 235       7.830 -14.820  40.410  1.00  0.00            
ATOM   2460  ND1 HIS A 235       7.010 -15.970  40.370  1.00  0.00            
ATOM   2461  CE1 HIS A 235       7.830 -17.010  40.770  1.00  0.00            
ATOM   2462  HE1 HIS A 235       7.570 -18.060  40.780  1.00  0.00            
ATOM   2463  NE2 HIS A 235       9.060 -16.550  41.000  1.00  0.00            
ATOM   2464  HE2 HIS A 235       9.810 -17.150  41.330  1.00  0.00            
ATOM   2465  CD2 HIS A 235       9.070 -15.170  40.810  1.00  0.00            
ATOM   2466  HD2 HIS A 235       9.910 -14.500  40.910  1.00  0.00            
ATOM   2467  C   HIS A 235       6.690 -11.640  38.230  1.00  0.00            
ATOM   2468  O   HIS A 235       7.480 -10.770  37.880  1.00  0.00            
ATOM   2469  N   ARG A 236       5.430 -11.460  38.490  1.00  0.00            
ATOM   2470  H   ARG A 236       4.970 -12.250  38.910  1.00  0.00            
ATOM   2471  CA  ARG A 236       4.640 -10.210  38.380  1.00  0.00            
ATOM   2472  HA  ARG A 236       5.080  -9.470  37.710  1.00  0.00            
ATOM   2473  CB  ARG A 236       3.350 -10.530  37.570  1.00  0.00            
ATOM   2474  HB1 ARG A 236       2.830  -9.580  37.470  1.00  0.00            
ATOM   2475  HB2 ARG A 236       2.690 -11.170  38.160  1.00  0.00            
ATOM   2476  CG  ARG A 236       3.490 -11.060  36.120  1.00  0.00            
ATOM   2477  HG1 ARG A 236       3.970 -12.020  35.970  1.00  0.00            
ATOM   2478  HG2 ARG A 236       3.970 -10.300  35.500  1.00  0.00            
ATOM   2479  CD  ARG A 236       2.050 -11.380  35.490  1.00  0.00            
ATOM   2480  HD1 ARG A 236       2.250 -11.660  34.450  1.00  0.00            
ATOM   2481  HD2 ARG A 236       1.510 -10.440  35.390  1.00  0.00            
ATOM   2482  NE  ARG A 236       1.220 -12.440  36.160  1.00  0.00            
ATOM   2483  HE  ARG A 236       1.480 -12.680  37.100  1.00  0.00            
ATOM   2484  CZ  ARG A 236       0.140 -13.030  35.620  1.00  0.00            
ATOM   2485  NH1 ARG A 236      -0.100 -13.000  34.330  1.00  0.00            
ATOM   2486 1HH1 ARG A 236       0.250 -12.210  33.810  1.00  0.00            
ATOM   2487 2HH1 ARG A 236      -0.950 -13.430  34.010  1.00  0.00            
ATOM   2488  NH2 ARG A 236      -0.730 -13.650  36.360  1.00  0.00            
ATOM   2489 1HH2 ARG A 236      -0.800 -13.410  37.340  1.00  0.00            
ATOM   2490 2HH2 ARG A 236      -1.420 -14.140  35.820  1.00  0.00            
ATOM   2491  C   ARG A 236       4.280  -9.510  39.700  1.00  0.00            
ATOM   2492  O   ARG A 236       3.710  -8.470  39.670  1.00  0.00            
ATOM   2493  N   ASP A 237       4.510 -10.090  40.780  1.00  0.00            
ATOM   2494  H   ASP A 237       5.050 -10.950  40.700  1.00  0.00            
ATOM   2495  CA  ASP A 237       4.300  -9.610  42.140  1.00  0.00            
ATOM   2496  HA  ASP A 237       4.150  -8.540  42.070  1.00  0.00            
ATOM   2497  CB  ASP A 237       2.910 -10.080  42.640  1.00  0.00            
ATOM   2498  HB1 ASP A 237       2.920 -10.320  43.710  1.00  0.00            
ATOM   2499  HB2 ASP A 237       2.610 -10.990  42.120  1.00  0.00            
ATOM   2500  CG  ASP A 237       1.760  -9.110  42.420  1.00  0.00            
ATOM   2501  OD1 ASP A 237       1.960  -7.890  42.560  1.00  0.00            
ATOM   2502  OD2 ASP A 237       0.700  -9.480  41.930  1.00  0.00            
ATOM   2503  C   ASP A 237       5.410 -10.000  43.100  1.00  0.00            
ATOM   2504  O   ASP A 237       6.400 -10.690  42.720  1.00  0.00            
ATOM   2505  N   GLU A 238       5.310  -9.550  44.350  1.00  0.00            
ATOM   2506  H   GLU A 238       4.520  -9.040  44.720  1.00  0.00            
ATOM   2507  CA  GLU A 238       6.220  -9.890  45.460  1.00  0.00            
ATOM   2508  HA  GLU A 238       7.170  -9.380  45.350  1.00  0.00            
ATOM   2509  CB  GLU A 238       5.680  -9.410  46.820  1.00  0.00            
ATOM   2510  HB1 GLU A 238       4.620  -9.610  46.960  1.00  0.00            
ATOM   2511  HB2 GLU A 238       5.730  -8.320  46.790  1.00  0.00            
ATOM   2512  CG  GLU A 238       6.380  -9.870  48.030  1.00  0.00            
ATOM   2513  HG1 GLU A 238       7.450  -9.810  47.820  1.00  0.00            
ATOM   2514  HG2 GLU A 238       6.100 -10.900  48.250  1.00  0.00            
ATOM   2515  CD  GLU A 238       6.100  -8.870  49.180  1.00  0.00            
ATOM   2516  OE1 GLU A 238       4.950  -8.300  49.320  1.00  0.00            
ATOM   2517  OE2 GLU A 238       7.070  -8.320  49.670  1.00  0.00            
ATOM   2518  C   GLU A 238       6.570 -11.390  45.550  1.00  0.00            
ATOM   2519  O   GLU A 238       5.710 -12.280  45.520  1.00  0.00            
ATOM   2520  N   VAL A 239       7.820 -11.660  45.680  1.00  0.00            
ATOM   2521  H   VAL A 239       8.540 -10.940  45.700  1.00  0.00            
ATOM   2522  CA  VAL A 239       8.300 -13.060  45.810  1.00  0.00            
ATOM   2523  HA  VAL A 239       7.640 -13.840  45.440  1.00  0.00            
ATOM   2524  CB  VAL A 239       9.680 -13.200  45.120  1.00  0.00            
ATOM   2525  HB  VAL A 239      10.420 -12.710  45.750  1.00  0.00            
ATOM   2526  CG1 VAL A 239      10.060 -14.720  45.030  1.00  0.00            
ATOM   2527 1HG1 VAL A 239      10.330 -15.060  46.040  1.00  0.00            
ATOM   2528 2HG1 VAL A 239       9.260 -15.370  44.670  1.00  0.00            
ATOM   2529 3HG1 VAL A 239      11.000 -14.790  44.500  1.00  0.00            
ATOM   2530  CG2 VAL A 239       9.730 -12.570  43.650  1.00  0.00            
ATOM   2531 1HG2 VAL A 239      10.660 -12.840  43.130  1.00  0.00            
ATOM   2532 2HG2 VAL A 239       8.980 -12.990  42.970  1.00  0.00            
ATOM   2533 3HG2 VAL A 239       9.560 -11.510  43.810  1.00  0.00            
ATOM   2534  C   VAL A 239       8.450 -13.390  47.270  1.00  0.00            
ATOM   2535  O   VAL A 239       9.190 -12.650  47.920  1.00  0.00            
ATOM   2536  N   LEU A 240       7.770 -14.460  47.790  1.00  0.00            
ATOM   2537  H   LEU A 240       7.090 -14.890  47.180  1.00  0.00            
ATOM   2538  CA  LEU A 240       7.590 -14.690  49.280  1.00  0.00            
ATOM   2539  HA  LEU A 240       7.720 -13.710  49.740  1.00  0.00            
ATOM   2540  CB  LEU A 240       6.170 -15.140  49.670  1.00  0.00            
ATOM   2541  HB1 LEU A 240       6.120 -15.580  50.670  1.00  0.00            
ATOM   2542  HB2 LEU A 240       5.940 -15.970  49.010  1.00  0.00            
ATOM   2543  CG  LEU A 240       5.120 -14.060  49.450  1.00  0.00            
ATOM   2544  HG  LEU A 240       5.270 -13.720  48.420  1.00  0.00            
ATOM   2545  CD1 LEU A 240       3.700 -14.650  49.790  1.00  0.00            
ATOM   2546 1HD1 LEU A 240       2.940 -13.860  49.790  1.00  0.00            
ATOM   2547 2HD1 LEU A 240       3.440 -15.520  49.190  1.00  0.00            
ATOM   2548 3HD1 LEU A 240       3.600 -15.000  50.810  1.00  0.00            
ATOM   2549  CD2 LEU A 240       5.290 -12.870  50.390  1.00  0.00            
ATOM   2550 1HD2 LEU A 240       5.460 -13.290  51.390  1.00  0.00            
ATOM   2551 2HD2 LEU A 240       6.110 -12.240  50.050  1.00  0.00            
ATOM   2552 3HD2 LEU A 240       4.400 -12.250  50.430  1.00  0.00            
ATOM   2553  C   LEU A 240       8.580 -15.710  49.930  1.00  0.00            
ATOM   2554  O   LEU A 240       8.870 -15.660  51.120  1.00  0.00            
ATOM   2555  N   SER A 241       9.050 -16.600  49.080  1.00  0.00            
ATOM   2556  H   SER A 241       8.840 -16.550  48.100  1.00  0.00            
ATOM   2557  CA  SER A 241       9.920 -17.750  49.480  1.00  0.00            
ATOM   2558  HA  SER A 241      10.590 -17.560  50.320  1.00  0.00            
ATOM   2559  CB  SER A 241       9.010 -18.860  49.970  1.00  0.00            
ATOM   2560  HB1 SER A 241       8.400 -19.150  49.110  1.00  0.00            
ATOM   2561  HB2 SER A 241       8.440 -18.390  50.780  1.00  0.00            
ATOM   2562  OG  SER A 241       9.760 -19.900  50.380  1.00  0.00            
ATOM   2563  HG  SER A 241      10.300 -19.630  51.120  1.00  0.00            
ATOM   2564  C   SER A 241      10.730 -18.210  48.270  1.00  0.00            
ATOM   2565  O   SER A 241      10.430 -17.900  47.080  1.00  0.00            
ATOM   2566  N   ALA A 242      11.870 -18.870  48.510  1.00  0.00            
ATOM   2567  H   ALA A 242      12.040 -18.980  49.500  1.00  0.00            
ATOM   2568  CA  ALA A 242      12.700 -19.720  47.610  1.00  0.00            
ATOM   2569  HA  ALA A 242      12.100 -20.330  46.920  1.00  0.00            
ATOM   2570  CB  ALA A 242      13.640 -18.790  46.840  1.00  0.00            
ATOM   2571  HB1 ALA A 242      14.270 -19.400  46.190  1.00  0.00            
ATOM   2572  HB2 ALA A 242      13.020 -18.090  46.290  1.00  0.00            
ATOM   2573  HB3 ALA A 242      14.410 -18.290  47.430  1.00  0.00            
ATOM   2574  C   ALA A 242      13.520 -20.820  48.300  1.00  0.00            
ATOM   2575  O   ALA A 242      14.000 -20.620  49.430  1.00  0.00            
ATOM   2576  N   ASP A 243      14.020 -21.840  47.610  1.00  0.00            
ATOM   2577  H   ASP A 243      13.780 -21.860  46.630  1.00  0.00            
ATOM   2578  CA  ASP A 243      14.930 -22.840  48.210  1.00  0.00            
ATOM   2579  HA  ASP A 243      15.470 -22.340  49.020  1.00  0.00            
ATOM   2580  CB  ASP A 243      14.190 -24.070  48.690  1.00  0.00            
ATOM   2581  HB1 ASP A 243      13.810 -24.680  47.870  1.00  0.00            
ATOM   2582  HB2 ASP A 243      13.270 -23.650  49.100  1.00  0.00            
ATOM   2583  CG  ASP A 243      14.800 -24.950  49.740  1.00  0.00            
ATOM   2584  OD1 ASP A 243      14.490 -26.130  49.740  1.00  0.00            
ATOM   2585  OD2 ASP A 243      15.770 -24.550  50.340  1.00  0.00            
ATOM   2586  C   ASP A 243      15.990 -23.280  47.160  1.00  0.00            
ATOM   2587  O   ASP A 243      15.700 -23.500  46.020  1.00  0.00            
ATOM   2588  N   TYR A 244      17.230 -23.420  47.590  1.00  0.00            
ATOM   2589  H   TYR A 244      17.430 -23.340  48.580  1.00  0.00            
ATOM   2590  CA  TYR A 244      18.240 -24.100  46.770  1.00  0.00            
ATOM   2591  HA  TYR A 244      18.300 -23.810  45.720  1.00  0.00            
ATOM   2592  CB  TYR A 244      19.650 -23.910  47.410  1.00  0.00            
ATOM   2593  HB1 TYR A 244      20.230 -24.650  46.860  1.00  0.00            
ATOM   2594  HB2 TYR A 244      19.520 -24.050  48.480  1.00  0.00            
ATOM   2595  CG  TYR A 244      20.150 -22.540  47.290  1.00  0.00            
ATOM   2596  CD1 TYR A 244      20.730 -22.010  46.050  1.00  0.00            
ATOM   2597  HD1 TYR A 244      20.640 -22.640  45.170  1.00  0.00            
ATOM   2598  CE1 TYR A 244      21.520 -20.820  46.040  1.00  0.00            
ATOM   2599  HE1 TYR A 244      22.100 -20.480  45.190  1.00  0.00            
ATOM   2600  CZ  TYR A 244      21.690 -20.140  47.200  1.00  0.00            
ATOM   2601  OH  TYR A 244      22.450 -19.010  47.160  1.00  0.00            
ATOM   2602  HH  TYR A 244      22.720 -18.830  48.060  1.00  0.00            
ATOM   2603  CE2 TYR A 244      20.990 -20.500  48.410  1.00  0.00            
ATOM   2604  HE2 TYR A 244      21.010 -19.840  49.260  1.00  0.00            
ATOM   2605  CD2 TYR A 244      20.300 -21.750  48.460  1.00  0.00            
ATOM   2606  HD2 TYR A 244      19.890 -22.040  49.410  1.00  0.00            
ATOM   2607  C   TYR A 244      18.020 -25.620  46.760  1.00  0.00            
ATOM   2608  O   TYR A 244      17.610 -26.110  47.830  1.00  0.00            
ATOM   2609  N   ASP A 245      18.160 -26.320  45.640  1.00  0.00            
ATOM   2610  H   ASP A 245      18.200 -25.830  44.750  1.00  0.00            
ATOM   2611  CA  ASP A 245      18.270 -27.810  45.740  1.00  0.00            
ATOM   2612  HA  ASP A 245      17.340 -28.120  46.220  1.00  0.00            
ATOM   2613  CB  ASP A 245      18.320 -28.430  44.300  1.00  0.00            
ATOM   2614  HB1 ASP A 245      17.740 -27.680  43.750  1.00  0.00            
ATOM   2615  HB2 ASP A 245      17.660 -29.290  44.320  1.00  0.00            
ATOM   2616  CG  ASP A 245      19.720 -28.610  43.650  1.00  0.00            
ATOM   2617  OD1 ASP A 245      19.990 -29.730  43.180  1.00  0.00            
ATOM   2618  OD2 ASP A 245      20.610 -27.700  43.680  1.00  0.00            
ATOM   2619  C   ASP A 245      19.380 -28.330  46.680  1.00  0.00            
ATOM   2620  O   ASP A 245      20.150 -27.590  47.250  1.00  0.00            
ATOM   2621  N   LEU A 246      19.420 -29.670  46.800  1.00  0.00            
ATOM   2622  H   LEU A 246      18.640 -30.180  46.420  1.00  0.00            
ATOM   2623  CA  LEU A 246      20.240 -30.430  47.750  1.00  0.00            
ATOM   2624  HA  LEU A 246      20.430 -29.710  48.540  1.00  0.00            
ATOM   2625  CB  LEU A 246      19.710 -31.810  48.180  1.00  0.00            
ATOM   2626  HB1 LEU A 246      20.440 -32.220  48.880  1.00  0.00            
ATOM   2627  HB2 LEU A 246      19.780 -32.440  47.290  1.00  0.00            
ATOM   2628  CG  LEU A 246      18.320 -31.900  48.760  1.00  0.00            
ATOM   2629  HG  LEU A 246      17.590 -31.700  47.980  1.00  0.00            
ATOM   2630  CD1 LEU A 246      18.240 -33.390  49.120  1.00  0.00            
ATOM   2631 1HD1 LEU A 246      18.840 -33.730  49.960  1.00  0.00            
ATOM   2632 2HD1 LEU A 246      17.240 -33.730  49.390  1.00  0.00            
ATOM   2633 3HD1 LEU A 246      18.510 -34.000  48.260  1.00  0.00            
ATOM   2634  CD2 LEU A 246      18.020 -31.060  49.990  1.00  0.00            
ATOM   2635 1HD2 LEU A 246      18.580 -31.490  50.820  1.00  0.00            
ATOM   2636 2HD2 LEU A 246      18.230 -30.020  49.770  1.00  0.00            
ATOM   2637 3HD2 LEU A 246      16.980 -31.180  50.280  1.00  0.00            
ATOM   2638  C   LEU A 246      21.670 -30.630  47.180  1.00  0.00            
ATOM   2639  O   LEU A 246      22.580 -30.810  47.910  1.00  0.00            
ATOM   2640  N   LEU A 247      21.810 -30.520  45.840  1.00  0.00            
ATOM   2641  H   LEU A 247      21.000 -30.390  45.250  1.00  0.00            
ATOM   2642  CA  LEU A 247      23.120 -30.710  45.190  1.00  0.00            
ATOM   2643  HA  LEU A 247      23.820 -31.310  45.770  1.00  0.00            
ATOM   2644  CB  LEU A 247      22.920 -31.540  43.900  1.00  0.00            
ATOM   2645  HB1 LEU A 247      23.750 -31.330  43.220  1.00  0.00            
ATOM   2646  HB2 LEU A 247      22.050 -31.090  43.420  1.00  0.00            
ATOM   2647  CG  LEU A 247      22.780 -33.040  44.090  1.00  0.00            
ATOM   2648  HG  LEU A 247      22.490 -33.220  45.120  1.00  0.00            
ATOM   2649  CD1 LEU A 247      21.690 -33.700  43.310  1.00  0.00            
ATOM   2650 1HD1 LEU A 247      21.880 -34.770  43.180  1.00  0.00            
ATOM   2651 2HD1 LEU A 247      20.810 -33.400  43.870  1.00  0.00            
ATOM   2652 3HD1 LEU A 247      21.700 -33.310  42.290  1.00  0.00            
ATOM   2653  CD2 LEU A 247      24.190 -33.710  43.970  1.00  0.00            
ATOM   2654 1HD2 LEU A 247      24.190 -34.690  44.430  1.00  0.00            
ATOM   2655 2HD2 LEU A 247      24.510 -33.860  42.940  1.00  0.00            
ATOM   2656 3HD2 LEU A 247      24.940 -33.100  44.480  1.00  0.00            
ATOM   2657  C   LEU A 247      23.860 -29.410  44.880  1.00  0.00            
ATOM   2658  O   LEU A 247      25.070 -29.330  44.670  1.00  0.00            
ATOM   2659  N   GLY A 248      23.180 -28.310  44.790  1.00  0.00            
ATOM   2660  H   GLY A 248      22.170 -28.390  44.850  1.00  0.00            
ATOM   2661  CA  GLY A 248      23.720 -26.940  44.690  1.00  0.00            
ATOM   2662  HA1 GLY A 248      24.640 -26.920  45.270  1.00  0.00            
ATOM   2663  HA2 GLY A 248      23.040 -26.260  45.210  1.00  0.00            
ATOM   2664  C   GLY A 248      23.810 -26.400  43.240  1.00  0.00            
ATOM   2665  O   GLY A 248      24.670 -25.580  42.950  1.00  0.00            
ATOM   2666  N   GLU A 249      22.870 -26.730  42.380  1.00  0.00            
ATOM   2667  H   GLU A 249      22.170 -27.390  42.690  1.00  0.00            
ATOM   2668  CA  GLU A 249      22.780 -26.120  41.000  1.00  0.00            
ATOM   2669  HA  GLU A 249      23.540 -25.360  40.870  1.00  0.00            
ATOM   2670  CB  GLU A 249      22.990 -27.190  39.970  1.00  0.00            
ATOM   2671  HB1 GLU A 249      23.940 -27.660  40.200  1.00  0.00            
ATOM   2672  HB2 GLU A 249      23.150 -26.770  38.980  1.00  0.00            
ATOM   2673  CG  GLU A 249      21.830 -28.250  39.950  1.00  0.00            
ATOM   2674  HG1 GLU A 249      20.920 -27.730  39.640  1.00  0.00            
ATOM   2675  HG2 GLU A 249      21.710 -28.870  40.840  1.00  0.00            
ATOM   2676  CD  GLU A 249      22.120 -29.270  38.830  1.00  0.00            
ATOM   2677  OE1 GLU A 249      21.270 -30.140  38.550  1.00  0.00            
ATOM   2678  OE2 GLU A 249      23.270 -29.380  38.250  1.00  0.00            
ATOM   2679  C   GLU A 249      21.480 -25.340  40.590  1.00  0.00            
ATOM   2680  O   GLU A 249      21.470 -24.780  39.490  1.00  0.00            
ATOM   2681  N   LYS A 250      20.490 -25.380  41.460  1.00  0.00            
ATOM   2682  H   LYS A 250      20.690 -25.810  42.360  1.00  0.00            
ATOM   2683  CA  LYS A 250      19.090 -24.880  41.090  1.00  0.00            
ATOM   2684  HA  LYS A 250      19.290 -24.060  40.410  1.00  0.00            
ATOM   2685  CB  LYS A 250      18.270 -25.910  40.240  1.00  0.00            
ATOM   2686  HB1 LYS A 250      18.540 -25.910  39.180  1.00  0.00            
ATOM   2687  HB2 LYS A 250      17.260 -25.500  40.230  1.00  0.00            
ATOM   2688  CG  LYS A 250      18.250 -27.400  40.740  1.00  0.00            
ATOM   2689  HG1 LYS A 250      17.540 -27.490  41.550  1.00  0.00            
ATOM   2690  HG2 LYS A 250      19.230 -27.640  41.150  1.00  0.00            
ATOM   2691  CD  LYS A 250      17.900 -28.380  39.620  1.00  0.00            
ATOM   2692  HD1 LYS A 250      18.550 -28.260  38.760  1.00  0.00            
ATOM   2693  HD2 LYS A 250      16.910 -28.320  39.160  1.00  0.00            
ATOM   2694  CE  LYS A 250      17.950 -29.840  40.110  1.00  0.00            
ATOM   2695  HE1 LYS A 250      17.640 -30.440  39.250  1.00  0.00            
ATOM   2696  HE2 LYS A 250      17.260 -29.920  40.950  1.00  0.00            
ATOM   2697  NZ  LYS A 250      19.310 -30.260  40.560  1.00  0.00            
ATOM   2698  HZ1 LYS A 250      19.240 -31.250  40.730  1.00  0.00            
ATOM   2699  HZ2 LYS A 250      19.990 -30.070  39.840  1.00  0.00            
ATOM   2700  HZ3 LYS A 250      19.430 -29.890  41.490  1.00  0.00            
ATOM   2701  C   LYS A 250      18.280 -24.310  42.240  1.00  0.00            
ATOM   2702  O   LYS A 250      18.350 -24.730  43.360  1.00  0.00            
ATOM   2703  N   ILE A 251      17.360 -23.410  41.940  1.00  0.00            
ATOM   2704  H   ILE A 251      17.350 -23.120  40.970  1.00  0.00            
ATOM   2705  CA  ILE A 251      16.580 -22.540  42.880  1.00  0.00            
ATOM   2706  HA  ILE A 251      16.680 -22.860  43.920  1.00  0.00            
ATOM   2707  CB  ILE A 251      17.100 -21.090  42.950  1.00  0.00            
ATOM   2708  HB  ILE A 251      16.820 -20.600  42.020  1.00  0.00            
ATOM   2709  CG2 ILE A 251      16.430 -20.360  44.180  1.00  0.00            
ATOM   2710 1HG2 ILE A 251      15.340 -20.410  44.220  1.00  0.00            
ATOM   2711 2HG2 ILE A 251      16.770 -20.800  45.120  1.00  0.00            
ATOM   2712 3HG2 ILE A 251      16.780 -19.330  44.150  1.00  0.00            
ATOM   2713  CG1 ILE A 251      18.680 -21.090  43.150  1.00  0.00            
ATOM   2714 1HG1 ILE A 251      19.090 -21.690  42.340  1.00  0.00            
ATOM   2715 2HG1 ILE A 251      18.960 -21.480  44.120  1.00  0.00            
ATOM   2716  CD  ILE A 251      19.350 -19.670  43.040  1.00  0.00            
ATOM   2717  HD1 ILE A 251      19.190 -18.980  43.860  1.00  0.00            
ATOM   2718  HD2 ILE A 251      20.430 -19.770  43.040  1.00  0.00            
ATOM   2719  HD3 ILE A 251      19.200 -19.200  42.070  1.00  0.00            
ATOM   2720  C   ILE A 251      15.100 -22.550  42.400  1.00  0.00            
ATOM   2721  O   ILE A 251      14.740 -22.060  41.330  1.00  0.00            
ATOM   2722  N   MET A 252      14.250 -23.160  43.230  1.00  0.00            
ATOM   2723  H   MET A 252      14.590 -23.430  44.150  1.00  0.00            
ATOM   2724  CA  MET A 252      12.800 -23.000  43.090  1.00  0.00            
ATOM   2725  HA  MET A 252      12.490 -22.810  42.060  1.00  0.00            
ATOM   2726  CB  MET A 252      12.050 -24.190  43.660  1.00  0.00            
ATOM   2727  HB1 MET A 252      12.010 -24.300  44.740  1.00  0.00            
ATOM   2728  HB2 MET A 252      12.610 -25.050  43.280  1.00  0.00            
ATOM   2729  CG  MET A 252      10.570 -24.320  43.210  1.00  0.00            
ATOM   2730  HG1 MET A 252      10.020 -23.530  43.720  1.00  0.00            
ATOM   2731  HG2 MET A 252      10.100 -25.230  43.580  1.00  0.00            
ATOM   2732  SD  MET A 252      10.310 -24.110  41.500  1.00  0.00            
ATOM   2733  CE  MET A 252      10.910 -25.770  41.040  1.00  0.00            
ATOM   2734  HE1 MET A 252      11.900 -25.960  41.480  1.00  0.00            
ATOM   2735  HE2 MET A 252      10.290 -26.600  41.390  1.00  0.00            
ATOM   2736  HE3 MET A 252      11.080 -25.850  39.970  1.00  0.00            
ATOM   2737  C   MET A 252      12.400 -21.700  43.860  1.00  0.00            
ATOM   2738  O   MET A 252      13.010 -21.470  44.910  1.00  0.00            
ATOM   2739  N   SER A 253      11.360 -20.960  43.420  1.00  0.00            
ATOM   2740  H   SER A 253      10.870 -21.340  42.620  1.00  0.00            
ATOM   2741  CA  SER A 253      10.820 -19.780  44.090  1.00  0.00            
ATOM   2742  HA  SER A 253      10.880 -19.880  45.170  1.00  0.00            
ATOM   2743  CB  SER A 253      11.470 -18.490  43.580  1.00  0.00            
ATOM   2744  HB1 SER A 253      12.540 -18.570  43.750  1.00  0.00            
ATOM   2745  HB2 SER A 253      11.090 -17.570  44.020  1.00  0.00            
ATOM   2746  OG  SER A 253      11.190 -18.400  42.160  1.00  0.00            
ATOM   2747  HG  SER A 253      11.230 -19.320  41.900  1.00  0.00            
ATOM   2748  C   SER A 253       9.340 -19.590  43.990  1.00  0.00            
ATOM   2749  O   SER A 253       8.780 -20.160  43.030  1.00  0.00            
ATOM   2750  N   CYS A 254       8.690 -18.790  44.830  1.00  0.00            
ATOM   2751  H   CYS A 254       9.240 -18.470  45.620  1.00  0.00            
ATOM   2752  CA  CYS A 254       7.240 -18.500  44.760  1.00  0.00            
ATOM   2753  HA  CYS A 254       7.130 -18.350  43.680  1.00  0.00            
ATOM   2754  CB  CYS A 254       6.400 -19.690  45.270  1.00  0.00            
ATOM   2755  HB1 CYS A 254       6.620 -20.650  44.790  1.00  0.00            
ATOM   2756  HB2 CYS A 254       5.370 -19.470  45.010  1.00  0.00            
ATOM   2757  SG  CYS A 254       6.580 -19.920  46.930  1.00  0.00            
ATOM   2758  HG  CYS A 254       5.540 -19.160  47.290  1.00  0.00            
ATOM   2759  C   CYS A 254       6.870 -17.210  45.490  1.00  0.00            
ATOM   2760  O   CYS A 254       7.670 -16.700  46.210  1.00  0.00            
ATOM   2761  N   GLY A 255       5.620 -16.800  45.290  1.00  0.00            
ATOM   2762  H   GLY A 255       5.010 -17.340  44.700  1.00  0.00            
ATOM   2763  CA  GLY A 255       4.990 -15.650  46.040  1.00  0.00            
ATOM   2764  HA1 GLY A 255       5.740 -14.870  45.980  1.00  0.00            
ATOM   2765  HA2 GLY A 255       4.850 -15.930  47.080  1.00  0.00            
ATOM   2766  C   GLY A 255       3.600 -15.250  45.500  1.00  0.00            
ATOM   2767  O   GLY A 255       2.780 -16.050  45.030  1.00  0.00            
ATOM   2768  N   MET A 256       3.230 -13.960  45.670  1.00  0.00            
ATOM   2769  H   MET A 256       3.990 -13.340  45.920  1.00  0.00            
ATOM   2770  CA  MET A 256       1.970 -13.330  45.450  1.00  0.00            
ATOM   2771  HA  MET A 256       1.220 -13.910  46.000  1.00  0.00            
ATOM   2772  CB  MET A 256       1.960 -11.890  46.020  1.00  0.00            
ATOM   2773  HB1 MET A 256       0.990 -11.400  45.920  1.00  0.00            
ATOM   2774  HB2 MET A 256       2.710 -11.260  45.550  1.00  0.00            
ATOM   2775  CG  MET A 256       2.370 -11.790  47.490  1.00  0.00            
ATOM   2776  HG1 MET A 256       3.440 -11.650  47.430  1.00  0.00            
ATOM   2777  HG2 MET A 256       2.050 -12.680  48.030  1.00  0.00            
ATOM   2778  SD  MET A 256       1.590 -10.400  48.210  1.00  0.00            
ATOM   2779  CE  MET A 256       0.010 -11.090  48.550  1.00  0.00            
ATOM   2780  HE1 MET A 256      -0.500 -10.370  49.180  1.00  0.00            
ATOM   2781  HE2 MET A 256      -0.520 -11.330  47.620  1.00  0.00            
ATOM   2782  HE3 MET A 256       0.090 -12.010  49.130  1.00  0.00            
ATOM   2783  C   MET A 256       1.450 -13.330  44.000  1.00  0.00            
ATOM   2784  O   MET A 256       0.300 -12.920  43.830  1.00  0.00            
ATOM   2785  N   ASP A 257       2.250 -13.910  43.090  1.00  0.00            
ATOM   2786  H   ASP A 257       3.100 -14.390  43.360  1.00  0.00            
ATOM   2787  CA  ASP A 257       1.890 -14.120  41.690  1.00  0.00            
ATOM   2788  HA  ASP A 257       1.020 -13.480  41.520  1.00  0.00            
ATOM   2789  CB  ASP A 257       3.090 -13.660  40.780  1.00  0.00            
ATOM   2790  HB1 ASP A 257       3.920 -14.250  41.170  1.00  0.00            
ATOM   2791  HB2 ASP A 257       3.290 -12.590  40.880  1.00  0.00            
ATOM   2792  CG  ASP A 257       3.010 -13.870  39.270  1.00  0.00            
ATOM   2793  OD1 ASP A 257       3.900 -14.400  38.650  1.00  0.00            
ATOM   2794  OD2 ASP A 257       1.880 -13.500  38.790  1.00  0.00            
ATOM   2795  C   ASP A 257       1.240 -15.500  41.440  1.00  0.00            
ATOM   2796  O   ASP A 257       0.910 -15.900  40.330  1.00  0.00            
ATOM   2797  N   HIS A 258       0.960 -16.270  42.560  1.00  0.00            
ATOM   2798  H   HIS A 258       1.110 -15.800  43.440  1.00  0.00            
ATOM   2799  CA  HIS A 258       0.590 -17.720  42.580  1.00  0.00            
ATOM   2800  HA  HIS A 258       0.430 -18.080  43.600  1.00  0.00            
ATOM   2801  CB  HIS A 258      -0.810 -17.830  42.020  1.00  0.00            
ATOM   2802  HB1 HIS A 258      -1.090 -18.880  42.040  1.00  0.00            
ATOM   2803  HB2 HIS A 258      -0.690 -17.610  40.960  1.00  0.00            
ATOM   2804  CG  HIS A 258      -1.860 -16.890  42.570  1.00  0.00            
ATOM   2805  ND1 HIS A 258      -2.630 -17.250  43.690  1.00  0.00            
ATOM   2806  CE1 HIS A 258      -3.500 -16.250  43.820  1.00  0.00            
ATOM   2807  HE1 HIS A 258      -4.200 -16.150  44.630  1.00  0.00            
ATOM   2808  NE2 HIS A 258      -3.150 -15.240  43.000  1.00  0.00            
ATOM   2809  HE2 HIS A 258      -3.710 -14.410  42.890  1.00  0.00            
ATOM   2810  CD2 HIS A 258      -2.290 -15.680  42.050  1.00  0.00            
ATOM   2811  HD2 HIS A 258      -1.850 -15.140  41.230  1.00  0.00            
ATOM   2812  C   HIS A 258       1.590 -18.630  41.930  1.00  0.00            
ATOM   2813  O   HIS A 258       1.260 -19.810  41.820  1.00  0.00            
ATOM   2814  N   SER A 259       2.680 -18.050  41.420  1.00  0.00            
ATOM   2815  H   SER A 259       2.780 -17.090  41.700  1.00  0.00            
ATOM   2816  CA  SER A 259       3.610 -18.640  40.450  1.00  0.00            
ATOM   2817  HA  SER A 259       3.150 -19.440  39.870  1.00  0.00            
ATOM   2818  CB  SER A 259       4.120 -17.690  39.430  1.00  0.00            
ATOM   2819  HB1 SER A 259       4.670 -16.870  39.890  1.00  0.00            
ATOM   2820  HB2 SER A 259       3.280 -17.290  38.860  1.00  0.00            
ATOM   2821  OG  SER A 259       4.820 -18.490  38.470  1.00  0.00            
ATOM   2822  HG  SER A 259       4.330 -18.510  37.650  1.00  0.00            
ATOM   2823  C   SER A 259       4.790 -19.280  41.120  1.00  0.00            
ATOM   2824  O   SER A 259       5.410 -18.720  42.000  1.00  0.00            
ATOM   2825  N   LEU A 260       5.110 -20.540  40.660  1.00  0.00            
ATOM   2826  H   LEU A 260       4.590 -20.930  39.890  1.00  0.00            
ATOM   2827  CA  LEU A 260       6.170 -21.320  41.170  1.00  0.00            
ATOM   2828  HA  LEU A 260       6.590 -20.820  42.050  1.00  0.00            
ATOM   2829  CB  LEU A 260       5.700 -22.760  41.580  1.00  0.00            
ATOM   2830  HB1 LEU A 260       6.560 -23.430  41.610  1.00  0.00            
ATOM   2831  HB2 LEU A 260       5.080 -23.120  40.750  1.00  0.00            
ATOM   2832  CG  LEU A 260       4.970 -22.860  42.920  1.00  0.00            
ATOM   2833  HG  LEU A 260       5.240 -22.130  43.690  1.00  0.00            
ATOM   2834  CD1 LEU A 260       3.440 -22.660  42.630  1.00  0.00            
ATOM   2835 1HD1 LEU A 260       2.890 -22.900  43.540  1.00  0.00            
ATOM   2836 2HD1 LEU A 260       3.140 -21.630  42.430  1.00  0.00            
ATOM   2837 3HD1 LEU A 260       3.150 -23.390  41.870  1.00  0.00            
ATOM   2838  CD2 LEU A 260       5.160 -24.250  43.550  1.00  0.00            
ATOM   2839 1HD2 LEU A 260       6.230 -24.410  43.630  1.00  0.00            
ATOM   2840 2HD2 LEU A 260       4.530 -24.320  44.450  1.00  0.00            
ATOM   2841 3HD2 LEU A 260       4.880 -25.070  42.890  1.00  0.00            
ATOM   2842  C   LEU A 260       7.260 -21.440  40.020  1.00  0.00            
ATOM   2843  O   LEU A 260       7.000 -22.100  39.020  1.00  0.00            
ATOM   2844  N   LYS A 261       8.440 -20.760  40.140  1.00  0.00            
ATOM   2845  H   LYS A 261       8.670 -20.470  41.080  1.00  0.00            
ATOM   2846  CA  LYS A 261       9.470 -20.700  39.140  1.00  0.00            
ATOM   2847  HA  LYS A 261       9.180 -21.380  38.340  1.00  0.00            
ATOM   2848  CB  LYS A 261       9.670 -19.360  38.510  1.00  0.00            
ATOM   2849  HB1 LYS A 261      10.540 -19.370  37.870  1.00  0.00            
ATOM   2850  HB2 LYS A 261       9.890 -18.750  39.390  1.00  0.00            
ATOM   2851  CG  LYS A 261       8.480 -18.760  37.780  1.00  0.00            
ATOM   2852  HG1 LYS A 261       7.650 -18.900  38.470  1.00  0.00            
ATOM   2853  HG2 LYS A 261       8.320 -19.360  36.880  1.00  0.00            
ATOM   2854  CD  LYS A 261       8.560 -17.260  37.430  1.00  0.00            
ATOM   2855  HD1 LYS A 261       9.350 -17.070  36.710  1.00  0.00            
ATOM   2856  HD2 LYS A 261       8.880 -16.640  38.280  1.00  0.00            
ATOM   2857  CE  LYS A 261       7.170 -16.880  37.000  1.00  0.00            
ATOM   2858  HE1 LYS A 261       6.870 -15.850  37.200  1.00  0.00            
ATOM   2859  HE2 LYS A 261       6.430 -17.430  37.580  1.00  0.00            
ATOM   2860  NZ  LYS A 261       6.880 -17.110  35.550  1.00  0.00            
ATOM   2861  HZ1 LYS A 261       7.650 -16.800  34.970  1.00  0.00            
ATOM   2862  HZ2 LYS A 261       6.590 -18.040  35.290  1.00  0.00            
ATOM   2863  HZ3 LYS A 261       6.160 -16.470  35.240  1.00  0.00            
ATOM   2864  C   LYS A 261      10.850 -21.260  39.550  1.00  0.00            
ATOM   2865  O   LYS A 261      11.330 -20.910  40.590  1.00  0.00            
ATOM   2866  N   LEU A 262      11.420 -22.040  38.630  1.00  0.00            
ATOM   2867  H   LEU A 262      11.000 -22.090  37.710  1.00  0.00            
ATOM   2868  CA  LEU A 262      12.770 -22.640  38.700  1.00  0.00            
ATOM   2869  HA  LEU A 262      13.080 -22.750  39.740  1.00  0.00            
ATOM   2870  CB  LEU A 262      12.630 -24.080  38.060  1.00  0.00            
ATOM   2871  HB1 LEU A 262      12.170 -23.930  37.090  1.00  0.00            
ATOM   2872  HB2 LEU A 262      11.930 -24.750  38.570  1.00  0.00            
ATOM   2873  CG  LEU A 262      13.910 -24.880  37.830  1.00  0.00            
ATOM   2874  HG  LEU A 262      14.620 -24.230  37.330  1.00  0.00            
ATOM   2875  CD1 LEU A 262      14.480 -25.150  39.230  1.00  0.00            
ATOM   2876 1HD1 LEU A 262      13.910 -25.920  39.760  1.00  0.00            
ATOM   2877 2HD1 LEU A 262      15.450 -25.590  39.010  1.00  0.00            
ATOM   2878 3HD1 LEU A 262      14.650 -24.260  39.830  1.00  0.00            
ATOM   2879  CD2 LEU A 262      13.610 -26.270  37.230  1.00  0.00            
ATOM   2880 1HD2 LEU A 262      14.510 -26.740  36.820  1.00  0.00            
ATOM   2881 2HD2 LEU A 262      13.010 -26.900  37.890  1.00  0.00            
ATOM   2882 3HD2 LEU A 262      13.040 -26.060  36.330  1.00  0.00            
ATOM   2883  C   LEU A 262      13.820 -21.750  38.040  1.00  0.00            
ATOM   2884  O   LEU A 262      13.450 -21.050  37.110  1.00  0.00            
ATOM   2885  N   TRP A 263      15.070 -21.810  38.570  1.00  0.00            
ATOM   2886  H   TRP A 263      15.170 -22.320  39.440  1.00  0.00            
ATOM   2887  CA  TRP A 263      16.200 -21.120  37.970  1.00  0.00            
ATOM   2888  HA  TRP A 263      16.080 -21.060  36.890  1.00  0.00            
ATOM   2889  CB  TRP A 263      16.340 -19.680  38.490  1.00  0.00            
ATOM   2890  HB1 TRP A 263      17.070 -19.090  37.940  1.00  0.00            
ATOM   2891  HB2 TRP A 263      16.750 -19.670  39.500  1.00  0.00            
ATOM   2892  CG  TRP A 263      15.070 -18.910  38.730  1.00  0.00            
ATOM   2893  CD1 TRP A 263      14.220 -19.090  39.750  1.00  0.00            
ATOM   2894  HD1 TRP A 263      14.120 -19.970  40.360  1.00  0.00            
ATOM   2895  NE1 TRP A 263      13.260 -18.090  39.740  1.00  0.00            
ATOM   2896  HE1 TRP A 263      12.580 -18.050  40.490  1.00  0.00            
ATOM   2897  CE2 TRP A 263      13.360 -17.270  38.660  1.00  0.00            
ATOM   2898  CZ2 TRP A 263      12.550 -16.150  38.230  1.00  0.00            
ATOM   2899  HZ2 TRP A 263      11.830 -15.670  38.870  1.00  0.00            
ATOM   2900  CH2 TRP A 263      12.890 -15.740  36.910  1.00  0.00            
ATOM   2901  HH2 TRP A 263      12.270 -14.990  36.430  1.00  0.00            
ATOM   2902  CZ3 TRP A 263      14.000 -16.240  36.150  1.00  0.00            
ATOM   2903  HZ3 TRP A 263      14.160 -15.860  35.160  1.00  0.00            
ATOM   2904  CE3 TRP A 263      14.830 -17.190  36.760  1.00  0.00            
ATOM   2905  HE3 TRP A 263      15.680 -17.530  36.180  1.00  0.00            
ATOM   2906  CD2 TRP A 263      14.510 -17.760  38.010  1.00  0.00            
ATOM   2907  C   TRP A 263      17.460 -21.970  38.230  1.00  0.00            
ATOM   2908  O   TRP A 263      17.620 -22.440  39.350  1.00  0.00            
ATOM   2909  N   ARG A 264      18.260 -22.200  37.190  1.00  0.00            
ATOM   2910  H   ARG A 264      18.000 -21.820  36.290  1.00  0.00            
ATOM   2911  CA  ARG A 264      19.490 -22.980  37.180  1.00  0.00            
ATOM   2912  HA  ARG A 264      19.590 -23.490  38.140  1.00  0.00            
ATOM   2913  CB  ARG A 264      19.490 -24.000  36.020  1.00  0.00            
ATOM   2914  HB1 ARG A 264      20.480 -24.470  36.010  1.00  0.00            
ATOM   2915  HB2 ARG A 264      19.330 -23.490  35.070  1.00  0.00            
ATOM   2916  CG  ARG A 264      18.230 -24.970  36.130  1.00  0.00            
ATOM   2917  HG1 ARG A 264      17.370 -24.290  36.100  1.00  0.00            
ATOM   2918  HG2 ARG A 264      18.370 -25.540  37.050  1.00  0.00            
ATOM   2919  CD  ARG A 264      18.380 -25.830  34.830  1.00  0.00            
ATOM   2920  HD1 ARG A 264      19.310 -26.390  34.940  1.00  0.00            
ATOM   2921  HD2 ARG A 264      18.610 -25.230  33.950  1.00  0.00            
ATOM   2922  NE  ARG A 264      17.260 -26.820  34.690  1.00  0.00            
ATOM   2923  HE  ARG A 264      16.510 -26.480  34.110  1.00  0.00            
ATOM   2924  CZ  ARG A 264      17.190 -28.050  35.110  1.00  0.00            
ATOM   2925  NH1 ARG A 264      18.080 -28.570  35.910  1.00  0.00            
ATOM   2926 1HH1 ARG A 264      19.060 -28.330  35.850  1.00  0.00            
ATOM   2927 2HH1 ARG A 264      17.940 -29.460  36.380  1.00  0.00            
ATOM   2928  NH2 ARG A 264      16.230 -28.790  34.790  1.00  0.00            
ATOM   2929 1HH2 ARG A 264      15.620 -28.330  34.130  1.00  0.00            
ATOM   2930 2HH2 ARG A 264      16.180 -29.760  35.090  1.00  0.00            
ATOM   2931  C   ARG A 264      20.750 -22.070  37.070  1.00  0.00            
ATOM   2932  O   ARG A 264      20.750 -21.000  36.470  1.00  0.00            
ATOM   2933  N   ILE A 265      21.810 -22.480  37.840  1.00  0.00            
ATOM   2934  H   ILE A 265      21.710 -23.320  38.400  1.00  0.00            
ATOM   2935  CA  ILE A 265      23.050 -21.820  37.810  1.00  0.00            
ATOM   2936  HA  ILE A 265      23.140 -21.200  36.920  1.00  0.00            
ATOM   2937  CB  ILE A 265      23.330 -20.990  39.110  1.00  0.00            
ATOM   2938  HB  ILE A 265      24.230 -20.430  38.850  1.00  0.00            
ATOM   2939  CG2 ILE A 265      22.210 -19.900  39.390  1.00  0.00            
ATOM   2940 1HG2 ILE A 265      21.850 -19.500  38.440  1.00  0.00            
ATOM   2941 2HG2 ILE A 265      21.400 -20.370  39.940  1.00  0.00            
ATOM   2942 3HG2 ILE A 265      22.660 -19.070  39.940  1.00  0.00            
ATOM   2943  CG1 ILE A 265      23.550 -21.820  40.380  1.00  0.00            
ATOM   2944 1HG1 ILE A 265      24.300 -22.610  40.280  1.00  0.00            
ATOM   2945 2HG1 ILE A 265      22.700 -22.490  40.560  1.00  0.00            
ATOM   2946  CD  ILE A 265      23.800 -21.050  41.630  1.00  0.00            
ATOM   2947  HD1 ILE A 265      23.770 -21.720  42.480  1.00  0.00            
ATOM   2948  HD2 ILE A 265      24.740 -20.490  41.570  1.00  0.00            
ATOM   2949  HD3 ILE A 265      22.940 -20.410  41.810  1.00  0.00            
ATOM   2950  C   ILE A 265      24.230 -22.740  37.310  1.00  0.00            
ATOM   2951  O   ILE A 265      25.390 -22.310  37.610  1.00  0.00            
ATOM   2952  N   ASN A 266      24.000 -23.440  36.200  1.00  0.00            
ATOM   2953  H   ASN A 266      23.060 -23.580  35.870  1.00  0.00            
ATOM   2954  CA  ASN A 266      25.030 -24.180  35.500  1.00  0.00            
ATOM   2955  HA  ASN A 266      25.860 -24.440  36.160  1.00  0.00            
ATOM   2956  CB  ASN A 266      24.430 -25.410  34.990  1.00  0.00            
ATOM   2957  HB1 ASN A 266      25.270 -26.020  34.660  1.00  0.00            
ATOM   2958  HB2 ASN A 266      23.770 -25.140  34.170  1.00  0.00            
ATOM   2959  CG  ASN A 266      23.630 -26.340  35.870  1.00  0.00            
ATOM   2960  OD1 ASN A 266      22.470 -26.130  36.000  1.00  0.00            
ATOM   2961  ND2 ASN A 266      24.270 -27.350  36.470  1.00  0.00            
ATOM   2962 1HD2 ASN A 266      25.280 -27.350  36.400  1.00  0.00            
ATOM   2963 2HD2 ASN A 266      23.760 -27.950  37.090  1.00  0.00            
ATOM   2964  C   ASN A 266      25.570 -23.450  34.230  1.00  0.00            
ATOM   2965  O   ASN A 266      26.660 -23.780  33.760  1.00  0.00            
ATOM   2966  N   SER A 267      24.780 -22.650  33.520  1.00  0.00            
ATOM   2967  H   SER A 267      23.890 -22.430  33.960  1.00  0.00            
ATOM   2968  CA  SER A 267      25.170 -21.860  32.330  1.00  0.00            
ATOM   2969  HA  SER A 267      25.300 -22.620  31.560  1.00  0.00            
ATOM   2970  CB  SER A 267      24.040 -20.980  31.900  1.00  0.00            
ATOM   2971  HB1 SER A 267      24.040 -20.190  32.650  1.00  0.00            
ATOM   2972  HB2 SER A 267      23.110 -21.540  31.860  1.00  0.00            
ATOM   2973  OG  SER A 267      24.400 -20.370  30.590  1.00  0.00            
ATOM   2974  HG  SER A 267      24.350 -21.050  29.920  1.00  0.00            
ATOM   2975  C   SER A 267      26.470 -21.080  32.380  1.00  0.00            
ATOM   2976  O   SER A 267      26.680 -20.390  33.340  1.00  0.00            
ATOM   2977  N   LYS A 268      27.380 -21.220  31.420  1.00  0.00            
ATOM   2978  H   LYS A 268      27.060 -21.700  30.590  1.00  0.00            
ATOM   2979  CA  LYS A 268      28.810 -20.970  31.380  1.00  0.00            
ATOM   2980  HA  LYS A 268      29.330 -21.710  31.980  1.00  0.00            
ATOM   2981  CB  LYS A 268      29.430 -21.370  29.980  1.00  0.00            
ATOM   2982  HB1 LYS A 268      28.950 -20.680  29.290  1.00  0.00            
ATOM   2983  HB2 LYS A 268      29.170 -22.380  29.640  1.00  0.00            
ATOM   2984  CG  LYS A 268      30.940 -21.380  30.020  1.00  0.00            
ATOM   2985  HG1 LYS A 268      31.170 -22.120  30.780  1.00  0.00            
ATOM   2986  HG2 LYS A 268      31.270 -20.360  30.230  1.00  0.00            
ATOM   2987  CD  LYS A 268      31.610 -21.750  28.730  1.00  0.00            
ATOM   2988  HD1 LYS A 268      32.610 -21.310  28.640  1.00  0.00            
ATOM   2989  HD2 LYS A 268      31.150 -21.260  27.870  1.00  0.00            
ATOM   2990  CE  LYS A 268      31.640 -23.310  28.460  1.00  0.00            
ATOM   2991  HE1 LYS A 268      30.610 -23.630  28.290  1.00  0.00            
ATOM   2992  HE2 LYS A 268      31.860 -23.840  29.390  1.00  0.00            
ATOM   2993  NZ  LYS A 268      32.530 -23.770  27.410  1.00  0.00            
ATOM   2994  HZ1 LYS A 268      32.480 -24.750  27.150  1.00  0.00            
ATOM   2995  HZ2 LYS A 268      32.360 -23.260  26.560  1.00  0.00            
ATOM   2996  HZ3 LYS A 268      33.500 -23.560  27.570  1.00  0.00            
ATOM   2997  C   LYS A 268      29.160 -19.580  31.800  1.00  0.00            
ATOM   2998  O   LYS A 268      30.050 -19.430  32.670  1.00  0.00            
ATOM   2999  N   ARG A 269      28.420 -18.560  31.400  1.00  0.00            
ATOM   3000  H   ARG A 269      27.530 -18.660  30.920  1.00  0.00            
ATOM   3001  CA  ARG A 269      28.770 -17.210  31.920  1.00  0.00            
ATOM   3002  HA  ARG A 269      29.850 -17.090  31.820  1.00  0.00            
ATOM   3003  CB  ARG A 269      28.090 -16.140  31.080  1.00  0.00            
ATOM   3004  HB1 ARG A 269      28.140 -15.200  31.630  1.00  0.00            
ATOM   3005  HB2 ARG A 269      27.050 -16.390  30.850  1.00  0.00            
ATOM   3006  CG  ARG A 269      28.670 -15.980  29.670  1.00  0.00            
ATOM   3007  HG1 ARG A 269      27.930 -15.490  29.030  1.00  0.00            
ATOM   3008  HG2 ARG A 269      28.900 -16.980  29.290  1.00  0.00            
ATOM   3009  CD  ARG A 269      29.910 -15.140  29.650  1.00  0.00            
ATOM   3010  HD1 ARG A 269      30.730 -15.560  30.230  1.00  0.00            
ATOM   3011  HD2 ARG A 269      29.640 -14.180  30.080  1.00  0.00            
ATOM   3012  NE  ARG A 269      30.450 -15.020  28.290  1.00  0.00            
ATOM   3013  HE  ARG A 269      30.280 -15.770  27.630  1.00  0.00            
ATOM   3014  CZ  ARG A 269      31.040 -13.940  27.830  1.00  0.00            
ATOM   3015  NH1 ARG A 269      31.330 -12.890  28.600  1.00  0.00            
ATOM   3016 1HH1 ARG A 269      31.080 -12.900  29.580  1.00  0.00            
ATOM   3017 2HH1 ARG A 269      31.820 -12.100  28.190  1.00  0.00            
ATOM   3018  NH2 ARG A 269      31.260 -13.900  26.580  1.00  0.00            
ATOM   3019 1HH2 ARG A 269      30.800 -14.570  25.970  1.00  0.00            
ATOM   3020 2HH2 ARG A 269      31.930 -13.220  26.250  1.00  0.00            
ATOM   3021  C   ARG A 269      28.400 -17.060  33.410  1.00  0.00            
ATOM   3022  O   ARG A 269      29.300 -16.580  34.130  1.00  0.00            
ATOM   3023  N   MET A 270      27.200 -17.480  33.840  1.00  0.00            
ATOM   3024  H   MET A 270      26.540 -17.790  33.130  1.00  0.00            
ATOM   3025  CA  MET A 270      26.710 -17.510  35.240  1.00  0.00            
ATOM   3026  HA  MET A 270      26.770 -16.470  35.590  1.00  0.00            
ATOM   3027  CB  MET A 270      25.210 -18.040  35.310  1.00  0.00            
ATOM   3028  HB1 MET A 270      25.330 -19.110  35.160  1.00  0.00            
ATOM   3029  HB2 MET A 270      24.670 -17.510  34.530  1.00  0.00            
ATOM   3030  CG  MET A 270      24.440 -17.880  36.600  1.00  0.00            
ATOM   3031  HG1 MET A 270      24.870 -18.510  37.380  1.00  0.00            
ATOM   3032  HG2 MET A 270      23.430 -18.260  36.460  1.00  0.00            
ATOM   3033  SD  MET A 270      24.480 -16.120  37.190  1.00  0.00            
ATOM   3034  CE  MET A 270      24.590 -16.300  39.030  1.00  0.00            
ATOM   3035  HE1 MET A 270      24.880 -17.320  39.280  1.00  0.00            
ATOM   3036  HE2 MET A 270      25.400 -15.610  39.250  1.00  0.00            
ATOM   3037  HE3 MET A 270      23.590 -16.180  39.450  1.00  0.00            
ATOM   3038  C   MET A 270      27.550 -18.370  36.180  1.00  0.00            
ATOM   3039  O   MET A 270      27.940 -17.930  37.270  1.00  0.00            
ATOM   3040  N   MET A 271      28.050 -19.540  35.740  1.00  0.00            
ATOM   3041  H   MET A 271      27.870 -19.850  34.790  1.00  0.00            
ATOM   3042  CA  MET A 271      28.860 -20.480  36.390  1.00  0.00            
ATOM   3043  HA  MET A 271      28.450 -20.880  37.320  1.00  0.00            
ATOM   3044  CB  MET A 271      28.830 -21.790  35.520  1.00  0.00            
ATOM   3045  HB1 MET A 271      29.210 -21.510  34.550  1.00  0.00            
ATOM   3046  HB2 MET A 271      27.790 -22.050  35.280  1.00  0.00            
ATOM   3047  CG  MET A 271      29.650 -22.990  36.130  1.00  0.00            
ATOM   3048  HG1 MET A 271      29.210 -23.870  35.660  1.00  0.00            
ATOM   3049  HG2 MET A 271      29.490 -23.100  37.200  1.00  0.00            
ATOM   3050  SD  MET A 271      31.440 -22.790  35.940  1.00  0.00            
ATOM   3051  CE  MET A 271      31.620 -23.020  34.140  1.00  0.00            
ATOM   3052  HE1 MET A 271      31.330 -24.050  33.930  1.00  0.00            
ATOM   3053  HE2 MET A 271      30.960 -22.350  33.580  1.00  0.00            
ATOM   3054  HE3 MET A 271      32.620 -22.750  33.810  1.00  0.00            
ATOM   3055  C   MET A 271      30.290 -19.900  36.680  1.00  0.00            
ATOM   3056  O   MET A 271      30.630 -19.750  37.840  1.00  0.00            
ATOM   3057  N   ASN A 272      30.970 -19.340  35.680  1.00  0.00            
ATOM   3058  H   ASN A 272      30.720 -19.420  34.700  1.00  0.00            
ATOM   3059  CA  ASN A 272      32.170 -18.620  35.860  1.00  0.00            
ATOM   3060  HA  ASN A 272      32.910 -19.200  36.400  1.00  0.00            
ATOM   3061  CB  ASN A 272      32.750 -18.340  34.480  1.00  0.00            
ATOM   3062  HB1 ASN A 272      33.690 -17.800  34.530  1.00  0.00            
ATOM   3063  HB2 ASN A 272      32.070 -17.780  33.830  1.00  0.00            
ATOM   3064  CG  ASN A 272      33.280 -19.540  33.800  1.00  0.00            
ATOM   3065  OD1 ASN A 272      34.230 -20.110  34.280  1.00  0.00            
ATOM   3066  ND2 ASN A 272      32.770 -19.950  32.670  1.00  0.00            
ATOM   3067 1HD2 ASN A 272      31.950 -19.450  32.370  1.00  0.00            
ATOM   3068 2HD2 ASN A 272      33.150 -20.750  32.190  1.00  0.00            
ATOM   3069  C   ASN A 272      31.950 -17.320  36.610  1.00  0.00            
ATOM   3070  O   ASN A 272      32.860 -16.990  37.300  1.00  0.00            
ATOM   3071  N   ALA A 273      30.870 -16.620  36.490  1.00  0.00            
ATOM   3072  H   ALA A 273      30.130 -16.880  35.860  1.00  0.00            
ATOM   3073  CA  ALA A 273      30.740 -15.300  37.200  1.00  0.00            
ATOM   3074  HA  ALA A 273      31.550 -14.610  36.970  1.00  0.00            
ATOM   3075  CB  ALA A 273      29.450 -14.590  36.690  1.00  0.00            
ATOM   3076  HB1 ALA A 273      28.600 -15.250  36.860  1.00  0.00            
ATOM   3077  HB2 ALA A 273      29.210 -13.620  37.120  1.00  0.00            
ATOM   3078  HB3 ALA A 273      29.590 -14.440  35.620  1.00  0.00            
ATOM   3079  C   ALA A 273      30.590 -15.490  38.760  1.00  0.00            
ATOM   3080  O   ALA A 273      31.200 -14.780  39.530  1.00  0.00            
ATOM   3081  N   ILE A 274      29.820 -16.410  39.310  1.00  0.00            
ATOM   3082  H   ILE A 274      29.320 -16.980  38.640  1.00  0.00            
ATOM   3083  CA  ILE A 274      29.900 -16.920  40.670  1.00  0.00            
ATOM   3084  HA  ILE A 274      29.610 -16.200  41.440  1.00  0.00            
ATOM   3085  CB  ILE A 274      29.110 -18.240  40.900  1.00  0.00            
ATOM   3086  HB  ILE A 274      29.460 -18.860  40.070  1.00  0.00            
ATOM   3087  CG2 ILE A 274      29.590 -18.900  42.240  1.00  0.00            
ATOM   3088 1HG2 ILE A 274      30.570 -19.340  42.100  1.00  0.00            
ATOM   3089 2HG2 ILE A 274      29.530 -18.310  43.150  1.00  0.00            
ATOM   3090 3HG2 ILE A 274      29.050 -19.820  42.450  1.00  0.00            
ATOM   3091  CG1 ILE A 274      27.600 -18.100  40.800  1.00  0.00            
ATOM   3092 1HG1 ILE A 274      27.240 -17.440  40.010  1.00  0.00            
ATOM   3093 2HG1 ILE A 274      27.230 -17.590  41.690  1.00  0.00            
ATOM   3094  CD  ILE A 274      27.000 -19.520  40.500  1.00  0.00            
ATOM   3095  HD1 ILE A 274      27.490 -20.070  39.700  1.00  0.00            
ATOM   3096  HD2 ILE A 274      27.160 -20.100  41.410  1.00  0.00            
ATOM   3097  HD3 ILE A 274      25.960 -19.410  40.190  1.00  0.00            
ATOM   3098  C   ILE A 274      31.430 -17.070  41.000  1.00  0.00            
ATOM   3099  O   ILE A 274      31.940 -16.410  41.890  1.00  0.00            
ATOM   3100  N   LYS A 275      32.230 -17.860  40.240  1.00  0.00            
ATOM   3101  H   LYS A 275      31.910 -18.400  39.460  1.00  0.00            
ATOM   3102  CA  LYS A 275      33.700 -18.060  40.520  1.00  0.00            
ATOM   3103  HA  LYS A 275      33.910 -18.470  41.510  1.00  0.00            
ATOM   3104  CB  LYS A 275      34.290 -19.170  39.580  1.00  0.00            
ATOM   3105  HB1 LYS A 275      35.350 -19.250  39.800  1.00  0.00            
ATOM   3106  HB2 LYS A 275      34.070 -18.820  38.580  1.00  0.00            
ATOM   3107  CG  LYS A 275      33.600 -20.490  39.680  1.00  0.00            
ATOM   3108  HG1 LYS A 275      32.550 -20.270  39.510  1.00  0.00            
ATOM   3109  HG2 LYS A 275      33.700 -20.940  40.670  1.00  0.00            
ATOM   3110  CD  LYS A 275      33.980 -21.520  38.630  1.00  0.00            
ATOM   3111  HD1 LYS A 275      33.890 -21.160  37.610  1.00  0.00            
ATOM   3112  HD2 LYS A 275      33.290 -22.370  38.610  1.00  0.00            
ATOM   3113  CE  LYS A 275      35.470 -22.020  38.930  1.00  0.00            
ATOM   3114  HE1 LYS A 275      35.520 -22.410  39.950  1.00  0.00            
ATOM   3115  HE2 LYS A 275      36.150 -21.170  38.990  1.00  0.00            
ATOM   3116  NZ  LYS A 275      35.760 -23.040  37.890  1.00  0.00            
ATOM   3117  HZ1 LYS A 275      35.650 -22.720  36.940  1.00  0.00            
ATOM   3118  HZ2 LYS A 275      36.660 -23.490  38.020  1.00  0.00            
ATOM   3119  HZ3 LYS A 275      35.160 -23.830  38.040  1.00  0.00            
ATOM   3120  C   LYS A 275      34.580 -16.820  40.400  1.00  0.00            
ATOM   3121  O   LYS A 275      35.540 -16.770  41.220  1.00  0.00            
ATOM   3122  N   GLU A 276      34.340 -15.920  39.460  1.00  0.00            
ATOM   3123  H   GLU A 276      33.570 -16.080  38.820  1.00  0.00            
ATOM   3124  CA  GLU A 276      35.000 -14.640  39.380  1.00  0.00            
ATOM   3125  HA  GLU A 276      36.090 -14.740  39.350  1.00  0.00            
ATOM   3126  CB  GLU A 276      34.580 -13.960  38.070  1.00  0.00            
ATOM   3127  HB1 GLU A 276      34.830 -12.900  38.120  1.00  0.00            
ATOM   3128  HB2 GLU A 276      33.490 -14.030  37.970  1.00  0.00            
ATOM   3129  CG  GLU A 276      35.150 -14.580  36.780  1.00  0.00            
ATOM   3130  HG1 GLU A 276      35.120 -15.670  36.820  1.00  0.00            
ATOM   3131  HG2 GLU A 276      36.200 -14.330  36.660  1.00  0.00            
ATOM   3132  CD  GLU A 276      34.400 -14.030  35.530  1.00  0.00            
ATOM   3133  OE1 GLU A 276      34.180 -14.850  34.610  1.00  0.00            
ATOM   3134  OE2 GLU A 276      34.050 -12.830  35.500  1.00  0.00            
ATOM   3135  C   GLU A 276      34.540 -13.610  40.500  1.00  0.00            
ATOM   3136  O   GLU A 276      35.360 -12.740  40.810  1.00  0.00            
ATOM   3137  N   SER A 277      33.390 -13.760  41.200  1.00  0.00            
ATOM   3138  H   SER A 277      32.710 -14.320  40.700  1.00  0.00            
ATOM   3139  CA  SER A 277      32.960 -12.860  42.280  1.00  0.00            
ATOM   3140  HA  SER A 277      33.000 -11.860  41.870  1.00  0.00            
ATOM   3141  CB  SER A 277      31.460 -13.020  42.560  1.00  0.00            
ATOM   3142  HB1 SER A 277      30.880 -13.220  41.660  1.00  0.00            
ATOM   3143  HB2 SER A 277      31.230 -12.060  43.030  1.00  0.00            
ATOM   3144  OG  SER A 277      31.140 -14.160  43.320  1.00  0.00            
ATOM   3145  HG  SER A 277      31.350 -14.960  42.830  1.00  0.00            
ATOM   3146  C   SER A 277      33.840 -12.910  43.570  1.00  0.00            
ATOM   3147  O   SER A 277      33.930 -11.890  44.320  1.00  0.00            
ATOM   3148  N   TYR A 278      34.550 -14.000  43.750  1.00  0.00            
ATOM   3149  H   TYR A 278      34.390 -14.780  43.140  1.00  0.00            
ATOM   3150  CA  TYR A 278      35.560 -14.070  44.820  1.00  0.00            
ATOM   3151  HA  TYR A 278      35.150 -13.570  45.700  1.00  0.00            
ATOM   3152  CB  TYR A 278      35.900 -15.590  45.100  1.00  0.00            
ATOM   3153  HB1 TYR A 278      36.760 -15.570  45.770  1.00  0.00            
ATOM   3154  HB2 TYR A 278      36.360 -15.980  44.190  1.00  0.00            
ATOM   3155  CG  TYR A 278      34.740 -16.440  45.630  1.00  0.00            
ATOM   3156  CD1 TYR A 278      34.490 -16.690  46.980  1.00  0.00            
ATOM   3157  HD1 TYR A 278      35.240 -16.380  47.690  1.00  0.00            
ATOM   3158  CE1 TYR A 278      33.370 -17.400  47.440  1.00  0.00            
ATOM   3159  HE1 TYR A 278      33.080 -17.640  48.450  1.00  0.00            
ATOM   3160  CZ  TYR A 278      32.410 -17.820  46.460  1.00  0.00            
ATOM   3161  OH  TYR A 278      31.420 -18.700  46.810  1.00  0.00            
ATOM   3162  HH  TYR A 278      31.840 -19.360  47.370  1.00  0.00            
ATOM   3163  CE2 TYR A 278      32.640 -17.640  45.100  1.00  0.00            
ATOM   3164  HE2 TYR A 278      31.910 -18.050  44.420  1.00  0.00            
ATOM   3165  CD2 TYR A 278      33.770 -16.940  44.700  1.00  0.00            
ATOM   3166  HD2 TYR A 278      33.930 -16.840  43.640  1.00  0.00            
ATOM   3167  C   TYR A 278      36.900 -13.460  44.490  1.00  0.00            
ATOM   3168  O   TYR A 278      37.630 -13.100  45.450  1.00  0.00            
ATOM   3169  N   ASP A 279      37.290 -13.390  43.160  1.00  0.00            
ATOM   3170  H   ASP A 279      36.650 -13.690  42.440  1.00  0.00            
ATOM   3171  CA  ASP A 279      38.550 -12.750  42.830  1.00  0.00            
ATOM   3172  HA  ASP A 279      39.290 -13.030  43.580  1.00  0.00            
ATOM   3173  CB  ASP A 279      38.960 -13.090  41.460  1.00  0.00            
ATOM   3174  HB1 ASP A 279      39.940 -12.640  41.270  1.00  0.00            
ATOM   3175  HB2 ASP A 279      38.200 -12.650  40.820  1.00  0.00            
ATOM   3176  CG  ASP A 279      39.070 -14.590  41.160  1.00  0.00            
ATOM   3177  OD1 ASP A 279      39.770 -15.270  41.920  1.00  0.00            
ATOM   3178  OD2 ASP A 279      38.500 -15.020  40.110  1.00  0.00            
ATOM   3179  C   ASP A 279      38.440 -11.170  42.950  1.00  0.00            
ATOM   3180  O   ASP A 279      39.470 -10.490  43.150  1.00  0.00            
ATOM   3181  N   TYR A 280      37.230 -10.710  42.840  1.00  0.00            
ATOM   3182  H   TYR A 280      36.430 -11.320  42.760  1.00  0.00            
ATOM   3183  CA  TYR A 280      36.800  -9.320  42.970  1.00  0.00            
ATOM   3184  HA  TYR A 280      37.240  -8.820  42.110  1.00  0.00            
ATOM   3185  CB  TYR A 280      35.250  -9.210  42.920  1.00  0.00            
ATOM   3186  HB1 TYR A 280      34.920  -9.720  43.830  1.00  0.00            
ATOM   3187  HB2 TYR A 280      34.890  -9.740  42.040  1.00  0.00            
ATOM   3188  CG  TYR A 280      34.830  -7.780  43.030  1.00  0.00            
ATOM   3189  CD1 TYR A 280      34.930  -6.950  41.900  1.00  0.00            
ATOM   3190  HD1 TYR A 280      35.210  -7.400  40.960  1.00  0.00            
ATOM   3191  CE1 TYR A 280      34.740  -5.550  42.050  1.00  0.00            
ATOM   3192  HE1 TYR A 280      34.960  -4.870  41.240  1.00  0.00            
ATOM   3193  CZ  TYR A 280      34.370  -5.030  43.270  1.00  0.00            
ATOM   3194  OH  TYR A 280      34.080  -3.720  43.400  1.00  0.00            
ATOM   3195  HH  TYR A 280      34.170  -3.090  42.680  1.00  0.00            
ATOM   3196  CE2 TYR A 280      34.180  -5.840  44.350  1.00  0.00            
ATOM   3197  HE2 TYR A 280      33.880  -5.340  45.260  1.00  0.00            
ATOM   3198  CD2 TYR A 280      34.460  -7.190  44.290  1.00  0.00            
ATOM   3199  HD2 TYR A 280      34.440  -7.760  45.200  1.00  0.00            
ATOM   3200  C   TYR A 280      37.370  -8.640  44.180  1.00  0.00            
ATOM   3201  O   TYR A 280      37.100  -9.010  45.350  1.00  0.00            
ATOM   3202  N   ASN A 281      38.000  -7.500  44.030  1.00  0.00            
ATOM   3203  H   ASN A 281      38.290  -7.300  43.080  1.00  0.00            
ATOM   3204  CA  ASN A 281      38.260  -6.490  45.050  1.00  0.00            
ATOM   3205  HA  ASN A 281      37.700  -6.660  45.970  1.00  0.00            
ATOM   3206  CB  ASN A 281      39.740  -6.480  45.500  1.00  0.00            
ATOM   3207  HB1 ASN A 281      40.020  -5.740  46.250  1.00  0.00            
ATOM   3208  HB2 ASN A 281      40.400  -6.160  44.700  1.00  0.00            
ATOM   3209  CG  ASN A 281      40.130  -7.830  46.080  1.00  0.00            
ATOM   3210  OD1 ASN A 281      39.780  -8.060  47.230  1.00  0.00            
ATOM   3211  ND2 ASN A 281      40.830  -8.710  45.410  1.00  0.00            
ATOM   3212 1HD2 ASN A 281      41.270  -8.500  44.530  1.00  0.00            
ATOM   3213 2HD2 ASN A 281      40.980  -9.670  45.680  1.00  0.00            
ATOM   3214  C   ASN A 281      37.970  -5.140  44.400  1.00  0.00            
ATOM   3215  O   ASN A 281      38.230  -5.010  43.210  1.00  0.00            
ATOM   3216  N   PRO A 282      37.520  -4.140  45.100  1.00  0.00            
ATOM   3217  CD  PRO A 282      36.890  -4.260  46.390  1.00  0.00            
ATOM   3218  HD1 PRO A 282      37.680  -4.380  47.130  1.00  0.00            
ATOM   3219  HD2 PRO A 282      36.180  -5.090  46.490  1.00  0.00            
ATOM   3220  CG  PRO A 282      36.000  -3.020  46.590  1.00  0.00            
ATOM   3221  HG1 PRO A 282      35.790  -2.760  47.630  1.00  0.00            
ATOM   3222  HG2 PRO A 282      35.050  -3.230  46.080  1.00  0.00            
ATOM   3223  CB  PRO A 282      36.830  -1.980  45.830  1.00  0.00            
ATOM   3224  HB1 PRO A 282      37.640  -1.570  46.420  1.00  0.00            
ATOM   3225  HB2 PRO A 282      36.150  -1.230  45.420  1.00  0.00            
ATOM   3226  CA  PRO A 282      37.460  -2.760  44.620  1.00  0.00            
ATOM   3227  HA  PRO A 282      36.820  -2.650  43.740  1.00  0.00            
ATOM   3228  C   PRO A 282      38.830  -2.140  44.260  1.00  0.00            
ATOM   3229  O   PRO A 282      39.880  -2.580  44.770  1.00  0.00            
ATOM   3230  N   ASN A 283      38.800  -1.180  43.320  1.00  0.00            
ATOM   3231  H   ASN A 283      37.890  -1.100  42.890  1.00  0.00            
ATOM   3232  CA  ASN A 283      39.900  -0.370  42.800  1.00  0.00            
ATOM   3233  HA  ASN A 283      40.700  -0.340  43.540  1.00  0.00            
ATOM   3234  CB  ASN A 283      40.310  -1.130  41.490  1.00  0.00            
ATOM   3235  HB1 ASN A 283      40.410  -2.210  41.620  1.00  0.00            
ATOM   3236  HB2 ASN A 283      41.280  -0.760  41.150  1.00  0.00            
ATOM   3237  CG  ASN A 283      39.290  -0.910  40.360  1.00  0.00            
ATOM   3238  OD1 ASN A 283      39.090   0.200  39.940  1.00  0.00            
ATOM   3239  ND2 ASN A 283      38.670  -1.990  39.880  1.00  0.00            
ATOM   3240 1HD2 ASN A 283      38.770  -2.860  40.370  1.00  0.00            
ATOM   3241 2HD2 ASN A 283      37.880  -1.890  39.260  1.00  0.00            
ATOM   3242  C   ASN A 283      39.490   1.060  42.540  1.00  0.00            
ATOM   3243  O   ASN A 283      38.260   1.400  42.690  1.00  0.00            
ATOM   3244  N   LYS A 284      40.460   1.950  42.150  1.00  0.00            
ATOM   3245  H   LYS A 284      41.370   1.540  41.990  1.00  0.00            
ATOM   3246  CA  LYS A 284      40.430   3.390  41.890  1.00  0.00            
ATOM   3247  HA  LYS A 284      40.090   3.960  42.760  1.00  0.00            
ATOM   3248  CB  LYS A 284      41.840   3.850  41.420  1.00  0.00            
ATOM   3249  HB1 LYS A 284      42.610   3.650  42.170  1.00  0.00            
ATOM   3250  HB2 LYS A 284      41.830   4.920  41.200  1.00  0.00            
ATOM   3251  CG  LYS A 284      42.230   3.090  40.090  1.00  0.00            
ATOM   3252  HG1 LYS A 284      41.460   3.090  39.320  1.00  0.00            
ATOM   3253  HG2 LYS A 284      42.430   2.060  40.390  1.00  0.00            
ATOM   3254  CD  LYS A 284      43.550   3.740  39.510  1.00  0.00            
ATOM   3255  HD1 LYS A 284      44.320   3.650  40.270  1.00  0.00            
ATOM   3256  HD2 LYS A 284      43.470   4.810  39.320  1.00  0.00            
ATOM   3257  CE  LYS A 284      43.920   2.960  38.300  1.00  0.00            
ATOM   3258  HE1 LYS A 284      43.170   3.220  37.550  1.00  0.00            
ATOM   3259  HE2 LYS A 284      43.840   1.910  38.600  1.00  0.00            
ATOM   3260  NZ  LYS A 284      45.360   3.210  37.770  1.00  0.00            
ATOM   3261  HZ1 LYS A 284      45.460   4.190  37.520  1.00  0.00            
ATOM   3262  HZ2 LYS A 284      46.060   3.120  38.490  1.00  0.00            
ATOM   3263  HZ3 LYS A 284      45.630   2.720  36.940  1.00  0.00            
ATOM   3264  C   LYS A 284      39.320   3.840  40.850  1.00  0.00            
ATOM   3265  O   LYS A 284      39.090   5.020  40.720  1.00  0.00            
ATOM   3266  N   THR A 285      38.720   2.960  40.110  1.00  0.00            
ATOM   3267  H   THR A 285      39.150   2.050  40.010  1.00  0.00            
ATOM   3268  CA  THR A 285      37.530   3.210  39.320  1.00  0.00            
ATOM   3269  HA  THR A 285      37.600   4.150  38.760  1.00  0.00            
ATOM   3270  CB  THR A 285      37.370   2.320  38.150  1.00  0.00            
ATOM   3271  HB  THR A 285      36.540   2.770  37.610  1.00  0.00            
ATOM   3272  CG2 THR A 285      38.560   2.420  37.170  1.00  0.00            
ATOM   3273 1HG2 THR A 285      38.290   1.810  36.310  1.00  0.00            
ATOM   3274 2HG2 THR A 285      38.590   3.460  36.860  1.00  0.00            
ATOM   3275 3HG2 THR A 285      39.450   2.100  37.710  1.00  0.00            
ATOM   3276  OG1 THR A 285      37.040   0.980  38.480  1.00  0.00            
ATOM   3277  HG1 THR A 285      37.800   0.590  38.900  1.00  0.00            
ATOM   3278  C   THR A 285      36.190   3.260  40.120  1.00  0.00            
ATOM   3279  O   THR A 285      35.200   3.820  39.610  1.00  0.00            
ATOM   3280  N   ASN A 286      36.180   2.590  41.290  1.00  0.00            
ATOM   3281  H   ASN A 286      37.000   2.020  41.460  1.00  0.00            
ATOM   3282  CA  ASN A 286      35.150   2.320  42.280  1.00  0.00            
ATOM   3283  HA  ASN A 286      35.500   1.640  43.060  1.00  0.00            
ATOM   3284  CB  ASN A 286      34.830   3.590  43.070  1.00  0.00            
ATOM   3285  HB1 ASN A 286      34.360   3.390  44.040  1.00  0.00            
ATOM   3286  HB2 ASN A 286      34.160   4.190  42.460  1.00  0.00            
ATOM   3287  CG  ASN A 286      36.000   4.490  43.440  1.00  0.00            
ATOM   3288  OD1 ASN A 286      36.100   5.690  43.040  1.00  0.00            
ATOM   3289  ND2 ASN A 286      36.950   3.930  44.040  1.00  0.00            
ATOM   3290 1HD2 ASN A 286      36.900   2.980  44.360  1.00  0.00            
ATOM   3291 2HD2 ASN A 286      37.790   4.490  44.050  1.00  0.00            
ATOM   3292  C   ASN A 286      33.870   1.610  41.730  1.00  0.00            
ATOM   3293  O   ASN A 286      32.820   1.680  42.360  1.00  0.00            
ATOM   3294  N   ARG A 287      33.880   0.920  40.600  1.00  0.00            
ATOM   3295  H   ARG A 287      34.760   0.930  40.100  1.00  0.00            
ATOM   3296  CA  ARG A 287      32.770   0.160  40.010  1.00  0.00            
ATOM   3297  HA  ARG A 287      31.920   0.820  40.160  1.00  0.00            
ATOM   3298  CB  ARG A 287      32.900  -0.300  38.590  1.00  0.00            
ATOM   3299  HB1 ARG A 287      31.940  -0.730  38.310  1.00  0.00            
ATOM   3300  HB2 ARG A 287      33.720  -1.010  38.610  1.00  0.00            
ATOM   3301  CG  ARG A 287      33.150   1.030  37.760  1.00  0.00            
ATOM   3302  HG1 ARG A 287      34.180   1.350  37.920  1.00  0.00            
ATOM   3303  HG2 ARG A 287      32.460   1.820  38.060  1.00  0.00            
ATOM   3304  CD  ARG A 287      33.050   0.820  36.250  1.00  0.00            
ATOM   3305  HD1 ARG A 287      32.570   1.700  35.840  1.00  0.00            
ATOM   3306  HD2 ARG A 287      32.310   0.060  35.990  1.00  0.00            
ATOM   3307  NE  ARG A 287      34.330   0.510  35.620  1.00  0.00            
ATOM   3308  HE  ARG A 287      34.530  -0.440  35.340  1.00  0.00            
ATOM   3309  CZ  ARG A 287      35.060   1.420  35.040  1.00  0.00            
ATOM   3310  NH1 ARG A 287      34.980   2.700  35.070  1.00  0.00            
ATOM   3311 1HH1 ARG A 287      34.170   3.120  35.500  1.00  0.00            
ATOM   3312 2HH1 ARG A 287      35.750   3.220  34.670  1.00  0.00            
ATOM   3313  NH2 ARG A 287      36.070   0.990  34.300  1.00  0.00            
ATOM   3314 1HH2 ARG A 287      36.180  -0.010  34.220  1.00  0.00            
ATOM   3315 2HH2 ARG A 287      36.450   1.590  33.580  1.00  0.00            
ATOM   3316  C   ARG A 287      32.510  -1.140  40.850  1.00  0.00            
ATOM   3317  O   ARG A 287      33.490  -1.900  41.100  1.00  0.00            
ATOM   3318  N   PRO A 288      31.260  -1.400  41.280  1.00  0.00            
ATOM   3319  CD  PRO A 288      30.050  -0.490  41.320  1.00  0.00            
ATOM   3320  HD1 PRO A 288      29.940  -0.060  40.320  1.00  0.00            
ATOM   3321  HD2 PRO A 288      30.260   0.210  42.130  1.00  0.00            
ATOM   3322  CG  PRO A 288      28.870  -1.460  41.510  1.00  0.00            
ATOM   3323  HG1 PRO A 288      28.550  -1.790  40.530  1.00  0.00            
ATOM   3324  HG2 PRO A 288      28.040  -1.020  42.060  1.00  0.00            
ATOM   3325  CB  PRO A 288      29.550  -2.600  42.300  1.00  0.00            
ATOM   3326  HB1 PRO A 288      28.950  -3.510  42.270  1.00  0.00            
ATOM   3327  HB2 PRO A 288      29.650  -2.250  43.330  1.00  0.00            
ATOM   3328  CA  PRO A 288      30.970  -2.710  41.810  1.00  0.00            
ATOM   3329  HA  PRO A 288      31.560  -2.910  42.700  1.00  0.00            
ATOM   3330  C   PRO A 288      31.100  -3.780  40.730  1.00  0.00            
ATOM   3331  O   PRO A 288      31.030  -3.540  39.510  1.00  0.00            
ATOM   3332  N   PHE A 289      31.340  -5.010  41.150  1.00  0.00            
ATOM   3333  H   PHE A 289      31.330  -5.200  42.140  1.00  0.00            
ATOM   3334  CA  PHE A 289      31.290  -6.110  40.260  1.00  0.00            
ATOM   3335  HA  PHE A 289      32.230  -6.040  39.700  1.00  0.00            
ATOM   3336  CB  PHE A 289      31.170  -7.410  41.080  1.00  0.00            
ATOM   3337  HB1 PHE A 289      30.260  -7.360  41.680  1.00  0.00            
ATOM   3338  HB2 PHE A 289      32.040  -7.550  41.720  1.00  0.00            
ATOM   3339  CG  PHE A 289      31.030  -8.680  40.200  1.00  0.00            
ATOM   3340  CD1 PHE A 289      32.150  -9.370  39.760  1.00  0.00            
ATOM   3341  HD1 PHE A 289      33.120  -9.010  40.060  1.00  0.00            
ATOM   3342  CE1 PHE A 289      32.030 -10.590  39.050  1.00  0.00            
ATOM   3343  HE1 PHE A 289      32.910 -11.060  38.630  1.00  0.00            
ATOM   3344  CZ  PHE A 289      30.770 -11.130  38.780  1.00  0.00            
ATOM   3345  HZ  PHE A 289      30.770 -12.070  38.260  1.00  0.00            
ATOM   3346  CE2 PHE A 289      29.640 -10.410  39.210  1.00  0.00            
ATOM   3347  HE2 PHE A 289      28.650 -10.750  38.950  1.00  0.00            
ATOM   3348  CD2 PHE A 289      29.740  -9.170  39.900  1.00  0.00            
ATOM   3349  HD2 PHE A 289      28.870  -8.580  40.160  1.00  0.00            
ATOM   3350  C   PHE A 289      30.020  -6.080  39.360  1.00  0.00            
ATOM   3351  O   PHE A 289      28.950  -5.890  39.800  1.00  0.00            
ATOM   3352  N   ILE A 290      30.170  -6.320  38.050  1.00  0.00            
ATOM   3353  H   ILE A 290      31.110  -6.450  37.720  1.00  0.00            
ATOM   3354  CA  ILE A 290      29.080  -6.290  37.100  1.00  0.00            
ATOM   3355  HA  ILE A 290      28.530  -5.370  37.300  1.00  0.00            
ATOM   3356  CB  ILE A 290      29.620  -6.120  35.660  1.00  0.00            
ATOM   3357  HB  ILE A 290      30.230  -6.920  35.260  1.00  0.00            
ATOM   3358  CG2 ILE A 290      28.430  -6.070  34.680  1.00  0.00            
ATOM   3359 1HG2 ILE A 290      27.800  -6.960  34.700  1.00  0.00            
ATOM   3360 2HG2 ILE A 290      27.830  -5.160  34.770  1.00  0.00            
ATOM   3361 3HG2 ILE A 290      28.850  -6.050  33.680  1.00  0.00            
ATOM   3362  CG1 ILE A 290      30.460  -4.870  35.610  1.00  0.00            
ATOM   3363 1HG1 ILE A 290      31.330  -5.100  36.240  1.00  0.00            
ATOM   3364 2HG1 ILE A 290      29.960  -4.020  36.070  1.00  0.00            
ATOM   3365  CD  ILE A 290      30.970  -4.500  34.160  1.00  0.00            
ATOM   3366  HD1 ILE A 290      31.770  -3.760  34.170  1.00  0.00            
ATOM   3367  HD2 ILE A 290      31.290  -5.460  33.740  1.00  0.00            
ATOM   3368  HD3 ILE A 290      30.130  -4.050  33.640  1.00  0.00            
ATOM   3369  C   ILE A 290      28.160  -7.460  37.290  1.00  0.00            
ATOM   3370  O   ILE A 290      28.470  -8.600  36.990  1.00  0.00            
ATOM   3371  N   SER A 291      27.030  -7.280  37.930  1.00  0.00            
ATOM   3372  H   SER A 291      26.810  -6.380  38.350  1.00  0.00            
ATOM   3373  CA  SER A 291      26.150  -8.430  38.190  1.00  0.00            
ATOM   3374  HA  SER A 291      26.740  -9.180  38.710  1.00  0.00            
ATOM   3375  CB  SER A 291      25.030  -7.900  39.100  1.00  0.00            
ATOM   3376  HB1 SER A 291      24.410  -8.730  39.440  1.00  0.00            
ATOM   3377  HB2 SER A 291      24.360  -7.300  38.490  1.00  0.00            
ATOM   3378  OG  SER A 291      25.650  -7.130  40.110  1.00  0.00            
ATOM   3379  HG  SER A 291      25.720  -7.670  40.900  1.00  0.00            
ATOM   3380  C   SER A 291      25.570  -9.070  36.900  1.00  0.00            
ATOM   3381  O   SER A 291      25.110  -8.420  35.980  1.00  0.00            
ATOM   3382  N   GLN A 292      25.570 -10.380  36.870  1.00  0.00            
ATOM   3383  H   GLN A 292      25.830 -10.900  37.690  1.00  0.00            
ATOM   3384  CA  GLN A 292      24.830 -11.120  35.870  1.00  0.00            
ATOM   3385  HA  GLN A 292      25.020 -10.710  34.880  1.00  0.00            
ATOM   3386  CB  GLN A 292      25.100 -12.660  36.030  1.00  0.00            
ATOM   3387  HB1 GLN A 292      24.540 -13.260  35.310  1.00  0.00            
ATOM   3388  HB2 GLN A 292      24.790 -13.050  36.990  1.00  0.00            
ATOM   3389  CG  GLN A 292      26.590 -13.120  35.820  1.00  0.00            
ATOM   3390  HG1 GLN A 292      26.550 -14.210  35.800  1.00  0.00            
ATOM   3391  HG2 GLN A 292      27.020 -12.770  36.750  1.00  0.00            
ATOM   3392  CD  GLN A 292      27.370 -12.560  34.600  1.00  0.00            
ATOM   3393  OE1 GLN A 292      27.340 -13.170  33.560  1.00  0.00            
ATOM   3394  NE2 GLN A 292      28.160 -11.530  34.850  1.00  0.00            
ATOM   3395 1HE2 GLN A 292      28.130 -11.010  35.720  1.00  0.00            
ATOM   3396 2HE2 GLN A 292      28.780 -11.160  34.150  1.00  0.00            
ATOM   3397  C   GLN A 292      23.300 -10.970  36.080  1.00  0.00            
ATOM   3398  O   GLN A 292      22.760 -10.930  37.190  1.00  0.00            
ATOM   3399  N   LYS A 293      22.540 -10.850  34.980  1.00  0.00            
ATOM   3400  H   LYS A 293      23.050 -10.840  34.110  1.00  0.00            
ATOM   3401  CA  LYS A 293      21.090 -10.560  34.930  1.00  0.00            
ATOM   3402  HA  LYS A 293      20.650 -10.670  35.930  1.00  0.00            
ATOM   3403  CB  LYS A 293      20.650  -9.110  34.570  1.00  0.00            
ATOM   3404  HB1 LYS A 293      19.570  -9.080  34.680  1.00  0.00            
ATOM   3405  HB2 LYS A 293      20.840  -8.890  33.520  1.00  0.00            
ATOM   3406  CG  LYS A 293      21.440  -8.110  35.430  1.00  0.00            
ATOM   3407  HG1 LYS A 293      22.420  -7.870  35.000  1.00  0.00            
ATOM   3408  HG2 LYS A 293      21.530  -8.530  36.430  1.00  0.00            
ATOM   3409  CD  LYS A 293      20.580  -6.810  35.570  1.00  0.00            
ATOM   3410  HD1 LYS A 293      20.980  -6.300  36.450  1.00  0.00            
ATOM   3411  HD2 LYS A 293      19.570  -7.110  35.850  1.00  0.00            
ATOM   3412  CE  LYS A 293      20.540  -5.800  34.370  1.00  0.00            
ATOM   3413  HE1 LYS A 293      19.810  -5.050  34.670  1.00  0.00            
ATOM   3414  HE2 LYS A 293      20.170  -6.160  33.410  1.00  0.00            
ATOM   3415  NZ  LYS A 293      21.830  -5.170  34.160  1.00  0.00            
ATOM   3416  HZ1 LYS A 293      21.950  -4.940  33.180  1.00  0.00            
ATOM   3417  HZ2 LYS A 293      21.850  -4.350  34.740  1.00  0.00            
ATOM   3418  HZ3 LYS A 293      22.550  -5.800  34.470  1.00  0.00            
ATOM   3419  C   LYS A 293      20.330 -11.630  34.070  1.00  0.00            
ATOM   3420  O   LYS A 293      20.600 -11.790  32.880  1.00  0.00            
ATOM   3421  N   ILE A 294      19.300 -12.210  34.700  1.00  0.00            
ATOM   3422  H   ILE A 294      19.320 -12.090  35.700  1.00  0.00            
ATOM   3423  CA  ILE A 294      18.540 -13.370  34.210  1.00  0.00            
ATOM   3424  HA  ILE A 294      18.990 -13.590  33.250  1.00  0.00            
ATOM   3425  CB  ILE A 294      18.730 -14.650  35.020  1.00  0.00            
ATOM   3426  HB  ILE A 294      18.650 -14.460  36.090  1.00  0.00            
ATOM   3427  CG2 ILE A 294      17.700 -15.770  34.830  1.00  0.00            
ATOM   3428 1HG2 ILE A 294      16.680 -15.480  35.060  1.00  0.00            
ATOM   3429 2HG2 ILE A 294      17.620 -16.090  33.790  1.00  0.00            
ATOM   3430 3HG2 ILE A 294      17.920 -16.690  35.370  1.00  0.00            
ATOM   3431  CG1 ILE A 294      20.120 -15.210  34.690  1.00  0.00            
ATOM   3432 1HG1 ILE A 294      20.450 -15.080  33.660  1.00  0.00            
ATOM   3433 2HG1 ILE A 294      20.050 -16.280  34.880  1.00  0.00            
ATOM   3434  CD  ILE A 294      21.280 -14.860  35.620  1.00  0.00            
ATOM   3435  HD1 ILE A 294      22.100 -15.530  35.350  1.00  0.00            
ATOM   3436  HD2 ILE A 294      21.690 -13.850  35.580  1.00  0.00            
ATOM   3437  HD3 ILE A 294      20.990 -14.990  36.660  1.00  0.00            
ATOM   3438  C   ILE A 294      17.050 -13.000  34.090  1.00  0.00            
ATOM   3439  O   ILE A 294      16.430 -12.410  34.910  1.00  0.00            
ATOM   3440  N   HIS A 295      16.510 -13.310  32.920  1.00  0.00            
ATOM   3441  H   HIS A 295      17.210 -13.630  32.270  1.00  0.00            
ATOM   3442  CA  HIS A 295      15.140 -12.820  32.390  1.00  0.00            
ATOM   3443  HA  HIS A 295      14.680 -12.180  33.150  1.00  0.00            
ATOM   3444  CB  HIS A 295      15.350 -12.080  31.070  1.00  0.00            
ATOM   3445  HB1 HIS A 295      14.570 -11.330  31.130  1.00  0.00            
ATOM   3446  HB2 HIS A 295      15.120 -12.810  30.290  1.00  0.00            
ATOM   3447  CG  HIS A 295      16.720 -11.410  30.840  1.00  0.00            
ATOM   3448  ND1 HIS A 295      17.040 -10.190  31.440  1.00  0.00            
ATOM   3449  CE1 HIS A 295      18.280  -9.950  31.010  1.00  0.00            
ATOM   3450  HE1 HIS A 295      18.920  -9.140  31.320  1.00  0.00            
ATOM   3451  NE2 HIS A 295      18.620 -10.780  30.000  1.00  0.00            
ATOM   3452  HE2 HIS A 295      19.440 -10.690  29.420  1.00  0.00            
ATOM   3453  CD2 HIS A 295      17.670 -11.680  29.850  1.00  0.00            
ATOM   3454  HD2 HIS A 295      17.560 -12.490  29.140  1.00  0.00            
ATOM   3455  C   HIS A 295      14.070 -13.900  32.110  1.00  0.00            
ATOM   3456  O   HIS A 295      12.900 -13.610  31.910  1.00  0.00            
ATOM   3457  N   PHE A 296      14.520 -15.100  32.080  1.00  0.00            
ATOM   3458  H   PHE A 296      15.520 -15.270  32.150  1.00  0.00            
ATOM   3459  CA  PHE A 296      13.760 -16.330  31.710  1.00  0.00            
ATOM   3460  HA  PHE A 296      12.680 -16.150  31.650  1.00  0.00            
ATOM   3461  CB  PHE A 296      14.130 -16.780  30.280  1.00  0.00            
ATOM   3462  HB1 PHE A 296      13.530 -17.650  30.020  1.00  0.00            
ATOM   3463  HB2 PHE A 296      15.140 -17.180  30.370  1.00  0.00            
ATOM   3464  CG  PHE A 296      13.920 -15.720  29.260  1.00  0.00            
ATOM   3465  CD1 PHE A 296      12.660 -15.410  28.730  1.00  0.00            
ATOM   3466  HD1 PHE A 296      11.800 -15.930  29.140  1.00  0.00            
ATOM   3467  CE1 PHE A 296      12.520 -14.400  27.780  1.00  0.00            
ATOM   3468  HE1 PHE A 296      11.540 -14.150  27.390  1.00  0.00            
ATOM   3469  CZ  PHE A 296      13.660 -13.750  27.220  1.00  0.00            
ATOM   3470  HZ  PHE A 296      13.440 -13.000  26.480  1.00  0.00            
ATOM   3471  CE2 PHE A 296      14.890 -14.010  27.840  1.00  0.00            
ATOM   3472  HE2 PHE A 296      15.700 -13.410  27.430  1.00  0.00            
ATOM   3473  CD2 PHE A 296      15.060 -15.090  28.770  1.00  0.00            
ATOM   3474  HD2 PHE A 296      16.020 -15.370  29.180  1.00  0.00            
ATOM   3475  C   PHE A 296      14.060 -17.430  32.760  1.00  0.00            
ATOM   3476  O   PHE A 296      15.200 -17.760  33.010  1.00  0.00            
ATOM   3477  N   PRO A 297      13.020 -17.980  33.460  1.00  0.00            
ATOM   3478  CD  PRO A 297      11.620 -17.680  33.290  1.00  0.00            
ATOM   3479  HD1 PRO A 297      11.290 -17.780  32.260  1.00  0.00            
ATOM   3480  HD2 PRO A 297      11.420 -16.640  33.550  1.00  0.00            
ATOM   3481  CG  PRO A 297      10.840 -18.670  34.150  1.00  0.00            
ATOM   3482  HG1 PRO A 297      10.480 -19.480  33.510  1.00  0.00            
ATOM   3483  HG2 PRO A 297      10.030 -18.210  34.720  1.00  0.00            
ATOM   3484  CB  PRO A 297      11.870 -19.270  35.110  1.00  0.00            
ATOM   3485  HB1 PRO A 297      11.820 -20.340  35.330  1.00  0.00            
ATOM   3486  HB2 PRO A 297      11.970 -18.660  36.010  1.00  0.00            
ATOM   3487  CA  PRO A 297      13.170 -19.210  34.210  1.00  0.00            
ATOM   3488  HA  PRO A 297      13.980 -19.140  34.940  1.00  0.00            
ATOM   3489  C   PRO A 297      13.320 -20.430  33.310  1.00  0.00            
ATOM   3490  O   PRO A 297      13.260 -20.410  32.100  1.00  0.00            
ATOM   3491  N   ASP A 298      13.570 -21.490  34.010  1.00  0.00            
ATOM   3492  H   ASP A 298      13.750 -21.260  34.980  1.00  0.00            
ATOM   3493  CA  ASP A 298      13.920 -22.860  33.500  1.00  0.00            
ATOM   3494  HA  ASP A 298      13.980 -22.790  32.410  1.00  0.00            
ATOM   3495  CB  ASP A 298      15.260 -23.300  34.160  1.00  0.00            
ATOM   3496  HB1 ASP A 298      15.420 -24.340  33.870  1.00  0.00            
ATOM   3497  HB2 ASP A 298      15.250 -23.390  35.240  1.00  0.00            
ATOM   3498  CG  ASP A 298      16.330 -22.330  33.800  1.00  0.00            
ATOM   3499  OD1 ASP A 298      16.860 -21.630  34.720  1.00  0.00            
ATOM   3500  OD2 ASP A 298      16.730 -22.270  32.630  1.00  0.00            
ATOM   3501  C   ASP A 298      12.770 -23.990  33.750  1.00  0.00            
ATOM   3502  O   ASP A 298      12.960 -25.170  33.560  1.00  0.00            
ATOM   3503  N   PHE A 299      11.700 -23.510  34.350  1.00  0.00            
ATOM   3504  H   PHE A 299      11.790 -22.590  34.750  1.00  0.00            
ATOM   3505  CA  PHE A 299      10.430 -24.140  34.520  1.00  0.00            
ATOM   3506  HA  PHE A 299      10.030 -24.240  33.510  1.00  0.00            
ATOM   3507  CB  PHE A 299      10.490 -25.590  35.180  1.00  0.00            
ATOM   3508  HB1 PHE A 299      11.010 -25.460  36.130  1.00  0.00            
ATOM   3509  HB2 PHE A 299      11.020 -26.390  34.680  1.00  0.00            
ATOM   3510  CG  PHE A 299       9.100 -26.290  35.530  1.00  0.00            
ATOM   3511  CD1 PHE A 299       8.500 -27.040  34.470  1.00  0.00            
ATOM   3512  HD1 PHE A 299       8.970 -27.200  33.510  1.00  0.00            
ATOM   3513  CE1 PHE A 299       7.230 -27.650  34.670  1.00  0.00            
ATOM   3514  HE1 PHE A 299       6.930 -28.300  33.870  1.00  0.00            
ATOM   3515  CZ  PHE A 299       6.560 -27.490  35.900  1.00  0.00            
ATOM   3516  HZ  PHE A 299       5.630 -28.000  36.080  1.00  0.00            
ATOM   3517  CE2 PHE A 299       7.150 -26.660  36.880  1.00  0.00            
ATOM   3518  HE2 PHE A 299       6.650 -26.540  37.830  1.00  0.00            
ATOM   3519  CD2 PHE A 299       8.400 -26.070  36.690  1.00  0.00            
ATOM   3520  HD2 PHE A 299       8.840 -25.430  37.440  1.00  0.00            
ATOM   3521  C   PHE A 299       9.470 -23.200  35.250  1.00  0.00            
ATOM   3522  O   PHE A 299       9.940 -22.570  36.170  1.00  0.00            
ATOM   3523  N   SER A 300       8.240 -23.020  34.840  1.00  0.00            
ATOM   3524  H   SER A 300       7.860 -23.710  34.200  1.00  0.00            
ATOM   3525  CA  SER A 300       7.230 -21.980  35.320  1.00  0.00            
ATOM   3526  HA  SER A 300       7.480 -21.700  36.350  1.00  0.00            
ATOM   3527  CB  SER A 300       7.180 -20.710  34.490  1.00  0.00            
ATOM   3528  HB1 SER A 300       6.920 -20.920  33.450  1.00  0.00            
ATOM   3529  HB2 SER A 300       8.160 -20.240  34.390  1.00  0.00            
ATOM   3530  OG  SER A 300       6.230 -19.770  34.980  1.00  0.00            
ATOM   3531  HG  SER A 300       5.470 -19.980  34.440  1.00  0.00            
ATOM   3532  C   SER A 300       5.790 -22.590  35.320  1.00  0.00            
ATOM   3533  O   SER A 300       5.460 -23.400  34.500  1.00  0.00            
ATOM   3534  N   THR A 301       4.990 -22.260  36.360  1.00  0.00            
ATOM   3535  H   THR A 301       5.320 -21.520  36.970  1.00  0.00            
ATOM   3536  CA  THR A 301       3.630 -22.800  36.530  1.00  0.00            
ATOM   3537  HA  THR A 301       3.190 -22.700  35.530  1.00  0.00            
ATOM   3538  CB  THR A 301       3.660 -24.310  36.850  1.00  0.00            
ATOM   3539  HB  THR A 301       4.340 -24.820  36.160  1.00  0.00            
ATOM   3540  CG2 THR A 301       3.970 -24.740  38.210  1.00  0.00            
ATOM   3541 1HG2 THR A 301       5.020 -24.530  38.460  1.00  0.00            
ATOM   3542 2HG2 THR A 301       3.300 -24.310  38.950  1.00  0.00            
ATOM   3543 3HG2 THR A 301       3.850 -25.830  38.150  1.00  0.00            
ATOM   3544  OG1 THR A 301       2.390 -24.810  36.570  1.00  0.00            
ATOM   3545  HG1 THR A 301       2.350 -25.210  35.700  1.00  0.00            
ATOM   3546  C   THR A 301       2.730 -22.040  37.530  1.00  0.00            
ATOM   3547  O   THR A 301       3.320 -21.690  38.590  1.00  0.00            
ATOM   3548  N   ARG A 302       1.460 -21.910  37.380  1.00  0.00            
ATOM   3549  H   ARG A 302       1.080 -22.130  36.470  1.00  0.00            
ATOM   3550  CA  ARG A 302       0.450 -21.650  38.470  1.00  0.00            
ATOM   3551  HA  ARG A 302       0.950 -21.540  39.430  1.00  0.00            
ATOM   3552  CB  ARG A 302      -0.440 -20.310  38.210  1.00  0.00            
ATOM   3553  HB1 ARG A 302      -1.110 -20.130  39.050  1.00  0.00            
ATOM   3554  HB2 ARG A 302      -0.890 -20.510  37.230  1.00  0.00            
ATOM   3555  CG  ARG A 302       0.450 -19.080  38.050  1.00  0.00            
ATOM   3556  HG1 ARG A 302       1.300 -19.350  37.420  1.00  0.00            
ATOM   3557  HG2 ARG A 302       0.820 -18.900  39.070  1.00  0.00            
ATOM   3558  CD  ARG A 302      -0.300 -17.840  37.540  1.00  0.00            
ATOM   3559  HD1 ARG A 302      -1.170 -17.710  38.180  1.00  0.00            
ATOM   3560  HD2 ARG A 302      -0.610 -17.940  36.500  1.00  0.00            
ATOM   3561  NE  ARG A 302       0.600 -16.690  37.530  1.00  0.00            
ATOM   3562  HE  ARG A 302       0.550 -16.170  38.400  1.00  0.00            
ATOM   3563  CZ  ARG A 302       1.290 -16.220  36.480  1.00  0.00            
ATOM   3564  NH1 ARG A 302       1.260 -16.750  35.270  1.00  0.00            
ATOM   3565 1HH1 ARG A 302       0.490 -17.380  35.110  1.00  0.00            
ATOM   3566 2HH1 ARG A 302       1.870 -16.390  34.550  1.00  0.00            
ATOM   3567  NH2 ARG A 302       2.110 -15.320  36.730  1.00  0.00            
ATOM   3568 1HH2 ARG A 302       2.260 -14.870  37.630  1.00  0.00            
ATOM   3569 2HH2 ARG A 302       2.550 -14.950  35.910  1.00  0.00            
ATOM   3570  C   ARG A 302      -0.540 -22.800  38.600  1.00  0.00            
ATOM   3571  O   ARG A 302      -1.680 -22.700  39.090  1.00  0.00            
ATOM   3572  N   ASP A 303      -0.220 -23.950  38.100  1.00  0.00            
ATOM   3573  H   ASP A 303       0.700 -24.150  37.720  1.00  0.00            
ATOM   3574  CA  ASP A 303      -0.930 -25.220  38.070  1.00  0.00            
ATOM   3575  HA  ASP A 303      -2.000 -25.010  38.090  1.00  0.00            
ATOM   3576  CB  ASP A 303      -0.670 -26.030  36.800  1.00  0.00            
ATOM   3577  HB1 ASP A 303      -1.360 -26.870  36.790  1.00  0.00            
ATOM   3578  HB2 ASP A 303       0.330 -26.480  36.840  1.00  0.00            
ATOM   3579  CG  ASP A 303      -0.870 -25.300  35.440  1.00  0.00            
ATOM   3580  OD1 ASP A 303      -0.670 -26.000  34.380  1.00  0.00            
ATOM   3581  OD2 ASP A 303      -1.450 -24.170  35.420  1.00  0.00            
ATOM   3582  C   ASP A 303      -0.810 -26.020  39.400  1.00  0.00            
ATOM   3583  O   ASP A 303      -1.170 -27.230  39.570  1.00  0.00            
ATOM   3584  N   ILE A 304      -0.370 -25.320  40.500  1.00  0.00            
ATOM   3585  H   ILE A 304      -0.160 -24.340  40.460  1.00  0.00            
ATOM   3586  CA  ILE A 304      -0.190 -26.010  41.850  1.00  0.00            
ATOM   3587  HA  ILE A 304      -0.380 -27.080  41.830  1.00  0.00            
ATOM   3588  CB  ILE A 304       1.310 -25.960  42.290  1.00  0.00            
ATOM   3589  HB  ILE A 304       1.540 -24.890  42.280  1.00  0.00            
ATOM   3590  CG2 ILE A 304       1.610 -26.580  43.650  1.00  0.00            
ATOM   3591 1HG2 ILE A 304       0.900 -26.230  44.400  1.00  0.00            
ATOM   3592 2HG2 ILE A 304       1.560 -27.670  43.570  1.00  0.00            
ATOM   3593 3HG2 ILE A 304       2.640 -26.370  43.940  1.00  0.00            
ATOM   3594  CG1 ILE A 304       2.170 -26.690  41.210  1.00  0.00            
ATOM   3595 1HG1 ILE A 304       3.230 -26.620  41.460  1.00  0.00            
ATOM   3596 2HG1 ILE A 304       2.020 -26.080  40.320  1.00  0.00            
ATOM   3597  CD  ILE A 304       2.020 -28.180  40.960  1.00  0.00            
ATOM   3598  HD1 ILE A 304       2.840 -28.380  40.270  1.00  0.00            
ATOM   3599  HD2 ILE A 304       2.280 -28.750  41.850  1.00  0.00            
ATOM   3600  HD3 ILE A 304       1.060 -28.500  40.570  1.00  0.00            
ATOM   3601  C   ILE A 304      -1.170 -25.530  42.920  1.00  0.00            
ATOM   3602  O   ILE A 304      -1.670 -26.330  43.690  1.00  0.00            
ATOM   3603  N   HIS A 305      -1.430 -24.260  42.950  1.00  0.00            
ATOM   3604  H   HIS A 305      -0.820 -23.660  42.410  1.00  0.00            
ATOM   3605  CA  HIS A 305      -2.230 -23.550  43.930  1.00  0.00            
ATOM   3606  HA  HIS A 305      -2.910 -24.250  44.400  1.00  0.00            
ATOM   3607  CB  HIS A 305      -1.280 -22.810  44.930  1.00  0.00            
ATOM   3608  HB1 HIS A 305      -1.750 -21.980  45.450  1.00  0.00            
ATOM   3609  HB2 HIS A 305      -0.420 -22.390  44.410  1.00  0.00            
ATOM   3610  CG  HIS A 305      -0.670 -23.640  45.970  1.00  0.00            
ATOM   3611  ND1 HIS A 305      -1.310 -24.220  47.120  1.00  0.00            
ATOM   3612  CE1 HIS A 305      -0.280 -24.830  47.790  1.00  0.00            
ATOM   3613  HE1 HIS A 305      -0.440 -25.400  48.690  1.00  0.00            
ATOM   3614  NE2 HIS A 305       0.830 -24.850  47.050  1.00  0.00            
ATOM   3615  HE2 HIS A 305       1.720 -25.250  47.320  1.00  0.00            
ATOM   3616  CD2 HIS A 305       0.590 -24.090  45.900  1.00  0.00            
ATOM   3617  HD2 HIS A 305       1.430 -23.850  45.260  1.00  0.00            
ATOM   3618  C   HIS A 305      -3.080 -22.450  43.260  1.00  0.00            
ATOM   3619  O   HIS A 305      -2.690 -21.810  42.310  1.00  0.00            
ATOM   3620  N   ARG A 306      -4.240 -22.130  43.890  1.00  0.00            
ATOM   3621  H   ARG A 306      -4.530 -22.710  44.670  1.00  0.00            
ATOM   3622  CA  ARG A 306      -5.020 -20.920  43.590  1.00  0.00            
ATOM   3623  HA  ARG A 306      -4.790 -20.630  42.560  1.00  0.00            
ATOM   3624  CB  ARG A 306      -6.500 -21.370  43.690  1.00  0.00            
ATOM   3625  HB1 ARG A 306      -6.600 -22.060  42.850  1.00  0.00            
ATOM   3626  HB2 ARG A 306      -7.150 -20.500  43.610  1.00  0.00            
ATOM   3627  CG  ARG A 306      -6.910 -22.080  45.010  1.00  0.00            
ATOM   3628  HG1 ARG A 306      -6.590 -21.550  45.910  1.00  0.00            
ATOM   3629  HG2 ARG A 306      -6.430 -23.050  44.950  1.00  0.00            
ATOM   3630  CD  ARG A 306      -8.460 -22.280  44.990  1.00  0.00            
ATOM   3631  HD1 ARG A 306      -8.680 -22.600  43.970  1.00  0.00            
ATOM   3632  HD2 ARG A 306      -8.980 -21.390  45.350  1.00  0.00            
ATOM   3633  NE  ARG A 306      -8.840 -23.420  45.810  1.00  0.00            
ATOM   3634  HE  ARG A 306      -8.120 -23.850  46.380  1.00  0.00            
ATOM   3635  CZ  ARG A 306      -9.980 -24.110  45.790  1.00  0.00            
ATOM   3636  NH1 ARG A 306     -11.010 -23.910  44.990  1.00  0.00            
ATOM   3637 1HH1 ARG A 306     -10.910 -23.130  44.360  1.00  0.00            
ATOM   3638 2HH1 ARG A 306     -11.810 -24.520  45.040  1.00  0.00            
ATOM   3639  NH2 ARG A 306     -10.050 -25.010  46.650  1.00  0.00            
ATOM   3640 1HH2 ARG A 306      -9.330 -25.170  47.330  1.00  0.00            
ATOM   3641 2HH2 ARG A 306     -10.910 -25.550  46.700  1.00  0.00            
ATOM   3642  C   ARG A 306      -4.810 -19.640  44.490  1.00  0.00            
ATOM   3643  O   ARG A 306      -5.520 -18.620  44.370  1.00  0.00            
ATOM   3644  N   ASN A 307      -3.940 -19.730  45.460  1.00  0.00            
ATOM   3645  H   ASN A 307      -3.510 -20.640  45.560  1.00  0.00            
ATOM   3646  CA  ASN A 307      -3.700 -18.740  46.490  1.00  0.00            
ATOM   3647  HA  ASN A 307      -4.210 -17.820  46.170  1.00  0.00            
ATOM   3648  CB  ASN A 307      -4.240 -19.320  47.850  1.00  0.00            
ATOM   3649  HB1 ASN A 307      -3.700 -18.850  48.680  1.00  0.00            
ATOM   3650  HB2 ASN A 307      -3.970 -20.380  47.940  1.00  0.00            
ATOM   3651  CG  ASN A 307      -5.750 -19.250  48.060  1.00  0.00            
ATOM   3652  OD1 ASN A 307      -6.230 -20.070  48.830  1.00  0.00            
ATOM   3653  ND2 ASN A 307      -6.560 -18.350  47.530  1.00  0.00            
ATOM   3654 1HD2 ASN A 307      -6.180 -17.690  46.860  1.00  0.00            
ATOM   3655 2HD2 ASN A 307      -7.540 -18.340  47.760  1.00  0.00            
ATOM   3656  C   ASN A 307      -2.190 -18.330  46.480  1.00  0.00            
ATOM   3657  O   ASN A 307      -1.330 -19.130  46.090  1.00  0.00            
ATOM   3658  N   TYR A 308      -1.860 -17.150  46.980  1.00  0.00            
ATOM   3659  H   TYR A 308      -2.660 -16.550  47.130  1.00  0.00            
ATOM   3660  CA  TYR A 308      -0.570 -16.630  47.320  1.00  0.00            
ATOM   3661  HA  TYR A 308      -0.070 -16.400  46.380  1.00  0.00            
ATOM   3662  CB  TYR A 308      -0.680 -15.320  48.130  1.00  0.00            
ATOM   3663  HB1 TYR A 308       0.270 -14.790  48.000  1.00  0.00            
ATOM   3664  HB2 TYR A 308      -0.650 -15.430  49.210  1.00  0.00            
ATOM   3665  CG  TYR A 308      -1.740 -14.320  47.750  1.00  0.00            
ATOM   3666  CD1 TYR A 308      -2.080 -14.000  46.380  1.00  0.00            
ATOM   3667  HD1 TYR A 308      -1.560 -14.420  45.540  1.00  0.00            
ATOM   3668  CE1 TYR A 308      -3.160 -13.120  46.090  1.00  0.00            
ATOM   3669  HE1 TYR A 308      -3.300 -12.750  45.090  1.00  0.00            
ATOM   3670  CZ  TYR A 308      -3.970 -12.660  47.110  1.00  0.00            
ATOM   3671  OH  TYR A 308      -4.850 -11.700  46.800  1.00  0.00            
ATOM   3672  HH  TYR A 308      -5.130 -11.240  47.590  1.00  0.00            
ATOM   3673  CE2 TYR A 308      -3.820 -13.090  48.400  1.00  0.00            
ATOM   3674  HE2 TYR A 308      -4.500 -12.760  49.170  1.00  0.00            
ATOM   3675  CD2 TYR A 308      -2.620 -13.850  48.730  1.00  0.00            
ATOM   3676  HD2 TYR A 308      -2.280 -14.070  49.730  1.00  0.00            
ATOM   3677  C   TYR A 308       0.340 -17.620  48.070  1.00  0.00            
ATOM   3678  O   TYR A 308       0.110 -17.980  49.200  1.00  0.00            
ATOM   3679  N   VAL A 309       1.330 -18.150  47.330  1.00  0.00            
ATOM   3680  H   VAL A 309       1.460 -17.840  46.380  1.00  0.00            
ATOM   3681  CA  VAL A 309       2.200 -19.220  47.870  1.00  0.00            
ATOM   3682  HA  VAL A 309       1.600 -19.900  48.490  1.00  0.00            
ATOM   3683  CB  VAL A 309       2.750 -20.010  46.680  1.00  0.00            
ATOM   3684  HB  VAL A 309       3.500 -19.330  46.270  1.00  0.00            
ATOM   3685  CG1 VAL A 309       3.410 -21.360  47.030  1.00  0.00            
ATOM   3686 1HG1 VAL A 309       4.160 -21.240  47.810  1.00  0.00            
ATOM   3687 2HG1 VAL A 309       2.630 -22.050  47.330  1.00  0.00            
ATOM   3688 3HG1 VAL A 309       3.920 -21.730  46.130  1.00  0.00            
ATOM   3689  CG2 VAL A 309       1.740 -20.310  45.490  1.00  0.00            
ATOM   3690 1HG2 VAL A 309       2.170 -21.110  44.890  1.00  0.00            
ATOM   3691 2HG2 VAL A 309       0.790 -20.690  45.850  1.00  0.00            
ATOM   3692 3HG2 VAL A 309       1.620 -19.370  44.940  1.00  0.00            
ATOM   3693  C   VAL A 309       3.400 -18.700  48.770  1.00  0.00            
ATOM   3694  O   VAL A 309       4.260 -18.000  48.290  1.00  0.00            
ATOM   3695  N   ASP A 310       3.530 -19.240  49.980  1.00  0.00            
ATOM   3696  H   ASP A 310       3.000 -20.070  50.230  1.00  0.00            
ATOM   3697  CA  ASP A 310       4.220 -18.650  51.140  1.00  0.00            
ATOM   3698  HA  ASP A 310       4.480 -17.630  50.860  1.00  0.00            
ATOM   3699  CB  ASP A 310       3.220 -18.540  52.240  1.00  0.00            
ATOM   3700  HB1 ASP A 310       2.410 -17.940  51.820  1.00  0.00            
ATOM   3701  HB2 ASP A 310       3.690 -18.140  53.140  1.00  0.00            
ATOM   3702  CG  ASP A 310       2.590 -19.910  52.720  1.00  0.00            
ATOM   3703  OD1 ASP A 310       1.380 -19.890  53.070  1.00  0.00            
ATOM   3704  OD2 ASP A 310       3.280 -20.800  53.130  1.00  0.00            
ATOM   3705  C   ASP A 310       5.490 -19.400  51.540  1.00  0.00            
ATOM   3706  O   ASP A 310       6.320 -19.000  52.370  1.00  0.00            
ATOM   3707  N   CYS A 311       5.610 -20.520  50.910  1.00  0.00            
ATOM   3708  H   CYS A 311       4.960 -20.850  50.210  1.00  0.00            
ATOM   3709  CA  CYS A 311       6.760 -21.490  51.150  1.00  0.00            
ATOM   3710  HA  CYS A 311       7.690 -20.930  51.220  1.00  0.00            
ATOM   3711  CB  CYS A 311       6.570 -22.180  52.540  1.00  0.00            
ATOM   3712  HB1 CYS A 311       5.630 -22.730  52.660  1.00  0.00            
ATOM   3713  HB2 CYS A 311       6.520 -21.410  53.300  1.00  0.00            
ATOM   3714  SG  CYS A 311       8.020 -23.200  52.910  1.00  0.00            
ATOM   3715  HG  CYS A 311       7.450 -24.120  53.690  1.00  0.00            
ATOM   3716  C   CYS A 311       6.820 -22.540  50.050  1.00  0.00            
ATOM   3717  O   CYS A 311       5.800 -23.040  49.610  1.00  0.00            
ATOM   3718  N   VAL A 312       8.010 -22.860  49.630  1.00  0.00            
ATOM   3719  H   VAL A 312       8.840 -22.430  50.020  1.00  0.00            
ATOM   3720  CA  VAL A 312       8.390 -23.940  48.780  1.00  0.00            
ATOM   3721  HA  VAL A 312       7.610 -24.700  48.820  1.00  0.00            
ATOM   3722  CB  VAL A 312       8.320 -23.550  47.240  1.00  0.00            
ATOM   3723  HB  VAL A 312       7.250 -23.360  47.100  1.00  0.00            
ATOM   3724  CG1 VAL A 312       9.210 -22.340  46.990  1.00  0.00            
ATOM   3725 1HG1 VAL A 312       8.920 -21.490  47.600  1.00  0.00            
ATOM   3726 2HG1 VAL A 312      10.240 -22.520  47.320  1.00  0.00            
ATOM   3727 3HG1 VAL A 312       9.160 -21.970  45.960  1.00  0.00            
ATOM   3728  CG2 VAL A 312       8.830 -24.700  46.340  1.00  0.00            
ATOM   3729 1HG2 VAL A 312       8.350 -25.650  46.580  1.00  0.00            
ATOM   3730 2HG2 VAL A 312       8.650 -24.430  45.300  1.00  0.00            
ATOM   3731 3HG2 VAL A 312       9.900 -24.670  46.550  1.00  0.00            
ATOM   3732  C   VAL A 312       9.840 -24.500  49.090  1.00  0.00            
ATOM   3733  O   VAL A 312      10.670 -23.740  49.620  1.00  0.00            
ATOM   3734  N   ARG A 313       9.930 -25.830  48.990  1.00  0.00            
ATOM   3735  H   ARG A 313       9.160 -26.260  48.490  1.00  0.00            
ATOM   3736  CA  ARG A 313      11.030 -26.550  49.610  1.00  0.00            
ATOM   3737  HA  ARG A 313      11.970 -26.020  49.440  1.00  0.00            
ATOM   3738  CB  ARG A 313      10.710 -26.850  51.050  1.00  0.00            
ATOM   3739  HB1 ARG A 313      11.530 -27.500  51.370  1.00  0.00            
ATOM   3740  HB2 ARG A 313       9.860 -27.520  51.160  1.00  0.00            
ATOM   3741  CG  ARG A 313      10.610 -25.700  52.110  1.00  0.00            
ATOM   3742  HG1 ARG A 313      10.440 -26.000  53.140  1.00  0.00            
ATOM   3743  HG2 ARG A 313       9.750 -25.040  51.950  1.00  0.00            
ATOM   3744  CD  ARG A 313      11.870 -24.730  52.210  1.00  0.00            
ATOM   3745  HD1 ARG A 313      12.200 -24.460  51.200  1.00  0.00            
ATOM   3746  HD2 ARG A 313      12.670 -25.320  52.650  1.00  0.00            
ATOM   3747  NE  ARG A 313      11.600 -23.640  53.150  1.00  0.00            
ATOM   3748  HE  ARG A 313      11.580 -23.890  54.120  1.00  0.00            
ATOM   3749  CZ  ARG A 313      11.420 -22.390  52.830  1.00  0.00            
ATOM   3750  NH1 ARG A 313      11.610 -21.910  51.640  1.00  0.00            
ATOM   3751 1HH1 ARG A 313      11.660 -22.590  50.890  1.00  0.00            
ATOM   3752 2HH1 ARG A 313      11.490 -20.940  51.380  1.00  0.00            
ATOM   3753  NH2 ARG A 313      11.220 -21.560  53.800  1.00  0.00            
ATOM   3754 1HH2 ARG A 313      11.280 -21.840  54.770  1.00  0.00            
ATOM   3755 2HH2 ARG A 313      11.340 -20.590  53.570  1.00  0.00            
ATOM   3756  C   ARG A 313      11.220 -27.900  48.870  1.00  0.00            
ATOM   3757  O   ARG A 313      10.330 -28.660  48.560  1.00  0.00            
ATOM   3758  N   TRP A 314      12.490 -28.230  48.590  1.00  0.00            
ATOM   3759  H   TRP A 314      13.180 -27.510  48.750  1.00  0.00            
ATOM   3760  CA  TRP A 314      13.000 -29.470  47.960  1.00  0.00            
ATOM   3761  HA  TRP A 314      12.350 -29.750  47.130  1.00  0.00            
ATOM   3762  CB  TRP A 314      14.350 -29.280  47.280  1.00  0.00            
ATOM   3763  HB1 TRP A 314      14.650 -30.230  46.830  1.00  0.00            
ATOM   3764  HB2 TRP A 314      15.110 -29.090  48.040  1.00  0.00            
ATOM   3765  CG  TRP A 314      14.460 -28.290  46.170  1.00  0.00            
ATOM   3766  CD1 TRP A 314      14.850 -27.050  46.400  1.00  0.00            
ATOM   3767  HD1 TRP A 314      15.160 -26.580  47.320  1.00  0.00            
ATOM   3768  NE1 TRP A 314      14.970 -26.350  45.230  1.00  0.00            
ATOM   3769  HE1 TRP A 314      15.250 -25.380  45.240  1.00  0.00            
ATOM   3770  CE2 TRP A 314      14.710 -27.150  44.130  1.00  0.00            
ATOM   3771  CZ2 TRP A 314      14.860 -26.940  42.750  1.00  0.00            
ATOM   3772  HZ2 TRP A 314      15.140 -25.960  42.420  1.00  0.00            
ATOM   3773  CH2 TRP A 314      14.540 -27.990  41.840  1.00  0.00            
ATOM   3774  HH2 TRP A 314      14.760 -27.840  40.800  1.00  0.00            
ATOM   3775  CZ3 TRP A 314      14.090 -29.160  42.350  1.00  0.00            
ATOM   3776  HZ3 TRP A 314      13.960 -30.070  41.770  1.00  0.00            
ATOM   3777  CE3 TRP A 314      14.000 -29.360  43.760  1.00  0.00            
ATOM   3778  HE3 TRP A 314      13.680 -30.330  44.100  1.00  0.00            
ATOM   3779  CD2 TRP A 314      14.390 -28.400  44.700  1.00  0.00            
ATOM   3780  C   TRP A 314      13.090 -30.700  48.870  1.00  0.00            
ATOM   3781  O   TRP A 314      13.490 -30.530  49.990  1.00  0.00            
ATOM   3782  N   LEU A 315      12.600 -31.830  48.400  1.00  0.00            
ATOM   3783  H   LEU A 315      12.230 -31.760  47.470  1.00  0.00            
ATOM   3784  CA  LEU A 315      12.650 -33.240  48.900  1.00  0.00            
ATOM   3785  HA  LEU A 315      13.240 -33.270  49.820  1.00  0.00            
ATOM   3786  CB  LEU A 315      11.170 -33.650  49.180  1.00  0.00            
ATOM   3787  HB1 LEU A 315      10.600 -33.410  48.280  1.00  0.00            
ATOM   3788  HB2 LEU A 315      10.790 -33.010  49.970  1.00  0.00            
ATOM   3789  CG  LEU A 315      10.900 -35.100  49.600  1.00  0.00            
ATOM   3790  HG  LEU A 315      11.180 -35.710  48.740  1.00  0.00            
ATOM   3791  CD1 LEU A 315      11.780 -35.570  50.790  1.00  0.00            
ATOM   3792 1HD1 LEU A 315      12.710 -36.040  50.480  1.00  0.00            
ATOM   3793 2HD1 LEU A 315      12.040 -34.820  51.520  1.00  0.00            
ATOM   3794 3HD1 LEU A 315      11.190 -36.340  51.300  1.00  0.00            
ATOM   3795  CD2 LEU A 315       9.420 -35.180  50.040  1.00  0.00            
ATOM   3796 1HD2 LEU A 315       9.180 -34.270  50.580  1.00  0.00            
ATOM   3797 2HD2 LEU A 315       8.790 -35.150  49.150  1.00  0.00            
ATOM   3798 3HD2 LEU A 315       9.160 -36.010  50.700  1.00  0.00            
ATOM   3799  C   LEU A 315      13.350 -34.190  47.860  1.00  0.00            
ATOM   3800  O   LEU A 315      12.790 -34.910  46.990  1.00  0.00            
ATOM   3801  N   GLY A 316      14.690 -34.030  47.860  1.00  0.00            
ATOM   3802  H   GLY A 316      15.120 -33.330  48.440  1.00  0.00            
ATOM   3803  CA  GLY A 316      15.400 -34.600  46.840  1.00  0.00            
ATOM   3804  HA1 GLY A 316      15.170 -35.670  46.820  1.00  0.00            
ATOM   3805  HA2 GLY A 316      16.470 -34.480  46.990  1.00  0.00            
ATOM   3806  C   GLY A 316      15.090 -33.960  45.510  1.00  0.00            
ATOM   3807  O   GLY A 316      15.200 -32.750  45.430  1.00  0.00            
ATOM   3808  N   ASP A 317      14.650 -34.680  44.480  1.00  0.00            
ATOM   3809  H   ASP A 317      14.340 -35.600  44.750  1.00  0.00            
ATOM   3810  CA  ASP A 317      14.160 -34.100  43.210  1.00  0.00            
ATOM   3811  HA  ASP A 317      14.570 -33.130  42.910  1.00  0.00            
ATOM   3812  CB  ASP A 317      14.550 -34.920  41.990  1.00  0.00            
ATOM   3813  HB1 ASP A 317      14.340 -34.360  41.080  1.00  0.00            
ATOM   3814  HB2 ASP A 317      13.940 -35.820  41.930  1.00  0.00            
ATOM   3815  CG  ASP A 317      16.080 -35.180  41.920  1.00  0.00            
ATOM   3816  OD1 ASP A 317      16.460 -36.320  41.450  1.00  0.00            
ATOM   3817  OD2 ASP A 317      16.860 -34.300  42.290  1.00  0.00            
ATOM   3818  C   ASP A 317      12.650 -33.820  43.280  1.00  0.00            
ATOM   3819  O   ASP A 317      12.090 -33.580  42.220  1.00  0.00            
ATOM   3820  N   LEU A 318      11.980 -34.090  44.480  1.00  0.00            
ATOM   3821  H   LEU A 318      12.550 -34.190  45.310  1.00  0.00            
ATOM   3822  CA  LEU A 318      10.580 -33.680  44.630  1.00  0.00            
ATOM   3823  HA  LEU A 318      10.150 -33.580  43.640  1.00  0.00            
ATOM   3824  CB  LEU A 318       9.750 -34.700  45.450  1.00  0.00            
ATOM   3825  HB1 LEU A 318       8.730 -34.350  45.630  1.00  0.00            
ATOM   3826  HB2 LEU A 318      10.260 -34.850  46.400  1.00  0.00            
ATOM   3827  CG  LEU A 318       9.660 -36.070  44.780  1.00  0.00            
ATOM   3828  HG  LEU A 318      10.620 -36.420  44.410  1.00  0.00            
ATOM   3829  CD1 LEU A 318       9.050 -37.090  45.730  1.00  0.00            
ATOM   3830 1HD1 LEU A 318       8.990 -38.050  45.210  1.00  0.00            
ATOM   3831 2HD1 LEU A 318       9.790 -37.130  46.530  1.00  0.00            
ATOM   3832 3HD1 LEU A 318       8.090 -36.730  46.080  1.00  0.00            
ATOM   3833  CD2 LEU A 318       8.730 -35.930  43.560  1.00  0.00            
ATOM   3834 1HD2 LEU A 318       7.820 -35.380  43.800  1.00  0.00            
ATOM   3835 2HD2 LEU A 318       9.320 -35.440  42.780  1.00  0.00            
ATOM   3836 3HD2 LEU A 318       8.470 -36.950  43.270  1.00  0.00            
ATOM   3837  C   LEU A 318      10.460 -32.260  45.330  1.00  0.00            
ATOM   3838  O   LEU A 318      11.390 -31.860  45.970  1.00  0.00            
ATOM   3839  N   ILE A 319       9.250 -31.690  45.280  1.00  0.00            
ATOM   3840  H   ILE A 319       8.480 -32.110  44.800  1.00  0.00            
ATOM   3841  CA  ILE A 319       9.040 -30.340  45.790  1.00  0.00            
ATOM   3842  HA  ILE A 319       9.840 -30.130  46.500  1.00  0.00            
ATOM   3843  CB  ILE A 319       9.250 -29.220  44.710  1.00  0.00            
ATOM   3844  HB  ILE A 319       8.350 -29.290  44.090  1.00  0.00            
ATOM   3845  CG2 ILE A 319       9.250 -27.840  45.340  1.00  0.00            
ATOM   3846 1HG2 ILE A 319       8.490 -27.760  46.120  1.00  0.00            
ATOM   3847 2HG2 ILE A 319      10.200 -27.600  45.820  1.00  0.00            
ATOM   3848 3HG2 ILE A 319       9.160 -27.120  44.530  1.00  0.00            
ATOM   3849  CG1 ILE A 319      10.500 -29.300  43.740  1.00  0.00            
ATOM   3850 1HG1 ILE A 319      11.270 -29.870  44.250  1.00  0.00            
ATOM   3851 2HG1 ILE A 319      10.890 -28.300  43.540  1.00  0.00            
ATOM   3852  CD  ILE A 319      10.260 -30.000  42.350  1.00  0.00            
ATOM   3853  HD1 ILE A 319      10.990 -29.690  41.610  1.00  0.00            
ATOM   3854  HD2 ILE A 319      10.310 -31.090  42.420  1.00  0.00            
ATOM   3855  HD3 ILE A 319       9.260 -29.700  42.050  1.00  0.00            
ATOM   3856  C   ILE A 319       7.700 -30.220  46.610  1.00  0.00            
ATOM   3857  O   ILE A 319       6.600 -30.420  46.150  1.00  0.00            
ATOM   3858  N   LEU A 320       7.790 -29.750  47.840  1.00  0.00            
ATOM   3859  H   LEU A 320       8.700 -29.510  48.200  1.00  0.00            
ATOM   3860  CA  LEU A 320       6.620 -29.440  48.690  1.00  0.00            
ATOM   3861  HA  LEU A 320       5.720 -29.830  48.220  1.00  0.00            
ATOM   3862  CB  LEU A 320       6.860 -30.000  50.210  1.00  0.00            
ATOM   3863  HB1 LEU A 320       6.160 -29.480  50.860  1.00  0.00            
ATOM   3864  HB2 LEU A 320       7.870 -29.740  50.530  1.00  0.00            
ATOM   3865  CG  LEU A 320       6.690 -31.570  50.260  1.00  0.00            
ATOM   3866  HG  LEU A 320       6.820 -31.980  49.260  1.00  0.00            
ATOM   3867  CD1 LEU A 320       7.690 -32.140  51.300  1.00  0.00            
ATOM   3868 1HD1 LEU A 320       7.670 -31.490  52.170  1.00  0.00            
ATOM   3869 2HD1 LEU A 320       7.500 -33.160  51.610  1.00  0.00            
ATOM   3870 3HD1 LEU A 320       8.720 -32.060  50.940  1.00  0.00            
ATOM   3871  CD2 LEU A 320       5.340 -31.830  50.880  1.00  0.00            
ATOM   3872 1HD2 LEU A 320       4.570 -31.550  50.170  1.00  0.00            
ATOM   3873 2HD2 LEU A 320       5.290 -32.850  51.260  1.00  0.00            
ATOM   3874 3HD2 LEU A 320       5.330 -31.240  51.800  1.00  0.00            
ATOM   3875  C   LEU A 320       6.450 -27.900  48.810  1.00  0.00            
ATOM   3876  O   LEU A 320       7.410 -27.180  48.780  1.00  0.00            
ATOM   3877  N   SER A 321       5.220 -27.380  48.830  1.00  0.00            
ATOM   3878  H   SER A 321       4.470 -28.060  48.830  1.00  0.00            
ATOM   3879  CA  SER A 321       4.820 -25.970  48.740  1.00  0.00            
ATOM   3880  HA  SER A 321       5.630 -25.410  49.210  1.00  0.00            
ATOM   3881  CB  SER A 321       4.720 -25.710  47.200  1.00  0.00            
ATOM   3882  HB1 SER A 321       5.630 -26.010  46.690  1.00  0.00            
ATOM   3883  HB2 SER A 321       4.610 -24.650  47.010  1.00  0.00            
ATOM   3884  OG  SER A 321       3.560 -26.300  46.660  1.00  0.00            
ATOM   3885  HG  SER A 321       3.720 -27.240  46.740  1.00  0.00            
ATOM   3886  C   SER A 321       3.450 -25.680  49.360  1.00  0.00            
ATOM   3887  O   SER A 321       2.550 -26.530  49.250  1.00  0.00            
ATOM   3888  N   LYS A 322       3.180 -24.430  49.920  1.00  0.00            
ATOM   3889  H   LYS A 322       3.930 -23.760  49.810  1.00  0.00            
ATOM   3890  CA  LYS A 322       2.020 -24.010  50.730  1.00  0.00            
ATOM   3891  HA  LYS A 322       1.260 -24.730  50.430  1.00  0.00            
ATOM   3892  CB  LYS A 322       2.430 -24.130  52.220  1.00  0.00            
ATOM   3893  HB1 LYS A 322       3.040 -23.300  52.580  1.00  0.00            
ATOM   3894  HB2 LYS A 322       2.970 -25.070  52.330  1.00  0.00            
ATOM   3895  CG  LYS A 322       1.190 -24.360  53.140  1.00  0.00            
ATOM   3896  HG1 LYS A 322       0.900 -25.410  53.050  1.00  0.00            
ATOM   3897  HG2 LYS A 322       0.360 -23.790  52.710  1.00  0.00            
ATOM   3898  CD  LYS A 322       1.390 -23.970  54.600  1.00  0.00            
ATOM   3899  HD1 LYS A 322       2.350 -24.350  54.970  1.00  0.00            
ATOM   3900  HD2 LYS A 322       0.730 -24.510  55.280  1.00  0.00            
ATOM   3901  CE  LYS A 322       1.310 -22.470  54.940  1.00  0.00            
ATOM   3902  HE1 LYS A 322       2.080 -21.870  54.450  1.00  0.00            
ATOM   3903  HE2 LYS A 322       1.480 -22.330  56.010  1.00  0.00            
ATOM   3904  NZ  LYS A 322       0.010 -21.790  54.640  1.00  0.00            
ATOM   3905  HZ1 LYS A 322       0.210 -20.820  54.830  1.00  0.00            
ATOM   3906  HZ2 LYS A 322      -0.300 -21.800  53.670  1.00  0.00            
ATOM   3907  HZ3 LYS A 322      -0.720 -22.170  55.220  1.00  0.00            
ATOM   3908  C   LYS A 322       1.540 -22.560  50.400  1.00  0.00            
ATOM   3909  O   LYS A 322       2.360 -21.780  49.950  1.00  0.00            
ATOM   3910  N   SER A 323       0.240 -22.270  50.620  1.00  0.00            
ATOM   3911  H   SER A 323      -0.330 -22.980  51.060  1.00  0.00            
ATOM   3912  CA  SER A 323      -0.530 -20.960  50.390  1.00  0.00            
ATOM   3913  HA  SER A 323       0.170 -20.130  50.360  1.00  0.00            
ATOM   3914  CB  SER A 323      -1.150 -21.120  48.950  1.00  0.00            
ATOM   3915  HB1 SER A 323      -0.400 -21.550  48.290  1.00  0.00            
ATOM   3916  HB2 SER A 323      -1.410 -20.130  48.580  1.00  0.00            
ATOM   3917  OG  SER A 323      -2.270 -22.000  49.020  1.00  0.00            
ATOM   3918  HG  SER A 323      -2.030 -22.930  49.070  1.00  0.00            
ATOM   3919  C   SER A 323      -1.620 -20.840  51.480  1.00  0.00            
ATOM   3920  O   SER A 323      -1.580 -21.570  52.410  1.00  0.00            
ATOM   3921  N   CYS A 324      -2.560 -19.970  51.260  1.00  0.00            
ATOM   3922  H   CYS A 324      -2.550 -19.430  50.410  1.00  0.00            
ATOM   3923  CA  CYS A 324      -3.700 -19.780  52.140  1.00  0.00            
ATOM   3924  HA  CYS A 324      -3.240 -19.580  53.110  1.00  0.00            
ATOM   3925  CB  CYS A 324      -4.540 -18.570  51.650  1.00  0.00            
ATOM   3926  HB1 CYS A 324      -5.380 -18.510  52.340  1.00  0.00            
ATOM   3927  HB2 CYS A 324      -4.930 -18.820  50.670  1.00  0.00            
ATOM   3928  SG  CYS A 324      -3.400 -17.110  51.560  1.00  0.00            
ATOM   3929  HG  CYS A 324      -3.210 -16.990  52.870  1.00  0.00            
ATOM   3930  C   CYS A 324      -4.670 -20.980  52.210  1.00  0.00            
ATOM   3931  O   CYS A 324      -5.420 -21.110  53.200  1.00  0.00            
ATOM   3932  N   GLU A 325      -4.560 -21.850  51.200  1.00  0.00            
ATOM   3933  H   GLU A 325      -3.800 -21.610  50.570  1.00  0.00            
ATOM   3934  CA  GLU A 325      -5.250 -23.150  51.210  1.00  0.00            
ATOM   3935  HA  GLU A 325      -6.270 -22.960  51.540  1.00  0.00            
ATOM   3936  CB  GLU A 325      -5.230 -23.710  49.740  1.00  0.00            
ATOM   3937  HB1 GLU A 325      -4.210 -23.940  49.460  1.00  0.00            
ATOM   3938  HB2 GLU A 325      -5.520 -22.960  49.000  1.00  0.00            
ATOM   3939  CG  GLU A 325      -6.130 -24.920  49.630  1.00  0.00            
ATOM   3940  HG1 GLU A 325      -6.730 -24.940  50.540  1.00  0.00            
ATOM   3941  HG2 GLU A 325      -5.520 -25.820  49.590  1.00  0.00            
ATOM   3942  CD  GLU A 325      -7.180 -24.830  48.490  1.00  0.00            
ATOM   3943  OE1 GLU A 325      -6.770 -24.750  47.300  1.00  0.00            
ATOM   3944  OE2 GLU A 325      -8.390 -24.820  48.750  1.00  0.00            
ATOM   3945  C   GLU A 325      -4.740 -24.120  52.330  1.00  0.00            
ATOM   3946  O   GLU A 325      -3.530 -24.120  52.630  1.00  0.00            
ATOM   3947  N   ASN A 326      -5.570 -24.840  53.040  1.00  0.00            
ATOM   3948  H   ASN A 326      -6.540 -24.720  52.780  1.00  0.00            
ATOM   3949  CA  ASN A 326      -5.220 -25.740  54.110  1.00  0.00            
ATOM   3950  HA  ASN A 326      -4.480 -25.290  54.770  1.00  0.00            
ATOM   3951  CB  ASN A 326      -6.460 -25.790  55.020  1.00  0.00            
ATOM   3952  HB1 ASN A 326      -6.380 -26.690  55.640  1.00  0.00            
ATOM   3953  HB2 ASN A 326      -7.320 -26.010  54.380  1.00  0.00            
ATOM   3954  CG  ASN A 326      -6.650 -24.510  55.840  1.00  0.00            
ATOM   3955  OD1 ASN A 326      -6.050 -24.310  56.910  1.00  0.00            
ATOM   3956  ND2 ASN A 326      -7.400 -23.620  55.260  1.00  0.00            
ATOM   3957 1HD2 ASN A 326      -7.750 -23.940  54.370  1.00  0.00            
ATOM   3958 2HD2 ASN A 326      -7.660 -22.810  55.810  1.00  0.00            
ATOM   3959  C   ASN A 326      -4.630 -27.100  53.660  1.00  0.00            
ATOM   3960  O   ASN A 326      -5.120 -28.180  54.040  1.00  0.00            
ATOM   3961  N   ALA A 327      -3.540 -27.050  52.870  1.00  0.00            
ATOM   3962  H   ALA A 327      -3.230 -26.110  52.690  1.00  0.00            
ATOM   3963  CA  ALA A 327      -2.770 -28.160  52.170  1.00  0.00            
ATOM   3964  HA  ALA A 327      -2.690 -29.070  52.770  1.00  0.00            
ATOM   3965  CB  ALA A 327      -3.540 -28.620  50.880  1.00  0.00            
ATOM   3966  HB1 ALA A 327      -4.600 -28.380  50.970  1.00  0.00            
ATOM   3967  HB2 ALA A 327      -3.310 -27.870  50.130  1.00  0.00            
ATOM   3968  HB3 ALA A 327      -3.180 -29.560  50.450  1.00  0.00            
ATOM   3969  C   ALA A 327      -1.360 -27.780  51.810  1.00  0.00            
ATOM   3970  O   ALA A 327      -1.180 -26.920  50.950  1.00  0.00            
ATOM   3971  N   ILE A 328      -0.300 -28.510  52.300  1.00  0.00            
ATOM   3972  H   ILE A 328      -0.350 -29.270  52.970  1.00  0.00            
ATOM   3973  CA  ILE A 328       1.030 -28.440  51.510  1.00  0.00            
ATOM   3974  HA  ILE A 328       1.260 -27.450  51.120  1.00  0.00            
ATOM   3975  CB  ILE A 328       2.270 -28.740  52.470  1.00  0.00            
ATOM   3976  HB  ILE A 328       2.130 -29.770  52.820  1.00  0.00            
ATOM   3977  CG2 ILE A 328       3.610 -28.650  51.620  1.00  0.00            
ATOM   3978 1HG2 ILE A 328       3.600 -29.380  50.810  1.00  0.00            
ATOM   3979 2HG2 ILE A 328       3.730 -27.630  51.250  1.00  0.00            
ATOM   3980 3HG2 ILE A 328       4.480 -28.710  52.280  1.00  0.00            
ATOM   3981  CG1 ILE A 328       2.310 -27.710  53.590  1.00  0.00            
ATOM   3982 1HG1 ILE A 328       1.320 -27.310  53.810  1.00  0.00            
ATOM   3983 2HG1 ILE A 328       2.950 -26.870  53.320  1.00  0.00            
ATOM   3984  CD  ILE A 328       2.640 -28.470  54.960  1.00  0.00            
ATOM   3985  HD1 ILE A 328       1.800 -29.150  55.110  1.00  0.00            
ATOM   3986  HD2 ILE A 328       3.550 -29.030  54.800  1.00  0.00            
ATOM   3987  HD3 ILE A 328       2.670 -27.750  55.780  1.00  0.00            
ATOM   3988  C   ILE A 328       0.950 -29.460  50.380  1.00  0.00            
ATOM   3989  O   ILE A 328       0.450 -30.600  50.490  1.00  0.00            
ATOM   3990  N   VAL A 329       1.330 -29.010  49.170  1.00  0.00            
ATOM   3991  H   VAL A 329       1.660 -28.070  49.020  1.00  0.00            
ATOM   3992  CA  VAL A 329       1.160 -29.880  47.980  1.00  0.00            
ATOM   3993  HA  VAL A 329       0.470 -30.670  48.270  1.00  0.00            
ATOM   3994  CB  VAL A 329       0.420 -29.130  46.900  1.00  0.00            
ATOM   3995  HB  VAL A 329       1.030 -28.250  46.680  1.00  0.00            
ATOM   3996  CG1 VAL A 329       0.250 -29.930  45.620  1.00  0.00            
ATOM   3997 1HG1 VAL A 329       1.200 -30.230  45.160  1.00  0.00            
ATOM   3998 2HG1 VAL A 329      -0.280 -30.870  45.810  1.00  0.00            
ATOM   3999 3HG1 VAL A 329      -0.380 -29.360  44.930  1.00  0.00            
ATOM   4000  CG2 VAL A 329      -0.920 -28.580  47.340  1.00  0.00            
ATOM   4001 1HG2 VAL A 329      -1.420 -29.510  47.620  1.00  0.00            
ATOM   4002 2HG2 VAL A 329      -0.800 -28.000  48.250  1.00  0.00            
ATOM   4003 3HG2 VAL A 329      -1.480 -28.030  46.580  1.00  0.00            
ATOM   4004  C   VAL A 329       2.530 -30.390  47.530  1.00  0.00            
ATOM   4005  O   VAL A 329       3.280 -29.560  47.120  1.00  0.00            
ATOM   4006  N   CYS A 330       2.820 -31.720  47.510  1.00  0.00            
ATOM   4007  H   CYS A 330       2.130 -32.330  47.930  1.00  0.00            
ATOM   4008  CA  CYS A 330       4.060 -32.370  46.950  1.00  0.00            
ATOM   4009  HA  CYS A 330       4.900 -31.720  47.190  1.00  0.00            
ATOM   4010  CB  CYS A 330       4.260 -33.690  47.620  1.00  0.00            
ATOM   4011  HB1 CYS A 330       3.520 -34.390  47.240  1.00  0.00            
ATOM   4012  HB2 CYS A 330       4.280 -33.550  48.700  1.00  0.00            
ATOM   4013  SG  CYS A 330       5.920 -34.220  47.180  1.00  0.00            
ATOM   4014  HG  CYS A 330       6.030 -35.260  48.020  1.00  0.00            
ATOM   4015  C   CYS A 330       3.820 -32.520  45.430  1.00  0.00            
ATOM   4016  O   CYS A 330       2.840 -33.100  45.040  1.00  0.00            
ATOM   4017  N   TRP A 331       4.790 -32.080  44.600  1.00  0.00            
ATOM   4018  H   TRP A 331       5.640 -31.690  44.980  1.00  0.00            
ATOM   4019  CA  TRP A 331       4.630 -32.090  43.170  1.00  0.00            
ATOM   4020  HA  TRP A 331       4.040 -32.960  42.890  1.00  0.00            
ATOM   4021  CB  TRP A 331       3.850 -30.740  42.790  1.00  0.00            
ATOM   4022  HB1 TRP A 331       2.930 -30.780  43.370  1.00  0.00            
ATOM   4023  HB2 TRP A 331       3.560 -30.790  41.740  1.00  0.00            
ATOM   4024  CG  TRP A 331       4.670 -29.480  42.980  1.00  0.00            
ATOM   4025  CD1 TRP A 331       4.810 -28.760  44.110  1.00  0.00            
ATOM   4026  HD1 TRP A 331       4.580 -29.080  45.120  1.00  0.00            
ATOM   4027  NE1 TRP A 331       5.560 -27.580  43.860  1.00  0.00            
ATOM   4028  HE1 TRP A 331       5.590 -26.770  44.450  1.00  0.00            
ATOM   4029  CE2 TRP A 331       6.050 -27.600  42.550  1.00  0.00            
ATOM   4030  CZ2 TRP A 331       7.050 -26.850  41.900  1.00  0.00            
ATOM   4031  HZ2 TRP A 331       7.450 -25.960  42.360  1.00  0.00            
ATOM   4032  CH2 TRP A 331       7.350 -27.140  40.620  1.00  0.00            
ATOM   4033  HH2 TRP A 331       8.030 -26.490  40.090  1.00  0.00            
ATOM   4034  CZ3 TRP A 331       6.820 -28.310  40.000  1.00  0.00            
ATOM   4035  HZ3 TRP A 331       7.100 -28.490  38.970  1.00  0.00            
ATOM   4036  CE3 TRP A 331       5.890 -29.120  40.650  1.00  0.00            
ATOM   4037  HE3 TRP A 331       5.440 -29.930  40.100  1.00  0.00            
ATOM   4038  CD2 TRP A 331       5.530 -28.820  41.980  1.00  0.00            
ATOM   4039  C   TRP A 331       5.960 -32.310  42.510  1.00  0.00            
ATOM   4040  O   TRP A 331       6.990 -32.220  43.160  1.00  0.00            
ATOM   4041  N   LYS A 332       5.910 -32.550  41.150  1.00  0.00            
ATOM   4042  H   LYS A 332       5.030 -32.680  40.670  1.00  0.00            
ATOM   4043  CA  LYS A 332       7.120 -32.480  40.250  1.00  0.00            
ATOM   4044  HA  LYS A 332       7.820 -31.750  40.650  1.00  0.00            
ATOM   4045  CB  LYS A 332       7.800 -33.910  40.110  1.00  0.00            
ATOM   4046  HB1 LYS A 332       8.090 -34.230  41.120  1.00  0.00            
ATOM   4047  HB2 LYS A 332       8.670 -33.750  39.480  1.00  0.00            
ATOM   4048  CG  LYS A 332       7.010 -35.020  39.450  1.00  0.00            
ATOM   4049  HG1 LYS A 332       6.780 -34.850  38.400  1.00  0.00            
ATOM   4050  HG2 LYS A 332       6.030 -35.010  39.920  1.00  0.00            
ATOM   4051  CD  LYS A 332       7.670 -36.400  39.540  1.00  0.00            
ATOM   4052  HD1 LYS A 332       6.920 -37.110  39.190  1.00  0.00            
ATOM   4053  HD2 LYS A 332       8.070 -36.640  40.520  1.00  0.00            
ATOM   4054  CE  LYS A 332       8.900 -36.390  38.610  1.00  0.00            
ATOM   4055  HE1 LYS A 332       9.560 -35.590  38.930  1.00  0.00            
ATOM   4056  HE2 LYS A 332       8.630 -36.200  37.570  1.00  0.00            
ATOM   4057  NZ  LYS A 332       9.660 -37.600  38.790  1.00  0.00            
ATOM   4058  HZ1 LYS A 332      10.500 -37.580  38.220  1.00  0.00            
ATOM   4059  HZ2 LYS A 332       9.780 -37.790  39.770  1.00  0.00            
ATOM   4060  HZ3 LYS A 332       9.070 -38.330  38.420  1.00  0.00            
ATOM   4061  C   LYS A 332       6.760 -31.880  38.880  1.00  0.00            
ATOM   4062  O   LYS A 332       5.600 -32.060  38.470  1.00  0.00            
ATOM   4063  N   PRO A 333       7.710 -31.250  38.120  1.00  0.00            
ATOM   4064  CD  PRO A 333       8.980 -30.860  38.610  1.00  0.00            
ATOM   4065  HD1 PRO A 333       9.470 -31.740  39.020  1.00  0.00            
ATOM   4066  HD2 PRO A 333       8.800 -30.020  39.290  1.00  0.00            
ATOM   4067  CG  PRO A 333       9.890 -30.460  37.440  1.00  0.00            
ATOM   4068  HG1 PRO A 333      10.630 -31.210  37.150  1.00  0.00            
ATOM   4069  HG2 PRO A 333      10.340 -29.480  37.600  1.00  0.00            
ATOM   4070  CB  PRO A 333       8.790 -30.280  36.220  1.00  0.00            
ATOM   4071  HB1 PRO A 333       9.330 -30.490  35.300  1.00  0.00            
ATOM   4072  HB2 PRO A 333       8.530 -29.220  36.250  1.00  0.00            
ATOM   4073  CA  PRO A 333       7.630 -31.200  36.650  1.00  0.00            
ATOM   4074  HA  PRO A 333       6.670 -30.780  36.360  1.00  0.00            
ATOM   4075  C   PRO A 333       7.720 -32.630  36.060  1.00  0.00            
ATOM   4076  O   PRO A 333       8.520 -33.460  36.430  1.00  0.00            
ATOM   4077  N   GLY A 334       6.840 -32.800  35.030  1.00  0.00            
ATOM   4078  H   GLY A 334       6.130 -32.100  34.880  1.00  0.00            
ATOM   4079  CA  GLY A 334       6.680 -34.040  34.280  1.00  0.00            
ATOM   4080  HA1 GLY A 334       7.630 -34.540  34.120  1.00  0.00            
ATOM   4081  HA2 GLY A 334       6.210 -33.860  33.320  1.00  0.00            
ATOM   4082  C   GLY A 334       5.860 -35.080  34.990  1.00  0.00            
ATOM   4083  O   GLY A 334       5.060 -34.840  35.890  1.00  0.00            
ATOM   4084  N   LYS A 335       5.950 -36.290  34.470  1.00  0.00            
ATOM   4085  H   LYS A 335       6.710 -36.420  33.810  1.00  0.00            
ATOM   4086  CA  LYS A 335       5.270 -37.530  34.910  1.00  0.00            
ATOM   4087  HA  LYS A 335       4.250 -37.230  35.160  1.00  0.00            
ATOM   4088  CB  LYS A 335       5.340 -38.560  33.780  1.00  0.00            
ATOM   4089  HB1 LYS A 335       4.910 -39.490  34.150  1.00  0.00            
ATOM   4090  HB2 LYS A 335       6.410 -38.750  33.700  1.00  0.00            
ATOM   4091  CG  LYS A 335       4.710 -38.170  32.440  1.00  0.00            
ATOM   4092  HG1 LYS A 335       5.180 -37.360  31.890  1.00  0.00            
ATOM   4093  HG2 LYS A 335       3.670 -37.970  32.670  1.00  0.00            
ATOM   4094  CD  LYS A 335       4.860 -39.490  31.670  1.00  0.00            
ATOM   4095  HD1 LYS A 335       4.470 -39.360  30.660  1.00  0.00            
ATOM   4096  HD2 LYS A 335       4.380 -40.320  32.180  1.00  0.00            
ATOM   4097  CE  LYS A 335       6.300 -39.880  31.410  1.00  0.00            
ATOM   4098  HE1 LYS A 335       6.440 -40.930  31.140  1.00  0.00            
ATOM   4099  HE2 LYS A 335       6.820 -39.790  32.360  1.00  0.00            
ATOM   4100  NZ  LYS A 335       6.880 -39.000  30.390  1.00  0.00            
ATOM   4101  HZ1 LYS A 335       6.350 -38.170  30.160  1.00  0.00            
ATOM   4102  HZ2 LYS A 335       7.760 -38.620  30.710  1.00  0.00            
ATOM   4103  HZ3 LYS A 335       7.100 -39.500  29.540  1.00  0.00            
ATOM   4104  C   LYS A 335       5.900 -38.140  36.140  1.00  0.00            
ATOM   4105  O   LYS A 335       7.030 -37.760  36.470  1.00  0.00            
ATOM   4106  N   MET A 336       5.190 -39.020  36.820  1.00  0.00            
ATOM   4107  H   MET A 336       4.310 -39.340  36.450  1.00  0.00            
ATOM   4108  CA  MET A 336       5.700 -39.660  38.020  1.00  0.00            
ATOM   4109  HA  MET A 336       5.740 -38.920  38.830  1.00  0.00            
ATOM   4110  CB  MET A 336       4.850 -40.880  38.380  1.00  0.00            
ATOM   4111  HB1 MET A 336       4.980 -41.730  37.720  1.00  0.00            
ATOM   4112  HB2 MET A 336       3.790 -40.710  38.190  1.00  0.00            
ATOM   4113  CG  MET A 336       5.000 -41.310  39.840  1.00  0.00            
ATOM   4114  HG1 MET A 336       4.820 -40.400  40.420  1.00  0.00            
ATOM   4115  HG2 MET A 336       6.050 -41.560  39.990  1.00  0.00            
ATOM   4116  SD  MET A 336       4.010 -42.700  40.440  1.00  0.00            
ATOM   4117  CE  MET A 336       5.180 -44.020  40.010  1.00  0.00            
ATOM   4118  HE1 MET A 336       4.580 -44.930  39.910  1.00  0.00            
ATOM   4119  HE2 MET A 336       5.670 -43.750  39.070  1.00  0.00            
ATOM   4120  HE3 MET A 336       5.910 -44.160  40.790  1.00  0.00            
ATOM   4121  C   MET A 336       7.180 -40.180  37.810  1.00  0.00            
ATOM   4122  O   MET A 336       8.090 -39.950  38.620  1.00  0.00            
ATOM   4123  N   GLU A 337       7.510 -40.680  36.650  1.00  0.00            
ATOM   4124  H   GLU A 337       6.790 -40.980  36.000  1.00  0.00            
ATOM   4125  CA  GLU A 337       8.920 -41.190  36.330  1.00  0.00            
ATOM   4126  HA  GLU A 337       9.420 -41.470  37.260  1.00  0.00            
ATOM   4127  CB  GLU A 337       8.830 -42.420  35.540  1.00  0.00            
ATOM   4128  HB1 GLU A 337       7.920 -42.900  35.880  1.00  0.00            
ATOM   4129  HB2 GLU A 337       9.650 -43.070  35.850  1.00  0.00            
ATOM   4130  CG  GLU A 337       8.740 -42.300  33.950  1.00  0.00            
ATOM   4131  HG1 GLU A 337       9.730 -42.400  33.510  1.00  0.00            
ATOM   4132  HG2 GLU A 337       8.300 -41.380  33.570  1.00  0.00            
ATOM   4133  CD  GLU A 337       7.870 -43.410  33.440  1.00  0.00            
ATOM   4134  OE1 GLU A 337       8.300 -44.600  33.280  1.00  0.00            
ATOM   4135  OE2 GLU A 337       6.700 -43.180  33.120  1.00  0.00            
ATOM   4136  C   GLU A 337       9.910 -40.250  35.590  1.00  0.00            
ATOM   4137  O   GLU A 337      11.040 -40.730  35.390  1.00  0.00            
ATOM   4138  N   ASP A 338       9.650 -38.980  35.240  1.00  0.00            
ATOM   4139  H   ASP A 338       8.710 -38.680  35.440  1.00  0.00            
ATOM   4140  CA  ASP A 338      10.510 -38.080  34.550  1.00  0.00            
ATOM   4141  HA  ASP A 338      10.990 -38.650  33.760  1.00  0.00            
ATOM   4142  CB  ASP A 338       9.640 -36.960  33.890  1.00  0.00            
ATOM   4143  HB1 ASP A 338      10.300 -36.130  33.660  1.00  0.00            
ATOM   4144  HB2 ASP A 338       8.980 -36.500  34.620  1.00  0.00            
ATOM   4145  CG  ASP A 338       8.880 -37.330  32.640  1.00  0.00            
ATOM   4146  OD1 ASP A 338       7.950 -36.600  32.210  1.00  0.00            
ATOM   4147  OD2 ASP A 338       9.110 -38.430  32.080  1.00  0.00            
ATOM   4148  C   ASP A 338      11.640 -37.550  35.430  1.00  0.00            
ATOM   4149  O   ASP A 338      11.490 -37.200  36.610  1.00  0.00            
ATOM   4150  N   ASP A 339      12.790 -37.620  34.850  1.00  0.00            
ATOM   4151  H   ASP A 339      12.840 -37.980  33.910  1.00  0.00            
ATOM   4152  CA  ASP A 339      13.980 -36.980  35.490  1.00  0.00            
ATOM   4153  HA  ASP A 339      13.940 -37.080  36.570  1.00  0.00            
ATOM   4154  CB  ASP A 339      15.210 -37.790  35.060  1.00  0.00            
ATOM   4155  HB1 ASP A 339      15.250 -37.880  33.970  1.00  0.00            
ATOM   4156  HB2 ASP A 339      15.100 -38.810  35.430  1.00  0.00            
ATOM   4157  CG  ASP A 339      16.550 -37.200  35.450  1.00  0.00            
ATOM   4158  OD1 ASP A 339      16.670 -36.340  36.310  1.00  0.00            
ATOM   4159  OD2 ASP A 339      17.520 -37.780  34.950  1.00  0.00            
ATOM   4160  C   ASP A 339      14.210 -35.460  35.240  1.00  0.00            
ATOM   4161  O   ASP A 339      14.100 -35.040  34.100  1.00  0.00            
ATOM   4162  N   ILE A 340      14.400 -34.660  36.270  1.00  0.00            
ATOM   4163  H   ILE A 340      14.340 -34.940  37.240  1.00  0.00            
ATOM   4164  CA  ILE A 340      14.560 -33.200  36.230  1.00  0.00            
ATOM   4165  HA  ILE A 340      13.750 -32.820  35.600  1.00  0.00            
ATOM   4166  CB  ILE A 340      14.430 -32.590  37.670  1.00  0.00            
ATOM   4167  HB  ILE A 340      13.470 -32.860  38.100  1.00  0.00            
ATOM   4168  CG2 ILE A 340      15.620 -32.820  38.620  1.00  0.00            
ATOM   4169 1HG2 ILE A 340      15.320 -32.360  39.560  1.00  0.00            
ATOM   4170 2HG2 ILE A 340      15.730 -33.910  38.670  1.00  0.00            
ATOM   4171 3HG2 ILE A 340      16.540 -32.440  38.180  1.00  0.00            
ATOM   4172  CG1 ILE A 340      14.240 -31.060  37.400  1.00  0.00            
ATOM   4173 1HG1 ILE A 340      13.500 -30.910  36.610  1.00  0.00            
ATOM   4174 2HG1 ILE A 340      15.170 -30.600  37.060  1.00  0.00            
ATOM   4175  CD  ILE A 340      13.690 -30.490  38.710  1.00  0.00            
ATOM   4176  HD1 ILE A 340      13.380 -29.440  38.710  1.00  0.00            
ATOM   4177  HD2 ILE A 340      12.740 -30.990  38.920  1.00  0.00            
ATOM   4178  HD3 ILE A 340      14.370 -30.580  39.550  1.00  0.00            
ATOM   4179  C   ILE A 340      15.800 -32.730  35.560  1.00  0.00            
ATOM   4180  O   ILE A 340      15.850 -31.660  34.990  1.00  0.00            
ATOM   4181  N   ASP A 341      16.740 -33.620  35.530  1.00  0.00            
ATOM   4182  H   ASP A 341      16.580 -34.530  35.940  1.00  0.00            
ATOM   4183  CA  ASP A 341      17.960 -33.320  34.790  1.00  0.00            
ATOM   4184  HA  ASP A 341      18.410 -32.330  34.900  1.00  0.00            
ATOM   4185  CB  ASP A 341      19.050 -34.370  35.060  1.00  0.00            
ATOM   4186  HB1 ASP A 341      20.000 -34.060  34.620  1.00  0.00            
ATOM   4187  HB2 ASP A 341      18.890 -35.360  34.630  1.00  0.00            
ATOM   4188  CG  ASP A 341      19.240 -34.520  36.540  1.00  0.00            
ATOM   4189  OD1 ASP A 341      19.800 -35.590  36.910  1.00  0.00            
ATOM   4190  OD2 ASP A 341      19.240 -33.510  37.320  1.00  0.00            
ATOM   4191  C   ASP A 341      17.630 -33.140  33.280  1.00  0.00            
ATOM   4192  O   ASP A 341      18.090 -32.250  32.610  1.00  0.00            
ATOM   4193  N   LYS A 342      16.750 -34.000  32.840  1.00  0.00            
ATOM   4194  H   LYS A 342      16.370 -34.640  33.530  1.00  0.00            
ATOM   4195  CA  LYS A 342      16.270 -34.080  31.430  1.00  0.00            
ATOM   4196  HA  LYS A 342      17.120 -33.820  30.810  1.00  0.00            
ATOM   4197  CB  LYS A 342      15.840 -35.500  31.090  1.00  0.00            
ATOM   4198  HB1 LYS A 342      15.580 -35.570  30.030  1.00  0.00            
ATOM   4199  HB2 LYS A 342      15.030 -35.810  31.750  1.00  0.00            
ATOM   4200  CG  LYS A 342      16.920 -36.470  31.380  1.00  0.00            
ATOM   4201  HG1 LYS A 342      17.110 -36.570  32.450  1.00  0.00            
ATOM   4202  HG2 LYS A 342      17.770 -36.120  30.780  1.00  0.00            
ATOM   4203  CD  LYS A 342      16.670 -37.950  31.050  1.00  0.00            
ATOM   4204  HD1 LYS A 342      16.460 -37.990  29.980  1.00  0.00            
ATOM   4205  HD2 LYS A 342      15.800 -38.350  31.550  1.00  0.00            
ATOM   4206  CE  LYS A 342      17.940 -38.760  31.300  1.00  0.00            
ATOM   4207  HE1 LYS A 342      18.840 -38.180  31.100  1.00  0.00            
ATOM   4208  HE2 LYS A 342      18.000 -39.540  30.540  1.00  0.00            
ATOM   4209  NZ  LYS A 342      18.030 -39.360  32.680  1.00  0.00            
ATOM   4210  HZ1 LYS A 342      17.280 -40.010  32.850  1.00  0.00            
ATOM   4211  HZ2 LYS A 342      18.880 -39.900  32.790  1.00  0.00            
ATOM   4212  HZ3 LYS A 342      17.970 -38.690  33.430  1.00  0.00            
ATOM   4213  C   LYS A 342      15.050 -33.150  31.060  1.00  0.00            
ATOM   4214  O   LYS A 342      14.650 -33.090  29.850  1.00  0.00            
ATOM   4215  N   ILE A 343      14.390 -32.580  32.070  1.00  0.00            
ATOM   4216  H   ILE A 343      14.710 -32.840  32.990  1.00  0.00            
ATOM   4217  CA  ILE A 343      13.310 -31.600  31.960  1.00  0.00            
ATOM   4218  HA  ILE A 343      12.500 -32.030  31.370  1.00  0.00            
ATOM   4219  CB  ILE A 343      12.750 -31.300  33.370  1.00  0.00            
ATOM   4220  HB  ILE A 343      13.640 -31.210  34.000  1.00  0.00            
ATOM   4221  CG2 ILE A 343      12.150 -29.870  33.420  1.00  0.00            
ATOM   4222 1HG2 ILE A 343      11.350 -29.770  32.690  1.00  0.00            
ATOM   4223 2HG2 ILE A 343      11.700 -29.760  34.400  1.00  0.00            
ATOM   4224 3HG2 ILE A 343      12.950 -29.130  33.340  1.00  0.00            
ATOM   4225  CG1 ILE A 343      11.840 -32.310  34.030  1.00  0.00            
ATOM   4226 1HG1 ILE A 343      11.460 -32.160  35.050  1.00  0.00            
ATOM   4227 2HG1 ILE A 343      12.390 -33.250  34.000  1.00  0.00            
ATOM   4228  CD  ILE A 343      10.570 -32.710  33.200  1.00  0.00            
ATOM   4229  HD1 ILE A 343       9.920 -33.300  33.850  1.00  0.00            
ATOM   4230  HD2 ILE A 343      10.000 -31.870  32.790  1.00  0.00            
ATOM   4231  HD3 ILE A 343      10.860 -33.360  32.380  1.00  0.00            
ATOM   4232  C   ILE A 343      13.840 -30.300  31.190  1.00  0.00            
ATOM   4233  O   ILE A 343      14.850 -29.710  31.520  1.00  0.00            
ATOM   4234  N   LYS A 344      13.010 -29.970  30.150  1.00  0.00            
ATOM   4235  H   LYS A 344      12.140 -30.460  30.090  1.00  0.00            
ATOM   4236  CA  LYS A 344      13.400 -28.790  29.250  1.00  0.00            
ATOM   4237  HA  LYS A 344      14.490 -28.800  29.240  1.00  0.00            
ATOM   4238  CB  LYS A 344      12.880 -29.160  27.810  1.00  0.00            
ATOM   4239  HB1 LYS A 344      13.200 -30.170  27.560  1.00  0.00            
ATOM   4240  HB2 LYS A 344      13.390 -28.450  27.170  1.00  0.00            
ATOM   4241  CG  LYS A 344      11.350 -29.190  27.740  1.00  0.00            
ATOM   4242  HG1 LYS A 344      11.010 -28.250  28.170  1.00  0.00            
ATOM   4243  HG2 LYS A 344      10.920 -30.020  28.300  1.00  0.00            
ATOM   4244  CD  LYS A 344      10.840 -29.350  26.300  1.00  0.00            
ATOM   4245  HD1 LYS A 344      11.180 -30.270  25.830  1.00  0.00            
ATOM   4246  HD2 LYS A 344      11.280 -28.610  25.640  1.00  0.00            
ATOM   4247  CE  LYS A 344       9.360 -29.190  26.140  1.00  0.00            
ATOM   4248  HE1 LYS A 344       9.200 -28.830  25.120  1.00  0.00            
ATOM   4249  HE2 LYS A 344       9.060 -28.380  26.810  1.00  0.00            
ATOM   4250  NZ  LYS A 344       8.490 -30.370  26.400  1.00  0.00            
ATOM   4251  HZ1 LYS A 344       8.620 -31.020  25.630  1.00  0.00            
ATOM   4252  HZ2 LYS A 344       8.670 -30.870  27.260  1.00  0.00            
ATOM   4253  HZ3 LYS A 344       7.510 -30.160  26.420  1.00  0.00            
ATOM   4254  C   LYS A 344      13.040 -27.430  29.740  1.00  0.00            
ATOM   4255  O   LYS A 344      12.030 -27.350  30.420  1.00  0.00            
ATOM   4256  N   PRO A 345      13.810 -26.320  29.460  1.00  0.00            
ATOM   4257  CD  PRO A 345      15.130 -26.330  28.810  1.00  0.00            
ATOM   4258  HD1 PRO A 345      14.920 -26.560  27.770  1.00  0.00            
ATOM   4259  HD2 PRO A 345      15.850 -27.040  29.230  1.00  0.00            
ATOM   4260  CG  PRO A 345      15.610 -24.870  29.010  1.00  0.00            
ATOM   4261  HG1 PRO A 345      15.830 -24.420  28.040  1.00  0.00            
ATOM   4262  HG2 PRO A 345      16.370 -24.860  29.790  1.00  0.00            
ATOM   4263  CB  PRO A 345      14.530 -24.000  29.590  1.00  0.00            
ATOM   4264  HB1 PRO A 345      14.100 -23.400  28.790  1.00  0.00            
ATOM   4265  HB2 PRO A 345      14.810 -23.320  30.380  1.00  0.00            
ATOM   4266  CA  PRO A 345      13.390 -25.050  30.090  1.00  0.00            
ATOM   4267  HA  PRO A 345      13.460 -25.100  31.170  1.00  0.00            
ATOM   4268  C   PRO A 345      11.970 -24.590  29.770  1.00  0.00            
ATOM   4269  O   PRO A 345      11.200 -24.230  30.720  1.00  0.00            
ATOM   4270  N   SER A 346      11.580 -24.720  28.520  1.00  0.00            
ATOM   4271  H   SER A 346      12.230 -25.110  27.850  1.00  0.00            
ATOM   4272  CA  SER A 346      10.160 -24.460  28.080  1.00  0.00            
ATOM   4273  HA  SER A 346       9.820 -23.540  28.560  1.00  0.00            
ATOM   4274  CB  SER A 346       9.970 -24.310  26.620  1.00  0.00            
ATOM   4275  HB1 SER A 346      10.520 -23.490  26.160  1.00  0.00            
ATOM   4276  HB2 SER A 346       8.900 -24.140  26.460  1.00  0.00            
ATOM   4277  OG  SER A 346      10.410 -25.490  26.060  1.00  0.00            
ATOM   4278  HG  SER A 346      11.370 -25.480  26.170  1.00  0.00            
ATOM   4279  C   SER A 346       9.130 -25.530  28.550  1.00  0.00            
ATOM   4280  O   SER A 346       8.110 -25.670  27.900  1.00  0.00            
ATOM   4281  N   GLU A 347       9.360 -26.310  29.600  1.00  0.00            
ATOM   4282  H   GLU A 347      10.170 -26.230  30.190  1.00  0.00            
ATOM   4283  CA  GLU A 347       8.430 -27.310  30.050  1.00  0.00            
ATOM   4284  HA  GLU A 347       7.900 -27.810  29.240  1.00  0.00            
ATOM   4285  CB  GLU A 347       9.170 -28.470  30.720  1.00  0.00            
ATOM   4286  HB1 GLU A 347       9.580 -28.040  31.630  1.00  0.00            
ATOM   4287  HB2 GLU A 347       9.950 -28.800  30.030  1.00  0.00            
ATOM   4288  CG  GLU A 347       8.320 -29.660  31.210  1.00  0.00            
ATOM   4289  HG1 GLU A 347       7.580 -29.320  31.950  1.00  0.00            
ATOM   4290  HG2 GLU A 347       9.090 -30.260  31.700  1.00  0.00            
ATOM   4291  CD  GLU A 347       7.650 -30.290  30.030  1.00  0.00            
ATOM   4292  OE1 GLU A 347       8.330 -31.000  29.260  1.00  0.00            
ATOM   4293  OE2 GLU A 347       6.510 -29.970  29.760  1.00  0.00            
ATOM   4294  C   GLU A 347       7.340 -26.680  30.960  1.00  0.00            
ATOM   4295  O   GLU A 347       7.480 -25.680  31.660  1.00  0.00            
ATOM   4296  N   SER A 348       6.110 -27.330  31.000  1.00  0.00            
ATOM   4297  H   SER A 348       6.060 -28.160  30.430  1.00  0.00            
ATOM   4298  CA  SER A 348       4.930 -26.920  31.770  1.00  0.00            
ATOM   4299  HA  SER A 348       5.180 -26.260  32.600  1.00  0.00            
ATOM   4300  CB  SER A 348       3.950 -26.250  30.850  1.00  0.00            
ATOM   4301  HB1 SER A 348       4.390 -25.320  30.490  1.00  0.00            
ATOM   4302  HB2 SER A 348       3.020 -25.940  31.340  1.00  0.00            
ATOM   4303  OG  SER A 348       3.560 -27.040  29.740  1.00  0.00            
ATOM   4304  HG  SER A 348       4.170 -26.850  29.020  1.00  0.00            
ATOM   4305  C   SER A 348       4.130 -28.130  32.320  1.00  0.00            
ATOM   4306  O   SER A 348       3.180 -27.940  33.090  1.00  0.00            
ATOM   4307  N   ASN A 349       4.390 -29.340  31.840  1.00  0.00            
ATOM   4308  H   ASN A 349       5.020 -29.420  31.050  1.00  0.00            
ATOM   4309  CA  ASN A 349       3.880 -30.670  32.380  1.00  0.00            
ATOM   4310  HA  ASN A 349       2.810 -30.690  32.180  1.00  0.00            
ATOM   4311  CB  ASN A 349       4.430 -31.860  31.700  1.00  0.00            
ATOM   4312  HB1 ASN A 349       4.190 -32.750  32.280  1.00  0.00            
ATOM   4313  HB2 ASN A 349       5.520 -31.790  31.710  1.00  0.00            
ATOM   4314  CG  ASN A 349       3.900 -32.120  30.290  1.00  0.00            
ATOM   4315  OD1 ASN A 349       2.900 -32.820  30.110  1.00  0.00            
ATOM   4316  ND2 ASN A 349       4.440 -31.570  29.220  1.00  0.00            
ATOM   4317 1HD2 ASN A 349       5.250 -30.970  29.290  1.00  0.00            
ATOM   4318 2HD2 ASN A 349       3.980 -31.840  28.360  1.00  0.00            
ATOM   4319  C   ASN A 349       4.050 -30.760  33.930  1.00  0.00            
ATOM   4320  O   ASN A 349       5.190 -30.610  34.370  1.00  0.00            
ATOM   4321  N   VAL A 350       2.900 -31.110  34.620  1.00  0.00            
ATOM   4322  H   VAL A 350       2.030 -31.200  34.110  1.00  0.00            
ATOM   4323  CA  VAL A 350       2.860 -31.280  36.070  1.00  0.00            
ATOM   4324  HA  VAL A 350       3.880 -31.300  36.450  1.00  0.00            
ATOM   4325  CB  VAL A 350       2.090 -30.140  36.660  1.00  0.00            
ATOM   4326  HB  VAL A 350       1.300 -29.900  35.950  1.00  0.00            
ATOM   4327  CG1 VAL A 350       1.360 -30.410  37.940  1.00  0.00            
ATOM   4328 1HG1 VAL A 350       2.060 -30.820  38.670  1.00  0.00            
ATOM   4329 2HG1 VAL A 350       0.870 -29.530  38.360  1.00  0.00            
ATOM   4330 3HG1 VAL A 350       0.560 -31.140  37.840  1.00  0.00            
ATOM   4331  CG2 VAL A 350       2.870 -28.850  36.780  1.00  0.00            
ATOM   4332 1HG2 VAL A 350       3.380 -28.710  35.820  1.00  0.00            
ATOM   4333 2HG2 VAL A 350       2.250 -27.950  36.860  1.00  0.00            
ATOM   4334 3HG2 VAL A 350       3.570 -28.960  37.600  1.00  0.00            
ATOM   4335  C   VAL A 350       2.420 -32.620  36.550  1.00  0.00            
ATOM   4336  O   VAL A 350       1.540 -33.160  35.910  1.00  0.00            
ATOM   4337  N   THR A 351       2.950 -33.130  37.660  1.00  0.00            
ATOM   4338  H   THR A 351       3.640 -32.590  38.170  1.00  0.00            
ATOM   4339  CA  THR A 351       2.200 -34.210  38.320  1.00  0.00            
ATOM   4340  HA  THR A 351       1.140 -34.170  38.090  1.00  0.00            
ATOM   4341  CB  THR A 351       2.710 -35.590  37.980  1.00  0.00            
ATOM   4342  HB  THR A 351       3.740 -35.710  38.320  1.00  0.00            
ATOM   4343  CG2 THR A 351       1.900 -36.720  38.640  1.00  0.00            
ATOM   4344 1HG2 THR A 351       0.840 -36.480  38.610  1.00  0.00            
ATOM   4345 2HG2 THR A 351       2.130 -37.660  38.130  1.00  0.00            
ATOM   4346 3HG2 THR A 351       2.180 -36.930  39.670  1.00  0.00            
ATOM   4347  OG1 THR A 351       2.730 -35.800  36.540  1.00  0.00            
ATOM   4348  HG1 THR A 351       3.600 -35.440  36.340  1.00  0.00            
ATOM   4349  C   THR A 351       2.300 -33.980  39.790  1.00  0.00            
ATOM   4350  O   THR A 351       3.400 -33.650  40.260  1.00  0.00            
ATOM   4351  N   ILE A 352       1.190 -34.200  40.480  1.00  0.00            
ATOM   4352  H   ILE A 352       0.330 -34.480  40.030  1.00  0.00            
ATOM   4353  CA  ILE A 352       1.140 -33.990  41.920  1.00  0.00            
ATOM   4354  HA  ILE A 352       1.970 -33.340  42.190  1.00  0.00            
ATOM   4355  CB  ILE A 352      -0.200 -33.220  42.260  1.00  0.00            
ATOM   4356  HB  ILE A 352      -1.060 -33.530  41.680  1.00  0.00            
ATOM   4357  CG2 ILE A 352      -0.610 -33.390  43.730  1.00  0.00            
ATOM   4358 1HG2 ILE A 352       0.150 -33.060  44.450  1.00  0.00            
ATOM   4359 2HG2 ILE A 352      -1.610 -33.020  43.950  1.00  0.00            
ATOM   4360 3HG2 ILE A 352      -0.600 -34.460  43.930  1.00  0.00            
ATOM   4361  CG1 ILE A 352      -0.120 -31.660  42.010  1.00  0.00            
ATOM   4362 1HG1 ILE A 352       0.340 -31.500  41.030  1.00  0.00            
ATOM   4363 2HG1 ILE A 352       0.650 -31.260  42.680  1.00  0.00            
ATOM   4364  CD  ILE A 352      -1.460 -30.940  42.130  1.00  0.00            
ATOM   4365  HD1 ILE A 352      -1.340 -29.930  41.730  1.00  0.00            
ATOM   4366  HD2 ILE A 352      -2.210 -31.390  41.490  1.00  0.00            
ATOM   4367  HD3 ILE A 352      -1.910 -31.050  43.120  1.00  0.00            
ATOM   4368  C   ILE A 352       1.250 -35.340  42.550  1.00  0.00            
ATOM   4369  O   ILE A 352       0.540 -36.240  42.130  1.00  0.00            
ATOM   4370  N   LEU A 353       2.100 -35.540  43.570  1.00  0.00            
ATOM   4371  H   LEU A 353       2.510 -34.750  44.040  1.00  0.00            
ATOM   4372  CA  LEU A 353       2.440 -36.830  44.190  1.00  0.00            
ATOM   4373  HA  LEU A 353       2.320 -37.550  43.390  1.00  0.00            
ATOM   4374  CB  LEU A 353       3.930 -36.800  44.810  1.00  0.00            
ATOM   4375  HB1 LEU A 353       4.040 -37.620  45.510  1.00  0.00            
ATOM   4376  HB2 LEU A 353       3.910 -35.930  45.460  1.00  0.00            
ATOM   4377  CG  LEU A 353       5.040 -36.930  43.790  1.00  0.00            
ATOM   4378  HG  LEU A 353       5.930 -37.180  44.380  1.00  0.00            
ATOM   4379  CD1 LEU A 353       4.840 -38.020  42.780  1.00  0.00            
ATOM   4380 1HD1 LEU A 353       4.030 -37.830  42.070  1.00  0.00            
ATOM   4381 2HD1 LEU A 353       5.800 -38.010  42.270  1.00  0.00            
ATOM   4382 3HD1 LEU A 353       4.740 -38.960  43.330  1.00  0.00            
ATOM   4383  CD2 LEU A 353       5.120 -35.670  42.900  1.00  0.00            
ATOM   4384 1HD2 LEU A 353       4.190 -35.460  42.360  1.00  0.00            
ATOM   4385 2HD2 LEU A 353       5.420 -34.820  43.510  1.00  0.00            
ATOM   4386 3HD2 LEU A 353       5.830 -35.920  42.110  1.00  0.00            
ATOM   4387  C   LEU A 353       1.430 -37.110  45.290  1.00  0.00            
ATOM   4388  O   LEU A 353       1.280 -38.270  45.590  1.00  0.00            
ATOM   4389  N   GLY A 354       0.780 -36.130  45.860  1.00  0.00            
ATOM   4390  H   GLY A 354       0.900 -35.170  45.580  1.00  0.00            
ATOM   4391  CA  GLY A 354      -0.010 -36.120  47.080  1.00  0.00            
ATOM   4392  HA1 GLY A 354       0.460 -36.790  47.810  1.00  0.00            
ATOM   4393  HA2 GLY A 354      -1.020 -36.450  46.850  1.00  0.00            
ATOM   4394  C   GLY A 354      -0.130 -34.760  47.720  1.00  0.00            
ATOM   4395  O   GLY A 354       0.740 -33.920  47.560  1.00  0.00            
ATOM   4396  N   ARG A 355      -1.210 -34.590  48.530  1.00  0.00            
ATOM   4397  H   ARG A 355      -1.780 -35.420  48.490  1.00  0.00            
ATOM   4398  CA  ARG A 355      -1.600 -33.470  49.310  1.00  0.00            
ATOM   4399  HA  ARG A 355      -0.860 -32.700  49.120  1.00  0.00            
ATOM   4400  CB  ARG A 355      -3.000 -32.960  49.060  1.00  0.00            
ATOM   4401  HB1 ARG A 355      -3.230 -32.110  49.700  1.00  0.00            
ATOM   4402  HB2 ARG A 355      -3.640 -33.820  49.210  1.00  0.00            
ATOM   4403  CG  ARG A 355      -3.140 -32.580  47.550  1.00  0.00            
ATOM   4404  HG1 ARG A 355      -3.350 -33.480  46.950  1.00  0.00            
ATOM   4405  HG2 ARG A 355      -2.190 -32.140  47.240  1.00  0.00            
ATOM   4406  CD  ARG A 355      -4.250 -31.550  47.390  1.00  0.00            
ATOM   4407  HD1 ARG A 355      -4.290 -31.250  46.340  1.00  0.00            
ATOM   4408  HD2 ARG A 355      -3.940 -30.600  47.820  1.00  0.00            
ATOM   4409  NE  ARG A 355      -5.570 -32.080  47.940  1.00  0.00            
ATOM   4410  HE  ARG A 355      -5.690 -33.080  48.040  1.00  0.00            
ATOM   4411  CZ  ARG A 355      -6.670 -31.410  48.190  1.00  0.00            
ATOM   4412  NH1 ARG A 355      -6.780 -30.120  48.140  1.00  0.00            
ATOM   4413 1HH1 ARG A 355      -6.020 -29.510  47.890  1.00  0.00            
ATOM   4414 2HH1 ARG A 355      -7.580 -29.700  48.590  1.00  0.00            
ATOM   4415  NH2 ARG A 355      -7.670 -32.140  48.500  1.00  0.00            
ATOM   4416 1HH2 ARG A 355      -7.560 -33.130  48.700  1.00  0.00            
ATOM   4417 2HH2 ARG A 355      -8.600 -31.760  48.610  1.00  0.00            
ATOM   4418  C   ARG A 355      -1.450 -33.840  50.810  1.00  0.00            
ATOM   4419  O   ARG A 355      -2.150 -34.740  51.250  1.00  0.00            
ATOM   4420  N   PHE A 356      -0.800 -33.010  51.630  1.00  0.00            
ATOM   4421  H   PHE A 356      -0.300 -32.210  51.270  1.00  0.00            
ATOM   4422  CA  PHE A 356      -0.810 -33.100  53.110  1.00  0.00            
ATOM   4423  HA  PHE A 356      -1.150 -34.060  53.500  1.00  0.00            
ATOM   4424  CB  PHE A 356       0.630 -32.950  53.650  1.00  0.00            
ATOM   4425  HB1 PHE A 356       0.570 -33.190  54.720  1.00  0.00            
ATOM   4426  HB2 PHE A 356       1.090 -31.990  53.420  1.00  0.00            
ATOM   4427  CG  PHE A 356       1.530 -34.060  53.180  1.00  0.00            
ATOM   4428  CD1 PHE A 356       1.830 -35.240  53.890  1.00  0.00            
ATOM   4429  HD1 PHE A 356       1.390 -35.440  54.860  1.00  0.00            
ATOM   4430  CE1 PHE A 356       2.670 -36.230  53.350  1.00  0.00            
ATOM   4431  HE1 PHE A 356       2.950 -37.110  53.900  1.00  0.00            
ATOM   4432  CZ  PHE A 356       3.280 -35.950  52.150  1.00  0.00            
ATOM   4433  HZ  PHE A 356       3.920 -36.730  51.760  1.00  0.00            
ATOM   4434  CE2 PHE A 356       3.030 -34.850  51.440  1.00  0.00            
ATOM   4435  HE2 PHE A 356       3.520 -34.750  50.490  1.00  0.00            
ATOM   4436  CD2 PHE A 356       2.160 -33.900  51.920  1.00  0.00            
ATOM   4437  HD2 PHE A 356       2.040 -32.950  51.410  1.00  0.00            
ATOM   4438  C   PHE A 356      -1.750 -31.970  53.590  1.00  0.00            
ATOM   4439  O   PHE A 356      -1.390 -30.790  53.660  1.00  0.00            
ATOM   4440  N   ASP A 357      -3.030 -32.320  53.810  1.00  0.00            
ATOM   4441  H   ASP A 357      -3.240 -33.280  54.050  1.00  0.00            
ATOM   4442  CA  ASP A 357      -4.180 -31.430  54.020  1.00  0.00            
ATOM   4443  HA  ASP A 357      -3.780 -30.420  53.920  1.00  0.00            
ATOM   4444  CB  ASP A 357      -5.270 -31.650  52.890  1.00  0.00            
ATOM   4445  HB1 ASP A 357      -4.760 -31.440  51.950  1.00  0.00            
ATOM   4446  HB2 ASP A 357      -5.940 -30.820  53.080  1.00  0.00            
ATOM   4447  CG  ASP A 357      -6.040 -33.010  52.830  1.00  0.00            
ATOM   4448  OD1 ASP A 357      -5.690 -34.000  53.520  1.00  0.00            
ATOM   4449  OD2 ASP A 357      -6.910 -33.060  51.970  1.00  0.00            
ATOM   4450  C   ASP A 357      -4.680 -31.470  55.490  1.00  0.00            
ATOM   4451  O   ASP A 357      -4.510 -32.480  56.210  1.00  0.00            
ATOM   4452  N   TYR A 358      -5.250 -30.340  55.900  1.00  0.00            
ATOM   4453  H   TYR A 358      -5.200 -29.510  55.330  1.00  0.00            
ATOM   4454  CA  TYR A 358      -5.480 -30.140  57.290  1.00  0.00            
ATOM   4455  HA  TYR A 358      -5.830 -31.020  57.820  1.00  0.00            
ATOM   4456  CB  TYR A 358      -4.260 -29.740  58.050  1.00  0.00            
ATOM   4457  HB1 TYR A 358      -3.620 -30.600  58.170  1.00  0.00            
ATOM   4458  HB2 TYR A 358      -4.570 -29.440  59.050  1.00  0.00            
ATOM   4459  CG  TYR A 358      -3.570 -28.530  57.430  1.00  0.00            
ATOM   4460  CD1 TYR A 358      -3.740 -27.180  57.770  1.00  0.00            
ATOM   4461  HD1 TYR A 358      -4.340 -26.900  58.620  1.00  0.00            
ATOM   4462  CE1 TYR A 358      -3.100 -26.200  57.040  1.00  0.00            
ATOM   4463  HE1 TYR A 358      -3.230 -25.160  57.330  1.00  0.00            
ATOM   4464  CZ  TYR A 358      -2.170 -26.430  56.040  1.00  0.00            
ATOM   4465  OH  TYR A 358      -1.590 -25.510  55.180  1.00  0.00            
ATOM   4466  HH  TYR A 358      -2.060 -24.680  55.240  1.00  0.00            
ATOM   4467  CE2 TYR A 358      -2.050 -27.770  55.700  1.00  0.00            
ATOM   4468  HE2 TYR A 358      -1.440 -27.970  54.830  1.00  0.00            
ATOM   4469  CD2 TYR A 358      -2.610 -28.840  56.440  1.00  0.00            
ATOM   4470  HD2 TYR A 358      -2.450 -29.880  56.190  1.00  0.00            
ATOM   4471  C   TYR A 358      -6.650 -29.100  57.340  1.00  0.00            
ATOM   4472  O   TYR A 358      -7.350 -28.840  56.320  1.00  0.00            
ATOM   4473  N   SER A 359      -6.870 -28.480  58.500  1.00  0.00            
ATOM   4474  H   SER A 359      -6.390 -28.810  59.320  1.00  0.00            
ATOM   4475  CA  SER A 359      -7.490 -27.180  58.660  1.00  0.00            
ATOM   4476  HA  SER A 359      -7.350 -26.540  57.780  1.00  0.00            
ATOM   4477  CB  SER A 359      -8.970 -27.390  58.830  1.00  0.00            
ATOM   4478  HB1 SER A 359      -9.240 -27.870  57.890  1.00  0.00            
ATOM   4479  HB2 SER A 359      -9.490 -26.440  58.780  1.00  0.00            
ATOM   4480  OG  SER A 359      -9.330 -28.140  59.970  1.00  0.00            
ATOM   4481  HG  SER A 359      -9.200 -29.080  59.830  1.00  0.00            
ATOM   4482  C   SER A 359      -6.930 -26.390  59.810  1.00  0.00            
ATOM   4483  O   SER A 359      -5.890 -26.740  60.350  1.00  0.00            
ATOM   4484  N   GLN A 360      -7.560 -25.280  60.150  1.00  0.00            
ATOM   4485  H   GLN A 360      -8.460 -25.170  59.710  1.00  0.00            
ATOM   4486  CA  GLN A 360      -7.170 -24.300  61.170  1.00  0.00            
ATOM   4487  HA  GLN A 360      -7.800 -23.430  60.950  1.00  0.00            
ATOM   4488  CB  GLN A 360      -7.450 -24.820  62.540  1.00  0.00            
ATOM   4489  HB1 GLN A 360      -7.200 -24.000  63.220  1.00  0.00            
ATOM   4490  HB2 GLN A 360      -6.820 -25.650  62.850  1.00  0.00            
ATOM   4491  CG  GLN A 360      -8.950 -25.070  62.700  1.00  0.00            
ATOM   4492  HG1 GLN A 360      -9.290 -25.940  62.130  1.00  0.00            
ATOM   4493  HG2 GLN A 360      -9.460 -24.210  62.250  1.00  0.00            
ATOM   4494  CD  GLN A 360      -9.200 -25.190  64.210  1.00  0.00            
ATOM   4495  OE1 GLN A 360      -8.910 -26.190  64.890  1.00  0.00            
ATOM   4496  NE2 GLN A 360      -9.670 -24.120  64.740  1.00  0.00            
ATOM   4497 1HE2 GLN A 360     -10.230 -23.520  64.150  1.00  0.00            
ATOM   4498 2HE2 GLN A 360      -9.860 -24.160  65.730  1.00  0.00            
ATOM   4499  C   GLN A 360      -5.800 -23.700  60.860  1.00  0.00            
ATOM   4500  O   GLN A 360      -5.060 -23.400  61.790  1.00  0.00            
ATOM   4501  N   CYS A 361      -5.360 -23.410  59.640  1.00  0.00            
ATOM   4502  H   CYS A 361      -5.990 -23.640  58.890  1.00  0.00            
ATOM   4503  CA  CYS A 361      -4.280 -22.420  59.270  1.00  0.00            
ATOM   4504  HA  CYS A 361      -4.210 -21.770  60.140  1.00  0.00            
ATOM   4505  CB  CYS A 361      -2.940 -23.100  59.380  1.00  0.00            
ATOM   4506  HB1 CYS A 361      -2.610 -23.550  58.450  1.00  0.00            
ATOM   4507  HB2 CYS A 361      -2.990 -23.900  60.120  1.00  0.00            
ATOM   4508  SG  CYS A 361      -1.660 -21.860  59.810  1.00  0.00            
ATOM   4509  HG  CYS A 361      -1.880 -21.060  58.760  1.00  0.00            
ATOM   4510  C   CYS A 361      -4.540 -21.610  58.090  1.00  0.00            
ATOM   4511  O   CYS A 361      -3.760 -21.550  57.160  1.00  0.00            
ATOM   4512  N   ASP A 362      -5.660 -20.930  58.090  1.00  0.00            
ATOM   4513  H   ASP A 362      -6.090 -20.920  59.010  1.00  0.00            
ATOM   4514  CA  ASP A 362      -6.140 -19.990  57.090  1.00  0.00            
ATOM   4515  HA  ASP A 362      -6.140 -20.450  56.100  1.00  0.00            
ATOM   4516  CB  ASP A 362      -7.550 -19.420  57.380  1.00  0.00            
ATOM   4517  HB1 ASP A 362      -7.840 -18.560  56.780  1.00  0.00            
ATOM   4518  HB2 ASP A 362      -7.410 -19.050  58.390  1.00  0.00            
ATOM   4519  CG  ASP A 362      -8.730 -20.430  57.400  1.00  0.00            
ATOM   4520  OD1 ASP A 362      -9.820 -20.090  57.920  1.00  0.00            
ATOM   4521  OD2 ASP A 362      -8.590 -21.630  57.090  1.00  0.00            
ATOM   4522  C   ASP A 362      -5.100 -18.810  57.120  1.00  0.00            
ATOM   4523  O   ASP A 362      -4.700 -18.280  56.150  1.00  0.00            
ATOM   4524  N   ILE A 363      -4.830 -18.400  58.390  1.00  0.00            
ATOM   4525  H   ILE A 363      -5.160 -18.950  59.170  1.00  0.00            
ATOM   4526  CA  ILE A 363      -4.030 -17.180  58.700  1.00  0.00            
ATOM   4527  HA  ILE A 363      -4.650 -16.350  58.350  1.00  0.00            
ATOM   4528  CB  ILE A 363      -3.850 -16.980  60.240  1.00  0.00            
ATOM   4529  HB  ILE A 363      -4.780 -17.040  60.800  1.00  0.00            
ATOM   4530  CG2 ILE A 363      -2.890 -18.050  60.770  1.00  0.00            
ATOM   4531 1HG2 ILE A 363      -1.860 -17.730  60.640  1.00  0.00            
ATOM   4532 2HG2 ILE A 363      -3.120 -18.020  61.840  1.00  0.00            
ATOM   4533 3HG2 ILE A 363      -3.170 -19.030  60.390  1.00  0.00            
ATOM   4534  CG1 ILE A 363      -3.380 -15.490  60.490  1.00  0.00            
ATOM   4535 1HG1 ILE A 363      -3.000 -15.060  59.570  1.00  0.00            
ATOM   4536 2HG1 ILE A 363      -2.490 -15.440  61.120  1.00  0.00            
ATOM   4537  CD  ILE A 363      -4.490 -14.660  61.110  1.00  0.00            
ATOM   4538  HD1 ILE A 363      -4.030 -13.720  61.420  1.00  0.00            
ATOM   4539  HD2 ILE A 363      -5.230 -14.540  60.320  1.00  0.00            
ATOM   4540  HD3 ILE A 363      -4.880 -15.160  61.990  1.00  0.00            
ATOM   4541  C   ILE A 363      -2.660 -17.200  57.950  1.00  0.00            
ATOM   4542  O   ILE A 363      -1.970 -18.240  57.880  1.00  0.00            
ATOM   4543  N   TRP A 364      -2.190 -16.060  57.360  1.00  0.00            
ATOM   4544  H   TRP A 364      -2.740 -15.250  57.620  1.00  0.00            
ATOM   4545  CA  TRP A 364      -0.940 -15.790  56.610  1.00  0.00            
ATOM   4546  HA  TRP A 364      -0.740 -16.590  55.900  1.00  0.00            
ATOM   4547  CB  TRP A 364      -1.050 -14.470  55.850  1.00  0.00            
ATOM   4548  HB1 TRP A 364      -0.050 -14.260  55.480  1.00  0.00            
ATOM   4549  HB2 TRP A 364      -1.180 -13.650  56.570  1.00  0.00            
ATOM   4550  CG  TRP A 364      -2.100 -14.290  54.720  1.00  0.00            
ATOM   4551  CD1 TRP A 364      -3.210 -15.020  54.390  1.00  0.00            
ATOM   4552  HD1 TRP A 364      -3.590 -15.900  54.880  1.00  0.00            
ATOM   4553  NE1 TRP A 364      -3.750 -14.400  53.250  1.00  0.00            
ATOM   4554  HE1 TRP A 364      -4.540 -14.780  52.760  1.00  0.00            
ATOM   4555  CE2 TRP A 364      -3.040 -13.310  52.890  1.00  0.00            
ATOM   4556  CZ2 TRP A 364      -3.270 -12.400  51.890  1.00  0.00            
ATOM   4557  HZ2 TRP A 364      -4.190 -12.560  51.340  1.00  0.00            
ATOM   4558  CH2 TRP A 364      -2.500 -11.280  51.710  1.00  0.00            
ATOM   4559  HH2 TRP A 364      -2.730 -10.580  50.930  1.00  0.00            
ATOM   4560  CZ3 TRP A 364      -1.380 -11.130  52.590  1.00  0.00            
ATOM   4561  HZ3 TRP A 364      -0.670 -10.320  52.560  1.00  0.00            
ATOM   4562  CE3 TRP A 364      -1.230 -12.050  53.630  1.00  0.00            
ATOM   4563  HE3 TRP A 364      -0.410 -12.020  54.320  1.00  0.00            
ATOM   4564  CD2 TRP A 364      -2.040 -13.140  53.840  1.00  0.00            
ATOM   4565  C   TRP A 364       0.220 -15.860  57.630  1.00  0.00            
ATOM   4566  O   TRP A 364       0.040 -15.560  58.820  1.00  0.00            
ATOM   4567  N   TYR A 365       1.430 -16.000  57.010  1.00  0.00            
ATOM   4568  H   TYR A 365       1.450 -15.970  56.000  1.00  0.00            
ATOM   4569  CA  TYR A 365       2.730 -15.850  57.590  1.00  0.00            
ATOM   4570  HA  TYR A 365       3.350 -16.040  56.720  1.00  0.00            
ATOM   4571  CB  TYR A 365       3.010 -14.460  58.070  1.00  0.00            
ATOM   4572  HB1 TYR A 365       4.040 -14.470  58.430  1.00  0.00            
ATOM   4573  HB2 TYR A 365       2.470 -14.220  58.990  1.00  0.00            
ATOM   4574  CG  TYR A 365       2.740 -13.370  57.070  1.00  0.00            
ATOM   4575  CD1 TYR A 365       3.550 -13.210  55.930  1.00  0.00            
ATOM   4576  HD1 TYR A 365       4.260 -13.970  55.640  1.00  0.00            
ATOM   4577  CE1 TYR A 365       3.420 -12.100  55.050  1.00  0.00            
ATOM   4578  HE1 TYR A 365       4.120 -12.040  54.230  1.00  0.00            
ATOM   4579  CZ  TYR A 365       2.270 -11.270  55.210  1.00  0.00            
ATOM   4580  OH  TYR A 365       1.890 -10.300  54.280  1.00  0.00            
ATOM   4581  HH  TYR A 365       2.390 -10.440  53.470  1.00  0.00            
ATOM   4582  CE2 TYR A 365       1.420 -11.460  56.320  1.00  0.00            
ATOM   4583  HE2 TYR A 365       0.540 -10.840  56.400  1.00  0.00            
ATOM   4584  CD2 TYR A 365       1.720 -12.430  57.300  1.00  0.00            
ATOM   4585  HD2 TYR A 365       1.090 -12.490  58.170  1.00  0.00            
ATOM   4586  C   TYR A 365       3.170 -16.940  58.580  1.00  0.00            
ATOM   4587  O   TYR A 365       3.540 -16.730  59.720  1.00  0.00            
ATOM   4588  N   MET A 366       3.050 -18.200  58.150  1.00  0.00            
ATOM   4589  H   MET A 366       2.650 -18.350  57.240  1.00  0.00            
ATOM   4590  CA  MET A 366       3.150 -19.380  58.990  1.00  0.00            
ATOM   4591  HA  MET A 366       3.570 -19.300  59.990  1.00  0.00            
ATOM   4592  CB  MET A 366       1.630 -19.800  59.080  1.00  0.00            
ATOM   4593  HB1 MET A 366       1.460 -20.720  59.630  1.00  0.00            
ATOM   4594  HB2 MET A 366       1.360 -20.060  58.060  1.00  0.00            
ATOM   4595  CG  MET A 366       0.620 -18.770  59.610  1.00  0.00            
ATOM   4596  HG1 MET A 366      -0.430 -19.090  59.650  1.00  0.00            
ATOM   4597  HG2 MET A 366       0.630 -17.940  58.910  1.00  0.00            
ATOM   4598  SD  MET A 366       0.760 -18.260  61.320  1.00  0.00            
ATOM   4599  CE  MET A 366       0.460 -19.800  62.220  1.00  0.00            
ATOM   4600  HE1 MET A 366       1.130 -20.630  61.990  1.00  0.00            
ATOM   4601  HE2 MET A 366       0.640 -19.590  63.270  1.00  0.00            
ATOM   4602  HE3 MET A 366      -0.570 -20.140  62.050  1.00  0.00            
ATOM   4603  C   MET A 366       3.840 -20.520  58.140  1.00  0.00            
ATOM   4604  O   MET A 366       3.230 -21.400  57.480  1.00  0.00            
ATOM   4605  N   ARG A 367       5.220 -20.410  58.150  1.00  0.00            
ATOM   4606  H   ARG A 367       5.560 -19.870  58.930  1.00  0.00            
ATOM   4607  CA  ARG A 367       6.200 -21.180  57.320  1.00  0.00            
ATOM   4608  HA  ARG A 367       5.830 -21.180  56.290  1.00  0.00            
ATOM   4609  CB  ARG A 367       7.570 -20.520  57.410  1.00  0.00            
ATOM   4610  HB1 ARG A 367       8.110 -20.790  58.320  1.00  0.00            
ATOM   4611  HB2 ARG A 367       7.410 -19.440  57.390  1.00  0.00            
ATOM   4612  CG  ARG A 367       8.520 -20.970  56.220  1.00  0.00            
ATOM   4613  HG1 ARG A 367       8.340 -22.020  55.980  1.00  0.00            
ATOM   4614  HG2 ARG A 367       9.560 -20.910  56.550  1.00  0.00            
ATOM   4615  CD  ARG A 367       8.220 -19.990  55.080  1.00  0.00            
ATOM   4616  HD1 ARG A 367       7.140 -19.860  54.980  1.00  0.00            
ATOM   4617  HD2 ARG A 367       8.560 -20.370  54.120  1.00  0.00            
ATOM   4618  NE  ARG A 367       8.970 -18.700  55.310  1.00  0.00            
ATOM   4619  HE  ARG A 367       9.660 -18.810  56.040  1.00  0.00            
ATOM   4620  CZ  ARG A 367       9.220 -17.660  54.480  1.00  0.00            
ATOM   4621  NH1 ARG A 367       8.520 -17.370  53.390  1.00  0.00            
ATOM   4622 1HH1 ARG A 367       7.730 -17.980  53.190  1.00  0.00            
ATOM   4623 2HH1 ARG A 367       8.830 -16.750  52.660  1.00  0.00            
ATOM   4624  NH2 ARG A 367      10.260 -16.900  54.650  1.00  0.00            
ATOM   4625 1HH2 ARG A 367      10.790 -17.030  55.510  1.00  0.00            
ATOM   4626 2HH2 ARG A 367      10.410 -16.040  54.150  1.00  0.00            
ATOM   4627  C   ARG A 367       6.230 -22.630  57.750  1.00  0.00            
ATOM   4628  O   ARG A 367       6.670 -22.950  58.830  1.00  0.00            
ATOM   4629  N   PHE A 368       5.940 -23.610  56.830  1.00  0.00            
ATOM   4630  H   PHE A 368       5.520 -23.290  55.970  1.00  0.00            
ATOM   4631  CA  PHE A 368       6.070 -25.010  57.150  1.00  0.00            
ATOM   4632  HA  PHE A 368       5.560 -25.050  58.110  1.00  0.00            
ATOM   4633  CB  PHE A 368       5.300 -25.900  56.260  1.00  0.00            
ATOM   4634  HB1 PHE A 368       4.340 -25.470  55.960  1.00  0.00            
ATOM   4635  HB2 PHE A 368       4.940 -26.780  56.790  1.00  0.00            
ATOM   4636  CG  PHE A 368       5.950 -26.170  54.980  1.00  0.00            
ATOM   4637  CD1 PHE A 368       7.060 -27.010  54.750  1.00  0.00            
ATOM   4638  HD1 PHE A 368       7.470 -27.500  55.630  1.00  0.00            
ATOM   4639  CE1 PHE A 368       7.610 -27.330  53.530  1.00  0.00            
ATOM   4640  HE1 PHE A 368       8.430 -28.020  53.450  1.00  0.00            
ATOM   4641  CZ  PHE A 368       7.020 -26.710  52.350  1.00  0.00            
ATOM   4642  HZ  PHE A 368       7.420 -26.740  51.350  1.00  0.00            
ATOM   4643  CE2 PHE A 368       5.980 -25.720  52.570  1.00  0.00            
ATOM   4644  HE2 PHE A 368       5.520 -25.330  51.670  1.00  0.00            
ATOM   4645  CD2 PHE A 368       5.460 -25.460  53.850  1.00  0.00            
ATOM   4646  HD2 PHE A 368       4.610 -24.790  53.810  1.00  0.00            
ATOM   4647  C   PHE A 368       7.600 -25.390  57.320  1.00  0.00            
ATOM   4648  O   PHE A 368       8.470 -24.840  56.610  1.00  0.00            
ATOM   4649  N   SER A 369       7.940 -26.300  58.280  1.00  0.00            
ATOM   4650  H   SER A 369       7.180 -26.670  58.830  1.00  0.00            
ATOM   4651  CA  SER A 369       9.340 -26.640  58.510  1.00  0.00            
ATOM   4652  HA  SER A 369      10.040 -25.990  58.000  1.00  0.00            
ATOM   4653  CB  SER A 369       9.650 -26.570  60.030  1.00  0.00            
ATOM   4654  HB1 SER A 369       8.840 -27.170  60.470  1.00  0.00            
ATOM   4655  HB2 SER A 369       9.480 -25.560  60.400  1.00  0.00            
ATOM   4656  OG  SER A 369      10.910 -27.060  60.330  1.00  0.00            
ATOM   4657  HG  SER A 369      10.840 -27.440  61.210  1.00  0.00            
ATOM   4658  C   SER A 369       9.610 -28.050  57.900  1.00  0.00            
ATOM   4659  O   SER A 369       8.740 -28.940  57.900  1.00  0.00            
ATOM   4660  N   MET A 370      10.910 -28.340  57.720  1.00  0.00            
ATOM   4661  H   MET A 370      11.620 -27.710  58.050  1.00  0.00            
ATOM   4662  CA  MET A 370      11.410 -29.610  57.250  1.00  0.00            
ATOM   4663  HA  MET A 370      10.680 -30.410  57.390  1.00  0.00            
ATOM   4664  CB  MET A 370      11.630 -29.470  55.670  1.00  0.00            
ATOM   4665  HB1 MET A 370      12.240 -30.320  55.380  1.00  0.00            
ATOM   4666  HB2 MET A 370      12.200 -28.560  55.490  1.00  0.00            
ATOM   4667  CG  MET A 370      10.320 -29.570  54.880  1.00  0.00            
ATOM   4668  HG1 MET A 370       9.830 -28.640  55.140  1.00  0.00            
ATOM   4669  HG2 MET A 370       9.800 -30.380  55.400  1.00  0.00            
ATOM   4670  SD  MET A 370      10.520 -29.830  53.120  1.00  0.00            
ATOM   4671  CE  MET A 370      10.680 -31.600  52.950  1.00  0.00            
ATOM   4672  HE1 MET A 370      11.580 -31.920  53.470  1.00  0.00            
ATOM   4673  HE2 MET A 370       9.860 -32.100  53.460  1.00  0.00            
ATOM   4674  HE3 MET A 370      10.610 -31.800  51.880  1.00  0.00            
ATOM   4675  C   MET A 370      12.700 -29.930  58.040  1.00  0.00            
ATOM   4676  O   MET A 370      13.530 -29.050  58.390  1.00  0.00            
ATOM   4677  N   ASP A 371      12.950 -31.220  58.370  1.00  0.00            
ATOM   4678  H   ASP A 371      12.260 -31.880  58.040  1.00  0.00            
ATOM   4679  CA  ASP A 371      14.170 -31.590  59.080  1.00  0.00            
ATOM   4680  HA  ASP A 371      14.400 -30.860  59.850  1.00  0.00            
ATOM   4681  CB  ASP A 371      13.870 -32.960  59.730  1.00  0.00            
ATOM   4682  HB1 ASP A 371      12.910 -32.970  60.250  1.00  0.00            
ATOM   4683  HB2 ASP A 371      14.690 -33.200  60.400  1.00  0.00            
ATOM   4684  CG  ASP A 371      13.800 -34.120  58.660  1.00  0.00            
ATOM   4685  OD1 ASP A 371      14.210 -35.240  59.030  1.00  0.00            
ATOM   4686  OD2 ASP A 371      13.160 -33.870  57.630  1.00  0.00            
ATOM   4687  C   ASP A 371      15.470 -31.660  58.250  1.00  0.00            
ATOM   4688  O   ASP A 371      15.420 -31.560  57.030  1.00  0.00            
ATOM   4689  N   PHE A 372      16.620 -31.940  58.840  1.00  0.00            
ATOM   4690  H   PHE A 372      16.660 -32.150  59.820  1.00  0.00            
ATOM   4691  CA  PHE A 372      17.840 -32.110  58.040  1.00  0.00            
ATOM   4692  HA  PHE A 372      17.960 -31.340  57.280  1.00  0.00            
ATOM   4693  CB  PHE A 372      19.040 -32.130  59.000  1.00  0.00            
ATOM   4694  HB1 PHE A 372      18.850 -32.840  59.810  1.00  0.00            
ATOM   4695  HB2 PHE A 372      19.110 -31.160  59.490  1.00  0.00            
ATOM   4696  CG  PHE A 372      20.410 -32.420  58.360  1.00  0.00            
ATOM   4697  CD1 PHE A 372      20.810 -33.720  58.070  1.00  0.00            
ATOM   4698  HD1 PHE A 372      20.130 -34.560  58.100  1.00  0.00            
ATOM   4699  CE1 PHE A 372      22.100 -34.010  57.720  1.00  0.00            
ATOM   4700  HE1 PHE A 372      22.330 -34.990  57.330  1.00  0.00            
ATOM   4701  CZ  PHE A 372      23.110 -32.990  57.790  1.00  0.00            
ATOM   4702  HZ  PHE A 372      24.120 -33.140  57.440  1.00  0.00            
ATOM   4703  CE2 PHE A 372      22.780 -31.690  58.150  1.00  0.00            
ATOM   4704  HE2 PHE A 372      23.470 -30.860  58.160  1.00  0.00            
ATOM   4705  CD2 PHE A 372      21.420 -31.400  58.350  1.00  0.00            
ATOM   4706  HD2 PHE A 372      21.090 -30.400  58.590  1.00  0.00            
ATOM   4707  C   PHE A 372      17.760 -33.420  57.190  1.00  0.00            
ATOM   4708  O   PHE A 372      18.130 -33.430  56.010  1.00  0.00            
ATOM   4709  N   TRP A 373      17.380 -34.500  57.830  1.00  0.00            
ATOM   4710  H   TRP A 373      17.110 -34.370  58.790  1.00  0.00            
ATOM   4711  CA  TRP A 373      17.360 -35.890  57.330  1.00  0.00            
ATOM   4712  HA  TRP A 373      18.370 -36.060  56.950  1.00  0.00            
ATOM   4713  CB  TRP A 373      17.190 -36.920  58.470  1.00  0.00            
ATOM   4714  HB1 TRP A 373      16.990 -37.920  58.100  1.00  0.00            
ATOM   4715  HB2 TRP A 373      16.290 -36.640  59.020  1.00  0.00            
ATOM   4716  CG  TRP A 373      18.370 -36.980  59.420  1.00  0.00            
ATOM   4717  CD1 TRP A 373      18.460 -36.340  60.620  1.00  0.00            
ATOM   4718  HD1 TRP A 373      17.620 -35.770  60.980  1.00  0.00            
ATOM   4719  NE1 TRP A 373      19.710 -36.500  61.190  1.00  0.00            
ATOM   4720  HE1 TRP A 373      20.110 -36.030  61.990  1.00  0.00            
ATOM   4721  CE2 TRP A 373      20.560 -37.110  60.290  1.00  0.00            
ATOM   4722  CZ2 TRP A 373      21.940 -37.360  60.320  1.00  0.00            
ATOM   4723  HZ2 TRP A 373      22.520 -37.120  61.200  1.00  0.00            
ATOM   4724  CH2 TRP A 373      22.480 -38.120  59.260  1.00  0.00            
ATOM   4725  HH2 TRP A 373      23.520 -38.410  59.230  1.00  0.00            
ATOM   4726  CZ3 TRP A 373      21.660 -38.670  58.350  1.00  0.00            
ATOM   4727  HZ3 TRP A 373      22.130 -39.150  57.500  1.00  0.00            
ATOM   4728  CE3 TRP A 373      20.300 -38.380  58.290  1.00  0.00            
ATOM   4729  HE3 TRP A 373      19.620 -38.710  57.520  1.00  0.00            
ATOM   4730  CD2 TRP A 373      19.700 -37.520  59.270  1.00  0.00            
ATOM   4731  C   TRP A 373      16.510 -36.160  56.130  1.00  0.00            
ATOM   4732  O   TRP A 373      16.740 -37.100  55.350  1.00  0.00            
ATOM   4733  N   GLN A 374      15.490 -35.290  55.980  1.00  0.00            
ATOM   4734  H   GLN A 374      15.400 -34.730  56.820  1.00  0.00            
ATOM   4735  CA  GLN A 374      14.400 -35.340  55.070  1.00  0.00            
ATOM   4736  HA  GLN A 374      13.930 -34.380  55.290  1.00  0.00            
ATOM   4737  CB  GLN A 374      14.930 -35.300  53.660  1.00  0.00            
ATOM   4738  HB1 GLN A 374      14.080 -35.200  52.990  1.00  0.00            
ATOM   4739  HB2 GLN A 374      15.410 -36.250  53.410  1.00  0.00            
ATOM   4740  CG  GLN A 374      15.890 -34.150  53.350  1.00  0.00            
ATOM   4741  HG1 GLN A 374      16.930 -34.460  53.230  1.00  0.00            
ATOM   4742  HG2 GLN A 374      15.890 -33.350  54.090  1.00  0.00            
ATOM   4743  CD  GLN A 374      15.460 -33.520  52.020  1.00  0.00            
ATOM   4744  OE1 GLN A 374      15.580 -34.230  51.000  1.00  0.00            
ATOM   4745  NE2 GLN A 374      15.030 -32.320  51.920  1.00  0.00            
ATOM   4746 1HE2 GLN A 374      14.770 -31.850  52.770  1.00  0.00            
ATOM   4747 2HE2 GLN A 374      14.640 -31.990  51.040  1.00  0.00            
ATOM   4748  C   GLN A 374      13.390 -36.480  55.350  1.00  0.00            
ATOM   4749  O   GLN A 374      13.040 -37.260  54.470  1.00  0.00            
ATOM   4750  N   LYS A 375      13.030 -36.770  56.640  1.00  0.00            
ATOM   4751  H   LYS A 375      13.370 -36.140  57.350  1.00  0.00            
ATOM   4752  CA  LYS A 375      12.090 -37.770  57.120  1.00  0.00            
ATOM   4753  HA  LYS A 375      11.860 -38.480  56.320  1.00  0.00            
ATOM   4754  CB  LYS A 375      12.810 -38.660  58.140  1.00  0.00            
ATOM   4755  HB1 LYS A 375      12.140 -39.490  58.380  1.00  0.00            
ATOM   4756  HB2 LYS A 375      12.940 -38.190  59.110  1.00  0.00            
ATOM   4757  CG  LYS A 375      14.160 -39.290  57.680  1.00  0.00            
ATOM   4758  HG1 LYS A 375      14.650 -39.790  58.510  1.00  0.00            
ATOM   4759  HG2 LYS A 375      14.860 -38.530  57.340  1.00  0.00            
ATOM   4760  CD  LYS A 375      14.120 -40.400  56.590  1.00  0.00            
ATOM   4761  HD1 LYS A 375      13.740 -39.860  55.720  1.00  0.00            
ATOM   4762  HD2 LYS A 375      13.500 -41.240  56.880  1.00  0.00            
ATOM   4763  CE  LYS A 375      15.490 -40.880  56.310  1.00  0.00            
ATOM   4764  HE1 LYS A 375      15.960 -41.340  57.180  1.00  0.00            
ATOM   4765  HE2 LYS A 375      16.210 -40.180  55.870  1.00  0.00            
ATOM   4766  NZ  LYS A 375      15.400 -42.030  55.300  1.00  0.00            
ATOM   4767  HZ1 LYS A 375      15.200 -41.660  54.380  1.00  0.00            
ATOM   4768  HZ2 LYS A 375      16.290 -42.510  55.230  1.00  0.00            
ATOM   4769  HZ3 LYS A 375      14.620 -42.630  55.530  1.00  0.00            
ATOM   4770  C   LYS A 375      10.740 -37.150  57.620  1.00  0.00            
ATOM   4771  O   LYS A 375       9.750 -37.870  57.680  1.00  0.00            
ATOM   4772  N   MET A 376      10.750 -35.840  57.910  1.00  0.00            
ATOM   4773  H   MET A 376      11.600 -35.290  57.870  1.00  0.00            
ATOM   4774  CA  MET A 376       9.540 -35.190  58.450  1.00  0.00            
ATOM   4775  HA  MET A 376       8.670 -35.830  58.280  1.00  0.00            
ATOM   4776  CB  MET A 376       9.680 -34.990  59.980  1.00  0.00            
ATOM   4777  HB1 MET A 376       9.130 -34.110  60.330  1.00  0.00            
ATOM   4778  HB2 MET A 376      10.710 -34.760  60.260  1.00  0.00            
ATOM   4779  CG  MET A 376       9.310 -36.240  60.770  1.00  0.00            
ATOM   4780  HG1 MET A 376      10.080 -36.980  60.550  1.00  0.00            
ATOM   4781  HG2 MET A 376       8.360 -36.650  60.440  1.00  0.00            
ATOM   4782  SD  MET A 376       9.050 -35.990  62.610  1.00  0.00            
ATOM   4783  CE  MET A 376      10.760 -35.680  63.130  1.00  0.00            
ATOM   4784  HE1 MET A 376      11.180 -34.830  62.590  1.00  0.00            
ATOM   4785  HE2 MET A 376      10.980 -35.330  64.140  1.00  0.00            
ATOM   4786  HE3 MET A 376      11.430 -36.500  62.860  1.00  0.00            
ATOM   4787  C   MET A 376       9.200 -33.900  57.730  1.00  0.00            
ATOM   4788  O   MET A 376      10.030 -33.190  57.180  1.00  0.00            
ATOM   4789  N   LEU A 377       7.900 -33.570  57.830  1.00  0.00            
ATOM   4790  H   LEU A 377       7.370 -34.280  58.310  1.00  0.00            
ATOM   4791  CA  LEU A 377       7.180 -32.370  57.450  1.00  0.00            
ATOM   4792  HA  LEU A 377       7.930 -31.640  57.140  1.00  0.00            
ATOM   4793  CB  LEU A 377       6.250 -32.720  56.300  1.00  0.00            
ATOM   4794  HB1 LEU A 377       5.560 -33.480  56.670  1.00  0.00            
ATOM   4795  HB2 LEU A 377       6.920 -33.100  55.530  1.00  0.00            
ATOM   4796  CG  LEU A 377       5.470 -31.590  55.580  1.00  0.00            
ATOM   4797  HG  LEU A 377       4.750 -31.170  56.290  1.00  0.00            
ATOM   4798  CD1 LEU A 377       6.370 -30.440  55.120  1.00  0.00            
ATOM   4799 1HD1 LEU A 377       7.110 -30.630  54.340  1.00  0.00            
ATOM   4800 2HD1 LEU A 377       5.720 -29.580  54.930  1.00  0.00            
ATOM   4801 3HD1 LEU A 377       7.030 -30.060  55.900  1.00  0.00            
ATOM   4802  CD2 LEU A 377       4.680 -32.120  54.380  1.00  0.00            
ATOM   4803 1HD2 LEU A 377       5.310 -32.480  53.560  1.00  0.00            
ATOM   4804 2HD2 LEU A 377       4.030 -32.920  54.730  1.00  0.00            
ATOM   4805 3HD2 LEU A 377       4.000 -31.340  54.040  1.00  0.00            
ATOM   4806  C   LEU A 377       6.430 -31.760  58.620  1.00  0.00            
ATOM   4807  O   LEU A 377       5.810 -32.540  59.340  1.00  0.00            
ATOM   4808  N   ALA A 378       6.440 -30.470  58.890  1.00  0.00            
ATOM   4809  H   ALA A 378       6.870 -29.800  58.270  1.00  0.00            
ATOM   4810  CA  ALA A 378       5.840 -29.890  60.060  1.00  0.00            
ATOM   4811  HA  ALA A 378       5.120 -30.580  60.500  1.00  0.00            
ATOM   4812  CB  ALA A 378       6.970 -29.780  61.110  1.00  0.00            
ATOM   4813  HB1 ALA A 378       6.510 -29.580  62.080  1.00  0.00            
ATOM   4814  HB2 ALA A 378       7.410 -30.780  61.090  1.00  0.00            
ATOM   4815  HB3 ALA A 378       7.800 -29.140  60.830  1.00  0.00            
ATOM   4816  C   ALA A 378       5.170 -28.540  59.800  1.00  0.00            
ATOM   4817  O   ALA A 378       5.740 -27.630  59.180  1.00  0.00            
ATOM   4818  N   LEU A 379       4.070 -28.190  60.510  1.00  0.00            
ATOM   4819  H   LEU A 379       3.690 -28.930  61.080  1.00  0.00            
ATOM   4820  CA  LEU A 379       3.380 -26.860  60.570  1.00  0.00            
ATOM   4821  HA  LEU A 379       4.160 -26.140  60.320  1.00  0.00            
ATOM   4822  CB  LEU A 379       2.290 -26.780  59.460  1.00  0.00            
ATOM   4823  HB1 LEU A 379       1.580 -27.520  59.830  1.00  0.00            
ATOM   4824  HB2 LEU A 379       2.790 -27.090  58.550  1.00  0.00            
ATOM   4825  CG  LEU A 379       1.480 -25.570  59.170  1.00  0.00            
ATOM   4826  HG  LEU A 379       1.280 -25.020  60.090  1.00  0.00            
ATOM   4827  CD1 LEU A 379       2.300 -24.620  58.210  1.00  0.00            
ATOM   4828 1HD1 LEU A 379       2.420 -25.100  57.240  1.00  0.00            
ATOM   4829 2HD1 LEU A 379       1.680 -23.720  58.130  1.00  0.00            
ATOM   4830 3HD1 LEU A 379       3.290 -24.380  58.580  1.00  0.00            
ATOM   4831  CD2 LEU A 379       0.140 -25.810  58.490  1.00  0.00            
ATOM   4832 1HD2 LEU A 379      -0.510 -24.950  58.620  1.00  0.00            
ATOM   4833 2HD2 LEU A 379       0.230 -25.890  57.410  1.00  0.00            
ATOM   4834 3HD2 LEU A 379      -0.330 -26.710  58.900  1.00  0.00            
ATOM   4835  C   LEU A 379       2.830 -26.560  61.940  1.00  0.00            
ATOM   4836  O   LEU A 379       2.180 -27.380  62.600  1.00  0.00            
ATOM   4837  N   GLY A 380       3.070 -25.330  62.350  1.00  0.00            
ATOM   4838  H   GLY A 380       3.570 -24.670  61.770  1.00  0.00            
ATOM   4839  CA  GLY A 380       2.210 -24.750  63.390  1.00  0.00            
ATOM   4840  HA1 GLY A 380       2.780 -24.120  64.080  1.00  0.00            
ATOM   4841  HA2 GLY A 380       1.900 -25.540  64.070  1.00  0.00            
ATOM   4842  C   GLY A 380       1.000 -23.990  62.900  1.00  0.00            
ATOM   4843  O   GLY A 380       1.080 -23.280  61.880  1.00  0.00            
ATOM   4844  N   ASN A 381      -0.120 -24.090  63.610  1.00  0.00            
ATOM   4845  H   ASN A 381       0.010 -24.730  64.370  1.00  0.00            
ATOM   4846  CA  ASN A 381      -1.410 -23.660  63.280  1.00  0.00            
ATOM   4847  HA  ASN A 381      -1.580 -23.400  62.240  1.00  0.00            
ATOM   4848  CB  ASN A 381      -2.370 -24.830  63.550  1.00  0.00            
ATOM   4849  HB1 ASN A 381      -1.870 -25.790  63.390  1.00  0.00            
ATOM   4850  HB2 ASN A 381      -3.180 -24.830  62.820  1.00  0.00            
ATOM   4851  CG  ASN A 381      -3.100 -24.800  64.920  1.00  0.00            
ATOM   4852  OD1 ASN A 381      -2.740 -24.190  65.890  1.00  0.00            
ATOM   4853  ND2 ASN A 381      -4.310 -25.360  64.840  1.00  0.00            
ATOM   4854 1HD2 ASN A 381      -4.660 -25.860  64.040  1.00  0.00            
ATOM   4855 2HD2 ASN A 381      -4.960 -25.240  65.610  1.00  0.00            
ATOM   4856  C   ASN A 381      -1.840 -22.340  63.950  1.00  0.00            
ATOM   4857  O   ASN A 381      -1.080 -21.700  64.750  1.00  0.00            
ATOM   4858  N   GLN A 382      -3.120 -21.980  63.700  1.00  0.00            
ATOM   4859  H   GLN A 382      -3.570 -22.590  63.030  1.00  0.00            
ATOM   4860  CA  GLN A 382      -3.720 -20.680  64.040  1.00  0.00            
ATOM   4861  HA  GLN A 382      -3.040 -19.840  63.850  1.00  0.00            
ATOM   4862  CB  GLN A 382      -4.890 -20.570  63.060  1.00  0.00            
ATOM   4863  HB1 GLN A 382      -5.610 -21.360  63.280  1.00  0.00            
ATOM   4864  HB2 GLN A 382      -4.440 -20.710  62.070  1.00  0.00            
ATOM   4865  CG  GLN A 382      -5.790 -19.350  63.100  1.00  0.00            
ATOM   4866  HG1 GLN A 382      -5.210 -18.440  63.240  1.00  0.00            
ATOM   4867  HG2 GLN A 382      -6.460 -19.460  63.950  1.00  0.00            
ATOM   4868  CD  GLN A 382      -6.620 -19.260  61.790  1.00  0.00            
ATOM   4869  OE1 GLN A 382      -6.380 -19.920  60.760  1.00  0.00            
ATOM   4870  NE2 GLN A 382      -7.420 -18.220  61.680  1.00  0.00            
ATOM   4871 1HE2 GLN A 382      -7.700 -17.670  62.480  1.00  0.00            
ATOM   4872 2HE2 GLN A 382      -8.010 -18.160  60.860  1.00  0.00            
ATOM   4873  C   GLN A 382      -4.190 -20.530  65.550  1.00  0.00            
ATOM   4874  O   GLN A 382      -4.590 -19.500  66.070  1.00  0.00            
ATOM   4875  N   VAL A 383      -4.140 -21.550  66.340  1.00  0.00            
ATOM   4876  H   VAL A 383      -3.720 -22.410  66.030  1.00  0.00            
ATOM   4877  CA  VAL A 383      -4.600 -21.530  67.760  1.00  0.00            
ATOM   4878  HA  VAL A 383      -4.790 -20.520  68.120  1.00  0.00            
ATOM   4879  CB  VAL A 383      -5.970 -22.160  67.820  1.00  0.00            
ATOM   4880  HB  VAL A 383      -6.280 -22.010  68.850  1.00  0.00            
ATOM   4881  CG1 VAL A 383      -6.930 -21.510  66.850  1.00  0.00            
ATOM   4882 1HG1 VAL A 383      -6.850 -21.800  65.810  1.00  0.00            
ATOM   4883 2HG1 VAL A 383      -7.930 -21.880  67.100  1.00  0.00            
ATOM   4884 3HG1 VAL A 383      -6.770 -20.440  66.950  1.00  0.00            
ATOM   4885  CG2 VAL A 383      -6.020 -23.650  67.500  1.00  0.00            
ATOM   4886 1HG2 VAL A 383      -5.480 -23.870  66.580  1.00  0.00            
ATOM   4887 2HG2 VAL A 383      -5.630 -24.210  68.350  1.00  0.00            
ATOM   4888 3HG2 VAL A 383      -7.060 -23.930  67.340  1.00  0.00            
ATOM   4889  C   VAL A 383      -3.520 -22.210  68.640  1.00  0.00            
ATOM   4890  O   VAL A 383      -3.800 -22.640  69.700  1.00  0.00            
ATOM   4891  N   GLY A 384      -2.200 -22.250  68.270  1.00  0.00            
ATOM   4892  H   GLY A 384      -1.890 -21.820  67.410  1.00  0.00            
ATOM   4893  CA  GLY A 384      -1.160 -22.760  69.190  1.00  0.00            
ATOM   4894  HA1 GLY A 384      -1.360 -22.480  70.220  1.00  0.00            
ATOM   4895  HA2 GLY A 384      -0.240 -22.250  68.900  1.00  0.00            
ATOM   4896  C   GLY A 384      -0.830 -24.240  69.270  1.00  0.00            
ATOM   4897  O   GLY A 384      -0.150 -24.640  70.210  1.00  0.00            
ATOM   4898  N   LYS A 385      -1.230 -24.990  68.220  1.00  0.00            
ATOM   4899  H   LYS A 385      -1.680 -24.490  67.470  1.00  0.00            
ATOM   4900  CA  LYS A 385      -0.980 -26.410  67.960  1.00  0.00            
ATOM   4901  HA  LYS A 385      -0.780 -26.850  68.940  1.00  0.00            
ATOM   4902  CB  LYS A 385      -2.240 -27.130  67.490  1.00  0.00            
ATOM   4903  HB1 LYS A 385      -1.950 -28.180  67.450  1.00  0.00            
ATOM   4904  HB2 LYS A 385      -2.510 -26.860  66.470  1.00  0.00            
ATOM   4905  CG  LYS A 385      -3.480 -26.960  68.410  1.00  0.00            
ATOM   4906  HG1 LYS A 385      -3.630 -25.890  68.520  1.00  0.00            
ATOM   4907  HG2 LYS A 385      -3.160 -27.280  69.410  1.00  0.00            
ATOM   4908  CD  LYS A 385      -4.710 -27.770  68.070  1.00  0.00            
ATOM   4909  HD1 LYS A 385      -4.460 -28.820  68.200  1.00  0.00            
ATOM   4910  HD2 LYS A 385      -4.820 -27.720  66.990  1.00  0.00            
ATOM   4911  CE  LYS A 385      -5.980 -27.230  68.850  1.00  0.00            
ATOM   4912  HE1 LYS A 385      -6.250 -26.260  68.440  1.00  0.00            
ATOM   4913  HE2 LYS A 385      -5.810 -27.140  69.920  1.00  0.00            
ATOM   4914  NZ  LYS A 385      -7.100 -28.160  68.700  1.00  0.00            
ATOM   4915  HZ1 LYS A 385      -6.860 -29.090  69.000  1.00  0.00            
ATOM   4916  HZ2 LYS A 385      -7.810 -27.750  69.290  1.00  0.00            
ATOM   4917  HZ3 LYS A 385      -7.640 -28.220  67.850  1.00  0.00            
ATOM   4918  C   LYS A 385       0.100 -26.650  66.900  1.00  0.00            
ATOM   4919  O   LYS A 385       0.480 -25.770  66.120  1.00  0.00            
ATOM   4920  N   LEU A 386       0.610 -27.880  66.830  1.00  0.00            
ATOM   4921  H   LEU A 386       0.200 -28.580  67.430  1.00  0.00            
ATOM   4922  CA  LEU A 386       1.630 -28.440  65.930  1.00  0.00            
ATOM   4923  HA  LEU A 386       1.860 -27.680  65.180  1.00  0.00            
ATOM   4924  CB  LEU A 386       2.790 -28.880  66.790  1.00  0.00            
ATOM   4925  HB1 LEU A 386       2.410 -29.790  67.260  1.00  0.00            
ATOM   4926  HB2 LEU A 386       2.980 -28.080  67.510  1.00  0.00            
ATOM   4927  CG  LEU A 386       4.020 -29.360  66.010  1.00  0.00            
ATOM   4928  HG  LEU A 386       3.580 -29.850  65.140  1.00  0.00            
ATOM   4929  CD1 LEU A 386       5.000 -28.280  65.570  1.00  0.00            
ATOM   4930 1HD1 LEU A 386       5.270 -27.730  66.480  1.00  0.00            
ATOM   4931 2HD1 LEU A 386       5.830 -28.750  65.050  1.00  0.00            
ATOM   4932 3HD1 LEU A 386       4.470 -27.470  65.060  1.00  0.00            
ATOM   4933  CD2 LEU A 386       4.760 -30.320  66.930  1.00  0.00            
ATOM   4934 1HD2 LEU A 386       4.980 -29.750  67.840  1.00  0.00            
ATOM   4935 2HD2 LEU A 386       4.030 -31.100  67.130  1.00  0.00            
ATOM   4936 3HD2 LEU A 386       5.660 -30.690  66.450  1.00  0.00            
ATOM   4937  C   LEU A 386       1.000 -29.630  65.090  1.00  0.00            
ATOM   4938  O   LEU A 386       0.300 -30.470  65.680  1.00  0.00            
ATOM   4939  N   TYR A 387       1.280 -29.760  63.770  1.00  0.00            
ATOM   4940  H   TYR A 387       1.860 -29.070  63.310  1.00  0.00            
ATOM   4941  CA  TYR A 387       0.860 -30.860  62.900  1.00  0.00            
ATOM   4942  HA  TYR A 387       0.410 -31.700  63.420  1.00  0.00            
ATOM   4943  CB  TYR A 387      -0.090 -30.260  61.790  1.00  0.00            
ATOM   4944  HB1 TYR A 387      -0.350 -31.060  61.090  1.00  0.00            
ATOM   4945  HB2 TYR A 387       0.610 -29.640  61.230  1.00  0.00            
ATOM   4946  CG  TYR A 387      -1.410 -29.560  62.080  1.00  0.00            
ATOM   4947  CD1 TYR A 387      -2.100 -29.870  63.230  1.00  0.00            
ATOM   4948  HD1 TYR A 387      -1.720 -30.620  63.910  1.00  0.00            
ATOM   4949  CE1 TYR A 387      -3.380 -29.290  63.430  1.00  0.00            
ATOM   4950  HE1 TYR A 387      -4.050 -29.670  64.200  1.00  0.00            
ATOM   4951  CZ  TYR A 387      -3.830 -28.290  62.530  1.00  0.00            
ATOM   4952  OH  TYR A 387      -5.090 -27.740  62.650  1.00  0.00            
ATOM   4953  HH  TYR A 387      -5.440 -27.570  61.770  1.00  0.00            
ATOM   4954  CE2 TYR A 387      -3.070 -27.940  61.390  1.00  0.00            
ATOM   4955  HE2 TYR A 387      -3.400 -27.210  60.660  1.00  0.00            
ATOM   4956  CD2 TYR A 387      -1.850 -28.560  61.140  1.00  0.00            
ATOM   4957  HD2 TYR A 387      -1.380 -28.450  60.170  1.00  0.00            
ATOM   4958  C   TYR A 387       2.130 -31.400  62.220  1.00  0.00            
ATOM   4959  O   TYR A 387       2.980 -30.690  61.660  1.00  0.00            
ATOM   4960  N   VAL A 388       2.260 -32.740  62.180  1.00  0.00            
ATOM   4961  H   VAL A 388       1.510 -33.260  62.620  1.00  0.00            
ATOM   4962  CA  VAL A 388       3.390 -33.540  61.730  1.00  0.00            
ATOM   4963  HA  VAL A 388       3.880 -32.900  61.000  1.00  0.00            
ATOM   4964  CB  VAL A 388       4.380 -33.720  62.950  1.00  0.00            
ATOM   4965  HB  VAL A 388       3.800 -34.110  63.790  1.00  0.00            
ATOM   4966  CG1 VAL A 388       5.600 -34.670  62.720  1.00  0.00            
ATOM   4967 1HG1 VAL A 388       6.160 -34.380  61.830  1.00  0.00            
ATOM   4968 2HG1 VAL A 388       6.180 -34.680  63.640  1.00  0.00            
ATOM   4969 3HG1 VAL A 388       5.300 -35.720  62.640  1.00  0.00            
ATOM   4970  CG2 VAL A 388       5.050 -32.440  63.500  1.00  0.00            
ATOM   4971 1HG2 VAL A 388       5.750 -31.900  62.860  1.00  0.00            
ATOM   4972 2HG2 VAL A 388       4.310 -31.720  63.860  1.00  0.00            
ATOM   4973 3HG2 VAL A 388       5.590 -32.810  64.370  1.00  0.00            
ATOM   4974  C   VAL A 388       3.150 -34.810  60.980  1.00  0.00            
ATOM   4975  O   VAL A 388       2.260 -35.620  61.370  1.00  0.00            
ATOM   4976  N   TRP A 389       3.910 -35.030  59.940  1.00  0.00            
ATOM   4977  H   TRP A 389       4.670 -34.380  59.780  1.00  0.00            
ATOM   4978  CA  TRP A 389       3.870 -36.230  59.030  1.00  0.00            
ATOM   4979  HA  TRP A 389       3.210 -36.980  59.480  1.00  0.00            
ATOM   4980  CB  TRP A 389       3.280 -35.710  57.730  1.00  0.00            
ATOM   4981  HB1 TRP A 389       3.220 -36.550  57.040  1.00  0.00            
ATOM   4982  HB2 TRP A 389       3.880 -34.890  57.320  1.00  0.00            
ATOM   4983  CG  TRP A 389       1.890 -35.180  57.740  1.00  0.00            
ATOM   4984  CD1 TRP A 389       0.830 -35.820  57.200  1.00  0.00            
ATOM   4985  HD1 TRP A 389       0.840 -36.830  56.830  1.00  0.00            
ATOM   4986  NE1 TRP A 389      -0.310 -34.980  57.310  1.00  0.00            
ATOM   4987  HE1 TRP A 389      -1.250 -35.300  57.100  1.00  0.00            
ATOM   4988  CE2 TRP A 389       0.030 -33.760  57.880  1.00  0.00            
ATOM   4989  CZ2 TRP A 389      -0.680 -32.560  58.050  1.00  0.00            
ATOM   4990  HZ2 TRP A 389      -1.730 -32.570  57.820  1.00  0.00            
ATOM   4991  CH2 TRP A 389       0.050 -31.370  58.480  1.00  0.00            
ATOM   4992  HH2 TRP A 389      -0.530 -30.450  58.480  1.00  0.00            
ATOM   4993  CZ3 TRP A 389       1.410 -31.450  58.800  1.00  0.00            
ATOM   4994  HZ3 TRP A 389       1.960 -30.570  59.090  1.00  0.00            
ATOM   4995  CE3 TRP A 389       2.030 -32.670  58.790  1.00  0.00            
ATOM   4996  HE3 TRP A 389       3.100 -32.640  58.930  1.00  0.00            
ATOM   4997  CD2 TRP A 389       1.400 -33.820  58.240  1.00  0.00            
ATOM   4998  C   TRP A 389       5.210 -36.790  58.810  1.00  0.00            
ATOM   4999  O   TRP A 389       6.110 -36.010  58.590  1.00  0.00            
ATOM   5000  N   ASP A 390       5.310 -38.060  58.780  1.00  0.00            
ATOM   5001  H   ASP A 390       4.480 -38.590  59.010  1.00  0.00            
ATOM   5002  CA  ASP A 390       6.520 -38.810  58.380  1.00  0.00            
ATOM   5003  HA  ASP A 390       7.340 -38.160  58.660  1.00  0.00            
ATOM   5004  CB  ASP A 390       6.740 -40.090  59.160  1.00  0.00            
ATOM   5005  HB1 ASP A 390       7.220 -39.940  60.130  1.00  0.00            
ATOM   5006  HB2 ASP A 390       7.520 -40.590  58.600  1.00  0.00            
ATOM   5007  CG  ASP A 390       5.630 -41.130  59.350  1.00  0.00            
ATOM   5008  OD1 ASP A 390       5.810 -42.090  60.140  1.00  0.00            
ATOM   5009  OD2 ASP A 390       4.520 -40.900  58.810  1.00  0.00            
ATOM   5010  C   ASP A 390       6.490 -38.990  56.850  1.00  0.00            
ATOM   5011  O   ASP A 390       5.640 -39.630  56.220  1.00  0.00            
ATOM   5012  N   LEU A 391       7.560 -38.640  56.210  1.00  0.00            
ATOM   5013  H   LEU A 391       8.300 -38.240  56.760  1.00  0.00            
ATOM   5014  CA  LEU A 391       7.680 -38.690  54.680  1.00  0.00            
ATOM   5015  HA  LEU A 391       6.690 -38.570  54.250  1.00  0.00            
ATOM   5016  CB  LEU A 391       8.520 -37.500  54.100  1.00  0.00            
ATOM   5017  HB1 LEU A 391       8.610 -37.610  53.020  1.00  0.00            
ATOM   5018  HB2 LEU A 391       9.510 -37.610  54.550  1.00  0.00            
ATOM   5019  CG  LEU A 391       8.010 -36.080  54.430  1.00  0.00            
ATOM   5020  HG  LEU A 391       7.830 -35.940  55.500  1.00  0.00            
ATOM   5021  CD1 LEU A 391       9.080 -35.020  54.100  1.00  0.00            
ATOM   5022 1HD1 LEU A 391       9.230 -34.850  53.030  1.00  0.00            
ATOM   5023 2HD1 LEU A 391       8.820 -34.020  54.440  1.00  0.00            
ATOM   5024 3HD1 LEU A 391      10.020 -35.280  54.580  1.00  0.00            
ATOM   5025  CD2 LEU A 391       6.840 -35.580  53.590  1.00  0.00            
ATOM   5026 1HD2 LEU A 391       7.020 -35.930  52.580  1.00  0.00            
ATOM   5027 2HD2 LEU A 391       5.990 -36.070  54.070  1.00  0.00            
ATOM   5028 3HD2 LEU A 391       6.880 -34.500  53.650  1.00  0.00            
ATOM   5029  C   LEU A 391       8.260 -40.120  54.170  1.00  0.00            
ATOM   5030  O   LEU A 391       8.390 -40.410  52.950  1.00  0.00            
ATOM   5031  N   GLU A 392       8.580 -40.990  55.170  1.00  0.00            
ATOM   5032  H   GLU A 392       8.170 -40.890  56.080  1.00  0.00            
ATOM   5033  CA  GLU A 392       9.190 -42.300  54.880  1.00  0.00            
ATOM   5034  HA  GLU A 392      10.120 -42.180  54.330  1.00  0.00            
ATOM   5035  CB  GLU A 392       9.640 -42.990  56.220  1.00  0.00            
ATOM   5036  HB1 GLU A 392      10.240 -43.880  56.030  1.00  0.00            
ATOM   5037  HB2 GLU A 392       8.750 -43.330  56.760  1.00  0.00            
ATOM   5038  CG  GLU A 392      10.420 -42.160  57.180  1.00  0.00            
ATOM   5039  HG1 GLU A 392       9.870 -41.250  57.420  1.00  0.00            
ATOM   5040  HG2 GLU A 392      11.330 -41.820  56.690  1.00  0.00            
ATOM   5041  CD  GLU A 392      10.660 -43.030  58.450  1.00  0.00            
ATOM   5042  OE1 GLU A 392      10.620 -42.510  59.580  1.00  0.00            
ATOM   5043  OE2 GLU A 392      10.920 -44.240  58.270  1.00  0.00            
ATOM   5044  C   GLU A 392       8.420 -43.310  53.990  1.00  0.00            
ATOM   5045  O   GLU A 392       8.930 -43.910  53.050  1.00  0.00            
ATOM   5046  N   VAL A 393       7.210 -43.710  54.310  1.00  0.00            
ATOM   5047  H   VAL A 393       6.840 -43.360  55.180  1.00  0.00            
ATOM   5048  CA  VAL A 393       6.410 -44.760  53.640  1.00  0.00            
ATOM   5049  HA  VAL A 393       6.820 -45.100  52.680  1.00  0.00            
ATOM   5050  CB  VAL A 393       6.440 -46.010  54.490  1.00  0.00            
ATOM   5051  HB  VAL A 393       5.880 -45.830  55.400  1.00  0.00            
ATOM   5052  CG1 VAL A 393       5.710 -47.150  53.850  1.00  0.00            
ATOM   5053 1HG1 VAL A 393       4.720 -46.790  53.540  1.00  0.00            
ATOM   5054 2HG1 VAL A 393       6.190 -47.440  52.920  1.00  0.00            
ATOM   5055 3HG1 VAL A 393       5.520 -47.960  54.550  1.00  0.00            
ATOM   5056  CG2 VAL A 393       7.810 -46.600  54.780  1.00  0.00            
ATOM   5057 1HG2 VAL A 393       8.260 -46.020  55.580  1.00  0.00            
ATOM   5058 2HG2 VAL A 393       7.740 -47.640  55.080  1.00  0.00            
ATOM   5059 3HG2 VAL A 393       8.470 -46.570  53.920  1.00  0.00            
ATOM   5060  C   VAL A 393       4.950 -44.400  53.260  1.00  0.00
[truncated: 61,711 more chars]
