# Supplementary material for: Insight into the Inhibitory Mechanism of Embryonic Ectoderm Development Subunit by Triazolopyrimidine Derivatives as Inhibitors through Molecular Dynamics Simulation
Source: Molecules. 2023 Dec 7;28(24):7997. doi: 10.3390/molecules28247997 (PMC10745707; doi:10.3390/molecules28247997)
Supplement: Supplementary file 1 [file molecules-28-07997-s001.zip › Supplement/sampling/Complex5.pdb]

ATOM      1  N   CYS A  78      22.240  30.690  78.500  1.00  0.00           N  
ATOM      2  CA  CYS A  78      22.940  31.130  79.670  1.00  0.00           C  
ATOM      3  C   CYS A  78      24.450  30.830  79.590  1.00  0.00           C  
ATOM      4  O   CYS A  78      24.870  29.670  79.470  1.00  0.00           O  
ATOM      5  CB  CYS A  78      22.420  30.540  81.020  1.00  0.00           C  
ATOM      6  SG  CYS A  78      23.380  31.330  82.410  1.00  0.00           S  
ATOM      7  HA  CYS A  78      22.930  32.210  79.780  1.00  0.00           H  
ATOM      8  HB1 CYS A  78      22.490  29.460  81.110  1.00  0.00           H  
ATOM      9  HB2 CYS A  78      21.350  30.730  81.120  1.00  0.00           H  
ATOM     10  HG  CYS A  78      22.990  30.450  83.330  1.00  0.00           H  
ATOM     11  H1  CYS A  78      22.290  29.690  78.390  1.00  0.00           H  
ATOM     12  H2  CYS A  78      21.330  31.110  78.560  1.00  0.00           H  
ATOM     13  H3  CYS A  78      22.660  31.030  77.640  1.00  0.00           H  
ATOM     14  N   LYS A  79      25.390  31.830  79.780  1.00  0.00           N  
ATOM     15  CA  LYS A  79      26.840  31.610  79.830  1.00  0.00           C  
ATOM     16  C   LYS A  79      27.460  31.050  81.160  1.00  0.00           C  
ATOM     17  O   LYS A  79      28.550  30.580  81.150  1.00  0.00           O  
ATOM     18  CB  LYS A  79      27.600  32.940  79.360  1.00  0.00           C  
ATOM     19  CG  LYS A  79      27.530  34.070  80.410  1.00  0.00           C  
ATOM     20  CD  LYS A  79      28.440  35.290  80.000  1.00  0.00           C  
ATOM     21  CE  LYS A  79      27.820  36.650  80.390  1.00  0.00           C  
ATOM     22  NZ  LYS A  79      28.830  37.770  80.440  1.00  0.00           N1+
ATOM     23  H   LYS A  79      25.000  32.750  79.630  1.00  0.00           H  
ATOM     24  HA  LYS A  79      27.040  30.850  79.080  1.00  0.00           H  
ATOM     25  HB1 LYS A  79      27.260  33.360  78.420  1.00  0.00           H  
ATOM     26  HB2 LYS A  79      28.660  32.700  79.240  1.00  0.00           H  
ATOM     27  HG1 LYS A  79      27.900  33.710  81.370  1.00  0.00           H  
ATOM     28  HG2 LYS A  79      26.530  34.490  80.480  1.00  0.00           H  
ATOM     29  HD1 LYS A  79      28.620  35.290  78.920  1.00  0.00           H  
ATOM     30  HD2 LYS A  79      29.350  35.070  80.560  1.00  0.00           H  
ATOM     31  HE1 LYS A  79      27.350  36.630  81.380  1.00  0.00           H  
ATOM     32  HE2 LYS A  79      27.060  36.850  79.640  1.00  0.00           H  
ATOM     33  HZ1 LYS A  79      28.390  38.670  80.540  1.00  0.00           H  
ATOM     34  HZ2 LYS A  79      29.620  37.630  81.060  1.00  0.00           H  
ATOM     35  HZ3 LYS A  79      29.280  38.010  79.570  1.00  0.00           H  
ATOM     36  N   TYR A  80      26.770  31.300  82.240  1.00  0.00           N  
ATOM     37  CA  TYR A  80      27.300  30.990  83.610  1.00  0.00           C  
ATOM     38  C   TYR A  80      27.020  29.510  83.910  1.00  0.00           C  
ATOM     39  O   TYR A  80      26.000  28.920  83.470  1.00  0.00           O  
ATOM     40  CB  TYR A  80      26.720  31.930  84.690  1.00  0.00           C  
ATOM     41  CG  TYR A  80      26.960  33.420  84.400  1.00  0.00           C  
ATOM     42  CD1 TYR A  80      28.200  33.970  84.460  1.00  0.00           C  
ATOM     43  CD2 TYR A  80      25.840  34.230  84.080  1.00  0.00           C  
ATOM     44  CE1 TYR A  80      28.320  35.390  84.220  1.00  0.00           C  
ATOM     45  CE2 TYR A  80      25.930  35.610  83.850  1.00  0.00           C  
ATOM     46  CZ  TYR A  80      27.230  36.190  83.920  1.00  0.00           C  
ATOM     47  OH  TYR A  80      27.300  37.580  83.750  1.00  0.00           O  
ATOM     48  H   TYR A  80      25.800  31.580  82.210  1.00  0.00           H  
ATOM     49  HA  TYR A  80      28.370  31.170  83.650  1.00  0.00           H  
ATOM     50  HB1 TYR A  80      27.020  31.630  85.690  1.00  0.00           H  
ATOM     51  HB2 TYR A  80      25.640  31.850  84.720  1.00  0.00           H  
ATOM     52  HD1 TYR A  80      29.050  33.320  84.590  1.00  0.00           H  
ATOM     53  HD2 TYR A  80      24.850  33.810  84.110  1.00  0.00           H  
ATOM     54  HE1 TYR A  80      29.270  35.880  84.310  1.00  0.00           H  
ATOM     55  HE2 TYR A  80      25.080  36.200  83.530  1.00  0.00           H  
ATOM     56  HH  TYR A  80      26.430  37.870  83.470  1.00  0.00           H  
ATOM     57  N   SER A  81      27.930  28.890  84.720  1.00  0.00           N  
ATOM     58  CA  SER A  81      27.550  27.700  85.530  1.00  0.00           C  
ATOM     59  C   SER A  81      28.260  27.650  86.930  1.00  0.00           C  
ATOM     60  O   SER A  81      29.120  28.460  87.180  1.00  0.00           O  
ATOM     61  CB  SER A  81      27.760  26.460  84.690  1.00  0.00           C  
ATOM     62  OG  SER A  81      27.170  25.370  85.340  1.00  0.00           O  
ATOM     63  H   SER A  81      28.810  29.340  84.920  1.00  0.00           H  
ATOM     64  HA  SER A  81      26.480  27.750  85.720  1.00  0.00           H  
ATOM     65  HB1 SER A  81      28.830  26.350  84.540  1.00  0.00           H  
ATOM     66  HB2 SER A  81      27.440  26.570  83.650  1.00  0.00           H  
ATOM     67  HG  SER A  81      26.970  24.620  84.770  1.00  0.00           H  
ATOM     68  N   PHE A  82      27.800  26.730  87.790  1.00  0.00           N  
ATOM     69  CA  PHE A  82      28.230  26.620  89.160  1.00  0.00           C  
ATOM     70  C   PHE A  82      28.520  25.130  89.450  1.00  0.00           C  
ATOM     71  O   PHE A  82      27.940  24.240  88.870  1.00  0.00           O  
ATOM     72  CB  PHE A  82      27.140  27.250  90.080  1.00  0.00           C  
ATOM     73  CG  PHE A  82      27.330  28.770  90.260  1.00  0.00           C  
ATOM     74  CD1 PHE A  82      26.880  29.620  89.220  1.00  0.00           C  
ATOM     75  CD2 PHE A  82      27.730  29.330  91.550  1.00  0.00           C  
ATOM     76  CE1 PHE A  82      26.800  30.980  89.490  1.00  0.00           C  
ATOM     77  CE2 PHE A  82      27.750  30.700  91.780  1.00  0.00           C  
ATOM     78  CZ  PHE A  82      27.280  31.510  90.730  1.00  0.00           C  
ATOM     79  H   PHE A  82      27.300  25.920  87.450  1.00  0.00           H  
ATOM     80  HA  PHE A  82      29.170  27.150  89.290  1.00  0.00           H  
ATOM     81  HB1 PHE A  82      27.230  26.820  91.080  1.00  0.00           H  
ATOM     82  HB2 PHE A  82      26.190  26.960  89.620  1.00  0.00           H  
ATOM     83  HD1 PHE A  82      26.420  29.190  88.340  1.00  0.00           H  
ATOM     84  HD2 PHE A  82      27.960  28.620  92.320  1.00  0.00           H  
ATOM     85  HE1 PHE A  82      26.360  31.610  88.740  1.00  0.00           H  
ATOM     86  HE2 PHE A  82      28.220  31.090  92.670  1.00  0.00           H  
ATOM     87  HZ  PHE A  82      27.400  32.580  90.810  1.00  0.00           H  
ATOM     88  N   LYS A  83      29.340  24.890  90.470  1.00  0.00           N  
ATOM     89  CA  LYS A  83      29.510  23.580  91.070  1.00  0.00           C  
ATOM     90  C   LYS A  83      29.400  23.560  92.620  1.00  0.00           C  
ATOM     91  O   LYS A  83      29.840  24.470  93.310  1.00  0.00           O  
ATOM     92  CB  LYS A  83      30.850  23.110  90.610  1.00  0.00           C  
ATOM     93  CG  LYS A  83      30.820  22.480  89.210  1.00  0.00           C  
ATOM     94  CD  LYS A  83      32.090  21.670  89.040  1.00  0.00           C  
ATOM     95  CE  LYS A  83      32.040  20.790  87.780  1.00  0.00           C  
ATOM     96  NZ  LYS A  83      33.270  19.880  87.870  1.00  0.00           N1+
ATOM     97  H   LYS A  83      29.820  25.670  90.890  1.00  0.00           H  
ATOM     98  HA  LYS A  83      28.770  22.850  90.740  1.00  0.00           H  
ATOM     99  HB1 LYS A  83      31.240  22.360  91.300  1.00  0.00           H  
ATOM    100  HB2 LYS A  83      31.580  23.920  90.500  1.00  0.00           H  
ATOM    101  HG1 LYS A  83      30.670  23.210  88.420  1.00  0.00           H  
ATOM    102  HG2 LYS A  83      29.910  21.910  89.040  1.00  0.00           H  
ATOM    103  HD1 LYS A  83      32.020  20.910  89.820  1.00  0.00           H  
ATOM    104  HD2 LYS A  83      33.000  22.250  89.150  1.00  0.00           H  
ATOM    105  HE1 LYS A  83      32.110  21.460  86.920  1.00  0.00           H  
ATOM    106  HE2 LYS A  83      31.080  20.280  87.730  1.00  0.00           H  
ATOM    107  HZ1 LYS A  83      33.300  19.390  86.990  1.00  0.00           H  
ATOM    108  HZ2 LYS A  83      34.110  20.440  87.870  1.00  0.00           H  
ATOM    109  HZ3 LYS A  83      33.270  19.280  88.690  1.00  0.00           H  
ATOM    110  N   CYS A  84      28.790  22.520  93.120  1.00  0.00           N  
ATOM    111  CA  CYS A  84      28.550  22.130  94.510  1.00  0.00           C  
ATOM    112  C   CYS A  84      29.900  21.680  95.180  1.00  0.00           C  
ATOM    113  O   CYS A  84      30.670  20.880  94.650  1.00  0.00           O  
ATOM    114  CB  CYS A  84      27.440  21.050  94.690  1.00  0.00           C  
ATOM    115  SG  CYS A  84      27.260  20.470  96.420  1.00  0.00           S  
ATOM    116  H   CYS A  84      28.670  21.770  92.450  1.00  0.00           H  
ATOM    117  HA  CYS A  84      28.250  23.080  94.940  1.00  0.00           H  
ATOM    118  HB1 CYS A  84      27.670  20.200  94.050  1.00  0.00           H  
ATOM    119  HB2 CYS A  84      26.460  21.420  94.390  1.00  0.00           H  
ATOM    120  HG  CYS A  84      26.020  20.910  96.640  1.00  0.00           H  
ATOM    121  N   VAL A  85      30.210  22.290  96.310  1.00  0.00           N  
ATOM    122  CA  VAL A  85      31.400  22.100  97.060  1.00  0.00           C  
ATOM    123  C   VAL A  85      31.180  21.860  98.610  1.00  0.00           C  
ATOM    124  O   VAL A  85      32.030  21.210  99.220  1.00  0.00           O  
ATOM    125  CB  VAL A  85      32.430  23.210  96.790  1.00  0.00           C  
ATOM    126  CG1 VAL A  85      32.890  23.250  95.310  1.00  0.00           C  
ATOM    127  CG2 VAL A  85      31.920  24.590  97.300  1.00  0.00           C  
ATOM    128  H   VAL A  85      29.510  22.910  96.670  1.00  0.00           H  
ATOM    129  HA  VAL A  85      31.870  21.170  96.770  1.00  0.00           H  
ATOM    130  HB  VAL A  85      33.290  23.070  97.450  1.00  0.00           H  
ATOM    131 1HG1 VAL A  85      33.780  23.860  95.180  1.00  0.00           H  
ATOM    132 2HG1 VAL A  85      33.250  22.250  95.070  1.00  0.00           H  
ATOM    133 3HG1 VAL A  85      32.110  23.490  94.590  1.00  0.00           H  
ATOM    134 1HG2 VAL A  85      32.640  25.380  97.090  1.00  0.00           H  
ATOM    135 2HG2 VAL A  85      31.000  24.830  96.750  1.00  0.00           H  
ATOM    136 3HG2 VAL A  85      31.660  24.660  98.350  1.00  0.00           H  
ATOM    137  N   ASN A  86      30.010  22.280  99.040  1.00  0.00           N  
ATOM    138  CA  ASN A  86      29.720  22.060 100.510  1.00  0.00           C  
ATOM    139  C   ASN A  86      28.250  21.900 100.990  1.00  0.00           C  
ATOM    140  O   ASN A  86      27.340  22.230 100.280  1.00  0.00           O  
ATOM    141  CB  ASN A  86      30.160  23.300 101.320  1.00  0.00           C  
ATOM    142  CG  ASN A  86      30.870  22.950 102.690  1.00  0.00           C  
ATOM    143  ND2 ASN A  86      32.130  23.300 102.820  1.00  0.00           N  
ATOM    144  OD1 ASN A  86      30.320  22.390 103.580  1.00  0.00           O  
ATOM    145  H   ASN A  86      29.410  22.870  98.490  1.00  0.00           H  
ATOM    146  HA  ASN A  86      30.310  21.230 100.910  1.00  0.00           H  
ATOM    147  HB1 ASN A  86      29.380  24.000 101.630  1.00  0.00           H  
ATOM    148  HB2 ASN A  86      30.900  23.820 100.720  1.00  0.00           H  
ATOM    149 1HD2 ASN A  86      32.720  23.640 102.080  1.00  0.00           H  
ATOM    150 2HD2 ASN A  86      32.450  23.330 103.780  1.00  0.00           H  
ATOM    151  N   SER A  87      28.010  21.170 102.110  1.00  0.00           N  
ATOM    152  CA  SER A  87      26.740  20.820 102.620  1.00  0.00           C  
ATOM    153  C   SER A  87      26.770  20.520 104.090  1.00  0.00           C  
ATOM    154  O   SER A  87      27.580  19.650 104.410  1.00  0.00           O  
ATOM    155  CB  SER A  87      26.190  19.620 101.820  1.00  0.00           C  
ATOM    156  OG  SER A  87      24.880  19.160 102.140  1.00  0.00           O  
ATOM    157  H   SER A  87      28.810  20.850 102.650  1.00  0.00           H  
ATOM    158  HA  SER A  87      26.080  21.670 102.470  1.00  0.00           H  
ATOM    159  HB1 SER A  87      26.870  18.770 101.860  1.00  0.00           H  
ATOM    160  HB2 SER A  87      26.140  19.840 100.750  1.00  0.00           H  
ATOM    161  HG  SER A  87      24.300  19.330 101.390  1.00  0.00           H  
ATOM    162  N   LEU A  88      26.040  21.180 104.940  1.00  0.00           N  
ATOM    163  CA  LEU A  88      25.750  20.720 106.270  1.00  0.00           C  
ATOM    164  C   LEU A  88      24.360  21.160 106.770  1.00  0.00           C  
ATOM    165  O   LEU A  88      23.830  22.180 106.340  1.00  0.00           O  
ATOM    166  CB  LEU A  88      26.870  21.230 107.160  1.00  0.00           C  
ATOM    167  CG  LEU A  88      27.040  22.860 107.400  1.00  0.00           C  
ATOM    168  CD1 LEU A  88      28.190  22.880 108.410  1.00  0.00           C  
ATOM    169  CD2 LEU A  88      27.550  23.670 106.260  1.00  0.00           C  
ATOM    170  H   LEU A  88      25.410  21.900 104.600  1.00  0.00           H  
ATOM    171  HA  LEU A  88      25.750  19.630 106.320  1.00  0.00           H  
ATOM    172  HB1 LEU A  88      27.860  20.940 106.810  1.00  0.00           H  
ATOM    173  HB2 LEU A  88      26.770  20.820 108.160  1.00  0.00           H  
ATOM    174  HG  LEU A  88      26.160  23.360 107.810  1.00  0.00           H  
ATOM    175 1HD1 LEU A  88      28.960  22.150 108.140  1.00  0.00           H  
ATOM    176 2HD1 LEU A  88      28.560  23.900 108.470  1.00  0.00           H  
ATOM    177 3HD1 LEU A  88      27.860  22.560 109.400  1.00  0.00           H  
ATOM    178 1HD2 LEU A  88      27.620  24.740 106.480  1.00  0.00           H  
ATOM    179 2HD2 LEU A  88      28.500  23.350 105.830  1.00  0.00           H  
ATOM    180 3HD2 LEU A  88      26.850  23.610 105.430  1.00  0.00           H  
ATOM    181  N   LYS A  89      23.820  20.350 107.720  1.00  0.00           N  
ATOM    182  CA  LYS A  89      22.610  20.820 108.400  1.00  0.00           C  
ATOM    183  C   LYS A  89      22.930  21.660 109.650  1.00  0.00           C  
ATOM    184  O   LYS A  89      23.980  21.430 110.330  1.00  0.00           O  
ATOM    185  CB  LYS A  89      21.840  19.550 108.830  1.00  0.00           C  
ATOM    186  CG  LYS A  89      21.190  18.860 107.570  1.00  0.00           C  
ATOM    187  CD  LYS A  89      20.480  17.570 108.110  1.00  0.00           C  
ATOM    188  CE  LYS A  89      19.560  16.960 107.080  1.00  0.00           C  
ATOM    189  NZ  LYS A  89      19.130  15.550 107.390  1.00  0.00           N1+
ATOM    190  H   LYS A  89      24.390  19.620 108.100  1.00  0.00           H  
ATOM    191  HA  LYS A  89      21.970  21.360 107.700  1.00  0.00           H  
ATOM    192  HB1 LYS A  89      21.110  19.810 109.600  1.00  0.00           H  
ATOM    193  HB2 LYS A  89      22.550  18.820 109.230  1.00  0.00           H  
ATOM    194  HG1 LYS A  89      21.970  18.480 106.910  1.00  0.00           H  
ATOM    195  HG2 LYS A  89      20.550  19.510 106.970  1.00  0.00           H  
ATOM    196  HD1 LYS A  89      19.910  17.810 109.010  1.00  0.00           H  
ATOM    197  HD2 LYS A  89      21.340  16.920 108.270  1.00  0.00           H  
ATOM    198  HE1 LYS A  89      20.120  16.790 106.150  1.00  0.00           H  
ATOM    199  HE2 LYS A  89      18.680  17.560 106.830  1.00  0.00           H  
ATOM    200  HZ1 LYS A  89      18.700  15.040 106.630  1.00  0.00           H  
ATOM    201  HZ2 LYS A  89      19.980  15.080 107.680  1.00  0.00           H  
ATOM    202  HZ3 LYS A  89      18.640  15.480 108.270  1.00  0.00           H  
ATOM    203  N   GLU A  90      22.050  22.580 109.960  1.00  0.00           N  
ATOM    204  CA  GLU A  90      22.130  23.390 111.220  1.00  0.00           C  
ATOM    205  C   GLU A  90      21.780  22.470 112.410  1.00  0.00           C  
ATOM    206  O   GLU A  90      20.850  21.640 112.330  1.00  0.00           O  
ATOM    207  CB  GLU A  90      21.160  24.640 111.060  1.00  0.00           C  
ATOM    208  CG  GLU A  90      21.670  25.650 110.060  1.00  0.00           C  
ATOM    209  CD  GLU A  90      22.430  26.710 110.870  1.00  0.00           C  
ATOM    210  OE1 GLU A  90      23.300  26.310 111.690  1.00  0.00           O  
ATOM    211  OE2 GLU A  90      22.160  27.910 110.710  1.00  0.00           O1-
ATOM    212  H   GLU A  90      21.270  22.850 109.370  1.00  0.00           H  
ATOM    213  HA  GLU A  90      23.140  23.780 111.320  1.00  0.00           H  
ATOM    214  HB1 GLU A  90      21.010  25.070 112.040  1.00  0.00           H  
ATOM    215  HB2 GLU A  90      20.160  24.350 110.750  1.00  0.00           H  
ATOM    216  HG1 GLU A  90      20.810  26.100 109.580  1.00  0.00           H  
ATOM    217  HG2 GLU A  90      22.300  25.110 109.350  1.00  0.00           H  
ATOM    218  N   ASP A  91      22.500  22.620 113.520  1.00  0.00           N  
ATOM    219  CA  ASP A  91      22.410  21.840 114.780  1.00  0.00           C  
ATOM    220  C   ASP A  91      21.010  21.720 115.410  1.00  0.00           C  
ATOM    221  O   ASP A  91      20.670  20.670 115.960  1.00  0.00           O  
ATOM    222  CB  ASP A  91      23.340  22.360 115.900  1.00  0.00           C  
ATOM    223  CG  ASP A  91      23.450  23.900 116.020  1.00  0.00           C  
ATOM    224  OD1 ASP A  91      22.620  24.530 116.740  1.00  0.00           O  
ATOM    225  OD2 ASP A  91      24.350  24.490 115.400  1.00  0.00           O1-
ATOM    226  H   ASP A  91      23.340  23.190 113.480  1.00  0.00           H  
ATOM    227  HA  ASP A  91      22.730  20.840 114.470  1.00  0.00           H  
ATOM    228  HB1 ASP A  91      24.320  21.970 115.650  1.00  0.00           H  
ATOM    229  HB2 ASP A  91      23.050  21.860 116.830  1.00  0.00           H  
ATOM    230  N   HIS A  92      20.100  22.700 115.210  1.00  0.00           N  
ATOM    231  CA  HIS A  92      18.780  22.570 115.850  1.00  0.00           C  
ATOM    232  C   HIS A  92      17.780  21.740 115.050  1.00  0.00           C  
ATOM    233  O   HIS A  92      16.720  21.320 115.500  1.00  0.00           O  
ATOM    234  CB  HIS A  92      18.350  24.030 116.130  1.00  0.00           C  
ATOM    235  CG  HIS A  92      17.900  24.740 114.880  1.00  0.00           C  
ATOM    236  CD2 HIS A  92      16.690  25.320 114.750  1.00  0.00           C  
ATOM    237  ND1 HIS A  92      18.570  24.910 113.710  1.00  0.00           N  
ATOM    238  CE1 HIS A  92      17.770  25.680 112.890  1.00  0.00           C  
ATOM    239  NE2 HIS A  92      16.660  26.080 113.590  1.00  0.00           N  
ATOM    240  H   HIS A  92      20.210  23.470 114.570  1.00  0.00           H  
ATOM    241  HA  HIS A  92      18.870  22.120 116.840  1.00  0.00           H  
ATOM    242  HB1 HIS A  92      19.140  24.610 116.580  1.00  0.00           H  
ATOM    243  HB2 HIS A  92      17.540  24.140 116.850  1.00  0.00           H  
ATOM    244  HD2 HIS A  92      15.970  25.400 115.550  1.00  0.00           H  
ATOM    245  HE1 HIS A  92      17.990  25.900 111.850  1.00  0.00           H  
ATOM    246  HE2 HIS A  92      16.000  26.790 113.280  1.00  0.00           H  
ATOM    247  N   ASN A  93      18.090  21.510 113.750  1.00  0.00           N  
ATOM    248  CA  ASN A  93      17.290  20.710 112.700  1.00  0.00           C  
ATOM    249  C   ASN A  93      15.920  21.300 112.250  1.00  0.00           C  
ATOM    250  O   ASN A  93      15.020  20.530 111.780  1.00  0.00           O  
ATOM    251  CB  ASN A  93      17.340  19.220 113.190  1.00  0.00           C  
ATOM    252  CG  ASN A  93      18.750  18.650 113.060  1.00  0.00           C  
ATOM    253  ND2 ASN A  93      19.240  18.380 111.860  1.00  0.00           N  
ATOM    254  OD1 ASN A  93      19.410  18.330 114.030  1.00  0.00           O  
ATOM    255  H   ASN A  93      19.010  21.830 113.460  1.00  0.00           H  
ATOM    256  HA  ASN A  93      17.840  20.780 111.760  1.00  0.00           H  
ATOM    257  HB1 ASN A  93      16.640  18.660 112.570  1.00  0.00           H  
ATOM    258  HB2 ASN A  93      17.000  19.160 114.220  1.00  0.00           H  
ATOM    259 1HD2 ASN A  93      18.640  18.440 111.050  1.00  0.00           H  
ATOM    260 2HD2 ASN A  93      20.150  17.970 111.720  1.00  0.00           H  
ATOM    261  N   GLN A  94      15.650  22.620 112.390  1.00  0.00           N  
ATOM    262  CA  GLN A  94      14.310  23.300 112.140  1.00  0.00           C  
ATOM    263  C   GLN A  94      14.320  24.180 110.820  1.00  0.00           C  
ATOM    264  O   GLN A  94      15.420  24.640 110.480  1.00  0.00           O  
ATOM    265  CB  GLN A  94      13.710  24.130 113.300  1.00  0.00           C  
ATOM    266  CG  GLN A  94      13.700  23.690 114.780  1.00  0.00           C  
ATOM    267  CD  GLN A  94      12.700  22.590 114.860  1.00  0.00           C  
ATOM    268  NE2 GLN A  94      11.980  22.470 115.950  1.00  0.00           N  
ATOM    269  OE1 GLN A  94      12.580  21.670 114.050  1.00  0.00           O  
ATOM    270  H   GLN A  94      16.460  23.220 112.480  1.00  0.00           H  
ATOM    271  HA  GLN A  94      13.520  22.580 111.910  1.00  0.00           H  
ATOM    272  HB1 GLN A  94      12.680  24.430 113.110  1.00  0.00           H  
ATOM    273  HB2 GLN A  94      14.230  25.090 113.350  1.00  0.00           H  
ATOM    274  HG1 GLN A  94      13.570  24.500 115.490  1.00  0.00           H  
ATOM    275  HG2 GLN A  94      14.680  23.280 115.030  1.00  0.00           H  
ATOM    276 1HE2 GLN A  94      12.020  23.160 116.700  1.00  0.00           H  
ATOM    277 2HE2 GLN A  94      11.350  21.700 116.110  1.00  0.00           H  
ATOM    278  N   PRO A  95      13.210  24.450 110.130  1.00  0.00           N  
ATOM    279  CA  PRO A  95      13.260  25.090 108.800  1.00  0.00           C  
ATOM    280  C   PRO A  95      13.910  26.470 108.820  1.00  0.00           C  
ATOM    281  O   PRO A  95      13.590  27.350 109.670  1.00  0.00           O  
ATOM    282  CB  PRO A  95      11.840  25.100 108.300  1.00  0.00           C  
ATOM    283  CG  PRO A  95      11.130  23.980 109.050  1.00  0.00           C  
ATOM    284  CD  PRO A  95      11.830  24.060 110.430  1.00  0.00           C  
ATOM    285  HA  PRO A  95      13.880  24.520 108.120  1.00  0.00           H  
ATOM    286  HB1 PRO A  95      11.350  26.030 108.600  1.00  0.00           H  
ATOM    287  HB2 PRO A  95      11.700  24.950 107.230  1.00  0.00           H  
ATOM    288  HG1 PRO A  95      10.050  24.060 109.170  1.00  0.00           H  
ATOM    289  HG2 PRO A  95      11.400  23.060 108.520  1.00  0.00           H  
ATOM    290  HD1 PRO A  95      11.330  24.760 111.090  1.00  0.00           H  
ATOM    291  HD2 PRO A  95      11.810  23.070 110.890  1.00  0.00           H  
ATOM    292  N   LEU A  96      14.740  26.690 107.810  1.00  0.00           N  
ATOM    293  CA  LEU A  96      15.370  27.940 107.340  1.00  0.00           C  
ATOM    294  C   LEU A  96      14.520  28.690 106.210  1.00  0.00           C  
ATOM    295  O   LEU A  96      13.770  28.080 105.430  1.00  0.00           O  
ATOM    296  CB  LEU A  96      16.820  27.680 106.800  1.00  0.00           C  
ATOM    297  CG  LEU A  96      17.710  26.810 107.660  1.00  0.00           C  
ATOM    298  CD1 LEU A  96      19.150  27.040 107.020  1.00  0.00           C  
ATOM    299  CD2 LEU A  96      17.710  27.140 109.120  1.00  0.00           C  
ATOM    300  H   LEU A  96      15.030  25.870 107.290  1.00  0.00           H  
ATOM    301  HA  LEU A  96      15.440  28.600 108.200  1.00  0.00           H  
ATOM    302  HB1 LEU A  96      17.280  28.670 106.760  1.00  0.00           H  
ATOM    303  HB2 LEU A  96      16.670  27.310 105.780  1.00  0.00           H  
ATOM    304  HG  LEU A  96      17.320  25.800 107.510  1.00  0.00           H  
ATOM    305 1HD1 LEU A  96      19.430  28.060 107.270  1.00  0.00           H  
ATOM    306 2HD1 LEU A  96      19.780  26.360 107.600  1.00  0.00           H  
ATOM    307 3HD1 LEU A  96      19.140  26.800 105.960  1.00  0.00           H  
ATOM    308 1HD2 LEU A  96      16.730  27.000 109.570  1.00  0.00           H  
ATOM    309 2HD2 LEU A  96      18.370  26.440 109.640  1.00  0.00           H  
ATOM    310 3HD2 LEU A  96      18.130  28.110 109.340  1.00  0.00           H  
ATOM    311  N   PHE A  97      14.640  30.070 106.140  1.00  0.00           N  
ATOM    312  CA  PHE A  97      13.710  30.870 105.270  1.00  0.00           C  
ATOM    313  C   PHE A  97      14.490  32.020 104.430  1.00  0.00           C  
ATOM    314  O   PHE A  97      14.200  32.180 103.260  1.00  0.00           O  
ATOM    315  CB  PHE A  97      12.690  31.520 106.180  1.00  0.00           C  
ATOM    316  CG  PHE A  97      11.690  30.550 106.800  1.00  0.00           C  
ATOM    317  CD1 PHE A  97      11.890  29.950 108.030  1.00  0.00           C  
ATOM    318  CD2 PHE A  97      10.440  30.420 106.180  1.00  0.00           C  
ATOM    319  CE1 PHE A  97      10.930  29.180 108.660  1.00  0.00           C  
ATOM    320  CE2 PHE A  97       9.360  29.700 106.860  1.00  0.00           C  
ATOM    321  CZ  PHE A  97       9.620  29.060 108.090  1.00  0.00           C  
ATOM    322  H   PHE A  97      15.320  30.490 106.750  1.00  0.00           H  
ATOM    323  HA  PHE A  97      13.060  30.280 104.630  1.00  0.00           H  
ATOM    324  HB1 PHE A  97      12.140  32.230 105.560  1.00  0.00           H  
ATOM    325  HB2 PHE A  97      13.210  32.030 106.990  1.00  0.00           H  
ATOM    326  HD1 PHE A  97      12.830  30.160 108.510  1.00  0.00           H  
ATOM    327  HD2 PHE A  97      10.260  30.930 105.240  1.00  0.00           H  
ATOM    328  HE1 PHE A  97      11.230  28.720 109.590  1.00  0.00           H  
ATOM    329  HE2 PHE A  97       8.450  29.690 106.280  1.00  0.00           H  
ATOM    330  HZ  PHE A  97       8.800  28.490 108.510  1.00  0.00           H  
ATOM    331  N   GLY A  98      15.580  32.640 105.000  1.00  0.00           N  
ATOM    332  CA  GLY A  98      16.310  33.660 104.250  1.00  0.00           C  
ATOM    333  C   GLY A  98      17.830  33.600 104.400  1.00  0.00           C  
ATOM    334  O   GLY A  98      18.360  33.180 105.390  1.00  0.00           O  
ATOM    335  H   GLY A  98      15.600  32.440 105.990  1.00  0.00           H  
ATOM    336  HA1 GLY A  98      16.110  34.660 104.660  1.00  0.00           H  
ATOM    337  HA2 GLY A  98      16.130  33.610 103.180  1.00  0.00           H  
ATOM    338  N   VAL A  99      18.500  34.280 103.460  1.00  0.00           N  
ATOM    339  CA  VAL A  99      19.950  34.510 103.380  1.00  0.00           C  
ATOM    340  C   VAL A  99      20.290  35.800 102.690  1.00  0.00           C  
ATOM    341  O   VAL A  99      19.970  35.980 101.450  1.00  0.00           O  
ATOM    342  CB  VAL A  99      20.710  33.290 102.800  1.00  0.00           C  
ATOM    343  CG1 VAL A  99      20.310  32.800 101.460  1.00  0.00           C  
ATOM    344  CG2 VAL A  99      22.220  33.580 102.790  1.00  0.00           C  
ATOM    345  H   VAL A  99      18.010  34.640 102.660  1.00  0.00           H  
ATOM    346  HA  VAL A  99      20.330  34.600 104.400  1.00  0.00           H  
ATOM    347  HB  VAL A  99      20.510  32.420 103.430  1.00  0.00           H  
ATOM    348 1HG1 VAL A  99      19.220  32.830 101.460  1.00  0.00           H  
ATOM    349 2HG1 VAL A  99      20.560  33.600 100.760  1.00  0.00           H  
ATOM    350 3HG1 VAL A  99      20.700  31.800 101.280  1.00  0.00           H  
ATOM    351 1HG2 VAL A  99      22.560  34.230 101.980  1.00  0.00           H  
ATOM    352 2HG2 VAL A  99      22.540  33.910 103.770  1.00  0.00           H  
ATOM    353 3HG2 VAL A  99      22.770  32.650 102.600  1.00  0.00           H  
ATOM    354  N   GLN A 100      21.090  36.610 103.340  1.00  0.00           N  
ATOM    355  CA  GLN A 100      21.920  37.670 102.740  1.00  0.00           C  
ATOM    356  C   GLN A 100      23.400  37.570 103.070  1.00  0.00           C  
ATOM    357  O   GLN A 100      23.680  37.310 104.260  1.00  0.00           O  
ATOM    358  CB  GLN A 100      21.440  39.050 103.100  1.00  0.00           C  
ATOM    359  CG  GLN A 100      20.020  39.310 102.700  1.00  0.00           C  
ATOM    360  CD  GLN A 100      19.950  39.620 101.170  1.00  0.00           C  
ATOM    361  NE2 GLN A 100      19.800  38.600 100.360  1.00  0.00           N  
ATOM    362  OE1 GLN A 100      20.110  40.740 100.720  1.00  0.00           O  
ATOM    363  H   GLN A 100      21.260  36.370 104.300  1.00  0.00           H  
ATOM    364  HA  GLN A 100      21.890  37.540 101.660  1.00  0.00           H  
ATOM    365  HB1 GLN A 100      22.060  39.870 102.750  1.00  0.00           H  
ATOM    366  HB2 GLN A 100      21.560  39.100 104.180  1.00  0.00           H  
ATOM    367  HG1 GLN A 100      19.730  40.200 103.250  1.00  0.00           H  
ATOM    368  HG2 GLN A 100      19.340  38.500 102.960  1.00  0.00           H  
ATOM    369 1HE2 GLN A 100      19.620  37.700 100.770  1.00  0.00           H  
ATOM    370 2HE2 GLN A 100      19.870  38.690  99.350  1.00  0.00           H  
ATOM    371  N   PHE A 101      24.280  37.740 102.150  1.00  0.00           N  
ATOM    372  CA  PHE A 101      25.770  37.950 102.260  1.00  0.00           C  
ATOM    373  C   PHE A 101      26.040  39.380 102.780  1.00  0.00           C  
ATOM    374  O   PHE A 101      25.320  40.350 102.400  1.00  0.00           O  
ATOM    375  CB  PHE A 101      26.650  37.700 101.000  1.00  0.00           C  
ATOM    376  CG  PHE A 101      27.220  36.340 100.690  1.00  0.00           C  
ATOM    377  CD1 PHE A 101      28.610  36.040 100.890  1.00  0.00           C  
ATOM    378  CD2 PHE A 101      26.420  35.390  99.980  1.00  0.00           C  
ATOM    379  CE1 PHE A 101      29.100  34.790 100.420  1.00  0.00           C  
ATOM    380  CE2 PHE A 101      26.910  34.180  99.420  1.00  0.00           C  
ATOM    381  CZ  PHE A 101      28.260  33.910  99.690  1.00  0.00           C  
ATOM    382  H   PHE A 101      23.880  37.890 101.240  1.00  0.00           H  
ATOM    383  HA  PHE A 101      26.080  37.190 102.980  1.00  0.00           H  
ATOM    384  HB1 PHE A 101      27.560  38.300 101.010  1.00  0.00           H  
ATOM    385  HB2 PHE A 101      26.070  38.070 100.150  1.00  0.00           H  
ATOM    386  HD1 PHE A 101      29.270  36.660 101.480  1.00  0.00           H  
ATOM    387  HD2 PHE A 101      25.380  35.610  99.810  1.00  0.00           H  
ATOM    388  HE1 PHE A 101      30.120  34.480 100.530  1.00  0.00           H  
ATOM    389  HE2 PHE A 101      26.310  33.500  98.840  1.00  0.00           H  
ATOM    390  HZ  PHE A 101      28.760  33.010  99.360  1.00  0.00           H  
ATOM    391  N   ASN A 102      27.130  39.490 103.520  1.00  0.00           N  
ATOM    392  CA  ASN A 102      27.610  40.740 104.080  1.00  0.00           C  
ATOM    393  C   ASN A 102      28.430  41.470 102.980  1.00  0.00           C  
ATOM    394  O   ASN A 102      29.680  41.540 102.920  1.00  0.00           O  
ATOM    395  CB  ASN A 102      28.420  40.320 105.370  1.00  0.00           C  
ATOM    396  CG  ASN A 102      29.110  41.450 106.110  1.00  0.00           C  
ATOM    397  ND2 ASN A 102      29.260  41.320 107.350  1.00  0.00           N  
ATOM    398  OD1 ASN A 102      29.530  42.460 105.530  1.00  0.00           O  
ATOM    399  H   ASN A 102      27.640  38.630 103.670  1.00  0.00           H  
ATOM    400  HA  ASN A 102      26.730  41.340 104.300  1.00  0.00           H  
ATOM    401  HB1 ASN A 102      29.130  39.560 105.040  1.00  0.00           H  
ATOM    402  HB2 ASN A 102      27.670  39.840 106.000  1.00  0.00           H  
ATOM    403 1HD2 ASN A 102      28.600  40.750 107.850  1.00  0.00           H  
ATOM    404 2HD2 ASN A 102      29.880  41.790 108.000  1.00  0.00           H  
ATOM    405  N   TRP A 103      27.660  41.940 102.020  1.00  0.00           N  
ATOM    406  CA  TRP A 103      28.260  42.730 100.900  1.00  0.00           C  
ATOM    407  C   TRP A 103      28.980  44.020 101.460  1.00  0.00           C  
ATOM    408  O   TRP A 103      29.870  44.520 100.760  1.00  0.00           O  
ATOM    409  CB  TRP A 103      27.160  43.080  99.920  1.00  0.00           C  
ATOM    410  CG  TRP A 103      26.460  41.960  99.160  1.00  0.00           C  
ATOM    411  CD1 TRP A 103      26.820  40.650  99.240  1.00  0.00           C  
ATOM    412  CD2 TRP A 103      25.490  42.070  98.050  1.00  0.00           C  
ATOM    413  CE2 TRP A 103      25.320  40.730  97.490  1.00  0.00           C  
ATOM    414  CE3 TRP A 103      24.750  43.150  97.490  1.00  0.00           C  
ATOM    415  NE1 TRP A 103      26.160  39.960  98.250  1.00  0.00           N  
ATOM    416  CZ2 TRP A 103      24.530  40.530  96.340  1.00  0.00           C  
ATOM    417  CZ3 TRP A 103      24.090  43.020  96.310  1.00  0.00           C  
ATOM    418  CH2 TRP A 103      23.990  41.730  95.740  1.00  0.00           C  
ATOM    419  H   TRP A 103      26.660  41.800 101.940  1.00  0.00           H  
ATOM    420  HA  TRP A 103      29.090  42.190 100.450  1.00  0.00           H  
ATOM    421  HB1 TRP A 103      27.450  43.860  99.220  1.00  0.00           H  
ATOM    422  HB2 TRP A 103      26.360  43.610 100.440  1.00  0.00           H  
ATOM    423  HD1 TRP A 103      27.670  40.240  99.770  1.00  0.00           H  
ATOM    424  HE1 TRP A 103      26.030  38.960  98.120  1.00  0.00           H  
ATOM    425  HE3 TRP A 103      24.890  44.150  97.880  1.00  0.00           H  
ATOM    426  HZ2 TRP A 103      24.380  39.540  95.930  1.00  0.00           H  
ATOM    427  HZ3 TRP A 103      23.690  43.850  95.750  1.00  0.00           H  
ATOM    428  HH2 TRP A 103      23.380  41.590  94.860  1.00  0.00           H  
ATOM    429  N   HIS A 104      28.530  44.660 102.560  1.00  0.00           N  
ATOM    430  CA  HIS A 104      29.200  45.830 103.230  1.00  0.00           C  
ATOM    431  C   HIS A 104      30.640  45.570 103.810  1.00  0.00           C  
ATOM    432  O   HIS A 104      31.340  46.510 104.260  1.00  0.00           O  
ATOM    433  CB  HIS A 104      28.230  46.490 104.220  1.00  0.00           C  
ATOM    434  CG  HIS A 104      26.850  46.790 103.710  1.00  0.00           C  
ATOM    435  CD2 HIS A 104      26.430  47.990 103.240  1.00  0.00           C  
ATOM    436  ND1 HIS A 104      25.890  45.850 103.420  1.00  0.00           N  
ATOM    437  CE1 HIS A 104      24.890  46.460 102.780  1.00  0.00           C  
ATOM    438  NE2 HIS A 104      25.180  47.720 102.740  1.00  0.00           N  
ATOM    439  H   HIS A 104      27.720  44.240 102.980  1.00  0.00           H  
ATOM    440  HA  HIS A 104      29.300  46.470 102.360  1.00  0.00           H  
ATOM    441  HB1 HIS A 104      28.780  47.370 104.570  1.00  0.00           H  
ATOM    442  HB2 HIS A 104      28.040  45.840 105.070  1.00  0.00           H  
ATOM    443  HD2 HIS A 104      26.980  48.910 103.160  1.00  0.00           H  
ATOM    444  HE1 HIS A 104      23.920  46.040 102.570  1.00  0.00           H  
ATOM    445  HE2 HIS A 104      24.540  48.430 102.410  1.00  0.00           H  
ATOM    446  N   SER A 105      31.170  44.350 103.880  1.00  0.00           N  
ATOM    447  CA  SER A 105      32.540  44.050 104.180  1.00  0.00           C  
ATOM    448  C   SER A 105      33.550  44.800 103.250  1.00  0.00           C  
ATOM    449  O   SER A 105      33.310  45.030 102.070  1.00  0.00           O  
ATOM    450  CB  SER A 105      32.810  42.540 104.070  1.00  0.00           C  
ATOM    451  OG  SER A 105      32.170  41.950 105.180  1.00  0.00           O  
ATOM    452  H   SER A 105      30.610  43.540 103.630  1.00  0.00           H  
ATOM    453  HA  SER A 105      32.730  44.350 105.210  1.00  0.00           H  
ATOM    454  HB1 SER A 105      33.890  42.370 104.030  1.00  0.00           H  
ATOM    455  HB2 SER A 105      32.480  42.200 103.090  1.00  0.00           H  
ATOM    456  HG  SER A 105      31.210  42.050 105.150  1.00  0.00           H  
ATOM    457  N   LYS A 106      34.740  45.080 103.840  1.00  0.00           N  
ATOM    458  CA  LYS A 106      35.730  46.050 103.260  1.00  0.00           C  
ATOM    459  C   LYS A 106      36.780  45.330 102.480  1.00  0.00           C  
ATOM    460  O   LYS A 106      36.890  44.050 102.570  1.00  0.00           O  
ATOM    461  CB  LYS A 106      36.220  46.880 104.460  1.00  0.00           C  
ATOM    462  CG  LYS A 106      35.210  47.870 105.010  1.00  0.00           C  
ATOM    463  CD  LYS A 106      34.850  49.090 104.200  1.00  0.00           C  
ATOM    464  CE  LYS A 106      33.710  49.850 104.890  1.00  0.00           C  
ATOM    465  NZ  LYS A 106      33.080  50.790 103.990  1.00  0.00           N1+
ATOM    466  H   LYS A 106      34.920  44.800 104.800  1.00  0.00           H  
ATOM    467  HA  LYS A 106      35.300  46.750 102.550  1.00  0.00           H  
ATOM    468  HB1 LYS A 106      37.070  47.490 104.160  1.00  0.00           H  
ATOM    469  HB2 LYS A 106      36.590  46.220 105.250  1.00  0.00           H  
ATOM    470  HG1 LYS A 106      35.680  48.070 105.970  1.00  0.00           H  
ATOM    471  HG2 LYS A 106      34.260  47.410 105.290  1.00  0.00           H  
ATOM    472  HD1 LYS A 106      34.500  48.690 103.250  1.00  0.00           H  
ATOM    473  HD2 LYS A 106      35.680  49.780 104.030  1.00  0.00           H  
ATOM    474  HE1 LYS A 106      34.120  50.310 105.780  1.00  0.00           H  
ATOM    475  HE2 LYS A 106      32.990  49.170 105.330  1.00  0.00           H  
ATOM    476  HZ1 LYS A 106      33.440  51.730 103.930  1.00  0.00           H  
ATOM    477  HZ2 LYS A 106      33.020  50.400 103.060  1.00  0.00           H  
ATOM    478  HZ3 LYS A 106      32.130  50.850 104.310  1.00  0.00           H  
ATOM    479  N   GLU A 107      37.590  46.050 101.730  1.00  0.00           N  
ATOM    480  CA  GLU A 107      38.620  45.440 100.930  1.00  0.00           C  
ATOM    481  C   GLU A 107      39.570  44.560 101.710  1.00  0.00           C  
ATOM    482  O   GLU A 107      40.270  45.100 102.580  1.00  0.00           O  
ATOM    483  CB  GLU A 107      39.300  46.530 100.060  1.00  0.00           C  
ATOM    484  CG  GLU A 107      38.670  46.740  98.700  1.00  0.00           C  
ATOM    485  CD  GLU A 107      38.920  45.660  97.690  1.00  0.00           C  
ATOM    486  OE1 GLU A 107      38.930  46.040  96.510  1.00  0.00           O  
ATOM    487  OE2 GLU A 107      39.360  44.550  98.020  1.00  0.00           O1-
ATOM    488  H   GLU A 107      37.550  47.060 101.700  1.00  0.00           H  
ATOM    489  HA  GLU A 107      38.090  44.780 100.240  1.00  0.00           H  
ATOM    490  HB1 GLU A 107      40.300  46.110  99.970  1.00  0.00           H  
ATOM    491  HB2 GLU A 107      39.280  47.460 100.620  1.00  0.00           H  
ATOM    492  HG1 GLU A 107      39.090  47.670  98.320  1.00  0.00           H  
ATOM    493  HG2 GLU A 107      37.610  46.900  98.890  1.00  0.00           H  
ATOM    494  N   GLY A 108      39.720  43.220 101.420  1.00  0.00           N  
ATOM    495  CA  GLY A 108      40.490  42.250 102.260  1.00  0.00           C  
ATOM    496  C   GLY A 108      39.690  41.480 103.400  1.00  0.00           C  
ATOM    497  O   GLY A 108      40.180  40.430 103.760  1.00  0.00           O  
ATOM    498  H   GLY A 108      39.310  42.820 100.590  1.00  0.00           H  
ATOM    499  HA1 GLY A 108      41.330  42.800 102.690  1.00  0.00           H  
ATOM    500  HA2 GLY A 108      40.940  41.460 101.660  1.00  0.00           H  
ATOM    501  N   ASP A 109      38.500  41.900 103.890  1.00  0.00           N  
ATOM    502  CA  ASP A 109      37.640  41.160 104.810  1.00  0.00           C  
ATOM    503  C   ASP A 109      37.150  39.850 104.050  1.00  0.00           C  
ATOM    504  O   ASP A 109      37.010  39.860 102.850  1.00  0.00           O  
ATOM    505  CB  ASP A 109      36.400  41.970 105.160  1.00  0.00           C  
ATOM    506  CG  ASP A 109      36.540  43.200 106.060  1.00  0.00           C  
ATOM    507  OD1 ASP A 109      35.530  43.940 106.210  1.00  0.00           O  
ATOM    508  OD2 ASP A 109      37.670  43.480 106.420  1.00  0.00           O1-
ATOM    509  H   ASP A 109      38.090  42.670 103.380  1.00  0.00           H  
ATOM    510  HA  ASP A 109      38.230  40.950 105.700  1.00  0.00           H  
ATOM    511  HB1 ASP A 109      35.630  41.370 105.620  1.00  0.00           H  
ATOM    512  HB2 ASP A 109      35.930  42.170 104.190  1.00  0.00           H  
ATOM    513  N   PRO A 110      36.870  38.750 104.800  1.00  0.00           N  
ATOM    514  CA  PRO A 110      36.360  37.440 104.290  1.00  0.00           C  
ATOM    515  C   PRO A 110      34.890  37.400 103.930  1.00  0.00           C  
ATOM    516  O   PRO A 110      34.190  38.230 104.440  1.00  0.00           O  
ATOM    517  CB  PRO A 110      36.750  36.400 105.330  1.00  0.00           C  
ATOM    518  CG  PRO A 110      36.590  37.200 106.600  1.00  0.00           C  
ATOM    519  CD  PRO A 110      37.210  38.500 106.210  1.00  0.00           C  
ATOM    520  HA  PRO A 110      36.980  37.200 103.430  1.00  0.00           H  
ATOM    521  HB1 PRO A 110      36.010  35.600 105.420  1.00  0.00           H  
ATOM    522  HB2 PRO A 110      37.780  36.080 105.190  1.00  0.00           H  
ATOM    523  HG1 PRO A 110      35.550  37.510 106.730  1.00  0.00           H  
ATOM    524  HG2 PRO A 110      37.100  36.810 107.480  1.00  0.00           H  
ATOM    525  HD1 PRO A 110      36.840  39.340 106.800  1.00  0.00           H  
ATOM    526  HD2 PRO A 110      38.290  38.400 106.280  1.00  0.00           H  
ATOM    527  N   LEU A 111      34.440  36.470 103.050  1.00  0.00           N  
ATOM    528  CA  LEU A 111      33.010  36.390 102.610  1.00  0.00           C  
ATOM    529  C   LEU A 111      32.210  35.720 103.760  1.00  0.00           C  
ATOM    530  O   LEU A 111      32.580  34.660 104.300  1.00  0.00           O  
ATOM    531  CB  LEU A 111      32.860  35.690 101.250  1.00  0.00           C  
ATOM    532  CG  LEU A 111      33.090  36.590 100.010  1.00  0.00           C  
ATOM    533  CD1 LEU A 111      34.420  37.230  99.740  1.00  0.00           C  
ATOM    534  CD2 LEU A 111      32.810  35.730  98.760  1.00  0.00           C  
ATOM    535  H   LEU A 111      35.130  35.950 102.540  1.00  0.00           H  
ATOM    536  HA  LEU A 111      32.530  37.360 102.460  1.00  0.00           H  
ATOM    537  HB1 LEU A 111      31.830  35.340 101.210  1.00  0.00           H  
ATOM    538  HB2 LEU A 111      33.460  34.790 101.140  1.00  0.00           H  
ATOM    539  HG  LEU A 111      32.390  37.420  99.970  1.00  0.00           H  
ATOM    540 1HD1 LEU A 111      34.750  37.770 100.630  1.00  0.00           H  
ATOM    541 2HD1 LEU A 111      35.180  36.470  99.550  1.00  0.00           H  
ATOM    542 3HD1 LEU A 111      34.300  37.930  98.920  1.00  0.00           H  
ATOM    543 1HD2 LEU A 111      31.860  35.220  98.940  1.00  0.00           H  
ATOM    544 2HD2 LEU A 111      32.800  36.300  97.830  1.00  0.00           H  
ATOM    545 3HD2 LEU A 111      33.600  34.980  98.710  1.00  0.00           H  
ATOM    546  N   VAL A 112      31.030  36.350 104.060  1.00  0.00           N  
ATOM    547  CA  VAL A 112      30.210  36.140 105.250  1.00  0.00           C  
ATOM    548  C   VAL A 112      28.770  36.310 104.840  1.00  0.00           C  
ATOM    549  O   VAL A 112      28.440  37.200 104.020  1.00  0.00           O  
ATOM    550  CB  VAL A 112      30.710  37.040 106.370  1.00  0.00           C  
ATOM    551  CG1 VAL A 112      29.710  37.420 107.510  1.00  0.00           C  
ATOM    552  CG2 VAL A 112      31.870  36.350 107.090  1.00  0.00           C  
ATOM    553  H   VAL A 112      30.720  37.090 103.450  1.00  0.00           H  
ATOM    554  HA  VAL A 112      30.320  35.090 105.530  1.00  0.00           H  
ATOM    555  HB  VAL A 112      31.060  37.990 105.970  1.00  0.00           H  
ATOM    556 1HG1 VAL A 112      28.970  38.130 107.150  1.00  0.00           H  
ATOM    557 2HG1 VAL A 112      29.280  36.560 108.020  1.00  0.00           H  
ATOM    558 3HG1 VAL A 112      30.270  38.040 108.210  1.00  0.00           H  
ATOM    559 1HG2 VAL A 112      32.630  36.060 106.370  1.00  0.00           H  
ATOM    560 2HG2 VAL A 112      32.390  36.960 107.830  1.00  0.00           H  
ATOM    561 3HG2 VAL A 112      31.480  35.430 107.530  1.00  0.00           H  
ATOM    562  N   PHE A 113      27.940  35.460 105.410  1.00  0.00           N  
ATOM    563  CA  PHE A 113      26.500  35.610 105.130  1.00  0.00           C  
ATOM    564  C   PHE A 113      25.720  35.390 106.430  1.00  0.00           C  
ATOM    565  O   PHE A 113      26.290  34.670 107.280  1.00  0.00           O  
ATOM    566  CB  PHE A 113      25.960  34.690 104.080  1.00  0.00           C  
ATOM    567  CG  PHE A 113      25.960  33.210 104.350  1.00  0.00           C  
ATOM    568  CD1 PHE A 113      27.110  32.470 104.020  1.00  0.00           C  
ATOM    569  CD2 PHE A 113      24.850  32.540 104.870  1.00  0.00           C  
ATOM    570  CE1 PHE A 113      26.990  31.060 104.160  1.00  0.00           C  
ATOM    571  CE2 PHE A 113      24.710  31.170 104.880  1.00  0.00           C  
ATOM    572  CZ  PHE A 113      25.800  30.390 104.560  1.00  0.00           C  
ATOM    573  H   PHE A 113      28.310  34.800 106.080  1.00  0.00           H  
ATOM    574  HA  PHE A 113      26.270  36.650 104.870  1.00  0.00           H  
ATOM    575  HB1 PHE A 113      26.610  34.850 103.210  1.00  0.00           H  
ATOM    576  HB2 PHE A 113      24.980  34.970 103.690  1.00  0.00           H  
ATOM    577  HD1 PHE A 113      28.030  32.940 103.730  1.00  0.00           H  
ATOM    578  HD2 PHE A 113      23.980  33.100 105.200  1.00  0.00           H  
ATOM    579  HE1 PHE A 113      27.870  30.510 103.850  1.00  0.00           H  
ATOM    580  HE2 PHE A 113      23.800  30.770 105.300  1.00  0.00           H  
ATOM    581  HZ  PHE A 113      25.640  29.320 104.550  1.00  0.00           H  
ATOM    582  N   ALA A 114      24.530  35.930 106.610  1.00  0.00           N  
ATOM    583  CA  ALA A 114      23.660  35.580 107.680  1.00  0.00           C  
ATOM    584  C   ALA A 114      22.440  34.800 107.150  1.00  0.00           C  
ATOM    585  O   ALA A 114      22.040  35.100 106.000  1.00  0.00           O  
ATOM    586  CB  ALA A 114      23.100  36.860 108.410  1.00  0.00           C  
ATOM    587  H   ALA A 114      24.110  36.190 105.730  1.00  0.00           H  
ATOM    588  HA  ALA A 114      24.090  34.970 108.470  1.00  0.00           H  
ATOM    589  HB1 ALA A 114      23.930  37.510 108.660  1.00  0.00           H  
ATOM    590  HB2 ALA A 114      22.560  37.390 107.620  1.00  0.00           H  
ATOM    591  HB3 ALA A 114      22.560  36.600 109.320  1.00  0.00           H  
ATOM    592  N   THR A 115      21.960  33.870 107.870  1.00  0.00           N  
ATOM    593  CA  THR A 115      20.720  33.170 107.660  1.00  0.00           C  
ATOM    594  C   THR A 115      19.930  32.830 108.920  1.00  0.00           C  
ATOM    595  O   THR A 115      20.290  33.100 110.080  1.00  0.00           O  
ATOM    596  CB  THR A 115      21.080  31.880 106.810  1.00  0.00           C  
ATOM    597  CG2 THR A 115      21.890  30.800 107.490  1.00  0.00           C  
ATOM    598  OG1 THR A 115      19.860  31.320 106.460  1.00  0.00           O  
ATOM    599  H   THR A 115      22.380  33.660 108.770  1.00  0.00           H  
ATOM    600  HA  THR A 115      20.040  33.800 107.080  1.00  0.00           H  
ATOM    601  HB  THR A 115      21.640  32.160 105.910  1.00  0.00           H  
ATOM    602  HG1 THR A 115      19.310  31.910 105.940  1.00  0.00           H  
ATOM    603 1HG2 THR A 115      21.370  30.500 108.400  1.00  0.00           H  
ATOM    604 2HG2 THR A 115      22.180  30.060 106.750  1.00  0.00           H  
ATOM    605 3HG2 THR A 115      22.860  31.230 107.770  1.00  0.00           H  
ATOM    606  N   VAL A 116      18.640  32.490 108.760  1.00  0.00           N  
ATOM    607  CA  VAL A 116      17.600  32.620 109.770  1.00  0.00           C  
ATOM    608  C   VAL A 116      16.600  31.560 109.600  1.00  0.00           C  
ATOM    609  O   VAL A 116      16.290  31.030 108.500  1.00  0.00           O  
ATOM    610  CB  VAL A 116      16.830  33.960 109.610  1.00  0.00           C  
ATOM    611  CG1 VAL A 116      17.590  35.110 110.230  1.00  0.00           C  
ATOM    612  CG2 VAL A 116      16.370  34.330 108.180  1.00  0.00           C  
ATOM    613  H   VAL A 116      18.360  32.330 107.800  1.00  0.00           H  
ATOM    614  HA  VAL A 116      18.080  32.560 110.740  1.00  0.00           H  
ATOM    615  HB  VAL A 116      15.910  33.930 110.190  1.00  0.00           H  
ATOM    616 1HG1 VAL A 116      17.000  36.020 110.070  1.00  0.00           H  
ATOM    617 2HG1 VAL A 116      17.640  34.950 111.310  1.00  0.00           H  
ATOM    618 3HG1 VAL A 116      18.570  35.370 109.850  1.00  0.00           H  
ATOM    619 1HG2 VAL A 116      17.200  34.210 107.490  1.00  0.00           H  
ATOM    620 2HG2 VAL A 116      15.580  33.620 107.920  1.00  0.00           H  
ATOM    621 3HG2 VAL A 116      15.920  35.320 108.070  1.00  0.00           H  
ATOM    622  N   GLY A 117      15.900  31.310 110.690  1.00  0.00           N  
ATOM    623  CA  GLY A 117      14.700  30.470 110.750  1.00  0.00           C  
ATOM    624  C   GLY A 117      14.460  29.950 112.190  1.00  0.00           C  
ATOM    625  O   GLY A 117      15.440  29.800 112.960  1.00  0.00           O  
ATOM    626  H   GLY A 117      16.170  31.790 111.540  1.00  0.00           H  
ATOM    627  HA1 GLY A 117      14.770  29.550 110.160  1.00  0.00           H  
ATOM    628  HA2 GLY A 117      13.800  30.970 110.410  1.00  0.00           H  
ATOM    629  N   SER A 118      13.220  29.670 112.540  1.00  0.00           N  
ATOM    630  CA  SER A 118      12.770  29.380 113.920  1.00  0.00           C  
ATOM    631  C   SER A 118      13.070  30.590 114.790  1.00  0.00           C  
ATOM    632  O   SER A 118      13.340  31.660 114.260  1.00  0.00           O  
ATOM    633  CB  SER A 118      13.410  28.140 114.550  1.00  0.00           C  
ATOM    634  OG  SER A 118      12.670  27.780 115.700  1.00  0.00           O  
ATOM    635  H   SER A 118      12.430  29.910 111.960  1.00  0.00           H  
ATOM    636  HA  SER A 118      11.720  29.100 113.870  1.00  0.00           H  
ATOM    637  HB1 SER A 118      14.490  28.150 114.700  1.00  0.00           H  
ATOM    638  HB2 SER A 118      13.420  27.390 113.760  1.00  0.00           H  
ATOM    639  HG  SER A 118      12.080  27.100 115.380  1.00  0.00           H  
ATOM    640  N   ASN A 119      13.220  30.380 116.050  1.00  0.00           N  
ATOM    641  CA  ASN A 119      13.610  31.430 116.930  1.00  0.00           C  
ATOM    642  C   ASN A 119      15.140  31.770 116.890  1.00  0.00           C  
ATOM    643  O   ASN A 119      15.800  32.070 117.890  1.00  0.00           O  
ATOM    644  CB  ASN A 119      13.170  31.120 118.370  1.00  0.00           C  
ATOM    645  CG  ASN A 119      13.810  29.890 119.010  1.00  0.00           C  
ATOM    646  ND2 ASN A 119      13.570  29.590 120.300  1.00  0.00           N  
ATOM    647  OD1 ASN A 119      14.530  29.130 118.380  1.00  0.00           O  
ATOM    648  H   ASN A 119      13.090  29.430 116.370  1.00  0.00           H  
ATOM    649  HA  ASN A 119      13.020  32.300 116.630  1.00  0.00           H  
ATOM    650  HB1 ASN A 119      12.090  31.010 118.400  1.00  0.00           H  
ATOM    651  HB2 ASN A 119      13.410  31.960 119.020  1.00  0.00           H  
ATOM    652 1HD2 ASN A 119      12.980  30.170 120.880  1.00  0.00           H  
ATOM    653 2HD2 ASN A 119      14.080  28.770 120.600  1.00  0.00           H  
ATOM    654  N   ARG A 120      15.830  31.580 115.760  1.00  0.00           N  
ATOM    655  CA  ARG A 120      17.310  31.500 115.730  1.00  0.00           C  
ATOM    656  C   ARG A 120      17.960  32.160 114.510  1.00  0.00           C  
ATOM    657  O   ARG A 120      17.320  32.260 113.460  1.00  0.00           O  
ATOM    658  CB  ARG A 120      17.650  30.060 115.950  1.00  0.00           C  
ATOM    659  CG  ARG A 120      19.140  29.610 115.760  1.00  0.00           C  
ATOM    660  CD  ARG A 120      19.100  28.070 115.650  1.00  0.00           C  
ATOM    661  NE  ARG A 120      20.400  27.550 115.400  1.00  0.00           N  
ATOM    662  CZ  ARG A 120      21.050  27.350 114.240  1.00  0.00           C  
ATOM    663  NH1 ARG A 120      20.540  27.840 113.140  1.00  0.00           N1+
ATOM    664  NH2 ARG A 120      22.200  26.770 114.300  1.00  0.00           N  
ATOM    665  H   ARG A 120      15.400  31.080 114.990  1.00  0.00           H  
ATOM    666  HA  ARG A 120      17.680  32.090 116.570  1.00  0.00           H  
ATOM    667  HB1 ARG A 120      17.060  29.480 115.240  1.00  0.00           H  
ATOM    668  HB2 ARG A 120      17.380  29.740 116.950  1.00  0.00           H  
ATOM    669  HG1 ARG A 120      19.790  30.030 116.530  1.00  0.00           H  
ATOM    670  HG2 ARG A 120      19.480  29.980 114.790  1.00  0.00           H  
ATOM    671  HD1 ARG A 120      18.460  27.760 114.810  1.00  0.00           H  
ATOM    672  HD2 ARG A 120      18.720  27.800 116.630  1.00  0.00           H  
ATOM    673  HE  ARG A 120      20.980  27.290 116.190  1.00  0.00           H  
ATOM    674 1HH1 ARG A 120      19.620  28.230 113.080  1.00  0.00           H  
ATOM    675 2HH1 ARG A 120      21.040  27.680 112.270  1.00  0.00           H  
ATOM    676 1HH2 ARG A 120      22.550  26.450 115.190  1.00  0.00           H  
ATOM    677 2HH2 ARG A 120      22.600  26.430 113.440  1.00  0.00           H  
ATOM    678  N   VAL A 121      19.200  32.640 114.620  1.00  0.00           N  
ATOM    679  CA  VAL A 121      20.000  33.430 113.680  1.00  0.00           C  
ATOM    680  C   VAL A 121      21.410  32.950 113.760  1.00  0.00           C  
ATOM    681  O   VAL A 121      22.030  32.860 114.800  1.00  0.00           O  
ATOM    682  CB  VAL A 121      19.920  34.930 114.080  1.00  0.00           C  
ATOM    683  CG1 VAL A 121      20.520  35.900 113.040  1.00  0.00           C  
ATOM    684  CG2 VAL A 121      18.500  35.470 114.320  1.00  0.00           C  
ATOM    685  H   VAL A 121      19.540  32.600 115.570  1.00  0.00           H  
ATOM    686  HA  VAL A 121      19.680  33.160 112.680  1.00  0.00           H  
ATOM    687  HB  VAL A 121      20.520  35.040 114.980  1.00  0.00           H  
ATOM    688 1HG1 VAL A 121      20.560  36.920 113.420  1.00  0.00           H  
ATOM    689 2HG1 VAL A 121      21.550  35.600 112.890  1.00  0.00           H  
ATOM    690 3HG1 VAL A 121      20.070  35.880 112.050  1.00  0.00           H  
ATOM    691 1HG2 VAL A 121      17.860  35.350 113.450  1.00  0.00           H  
ATOM    692 2HG2 VAL A 121      17.990  34.900 115.100  1.00  0.00           H  
ATOM    693 3HG2 VAL A 121      18.480  36.530 114.590  1.00  0.00           H  
ATOM    694  N   THR A 122      22.000  32.670 112.610  1.00  0.00           N  
ATOM    695  CA  THR A 122      23.380  32.260 112.370  1.00  0.00           C  
ATOM    696  C   THR A 122      24.080  33.030 111.330  1.00  0.00           C  
ATOM    697  O   THR A 122      23.450  33.360 110.280  1.00  0.00           O  
ATOM    698  CB  THR A 122      23.540  30.710 112.150  1.00  0.00           C  
ATOM    699  CG2 THR A 122      23.010  29.990 113.430  1.00  0.00           C  
ATOM    700  OG1 THR A 122      22.730  30.380 111.030  1.00  0.00           O  
ATOM    701  H   THR A 122      21.410  32.790 111.800  1.00  0.00           H  
ATOM    702  HA  THR A 122      23.980  32.370 113.280  1.00  0.00           H  
ATOM    703  HB  THR A 122      24.600  30.500 112.080  1.00  0.00           H  
ATOM    704  HG1 THR A 122      22.400  29.480 111.130  1.00  0.00           H  
ATOM    705 1HG2 THR A 122      21.960  30.250 113.530  1.00  0.00           H  
ATOM    706 2HG2 THR A 122      23.200  28.920 113.360  1.00  0.00           H  
ATOM    707 3HG2 THR A 122      23.550  30.370 114.290  1.00  0.00           H  
ATOM    708  N   LEU A 123      25.410  33.280 111.480  1.00  0.00           N  
ATOM    709  CA  LEU A 123      26.380  33.810 110.490  1.00  0.00           C  
ATOM    710  C   LEU A 123      27.430  32.680 110.120  1.00  0.00           C  
ATOM    711  O   LEU A 123      27.790  31.900 111.020  1.00  0.00           O  
ATOM    712  CB  LEU A 123      27.140  35.090 111.060  1.00  0.00           C  
ATOM    713  CG  LEU A 123      26.440  36.460 111.130  1.00  0.00           C  
ATOM    714  CD1 LEU A 123      25.210  36.300 111.970  1.00  0.00           C  
ATOM    715  CD2 LEU A 123      27.500  37.480 111.740  1.00  0.00           C  
ATOM    716  H   LEU A 123      25.850  32.850 112.280  1.00  0.00           H  
ATOM    717  HA  LEU A 123      25.860  34.070 109.570  1.00  0.00           H  
ATOM    718  HB1 LEU A 123      27.980  35.130 110.370  1.00  0.00           H  
ATOM    719  HB2 LEU A 123      27.540  34.800 112.040  1.00  0.00           H  
ATOM    720  HG  LEU A 123      26.160  36.820 110.140  1.00  0.00           H  
ATOM    721 1HD1 LEU A 123      24.830  37.280 112.250  1.00  0.00           H  
ATOM    722 2HD1 LEU A 123      24.450  35.800 111.380  1.00  0.00           H  
ATOM    723 3HD1 LEU A 123      25.460  35.660 112.820  1.00  0.00           H  
ATOM    724 1HD2 LEU A 123      28.260  37.520 110.960  1.00  0.00           H  
ATOM    725 2HD2 LEU A 123      27.000  38.440 111.610  1.00  0.00           H  
ATOM    726 3HD2 LEU A 123      27.920  37.200 112.700  1.00  0.00           H  
ATOM    727  N   TYR A 124      27.880  32.780 108.910  1.00  0.00           N  
ATOM    728  CA  TYR A 124      28.800  31.760 108.370  1.00  0.00           C  
ATOM    729  C   TYR A 124      29.860  32.380 107.480  1.00  0.00           C  
ATOM    730  O   TYR A 124      29.570  33.440 106.900  1.00  0.00           O  
ATOM    731  CB  TYR A 124      27.940  30.750 107.620  1.00  0.00           C  
ATOM    732  CG  TYR A 124      27.310  29.600 108.470  1.00  0.00           C  
ATOM    733  CD1 TYR A 124      26.060  29.750 109.100  1.00  0.00           C  
ATOM    734  CD2 TYR A 124      28.000  28.410 108.700  1.00  0.00           C  
ATOM    735  CE1 TYR A 124      25.550  28.720 109.830  1.00  0.00           C  
ATOM    736  CE2 TYR A 124      27.540  27.380 109.600  1.00  0.00           C  
ATOM    737  CZ  TYR A 124      26.260  27.540 110.110  1.00  0.00           C  
ATOM    738  OH  TYR A 124      25.820  26.560 110.900  1.00  0.00           O  
ATOM    739  H   TYR A 124      27.450  33.470 108.320  1.00  0.00           H  
ATOM    740  HA  TYR A 124      29.330  31.150 109.090  1.00  0.00           H  
ATOM    741  HB1 TYR A 124      28.550  30.200 106.910  1.00  0.00           H  
ATOM    742  HB2 TYR A 124      27.130  31.220 107.060  1.00  0.00           H  
ATOM    743  HD1 TYR A 124      25.560  30.710 109.040  1.00  0.00           H  
ATOM    744  HD2 TYR A 124      28.950  28.290 108.200  1.00  0.00           H  
ATOM    745  HE1 TYR A 124      24.570  28.840 110.290  1.00  0.00           H  
ATOM    746  HE2 TYR A 124      28.160  26.510 109.740  1.00  0.00           H  
ATOM    747  HH  TYR A 124      24.940  26.720 111.260  1.00  0.00           H  
ATOM    748  N   GLU A 125      31.060  31.800 107.340  1.00  0.00           N  
ATOM    749  CA  GLU A 125      32.160  32.400 106.570  1.00  0.00           C  
ATOM    750  C   GLU A 125      32.710  31.430 105.540  1.00  0.00           C  
ATOM    751  O   GLU A 125      33.050  30.280 105.910  1.00  0.00           O  
ATOM    752  CB  GLU A 125      33.240  32.960 107.480  1.00  0.00           C  
ATOM    753  CG  GLU A 125      34.490  33.520 106.780  1.00  0.00           C  
ATOM    754  CD  GLU A 125      35.620  33.480 107.710  1.00  0.00           C  
ATOM    755  OE1 GLU A 125      35.770  34.330 108.620  1.00  0.00           O  
ATOM    756  OE2 GLU A 125      36.380  32.500 107.640  1.00  0.00           O1-
ATOM    757  H   GLU A 125      31.240  30.930 107.820  1.00  0.00           H  
ATOM    758  HA  GLU A 125      31.780  33.240 106.000  1.00  0.00           H  
ATOM    759  HB1 GLU A 125      33.430  32.190 108.230  1.00  0.00           H  
ATOM    760  HB2 GLU A 125      32.810  33.790 108.030  1.00  0.00           H  
ATOM    761  HG1 GLU A 125      34.250  34.570 106.630  1.00  0.00           H  
ATOM    762  HG2 GLU A 125      34.640  32.980 105.840  1.00  0.00           H  
ATOM    763  N   CYS A 126      32.670  31.720 104.230  1.00  0.00           N  
ATOM    764  CA  CYS A 126      33.270  30.960 103.150  1.00  0.00           C  
ATOM    765  C   CYS A 126      34.850  30.960 103.340  1.00  0.00           C  
ATOM    766  O   CYS A 126      35.490  31.980 103.380  1.00  0.00           O  
ATOM    767  CB  CYS A 126      32.870  31.700 101.900  1.00  0.00           C  
ATOM    768  SG  CYS A 126      31.130  31.700 101.540  1.00  0.00           S  
ATOM    769  H   CYS A 126      32.330  32.640 104.000  1.00  0.00           H  
ATOM    770  HA  CYS A 126      32.950  29.920 103.060  1.00  0.00           H  
ATOM    771  HB1 CYS A 126      33.300  31.200 101.030  1.00  0.00           H  
ATOM    772  HB2 CYS A 126      33.330  32.680 101.860  1.00  0.00           H  
ATOM    773  HG  CYS A 126      30.790  32.050 102.780  1.00  0.00           H  
ATOM    774  N   HIS A 127      35.490  29.790 103.380  1.00  0.00           N  
ATOM    775  CA  HIS A 127      36.900  29.510 103.760  1.00  0.00           C  
ATOM    776  C   HIS A 127      37.560  28.610 102.660  1.00  0.00           C  
ATOM    777  O   HIS A 127      36.900  28.180 101.750  1.00  0.00           O  
ATOM    778  CB  HIS A 127      36.980  28.940 105.160  1.00  0.00           C  
ATOM    779  CG  HIS A 127      38.390  28.650 105.640  1.00  0.00           C  
ATOM    780  CD2 HIS A 127      39.120  27.510 105.630  1.00  0.00           C  
ATOM    781  ND1 HIS A 127      39.200  29.760 105.930  1.00  0.00           N  
ATOM    782  CE1 HIS A 127      40.430  29.250 105.980  1.00  0.00           C  
ATOM    783  NE2 HIS A 127      40.390  27.910 105.930  1.00  0.00           N  
ATOM    784  H   HIS A 127      34.950  28.980 103.140  1.00  0.00           H  
ATOM    785  HA  HIS A 127      37.410  30.480 103.770  1.00  0.00           H  
ATOM    786  HB1 HIS A 127      36.520  27.970 105.320  1.00  0.00           H  
ATOM    787  HB2 HIS A 127      36.490  29.710 105.760  1.00  0.00           H  
ATOM    788  HD2 HIS A 127      38.740  26.520 105.440  1.00  0.00           H  
ATOM    789  HE1 HIS A 127      41.350  29.790 106.090  1.00  0.00           H  
ATOM    790  HE2 HIS A 127      41.140  27.300 106.210  1.00  0.00           H  
ATOM    791  N   SER A 128      38.820  28.510 102.530  1.00  0.00           N  
ATOM    792  CA  SER A 128      39.370  27.990 101.260  1.00  0.00           C  
ATOM    793  C   SER A 128      39.390  26.500 101.100  1.00  0.00           C  
ATOM    794  O   SER A 128      39.300  25.680 102.040  1.00  0.00           O  
ATOM    795  CB  SER A 128      40.790  28.610 101.150  1.00  0.00           C  
ATOM    796  OG  SER A 128      41.570  27.980 102.080  1.00  0.00           O  
ATOM    797  H   SER A 128      39.440  29.000 103.160  1.00  0.00           H  
ATOM    798  HA  SER A 128      38.840  28.420 100.410  1.00  0.00           H  
ATOM    799  HB1 SER A 128      40.720  29.660 101.430  1.00  0.00           H  
ATOM    800  HB2 SER A 128      41.090  28.510 100.100  1.00  0.00           H  
ATOM    801  HG  SER A 128      42.000  28.740 102.480  1.00  0.00           H  
ATOM    802  N   GLN A 129      39.540  26.040  99.860  1.00  0.00           N  
ATOM    803  CA  GLN A 129      39.080  24.740  99.290  1.00  0.00           C  
ATOM    804  C   GLN A 129      37.590  24.440  99.420  1.00  0.00           C  
ATOM    805  O   GLN A 129      37.250  23.310  99.870  1.00  0.00           O  
ATOM    806  CB  GLN A 129      40.030  23.630  99.860  1.00  0.00           C  
ATOM    807  CG  GLN A 129      40.390  22.520  98.840  1.00  0.00           C  
ATOM    808  CD  GLN A 129      41.360  21.430  99.450  1.00  0.00           C  
ATOM    809  NE2 GLN A 129      41.700  20.370  98.810  1.00  0.00           N  
ATOM    810  OE1 GLN A 129      41.880  21.560 100.540  1.00  0.00           O  
ATOM    811  H   GLN A 129      39.770  26.720  99.150  1.00  0.00           H  
ATOM    812  HA  GLN A 129      39.210  24.840  98.210  1.00  0.00           H  
ATOM    813  HB1 GLN A 129      39.660  23.200 100.790  1.00  0.00           H  
ATOM    814  HB2 GLN A 129      41.000  24.050 100.110  1.00  0.00           H  
ATOM    815  HG1 GLN A 129      40.830  22.910  97.920  1.00  0.00           H  
ATOM    816  HG2 GLN A 129      39.490  22.010  98.500  1.00  0.00           H  
ATOM    817 1HE2 GLN A 129      41.160  20.220  97.970  1.00  0.00           H  
ATOM    818 2HE2 GLN A 129      42.110  19.610  99.320  1.00  0.00           H  
ATOM    819  N   GLY A 130      36.690  25.300  99.090  1.00  0.00           N  
ATOM    820  CA  GLY A 130      35.180  25.020  99.140  1.00  0.00           C  
ATOM    821  C   GLY A 130      34.610  24.950 100.590  1.00  0.00           C  
ATOM    822  O   GLY A 130      33.430  24.560 100.730  1.00  0.00           O  
ATOM    823  H   GLY A 130      37.030  26.190  98.760  1.00  0.00           H  
ATOM    824  HA1 GLY A 130      34.930  24.070  98.670  1.00  0.00           H  
ATOM    825  HA2 GLY A 130      34.650  25.860  98.700  1.00  0.00           H  
ATOM    826  N   GLU A 131      35.370  25.350 101.580  1.00  0.00           N  
ATOM    827  CA  GLU A 131      35.010  25.230 102.980  1.00  0.00           C  
ATOM    828  C   GLU A 131      34.130  26.330 103.570  1.00  0.00           C  
ATOM    829  O   GLU A 131      33.940  27.400 102.980  1.00  0.00           O  
ATOM    830  CB  GLU A 131      36.400  25.110 103.760  1.00  0.00           C  
ATOM    831  CG  GLU A 131      36.350  24.570 105.230  1.00  0.00           C  
ATOM    832  CD  GLU A 131      35.500  23.290 105.410  1.00  0.00           C  
ATOM    833  OE1 GLU A 131      36.050  22.170 105.630  1.00  0.00           O  
ATOM    834  OE2 GLU A 131      34.280  23.420 105.240  1.00  0.00           O1-
ATOM    835  H   GLU A 131      36.220  25.860 101.350  1.00  0.00           H  
ATOM    836  HA  GLU A 131      34.490  24.280 103.090  1.00  0.00           H  
ATOM    837  HB1 GLU A 131      36.870  26.090 103.680  1.00  0.00           H  
ATOM    838  HB2 GLU A 131      37.080  24.480 103.180  1.00  0.00           H  
ATOM    839  HG1 GLU A 131      35.940  25.420 105.780  1.00  0.00           H  
ATOM    840  HG2 GLU A 131      37.350  24.310 105.590  1.00  0.00           H  
ATOM    841  N   ILE A 132      33.540  26.060 104.670  1.00  0.00           N  
ATOM    842  CA  ILE A 132      32.670  26.970 105.370  1.00  0.00           C  
ATOM    843  C   ILE A 132      32.900  26.810 106.920  1.00  0.00           C  
ATOM    844  O   ILE A 132      33.360  25.730 107.330  1.00  0.00           O  
ATOM    845  CB  ILE A 132      31.210  26.720 105.020  1.00  0.00           C  
ATOM    846  CG1 ILE A 132      30.310  27.820 105.420  1.00  0.00           C  
ATOM    847  CG2 ILE A 132      30.750  25.300 105.570  1.00  0.00           C  
ATOM    848  CD  ILE A 132      29.010  27.920 104.610  1.00  0.00           C  
ATOM    849  H   ILE A 132      33.720  25.150 105.070  1.00  0.00           H  
ATOM    850  HA  ILE A 132      32.980  27.970 105.060  1.00  0.00           H  
ATOM    851  HB  ILE A 132      31.080  26.540 103.950  1.00  0.00           H  
ATOM    852 1HG1 ILE A 132      30.800  28.770 105.220  1.00  0.00           H  
ATOM    853 2HG1 ILE A 132      30.120  27.690 106.490  1.00  0.00           H  
ATOM    854 1HG2 ILE A 132      31.500  24.530 105.400  1.00  0.00           H  
ATOM    855 2HG2 ILE A 132      30.380  25.360 106.590  1.00  0.00           H  
ATOM    856 3HG2 ILE A 132      29.920  24.940 104.950  1.00  0.00           H  
ATOM    857  HD1 ILE A 132      29.200  28.380 103.640  1.00  0.00           H  
ATOM    858  HD2 ILE A 132      28.570  26.930 104.510  1.00  0.00           H  
ATOM    859  HD3 ILE A 132      28.340  28.590 105.140  1.00  0.00           H  
ATOM    860  N   ARG A 133      32.650  27.860 107.740  1.00  0.00           N  
ATOM    861  CA  ARG A 133      32.550  27.720 109.200  1.00  0.00           C  
ATOM    862  C   ARG A 133      31.450  28.600 109.710  1.00  0.00           C  
ATOM    863  O   ARG A 133      31.040  29.570 109.100  1.00  0.00           O  
ATOM    864  CB  ARG A 133      33.960  28.090 109.830  1.00  0.00           C  
ATOM    865  CG  ARG A 133      34.240  29.590 109.840  1.00  0.00           C  
ATOM    866  CD  ARG A 133      35.670  29.830 110.150  1.00  0.00           C  
ATOM    867  NE  ARG A 133      35.860  31.280 110.170  1.00  0.00           N  
ATOM    868  CZ  ARG A 133      35.710  32.110 111.180  1.00  0.00           C  
ATOM    869  NH1 ARG A 133      35.420  31.620 112.390  1.00  0.00           N1+
ATOM    870  NH2 ARG A 133      35.660  33.370 111.050  1.00  0.00           N  
ATOM    871  H   ARG A 133      32.480  28.790 107.380  1.00  0.00           H  
ATOM    872  HA  ARG A 133      32.330  26.700 109.520  1.00  0.00           H  
ATOM    873  HB1 ARG A 133      34.750  27.510 109.380  1.00  0.00           H  
ATOM    874  HB2 ARG A 133      33.970  27.690 110.840  1.00  0.00           H  
ATOM    875  HG1 ARG A 133      33.590  30.130 110.530  1.00  0.00           H  
ATOM    876  HG2 ARG A 133      34.000  30.040 108.880  1.00  0.00           H  
ATOM    877  HD1 ARG A 133      36.280  29.520 109.300  1.00  0.00           H  
ATOM    878  HD2 ARG A 133      36.020  29.390 111.090  1.00  0.00           H  
ATOM    879  HE  ARG A 133      36.140  31.710 109.310  1.00  0.00           H  
ATOM    880 1HH1 ARG A 133      35.370  30.610 112.480  1.00  0.00           H  
ATOM    881 2HH1 ARG A 133      35.470  32.340 113.090  1.00  0.00           H  
ATOM    882 1HH2 ARG A 133      35.900  33.800 110.170  1.00  0.00           H  
ATOM    883 2HH2 ARG A 133      35.620  34.050 111.800  1.00  0.00           H  
ATOM    884  N   LEU A 134      31.020  28.260 110.960  1.00  0.00           N  
ATOM    885  CA  LEU A 134      30.060  29.120 111.690  1.00  0.00           C  
ATOM    886  C   LEU A 134      30.910  30.350 112.060  1.00  0.00           C  
ATOM    887  O   LEU A 134      32.070  30.270 112.600  1.00  0.00           O  
ATOM    888  CB  LEU A 134      29.490  28.410 112.930  1.00  0.00           C  
ATOM    889  CG  LEU A 134      28.390  29.240 113.630  1.00  0.00           C  
ATOM    890  CD1 LEU A 134      27.030  29.030 112.890  1.00  0.00           C  
ATOM    891  CD2 LEU A 134      28.320  28.760 115.060  1.00  0.00           C  
ATOM    892  H   LEU A 134      31.450  27.520 111.500  1.00  0.00           H  
ATOM    893  HA  LEU A 134      29.240  29.440 111.040  1.00  0.00           H  
ATOM    894  HB1 LEU A 134      30.310  28.190 113.600  1.00  0.00           H  
ATOM    895  HB2 LEU A 134      29.040  27.440 112.720  1.00  0.00           H  
ATOM    896  HG  LEU A 134      28.640  30.300 113.670  1.00  0.00           H  
ATOM    897 1HD1 LEU A 134      26.850  27.950 112.850  1.00  0.00           H  
ATOM    898 2HD1 LEU A 134      26.160  29.490 113.350  1.00  0.00           H  
ATOM    899 3HD1 LEU A 134      27.070  29.480 111.900  1.00  0.00           H  
ATOM    900 1HD2 LEU A 134      27.530  29.270 115.600  1.00  0.00           H  
ATOM    901 2HD2 LEU A 134      28.040  27.710 115.010  1.00  0.00           H  
ATOM    902 3HD2 LEU A 134      29.250  28.850 115.630  1.00  0.00           H  
ATOM    903  N   LEU A 135      30.370  31.530 112.010  1.00  0.00           N  
ATOM    904  CA  LEU A 135      30.900  32.830 112.540  1.00  0.00           C  
ATOM    905  C   LEU A 135      30.190  33.290 113.790  1.00  0.00           C  
ATOM    906  O   LEU A 135      30.890  33.730 114.730  1.00  0.00           O  
ATOM    907  CB  LEU A 135      30.800  33.870 111.380  1.00  0.00           C  
ATOM    908  CG  LEU A 135      31.220  35.260 111.770  1.00  0.00           C  
ATOM    909  CD1 LEU A 135      32.630  35.360 112.140  1.00  0.00           C  
ATOM    910  CD2 LEU A 135      30.890  36.190 110.560  1.00  0.00           C  
ATOM    911  H   LEU A 135      29.410  31.470 111.700  1.00  0.00           H  
ATOM    912  HA  LEU A 135      31.960  32.720 112.800  1.00  0.00           H  
ATOM    913  HB1 LEU A 135      29.770  34.020 111.050  1.00  0.00           H  
ATOM    914  HB2 LEU A 135      31.270  33.500 110.470  1.00  0.00           H  
ATOM    915  HG  LEU A 135      30.650  35.510 112.670  1.00  0.00           H  
ATOM    916 1HD1 LEU A 135      32.890  36.370 112.440  1.00  0.00           H  
ATOM    917 2HD1 LEU A 135      32.850  34.810 113.060  1.00  0.00           H  
ATOM    918 3HD1 LEU A 135      33.290  35.040 111.340  1.00  0.00           H  
ATOM    919 1HD2 LEU A 135      29.840  36.180 110.260  1.00  0.00           H  
ATOM    920 2HD2 LEU A 135      31.130  37.210 110.860  1.00  0.00           H  
ATOM    921 3HD2 LEU A 135      31.580  35.820 109.800  1.00  0.00           H  
ATOM    922  N   GLN A 136      28.870  33.170 113.940  1.00  0.00           N  
ATOM    923  CA  GLN A 136      28.080  33.630 115.120  1.00  0.00           C  
ATOM    924  C   GLN A 136      26.690  32.960 115.200  1.00  0.00           C  
ATOM    925  O   GLN A 136      26.260  32.480 114.180  1.00  0.00           O  
ATOM    926  CB  GLN A 136      27.880  35.190 115.100  1.00  0.00           C  
ATOM    927  CG  GLN A 136      29.060  36.080 115.440  1.00  0.00           C  
ATOM    928  CD  GLN A 136      29.440  36.020 116.940  1.00  0.00           C  
ATOM    929  NE2 GLN A 136      29.910  37.170 117.520  1.00  0.00           N  
ATOM    930  OE1 GLN A 136      29.260  35.120 117.690  1.00  0.00           O  
ATOM    931  H   GLN A 136      28.450  32.620 113.200  1.00  0.00           H  
ATOM    932  HA  GLN A 136      28.620  33.480 116.060  1.00  0.00           H  
ATOM    933  HB1 GLN A 136      27.100  35.430 115.820  1.00  0.00           H  
ATOM    934  HB2 GLN A 136      27.620  35.440 114.070  1.00  0.00           H  
ATOM    935  HG1 GLN A 136      28.740  37.090 115.200  1.00  0.00           H  
ATOM    936  HG2 GLN A 136      29.910  35.820 114.810  1.00  0.00           H  
ATOM    937 1HE2 GLN A 136      30.060  37.990 116.950  1.00  0.00           H  
ATOM    938 2HE2 GLN A 136      30.200  37.170 118.480  1.00  0.00           H  
ATOM    939  N   SER A 137      26.130  32.900 116.390  1.00  0.00           N  
ATOM    940  CA  SER A 137      24.770  32.400 116.690  1.00  0.00           C  
ATOM    941  C   SER A 137      24.020  33.180 117.840  1.00  0.00           C  
ATOM    942  O   SER A 137      24.630  33.960 118.580  1.00  0.00           O  
ATOM    943  CB  SER A 137      24.800  31.020 117.060  1.00  0.00           C  
ATOM    944  OG  SER A 137      25.250  30.710 118.400  1.00  0.00           O  
ATOM    945  H   SER A 137      26.670  33.220 117.170  1.00  0.00           H  
ATOM    946  HA  SER A 137      24.100  32.590 115.850  1.00  0.00           H  
ATOM    947  HB1 SER A 137      25.480  30.590 116.320  1.00  0.00           H  
ATOM    948  HB2 SER A 137      23.770  30.680 116.940  1.00  0.00           H  
ATOM    949  HG  SER A 137      25.630  29.840 118.260  1.00  0.00           H  
ATOM    950  N   TYR A 138      22.710  33.100 117.750  1.00  0.00           N  
ATOM    951  CA  TYR A 138      21.760  33.690 118.670  1.00  0.00           C  
ATOM    952  C   TYR A 138      20.440  32.970 118.600  1.00  0.00           C  
ATOM    953  O   TYR A 138      19.960  32.740 117.490  1.00  0.00           O  
ATOM    954  CB  TYR A 138      21.520  35.200 118.320  1.00  0.00           C  
ATOM    955  CG  TYR A 138      20.500  35.840 119.220  1.00  0.00           C  
ATOM    956  CD1 TYR A 138      20.780  36.130 120.540  1.00  0.00           C  
ATOM    957  CD2 TYR A 138      19.160  35.990 118.800  1.00  0.00           C  
ATOM    958  CE1 TYR A 138      19.890  36.840 121.380  1.00  0.00           C  
ATOM    959  CE2 TYR A 138      18.230  36.590 119.630  1.00  0.00           C  
ATOM    960  CZ  TYR A 138      18.590  37.060 120.900  1.00  0.00           C  
ATOM    961  OH  TYR A 138      17.570  37.550 121.610  1.00  0.00           O  
ATOM    962  H   TYR A 138      22.230  32.620 117.010  1.00  0.00           H  
ATOM    963  HA  TYR A 138      22.130  33.700 119.690  1.00  0.00           H  
ATOM    964  HB1 TYR A 138      21.180  35.290 117.290  1.00  0.00           H  
ATOM    965  HB2 TYR A 138      22.450  35.750 118.500  1.00  0.00           H  
ATOM    966  HD1 TYR A 138      21.790  35.960 120.890  1.00  0.00           H  
ATOM    967  HD2 TYR A 138      18.860  35.640 117.820  1.00  0.00           H  
ATOM    968  HE1 TYR A 138      20.140  37.130 122.390  1.00  0.00           H  
ATOM    969  HE2 TYR A 138      17.190  36.600 119.330  1.00  0.00           H  
ATOM    970  HH  TYR A 138      16.730  37.260 121.240  1.00  0.00           H  
ATOM    971  N   VAL A 139      19.890  32.640 119.730  1.00  0.00           N  
ATOM    972  CA  VAL A 139      18.500  32.100 119.800  1.00  0.00           C  
ATOM    973  C   VAL A 139      17.710  32.970 120.740  1.00  0.00           C  
ATOM    974  O   VAL A 139      18.120  33.360 121.780  1.00  0.00           O  
ATOM    975  CB  VAL A 139      18.490  30.650 120.390  1.00  0.00           C  
ATOM    976  CG1 VAL A 139      17.060  30.020 120.250  1.00  0.00           C  
ATOM    977  CG2 VAL A 139      19.510  29.690 119.770  1.00  0.00           C  
ATOM    978  H   VAL A 139      20.320  32.940 120.600  1.00  0.00           H  
ATOM    979  HA  VAL A 139      18.040  32.160 118.820  1.00  0.00           H  
ATOM    980  HB  VAL A 139      18.750  30.740 121.440  1.00  0.00           H  
ATOM    981 1HG1 VAL A 139      16.440  30.530 120.980  1.00  0.00           H  
ATOM    982 2HG1 VAL A 139      16.690  30.020 119.230  1.00  0.00           H  
ATOM    983 3HG1 VAL A 139      17.130  28.980 120.590  1.00  0.00           H  
ATOM    984 1HG2 VAL A 139      20.480  30.170 119.640  1.00  0.00           H  
ATOM    985 2HG2 VAL A 139      19.460  28.800 120.400  1.00  0.00           H  
ATOM    986 3HG2 VAL A 139      19.160  29.310 118.820  1.00  0.00           H  
ATOM    987  N   ASP A 140      16.450  33.260 120.320  1.00  0.00           N  
ATOM    988  CA  ASP A 140      15.690  34.200 121.030  1.00  0.00           C  
ATOM    989  C   ASP A 140      15.270  33.760 122.420  1.00  0.00           C  
ATOM    990  O   ASP A 140      14.890  32.590 122.670  1.00  0.00           O  
ATOM    991  CB  ASP A 140      14.570  34.820 120.320  1.00  0.00           C  
ATOM    992  CG  ASP A 140      14.200  36.220 120.800  1.00  0.00           C  
ATOM    993  OD1 ASP A 140      15.130  36.960 121.230  1.00  0.00           O  
ATOM    994  OD2 ASP A 140      13.080  36.710 120.580  1.00  0.00           O1-
ATOM    995  H   ASP A 140      16.060  32.820 119.500  1.00  0.00           H  
ATOM    996  HA  ASP A 140      16.380  35.020 121.230  1.00  0.00           H  
ATOM    997  HB1 ASP A 140      13.780  34.070 120.370  1.00  0.00           H  
ATOM    998  HB2 ASP A 140      14.710  34.870 119.240  1.00  0.00           H  
ATOM    999  N   ALA A 141      15.120  34.760 123.330  1.00  0.00           N  
ATOM   1000  CA  ALA A 141      14.440  34.670 124.630  1.00  0.00           C  
ATOM   1001  C   ALA A 141      12.890  34.430 124.610  1.00  0.00           C  
ATOM   1002  O   ALA A 141      12.070  35.300 125.030  1.00  0.00           O  
ATOM   1003  CB  ALA A 141      14.790  36.010 125.310  1.00  0.00           C  
ATOM   1004  H   ALA A 141      15.310  35.690 122.990  1.00  0.00           H  
ATOM   1005  HA  ALA A 141      14.890  33.830 125.150  1.00  0.00           H  
ATOM   1006  HB1 ALA A 141      15.860  36.220 125.270  1.00  0.00           H  
ATOM   1007  HB2 ALA A 141      14.220  36.790 124.820  1.00  0.00           H  
ATOM   1008  HB3 ALA A 141      14.560  35.910 126.380  1.00  0.00           H  
ATOM   1009  N   ASP A 142      12.420  33.450 123.800  1.00  0.00           N  
ATOM   1010  CA  ASP A 142      11.100  33.390 123.130  1.00  0.00           C  
ATOM   1011  C   ASP A 142      11.060  32.030 122.480  1.00  0.00           C  
ATOM   1012  O   ASP A 142      11.970  31.760 121.670  1.00  0.00           O  
ATOM   1013  CB  ASP A 142      10.930  34.440 121.940  1.00  0.00           C  
ATOM   1014  CG  ASP A 142       9.430  34.540 121.570  1.00  0.00           C  
ATOM   1015  OD1 ASP A 142       8.660  33.600 121.850  1.00  0.00           O  
ATOM   1016  OD2 ASP A 142       9.000  35.510 120.950  1.00  0.00           O1-
ATOM   1017  H   ASP A 142      13.040  32.750 123.410  1.00  0.00           H  
ATOM   1018  HA  ASP A 142      10.350  33.550 123.900  1.00  0.00           H  
ATOM   1019  HB1 ASP A 142      11.470  34.040 121.080  1.00  0.00           H  
ATOM   1020  HB2 ASP A 142      11.240  35.450 122.210  1.00  0.00           H  
ATOM   1021  N   ALA A 143      10.030  31.260 122.790  1.00  0.00           N  
ATOM   1022  CA  ALA A 143       9.760  29.910 122.290  1.00  0.00           C  
ATOM   1023  C   ALA A 143       8.930  29.860 120.910  1.00  0.00           C  
ATOM   1024  O   ALA A 143       8.960  28.800 120.280  1.00  0.00           O  
ATOM   1025  CB  ALA A 143       8.950  29.190 123.370  1.00  0.00           C  
ATOM   1026  H   ALA A 143       9.340  31.600 123.440  1.00  0.00           H  
ATOM   1027  HA  ALA A 143      10.670  29.330 122.140  1.00  0.00           H  
ATOM   1028  HB1 ALA A 143       8.010  29.730 123.510  1.00  0.00           H  
ATOM   1029  HB2 ALA A 143       8.840  28.160 123.040  1.00  0.00           H  
ATOM   1030  HB3 ALA A 143       9.460  29.140 124.330  1.00  0.00           H  
ATOM   1031  N   ASP A 144       8.300  30.920 120.460  1.00  0.00           N  
ATOM   1032  CA  ASP A 144       7.370  30.790 119.360  1.00  0.00           C  
ATOM   1033  C   ASP A 144       7.670  31.770 118.200  1.00  0.00           C  
ATOM   1034  O   ASP A 144       6.910  31.820 117.230  1.00  0.00           O  
ATOM   1035  CB  ASP A 144       5.890  30.990 119.760  1.00  0.00           C  
ATOM   1036  CG  ASP A 144       5.450  30.410 121.090  1.00  0.00           C  
ATOM   1037  OD1 ASP A 144       5.390  31.220 122.060  1.00  0.00           O  
ATOM   1038  OD2 ASP A 144       5.120  29.200 121.260  1.00  0.00           O1-
ATOM   1039  H   ASP A 144       8.340  31.800 120.960  1.00  0.00           H  
ATOM   1040  HA  ASP A 144       7.430  29.770 119.000  1.00  0.00           H  
ATOM   1041  HB1 ASP A 144       5.160  30.590 119.050  1.00  0.00           H  
ATOM   1042  HB2 ASP A 144       5.660  32.050 119.770  1.00  0.00           H  
ATOM   1043  N   GLU A 145       8.760  32.540 118.190  1.00  0.00           N  
ATOM   1044  CA  GLU A 145       9.240  33.330 116.990  1.00  0.00           C  
ATOM   1045  C   GLU A 145       9.560  32.470 115.780  1.00  0.00           C  
ATOM   1046  O   GLU A 145       9.900  31.250 115.930  1.00  0.00           O  
ATOM   1047  CB  GLU A 145      10.380  34.280 117.320  1.00  0.00           C  
ATOM   1048  CG  GLU A 145      11.070  35.150 116.260  1.00  0.00           C  
ATOM   1049  CD  GLU A 145      10.190  36.220 115.630  1.00  0.00           C  
ATOM   1050  OE1 GLU A 145       9.190  35.850 114.980  1.00  0.00           O  
ATOM   1051  OE2 GLU A 145      10.620  37.400 115.630  1.00  0.00           O1-
ATOM   1052  H   GLU A 145       9.450  32.520 118.930  1.00  0.00           H  
ATOM   1053  HA  GLU A 145       8.400  33.970 116.720  1.00  0.00           H  
ATOM   1054  HB1 GLU A 145      11.200  33.730 117.800  1.00  0.00           H  
ATOM   1055  HB2 GLU A 145      10.100  34.890 118.180  1.00  0.00           H  
ATOM   1056  HG1 GLU A 145      11.560  34.570 115.490  1.00  0.00           H  
ATOM   1057  HG2 GLU A 145      11.950  35.650 116.670  1.00  0.00           H  
ATOM   1058  N   ASN A 146       9.550  33.090 114.580  1.00  0.00           N  
ATOM   1059  CA  ASN A 146      10.130  32.490 113.390  1.00  0.00           C  
ATOM   1060  C   ASN A 146      10.710  33.600 112.570  1.00  0.00           C  
ATOM   1061  O   ASN A 146       9.900  34.300 111.990  1.00  0.00           O  
ATOM   1062  CB  ASN A 146       9.050  31.670 112.620  1.00  0.00           C  
ATOM   1063  CG  ASN A 146       9.750  31.050 111.410  1.00  0.00           C  
ATOM   1064  ND2 ASN A 146       9.780  31.680 110.300  1.00  0.00           N  
ATOM   1065  OD1 ASN A 146      10.440  30.050 111.510  1.00  0.00           O  
ATOM   1066  H   ASN A 146       9.380  34.080 114.510  1.00  0.00           H  
ATOM   1067  HA  ASN A 146      10.900  31.760 113.640  1.00  0.00           H  
ATOM   1068  HB1 ASN A 146       8.320  32.390 112.240  1.00  0.00           H  
ATOM   1069  HB2 ASN A 146       8.630  30.870 113.240  1.00  0.00           H  
ATOM   1070 1HD2 ASN A 146       9.370  32.590 110.100  1.00  0.00           H  
ATOM   1071 2HD2 ASN A 146      10.320  31.270 109.550  1.00  0.00           H  
ATOM   1072  N   PHE A 147      12.040  33.830 112.530  1.00  0.00           N  
ATOM   1073  CA  PHE A 147      12.760  34.720 111.620  1.00  0.00           C  
ATOM   1074  C   PHE A 147      12.660  34.270 110.170  1.00  0.00           C  
ATOM   1075  O   PHE A 147      13.230  33.270 109.720  1.00  0.00           O  
ATOM   1076  CB  PHE A 147      14.160  34.820 112.120  1.00  0.00           C  
ATOM   1077  CG  PHE A 147      14.180  35.350 113.540  1.00  0.00           C  
ATOM   1078  CD1 PHE A 147      13.490  36.630 113.680  1.00  0.00           C  
ATOM   1079  CD2 PHE A 147      14.840  34.740 114.590  1.00  0.00           C  
ATOM   1080  CE1 PHE A 147      13.660  37.330 114.900  1.00  0.00           C  
ATOM   1081  CE2 PHE A 147      15.010  35.470 115.800  1.00  0.00           C  
ATOM   1082  CZ  PHE A 147      14.390  36.740 115.950  1.00  0.00           C  
ATOM   1083  H   PHE A 147      12.600  33.250 113.140  1.00  0.00           H  
ATOM   1084  HA  PHE A 147      12.240  35.670 111.610  1.00  0.00           H  
ATOM   1085  HB1 PHE A 147      14.710  35.510 111.470  1.00  0.00           H  
ATOM   1086  HB2 PHE A 147      14.600  33.820 112.040  1.00  0.00           H  
ATOM   1087  HD1 PHE A 147      13.030  37.030 112.790  1.00  0.00           H  
ATOM   1088  HD2 PHE A 147      15.330  33.790 114.460  1.00  0.00           H  
ATOM   1089  HE1 PHE A 147      13.050  38.200 115.070  1.00  0.00           H  
ATOM   1090  HE2 PHE A 147      15.450  35.040 116.690  1.00  0.00           H  
ATOM   1091  HZ  PHE A 147      14.330  37.170 116.940  1.00  0.00           H  
ATOM   1092  N   TYR A 148      11.860  35.010 109.400  1.00  0.00           N  
ATOM   1093  CA  TYR A 148      11.740  34.660 107.970  1.00  0.00           C  
ATOM   1094  C   TYR A 148      12.840  35.380 107.110  1.00  0.00           C  
ATOM   1095  O   TYR A 148      13.260  34.900 106.090  1.00  0.00           O  
ATOM   1096  CB  TYR A 148      10.300  35.160 107.510  1.00  0.00           C  
ATOM   1097  CG  TYR A 148       9.110  34.350 108.110  1.00  0.00           C  
ATOM   1098  CD1 TYR A 148       8.710  33.060 107.790  1.00  0.00           C  
ATOM   1099  CD2 TYR A 148       8.280  35.060 108.980  1.00  0.00           C  
ATOM   1100  CE1 TYR A 148       7.570  32.500 108.420  1.00  0.00           C  
ATOM   1101  CE2 TYR A 148       7.120  34.520 109.580  1.00  0.00           C  
ATOM   1102  CZ  TYR A 148       6.760  33.200 109.300  1.00  0.00           C  
ATOM   1103  OH  TYR A 148       5.780  32.560 109.840  1.00  0.00           O  
ATOM   1104  H   TYR A 148      11.330  35.770 109.810  1.00  0.00           H  
ATOM   1105  HA  TYR A 148      11.880  33.590 107.790  1.00  0.00           H  
ATOM   1106  HB1 TYR A 148      10.280  35.070 106.420  1.00  0.00           H  
ATOM   1107  HB2 TYR A 148      10.260  36.230 107.710  1.00  0.00           H  
ATOM   1108  HD1 TYR A 148       9.200  32.580 106.950  1.00  0.00           H  
ATOM   1109  HD2 TYR A 148       8.620  36.050 109.220  1.00  0.00           H  
ATOM   1110  HE1 TYR A 148       7.300  31.490 108.150  1.00  0.00           H  
ATOM   1111  HE2 TYR A 148       6.530  35.090 110.290  1.00  0.00           H  
ATOM   1112  HH  TYR A 148       6.120  31.710 110.130  1.00  0.00           H  
ATOM   1113  N   THR A 149      13.270  36.590 107.490  1.00  0.00           N  
ATOM   1114  CA  THR A 149      14.120  37.540 106.720  1.00  0.00           C  
ATOM   1115  C   THR A 149      15.120  38.270 107.570  1.00  0.00           C  
ATOM   1116  O   THR A 149      15.030  38.270 108.820  1.00  0.00           O  
ATOM   1117  CB  THR A 149      13.200  38.430 105.930  1.00  0.00           C  
ATOM   1118  CG2 THR A 149      12.450  39.350 106.940  1.00  0.00           C  
ATOM   1119  OG1 THR A 149      13.860  39.350 105.080  1.00  0.00           O  
ATOM   1120  H   THR A 149      13.040  36.860 108.440  1.00  0.00           H  
ATOM   1121  HA  THR A 149      14.710  36.900 106.050  1.00  0.00           H  
ATOM   1122  HB  THR A 149      12.470  37.860 105.360  1.00  0.00           H  
ATOM   1123  HG1 THR A 149      14.410  38.790 104.530  1.00  0.00           H  
ATOM   1124 1HG2 THR A 149      11.850  40.130 106.480  1.00  0.00           H  
ATOM   1125 2HG2 THR A 149      11.770  38.770 107.570  1.00  0.00           H  
ATOM   1126 3HG2 THR A 149      13.120  39.850 107.650  1.00  0.00           H  
ATOM   1127  N   CYS A 150      16.220  38.750 106.960  1.00  0.00           N  
ATOM   1128  CA  CYS A 150      17.350  39.370 107.590  1.00  0.00           C  
ATOM   1129  C   CYS A 150      17.970  40.440 106.570  1.00  0.00           C  
ATOM   1130  O   CYS A 150      17.750  40.280 105.380  1.00  0.00           O  
ATOM   1131  CB  CYS A 150      18.450  38.260 107.960  1.00  0.00           C  
ATOM   1132  SG  CYS A 150      19.270  37.590 106.430  1.00  0.00           S  
ATOM   1133  H   CYS A 150      16.280  38.710 105.950  1.00  0.00           H  
ATOM   1134  HA  CYS A 150      16.930  39.900 108.440  1.00  0.00           H  
ATOM   1135  HB1 CYS A 150      18.040  37.350 108.400  1.00  0.00           H  
ATOM   1136  HB2 CYS A 150      19.130  38.740 108.660  1.00  0.00           H  
ATOM   1137  HG  CYS A 150      18.190  37.190 105.770  1.00  0.00           H  
ATOM   1138  N   ALA A 151      18.740  41.430 107.020  1.00  0.00           N  
ATOM   1139  CA  ALA A 151      19.500  42.360 106.140  1.00  0.00           C  
ATOM   1140  C   ALA A 151      20.740  43.020 106.770  1.00  0.00           C  
ATOM   1141  O   ALA A 151      20.810  43.210 108.000  1.00  0.00           O  
ATOM   1142  CB  ALA A 151      18.530  43.480 105.730  1.00  0.00           C  
ATOM   1143  H   ALA A 151      18.700  41.620 108.010  1.00  0.00           H  
ATOM   1144  HA  ALA A 151      19.760  41.770 105.260  1.00  0.00           H  
ATOM   1145  HB1 ALA A 151      18.580  44.220 106.530  1.00  0.00           H  
ATOM   1146  HB2 ALA A 151      18.890  43.930 104.810  1.00  0.00           H  
ATOM   1147  HB3 ALA A 151      17.490  43.180 105.620  1.00  0.00           H  
ATOM   1148  N   TRP A 152      21.680  43.350 105.870  1.00  0.00           N  
ATOM   1149  CA  TRP A 152      22.970  43.960 106.140  1.00  0.00           C  
ATOM   1150  C   TRP A 152      22.870  45.500 105.910  1.00  0.00           C  
ATOM   1151  O   TRP A 152      22.150  45.930 105.050  1.00  0.00           O  
ATOM   1152  CB  TRP A 152      24.070  43.220 105.360  1.00  0.00           C  
ATOM   1153  CG  TRP A 152      24.400  41.820 105.850  1.00  0.00           C  
ATOM   1154  CD1 TRP A 152      23.990  40.680 105.230  1.00  0.00           C  
ATOM   1155  CD2 TRP A 152      25.250  41.390 106.960  1.00  0.00           C  
ATOM   1156  CE2 TRP A 152      25.280  39.980 106.950  1.00  0.00           C  
ATOM   1157  CE3 TRP A 152      25.890  42.030 108.040  1.00  0.00           C  
ATOM   1158  NE1 TRP A 152      24.650  39.610 105.750  1.00  0.00           N  
ATOM   1159  CZ2 TRP A 152      26.030  39.170 107.870  1.00  0.00           C  
ATOM   1160  CZ3 TRP A 152      26.570  41.310 108.980  1.00  0.00           C  
ATOM   1161  CH2 TRP A 152      26.690  39.860 108.890  1.00  0.00           C  
ATOM   1162  H   TRP A 152      21.610  43.140 104.880  1.00  0.00           H  
ATOM   1163  HA  TRP A 152      23.170  43.780 107.190  1.00  0.00           H  
ATOM   1164  HB1 TRP A 152      25.030  43.740 105.420  1.00  0.00           H  
ATOM   1165  HB2 TRP A 152      23.770  43.180 104.320  1.00  0.00           H  
ATOM   1166  HD1 TRP A 152      23.320  40.630 104.380  1.00  0.00           H  
ATOM   1167  HE1 TRP A 152      24.230  38.690 105.710  1.00  0.00           H  
ATOM   1168  HE3 TRP A 152      25.830  43.100 108.180  1.00  0.00           H  
ATOM   1169  HZ2 TRP A 152      25.940  38.100 107.870  1.00  0.00           H  
ATOM   1170  HZ3 TRP A 152      26.990  41.860 109.800  1.00  0.00           H  
ATOM   1171  HH2 TRP A 152      27.200  39.230 109.600  1.00  0.00           H  
ATOM   1172  N   THR A 153      23.650  46.330 106.690  1.00  0.00           N  
ATOM   1173  CA  THR A 153      24.020  47.700 106.340  1.00  0.00           C  
ATOM   1174  C   THR A 153      25.450  47.930 106.880  1.00  0.00           C  
ATOM   1175  O   THR A 153      25.930  47.180 107.680  1.00  0.00           O  
ATOM   1176  CB  THR A 153      23.010  48.690 106.850  1.00  0.00           C  
ATOM   1177  CG2 THR A 153      23.040  48.990 108.370  1.00  0.00           C  
ATOM   1178  OG1 THR A 153      23.230  49.940 106.330  1.00  0.00           O  
ATOM   1179  H   THR A 153      24.030  45.930 107.530  1.00  0.00           H  
ATOM   1180  HA  THR A 153      24.040  47.860 105.260  1.00  0.00           H  
ATOM   1181  HB  THR A 153      22.030  48.400 106.470  1.00  0.00           H  
ATOM   1182  HG1 THR A 153      22.440  50.400 106.630  1.00  0.00           H  
ATOM   1183 1HG2 THR A 153      22.690  48.130 108.950  1.00  0.00           H  
ATOM   1184 2HG2 THR A 153      24.060  49.350 108.540  1.00  0.00           H  
ATOM   1185 3HG2 THR A 153      22.340  49.780 108.620  1.00  0.00           H  
ATOM   1186  N   TYR A 154      26.140  49.010 106.530  1.00  0.00           N  
ATOM   1187  CA  TYR A 154      27.360  49.470 107.180  1.00  0.00           C  
ATOM   1188  C   TYR A 154      27.060  50.350 108.360  1.00  0.00           C  
ATOM   1189  O   TYR A 154      26.260  51.260 108.200  1.00  0.00           O  
ATOM   1190  CB  TYR A 154      28.250  50.060 106.150  1.00  0.00           C  
ATOM   1191  CG  TYR A 154      29.600  50.350 106.650  1.00  0.00           C  
ATOM   1192  CD1 TYR A 154      30.440  49.300 106.970  1.00  0.00           C  
ATOM   1193  CD2 TYR A 154      29.970  51.690 106.980  1.00  0.00           C  
ATOM   1194  CE1 TYR A 154      31.730  49.670 107.510  1.00  0.00           C  
ATOM   1195  CE2 TYR A 154      31.290  51.980 107.430  1.00  0.00           C  
ATOM   1196  CZ  TYR A 154      32.200  50.900 107.680  1.00  0.00           C  
ATOM   1197  OH  TYR A 154      33.520  51.010 108.180  1.00  0.00           O  
ATOM   1198  H   TYR A 154      25.700  49.630 105.870  1.00  0.00           H  
ATOM   1199  HA  TYR A 154      27.890  48.570 107.510  1.00  0.00           H  
ATOM   1200  HB1 TYR A 154      27.770  50.960 105.780  1.00  0.00           H  
ATOM   1201  HB2 TYR A 154      28.300  49.370 105.310  1.00  0.00           H  
ATOM   1202  HD1 TYR A 154      30.160  48.270 106.820  1.00  0.00           H  
ATOM   1203  HD2 TYR A 154      29.250  52.470 106.820  1.00  0.00           H  
ATOM   1204  HE1 TYR A 154      32.390  48.880 107.820  1.00  0.00           H  
ATOM   1205  HE2 TYR A 154      31.530  53.020 107.620  1.00  0.00           H  
ATOM   1206  HH  TYR A 154      33.780  51.930 108.140  1.00  0.00           H  
ATOM   1207  N   ASP A 155      27.620  50.100 109.550  1.00  0.00           N  
ATOM   1208  CA  ASP A 155      27.740  51.170 110.510  1.00  0.00           C  
ATOM   1209  C   ASP A 155      29.150  51.820 110.490  1.00  0.00           C  
ATOM   1210  O   ASP A 155      30.200  51.210 110.960  1.00  0.00           O  
ATOM   1211  CB  ASP A 155      27.470  50.730 112.020  1.00  0.00           C  
ATOM   1212  CG  ASP A 155      27.520  51.840 113.000  1.00  0.00           C  
ATOM   1213  OD1 ASP A 155      27.550  53.040 112.590  1.00  0.00           O  
ATOM   1214  OD2 ASP A 155      27.690  51.540 114.220  1.00  0.00           O1-
ATOM   1215  H   ASP A 155      28.390  49.470 109.720  1.00  0.00           H  
ATOM   1216  HA  ASP A 155      27.030  51.950 110.230  1.00  0.00           H  
ATOM   1217  HB1 ASP A 155      28.200  49.970 112.270  1.00  0.00           H  
ATOM   1218  HB2 ASP A 155      26.510  50.210 112.040  1.00  0.00           H  
ATOM   1219  N   SER A 156      29.260  53.080 110.120  1.00  0.00           N  
ATOM   1220  CA  SER A 156      30.410  54.060 110.140  1.00  0.00           C  
ATOM   1221  C   SER A 156      30.930  54.340 111.500  1.00  0.00           C  
ATOM   1222  O   SER A 156      32.060  54.850 111.500  1.00  0.00           O  
ATOM   1223  CB  SER A 156      29.920  55.290 109.420  1.00  0.00           C  
ATOM   1224  OG  SER A 156      29.440  55.020 108.100  1.00  0.00           O  
ATOM   1225  H   SER A 156      28.490  53.380 109.550  1.00  0.00           H  
ATOM   1226  HA  SER A 156      31.290  53.750 109.570  1.00  0.00           H  
ATOM   1227  HB1 SER A 156      30.790  55.930 109.260  1.00  0.00           H  
ATOM   1228  HB2 SER A 156      29.160  55.830 109.990  1.00  0.00           H  
ATOM   1229  HG  SER A 156      28.490  54.960 108.260  1.00  0.00           H  
ATOM   1230  N   ASN A 157      30.160  54.230 112.570  1.00  0.00           N  
ATOM   1231  CA  ASN A 157      30.480  54.470 113.990  1.00  0.00           C  
ATOM   1232  C   ASN A 157      31.150  53.320 114.740  1.00  0.00           C  
ATOM   1233  O   ASN A 157      31.900  53.490 115.680  1.00  0.00           O  
ATOM   1234  CB  ASN A 157      29.130  55.000 114.650  1.00  0.00           C  
ATOM   1235  CG  ASN A 157      28.550  56.190 113.950  1.00  0.00           C  
ATOM   1236  ND2 ASN A 157      27.360  56.090 113.410  1.00  0.00           N  
ATOM   1237  OD1 ASN A 157      29.120  57.270 113.750  1.00  0.00           O  
ATOM   1238  H   ASN A 157      29.220  53.940 112.360  1.00  0.00           H  
ATOM   1239  HA  ASN A 157      31.080  55.370 114.120  1.00  0.00           H  
ATOM   1240  HB1 ASN A 157      29.240  55.200 115.710  1.00  0.00           H  
ATOM   1241  HB2 ASN A 157      28.390  54.200 114.660  1.00  0.00           H  
ATOM   1242 1HD2 ASN A 157      26.930  55.170 113.440  1.00  0.00           H  
ATOM   1243 2HD2 ASN A 157      27.030  56.910 112.920  1.00  0.00           H  
ATOM   1244  N   THR A 158      30.970  52.100 114.240  1.00  0.00           N  
ATOM   1245  CA  THR A 158      31.590  50.810 114.640  1.00  0.00           C  
ATOM   1246  C   THR A 158      32.630  50.390 113.580  1.00  0.00           C  
ATOM   1247  O   THR A 158      33.290  49.400 113.750  1.00  0.00           O  
ATOM   1248  CB  THR A 158      30.460  49.730 114.800  1.00  0.00           C  
ATOM   1249  CG2 THR A 158      30.840  48.430 115.480  1.00  0.00           C  
ATOM   1250  OG1 THR A 158      29.550  50.340 115.710  1.00  0.00           O  
ATOM   1251  H   THR A 158      30.200  51.980 113.600  1.00  0.00           H  
ATOM   1252  HA  THR A 158      32.020  50.860 115.640  1.00  0.00           H  
ATOM   1253  HB  THR A 158      29.980  49.540 113.840  1.00  0.00           H  
ATOM   1254  HG1 THR A 158      28.780  50.650 115.240  1.00  0.00           H  
ATOM   1255 1HG2 THR A 158      31.540  48.510 116.310  1.00  0.00           H  
ATOM   1256 2HG2 THR A 158      29.900  47.920 115.700  1.00  0.00           H  
ATOM   1257 3HG2 THR A 158      31.380  47.760 114.810  1.00  0.00           H  
ATOM   1258  N   SER A 159      32.680  51.120 112.410  1.00  0.00           N  
ATOM   1259  CA  SER A 159      33.610  50.790 111.290  1.00  0.00           C  
ATOM   1260  C   SER A 159      33.360  49.420 110.660  1.00  0.00           C  
ATOM   1261  O   SER A 159      34.270  48.810 110.130  1.00  0.00           O  
ATOM   1262  CB  SER A 159      35.100  50.930 111.790  1.00  0.00           C  
ATOM   1263  OG  SER A 159      35.390  52.190 112.360  1.00  0.00           O  
ATOM   1264  H   SER A 159      32.200  52.000 112.510  1.00  0.00           H  
ATOM   1265  HA  SER A 159      33.400  51.550 110.530  1.00  0.00           H  
ATOM   1266  HB1 SER A 159      35.820  50.870 110.970  1.00  0.00           H  
ATOM   1267  HB2 SER A 159      35.320  50.080 112.440  1.00  0.00           H  
ATOM   1268  HG  SER A 159      36.200  52.090 112.870  1.00  0.00           H  
ATOM   1269  N   HIS A 160      32.160  48.870 110.890  1.00  0.00           N  
ATOM   1270  CA  HIS A 160      31.830  47.450 110.570  1.00  0.00           C  
ATOM   1271  C   HIS A 160      30.450  47.280 109.860  1.00  0.00           C  
ATOM   1272  O   HIS A 160      29.640  48.180 110.170  1.00  0.00           O  
ATOM   1273  CB  HIS A 160      31.880  46.680 111.890  1.00  0.00           C  
ATOM   1274  CG  HIS A 160      32.240  45.220 111.590  1.00  0.00           C  
ATOM   1275  CD2 HIS A 160      31.510  44.080 111.820  1.00  0.00           C  
ATOM   1276  ND1 HIS A 160      33.530  44.780 111.320  1.00  0.00           N  
ATOM   1277  CE1 HIS A 160      33.580  43.450 111.430  1.00  0.00           C  
ATOM   1278  NE2 HIS A 160      32.320  43.030 111.660  1.00  0.00           N  
ATOM   1279  H   HIS A 160      31.460  49.510 111.240  1.00  0.00           H  
ATOM   1280  HA  HIS A 160      32.660  47.130 109.940  1.00  0.00           H  
ATOM   1281  HB1 HIS A 160      30.970  46.800 112.490  1.00  0.00           H  
ATOM   1282  HB2 HIS A 160      32.710  47.020 112.500  1.00  0.00           H  
ATOM   1283  HD1 HIS A 160      34.300  45.400 111.080  1.00  0.00           H  
ATOM   1284  HD2 HIS A 160      30.480  44.060 112.140  1.00  0.00           H  
ATOM   1285  HE1 HIS A 160      34.430  42.820 111.210  1.00  0.00           H  
ATOM   1286  N   PRO A 161      30.070  46.260 109.080  1.00  0.00           N  
ATOM   1287  CA  PRO A 161      28.640  45.800 108.900  1.00  0.00           C  
ATOM   1288  C   PRO A 161      27.810  45.480 110.150  1.00  0.00           C  
ATOM   1289  O   PRO A 161      28.310  44.920 111.180  1.00  0.00           O  
ATOM   1290  CB  PRO A 161      28.830  44.540 108.030  1.00  0.00           C  
ATOM   1291  CG  PRO A 161      30.160  44.710 107.350  1.00  0.00           C  
ATOM   1292  CD  PRO A 161      31.070  45.530 108.250  1.00  0.00           C  
ATOM   1293  HA  PRO A 161      28.040  46.490 108.310  1.00  0.00           H  
ATOM   1294  HB1 PRO A 161      28.950  43.590 108.550  1.00  0.00           H  
ATOM   1295  HB2 PRO A 161      28.050  44.490 107.270  1.00  0.00           H  
ATOM   1296  HG1 PRO A 161      30.680  43.810 107.030  1.00  0.00           H  
ATOM   1297  HG2 PRO A 161      30.050  45.170 106.370  1.00  0.00           H  
ATOM   1298  HD1 PRO A 161      31.630  44.860 108.900  1.00  0.00           H  
ATOM   1299  HD2 PRO A 161      31.680  46.210 107.650  1.00  0.00           H  
ATOM   1300  N   LEU A 162      26.540  45.880 110.170  1.00  0.00           N  
ATOM   1301  CA  LEU A 162      25.430  45.680 111.020  1.00  0.00           C  
ATOM   1302  C   LEU A 162      24.460  44.790 110.290  1.00  0.00           C  
ATOM   1303  O   LEU A 162      24.120  44.980 109.130  1.00  0.00           O  
ATOM   1304  CB  LEU A 162      24.880  47.130 111.230  1.00  0.00           C  
ATOM   1305  CG  LEU A 162      23.740  47.280 112.230  1.00  0.00           C  
ATOM   1306  CD1 LEU A 162      24.060  46.700 113.660  1.00  0.00           C  
ATOM   1307  CD2 LEU A 162      23.330  48.810 112.500  1.00  0.00           C  
ATOM   1308  H   LEU A 162      26.210  46.390 109.360  1.00  0.00           H  
ATOM   1309  HA  LEU A 162      25.810  45.130 111.880  1.00  0.00           H  
ATOM   1310  HB1 LEU A 162      24.590  47.580 110.280  1.00  0.00           H  
ATOM   1311  HB2 LEU A 162      25.650  47.750 111.670  1.00  0.00           H  
ATOM   1312  HG  LEU A 162      22.880  46.740 111.830  1.00  0.00           H  
ATOM   1313 1HD1 LEU A 162      23.780  47.410 114.440  1.00  0.00           H  
ATOM   1314 2HD1 LEU A 162      23.570  45.730 113.740  1.00  0.00           H  
ATOM   1315 3HD1 LEU A 162      25.090  46.360 113.760  1.00  0.00           H  
ATOM   1316 1HD2 LEU A 162      23.000  49.210 111.540  1.00  0.00           H  
ATOM   1317 2HD2 LEU A 162      22.410  48.970 113.050  1.00  0.00           H  
ATOM   1318 3HD2 LEU A 162      24.150  49.410 112.890  1.00  0.00           H  
ATOM   1319  N   LEU A 163      23.960  43.800 111.030  1.00  0.00           N  
ATOM   1320  CA  LEU A 163      22.850  42.880 110.660  1.00  0.00           C  
ATOM   1321  C   LEU A 163      21.580  43.340 111.290  1.00  0.00           C  
ATOM   1322  O   LEU A 163      21.450  43.910 112.390  1.00  0.00           O  
ATOM   1323  CB  LEU A 163      23.340  41.440 111.090  1.00  0.00           C  
ATOM   1324  CG  LEU A 163      22.320  40.290 110.820  1.00  0.00           C  
ATOM   1325  CD1 LEU A 163      22.170  40.000 109.290  1.00  0.00           C  
ATOM   1326  CD2 LEU A 163      22.750  39.090 111.620  1.00  0.00           C  
ATOM   1327  H   LEU A 163      24.320  43.780 111.970  1.00  0.00           H  
ATOM   1328  HA  LEU A 163      22.830  42.960 109.570  1.00  0.00           H  
ATOM   1329  HB1 LEU A 163      23.430  41.500 112.180  1.00  0.00           H  
ATOM   1330  HB2 LEU A 163      24.250  41.180 110.570  1.00  0.00           H  
ATOM   1331  HG  LEU A 163      21.350  40.580 111.230  1.00  0.00           H  
ATOM   1332 1HD1 LEU A 163      23.170  39.810 108.910  1.00  0.00           H  
ATOM   1333 2HD1 LEU A 163      21.520  39.150 109.080  1.00  0.00           H  
ATOM   1334 3HD1 LEU A 163      21.700  40.820 108.750  1.00  0.00           H  
ATOM   1335 1HD2 LEU A 163      22.570  39.230 112.690  1.00  0.00           H  
ATOM   1336 2HD2 LEU A 163      22.370  38.140 111.260  1.00  0.00           H  
ATOM   1337 3HD2 LEU A 163      23.830  39.030 111.460  1.00  0.00           H  
ATOM   1338  N   ALA A 164      20.470  42.960 110.660  1.00  0.00           N  
ATOM   1339  CA  ALA A 164      19.170  42.920 111.220  1.00  0.00           C  
ATOM   1340  C   ALA A 164      18.360  41.620 110.830  1.00  0.00           C  
ATOM   1341  O   ALA A 164      18.630  41.050 109.780  1.00  0.00           O  
ATOM   1342  CB  ALA A 164      18.390  44.210 110.760  1.00  0.00           C  
ATOM   1343  H   ALA A 164      20.490  42.670 109.700  1.00  0.00           H  
ATOM   1344  HA  ALA A 164      19.170  42.860 112.310  1.00  0.00           H  
ATOM   1345  HB1 ALA A 164      18.930  45.150 110.920  1.00  0.00           H  
ATOM   1346  HB2 ALA A 164      18.140  44.100 109.700  1.00  0.00           H  
ATOM   1347  HB3 ALA A 164      17.410  44.240 111.230  1.00  0.00           H  
ATOM   1348  N   VAL A 165      17.310  41.320 111.630  1.00  0.00           N  
ATOM   1349  CA  VAL A 165      16.330  40.260 111.410  1.00  0.00           C  
ATOM   1350  C   VAL A 165      14.920  40.660 111.700  1.00  0.00           C  
ATOM   1351  O   VAL A 165      14.740  41.520 112.560  1.00  0.00           O  
ATOM   1352  CB  VAL A 165      16.730  39.000 112.240  1.00  0.00           C  
ATOM   1353  CG1 VAL A 165      18.090  38.540 111.770  1.00  0.00           C  
ATOM   1354  CG2 VAL A 165      16.630  39.020 113.750  1.00  0.00           C  
ATOM   1355  H   VAL A 165      17.220  41.760 112.540  1.00  0.00           H  
ATOM   1356  HA  VAL A 165      16.280  39.790 110.430  1.00  0.00           H  
ATOM   1357  HB  VAL A 165      16.050  38.230 111.880  1.00  0.00           H  
ATOM   1358 1HG1 VAL A 165      18.870  39.230 112.090  1.00  0.00           H  
ATOM   1359 2HG1 VAL A 165      18.190  37.490 112.060  1.00  0.00           H  
ATOM   1360 3HG1 VAL A 165      18.040  38.630 110.690  1.00  0.00           H  
ATOM   1361 1HG2 VAL A 165      17.090  38.120 114.150  1.00  0.00           H  
ATOM   1362 2HG2 VAL A 165      17.120  39.910 114.120  1.00  0.00           H  
ATOM   1363 3HG2 VAL A 165      15.610  39.170 114.090  1.00  0.00           H  
ATOM   1364  N   ALA A 166      13.900  40.000 111.120  1.00  0.00           N  
ATOM   1365  CA  ALA A 166      12.530  39.970 111.590  1.00  0.00           C  
ATOM   1366  C   ALA A 166      11.660  38.720 111.220  1.00  0.00           C  
ATOM   1367  O   ALA A 166      12.000  37.960 110.330  1.00  0.00           O  
ATOM   1368  CB  ALA A 166      11.810  41.270 111.170  1.00  0.00           C  
ATOM   1369  H   ALA A 166      14.050  39.310 110.400  1.00  0.00           H  
ATOM   1370  HA  ALA A 166      12.610  39.960 112.670  1.00  0.00           H  
ATOM   1371  HB1 ALA A 166      11.450  41.170 110.150  1.00  0.00           H  
ATOM   1372  HB2 ALA A 166      10.950  41.420 111.830  1.00  0.00           H  
ATOM   1373  HB3 ALA A 166      12.500  42.110 111.250  1.00  0.00           H  
ATOM   1374  N   GLY A 167      10.470  38.630 111.760  1.00  0.00           N  
ATOM   1375  CA  GLY A 167       9.750  37.430 111.680  1.00  0.00           C  
ATOM   1376  C   GLY A 167       8.320  37.480 112.020  1.00  0.00           C  
ATOM   1377  O   GLY A 167       7.600  38.440 111.760  1.00  0.00           O  
ATOM   1378  H   GLY A 167      10.190  39.250 112.510  1.00  0.00           H  
ATOM   1379  HA1 GLY A 167      10.220  36.720 112.360  1.00  0.00           H  
ATOM   1380  HA2 GLY A 167       9.830  37.020 110.670  1.00  0.00           H  
ATOM   1381  N   SER A 168       7.760  36.410 112.640  1.00  0.00           N  
ATOM   1382  CA  SER A 168       6.410  36.230 113.090  1.00  0.00           C  
ATOM   1383  C   SER A 168       5.930  36.990 114.260  1.00  0.00           C  
ATOM   1384  O   SER A 168       4.740  37.220 114.380  1.00  0.00           O  
ATOM   1385  CB  SER A 168       6.260  34.720 113.490  1.00  0.00           C  
ATOM   1386  OG  SER A 168       6.990  34.520 114.670  1.00  0.00           O  
ATOM   1387  H   SER A 168       8.460  35.740 112.910  1.00  0.00           H  
ATOM   1388  HA  SER A 168       5.820  36.590 112.250  1.00  0.00           H  
ATOM   1389  HB1 SER A 168       6.730  34.150 112.690  1.00  0.00           H  
ATOM   1390  HB2 SER A 168       5.210  34.570 113.770  1.00  0.00           H  
ATOM   1391  HG  SER A 168       7.780  35.060 114.630  1.00  0.00           H  
ATOM   1392  N   ARG A 169       6.810  37.460 115.060  1.00  0.00           N  
ATOM   1393  CA  ARG A 169       6.520  38.450 116.060  1.00  0.00           C  
ATOM   1394  C   ARG A 169       6.130  39.780 115.430  1.00  0.00           C  
ATOM   1395  O   ARG A 169       5.350  40.550 115.990  1.00  0.00           O  
ATOM   1396  CB  ARG A 169       7.670  38.590 117.070  1.00  0.00           C  
ATOM   1397  CG  ARG A 169       7.960  37.430 118.000  1.00  0.00           C  
ATOM   1398  CD  ARG A 169       6.640  36.820 118.380  1.00  0.00           C  
ATOM   1399  NE  ARG A 169       6.800  35.790 119.450  1.00  0.00           N  
ATOM   1400  CZ  ARG A 169       5.860  35.000 119.910  1.00  0.00           C  
ATOM   1401  NH1 ARG A 169       4.750  34.790 119.300  1.00  0.00           N1+
ATOM   1402  NH2 ARG A 169       6.050  34.230 120.920  1.00  0.00           N  
ATOM   1403  H   ARG A 169       7.750  37.110 114.990  1.00  0.00           H  
ATOM   1404  HA  ARG A 169       5.560  38.110 116.450  1.00  0.00           H  
ATOM   1405  HB1 ARG A 169       7.360  39.440 117.690  1.00  0.00           H  
ATOM   1406  HB2 ARG A 169       8.560  38.990 116.590  1.00  0.00           H  
ATOM   1407  HG1 ARG A 169       8.260  37.840 118.970  1.00  0.00           H  
ATOM   1408  HG2 ARG A 169       8.610  36.680 117.550  1.00  0.00           H  
ATOM   1409  HD1 ARG A 169       6.220  36.260 117.540  1.00  0.00           H  
ATOM   1410  HD2 ARG A 169       5.830  37.480 118.700  1.00  0.00           H  
ATOM   1411  HE  ARG A 169       7.690  35.770 119.930  1.00  0.00           H  
ATOM   1412 1HH1 ARG A 169       4.640  35.170 118.370  1.00  0.00           H  
ATOM   1413 2HH1 ARG A 169       4.130  34.180 119.810  1.00  0.00           H  
ATOM   1414 1HH2 ARG A 169       6.950  34.090 121.360  1.00  0.00           H  
ATOM   1415 2HH2 ARG A 169       5.440  33.460 121.180  1.00  0.00           H  
ATOM   1416  N   GLY A 170       6.780  40.110 114.300  1.00  0.00           N  
ATOM   1417  CA  GLY A 170       6.610  41.390 113.580  1.00  0.00           C  
ATOM   1418  C   GLY A 170       7.470  42.490 114.160  1.00  0.00           C  
ATOM   1419  O   GLY A 170       7.130  43.700 114.040  1.00  0.00           O  
ATOM   1420  H   GLY A 170       7.500  39.510 113.920  1.00  0.00           H  
ATOM   1421  HA1 GLY A 170       5.560  41.690 113.510  1.00  0.00           H  
ATOM   1422  HA2 GLY A 170       7.060  41.250 112.590  1.00  0.00           H  
ATOM   1423  N   ILE A 171       8.530  42.090 114.920  1.00  0.00           N  
ATOM   1424  CA  ILE A 171       9.530  42.950 115.570  1.00  0.00           C  
ATOM   1425  C   ILE A 171      10.910  42.710 114.980  1.00  0.00           C  
ATOM   1426  O   ILE A 171      11.330  41.550 114.870  1.00  0.00           O  
ATOM   1427  CB  ILE A 171       9.400  42.660 117.090  1.00  0.00           C  
ATOM   1428  CG1 ILE A 171       7.960  42.980 117.600  1.00  0.00           C  
ATOM   1429  CG2 ILE A 171      10.420  43.530 117.810  1.00  0.00           C  
ATOM   1430  CD  ILE A 171       7.650  42.480 119.050  1.00  0.00           C  
ATOM   1431  H   ILE A 171       8.680  41.100 114.980  1.00  0.00           H  
ATOM   1432  HA  ILE A 171       9.230  43.970 115.350  1.00  0.00           H  
ATOM   1433  HB  ILE A 171       9.670  41.610 117.270  1.00  0.00           H  
ATOM   1434 1HG1 ILE A 171       7.170  42.530 117.000  1.00  0.00           H  
ATOM   1435 2HG1 ILE A 171       7.770  44.050 117.510  1.00  0.00           H  
ATOM   1436 1HG2 ILE A 171      11.450  43.280 117.530  1.00  0.00           H  
ATOM   1437 2HG2 ILE A 171      10.160  44.590 117.800  1.00  0.00           H  
ATOM   1438 3HG2 ILE A 171      10.400  43.220 118.860  1.00  0.00           H  
ATOM   1439  HD1 ILE A 171       6.720  42.920 119.400  1.00  0.00           H  
ATOM   1440  HD2 ILE A 171       7.630  41.390 119.070  1.00  0.00           H  
ATOM   1441  HD3 ILE A 171       8.460  42.740 119.730  1.00  0.00           H  
ATOM   1442  N   ILE A 172      11.500  43.790 114.520  1.00  0.00           N  
ATOM   1443  CA  ILE A 172      12.860  43.790 113.970  1.00  0.00           C  
ATOM   1444  C   ILE A 172      13.820  43.720 115.210  1.00  0.00           C  
ATOM   1445  O   ILE A 172      13.570  44.360 116.240  1.00  0.00           O  
ATOM   1446  CB  ILE A 172      13.110  45.080 113.120  1.00  0.00           C  
ATOM   1447  CG1 ILE A 172      12.250  45.060 111.780  1.00  0.00           C  
ATOM   1448  CG2 ILE A 172      14.580  45.460 112.850  1.00  0.00           C  
ATOM   1449  CD  ILE A 172      11.860  46.400 111.220  1.00  0.00           C  
ATOM   1450  H   ILE A 172      11.010  44.670 114.510  1.00  0.00           H  
ATOM   1451  HA  ILE A 172      12.940  42.910 113.340  1.00  0.00           H  
ATOM   1452  HB  ILE A 172      12.790  45.890 113.780  1.00  0.00           H  
ATOM   1453 1HG1 ILE A 172      11.260  44.680 112.010  1.00  0.00           H  
ATOM   1454 2HG1 ILE A 172      12.690  44.350 111.070  1.00  0.00           H  
ATOM   1455 1HG2 ILE A 172      15.160  45.760 113.720  1.00  0.00           H  
ATOM   1456 2HG2 ILE A 172      15.050  44.510 112.610  1.00  0.00           H  
ATOM   1457 3HG2 ILE A 172      14.640  46.160 112.020  1.00  0.00           H  
ATOM   1458  HD1 ILE A 172      11.460  46.890 112.110  1.00  0.00           H  
ATOM   1459  HD2 ILE A 172      12.820  46.750 110.840  1.00  0.00           H  
ATOM   1460  HD3 ILE A 172      11.100  46.240 110.450  1.00  0.00           H  
ATOM   1461  N   ARG A 173      14.910  42.990 115.050  1.00  0.00           N  
ATOM   1462  CA  ARG A 173      16.100  42.890 115.910  1.00  0.00           C  
ATOM   1463  C   ARG A 173      17.380  43.270 115.170  1.00  0.00           C  
ATOM   1464  O   ARG A 173      17.910  42.520 114.330  1.00  0.00           O  
ATOM   1465  CB  ARG A 173      16.130  41.500 116.580  1.00  0.00           C  
ATOM   1466  CG  ARG A 173      14.730  41.020 117.090  1.00  0.00           C  
ATOM   1467  CD  ARG A 173      14.240  41.690 118.370  1.00  0.00           C  
ATOM   1468  NE  ARG A 173      14.990  41.240 119.610  1.00  0.00           N  
ATOM   1469  CZ  ARG A 173      14.840  40.120 120.250  1.00  0.00           C  
ATOM   1470  NH1 ARG A 173      14.040  39.200 119.890  1.00  0.00           N1+
ATOM   1471  NH2 ARG A 173      15.500  39.870 121.310  1.00  0.00           N  
ATOM   1472  H   ARG A 173      14.860  42.500 114.170  1.00  0.00           H  
ATOM   1473  HA  ARG A 173      16.020  43.600 116.740  1.00  0.00           H  
ATOM   1474  HB1 ARG A 173      16.730  41.580 117.490  1.00  0.00           H  
ATOM   1475  HB2 ARG A 173      16.590  40.760 115.930  1.00  0.00           H  
ATOM   1476  HG1 ARG A 173      14.740  39.930 117.150  1.00  0.00           H  
ATOM   1477  HG2 ARG A 173      13.990  41.100 116.300  1.00  0.00           H  
ATOM   1478  HD1 ARG A 173      13.190  41.450 118.550  1.00  0.00           H  
ATOM   1479  HD2 ARG A 173      14.310  42.780 118.280  1.00  0.00           H  
ATOM   1480  HE  ARG A 173      15.350  41.950 120.230  1.00  0.00           H  
ATOM   1481 1HH1 ARG A 173      13.370  39.230 119.130  1.00  0.00           H  
ATOM   1482 2HH1 ARG A 173      13.910  38.370 120.470  1.00  0.00           H  
ATOM   1483 1HH2 ARG A 173      16.210  40.530 121.600  1.00  0.00           H  
ATOM   1484 2HH2 ARG A 173      15.590  38.900 121.570  1.00  0.00           H  
ATOM   1485  N   ILE A 174      18.000  44.390 115.520  1.00  0.00           N  
ATOM   1486  CA  ILE A 174      19.240  44.890 114.970  1.00  0.00           C  
ATOM   1487  C   ILE A 174      20.390  44.330 115.770  1.00  0.00           C  
ATOM   1488  O   ILE A 174      20.360  44.370 116.940  1.00  0.00           O  
ATOM   1489  CB  ILE A 174      19.380  46.420 115.040  1.00  0.00           C  
ATOM   1490  CG1 ILE A 174      18.090  47.160 114.460  1.00  0.00           C  
ATOM   1491  CG2 ILE A 174      20.740  46.900 114.460  1.00  0.00           C  
ATOM   1492  CD  ILE A 174      17.780  46.820 113.050  1.00  0.00           C  
ATOM   1493  H   ILE A 174      17.750  44.870 116.370  1.00  0.00           H  
ATOM   1494  HA  ILE A 174      19.480  44.660 113.930  1.00  0.00           H  
ATOM   1495  HB  ILE A 174      19.470  46.670 116.100  1.00  0.00           H  
ATOM   1496 1HG1 ILE A 174      18.270  48.230 114.500  1.00  0.00           H  
ATOM   1497 2HG1 ILE A 174      17.210  46.780 114.970  1.00  0.00           H  
ATOM   1498 1HG2 ILE A 174      21.560  46.530 115.070  1.00  0.00           H  
ATOM   1499 2HG2 ILE A 174      20.980  46.520 113.470  1.00  0.00           H  
ATOM   1500 3HG2 ILE A 174      20.750  47.990 114.490  1.00  0.00           H  
ATOM   1501  HD1 ILE A 174      18.450  47.360 112.380  1.00  0.00           H  
ATOM   1502  HD2 ILE A 174      17.760  45.750 112.850  1.00  0.00           H  
ATOM   1503  HD3 ILE A 174      16.750  47.040 112.780  1.00  0.00           H  
ATOM   1504  N   ILE A 175      21.320  43.640 115.110  1.00  0.00           N  
ATOM   1505  CA  ILE A 175      22.280  42.790 115.730  1.00  0.00           C  
ATOM   1506  C   ILE A 175      23.720  43.200 115.370  1.00  0.00           C  
ATOM   1507  O   ILE A 175      24.140  43.180 114.210  1.00  0.00           O  
ATOM   1508  CB  ILE A 175      22.060  41.280 115.400  1.00  0.00           C  
ATOM   1509  CG1 ILE A 175      20.690  40.900 116.020  1.00  0.00           C  
ATOM   1510  CG2 ILE A 175      23.170  40.450 116.070  1.00  0.00           C  
ATOM   1511  CD  ILE A 175      20.250  39.510 115.630  1.00  0.00           C  
ATOM   1512  H   ILE A 175      21.130  43.430 114.140  1.00  0.00           H  
ATOM   1513  HA  ILE A 175      22.220  42.890 116.810  1.00  0.00           H  
ATOM   1514  HB  ILE A 175      22.180  41.040 114.340  1.00  0.00           H  
ATOM   1515 1HG1 ILE A 175      19.920  41.580 115.640  1.00  0.00           H  
ATOM   1516 2HG1 ILE A 175      20.630  41.000 117.100  1.00  0.00           H  
ATOM   1517 1HG2 ILE A 175      24.120  40.700 115.590  1.00  0.00           H  
ATOM   1518 2HG2 ILE A 175      23.180  40.800 117.100  1.00  0.00           H  
ATOM   1519 3HG2 ILE A 175      22.970  39.410 115.840  1.00  0.00           H  
ATOM   1520  HD1 ILE A 175      19.250  39.350 116.010  1.00  0.00           H  
ATOM   1521  HD2 ILE A 175      20.260  39.360 114.550  1.00  0.00           H  
ATOM   1522  HD3 ILE A 175      20.940  38.750 116.000  1.00  0.00           H  
ATOM   1523  N   ASN A 176      24.590  43.470 116.370  1.00  0.00           N  
ATOM   1524  CA  ASN A 176      26.040  43.750 116.150  1.00  0.00           C  
ATOM   1525  C   ASN A 176      26.780  42.400 115.960  1.00  0.00           C  
ATOM   1526  O   ASN A 176      26.790  41.620 116.900  1.00  0.00           O  
ATOM   1527  CB  ASN A 176      26.510  44.600 117.380  1.00  0.00           C  
ATOM   1528  CG  ASN A 176      27.910  45.150 117.170  1.00  0.00           C  
ATOM   1529  ND2 ASN A 176      28.330  46.050 118.030  1.00  0.00           N  
ATOM   1530  OD1 ASN A 176      28.590  44.810 116.200  1.00  0.00           O  
ATOM   1531  H   ASN A 176      24.370  43.280 117.330  1.00  0.00           H  
ATOM   1532  HA  ASN A 176      26.240  44.240 115.200  1.00  0.00           H  
ATOM   1533  HB1 ASN A 176      26.580  44.100 118.350  1.00  0.00           H  
ATOM   1534  HB2 ASN A 176      25.850  45.460 117.490  1.00  0.00           H  
ATOM   1535 1HD2 ASN A 176      27.710  46.420 118.740  1.00  0.00           H  
ATOM   1536 2HD2 ASN A 176      29.320  46.180 118.190  1.00  0.00           H  
ATOM   1537  N   PRO A 177      27.390  42.030 114.800  1.00  0.00           N  
ATOM   1538  CA  PRO A 177      28.020  40.730 114.730  1.00  0.00           C  
ATOM   1539  C   PRO A 177      29.240  40.530 115.660  1.00  0.00           C  
ATOM   1540  O   PRO A 177      29.680  39.440 115.840  1.00  0.00           O  
ATOM   1541  CB  PRO A 177      28.300  40.560 113.310  1.00  0.00           C  
ATOM   1542  CG  PRO A 177      28.780  41.970 112.820  1.00  0.00           C  
ATOM   1543  CD  PRO A 177      27.750  42.850 113.600  1.00  0.00           C  
ATOM   1544  HA  PRO A 177      27.230  40.000 114.890  1.00  0.00           H  
ATOM   1545  HB1 PRO A 177      29.120  39.880 113.060  1.00  0.00           H  
ATOM   1546  HB2 PRO A 177      27.400  40.300 112.760  1.00  0.00           H  
ATOM   1547  HG1 PRO A 177      29.760  42.210 113.240  1.00  0.00           H  
ATOM   1548  HG2 PRO A 177      28.720  42.050 111.740  1.00  0.00           H  
ATOM   1549  HD1 PRO A 177      28.220  43.780 113.910  1.00  0.00           H  
ATOM   1550  HD2 PRO A 177      26.820  43.040 113.080  1.00  0.00           H  
ATOM   1551  N   ILE A 178      29.760  41.580 116.250  1.00  0.00           N  
ATOM   1552  CA  ILE A 178      30.930  41.460 117.060  1.00  0.00           C  
ATOM   1553  C   ILE A 178      30.590  40.840 118.410  1.00  0.00           C  
ATOM   1554  O   ILE A 178      31.370  40.040 119.020  1.00  0.00           O  
ATOM   1555  CB  ILE A 178      31.700  42.830 117.050  1.00  0.00           C  
ATOM   1556  CG1 ILE A 178      32.010  43.250 115.550  1.00  0.00           C  
ATOM   1557  CG2 ILE A 178      32.990  42.510 117.740  1.00  0.00           C  
ATOM   1558  CD  ILE A 178      32.520  44.740 115.480  1.00  0.00           C  
ATOM   1559  H   ILE A 178      29.350  42.480 116.030  1.00  0.00           H  
ATOM   1560  HA  ILE A 178      31.610  40.750 116.590  1.00  0.00           H  
ATOM   1561  HB  ILE A 178      31.120  43.590 117.570  1.00  0.00           H  
ATOM   1562 1HG1 ILE A 178      31.120  43.240 114.930  1.00  0.00           H  
ATOM   1563 2HG1 ILE A 178      32.760  42.590 115.120  1.00  0.00           H  
ATOM   1564 1HG2 ILE A 178      32.870  42.230 118.790  1.00  0.00           H  
ATOM   1565 2HG2 ILE A 178      33.500  41.700 117.220  1.00  0.00           H  
ATOM   1566 3HG2 ILE A 178      33.750  43.290 117.700  1.00  0.00           H  
ATOM   1567  HD1 ILE A 178      31.810  45.330 116.050  1.00  0.00           H  
ATOM   1568  HD2 ILE A 178      33.550  44.710 115.840  1.00  0.00           H  
ATOM   1569  HD3 ILE A 178      32.750  45.120 114.490  1.00  0.00           H  
ATOM   1570  N   THR A 179      29.350  41.050 118.950  1.00  0.00           N  
ATOM   1571  CA  THR A 179      28.820  40.510 120.250  1.00  0.00           C  
ATOM   1572  C   THR A 179      27.830  39.380 119.990  1.00  0.00           C  
ATOM   1573  O   THR A 179      27.770  38.440 120.790  1.00  0.00           O  
ATOM   1574  CB  THR A 179      28.130  41.710 120.950  1.00  0.00           C  
ATOM   1575  CG2 THR A 179      29.210  42.800 121.150  1.00  0.00           C  
ATOM   1576  OG1 THR A 179      27.120  42.270 120.170  1.00  0.00           O  
ATOM   1577  H   THR A 179      28.830  41.820 118.550  1.00  0.00           H  
ATOM   1578  HA  THR A 179      29.690  40.280 120.860  1.00  0.00           H  
ATOM   1579  HB  THR A 179      27.730  41.370 121.900  1.00  0.00           H  
ATOM   1580  HG1 THR A 179      26.830  43.110 120.530  1.00  0.00           H  
ATOM   1581 1HG2 THR A 179      28.630  43.450 121.810  1.00  0.00           H  
ATOM   1582 2HG2 THR A 179      30.140  42.430 121.560  1.00  0.00           H  
ATOM   1583 3HG2 THR A 179      29.540  43.310 120.240  1.00  0.00           H  
ATOM   1584  N   MET A 180      27.110  39.470 118.910  1.00  0.00           N  
ATOM   1585  CA  MET A 180      25.890  38.740 118.580  1.00  0.00           C  
ATOM   1586  C   MET A 180      24.780  39.010 119.580  1.00  0.00           C  
ATOM   1587  O   MET A 180      23.920  38.170 119.780  1.00  0.00           O  
ATOM   1588  CB  MET A 180      26.180  37.310 118.300  1.00  0.00           C  
ATOM   1589  CG  MET A 180      25.240  36.690 117.310  1.00  0.00           C  
ATOM   1590  SD  MET A 180      24.950  37.580 115.760  1.00  0.00           S  
ATOM   1591  CE  MET A 180      23.580  36.680 115.180  1.00  0.00           C  
ATOM   1592  H   MET A 180      27.330  40.250 118.300  1.00  0.00           H  
ATOM   1593  HA  MET A 180      25.530  39.180 117.650  1.00  0.00           H  
ATOM   1594  HB1 MET A 180      26.220  36.690 119.200  1.00  0.00           H  
ATOM   1595  HB2 MET A 180      27.180  37.300 117.860  1.00  0.00           H  
ATOM   1596  HG1 MET A 180      24.280  36.520 117.800  1.00  0.00           H  
ATOM   1597  HG2 MET A 180      25.610  35.680 117.140  1.00  0.00           H  
ATOM   1598  HE1 MET A 180      23.210  37.160 114.280  1.00  0.00           H  
ATOM   1599  HE2 MET A 180      23.940  35.660 115.110  1.00  0.00           H  
ATOM   1600  HE3 MET A 180      22.890  36.700 116.030  1.00  0.00           H  
ATOM   1601  N   GLN A 181      24.810  40.210 120.240  1.00  0.00           N  
ATOM   1602  CA  GLN A 181      23.710  40.860 121.030  1.00  0.00           C  
ATOM   1603  C   GLN A 181      22.850  41.730 120.140  1.00  0.00           C  
ATOM   1604  O   GLN A 181      23.240  42.280 119.100  1.00  0.00           O  
ATOM   1605  CB  GLN A 181      24.220  41.630 122.260  1.00  0.00           C  
ATOM   1606  CG  GLN A 181      25.080  40.810 123.260  1.00  0.00           C  
ATOM   1607  CD  GLN A 181      25.730  41.690 124.350  1.00  0.00           C  
ATOM   1608  NE2 GLN A 181      26.600  41.140 125.220  1.00  0.00           N  
ATOM   1609  OE1 GLN A 181      25.380  42.870 124.560  1.00  0.00           O  
ATOM   1610  H   GLN A 181      25.520  40.880 120.000  1.00  0.00           H  
ATOM   1611  HA  GLN A 181      23.150  40.010 121.410  1.00  0.00           H  
ATOM   1612  HB1 GLN A 181      23.390  42.090 122.800  1.00  0.00           H  
ATOM   1613  HB2 GLN A 181      24.870  42.410 121.870  1.00  0.00           H  
ATOM   1614  HG1 GLN A 181      25.880  40.220 122.800  1.00  0.00           H  
ATOM   1615  HG2 GLN A 181      24.360  40.120 123.710  1.00  0.00           H  
ATOM   1616 1HE2 GLN A 181      26.630  40.130 125.300  1.00  0.00           H  
ATOM   1617 2HE2 GLN A 181      26.950  41.750 125.940  1.00  0.00           H  
ATOM   1618  N   CYS A 182      21.520  41.640 120.490  1.00  0.00           N  
ATOM   1619  CA  CYS A 182      20.470  42.450 119.880  1.00  0.00           C  
ATOM   1620  C   CYS A 182      20.520  43.870 120.460  1.00  0.00           C  
ATOM   1621  O   CYS A 182      20.070  44.110 121.590  1.00  0.00           O  
ATOM   1622  CB  CYS A 182      19.120  41.760 120.250  1.00  0.00           C  
ATOM   1623  SG  CYS A 182      19.010  40.090 119.750  1.00  0.00           S  
ATOM   1624  H   CYS A 182      21.280  41.040 121.280  1.00  0.00           H  
ATOM   1625  HA  CYS A 182      20.590  42.440 118.800  1.00  0.00           H  
ATOM   1626  HB1 CYS A 182      18.250  42.370 120.010  1.00  0.00           H  
ATOM   1627  HB2 CYS A 182      19.000  41.770 121.330  1.00  0.00           H  
ATOM   1628  HG  CYS A 182      20.030  39.530 120.410  1.00  0.00           H  
ATOM   1629  N   ILE A 183      20.960  44.800 119.660  1.00  0.00           N  
ATOM   1630  CA  ILE A 183      21.350  46.140 120.130  1.00  0.00           C  
ATOM   1631  C   ILE A 183      20.270  47.240 120.010  1.00  0.00           C  
ATOM   1632  O   ILE A 183      20.170  48.170 120.850  1.00  0.00           O  
ATOM   1633  CB  ILE A 183      22.660  46.620 119.450  1.00  0.00           C  
ATOM   1634  CG1 ILE A 183      22.540  46.720 117.940  1.00  0.00           C  
ATOM   1635  CG2 ILE A 183      23.890  45.750 119.790  1.00  0.00           C  
ATOM   1636  CD  ILE A 183      23.610  47.590 117.230  1.00  0.00           C  
ATOM   1637  H   ILE A 183      21.230  44.470 118.740  1.00  0.00           H  
ATOM   1638  HA  ILE A 183      21.620  46.050 121.190  1.00  0.00           H  
ATOM   1639  HB  ILE A 183      22.840  47.620 119.840  1.00  0.00           H  
ATOM   1640 1HG1 ILE A 183      21.710  47.380 117.700  1.00  0.00           H  
ATOM   1641 2HG1 ILE A 183      22.520  45.730 117.480  1.00  0.00           H  
ATOM   1642 1HG2 ILE A 183      23.960  44.910 119.090  1.00  0.00           H  
ATOM   1643 2HG2 ILE A 183      24.770  46.380 119.630  1.00  0.00           H  
ATOM   1644 3HG2 ILE A 183      23.810  45.270 120.770  1.00  0.00           H  
ATOM   1645  HD1 ILE A 183      23.110  48.320 116.580  1.00  0.00           H  
ATOM   1646  HD2 ILE A 183      24.150  48.180 117.960  1.00  0.00           H  
ATOM   1647  HD3 ILE A 183      24.250  46.990 116.580  1.00  0.00           H  
ATOM   1648  N   LYS A 184      19.360  47.130 119.090  1.00  0.00           N  
ATOM   1649  CA  LYS A 184      18.050  47.790 118.980  1.00  0.00           C  
ATOM   1650  C   LYS A 184      16.890  46.810 118.670  1.00  0.00           C  
ATOM   1651  O   LYS A 184      17.180  45.730 118.120  1.00  0.00           O  
ATOM   1652  CB  LYS A 184      18.090  48.870 117.930  1.00  0.00           C  
ATOM   1653  CG  LYS A 184      18.960  50.060 118.360  1.00  0.00           C  
ATOM   1654  CD  LYS A 184      18.390  51.070 119.360  1.00  0.00           C  
ATOM   1655  CE  LYS A 184      19.410  52.160 119.600  1.00  0.00           C  
ATOM   1656  NZ  LYS A 184      18.790  53.320 120.310  1.00  0.00           N1+
ATOM   1657  H   LYS A 184      19.530  46.400 118.410  1.00  0.00           H  
ATOM   1658  HA  LYS A 184      17.830  48.310 119.910  1.00  0.00           H  
ATOM   1659  HB1 LYS A 184      17.080  49.270 117.780  1.00  0.00           H  
ATOM   1660  HB2 LYS A 184      18.440  48.380 117.020  1.00  0.00           H  
ATOM   1661  HG1 LYS A 184      19.190  50.580 117.430  1.00  0.00           H  
ATOM   1662  HG2 LYS A 184      19.930  49.760 118.750  1.00  0.00           H  
ATOM   1663  HD1 LYS A 184      18.120  50.440 120.210  1.00  0.00           H  
ATOM   1664  HD2 LYS A 184      17.470  51.470 118.940  1.00  0.00           H  
ATOM   1665  HE1 LYS A 184      19.870  52.530 118.690  1.00  0.00           H  
ATOM   1666  HE2 LYS A 184      20.140  51.750 120.300  1.00  0.00           H  
ATOM   1667  HZ1 LYS A 184      17.970  53.650 119.810  1.00  0.00           H  
ATOM   1668  HZ2 LYS A 184      18.450  53.000 121.210  1.00  0.00           H  
ATOM   1669  HZ3 LYS A 184      19.360  54.160 120.320  1.00  0.00           H  
ATOM   1670  N   HIS A 185      15.660  47.170 119.030  1.00  0.00           N  
ATOM   1671  CA  HIS A 185      14.430  46.560 118.440  1.00  0.00           C  
ATOM   1672  C   HIS A 185      13.220  47.480 118.140  1.00  0.00           C  
ATOM   1673  O   HIS A 185      12.970  48.440 118.900  1.00  0.00           O  
ATOM   1674  CB  HIS A 185      14.120  45.290 119.300  1.00  0.00           C  
ATOM   1675  CG  HIS A 185      13.420  45.630 120.610  1.00  0.00           C  
ATOM   1676  CD2 HIS A 185      12.060  45.570 120.810  1.00  0.00           C  
ATOM   1677  ND1 HIS A 185      13.970  46.000 121.870  1.00  0.00           N  
ATOM   1678  CE1 HIS A 185      12.970  46.220 122.720  1.00  0.00           C  
ATOM   1679  NE2 HIS A 185      11.800  45.900 122.110  1.00  0.00           N  
ATOM   1680  H   HIS A 185      15.440  47.910 119.680  1.00  0.00           H  
ATOM   1681  HA  HIS A 185      14.730  46.100 117.500  1.00  0.00           H  
ATOM   1682  HB1 HIS A 185      15.040  44.780 119.570  1.00  0.00           H  
ATOM   1683  HB2 HIS A 185      13.460  44.640 118.720  1.00  0.00           H  
ATOM   1684  HD2 HIS A 185      11.270  45.330 120.120  1.00  0.00           H  
ATOM   1685  HE1 HIS A 185      12.970  46.420 123.780  1.00  0.00           H  
ATOM   1686  HE2 HIS A 185      10.930  45.940 122.620  1.00  0.00           H  
ATOM   1687  N   TYR A 186      12.580  47.200 117.050  1.00  0.00           N  
ATOM   1688  CA  TYR A 186      11.530  48.020 116.490  1.00  0.00           C  
ATOM   1689  C   TYR A 186      10.170  47.290 116.130  1.00  0.00           C  
ATOM   1690  O   TYR A 186      10.190  46.250 115.430  1.00  0.00           O  
ATOM   1691  CB  TYR A 186      11.960  48.800 115.220  1.00  0.00           C  
ATOM   1692  CG  TYR A 186      13.310  49.510 115.320  1.00  0.00           C  
ATOM   1693  CD1 TYR A 186      13.420  50.500 116.350  1.00  0.00           C  
ATOM   1694  CD2 TYR A 186      14.410  49.030 114.580  1.00  0.00           C  
ATOM   1695  CE1 TYR A 186      14.690  51.100 116.510  1.00  0.00           C  
ATOM   1696  CE2 TYR A 186      15.660  49.730 114.700  1.00  0.00           C  
ATOM   1697  CZ  TYR A 186      15.780  50.780 115.650  1.00  0.00           C  
ATOM   1698  OH  TYR A 186      16.900  51.500 115.660  1.00  0.00           O  
ATOM   1699  H   TYR A 186      12.690  46.260 116.680  1.00  0.00           H  
ATOM   1700  HA  TYR A 186      11.240  48.750 117.240  1.00  0.00           H  
ATOM   1701  HB1 TYR A 186      11.180  49.530 115.000  1.00  0.00           H  
ATOM   1702  HB2 TYR A 186      11.900  48.140 114.360  1.00  0.00           H  
ATOM   1703  HD1 TYR A 186      12.570  50.840 116.920  1.00  0.00           H  
ATOM   1704  HD2 TYR A 186      14.240  48.140 114.000  1.00  0.00           H  
ATOM   1705  HE1 TYR A 186      14.860  51.980 117.110  1.00  0.00           H  
ATOM   1706  HE2 TYR A 186      16.470  49.430 114.040  1.00  0.00           H  
ATOM   1707  HH  TYR A 186      16.840  52.130 116.380  1.00  0.00           H  
ATOM   1708  N   VAL A 187       9.100  47.830 116.600  1.00  0.00           N  
ATOM   1709  CA  VAL A 187       7.880  47.040 116.830  1.00  0.00           C  
ATOM   1710  C   VAL A 187       6.760  47.210 115.760  1.00  0.00           C  
ATOM   1711  O   VAL A 187       6.200  46.210 115.290  1.00  0.00           O  
ATOM   1712  CB  VAL A 187       7.430  47.190 118.290  1.00  0.00           C  
ATOM   1713  CG1 VAL A 187       6.140  46.520 118.650  1.00  0.00           C  
ATOM   1714  CG2 VAL A 187       8.380  46.650 119.400  1.00  0.00           C  
ATOM   1715  H   VAL A 187       9.160  48.720 117.070  1.00  0.00           H  
ATOM   1716  HA  VAL A 187       8.200  46.030 116.560  1.00  0.00           H  
ATOM   1717  HB  VAL A 187       7.310  48.250 118.530  1.00  0.00           H  
ATOM   1718 1HG1 VAL A 187       5.750  46.700 119.650  1.00  0.00           H  
ATOM   1719 2HG1 VAL A 187       5.400  46.930 117.960  1.00  0.00           H  
ATOM   1720 3HG1 VAL A 187       6.240  45.450 118.520  1.00  0.00           H  
ATOM   1721 1HG2 VAL A 187       7.950  46.780 120.400  1.00  0.00           H  
ATOM   1722 2HG2 VAL A 187       8.640  45.640 119.110  1.00  0.00           H  
ATOM   1723 3HG2 VAL A 187       9.250  47.300 119.400  1.00  0.00           H  
ATOM   1724  N   GLY A 188       6.360  48.390 115.280  1.00  0.00           N  
ATOM   1725  CA  GLY A 188       5.320  48.590 114.200  1.00  0.00           C  
ATOM   1726  C   GLY A 188       3.970  47.930 114.470  1.00  0.00           C  
ATOM   1727  O   GLY A 188       3.430  47.190 113.650  1.00  0.00           O  
ATOM   1728  H   GLY A 188       6.770  49.230 115.650  1.00  0.00           H  
ATOM   1729  HA1 GLY A 188       5.770  48.170 113.290  1.00  0.00           H  
ATOM   1730  HA2 GLY A 188       5.190  49.650 114.030  1.00  0.00           H  
ATOM   1731  N   HIS A 189       3.450  48.020 115.680  1.00  0.00           N  
ATOM   1732  CA  HIS A 189       2.290  47.150 116.160  1.00  0.00           C  
ATOM   1733  C   HIS A 189       2.390  45.660 115.910  1.00  0.00           C  
ATOM   1734  O   HIS A 189       1.350  44.930 115.930  1.00  0.00           O  
ATOM   1735  CB  HIS A 189       0.920  47.720 115.740  1.00  0.00           C  
ATOM   1736  CG  HIS A 189       0.620  49.140 116.160  1.00  0.00           C  
ATOM   1737  CD2 HIS A 189       0.140  50.120 115.310  1.00  0.00           C  
ATOM   1738  ND1 HIS A 189       0.900  49.710 117.360  1.00  0.00           N  
ATOM   1739  CE1 HIS A 189       0.540  51.020 117.300  1.00  0.00           C  
ATOM   1740  NE2 HIS A 189       0.010  51.270 116.100  1.00  0.00           N  
ATOM   1741  H   HIS A 189       3.930  48.580 116.370  1.00  0.00           H  
ATOM   1742  HA  HIS A 189       2.260  47.150 117.250  1.00  0.00           H  
ATOM   1743  HB1 HIS A 189       0.080  47.090 116.040  1.00  0.00           H  
ATOM   1744  HB2 HIS A 189       0.930  47.680 114.650  1.00  0.00           H  
ATOM   1745  HD1 HIS A 189       1.300  49.300 118.190  1.00  0.00           H  
ATOM   1746  HD2 HIS A 189      -0.140  50.000 114.280  1.00  0.00           H  
ATOM   1747  HE1 HIS A 189       0.860  51.770 118.010  1.00  0.00           H  
ATOM   1748  HE2 HIS A 189      -0.160  52.200 115.740  1.00  0.00           H  
ATOM   1749  N   GLY A 190       3.600  45.180 115.790  1.00  0.00           N  
ATOM   1750  CA  GLY A 190       3.750  43.720 115.840  1.00  0.00           C  
ATOM   1751  C   GLY A 190       3.160  42.920 114.660  1.00  0.00           C  
ATOM   1752  O   GLY A 190       2.640  41.810 114.930  1.00  0.00           O  
ATOM   1753  H   GLY A 190       4.420  45.770 115.750  1.00  0.00           H  
ATOM   1754  HA1 GLY A 190       3.260  43.340 116.740  1.00  0.00           H  
ATOM   1755  HA2 GLY A 190       4.800  43.450 115.890  1.00  0.00           H  
ATOM   1756  N   ASN A 191       3.090  43.480 113.450  1.00  0.00           N  
ATOM   1757  CA  ASN A 191       2.580  42.800 112.280  1.00  0.00           C  
ATOM   1758  C   ASN A 191       3.670  42.020 111.540  1.00  0.00           C  
ATOM   1759  O   ASN A 191       4.710  42.590 111.260  1.00  0.00           O  
ATOM   1760  CB  ASN A 191       1.980  43.950 111.350  1.00  0.00           C  
ATOM   1761  CG  ASN A 191       0.810  44.540 111.980  1.00  0.00           C  
ATOM   1762  ND2 ASN A 191       0.890  45.770 112.490  1.00  0.00           N  
ATOM   1763  OD1 ASN A 191      -0.210  43.900 112.110  1.00  0.00           O  
ATOM   1764  H   ASN A 191       3.420  44.430 113.330  1.00  0.00           H  
ATOM   1765  HA  ASN A 191       1.770  42.140 112.570  1.00  0.00           H  
ATOM   1766  HB1 ASN A 191       1.810  43.520 110.360  1.00  0.00           H  
ATOM   1767  HB2 ASN A 191       2.760  44.690 111.180  1.00  0.00           H  
ATOM   1768 1HD2 ASN A 191       1.750  46.310 112.480  1.00  0.00           H  
ATOM   1769 2HD2 ASN A 191       0.070  46.100 112.960  1.00  0.00           H  
ATOM   1770  N   ALA A 192       3.480  40.710 111.190  1.00  0.00           N  
ATOM   1771  CA  ALA A 192       4.580  39.850 110.740  1.00  0.00           C  
ATOM   1772  C   ALA A 192       5.340  40.390 109.500  1.00  0.00           C  
ATOM   1773  O   ALA A 192       4.720  40.900 108.570  1.00  0.00           O  
ATOM   1774  CB  ALA A 192       4.150  38.440 110.610  1.00  0.00           C  
ATOM   1775  H   ALA A 192       2.650  40.260 111.560  1.00  0.00           H  
ATOM   1776  HA  ALA A 192       5.300  39.880 111.570  1.00  0.00           H  
ATOM   1777  HB1 ALA A 192       5.020  37.820 110.370  1.00  0.00           H  
ATOM   1778  HB2 ALA A 192       3.770  38.120 111.590  1.00  0.00           H  
ATOM   1779  HB3 ALA A 192       3.400  38.340 109.830  1.00  0.00           H  
ATOM   1780  N   ILE A 193       6.660  40.110 109.390  1.00  0.00           N  
ATOM   1781  CA  ILE A 193       7.600  40.690 108.400  1.00  0.00           C  
ATOM   1782  C   ILE A 193       8.170  39.600 107.490  1.00  0.00           C  
ATOM   1783  O   ILE A 193       8.810  38.680 107.950  1.00  0.00           O  
ATOM   1784  CB  ILE A 193       8.590  41.630 109.060  1.00  0.00           C  
ATOM   1785  CG1 ILE A 193       7.870  42.840 109.620  1.00  0.00           C  
ATOM   1786  CG2 ILE A 193       9.600  42.140 107.990  1.00  0.00           C  
ATOM   1787  CD  ILE A 193       8.720  43.530 110.660  1.00  0.00           C  
ATOM   1788  H   ILE A 193       7.160  39.660 110.150  1.00  0.00           H  
ATOM   1789  HA  ILE A 193       6.940  41.390 107.870  1.00  0.00           H  
ATOM   1790  HB  ILE A 193       9.090  41.080 109.850  1.00  0.00           H  
ATOM   1791 1HG1 ILE A 193       7.000  42.460 110.160  1.00  0.00           H  
ATOM   1792 2HG1 ILE A 193       7.610  43.510 108.790  1.00  0.00           H  
ATOM   1793 1HG2 ILE A 193      10.260  41.290 107.820  1.00  0.00           H  
ATOM   1794 2HG2 ILE A 193       9.040  42.570 107.160  1.00  0.00           H  
ATOM   1795 3HG2 ILE A 193      10.270  42.920 108.360  1.00  0.00           H  
ATOM   1796  HD1 ILE A 193       8.220  44.400 111.070  1.00  0.00           H  
ATOM   1797  HD2 ILE A 193       9.040  42.780 111.390  1.00  0.00           H  
ATOM   1798  HD3 ILE A 193       9.600  43.930 110.160  1.00  0.00           H  
ATOM   1799  N   ASN A 194       7.780  39.730 106.230  1.00  0.00           N  
ATOM   1800  CA  ASN A 194       8.060  38.810 105.080  1.00  0.00           C  
ATOM   1801  C   ASN A 194       9.310  39.260 104.230  1.00  0.00           C  
ATOM   1802  O   ASN A 194       9.740  38.480 103.370  1.00  0.00           O  
ATOM   1803  CB  ASN A 194       6.830  38.690 104.180  1.00  0.00           C  
ATOM   1804  CG  ASN A 194       5.730  38.020 104.820  1.00  0.00           C  
ATOM   1805  ND2 ASN A 194       4.490  38.540 104.650  1.00  0.00           N  
ATOM   1806  OD1 ASN A 194       5.910  36.940 105.400  1.00  0.00           O  
ATOM   1807  H   ASN A 194       7.080  40.440 106.090  1.00  0.00           H  
ATOM   1808  HA  ASN A 194       8.330  37.830 105.470  1.00  0.00           H  
ATOM   1809  HB1 ASN A 194       7.040  38.130 103.270  1.00  0.00           H  
ATOM   1810  HB2 ASN A 194       6.490  39.660 103.820  1.00  0.00           H  
ATOM   1811 1HD2 ASN A 194       4.350  39.260 103.950  1.00  0.00           H  
ATOM   1812 2HD2 ASN A 194       3.740  38.190 105.220  1.00  0.00           H  
ATOM   1813  N   GLU A 195       9.830  40.530 104.300  1.00  0.00           N  
ATOM   1814  CA  GLU A 195      11.110  41.040 103.730  1.00  0.00           C  
ATOM   1815  C   GLU A 195      11.710  42.250 104.420  1.00  0.00           C  
ATOM   1816  O   GLU A 195      10.940  42.990 105.110  1.00  0.00           O  
ATOM   1817  CB  GLU A 195      11.100  41.090 102.210  1.00  0.00           C  
ATOM   1818  CG  GLU A 195      12.330  41.690 101.540  1.00  0.00           C  
ATOM   1819  CD  GLU A 195      12.550  41.240 100.130  1.00  0.00           C  
ATOM   1820  OE1 GLU A 195      11.650  41.300  99.250  1.00  0.00           O  
ATOM   1821  OE2 GLU A 195      13.680  40.730  99.800  1.00  0.00           O1-
ATOM   1822  H   GLU A 195       9.230  41.220 104.710  1.00  0.00           H  
ATOM   1823  HA  GLU A 195      11.750  40.190 103.950  1.00  0.00           H  
ATOM   1824  HB1 GLU A 195      10.260  41.730 101.930  1.00  0.00           H  
ATOM   1825  HB2 GLU A 195      10.800  40.150 101.750  1.00  0.00           H  
ATOM   1826  HG1 GLU A 195      13.140  41.260 102.130  1.00  0.00           H  
ATOM   1827  HG2 GLU A 195      12.180  42.760 101.570  1.00  0.00           H  
ATOM   1828  N   LEU A 196      13.000  42.490 104.300  1.00  0.00           N  
ATOM   1829  CA  LEU A 196      13.730  43.470 105.140  1.00  0.00           C  
ATOM   1830  C   LEU A 196      14.920  43.950 104.340  1.00  0.00           C  
ATOM   1831  O   LEU A 196      15.670  43.140 103.770  1.00  0.00           O  
ATOM   1832  CB  LEU A 196      14.110  42.670 106.470  1.00  0.00           C  
ATOM   1833  CG  LEU A 196      14.600  43.610 107.620  1.00  0.00           C  
ATOM   1834  CD1 LEU A 196      13.570  44.390 108.240  1.00  0.00           C  
ATOM   1835  CD2 LEU A 196      15.170  42.710 108.710  1.00  0.00           C  
ATOM   1836  H   LEU A 196      13.510  41.850 103.710  1.00  0.00           H  
ATOM   1837  HA  LEU A 196      13.070  44.280 105.450  1.00  0.00           H  
ATOM   1838  HB1 LEU A 196      14.910  41.980 106.200  1.00  0.00           H  
ATOM   1839  HB2 LEU A 196      13.320  42.090 106.940  1.00  0.00           H  
ATOM   1840  HG  LEU A 196      15.310  44.340 107.220  1.00  0.00           H  
ATOM   1841 1HD1 LEU A 196      12.850  43.730 108.710  1.00  0.00           H  
ATOM   1842 2HD1 LEU A 196      14.080  44.990 109.000  1.00  0.00           H  
ATOM   1843 3HD1 LEU A 196      13.060  44.980 107.490  1.00  0.00           H  
ATOM   1844 1HD2 LEU A 196      14.340  42.120 109.100  1.00  0.00           H  
ATOM   1845 2HD2 LEU A 196      16.020  42.080 108.440  1.00  0.00           H  
ATOM   1846 3HD2 LEU A 196      15.570  43.340 109.500  1.00  0.00           H  
ATOM   1847  N   LYS A 197      15.190  45.260 104.340  1.00  0.00           N  
ATOM   1848  CA  LYS A 197      16.390  45.850 103.620  1.00  0.00           C  
ATOM   1849  C   LYS A 197      16.680  47.280 103.960  1.00  0.00           C  
ATOM   1850  O   LYS A 197      15.750  48.100 104.140  1.00  0.00           O  
ATOM   1851  CB  LYS A 197      16.300  45.650 102.060  1.00  0.00           C  
ATOM   1852  CG  LYS A 197      14.940  45.890 101.400  1.00  0.00           C  
ATOM   1853  CD  LYS A 197      15.170  45.550  99.860  1.00  0.00           C  
ATOM   1854  CE  LYS A 197      15.390  44.010  99.580  1.00  0.00           C  
ATOM   1855  NZ  LYS A 197      16.230  43.760  98.390  1.00  0.00           N1+
ATOM   1856  H   LYS A 197      14.520  45.880 104.780  1.00  0.00           H  
ATOM   1857  HA  LYS A 197      17.320  45.420 104.000  1.00  0.00           H  
ATOM   1858  HB1 LYS A 197      16.580  44.620 101.870  1.00  0.00           H  
ATOM   1859  HB2 LYS A 197      17.150  46.200 101.650  1.00  0.00           H  
ATOM   1860  HG1 LYS A 197      14.560  46.910 101.500  1.00  0.00           H  
ATOM   1861  HG2 LYS A 197      14.220  45.160 101.760  1.00  0.00           H  
ATOM   1862  HD1 LYS A 197      15.940  46.180  99.420  1.00  0.00           H  
ATOM   1863  HD2 LYS A 197      14.230  45.820  99.400  1.00  0.00           H  
ATOM   1864  HE1 LYS A 197      14.410  43.570  99.340  1.00  0.00           H  
ATOM   1865  HE2 LYS A 197      15.750  43.500 100.470  1.00  0.00           H  
ATOM   1866  HZ1 LYS A 197      15.920  44.120  97.500  1.00  0.00           H  
ATOM   1867  HZ2 LYS A 197      17.070  44.280  98.610  1.00  0.00           H  
ATOM   1868  HZ3 LYS A 197      16.540  42.800  98.370  1.00  0.00           H  
ATOM   1869  N   PHE A 198      18.010  47.590 104.030  1.00  0.00           N  
ATOM   1870  CA  PHE A 198      18.430  48.940 104.290  1.00  0.00           C  
ATOM   1871  C   PHE A 198      18.580  49.590 102.910  1.00  0.00           C  
ATOM   1872  O   PHE A 198      18.910  48.900 101.930  1.00  0.00           O  
ATOM   1873  CB  PHE A 198      19.670  48.970 105.030  1.00  0.00           C  
ATOM   1874  CG  PHE A 198      19.580  48.550 106.500  1.00  0.00           C  
ATOM   1875  CD1 PHE A 198      19.500  49.490 107.540  1.00  0.00           C  
ATOM   1876  CD2 PHE A 198      19.690  47.180 106.910  1.00  0.00           C  
ATOM   1877  CE1 PHE A 198      19.490  49.100 108.890  1.00  0.00           C  
ATOM   1878  CE2 PHE A 198      19.610  46.750 108.280  1.00  0.00           C  
ATOM   1879  CZ  PHE A 198      19.520  47.760 109.240  1.00  0.00           C  
ATOM   1880  H   PHE A 198      18.700  46.880 103.850  1.00  0.00           H  
ATOM   1881  HA  PHE A 198      17.670  49.470 104.850  1.00  0.00           H  
ATOM   1882  HB1 PHE A 198      19.950  50.020 105.080  1.00  0.00           H  
ATOM   1883  HB2 PHE A 198      20.470  48.430 104.520  1.00  0.00           H  
ATOM   1884  HD1 PHE A 198      19.460  50.540 107.300  1.00  0.00           H  
ATOM   1885  HD2 PHE A 198      19.860  46.470 106.120  1.00  0.00           H  
ATOM   1886  HE1 PHE A 198      19.490  49.850 109.670  1.00  0.00           H  
ATOM   1887  HE2 PHE A 198      19.650  45.690 108.490  1.00  0.00           H  
ATOM   1888  HZ  PHE A 198      19.380  47.440 110.270  1.00  0.00           H  
ATOM   1889  N   HIS A 199      18.560  50.900 102.890  1.00  0.00           N  
ATOM   1890  CA  HIS A 199      18.830  51.710 101.670  1.00  0.00           C  
ATOM   1891  C   HIS A 199      20.320  51.640 101.160  1.00  0.00           C  
ATOM   1892  O   HIS A 199      21.260  51.500 101.950  1.00  0.00           O  
ATOM   1893  CB  HIS A 199      18.360  53.120 101.980  1.00  0.00           C  
ATOM   1894  CG  HIS A 199      18.440  54.090 100.820  1.00  0.00           C  
ATOM   1895  CD2 HIS A 199      17.320  54.760 100.360  1.00  0.00           C  
ATOM   1896  ND1 HIS A 199      19.570  54.500 100.140  1.00  0.00           N  
ATOM   1897  CE1 HIS A 199      19.130  55.460  99.320  1.00  0.00           C  
ATOM   1898  NE2 HIS A 199      17.810  55.590  99.330  1.00  0.00           N  
ATOM   1899  H   HIS A 199      18.280  51.410 103.710  1.00  0.00           H  
ATOM   1900  HA  HIS A 199      18.190  51.230 100.930  1.00  0.00           H  
ATOM   1901  HB1 HIS A 199      18.930  53.440 102.860  1.00  0.00           H  
ATOM   1902  HB2 HIS A 199      17.330  53.050 102.330  1.00  0.00           H  
ATOM   1903  HD2 HIS A 199      16.340  54.790 100.790  1.00  0.00           H  
ATOM   1904  HE1 HIS A 199      19.800  56.060  98.730  1.00  0.00           H  
ATOM   1905  HE2 HIS A 199      17.340  56.290  98.780  1.00  0.00           H  
ATOM   1906  N   PRO A 200      20.570  51.670  99.850  1.00  0.00           N  
ATOM   1907  CA  PRO A 200      21.950  51.480  99.300  1.00  0.00           C  
ATOM   1908  C   PRO A 200      22.900  52.680  99.580  1.00  0.00           C  
ATOM   1909  O   PRO A 200      24.100  52.520  99.430  1.00  0.00           O  
ATOM   1910  CB  PRO A 200      21.860  51.410  97.770  1.00  0.00           C  
ATOM   1911  CG  PRO A 200      20.370  51.660  97.460  1.00  0.00           C  
ATOM   1912  CD  PRO A 200      19.600  51.500  98.810  1.00  0.00           C  
ATOM   1913  HA  PRO A 200      22.320  50.600  99.840  1.00  0.00           H  
ATOM   1914  HB1 PRO A 200      22.390  52.140  97.150  1.00  0.00           H  
ATOM   1915  HB2 PRO A 200      22.170  50.430  97.410  1.00  0.00           H  
ATOM   1916  HG1 PRO A 200      20.290  52.700  97.150  1.00  0.00           H  
ATOM   1917  HG2 PRO A 200      20.020  50.970  96.690  1.00  0.00           H  
ATOM   1918  HD1 PRO A 200      18.830  52.270  98.820  1.00  0.00           H  
ATOM   1919  HD2 PRO A 200      19.100  50.540  98.880  1.00  0.00           H  
ATOM   1920  N   ARG A 201      22.390  53.920  99.820  1.00  0.00           N  
ATOM   1921  CA  ARG A 201      23.080  55.200  99.890  1.00  0.00           C  
ATOM   1922  C   ARG A 201      23.050  55.870 101.220  1.00  0.00           C  
ATOM   1923  O   ARG A 201      24.010  56.510 101.640  1.00  0.00           O  
ATOM   1924  CB  ARG A 201      23.000  56.120  98.640  1.00  0.00           C  
ATOM   1925  CG  ARG A 201      23.110  55.330  97.320  1.00  0.00           C  
ATOM   1926  CD  ARG A 201      23.100  56.440  96.280  1.00  0.00           C  
ATOM   1927  NE  ARG A 201      21.870  57.220  96.110  1.00  0.00           N  
ATOM   1928  CZ  ARG A 201      21.760  58.480  95.770  1.00  0.00           C  
ATOM   1929  NH1 ARG A 201      22.830  59.170  95.550  1.00  0.00           N1+
ATOM   1930  NH2 ARG A 201      20.600  59.100  95.860  1.00  0.00           N  
ATOM   1931  H   ARG A 201      21.390  53.870  99.970  1.00  0.00           H  
ATOM   1932  HA  ARG A 201      24.150  54.990  99.800  1.00  0.00           H  
ATOM   1933  HB1 ARG A 201      23.730  56.930  98.640  1.00  0.00           H  
ATOM   1934  HB2 ARG A 201      21.980  56.510  98.690  1.00  0.00           H  
ATOM   1935  HG1 ARG A 201      22.280  54.660  97.130  1.00  0.00           H  
ATOM   1936  HG2 ARG A 201      24.100  54.900  97.130  1.00  0.00           H  
ATOM   1937  HD1 ARG A 201      23.380  56.000  95.320  1.00  0.00           H  
ATOM   1938  HD2 ARG A 201      23.930  57.120  96.440  1.00  0.00           H  
ATOM   1939  HE  ARG A 201      21.000  56.720  96.210  1.00  0.00           H  
ATOM   1940 1HH1 ARG A 201      23.780  58.810  95.560  1.00  0.00           H  
ATOM   1941 2HH1 ARG A 201      22.770  60.140  95.260  1.00  0.00           H  
ATOM   1942 1HH2 ARG A 201      19.790  58.640  96.230  1.00  0.00           H  
ATOM   1943 2HH2 ARG A 201      20.440  59.980  95.400  1.00  0.00           H  
ATOM   1944  N   ASP A 202      21.950  55.800 101.990  1.00  0.00           N  
ATOM   1945  CA  ASP A 202      21.820  56.280 103.360  1.00  0.00           C  
ATOM   1946  C   ASP A 202      21.560  55.120 104.370  1.00  0.00           C  
ATOM   1947  O   ASP A 202      20.380  54.590 104.460  1.00  0.00           O  
ATOM   1948  CB  ASP A 202      20.860  57.470 103.420  1.00  0.00           C  
ATOM   1949  CG  ASP A 202      21.530  58.770 102.880  1.00  0.00           C  
ATOM   1950  OD1 ASP A 202      20.820  59.470 102.080  1.00  0.00           O  
ATOM   1951  OD2 ASP A 202      22.730  59.040 103.110  1.00  0.00           O1-
ATOM   1952  H   ASP A 202      21.200  55.270 101.570  1.00  0.00           H  
ATOM   1953  HA  ASP A 202      22.750  56.740 103.710  1.00  0.00           H  
ATOM   1954  HB1 ASP A 202      20.560  57.700 104.440  1.00  0.00           H  
ATOM   1955  HB2 ASP A 202      19.960  57.250 102.840  1.00  0.00           H  
ATOM   1956  N   PRO A 203      22.620  54.430 104.840  1.00  0.00           N  
ATOM   1957  CA  PRO A 203      22.580  53.110 105.390  1.00  0.00           C  
ATOM   1958  C   PRO A 203      21.740  53.050 106.740  1.00  0.00           C  
ATOM   1959  O   PRO A 203      21.520  51.930 107.230  1.00  0.00           O  
ATOM   1960  CB  PRO A 203      24.060  52.680 105.650  1.00  0.00           C  
ATOM   1961  CG  PRO A 203      24.840  53.960 105.720  1.00  0.00           C  
ATOM   1962  CD  PRO A 203      24.000  54.830 104.780  1.00  0.00           C  
ATOM   1963  HA  PRO A 203      22.060  52.390 104.770  1.00  0.00           H  
ATOM   1964  HB1 PRO A 203      24.160  52.250 106.640  1.00  0.00           H  
ATOM   1965  HB2 PRO A 203      24.360  51.960 104.880  1.00  0.00           H  
ATOM   1966  HG1 PRO A 203      24.940  54.300 106.760  1.00  0.00           H  
ATOM   1967  HG2 PRO A 203      25.750  53.770 105.150  1.00  0.00           H  
ATOM   1968  HD1 PRO A 203      24.120  55.880 105.030  1.00  0.00           H  
ATOM   1969  HD2 PRO A 203      24.320  54.670 103.750  1.00  0.00           H  
ATOM   1970  N   ASN A 204      21.340  54.210 107.360  1.00  0.00           N  
ATOM   1971  CA  ASN A 204      20.500  54.160 108.550  1.00  0.00           C  
ATOM   1972  C   ASN A 204      18.980  54.060 108.190  1.00  0.00           C  
ATOM   1973  O   ASN A 204      18.150  53.920 109.120  1.00  0.00           O  
ATOM   1974  CB  ASN A 204      20.620  55.450 109.340  1.00  0.00           C  
ATOM   1975  CG  ASN A 204      20.280  56.670 108.510  1.00  0.00           C  
ATOM   1976  ND2 ASN A 204      19.170  57.330 108.790  1.00  0.00           N  
ATOM   1977  OD1 ASN A 204      20.930  57.030 107.520  1.00  0.00           O  
ATOM   1978  H   ASN A 204      21.390  55.110 106.900  1.00  0.00           H  
ATOM   1979  HA  ASN A 204      20.690  53.360 109.270  1.00  0.00           H  
ATOM   1980  HB1 ASN A 204      21.660  55.490 109.650  1.00  0.00           H  
ATOM   1981  HB2 ASN A 204      20.100  55.340 110.300  1.00  0.00           H  
ATOM   1982 1HD2 ASN A 204      18.580  57.140 109.580  1.00  0.00           H  
ATOM   1983 2HD2 ASN A 204      19.040  58.070 108.110  1.00  0.00           H  
ATOM   1984  N   LEU A 205      18.590  54.090 106.870  1.00  0.00           N  
ATOM   1985  CA  LEU A 205      17.170  53.890 106.370  1.00  0.00           C  
ATOM   1986  C   LEU A 205      16.910  52.420 106.160  1.00  0.00           C  
ATOM   1987  O   LEU A 205      17.870  51.690 105.760  1.00  0.00           O  
ATOM   1988  CB  LEU A 205      16.880  54.720 105.180  1.00  0.00           C  
ATOM   1989  CG  LEU A 205      16.960  56.260 105.390  1.00  0.00           C  
ATOM   1990  CD1 LEU A 205      16.620  56.790 103.960  1.00  0.00           C  
ATOM   1991  CD2 LEU A 205      16.030  56.790 106.460  1.00  0.00           C  
ATOM   1992  H   LEU A 205      19.270  54.190 106.130  1.00  0.00           H  
ATOM   1993  HA  LEU A 205      16.470  54.250 107.120  1.00  0.00           H  
ATOM   1994  HB1 LEU A 205      15.930  54.330 104.800  1.00  0.00           H  
ATOM   1995  HB2 LEU A 205      17.760  54.550 104.550  1.00  0.00           H  
ATOM   1996  HG  LEU A 205      17.990  56.540 105.640  1.00  0.00           H  
ATOM   1997 1HD1 LEU A 205      15.640  56.470 103.610  1.00  0.00           H  
ATOM   1998 2HD1 LEU A 205      16.610  57.870 104.040  1.00  0.00           H  
ATOM   1999 3HD1 LEU A 205      17.400  56.490 103.260  1.00  0.00           H  
ATOM   2000 1HD2 LEU A 205      15.070  56.280 106.400  1.00  0.00           H  
ATOM   2001 2HD2 LEU A 205      16.460  56.590 107.450  1.00  0.00           H  
ATOM   2002 3HD2 LEU A 205      15.720  57.830 106.410  1.00  0.00           H  
ATOM   2003  N   LEU A 206      15.690  52.020 106.540  1.00  0.00           N  
ATOM   2004  CA  LEU A 206      15.400  50.610 106.750  1.00  0.00           C  
ATOM   2005  C   LEU A 206      13.940  50.290 106.480  1.00  0.00           C  
ATOM   2006  O   LEU A 206      13.070  50.830 107.090  1.00  0.00           O  
ATOM   2007  CB  LEU A 206      15.920  50.220 108.170  1.00  0.00           C  
ATOM   2008  CG  LEU A 206      15.440  48.830 108.680  1.00  0.00           C  
ATOM   2009  CD1 LEU A 206      16.110  47.600 107.990  1.00  0.00           C  
ATOM   2010  CD2 LEU A 206      15.890  48.690 110.130  1.00  0.00           C  
ATOM   2011  H   LEU A 206      14.940  52.630 106.830  1.00  0.00           H  
ATOM   2012  HA  LEU A 206      16.000  50.020 106.060  1.00  0.00           H  
ATOM   2013  HB1 LEU A 206      15.540  50.890 108.940  1.00  0.00           H  
ATOM   2014  HB2 LEU A 206      17.000  50.240 108.230  1.00  0.00           H  
ATOM   2015  HG  LEU A 206      14.360  48.750 108.770  1.00  0.00           H  
ATOM   2016 1HD1 LEU A 206      15.480  46.770 108.290  1.00  0.00           H  
ATOM   2017 2HD1 LEU A 206      16.090  47.680 106.900  1.00  0.00           H  
ATOM   2018 3HD1 LEU A 206      17.120  47.400 108.330  1.00  0.00           H  
ATOM   2019 1HD2 LEU A 206      16.980  48.690 110.110  1.00  0.00           H  
ATOM   2020 2HD2 LEU A 206      15.450  49.430 110.790  1.00  0.00           H  
ATOM   2021 3HD2 LEU A 206      15.540  47.710 110.470  1.00  0.00           H  
ATOM   2022  N   LEU A 207      13.620  49.320 105.670  1.00  0.00           N  
ATOM   2023  CA  LEU A 207      12.290  49.050 105.110  1.00  0.00           C  
ATOM   2024  C   LEU A 207      11.970  47.650 105.540  1.00  0.00           C  
ATOM   2025  O   LEU A 207      12.840  46.820 105.420  1.00  0.00           O  
ATOM   2026  CB  LEU A 207      12.350  49.200 103.550  1.00  0.00           C  
ATOM   2027  CG  LEU A 207      11.010  48.980 102.830  1.00  0.00           C  
ATOM   2028  CD1 LEU A 207       9.970  50.140 102.670  1.00  0.00           C  
ATOM   2029  CD2 LEU A 207      11.310  48.470 101.400  1.00  0.00           C  
ATOM   2030  H   LEU A 207      14.360  48.740 105.300  1.00  0.00           H  
ATOM   2031  HA  LEU A 207      11.630  49.790 105.560  1.00  0.00           H  
ATOM   2032  HB1 LEU A 207      13.030  48.430 103.170  1.00  0.00           H  
ATOM   2033  HB2 LEU A 207      12.780  50.170 103.310  1.00  0.00           H  
ATOM   2034  HG  LEU A 207      10.440  48.170 103.270  1.00  0.00           H  
ATOM   2035 1HD1 LEU A 207       9.280  50.280 103.500  1.00  0.00           H  
ATOM   2036 2HD1 LEU A 207      10.500  51.060 102.410  1.00  0.00           H  
ATOM   2037 3HD1 LEU A 207       9.310  49.840 101.860  1.00  0.00           H  
ATOM   2038 1HD2 LEU A 207      11.760  47.480 101.470  1.00  0.00           H  
ATOM   2039 2HD2 LEU A 207      10.420  48.260 100.800  1.00  0.00           H  
ATOM   2040 3HD2 LEU A 207      11.950  49.200 100.890  1.00  0.00           H  
ATOM   2041  N   SER A 208      10.750  47.470 105.990  1.00  0.00           N  
ATOM   2042  CA  SER A 208      10.110  46.170 106.330  1.00  0.00           C  
ATOM   2043  C   SER A 208       8.750  45.910 105.530  1.00  0.00           C  
ATOM   2044  O   SER A 208       8.040  46.850 105.240  1.00  0.00           O  
ATOM   2045  CB  SER A 208       9.810  46.020 107.870  1.00  0.00           C  
ATOM   2046  OG  SER A 208       9.330  47.210 108.480  1.00  0.00           O  
ATOM   2047  H   SER A 208      10.240  48.340 106.060  1.00  0.00           H  
ATOM   2048  HA  SER A 208      10.730  45.310 106.070  1.00  0.00           H  
ATOM   2049  HB1 SER A 208      10.690  45.600 108.350  1.00  0.00           H  
ATOM   2050  HB2 SER A 208       9.000  45.300 107.940  1.00  0.00           H  
ATOM   2051  HG  SER A 208       8.880  47.000 109.300  1.00  0.00           H  
ATOM   2052  N   VAL A 209       8.470  44.720 105.130  1.00  0.00           N  
ATOM   2053  CA  VAL A 209       7.410  44.330 104.210  1.00  0.00           C  
ATOM   2054  C   VAL A 209       6.430  43.460 105.060  1.00  0.00           C  
ATOM   2055  O   VAL A 209       6.790  42.400 105.510  1.00  0.00           O  
ATOM   2056  CB  VAL A 209       8.100  43.570 103.070  1.00  0.00           C  
ATOM   2057  CG1 VAL A 209       7.140  43.340 101.900  1.00  0.00           C  
ATOM   2058  CG2 VAL A 209       9.390  44.290 102.520  1.00  0.00           C  
ATOM   2059  H   VAL A 209       9.070  43.970 105.430  1.00  0.00           H  
ATOM   2060  HA  VAL A 209       6.970  45.270 103.860  1.00  0.00           H  
ATOM   2061  HB  VAL A 209       8.350  42.550 103.380  1.00  0.00           H  
ATOM   2062 1HG1 VAL A 209       6.310  42.680 102.190  1.00  0.00           H  
ATOM   2063 2HG1 VAL A 209       6.740  44.300 101.590  1.00  0.00           H  
ATOM   2064 3HG1 VAL A 209       7.690  42.890 101.080  1.00  0.00           H  
ATOM   2065 1HG2 VAL A 209       9.630  43.690 101.640  1.00  0.00           H  
ATOM   2066 2HG2 VAL A 209       9.150  45.300 102.210  1.00  0.00           H  
ATOM   2067 3HG2 VAL A 209      10.250  44.240 103.180  1.00  0.00           H  
ATOM   2068  N   SER A 210       5.210  43.950 105.270  1.00  0.00           N  
ATOM   2069  CA  SER A 210       4.400  43.710 106.480  1.00  0.00           C  
ATOM   2070  C   SER A 210       3.040  43.100 106.190  1.00  0.00           C  
ATOM   2071  O   SER A 210       2.270  43.380 105.220  1.00  0.00           O  
ATOM   2072  CB  SER A 210       4.260  45.000 107.260  1.00  0.00           C  
ATOM   2073  OG  SER A 210       3.560  44.730 108.450  1.00  0.00           O  
ATOM   2074  H   SER A 210       4.870  44.670 104.640  1.00  0.00           H  
ATOM   2075  HA  SER A 210       4.820  43.000 107.200  1.00  0.00           H  
ATOM   2076  HB1 SER A 210       3.670  45.730 106.690  1.00  0.00           H  
ATOM   2077  HB2 SER A 210       5.240  45.390 107.510  1.00  0.00           H  
ATOM   2078  HG  SER A 210       2.680  45.040 108.210  1.00  0.00           H  
ATOM   2079  N   LYS A 211       2.590  42.230 107.120  1.00  0.00           N  
ATOM   2080  CA  LYS A 211       1.440  41.420 106.980  1.00  0.00           C  
ATOM   2081  C   LYS A 211       0.030  42.180 106.890  1.00  0.00           C  
ATOM   2082  O   LYS A 211      -0.870  41.630 106.330  1.00  0.00           O  
ATOM   2083  CB  LYS A 211       1.450  40.420 108.160  1.00  0.00           C  
ATOM   2084  CG  LYS A 211       0.410  39.350 107.850  1.00  0.00           C  
ATOM   2085  CD  LYS A 211       0.680  38.020 108.630  1.00  0.00           C  
ATOM   2086  CE  LYS A 211      -0.240  36.890 108.160  1.00  0.00           C  
ATOM   2087  NZ  LYS A 211      -0.290  35.740 109.040  1.00  0.00           N1+
ATOM   2088  H   LYS A 211       3.090  42.080 107.980  1.00  0.00           H  
ATOM   2089  HA  LYS A 211       1.730  40.790 106.140  1.00  0.00           H  
ATOM   2090  HB1 LYS A 211       1.210  40.830 109.140  1.00  0.00           H  
ATOM   2091  HB2 LYS A 211       2.460  40.010 108.150  1.00  0.00           H  
ATOM   2092  HG1 LYS A 211       0.440  39.100 106.790  1.00  0.00           H  
ATOM   2093  HG2 LYS A 211      -0.600  39.670 108.140  1.00  0.00           H  
ATOM   2094  HD1 LYS A 211       0.610  38.210 109.700  1.00  0.00           H  
ATOM   2095  HD2 LYS A 211       1.700  37.680 108.480  1.00  0.00           H  
ATOM   2096  HE1 LYS A 211       0.000  36.690 107.120  1.00  0.00           H  
ATOM   2097  HE2 LYS A 211      -1.200  37.410 108.090  1.00  0.00           H  
ATOM   2098  HZ1 LYS A 211      -1.130  35.240 108.810  1.00  0.00           H  
ATOM   2099  HZ2 LYS A 211       0.380  35.010 108.840  1.00  0.00           H  
ATOM   2100  HZ3 LYS A 211      -0.310  35.950 110.030  1.00  0.00           H  
ATOM   2101  N   ASP A 212      -0.020  43.350 107.520  1.00  0.00           N  
ATOM   2102  CA  ASP A 212      -1.140  44.240 107.560  1.00  0.00           C  
ATOM   2103  C   ASP A 212      -1.360  44.990 106.220  1.00  0.00           C  
ATOM   2104  O   ASP A 212      -1.930  46.070 106.190  1.00  0.00           O  
ATOM   2105  CB  ASP A 212      -1.030  45.290 108.650  1.00  0.00           C  
ATOM   2106  CG  ASP A 212       0.260  46.090 108.670  1.00  0.00           C  
ATOM   2107  OD1 ASP A 212       1.350  45.740 108.150  1.00  0.00           O  
ATOM   2108  OD2 ASP A 212       0.230  47.150 109.380  1.00  0.00           O1-
ATOM   2109  H   ASP A 212       0.780  43.690 108.040  1.00  0.00           H  
ATOM   2110  HA  ASP A 212      -2.040  43.640 107.730  1.00  0.00           H  
ATOM   2111  HB1 ASP A 212      -1.100  44.750 109.590  1.00  0.00           H  
ATOM   2112  HB2 ASP A 212      -1.880  45.970 108.650  1.00  0.00           H  
ATOM   2113  N   HIS A 213      -1.020  44.300 105.120  1.00  0.00           N  
ATOM   2114  CA  HIS A 213      -1.050  44.810 103.710  1.00  0.00           C  
ATOM   2115  C   HIS A 213      -0.340  46.100 103.420  1.00  0.00           C  
ATOM   2116  O   HIS A 213      -0.700  47.010 102.630  1.00  0.00           O  
ATOM   2117  CB  HIS A 213      -2.540  44.850 103.180  1.00  0.00           C  
ATOM   2118  CG  HIS A 213      -3.620  43.920 103.640  1.00  0.00           C  
ATOM   2119  CD2 HIS A 213      -3.490  42.810 104.380  1.00  0.00           C  
ATOM   2120  ND1 HIS A 213      -5.020  44.090 103.380  1.00  0.00           N  
ATOM   2121  CE1 HIS A 213      -5.640  43.090 104.030  1.00  0.00           C  
ATOM   2122  NE2 HIS A 213      -4.730  42.310 104.680  1.00  0.00           N  
ATOM   2123  H   HIS A 213      -0.400  43.520 105.350  1.00  0.00           H  
ATOM   2124  HA  HIS A 213      -0.620  43.980 103.150  1.00  0.00           H  
ATOM   2125  HB1 HIS A 213      -2.410  44.820 102.090  1.00  0.00           H  
ATOM   2126  HB2 HIS A 213      -2.920  45.840 103.400  1.00  0.00           H  
ATOM   2127  HD2 HIS A 213      -2.570  42.280 104.580  1.00  0.00           H  
ATOM   2128  HE1 HIS A 213      -6.700  42.890 103.900  1.00  0.00           H  
ATOM   2129  HE2 HIS A 213      -4.850  41.380 105.080  1.00  0.00           H  
ATOM   2130  N   ALA A 214       0.850  46.190 103.950  1.00  0.00           N  
ATOM   2131  CA  ALA A 214       1.550  47.470 103.940  1.00  0.00           C  
ATOM   2132  C   ALA A 214       3.080  47.290 104.120  1.00  0.00           C  
ATOM   2133  O   ALA A 214       3.620  46.170 104.210  1.00  0.00           O  
ATOM   2134  CB  ALA A 214       1.060  48.340 105.150  1.00  0.00           C  
ATOM   2135  H   ALA A 214       1.190  45.430 104.520  1.00  0.00           H  
ATOM   2136  HA  ALA A 214       1.640  48.010 103.000  1.00  0.00           H  
ATOM   2137  HB1 ALA A 214       1.530  49.320 105.160  1.00  0.00           H  
ATOM   2138  HB2 ALA A 214      -0.030  48.440 105.090  1.00  0.00           H  
ATOM   2139  HB3 ALA A 214       1.220  47.790 106.080  1.00  0.00           H  
ATOM   2140  N   LEU A 215       3.830  48.400 104.050  1.00  0.00           N  
ATOM   2141  CA  LEU A 215       5.300  48.500 104.270  1.00  0.00           C  
ATOM   2142  C   LEU A 215       5.630  49.670 105.250  1.00  0.00           C  
ATOM   2143  O   LEU A 215       4.940  50.730 105.220  1.00  0.00           O  
ATOM   2144  CB  LEU A 215       5.970  48.890 102.940  1.00  0.00           C  
ATOM   2145  CG  LEU A 215       5.900  47.820 101.850  1.00  0.00           C  
ATOM   2146  CD1 LEU A 215       5.020  48.310 100.660  1.00  0.00           C  
ATOM   2147  CD2 LEU A 215       7.230  47.540 101.260  1.00  0.00           C  
ATOM   2148  H   LEU A 215       3.420  49.270 103.760  1.00  0.00           H  
ATOM   2149  HA  LEU A 215       5.640  47.540 104.660  1.00  0.00           H  
ATOM   2150  HB1 LEU A 215       7.020  49.070 103.180  1.00  0.00           H  
ATOM   2151  HB2 LEU A 215       5.500  49.820 102.610  1.00  0.00           H  
ATOM   2152  HG  LEU A 215       5.580  46.830 102.160  1.00  0.00           H  
ATOM   2153 1HD1 LEU A 215       4.010  48.420 101.040  1.00  0.00           H  
ATOM   2154 2HD1 LEU A 215       5.270  49.300 100.270  1.00  0.00           H  
ATOM   2155 3HD1 LEU A 215       4.990  47.530  99.910  1.00  0.00           H  
ATOM   2156 1HD2 LEU A 215       7.310  46.510 100.890  1.00  0.00           H  
ATOM   2157 2HD2 LEU A 215       7.500  48.270 100.510  1.00  0.00           H  
ATOM   2158 3HD2 LEU A 215       7.960  47.460 102.070  1.00  0.00           H  
ATOM   2159  N   ARG A 216       6.600  49.460 106.110  1.00  0.00           N  
ATOM   2160  CA  ARG A 216       7.130  50.420 107.080  1.00  0.00           C  
ATOM   2161  C   ARG A 216       8.520  50.870 106.660  1.00  0.00           C  
ATOM   2162  O   ARG A 216       9.220  50.130 106.050  1.00  0.00           O  
ATOM   2163  CB  ARG A 216       7.080  49.790 108.470  1.00  0.00           C  
ATOM   2164  CG  ARG A 216       5.620  49.830 109.060  1.00  0.00           C  
ATOM   2165  CD  ARG A 216       5.420  49.240 110.430  1.00  0.00           C  
ATOM   2166  NE  ARG A 216       4.010  49.330 110.920  1.00  0.00           N  
ATOM   2167  CZ  ARG A 216       3.040  48.540 110.530  1.00  0.00           C  
ATOM   2168  NH1 ARG A 216       3.250  47.460 109.860  1.00  0.00           N1+
ATOM   2169  NH2 ARG A 216       1.790  48.810 110.820  1.00  0.00           N  
ATOM   2170  H   ARG A 216       7.150  48.620 106.050  1.00  0.00           H  
ATOM   2171  HA  ARG A 216       6.590  51.370 107.040  1.00  0.00           H  
ATOM   2172  HB1 ARG A 216       7.770  50.160 109.220  1.00  0.00           H  
ATOM   2173  HB2 ARG A 216       7.350  48.750 108.320  1.00  0.00           H  
ATOM   2174  HG1 ARG A 216       4.970  49.290 108.360  1.00  0.00           H  
ATOM   2175  HG2 ARG A 216       5.290  50.870 109.150  1.00  0.00           H  
ATOM   2176  HD1 ARG A 216       6.120  49.790 111.060  1.00  0.00           H  
ATOM   2177  HD2 ARG A 216       5.800  48.220 110.420  1.00  0.00           H  
ATOM   2178  HE  ARG A 216       3.750  50.140 111.460  1.00  0.00           H  
ATOM   2179 1HH1 ARG A 216       4.160  47.160 109.520  1.00  0.00           H  
ATOM   2180 2HH1 ARG A 216       2.410  46.950 109.640  1.00  0.00           H  
ATOM   2181 1HH2 ARG A 216       1.560  49.660 111.310  1.00  0.00           H  
ATOM   2182 2HH2 ARG A 216       1.050  48.340 110.320  1.00  0.00           H  
ATOM   2183  N   LEU A 217       8.840  52.150 106.930  1.00  0.00           N  
ATOM   2184  CA  LEU A 217      10.150  52.770 106.650  1.00  0.00           C  
ATOM   2185  C   LEU A 217      10.710  53.440 107.870  1.00  0.00           C  
ATOM   2186  O   LEU A 217      10.040  54.410 108.330  1.00  0.00           O  
ATOM   2187  CB  LEU A 217      10.040  53.640 105.390  1.00  0.00           C  
ATOM   2188  CG  LEU A 217      11.430  54.220 104.930  1.00  0.00           C  
ATOM   2189  CD1 LEU A 217      12.290  53.240 104.190  1.00  0.00           C  
ATOM   2190  CD2 LEU A 217      11.110  55.390 104.050  1.00  0.00           C  
ATOM   2191  H   LEU A 217       8.240  52.750 107.480  1.00  0.00           H  
ATOM   2192  HA  LEU A 217      10.820  51.950 106.420  1.00  0.00           H  
ATOM   2193  HB1 LEU A 217       9.360  54.440 105.700  1.00  0.00           H  
ATOM   2194  HB2 LEU A 217       9.650  53.220 104.460  1.00  0.00           H  
ATOM   2195  HG  LEU A 217      11.970  54.680 105.760  1.00  0.00           H  
ATOM   2196 1HD1 LEU A 217      12.310  52.260 104.660  1.00  0.00           H  
ATOM   2197 2HD1 LEU A 217      11.740  53.020 103.270  1.00  0.00           H  
ATOM   2198 3HD1 LEU A 217      13.300  53.630 104.090  1.00  0.00           H  
ATOM   2199 1HD2 LEU A 217      10.720  54.940 103.140  1.00  0.00           H  
ATOM   2200 2HD2 LEU A 217      10.320  56.030 104.440  1.00  0.00           H  
ATOM   2201 3HD2 LEU A 217      12.020  55.930 103.790  1.00  0.00           H  
ATOM   2202  N   TRP A 218      11.860  53.010 108.400  1.00  0.00           N  
ATOM   2203  CA  TRP A 218      12.350  53.470 109.710  1.00  0.00           C  
ATOM   2204  C   TRP A 218      13.660  54.380 109.500  1.00  0.00           C  
ATOM   2205  O   TRP A 218      14.310  54.280 108.480  1.00  0.00           O  
ATOM   2206  CB  TRP A 218      12.670  52.240 110.700  1.00  0.00           C  
ATOM   2207  CG  TRP A 218      11.450  51.350 111.030  1.00  0.00           C  
ATOM   2208  CD1 TRP A 218      11.040  50.250 110.340  1.00  0.00           C  
ATOM   2209  CD2 TRP A 218      10.600  51.340 112.180  1.00  0.00           C  
ATOM   2210  CE2 TRP A 218       9.630  50.320 112.140  1.00  0.00           C  
ATOM   2211  CE3 TRP A 218      10.660  52.080 113.330  1.00  0.00           C  
ATOM   2212  NE1 TRP A 218      10.000  49.660 111.010  1.00  0.00           N  
ATOM   2213  CZ2 TRP A 218       8.600  50.130 113.120  1.00  0.00           C  
ATOM   2214  CZ3 TRP A 218       9.730  51.900 114.400  1.00  0.00           C  
ATOM   2215  CH2 TRP A 218       8.690  50.920 114.250  1.00  0.00           C  
ATOM   2216  H   TRP A 218      12.470  52.350 107.930  1.00  0.00           H  
ATOM   2217  HA  TRP A 218      11.640  53.990 110.370  1.00  0.00           H  
ATOM   2218  HB1 TRP A 218      13.040  52.640 111.640  1.00  0.00           H  
ATOM   2219  HB2 TRP A 218      13.390  51.610 110.170  1.00  0.00           H  
ATOM   2220  HD1 TRP A 218      11.460  49.850 109.430  1.00  0.00           H  
ATOM   2221  HE1 TRP A 218       9.590  48.770 110.810  1.00  0.00           H  
ATOM   2222  HE3 TRP A 218      11.470  52.790 113.440  1.00  0.00           H  
ATOM   2223  HZ2 TRP A 218       7.860  49.350 113.010  1.00  0.00           H  
ATOM   2224  HZ3 TRP A 218       9.770  52.500 115.290  1.00  0.00           H  
ATOM   2225  HH2 TRP A 218       8.050  50.780 115.120  1.00  0.00           H  
ATOM   2226  N   ASN A 219      14.120  55.120 110.530  1.00  0.00           N  
ATOM   2227  CA  ASN A 219      15.490  55.640 110.600  1.00  0.00           C  
ATOM   2228  C   ASN A 219      16.180  55.000 111.800  1.00  0.00           C  
ATOM   2229  O   ASN A 219      15.820  55.340 112.920  1.00  0.00           O  
ATOM   2230  CB  ASN A 219      15.340  57.140 110.700  1.00  0.00           C  
ATOM   2231  CG  ASN A 219      16.690  57.740 110.890  1.00  0.00           C  
ATOM   2232  ND2 ASN A 219      16.840  58.990 110.660  1.00  0.00           N  
ATOM   2233  OD1 ASN A 219      17.700  57.120 111.250  1.00  0.00           O  
ATOM   2234  H   ASN A 219      13.500  55.300 111.300  1.00  0.00           H  
ATOM   2235  HA  ASN A 219      16.110  55.390 109.740  1.00  0.00           H  
ATOM   2236  HB1 ASN A 219      14.750  57.340 111.600  1.00  0.00           H  
ATOM   2237  HB2 ASN A 219      14.790  57.610 109.890  1.00  0.00           H  
ATOM   2238 1HD2 ASN A 219      16.090  59.490 110.200  1.00  0.00           H  
ATOM   2239 2HD2 ASN A 219      17.770  59.380 110.770  1.00  0.00           H  
ATOM   2240  N   ILE A 220      17.220  54.130 111.640  1.00  0.00           N  
ATOM   2241  CA  ILE A 220      17.880  53.620 112.840  1.00  0.00           C  
ATOM   2242  C   ILE A 220      18.860  54.460 113.620  1.00  0.00           C  
ATOM   2243  O   ILE A 220      19.340  54.080 114.700  1.00  0.00           O  
ATOM   2244  CB  ILE A 220      18.530  52.260 112.520  1.00  0.00           C  
ATOM   2245  CG1 ILE A 220      19.710  52.290 111.590  1.00  0.00           C  
ATOM   2246  CG2 ILE A 220      17.500  51.250 111.950  1.00  0.00           C  
ATOM   2247  CD  ILE A 220      20.750  51.150 111.870  1.00  0.00           C  
ATOM   2248  H   ILE A 220      17.400  53.700 110.740  1.00  0.00           H  
ATOM   2249  HA  ILE A 220      17.150  53.390 113.620  1.00  0.00           H  
ATOM   2250  HB  ILE A 220      18.820  51.790 113.460  1.00  0.00           H  
ATOM   2251 1HG1 ILE A 220      20.230  53.250 111.620  1.00  0.00           H  
ATOM   2252 2HG1 ILE A 220      19.440  52.350 110.540  1.00  0.00           H  
ATOM   2253 1HG2 ILE A 220      16.590  51.220 112.560  1.00  0.00           H  
ATOM   2254 2HG2 ILE A 220      17.340  51.470 110.890  1.00  0.00           H  
ATOM   2255 3HG2 ILE A 220      17.890  50.230 111.900  1.00  0.00           H  
ATOM   2256  HD1 ILE A 220      20.280  50.170 111.790  1.00  0.00           H  
ATOM   2257  HD2 ILE A 220      21.630  51.240 111.230  1.00  0.00           H  
ATOM   2258  HD3 ILE A 220      21.100  51.270 112.890  1.00  0.00           H  
ATOM   2259  N   GLN A 221      19.170  55.660 113.120  1.00  0.00           N  
ATOM   2260  CA  GLN A 221      20.080  56.560 113.900  1.00  0.00           C  
ATOM   2261  C   GLN A 221      19.290  57.290 115.020  1.00  0.00           C  
ATOM   2262  O   GLN A 221      19.870  57.880 115.980  1.00  0.00           O  
ATOM   2263  CB  GLN A 221      20.740  57.570 112.920  1.00  0.00           C  
ATOM   2264  CG  GLN A 221      21.610  58.650 113.520  1.00  0.00           C  
ATOM   2265  CD  GLN A 221      22.190  59.690 112.520  1.00  0.00           C  
ATOM   2266  NE2 GLN A 221      22.710  59.310 111.380  1.00  0.00           N  
ATOM   2267  OE1 GLN A 221      22.060  60.910 112.680  1.00  0.00           O  
ATOM   2268  H   GLN A 221      18.690  55.970 112.290  1.00  0.00           H  
ATOM   2269  HA  GLN A 221      20.850  55.910 114.310  1.00  0.00           H  
ATOM   2270  HB1 GLN A 221      20.040  58.120 112.300  1.00  0.00           H  
ATOM   2271  HB2 GLN A 221      21.370  56.960 112.270  1.00  0.00           H  
ATOM   2272  HG1 GLN A 221      22.460  58.290 114.110  1.00  0.00           H  
ATOM   2273  HG2 GLN A 221      21.040  59.270 114.220  1.00  0.00           H  
ATOM   2274 1HE2 GLN A 221      22.950  58.330 111.350  1.00  0.00           H  
ATOM   2275 2HE2 GLN A 221      22.810  60.000 110.650  1.00  0.00           H  
ATOM   2276  N   THR A 222      17.970  57.340 115.040  1.00  0.00           N  
ATOM   2277  CA  THR A 222      17.040  58.100 115.930  1.00  0.00           C  
ATOM   2278  C   THR A 222      15.820  57.330 116.330  1.00  0.00           C  
ATOM   2279  O   THR A 222      14.900  57.880 116.850  1.00  0.00           O  
ATOM   2280  CB  THR A 222      16.580  59.520 115.300  1.00  0.00           C  
ATOM   2281  CG2 THR A 222      17.860  60.340 114.910  1.00  0.00           C  
ATOM   2282  OG1 THR A 222      15.900  59.270 114.140  1.00  0.00           O  
ATOM   2283  H   THR A 222      17.530  57.070 114.170  1.00  0.00           H  
ATOM   2284  HA  THR A 222      17.630  58.320 116.820  1.00  0.00           H  
ATOM   2285  HB  THR A 222      15.970  60.110 115.980  1.00  0.00           H  
ATOM   2286  HG1 THR A 222      15.620  60.120 113.790  1.00  0.00           H  
ATOM   2287 1HG2 THR A 222      18.360  60.020 113.990  1.00  0.00           H  
ATOM   2288 2HG2 THR A 222      17.540  61.380 114.830  1.00  0.00           H  
ATOM   2289 3HG2 THR A 222      18.650  60.440 115.650  1.00  0.00           H  
ATOM   2290  N   ASP A 223      15.810  56.010 116.130  1.00  0.00           N  
ATOM   2291  CA  ASP A 223      14.760  55.100 116.510  1.00  0.00           C  
ATOM   2292  C   ASP A 223      13.350  55.510 116.100  1.00  0.00           C  
ATOM   2293  O   ASP A 223      12.340  55.400 116.870  1.00  0.00           O  
ATOM   2294  CB  ASP A 223      14.820  54.730 117.950  1.00  0.00           C  
ATOM   2295  CG  ASP A 223      16.160  54.090 118.390  1.00  0.00           C  
ATOM   2296  OD1 ASP A 223      16.390  54.100 119.610  1.00  0.00           O  
ATOM   2297  OD2 ASP A 223      16.880  53.500 117.580  1.00  0.00           O1-
ATOM   2298  H   ASP A 223      16.660  55.680 115.700  1.00  0.00           H  
ATOM   2299  HA  ASP A 223      14.970  54.190 115.950  1.00  0.00           H  
ATOM   2300  HB1 ASP A 223      14.060  53.960 118.070  1.00  0.00           H  
ATOM   2301  HB2 ASP A 223      14.560  55.590 118.560  1.00  0.00           H  
ATOM   2302  N   THR A 224      13.210  56.210 114.940  1.00  0.00           N  
ATOM   2303  CA  THR A 224      12.000  56.950 114.570  1.00  0.00           C  
ATOM   2304  C   THR A 224      11.430  56.510 113.220  1.00  0.00           C  
ATOM   2305  O   THR A 224      12.150  56.350 112.260  1.00  0.00           O  
ATOM   2306  CB  THR A 224      12.210  58.490 114.560  1.00  0.00           C  
ATOM   2307  CG2 THR A 224      11.040  59.230 113.830  1.00  0.00           C  
ATOM   2308  OG1 THR A 224      12.400  59.070 115.820  1.00  0.00           O  
ATOM   2309  H   THR A 224      14.050  56.420 114.420  1.00  0.00           H  
ATOM   2310  HA  THR A 224      11.250  56.800 115.350  1.00  0.00           H  
ATOM   2311  HB  THR A 224      13.170  58.670 114.070  1.00  0.00           H  
ATOM   2312  HG1 THR A 224      13.200  58.720 116.190  1.00  0.00           H  
ATOM   2313 1HG2 THR A 224      10.060  58.970 114.230  1.00  0.00           H  
ATOM   2314 2HG2 THR A 224      11.220  60.280 114.060  1.00  0.00           H  
ATOM   2315 3HG2 THR A 224      11.050  59.150 112.740  1.00  0.00           H  
ATOM   2316  N   LEU A 225      10.110  56.280 113.080  1.00  0.00           N  
ATOM   2317  CA  LEU A 225       9.390  55.880 111.860  1.00  0.00           C  
ATOM   2318  C   LEU A 225       9.280  56.880 110.760  1.00  0.00           C  
ATOM   2319  O   LEU A 225       8.450  57.780 110.820  1.00  0.00           O  
ATOM   2320  CB  LEU A 225       8.050  55.330 112.290  1.00  0.00           C  
ATOM   2321  CG  LEU A 225       7.270  54.700 111.200  1.00  0.00           C  
ATOM   2322  CD1 LEU A 225       7.890  53.360 110.750  1.00  0.00           C  
ATOM   2323  CD2 LEU A 225       5.860  54.470 111.710  1.00  0.00           C  
ATOM   2324  H   LEU A 225       9.500  56.390 113.880  1.00  0.00           H  
ATOM   2325  HA  LEU A 225       9.970  55.090 111.390  1.00  0.00           H  
ATOM   2326  HB1 LEU A 225       7.490  56.130 112.770  1.00  0.00           H  
ATOM   2327  HB2 LEU A 225       8.230  54.630 113.100  1.00  0.00           H  
ATOM   2328  HG  LEU A 225       7.220  55.400 110.360  1.00  0.00           H  
ATOM   2329 1HD1 LEU A 225       7.210  52.810 110.100  1.00  0.00           H  
ATOM   2330 2HD1 LEU A 225       8.860  53.520 110.300  1.00  0.00           H  
ATOM   2331 3HD1 LEU A 225       7.970  52.870 111.720  1.00  0.00           H  
ATOM   2332 1HD2 LEU A 225       5.430  53.980 110.830  1.00  0.00           H  
ATOM   2333 2HD2 LEU A 225       5.830  53.860 112.600  1.00  0.00           H  
ATOM   2334 3HD2 LEU A 225       5.320  55.410 111.860  1.00  0.00           H  
ATOM   2335  N   VAL A 226      10.080  56.890 109.670  1.00  0.00           N  
ATOM   2336  CA  VAL A 226      10.070  57.960 108.650  1.00  0.00           C  
ATOM   2337  C   VAL A 226       8.680  58.050 107.900  1.00  0.00           C  
ATOM   2338  O   VAL A 226       8.090  59.140 107.890  1.00  0.00           O  
ATOM   2339  CB  VAL A 226      11.320  57.840 107.770  1.00  0.00           C  
ATOM   2340  CG1 VAL A 226      11.310  58.790 106.550  1.00  0.00           C  
ATOM   2341  CG2 VAL A 226      12.630  57.910 108.630  1.00  0.00           C  
ATOM   2342  H   VAL A 226      10.560  56.040 109.430  1.00  0.00           H  
ATOM   2343  HA  VAL A 226      10.210  58.890 109.200  1.00  0.00           H  
ATOM   2344  HB  VAL A 226      11.360  56.810 107.420  1.00  0.00           H  
ATOM   2345 1HG1 VAL A 226      10.780  59.710 106.830  1.00  0.00           H  
ATOM   2346 2HG1 VAL A 226      12.360  59.030 106.400  1.00  0.00           H  
ATOM   2347 3HG1 VAL A 226      10.850  58.300 105.690  1.00  0.00           H  
ATOM   2348 1HG2 VAL A 226      13.580  57.920 108.100  1.00  0.00           H  
ATOM   2349 2HG2 VAL A 226      12.530  58.850 109.180  1.00  0.00           H  
ATOM   2350 3HG2 VAL A 226      12.850  57.140 109.360  1.00  0.00           H  
ATOM   2351  N   ALA A 227       8.120  56.900 107.440  1.00  0.00           N  
ATOM   2352  CA  ALA A 227       6.950  56.770 106.570  1.00  0.00           C  
ATOM   2353  C   ALA A 227       6.280  55.360 106.670  1.00  0.00           C  
ATOM   2354  O   ALA A 227       6.930  54.400 107.080  1.00  0.00           O  
ATOM   2355  CB  ALA A 227       7.540  57.050 105.190  1.00  0.00           C  
ATOM   2356  H   ALA A 227       8.570  56.040 107.730  1.00  0.00           H  
ATOM   2357  HA  ALA A 227       6.290  57.590 106.840  1.00  0.00           H  
ATOM   2358  HB1 ALA A 227       8.150  56.230 104.810  1.00  0.00           H  
ATOM   2359  HB2 ALA A 227       6.630  57.050 104.590  1.00  0.00           H  
ATOM   2360  HB3 ALA A 227       8.200  57.920 105.180  1.00  0.00           H  
ATOM   2361  N   ILE A 228       5.040  55.210 106.250  1.00  0.00           N  
ATOM   2362  CA  ILE A 228       4.280  53.920 106.190  1.00  0.00           C  
ATOM   2363  C   ILE A 228       3.380  53.900 104.970  1.00  0.00           C  
ATOM   2364  O   ILE A 228       2.640  54.800 104.710  1.00  0.00           O  
ATOM   2365  CB  ILE A 228       3.490  53.570 107.470  1.00  0.00           C  
ATOM   2366  CG1 ILE A 228       2.960  52.160 107.520  1.00  0.00           C  
ATOM   2367  CG2 ILE A 228       2.550  54.730 107.920  1.00  0.00           C  
ATOM   2368  CD  ILE A 228       2.390  51.600 108.800  1.00  0.00           C  
ATOM   2369  H   ILE A 228       4.500  55.970 105.860  1.00  0.00           H  
ATOM   2370  HA  ILE A 228       4.990  53.100 106.060  1.00  0.00           H  
ATOM   2371  HB  ILE A 228       4.210  53.500 108.280  1.00  0.00           H  
ATOM   2372 1HG1 ILE A 228       3.680  51.510 107.040  1.00  0.00           H  
ATOM   2373 2HG1 ILE A 228       2.100  52.120 106.850  1.00  0.00           H  
ATOM   2374 1HG2 ILE A 228       3.140  55.640 108.030  1.00  0.00           H  
ATOM   2375 2HG2 ILE A 228       1.820  54.720 107.110  1.00  0.00           H  
ATOM   2376 3HG2 ILE A 228       2.070  54.490 108.860  1.00  0.00           H  
ATOM   2377  HD1 ILE A 228       3.050  51.580 109.670  1.00  0.00           H  
ATOM   2378  HD2 ILE A 228       1.470  52.120 109.070  1.00  0.00           H  
ATOM   2379  HD3 ILE A 228       2.080  50.590 108.560  1.00  0.00           H  
ATOM   2380  N   PHE A 229       3.470  52.810 104.130  1.00  0.00           N  
ATOM   2381  CA  PHE A 229       3.070  52.800 102.750  1.00  0.00           C  
ATOM   2382  C   PHE A 229       1.910  51.770 102.600  1.00  0.00           C  
ATOM   2383  O   PHE A 229       2.050  50.560 102.380  1.00  0.00           O  
ATOM   2384  CB  PHE A 229       4.110  52.400 101.750  1.00  0.00           C  
ATOM   2385  CG  PHE A 229       5.280  53.340 101.620  1.00  0.00           C  
ATOM   2386  CD1 PHE A 229       5.300  54.280 100.610  1.00  0.00           C  
ATOM   2387  CD2 PHE A 229       6.360  53.290 102.550  1.00  0.00           C  
ATOM   2388  CE1 PHE A 229       6.370  55.180 100.440  1.00  0.00           C  
ATOM   2389  CE2 PHE A 229       7.380  54.250 102.370  1.00  0.00           C  
ATOM   2390  CZ  PHE A 229       7.390  55.260 101.400  1.00  0.00           C  
ATOM   2391  H   PHE A 229       4.150  52.100 104.370  1.00  0.00           H  
ATOM   2392  HA  PHE A 229       2.650  53.770 102.480  1.00  0.00           H  
ATOM   2393  HB1 PHE A 229       3.640  52.300 100.770  1.00  0.00           H  
ATOM   2394  HB2 PHE A 229       4.480  51.390 101.940  1.00  0.00           H  
ATOM   2395  HD1 PHE A 229       4.390  54.410 100.050  1.00  0.00           H  
ATOM   2396  HD2 PHE A 229       6.400  52.620 103.400  1.00  0.00           H  
ATOM   2397  HE1 PHE A 229       6.330  55.970  99.710  1.00  0.00           H  
ATOM   2398  HE2 PHE A 229       8.240  54.200 103.030  1.00  0.00           H  
ATOM   2399  HZ  PHE A 229       8.180  55.990 101.380  1.00  0.00           H  
ATOM   2400  N   GLY A 230       0.670  52.270 102.730  1.00  0.00           N  
ATOM   2401  CA  GLY A 230      -0.530  51.410 102.650  1.00  0.00           C  
ATOM   2402  C   GLY A 230      -1.750  52.230 102.230  1.00  0.00           C  
ATOM   2403  O   GLY A 230      -1.720  53.460 102.460  1.00  0.00           O  
ATOM   2404  H   GLY A 230       0.590  53.270 102.580  1.00  0.00           H  
ATOM   2405  HA1 GLY A 230      -0.680  50.830 103.560  1.00  0.00           H  
ATOM   2406  HA2 GLY A 230      -0.470  50.730 101.790  1.00  0.00           H  
ATOM   2407  N   GLY A 231      -2.790  51.670 101.550  1.00  0.00           N  
ATOM   2408  CA  GLY A 231      -4.060  52.320 101.370  1.00  0.00           C  
ATOM   2409  C   GLY A 231      -5.020  51.470 100.530  1.00  0.00           C  
ATOM   2410  O   GLY A 231      -4.770  50.290 100.140  1.00  0.00           O  
ATOM   2411  H   GLY A 231      -2.880  50.670 101.570  1.00  0.00           H  
ATOM   2412  HA1 GLY A 231      -3.990  53.290 100.880  1.00  0.00           H  
ATOM   2413  HA2 GLY A 231      -4.550  52.420 102.340  1.00  0.00           H  
ATOM   2414  N   VAL A 232      -6.130  52.100 100.160  1.00  0.00           N  
ATOM   2415  CA  VAL A 232      -7.110  51.560  99.210  1.00  0.00           C  
ATOM   2416  C   VAL A 232      -6.450  51.360  97.810  1.00  0.00           C  
ATOM   2417  O   VAL A 232      -6.830  50.430  97.130  1.00  0.00           O  
ATOM   2418  CB  VAL A 232      -8.290  52.550  99.060  1.00  0.00           C  
ATOM   2419  CG1 VAL A 232      -9.380  52.120  98.100  1.00  0.00           C  
ATOM   2420  CG2 VAL A 232      -8.970  52.900 100.410  1.00  0.00           C  
ATOM   2421  H   VAL A 232      -6.360  52.990 100.560  1.00  0.00           H  
ATOM   2422  HA  VAL A 232      -7.510  50.580  99.470  1.00  0.00           H  
ATOM   2423  HB  VAL A 232      -8.020  53.520  98.630  1.00  0.00           H  
ATOM   2424 1HG1 VAL A 232      -9.860  51.150  98.270  1.00  0.00           H  
ATOM   2425 2HG1 VAL A 232     -10.180  52.850  97.940  1.00  0.00           H  
ATOM   2426 3HG1 VAL A 232      -8.910  51.880  97.140  1.00  0.00           H  
ATOM   2427 1HG2 VAL A 232      -9.470  52.050 100.860  1.00  0.00           H  
ATOM   2428 2HG2 VAL A 232      -8.270  53.260 101.170  1.00  0.00           H  
ATOM   2429 3HG2 VAL A 232      -9.790  53.580 100.190  1.00  0.00           H  
ATOM   2430  N   GLU A 233      -5.460  52.220  97.480  1.00  0.00           N  
ATOM   2431  CA  GLU A 233      -4.560  52.170  96.270  1.00  0.00           C  
ATOM   2432  C   GLU A 233      -3.170  51.560  96.610  1.00  0.00           C  
ATOM   2433  O   GLU A 233      -2.390  51.250  95.690  1.00  0.00           O  
ATOM   2434  CB  GLU A 233      -4.380  53.610  95.670  1.00  0.00           C  
ATOM   2435  CG  GLU A 233      -5.600  54.410  95.430  1.00  0.00           C  
ATOM   2436  CD  GLU A 233      -6.610  53.830  94.470  1.00  0.00           C  
ATOM   2437  OE1 GLU A 233      -7.810  54.170  94.680  1.00  0.00           O  
ATOM   2438  OE2 GLU A 233      -6.250  53.090  93.560  1.00  0.00           O1-
ATOM   2439  H   GLU A 233      -5.360  53.060  98.030  1.00  0.00           H  
ATOM   2440  HA  GLU A 233      -5.100  51.590  95.530  1.00  0.00           H  
ATOM   2441  HB1 GLU A 233      -3.950  53.470  94.680  1.00  0.00           H  
ATOM   2442  HB2 GLU A 233      -3.680  54.200  96.260  1.00  0.00           H  
ATOM   2443  HG1 GLU A 233      -5.280  55.380  95.040  1.00  0.00           H  
ATOM   2444  HG2 GLU A 233      -6.120  54.620  96.370  1.00  0.00           H  
ATOM   2445  N   GLY A 234      -2.980  51.160  97.850  1.00  0.00           N  
ATOM   2446  CA  GLY A 234      -1.880  50.240  98.320  1.00  0.00           C  
ATOM   2447  C   GLY A 234      -2.260  48.780  98.070  1.00  0.00           C  
ATOM   2448  O   GLY A 234      -3.250  48.460  97.360  1.00  0.00           O  
ATOM   2449  H   GLY A 234      -3.750  51.370  98.470  1.00  0.00           H  
ATOM   2450  HA1 GLY A 234      -1.790  50.210  99.400  1.00  0.00           H  
ATOM   2451  HA2 GLY A 234      -1.020  50.480  97.700  1.00  0.00           H  
ATOM   2452  N   HIS A 235      -1.570  47.820  98.720  1.00  0.00           N  
ATOM   2453  CA  HIS A 235      -1.950  46.440  98.730  1.00  0.00           C  
ATOM   2454  C   HIS A 235      -3.260  46.050  99.350  1.00  0.00           C  
ATOM   2455  O   HIS A 235      -3.410  46.490 100.500  1.00  0.00           O  
ATOM   2456  CB  HIS A 235      -0.750  45.650  99.140  1.00  0.00           C  
ATOM   2457  CG  HIS A 235       0.450  45.780  98.200  1.00  0.00           C  
ATOM   2458  CD2 HIS A 235       1.620  46.380  98.640  1.00  0.00           C  
ATOM   2459  ND1 HIS A 235       0.520  45.500  96.780  1.00  0.00           N  
ATOM   2460  CE1 HIS A 235       1.850  45.780  96.500  1.00  0.00           C  
ATOM   2461  NE2 HIS A 235       2.500  46.230  97.620  1.00  0.00           N  
ATOM   2462  H   HIS A 235      -0.820  48.180  99.300  1.00  0.00           H  
ATOM   2463  HA  HIS A 235      -2.120  46.140  97.700  1.00  0.00           H  
ATOM   2464  HB1 HIS A 235      -1.010  44.610  99.340  1.00  0.00           H  
ATOM   2465  HB2 HIS A 235      -0.350  46.080 100.060  1.00  0.00           H  
ATOM   2466  HD2 HIS A 235       1.770  46.640  99.680  1.00  0.00           H  
ATOM   2467  HE1 HIS A 235       2.190  45.770  95.480  1.00  0.00           H  
ATOM   2468  HE2 HIS A 235       3.410  46.660  97.550  1.00  0.00           H  
ATOM   2469  N   ARG A 236      -4.010  45.070  98.890  1.00  0.00           N  
ATOM   2470  CA  ARG A 236      -5.250  44.510  99.490  1.00  0.00           C  
ATOM   2471  C   ARG A 236      -5.170  43.080 100.180  1.00  0.00           C  
ATOM   2472  O   ARG A 236      -6.200  42.370 100.480  1.00  0.00           O  
ATOM   2473  CB  ARG A 236      -6.450  44.570  98.570  1.00  0.00           C  
ATOM   2474  CG  ARG A 236      -6.560  46.020  98.130  1.00  0.00           C  
ATOM   2475  CD  ARG A 236      -7.660  46.120  97.100  1.00  0.00           C  
ATOM   2476  NE  ARG A 236      -7.760  47.450  96.520  1.00  0.00           N  
ATOM   2477  CZ  ARG A 236      -8.700  47.900  95.730  1.00  0.00           C  
ATOM   2478  NH1 ARG A 236      -9.470  47.160  95.030  1.00  0.00           N1+
ATOM   2479  NH2 ARG A 236      -8.800  49.160  95.610  1.00  0.00           N  
ATOM   2480  H   ARG A 236      -3.790  44.720  97.970  1.00  0.00           H  
ATOM   2481  HA  ARG A 236      -5.540  45.090 100.370  1.00  0.00           H  
ATOM   2482  HB1 ARG A 236      -7.430  44.280  98.930  1.00  0.00           H  
ATOM   2483  HB2 ARG A 236      -6.280  43.920  97.720  1.00  0.00           H  
ATOM   2484  HG1 ARG A 236      -5.630  46.390  97.710  1.00  0.00           H  
ATOM   2485  HG2 ARG A 236      -6.740  46.620  99.020  1.00  0.00           H  
ATOM   2486  HD1 ARG A 236      -8.610  45.820  97.530  1.00  0.00           H  
ATOM   2487  HD2 ARG A 236      -7.520  45.420  96.270  1.00  0.00           H  
ATOM   2488  HE  ARG A 236      -7.250  48.160  97.030  1.00  0.00           H  
ATOM   2489 1HH1 ARG A 236      -9.480  46.160  95.200  1.00  0.00           H  
ATOM   2490 2HH1 ARG A 236     -10.310  47.620  94.720  1.00  0.00           H  
ATOM   2491 1HH2 ARG A 236      -8.200  49.800  96.110  1.00  0.00           H  
ATOM   2492 2HH2 ARG A 236      -9.530  49.580  95.060  1.00  0.00           H  
ATOM   2493  N   ASP A 237      -3.920  42.660 100.340  1.00  0.00           N  
ATOM   2494  CA  ASP A 237      -3.440  41.430 101.050  1.00  0.00           C  
ATOM   2495  C   ASP A 237      -2.000  41.570 101.540  1.00  0.00           C  
ATOM   2496  O   ASP A 237      -1.320  42.530 101.160  1.00  0.00           O  
ATOM   2497  CB  ASP A 237      -3.500  40.300 100.050  1.00  0.00           C  
ATOM   2498  CG  ASP A 237      -3.830  38.970 100.720  1.00  0.00           C  
ATOM   2499  OD1 ASP A 237      -4.250  38.060  99.980  1.00  0.00           O  
ATOM   2500  OD2 ASP A 237      -3.860  38.910 101.930  1.00  0.00           O1-
ATOM   2501  H   ASP A 237      -3.180  43.320 100.140  1.00  0.00           H  
ATOM   2502  HA  ASP A 237      -4.100  41.190 101.880  1.00  0.00           H  
ATOM   2503  HB1 ASP A 237      -2.530  40.230  99.580  1.00  0.00           H  
ATOM   2504  HB2 ASP A 237      -4.260  40.480  99.290  1.00  0.00           H  
ATOM   2505  N   GLU A 238      -1.520  40.670 102.350  1.00  0.00           N  
ATOM   2506  CA  GLU A 238      -0.170  40.600 102.950  1.00  0.00           C  
ATOM   2507  C   GLU A 238       0.850  40.750 101.780  1.00  0.00           C  
ATOM   2508  O   GLU A 238       0.910  40.010 100.800  1.00  0.00           O  
ATOM   2509  CB  GLU A 238      -0.140  39.230 103.670  1.00  0.00           C  
ATOM   2510  CG  GLU A 238       1.320  38.760 103.870  1.00  0.00           C  
ATOM   2511  CD  GLU A 238       1.310  37.510 104.780  1.00  0.00           C  
ATOM   2512  OE1 GLU A 238       2.100  37.490 105.770  1.00  0.00           O  
ATOM   2513  OE2 GLU A 238       0.690  36.520 104.370  1.00  0.00           O1-
ATOM   2514  H   GLU A 238      -2.160  40.000 102.740  1.00  0.00           H  
ATOM   2515  HA  GLU A 238       0.030  41.410 103.650  1.00  0.00           H  
ATOM   2516  HB1 GLU A 238      -0.750  38.510 103.110  1.00  0.00           H  
ATOM   2517  HB2 GLU A 238      -0.570  39.300 104.660  1.00  0.00           H  
ATOM   2518  HG1 GLU A 238       1.950  39.550 104.280  1.00  0.00           H  
ATOM   2519  HG2 GLU A 238       1.800  38.490 102.930  1.00  0.00           H  
ATOM   2520  N   VAL A 239       1.770  41.730 101.950  1.00  0.00           N  
ATOM   2521  CA  VAL A 239       2.890  42.010 101.090  1.00  0.00           C  
ATOM   2522  C   VAL A 239       3.980  40.980 101.390  1.00  0.00           C  
ATOM   2523  O   VAL A 239       4.250  40.700 102.580  1.00  0.00           O  
ATOM   2524  CB  VAL A 239       3.350  43.440 101.170  1.00  0.00           C  
ATOM   2525  CG1 VAL A 239       4.240  43.830  99.990  1.00  0.00           C  
ATOM   2526  CG2 VAL A 239       2.120  44.360 101.290  1.00  0.00           C  
ATOM   2527  H   VAL A 239       1.690  42.170 102.860  1.00  0.00           H  
ATOM   2528  HA  VAL A 239       2.560  41.900 100.060  1.00  0.00           H  
ATOM   2529  HB  VAL A 239       3.890  43.490 102.110  1.00  0.00           H  
ATOM   2530 1HG1 VAL A 239       4.580  44.850 100.190  1.00  0.00           H  
ATOM   2531 2HG1 VAL A 239       4.980  43.030  99.960  1.00  0.00           H  
ATOM   2532 3HG1 VAL A 239       3.670  43.820  99.060  1.00  0.00           H  
ATOM   2533 1HG2 VAL A 239       1.420  44.150 100.480  1.00  0.00           H  
ATOM   2534 2HG2 VAL A 239       1.500  44.150 102.160  1.00  0.00           H  
ATOM   2535 3HG2 VAL A 239       2.570  45.350 101.370  1.00  0.00           H  
ATOM   2536  N   LEU A 240       4.610  40.440 100.360  1.00  0.00           N  
ATOM   2537  CA  LEU A 240       5.620  39.330 100.450  1.00  0.00           C  
ATOM   2538  C   LEU A 240       7.040  39.900 100.120  1.00  0.00           C  
ATOM   2539  O   LEU A 240       7.990  39.440 100.750  1.00  0.00           O  
ATOM   2540  CB  LEU A 240       5.210  38.230  99.430  1.00  0.00           C  
ATOM   2541  CG  LEU A 240       3.830  37.600  99.770  1.00  0.00           C  
ATOM   2542  CD1 LEU A 240       3.390  36.680  98.580  1.00  0.00           C  
ATOM   2543  CD2 LEU A 240       3.980  36.710 101.040  1.00  0.00           C  
ATOM   2544  H   LEU A 240       4.340  40.740  99.430  1.00  0.00           H  
ATOM   2545  HA  LEU A 240       5.730  38.840 101.420  1.00  0.00           H  
ATOM   2546  HB1 LEU A 240       5.980  37.460  99.470  1.00  0.00           H  
ATOM   2547  HB2 LEU A 240       5.180  38.740  98.470  1.00  0.00           H  
ATOM   2548  HG  LEU A 240       3.020  38.310  99.900  1.00  0.00           H  
ATOM   2549 1HD1 LEU A 240       3.230  37.350  97.740  1.00  0.00           H  
ATOM   2550 2HD1 LEU A 240       4.150  35.940  98.340  1.00  0.00           H  
ATOM   2551 3HD1 LEU A 240       2.460  36.140  98.740  1.00  0.00           H  
ATOM   2552 1HD2 LEU A 240       4.160  37.360 101.910  1.00  0.00           H  
ATOM   2553 2HD2 LEU A 240       3.080  36.210 101.400  1.00  0.00           H  
ATOM   2554 3HD2 LEU A 240       4.750  35.950 100.920  1.00  0.00           H  
ATOM   2555  N   SER A 241       7.160  40.830  99.220  1.00  0.00           N  
ATOM   2556  CA  SER A 241       8.460  41.380  98.780  1.00  0.00           C  
ATOM   2557  C   SER A 241       8.480  42.890  98.540  1.00  0.00           C  
ATOM   2558  O   SER A 241       7.470  43.530  98.240  1.00  0.00           O  
ATOM   2559  CB  SER A 241       8.970  40.540  97.550  1.00  0.00           C  
ATOM   2560  OG  SER A 241      10.120  41.100  97.040  1.00  0.00           O  
ATOM   2561  H   SER A 241       6.320  41.370  99.030  1.00  0.00           H  
ATOM   2562  HA  SER A 241       9.200  41.150  99.540  1.00  0.00           H  
ATOM   2563  HB1 SER A 241       8.270  40.540  96.720  1.00  0.00           H  
ATOM   2564  HB2 SER A 241       9.110  39.500  97.830  1.00  0.00           H  
ATOM   2565  HG  SER A 241      10.740  41.240  97.760  1.00  0.00           H  
ATOM   2566  N   ALA A 242       9.650  43.530  98.620  1.00  0.00           N  
ATOM   2567  CA  ALA A 242       9.890  44.890  98.170  1.00  0.00           C  
ATOM   2568  C   ALA A 242      11.320  45.120  97.810  1.00  0.00           C  
ATOM   2569  O   ALA A 242      12.240  44.480  98.320  1.00  0.00           O  
ATOM   2570  CB  ALA A 242       9.530  45.850  99.310  1.00  0.00           C  
ATOM   2571  H   ALA A 242      10.470  42.950  98.670  1.00  0.00           H  
ATOM   2572  HA  ALA A 242       9.280  45.130  97.290  1.00  0.00           H  
ATOM   2573  HB1 ALA A 242      10.310  46.000 100.060  1.00  0.00           H  
ATOM   2574  HB2 ALA A 242       9.380  46.850  98.920  1.00  0.00           H  
ATOM   2575  HB3 ALA A 242       8.690  45.440  99.870  1.00  0.00           H  
ATOM   2576  N   ASP A 243      11.710  46.020  96.930  1.00  0.00           N  
ATOM   2577  CA  ASP A 243      13.110  46.330  96.540  1.00  0.00           C  
ATOM   2578  C   ASP A 243      13.280  47.780  96.230  1.00  0.00           C  
ATOM   2579  O   ASP A 243      12.470  48.380  95.540  1.00  0.00           O  
ATOM   2580  CB  ASP A 243      13.400  45.440  95.400  1.00  0.00           C  
ATOM   2581  CG  ASP A 243      14.930  45.300  95.080  1.00  0.00           C  
ATOM   2582  OD1 ASP A 243      15.320  45.220  93.890  1.00  0.00           O  
ATOM   2583  OD2 ASP A 243      15.820  45.120  95.970  1.00  0.00           O1-
ATOM   2584  H   ASP A 243      11.000  46.530  96.410  1.00  0.00           H  
ATOM   2585  HA  ASP A 243      13.780  46.110  97.370  1.00  0.00           H  
ATOM   2586  HB1 ASP A 243      12.920  45.740  94.460  1.00  0.00           H  
ATOM   2587  HB2 ASP A 243      13.070  44.420  95.620  1.00  0.00           H  
ATOM   2588  N   TYR A 244      14.410  48.360  96.780  1.00  0.00           N  
ATOM   2589  CA  TYR A 244      14.930  49.570  96.220  1.00  0.00           C  
ATOM   2590  C   TYR A 244      15.590  49.360  94.830  1.00  0.00           C  
ATOM   2591  O   TYR A 244      16.150  48.290  94.520  1.00  0.00           O  
ATOM   2592  CB  TYR A 244      16.010  50.320  97.030  1.00  0.00           C  
ATOM   2593  CG  TYR A 244      15.760  50.410  98.520  1.00  0.00           C  
ATOM   2594  CD1 TYR A 244      15.080  51.540  99.100  1.00  0.00           C  
ATOM   2595  CD2 TYR A 244      16.210  49.350  99.260  1.00  0.00           C  
ATOM   2596  CE1 TYR A 244      14.960  51.610 100.530  1.00  0.00           C  
ATOM   2597  CE2 TYR A 244      15.980  49.400 100.660  1.00  0.00           C  
ATOM   2598  CZ  TYR A 244      15.350  50.470 101.300  1.00  0.00           C  
ATOM   2599  OH  TYR A 244      15.320  50.510 102.650  1.00  0.00           O  
ATOM   2600  H   TYR A 244      15.000  47.930  97.470  1.00  0.00           H  
ATOM   2601  HA  TYR A 244      14.140  50.320  96.200  1.00  0.00           H  
ATOM   2602  HB1 TYR A 244      16.180  51.300  96.600  1.00  0.00           H  
ATOM   2603  HB2 TYR A 244      16.860  49.680  96.790  1.00  0.00           H  
ATOM   2604  HD1 TYR A 244      14.630  52.260  98.440  1.00  0.00           H  
ATOM   2605  HD2 TYR A 244      16.700  48.500  98.810  1.00  0.00           H  
ATOM   2606  HE1 TYR A 244      14.540  52.490 100.980  1.00  0.00           H  
ATOM   2607  HE2 TYR A 244      16.330  48.540 101.210  1.00  0.00           H  
ATOM   2608  HH  TYR A 244      15.430  49.680 103.130  1.00  0.00           H  
ATOM   2609  N   ASP A 245      15.600  50.470  94.090  1.00  0.00           N  
ATOM   2610  CA  ASP A 245      16.590  50.530  92.970  1.00  0.00           C  
ATOM   2611  C   ASP A 245      18.010  50.790  93.410  1.00  0.00           C  
ATOM   2612  O   ASP A 245      18.240  51.010  94.580  1.00  0.00           O  
ATOM   2613  CB  ASP A 245      16.130  51.510  91.980  1.00  0.00           C  
ATOM   2614  CG  ASP A 245      16.180  52.990  92.480  1.00  0.00           C  
ATOM   2615  OD1 ASP A 245      17.270  53.550  92.680  1.00  0.00           O  
ATOM   2616  OD2 ASP A 245      15.040  53.440  92.770  1.00  0.00           O1-
ATOM   2617  H   ASP A 245      14.950  51.220  94.250  1.00  0.00           H  
ATOM   2618  HA  ASP A 245      16.470  49.600  92.420  1.00  0.00           H  
ATOM   2619  HB1 ASP A 245      15.120  51.360  91.620  1.00  0.00           H  
ATOM   2620  HB2 ASP A 245      16.840  51.480  91.150  1.00  0.00           H  
ATOM   2621  N   LEU A 246      19.030  50.890  92.480  1.00  0.00           N  
ATOM   2622  CA  LEU A 246      20.460  50.990  92.730  1.00  0.00           C  
ATOM   2623  C   LEU A 246      20.900  52.180  93.580  1.00  0.00           C  
ATOM   2624  O   LEU A 246      21.890  52.120  94.300  1.00  0.00           O  
ATOM   2625  CB  LEU A 246      21.280  50.920  91.380  1.00  0.00           C  
ATOM   2626  CG  LEU A 246      21.550  49.520  90.820  1.00  0.00           C  
ATOM   2627  CD1 LEU A 246      22.540  49.610  89.660  1.00  0.00           C  
ATOM   2628  CD2 LEU A 246      22.100  48.660  91.920  1.00  0.00           C  
ATOM   2629  H   LEU A 246      18.710  50.830  91.520  1.00  0.00           H  
ATOM   2630  HA  LEU A 246      20.810  50.190  93.380  1.00  0.00           H  
ATOM   2631  HB1 LEU A 246      22.240  51.430  91.510  1.00  0.00           H  
ATOM   2632  HB2 LEU A 246      20.760  51.550  90.670  1.00  0.00           H  
ATOM   2633  HG  LEU A 246      20.610  49.150  90.400  1.00  0.00           H  
ATOM   2634 1HD1 LEU A 246      22.300  50.490  89.060  1.00  0.00           H  
ATOM   2635 2HD1 LEU A 246      23.540  49.880  90.000  1.00  0.00           H  
ATOM   2636 3HD1 LEU A 246      22.690  48.700  89.080  1.00  0.00           H  
ATOM   2637 1HD2 LEU A 246      22.680  47.850  91.470  1.00  0.00           H  
ATOM   2638 2HD2 LEU A 246      22.860  49.170  92.510  1.00  0.00           H  
ATOM   2639 3HD2 LEU A 246      21.340  48.250  92.580  1.00  0.00           H  
ATOM   2640  N   LEU A 247      20.180  53.290  93.520  1.00  0.00           N  
ATOM   2641  CA  LEU A 247      20.400  54.540  94.220  1.00  0.00           C  
ATOM   2642  C   LEU A 247      19.390  54.750  95.410  1.00  0.00           C  
ATOM   2643  O   LEU A 247      19.640  55.450  96.340  1.00  0.00           O  
ATOM   2644  CB  LEU A 247      20.150  55.750  93.270  1.00  0.00           C  
ATOM   2645  CG  LEU A 247      20.930  55.810  91.980  1.00  0.00           C  
ATOM   2646  CD1 LEU A 247      20.400  56.780  91.020  1.00  0.00           C  
ATOM   2647  CD2 LEU A 247      22.450  56.140  92.230  1.00  0.00           C  
ATOM   2648  H   LEU A 247      19.360  53.300  92.930  1.00  0.00           H  
ATOM   2649  HA  LEU A 247      21.420  54.490  94.600  1.00  0.00           H  
ATOM   2650  HB1 LEU A 247      20.230  56.710  93.780  1.00  0.00           H  
ATOM   2651  HB2 LEU A 247      19.110  55.650  92.970  1.00  0.00           H  
ATOM   2652  HG  LEU A 247      20.860  54.830  91.510  1.00  0.00           H  
ATOM   2653 1HD1 LEU A 247      20.050  57.690  91.510  1.00  0.00           H  
ATOM   2654 2HD1 LEU A 247      21.130  56.970  90.230  1.00  0.00           H  
ATOM   2655 3HD1 LEU A 247      19.600  56.280  90.460  1.00  0.00           H  
ATOM   2656 1HD2 LEU A 247      22.870  55.360  92.870  1.00  0.00           H  
ATOM   2657 2HD2 LEU A 247      23.090  56.170  91.350  1.00  0.00           H  
ATOM   2658 3HD2 LEU A 247      22.450  57.110  92.710  1.00  0.00           H  
ATOM   2659  N   GLY A 248      18.190  54.160  95.280  1.00  0.00           N  
ATOM   2660  CA  GLY A 248      17.060  54.230  96.210  1.00  0.00           C  
ATOM   2661  C   GLY A 248      16.140  55.450  95.990  1.00  0.00           C  
ATOM   2662  O   GLY A 248      15.690  56.020  96.930  1.00  0.00           O  
ATOM   2663  H   GLY A 248      17.970  53.630  94.450  1.00  0.00           H  
ATOM   2664  HA1 GLY A 248      17.470  54.120  97.220  1.00  0.00           H  
ATOM   2665  HA2 GLY A 248      16.450  53.340  96.050  1.00  0.00           H  
ATOM   2666  N   GLU A 249      15.860  55.870  94.780  1.00  0.00           N  
ATOM   2667  CA  GLU A 249      14.760  56.780  94.450  1.00  0.00           C  
ATOM   2668  C   GLU A 249      13.390  56.160  94.560  1.00  0.00           C  
ATOM   2669  O   GLU A 249      12.460  56.790  94.940  1.00  0.00           O  
ATOM   2670  CB  GLU A 249      15.100  57.360  93.030  1.00  0.00           C  
ATOM   2671  CG  GLU A 249      16.560  57.850  92.900  1.00  0.00           C  
ATOM   2672  CD  GLU A 249      16.790  58.640  91.580  1.00  0.00           C  
ATOM   2673  OE1 GLU A 249      17.730  59.500  91.600  1.00  0.00           O  
ATOM   2674  OE2 GLU A 249      16.100  58.370  90.580  1.00  0.00           O1-
ATOM   2675  H   GLU A 249      16.200  55.380  93.970  1.00  0.00           H  
ATOM   2676  HA  GLU A 249      14.750  57.580  95.190  1.00  0.00           H  
ATOM   2677  HB1 GLU A 249      14.420  58.120  92.640  1.00  0.00           H  
ATOM   2678  HB2 GLU A 249      14.950  56.600  92.270  1.00  0.00           H  
ATOM   2679  HG1 GLU A 249      17.320  57.080  93.060  1.00  0.00           H  
ATOM   2680  HG2 GLU A 249      16.710  58.620  93.660  1.00  0.00           H  
ATOM   2681  N   LYS A 250      13.210  54.870  94.300  1.00  0.00           N  
ATOM   2682  CA  LYS A 250      11.900  54.200  94.230  1.00  0.00           C  
ATOM   2683  C   LYS A 250      11.920  52.940  95.090  1.00  0.00           C  
ATOM   2684  O   LYS A 250      12.930  52.280  95.260  1.00  0.00           O  
ATOM   2685  CB  LYS A 250      11.620  53.900  92.710  1.00  0.00           C  
ATOM   2686  CG  LYS A 250      11.560  55.220  91.820  1.00  0.00           C  
ATOM   2687  CD  LYS A 250      11.620  55.080  90.310  1.00  0.00           C  
ATOM   2688  CE  LYS A 250      12.720  54.060  89.900  1.00  0.00           C  
ATOM   2689  NZ  LYS A 250      14.100  54.600  90.260  1.00  0.00           N1+
ATOM   2690  H   LYS A 250      14.020  54.350  94.000  1.00  0.00           H  
ATOM   2691  HA  LYS A 250      11.020  54.790  94.500  1.00  0.00           H  
ATOM   2692  HB1 LYS A 250      10.620  53.460  92.740  1.00  0.00           H  
ATOM   2693  HB2 LYS A 250      12.350  53.120  92.480  1.00  0.00           H  
ATOM   2694  HG1 LYS A 250      12.390  55.870  92.060  1.00  0.00           H  
ATOM   2695  HG2 LYS A 250      10.630  55.730  92.080  1.00  0.00           H  
ATOM   2696  HD1 LYS A 250      11.740  56.060  89.850  1.00  0.00           H  
ATOM   2697  HD2 LYS A 250      10.660  54.680  89.980  1.00  0.00           H  
ATOM   2698  HE1 LYS A 250      12.650  54.020  88.820  1.00  0.00           H  
ATOM   2699  HE2 LYS A 250      12.440  53.100  90.350  1.00  0.00           H  
ATOM   2700  HZ1 LYS A 250      14.780  53.990  89.840  1.00  0.00           H  
ATOM   2701  HZ2 LYS A 250      14.160  55.540  89.880  1.00  0.00           H  
ATOM   2702  HZ3 LYS A 250      14.240  54.620  91.260  1.00  0.00           H  
ATOM   2703  N   ILE A 251      10.830  52.490  95.650  1.00  0.00           N  
ATOM   2704  CA  ILE A 251      10.550  51.110  96.060  1.00  0.00           C  
ATOM   2705  C   ILE A 251       9.550  50.550  95.120  1.00  0.00           C  
ATOM   2706  O   ILE A 251       8.600  51.250  94.780  1.00  0.00           O  
ATOM   2707  CB  ILE A 251       9.980  51.170  97.540  1.00  0.00           C  
ATOM   2708  CG1 ILE A 251      10.830  51.780  98.650  1.00  0.00           C  
ATOM   2709  CG2 ILE A 251       9.550  49.720  97.990  1.00  0.00           C  
ATOM   2710  CD  ILE A 251       9.930  52.430  99.710  1.00  0.00           C  
ATOM   2711  H   ILE A 251      10.030  53.110  95.700  1.00  0.00           H  
ATOM   2712  HA  ILE A 251      11.510  50.590  96.010  1.00  0.00           H  
ATOM   2713  HB  ILE A 251       9.120  51.830  97.460  1.00  0.00           H  
ATOM   2714 1HG1 ILE A 251      11.420  52.560  98.170  1.00  0.00           H  
ATOM   2715 2HG1 ILE A 251      11.510  51.070  99.120  1.00  0.00           H  
ATOM   2716 1HG2 ILE A 251      10.460  49.140  98.140  1.00  0.00           H  
ATOM   2717 2HG2 ILE A 251       9.200  49.660  99.020  1.00  0.00           H  
ATOM   2718 3HG2 ILE A 251       8.840  49.320  97.270  1.00  0.00           H  
ATOM   2719  HD1 ILE A 251      10.480  52.690 100.620  1.00  0.00           H  
ATOM   2720  HD2 ILE A 251       9.630  53.410  99.350  1.00  0.00           H  
ATOM   2721  HD3 ILE A 251       9.100  51.750  99.890  1.00  0.00           H  
ATOM   2722  N   MET A 252       9.680  49.280  94.760  1.00  0.00           N  
ATOM   2723  CA  MET A 252       8.740  48.410  94.090  1.00  0.00           C  
ATOM   2724  C   MET A 252       8.440  47.210  94.960  1.00  0.00           C  
ATOM   2725  O   MET A 252       9.320  46.560  95.520  1.00  0.00           O  
ATOM   2726  CB  MET A 252       9.220  47.990  92.710  1.00  0.00           C  
ATOM   2727  CG  MET A 252       8.540  46.870  91.970  1.00  0.00           C  
ATOM   2728  SD  MET A 252       6.780  47.150  91.730  1.00  0.00           S  
ATOM   2729  CE  MET A 252       6.740  48.310  90.300  1.00  0.00           C  
ATOM   2730  H   MET A 252      10.460  48.810  95.190  1.00  0.00           H  
ATOM   2731  HA  MET A 252       7.860  49.030  93.960  1.00  0.00           H  
ATOM   2732  HB1 MET A 252      10.260  47.680  92.850  1.00  0.00           H  
ATOM   2733  HB2 MET A 252       9.340  48.880  92.100  1.00  0.00           H  
ATOM   2734  HG1 MET A 252       8.740  45.990  92.580  1.00  0.00           H  
ATOM   2735  HG2 MET A 252       9.110  46.810  91.040  1.00  0.00           H  
ATOM   2736  HE1 MET A 252       5.690  48.320  90.000  1.00  0.00           H  
ATOM   2737  HE2 MET A 252       7.140  49.300  90.550  1.00  0.00           H  
ATOM   2738  HE3 MET A 252       7.410  47.870  89.570  1.00  0.00           H  
ATOM   2739  N   SER A 253       7.190  46.880  94.960  1.00  0.00           N  
ATOM   2740  CA  SER A 253       6.690  45.780  95.880  1.00  0.00           C  
ATOM   2741  C   SER A 253       5.660  44.950  95.170  1.00  0.00           C  
ATOM   2742  O   SER A 253       4.940  45.480  94.340  1.00  0.00           O  
ATOM   2743  CB  SER A 253       6.230  46.480  97.150  1.00  0.00           C  
ATOM   2744  OG  SER A 253       5.130  47.340  96.890  1.00  0.00           O  
ATOM   2745  H   SER A 253       6.560  47.340  94.330  1.00  0.00           H  
ATOM   2746  HA  SER A 253       7.500  45.100  96.170  1.00  0.00           H  
ATOM   2747  HB1 SER A 253       7.030  46.940  97.720  1.00  0.00           H  
ATOM   2748  HB2 SER A 253       5.870  45.760  97.880  1.00  0.00           H  
ATOM   2749  HG  SER A 253       5.270  47.640  95.990  1.00  0.00           H  
ATOM   2750  N   CYS A 254       5.510  43.710  95.600  1.00  0.00           N  
ATOM   2751  CA  CYS A 254       4.270  42.910  95.380  1.00  0.00           C  
ATOM   2752  C   CYS A 254       3.910  41.940  96.600  1.00  0.00           C  
ATOM   2753  O   CYS A 254       4.610  41.770  97.560  1.00  0.00           O  
ATOM   2754  CB  CYS A 254       4.530  42.040  94.130  1.00  0.00           C  
ATOM   2755  SG  CYS A 254       5.880  40.860  94.380  1.00  0.00           S  
ATOM   2756  H   CYS A 254       6.170  43.400  96.310  1.00  0.00           H  
ATOM   2757  HA  CYS A 254       3.390  43.550  95.340  1.00  0.00           H  
ATOM   2758  HB1 CYS A 254       4.710  42.690  93.270  1.00  0.00           H  
ATOM   2759  HB2 CYS A 254       3.620  41.480  93.950  1.00  0.00           H  
ATOM   2760  HG  CYS A 254       5.170  39.850  94.910  1.00  0.00           H  
ATOM   2761  N   GLY A 255       2.840  41.130  96.500  1.00  0.00           N  
ATOM   2762  CA  GLY A 255       2.440  40.170  97.580  1.00  0.00           C  
ATOM   2763  C   GLY A 255       1.420  39.130  97.020  1.00  0.00           C  
ATOM   2764  O   GLY A 255       1.470  38.670  95.860  1.00  0.00           O  
ATOM   2765  H   GLY A 255       2.160  41.260  95.760  1.00  0.00           H  
ATOM   2766  HA1 GLY A 255       2.030  40.680  98.460  1.00  0.00           H  
ATOM   2767  HA2 GLY A 255       3.260  39.540  97.940  1.00  0.00           H  
ATOM   2768  N   MET A 256       0.660  38.660  98.060  1.00  0.00           N  
ATOM   2769  CA  MET A 256      -0.540  37.840  98.020  1.00  0.00           C  
ATOM   2770  C   MET A 256      -1.660  38.450  97.210  1.00  0.00           C  
ATOM   2771  O   MET A 256      -2.230  37.700  96.450  1.00  0.00           O  
ATOM   2772  CB  MET A 256      -1.080  37.430  99.400  1.00  0.00           C  
ATOM   2773  CG  MET A 256      -0.230  36.320 100.140  1.00  0.00           C  
ATOM   2774  SD  MET A 256      -0.210  34.730  99.300  1.00  0.00           S  
ATOM   2775  CE  MET A 256       1.080  33.960 100.260  1.00  0.00           C  
ATOM   2776  H   MET A 256       0.810  39.070  98.970  1.00  0.00           H  
ATOM   2777  HA  MET A 256      -0.120  36.950  97.550  1.00  0.00           H  
ATOM   2778  HB1 MET A 256      -2.120  37.130  99.360  1.00  0.00           H  
ATOM   2779  HB2 MET A 256      -0.940  38.320 100.020  1.00  0.00           H  
ATOM   2780  HG1 MET A 256      -0.500  36.220 101.190  1.00  0.00           H  
ATOM   2781  HG2 MET A 256       0.790  36.700 100.190  1.00  0.00           H  
ATOM   2782  HE1 MET A 256       1.060  32.910 100.000  1.00  0.00           H  
ATOM   2783  HE2 MET A 256       2.090  34.340 100.110  1.00  0.00           H  
ATOM   2784  HE3 MET A 256       0.850  34.020 101.320  1.00  0.00           H  
ATOM   2785  N   ASP A 257      -1.760  39.760  97.090  1.00  0.00           N  
ATOM   2786  CA  ASP A 257      -2.670  40.480  96.130  1.00  0.00           C  
ATOM   2787  C   ASP A 257      -2.210  40.600  94.670  1.00  0.00           C  
ATOM   2788  O   ASP A 257      -2.910  41.200  93.850  1.00  0.00           O  
ATOM   2789  CB  ASP A 257      -2.840  41.900  96.740  1.00  0.00           C  
ATOM   2790  CG  ASP A 257      -4.110  42.680  96.170  1.00  0.00           C  
ATOM   2791  OD1 ASP A 257      -4.050  43.940  96.180  1.00  0.00           O  
ATOM   2792  OD2 ASP A 257      -5.030  42.130  95.590  1.00  0.00           O1-
ATOM   2793  H   ASP A 257      -1.060  40.350  97.530  1.00  0.00           H  
ATOM   2794  HA  ASP A 257      -3.630  39.970  96.080  1.00  0.00           H  
ATOM   2795  HB1 ASP A 257      -1.920  42.480  96.730  1.00  0.00           H  
ATOM   2796  HB2 ASP A 257      -3.140  41.790  97.780  1.00  0.00           H  
ATOM   2797  N   HIS A 258      -1.030  40.040  94.360  1.00  0.00           N  
ATOM   2798  CA  HIS A 258      -0.360  39.990  93.060  1.00  0.00           C  
ATOM   2799  C   HIS A 258      -0.300  41.280  92.190  1.00  0.00           C  
ATOM   2800  O   HIS A 258       0.290  41.240  91.110  1.00  0.00           O  
ATOM   2801  CB  HIS A 258      -0.830  38.880  92.130  1.00  0.00           C  
ATOM   2802  CG  HIS A 258      -2.200  39.070  91.480  1.00  0.00           C  
ATOM   2803  CD2 HIS A 258      -3.130  38.110  91.490  1.00  0.00           C  
ATOM   2804  ND1 HIS A 258      -2.560  40.010  90.490  1.00  0.00           N  
ATOM   2805  CE1 HIS A 258      -3.780  39.660  90.100  1.00  0.00           C  
ATOM   2806  NE2 HIS A 258      -4.180  38.570  90.730  1.00  0.00           N  
ATOM   2807  H   HIS A 258      -0.560  39.510  95.080  1.00  0.00           H  
ATOM   2808  HA  HIS A 258       0.700  39.870  93.300  1.00  0.00           H  
ATOM   2809  HB1 HIS A 258      -0.810  37.940  92.680  1.00  0.00           H  
ATOM   2810  HB2 HIS A 258      -0.090  38.740  91.350  1.00  0.00           H  
ATOM   2811  HD2 HIS A 258      -3.100  37.210  92.080  1.00  0.00           H  
ATOM   2812  HE1 HIS A 258      -4.290  40.300  89.400  1.00  0.00           H  
ATOM   2813  HE2 HIS A 258      -5.090  38.190  90.520  1.00  0.00           H  
ATOM   2814  N   SER A 259      -0.740  42.420  92.730  1.00  0.00           N  
ATOM   2815  CA  SER A 259      -0.510  43.770  92.100  1.00  0.00           C  
ATOM   2816  C   SER A 259       0.930  44.140  92.360  1.00  0.00           C  
ATOM   2817  O   SER A 259       1.430  44.000  93.480  1.00  0.00           O  
ATOM   2818  CB  SER A 259      -1.460  44.760  92.730  1.00  0.00           C  
ATOM   2819  OG  SER A 259      -1.380  46.060  92.140  1.00  0.00           O  
ATOM   2820  H   SER A 259      -1.310  42.380  93.570  1.00  0.00           H  
ATOM   2821  HA  SER A 259      -0.700  43.730  91.020  1.00  0.00           H  
ATOM   2822  HB1 SER A 259      -1.220  44.830  93.790  1.00  0.00           H  
ATOM   2823  HB2 SER A 259      -2.470  44.350  92.700  1.00  0.00           H  
ATOM   2824  HG  SER A 259      -1.080  46.000  91.230  1.00  0.00           H  
ATOM   2825  N   LEU A 260       1.610  44.730  91.370  1.00  0.00           N  
ATOM   2826  CA  LEU A 260       2.930  45.280  91.580  1.00  0.00           C  
ATOM   2827  C   LEU A 260       2.750  46.870  91.770  1.00  0.00           C  
ATOM   2828  O   LEU A 260       1.980  47.480  91.060  1.00  0.00           O  
ATOM   2829  CB  LEU A 260       3.650  44.970  90.280  1.00  0.00           C  
ATOM   2830  CG  LEU A 260       4.210  43.550  90.320  1.00  0.00           C  
ATOM   2831  CD1 LEU A 260       4.220  42.870  88.930  1.00  0.00           C  
ATOM   2832  CD2 LEU A 260       5.630  43.600  90.830  1.00  0.00           C  
ATOM   2833  H   LEU A 260       1.190  45.140  90.550  1.00  0.00           H  
ATOM   2834  HA  LEU A 260       3.520  44.890  92.420  1.00  0.00           H  
ATOM   2835  HB1 LEU A 260       4.470  45.650  90.080  1.00  0.00           H  
ATOM   2836  HB2 LEU A 260       3.010  45.100  89.400  1.00  0.00           H  
ATOM   2837  HG  LEU A 260       3.680  42.830  90.950  1.00  0.00           H  
ATOM   2838 1HD1 LEU A 260       4.900  42.020  88.900  1.00  0.00           H  
ATOM   2839 2HD1 LEU A 260       3.210  42.560  88.660  1.00  0.00           H  
ATOM   2840 3HD1 LEU A 260       4.420  43.580  88.130  1.00  0.00           H  
ATOM   2841 1HD2 LEU A 260       5.950  42.660  91.290  1.00  0.00           H  
ATOM   2842 2HD2 LEU A 260       6.320  43.990  90.080  1.00  0.00           H  
ATOM   2843 3HD2 LEU A 260       5.700  44.230  91.720  1.00  0.00           H  
ATOM   2844  N   LYS A 261       3.430  47.450  92.790  1.00  0.00           N  
ATOM   2845  CA  LYS A 261       3.330  48.840  93.160  1.00  0.00           C  
ATOM   2846  C   LYS A 261       4.720  49.500  93.400  1.00  0.00           C  
ATOM   2847  O   LYS A 261       5.530  49.100  94.230  1.00  0.00           O  
ATOM   2848  CB  LYS A 261       2.420  49.070  94.350  1.00  0.00           C  
ATOM   2849  CG  LYS A 261       0.910  48.860  93.980  1.00  0.00           C  
ATOM   2850  CD  LYS A 261      -0.030  48.750  95.180  1.00  0.00           C  
ATOM   2851  CE  LYS A 261      -1.450  48.430  94.630  1.00  0.00           C  
ATOM   2852  NZ  LYS A 261      -2.020  49.440  93.760  1.00  0.00           N1+
ATOM   2853  H   LYS A 261       3.860  46.830  93.460  1.00  0.00           H  
ATOM   2854  HA  LYS A 261       2.880  49.380  92.330  1.00  0.00           H  
ATOM   2855  HB1 LYS A 261       2.580  50.030  94.830  1.00  0.00           H  
ATOM   2856  HB2 LYS A 261       2.650  48.410  95.190  1.00  0.00           H  
ATOM   2857  HG1 LYS A 261       0.840  48.040  93.270  1.00  0.00           H  
ATOM   2858  HG2 LYS A 261       0.690  49.750  93.390  1.00  0.00           H  
ATOM   2859  HD1 LYS A 261       0.070  49.710  95.690  1.00  0.00           H  
ATOM   2860  HD2 LYS A 261       0.210  47.930  95.860  1.00  0.00           H  
ATOM   2861  HE1 LYS A 261      -2.170  48.120  95.390  1.00  0.00           H  
ATOM   2862  HE2 LYS A 261      -1.320  47.660  93.870  1.00  0.00           H  
ATOM   2863  HZ1 LYS A 261      -2.170  50.300  94.280  1.00  0.00           H  
ATOM   2864  HZ2 LYS A 261      -1.460  49.690  92.960  1.00  0.00           H  
ATOM   2865  HZ3 LYS A 261      -2.920  49.200  93.380  1.00  0.00           H  
ATOM   2866  N   LEU A 262       4.850  50.620  92.720  1.00  0.00           N  
ATOM   2867  CA  LEU A 262       5.960  51.570  92.760  1.00  0.00           C  
ATOM   2868  C   LEU A 262       5.580  52.750  93.630  1.00  0.00           C  
ATOM   2869  O   LEU A 262       4.660  53.550  93.400  1.00  0.00           O  
ATOM   2870  CB  LEU A 262       6.110  52.200  91.380  1.00  0.00           C  
ATOM   2871  CG  LEU A 262       7.450  52.920  91.020  1.00  0.00           C  
ATOM   2872  CD1 LEU A 262       7.840  52.750  89.550  1.00  0.00           C  
ATOM   2873  CD2 LEU A 262       7.230  54.380  91.310  1.00  0.00           C  
ATOM   2874  H   LEU A 262       4.060  50.840  92.130  1.00  0.00           H  
ATOM   2875  HA  LEU A 262       6.900  51.120  93.060  1.00  0.00           H  
ATOM   2876  HB1 LEU A 262       5.300  52.860  91.070  1.00  0.00           H  
ATOM   2877  HB2 LEU A 262       5.990  51.340  90.720  1.00  0.00           H  
ATOM   2878  HG  LEU A 262       8.230  52.670  91.740  1.00  0.00           H  
ATOM   2879 1HD1 LEU A 262       8.900  52.980  89.400  1.00  0.00           H  
ATOM   2880 2HD1 LEU A 262       7.650  51.730  89.210  1.00  0.00           H  
ATOM   2881 3HD1 LEU A 262       7.150  53.460  89.090  1.00  0.00           H  
ATOM   2882 1HD2 LEU A 262       8.130  54.970  91.110  1.00  0.00           H  
ATOM   2883 2HD2 LEU A 262       6.410  54.760  90.700  1.00  0.00           H  
ATOM   2884 3HD2 LEU A 262       6.940  54.420  92.360  1.00  0.00           H  
ATOM   2885  N   TRP A 263       6.440  52.990  94.620  1.00  0.00           N  
ATOM   2886  CA  TRP A 263       6.390  54.140  95.460  1.00  0.00           C  
ATOM   2887  C   TRP A 263       7.660  55.000  95.370  1.00  0.00           C  
ATOM   2888  O   TRP A 263       8.790  54.400  95.520  1.00  0.00           O  
ATOM   2889  CB  TRP A 263       6.160  53.590  96.840  1.00  0.00           C  
ATOM   2890  CG  TRP A 263       5.210  52.470  97.100  1.00  0.00           C  
ATOM   2891  CD1 TRP A 263       5.630  51.150  97.250  1.00  0.00           C  
ATOM   2892  CD2 TRP A 263       3.810  52.540  97.550  1.00  0.00           C  
ATOM   2893  CE2 TRP A 263       3.310  51.230  97.870  1.00  0.00           C  
ATOM   2894  CE3 TRP A 263       2.930  53.600  97.840  1.00  0.00           C  
ATOM   2895  NE1 TRP A 263       4.460  50.420  97.700  1.00  0.00           N  
ATOM   2896  CZ2 TRP A 263       1.970  50.980  98.260  1.00  0.00           C  
ATOM   2897  CZ3 TRP A 263       1.610  53.400  98.230  1.00  0.00           C  
ATOM   2898  CH2 TRP A 263       1.190  52.050  98.500  1.00  0.00           C  
ATOM   2899  H   TRP A 263       7.170  52.300  94.750  1.00  0.00           H  
ATOM   2900  HA  TRP A 263       5.590  54.820  95.190  1.00  0.00           H  
ATOM   2901  HB1 TRP A 263       5.930  54.380  97.550  1.00  0.00           H  
ATOM   2902  HB2 TRP A 263       7.140  53.260  97.180  1.00  0.00           H  
ATOM   2903  HD1 TRP A 263       6.640  50.780  97.190  1.00  0.00           H  
ATOM   2904  HE1 TRP A 263       4.430  49.440  97.930  1.00  0.00           H  
ATOM   2905  HE3 TRP A 263       3.270  54.620  97.690  1.00  0.00           H  
ATOM   2906  HZ2 TRP A 263       1.670  49.980  98.530  1.00  0.00           H  
ATOM   2907  HZ3 TRP A 263       0.960  54.210  98.510  1.00  0.00           H  
ATOM   2908  HH2 TRP A 263       0.200  51.930  98.910  1.00  0.00           H  
ATOM   2909  N   ARG A 264       7.570  56.330  95.180  1.00  0.00           N  
ATOM   2910  CA  ARG A 264       8.740  57.210  95.040  1.00  0.00           C  
ATOM   2911  C   ARG A 264       9.220  57.770  96.350  1.00  0.00           C  
ATOM   2912  O   ARG A 264       8.600  58.690  96.880  1.00  0.00           O  
ATOM   2913  CB  ARG A 264       8.350  58.380  94.070  1.00  0.00           C  
ATOM   2914  CG  ARG A 264       9.510  59.410  93.970  1.00  0.00           C  
ATOM   2915  CD  ARG A 264       9.320  60.370  92.810  1.00  0.00           C  
ATOM   2916  NE  ARG A 264       9.360  59.690  91.540  1.00  0.00           N  
ATOM   2917  CZ  ARG A 264      10.370  59.220  90.900  1.00  0.00           C  
ATOM   2918  NH1 ARG A 264      11.580  59.220  91.370  1.00  0.00           N1+
ATOM   2919  NH2 ARG A 264      10.200  58.620  89.790  1.00  0.00           N  
ATOM   2920  H   ARG A 264       6.670  56.780  95.210  1.00  0.00           H  
ATOM   2921  HA  ARG A 264       9.580  56.650  94.620  1.00  0.00           H  
ATOM   2922  HB1 ARG A 264       7.440  58.860  94.430  1.00  0.00           H  
ATOM   2923  HB2 ARG A 264       8.120  57.960  93.100  1.00  0.00           H  
ATOM   2924  HG1 ARG A 264      10.440  58.860  93.820  1.00  0.00           H  
ATOM   2925  HG2 ARG A 264       9.440  60.010  94.870  1.00  0.00           H  
ATOM   2926  HD1 ARG A 264      10.120  61.120  92.800  1.00  0.00           H  
ATOM   2927  HD2 ARG A 264       8.360  60.850  92.970  1.00  0.00           H  
ATOM   2928  HE  ARG A 264       8.500  59.360  91.130  1.00  0.00           H  
ATOM   2929 1HH1 ARG A 264      11.860  59.670  92.230  1.00  0.00           H  
ATOM   2930 2HH1 ARG A 264      12.310  58.870  90.770  1.00  0.00           H  
ATOM   2931 1HH2 ARG A 264       9.410  58.960  89.260  1.00  0.00           H  
ATOM   2932 2HH2 ARG A 264      11.010  58.510  89.190  1.00  0.00           H  
ATOM   2933  N   ILE A 265      10.400  57.260  96.800  1.00  0.00           N  
ATOM   2934  CA  ILE A 265      11.040  57.730  97.990  1.00  0.00           C  
ATOM   2935  C   ILE A 265      11.460  59.140  97.840  1.00  0.00           C  
ATOM   2936  O   ILE A 265      11.250  59.990  98.700  1.00  0.00           O  
ATOM   2937  CB  ILE A 265      12.280  56.840  98.340  1.00  0.00           C  
ATOM   2938  CG1 ILE A 265      11.760  55.530  98.910  1.00  0.00           C  
ATOM   2939  CG2 ILE A 265      13.340  57.530  99.220  1.00  0.00           C  
ATOM   2940  CD  ILE A 265      12.860  54.510  99.270  1.00  0.00           C  
ATOM   2941  H   ILE A 265      10.970  56.690  96.180  1.00  0.00           H  
ATOM   2942  HA  ILE A 265      10.310  57.780  98.800  1.00  0.00           H  
ATOM   2943  HB  ILE A 265      12.700  56.610  97.360  1.00  0.00           H  
ATOM   2944 1HG1 ILE A 265      11.170  55.130  98.090  1.00  0.00           H  
ATOM   2945 2HG1 ILE A 265      11.130  55.720  99.790  1.00  0.00           H  
ATOM   2946 1HG2 ILE A 265      13.500  58.580  98.990  1.00  0.00           H  
ATOM   2947 2HG2 ILE A 265      12.990  57.390 100.240  1.00  0.00           H  
ATOM   2948 3HG2 ILE A 265      14.280  57.040  98.950  1.00  0.00           H  
ATOM   2949  HD1 ILE A 265      13.700  55.030  99.740  1.00  0.00           H  
ATOM   2950  HD2 ILE A 265      12.430  53.840 100.010  1.00  0.00           H  
ATOM   2951  HD3 ILE A 265      13.300  53.980  98.430  1.00  0.00           H  
ATOM   2952  N   ASN A 266      12.010  59.560  96.680  1.00  0.00           N  
ATOM   2953  CA  ASN A 266      12.780  60.770  96.540  1.00  0.00           C  
ATOM   2954  C   ASN A 266      11.840  61.920  96.220  1.00  0.00           C  
ATOM   2955  O   ASN A 266      12.300  62.930  95.630  1.00  0.00           O  
ATOM   2956  CB  ASN A 266      14.010  60.590  95.660  1.00  0.00           C  
ATOM   2957  CG  ASN A 266      13.680  60.620  94.180  1.00  0.00           C  
ATOM   2958  ND2 ASN A 266      14.640  60.870  93.330  1.00  0.00           N  
ATOM   2959  OD1 ASN A 266      12.530  60.330  93.810  1.00  0.00           O  
ATOM   2960  H   ASN A 266      12.010  58.970  95.860  1.00  0.00           H  
ATOM   2961  HA  ASN A 266      13.190  60.910  97.540  1.00  0.00           H  
ATOM   2962  HB1 ASN A 266      14.450  59.630  95.910  1.00  0.00           H  
ATOM   2963  HB2 ASN A 266      14.610  61.480  95.890  1.00  0.00           H  
ATOM   2964 1HD2 ASN A 266      15.460  61.380  93.640  1.00  0.00           H  
ATOM   2965 2HD2 ASN A 266      14.360  61.110  92.390  1.00  0.00           H  
ATOM   2966  N   SER A 267      10.540  61.930  96.610  1.00  0.00           N  
ATOM   2967  CA  SER A 267       9.630  63.020  96.410  1.00  0.00           C  
ATOM   2968  C   SER A 267       9.880  64.160  97.380  1.00  0.00           C  
ATOM   2969  O   SER A 267      10.250  63.930  98.540  1.00  0.00           O  
ATOM   2970  CB  SER A 267       8.210  62.420  96.490  1.00  0.00           C  
ATOM   2971  OG  SER A 267       7.840  62.120  97.840  1.00  0.00           O  
ATOM   2972  H   SER A 267      10.260  61.190  97.250  1.00  0.00           H  
ATOM   2973  HA  SER A 267       9.790  63.330  95.380  1.00  0.00           H  
ATOM   2974  HB1 SER A 267       8.160  61.550  95.830  1.00  0.00           H  
ATOM   2975  HB2 SER A 267       7.500  63.130  96.080  1.00  0.00           H  
ATOM   2976  HG  SER A 267       7.020  61.610  97.890  1.00  0.00           H  
ATOM   2977  N   LYS A 268       9.400  65.390  96.980  1.00  0.00           N  
ATOM   2978  CA  LYS A 268       9.700  66.560  97.830  1.00  0.00           C  
ATOM   2979  C   LYS A 268       9.140  66.450  99.290  1.00  0.00           C  
ATOM   2980  O   LYS A 268       9.770  66.950 100.240  1.00  0.00           O  
ATOM   2981  CB  LYS A 268       9.050  67.780  97.150  1.00  0.00           C  
ATOM   2982  CG  LYS A 268       9.710  69.060  97.680  1.00  0.00           C  
ATOM   2983  CD  LYS A 268       9.460  70.250  96.720  1.00  0.00           C  
ATOM   2984  CE  LYS A 268       9.980  70.130  95.360  1.00  0.00           C  
ATOM   2985  NZ  LYS A 268      11.420  70.040  95.400  1.00  0.00           N1+
ATOM   2986  H   LYS A 268       8.900  65.510  96.110  1.00  0.00           H  
ATOM   2987  HA  LYS A 268      10.780  66.610  97.900  1.00  0.00           H  
ATOM   2988  HB1 LYS A 268       7.960  67.740  97.230  1.00  0.00           H  
ATOM   2989  HB2 LYS A 268       9.180  67.720  96.070  1.00  0.00           H  
ATOM   2990  HG1 LYS A 268      10.760  68.820  97.840  1.00  0.00           H  
ATOM   2991  HG2 LYS A 268       9.240  69.230  98.650  1.00  0.00           H  
ATOM   2992  HD1 LYS A 268       9.840  71.110  97.270  1.00  0.00           H  
ATOM   2993  HD2 LYS A 268       8.380  70.380  96.680  1.00  0.00           H  
ATOM   2994  HE1 LYS A 268       9.700  71.040  94.830  1.00  0.00           H  
ATOM   2995  HE2 LYS A 268       9.620  69.220  94.890  1.00  0.00           H  
ATOM   2996  HZ1 LYS A 268      11.550  69.040  95.430  1.00  0.00           H  
ATOM   2997  HZ2 LYS A 268      11.820  70.390  94.540  1.00  0.00           H  
ATOM   2998  HZ3 LYS A 268      11.830  70.510  96.190  1.00  0.00           H  
ATOM   2999  N   ARG A 269       8.020  65.790  99.370  1.00  0.00           N  
ATOM   3000  CA  ARG A 269       7.360  65.660 100.660  1.00  0.00           C  
ATOM   3001  C   ARG A 269       8.070  64.600 101.490  1.00  0.00           C  
ATOM   3002  O   ARG A 269       8.160  64.720 102.720  1.00  0.00           O  
ATOM   3003  CB  ARG A 269       5.880  65.170 100.550  1.00  0.00           C  
ATOM   3004  CG  ARG A 269       5.600  63.860  99.810  1.00  0.00           C  
ATOM   3005  CD  ARG A 269       4.100  63.720  99.600  1.00  0.00           C  
ATOM   3006  NE  ARG A 269       3.230  63.610 100.820  1.00  0.00           N  
ATOM   3007  CZ  ARG A 269       2.090  62.960 100.920  1.00  0.00           C  
ATOM   3008  NH1 ARG A 269       1.590  62.130 100.050  1.00  0.00           N1+
ATOM   3009  NH2 ARG A 269       1.310  63.080 101.980  1.00  0.00           N  
ATOM   3010  H   ARG A 269       7.420  65.730  98.570  1.00  0.00           H  
ATOM   3011  HA  ARG A 269       7.360  66.600 101.210  1.00  0.00           H  
ATOM   3012  HB1 ARG A 269       5.390  66.040 100.120  1.00  0.00           H  
ATOM   3013  HB2 ARG A 269       5.530  65.100 101.580  1.00  0.00           H  
ATOM   3014  HG1 ARG A 269       5.970  63.010 100.390  1.00  0.00           H  
ATOM   3015  HG2 ARG A 269       6.100  63.870  98.840  1.00  0.00           H  
ATOM   3016  HD1 ARG A 269       3.950  62.820  99.010  1.00  0.00           H  
ATOM   3017  HD2 ARG A 269       3.740  64.590  99.050  1.00  0.00           H  
ATOM   3018  HE  ARG A 269       3.450  64.220 101.600  1.00  0.00           H  
ATOM   3019 1HH1 ARG A 269       2.000  61.900  99.150  1.00  0.00           H  
ATOM   3020 2HH1 ARG A 269       0.690  61.790 100.370  1.00  0.00           H  
ATOM   3021 1HH2 ARG A 269       1.580  63.810 102.630  1.00  0.00           H  
ATOM   3022 2HH2 ARG A 269       0.590  62.430 102.260  1.00  0.00           H  
ATOM   3023  N   MET A 270       8.690  63.630 100.860  1.00  0.00           N  
ATOM   3024  CA  MET A 270       9.490  62.670 101.560  1.00  0.00           C  
ATOM   3025  C   MET A 270      10.890  63.060 101.830  1.00  0.00           C  
ATOM   3026  O   MET A 270      11.380  62.840 102.930  1.00  0.00           O  
ATOM   3027  CB  MET A 270       9.500  61.350 100.660  1.00  0.00           C  
ATOM   3028  CG  MET A 270       8.210  60.510 101.070  1.00  0.00           C  
ATOM   3029  SD  MET A 270       8.140  59.760 102.610  1.00  0.00           S  
ATOM   3030  CE  MET A 270       9.450  58.520 102.310  1.00  0.00           C  
ATOM   3031  H   MET A 270       8.640  63.590  99.850  1.00  0.00           H  
ATOM   3032  HA  MET A 270       8.920  62.380 102.450  1.00  0.00           H  
ATOM   3033  HB1 MET A 270      10.470  60.930 100.890  1.00  0.00           H  
ATOM   3034  HB2 MET A 270       9.440  61.670  99.620  1.00  0.00           H  
ATOM   3035  HG1 MET A 270       8.300  59.660 100.400  1.00  0.00           H  
ATOM   3036  HG2 MET A 270       7.300  61.080 100.900  1.00  0.00           H  
ATOM   3037  HE1 MET A 270       9.140  57.850 101.510  1.00  0.00           H  
ATOM   3038  HE2 MET A 270      10.340  59.010 101.910  1.00  0.00           H  
ATOM   3039  HE3 MET A 270       9.670  57.950 103.210  1.00  0.00           H  
ATOM   3040  N   MET A 271      11.630  63.710 100.920  1.00  0.00           N  
ATOM   3041  CA  MET A 271      12.990  64.160 101.170  1.00  0.00           C  
ATOM   3042  C   MET A 271      13.070  65.110 102.390  1.00  0.00           C  
ATOM   3043  O   MET A 271      13.990  65.040 103.190  1.00  0.00           O  
ATOM   3044  CB  MET A 271      13.480  64.830  99.900  1.00  0.00           C  
ATOM   3045  CG  MET A 271      13.660  63.860  98.680  1.00  0.00           C  
ATOM   3046  SD  MET A 271      14.780  62.490  98.880  1.00  0.00           S  
ATOM   3047  CE  MET A 271      16.500  63.090  98.550  1.00  0.00           C  
ATOM   3048  H   MET A 271      11.190  63.790 100.020  1.00  0.00           H  
ATOM   3049  HA  MET A 271      13.610  63.310 101.430  1.00  0.00           H  
ATOM   3050  HB1 MET A 271      14.510  65.210  99.970  1.00  0.00           H  
ATOM   3051  HB2 MET A 271      12.850  65.680  99.640  1.00  0.00           H  
ATOM   3052  HG1 MET A 271      13.840  64.370  97.730  1.00  0.00           H  
ATOM   3053  HG2 MET A 271      12.700  63.390  98.520  1.00  0.00           H  
ATOM   3054  HE1 MET A 271      17.250  62.410  98.940  1.00  0.00           H  
ATOM   3055  HE2 MET A 271      16.780  63.080  97.500  1.00  0.00           H  
ATOM   3056  HE3 MET A 271      16.680  64.070  98.990  1.00  0.00           H  
ATOM   3057  N   ASN A 272      12.060  65.940 102.620  1.00  0.00           N  
ATOM   3058  CA  ASN A 272      11.970  66.810 103.780  1.00  0.00           C  
ATOM   3059  C   ASN A 272      11.780  65.950 105.070  1.00  0.00           C  
ATOM   3060  O   ASN A 272      12.510  66.160 106.020  1.00  0.00           O  
ATOM   3061  CB  ASN A 272      10.860  67.830 103.620  1.00  0.00           C  
ATOM   3062  CG  ASN A 272      11.230  69.010 102.730  1.00  0.00           C  
ATOM   3063  ND2 ASN A 272      10.280  69.480 101.910  1.00  0.00           N  
ATOM   3064  OD1 ASN A 272      12.340  69.550 102.780  1.00  0.00           O  
ATOM   3065  H   ASN A 272      11.320  65.900 101.940  1.00  0.00           H  
ATOM   3066  HA  ASN A 272      12.890  67.360 103.960  1.00  0.00           H  
ATOM   3067  HB1 ASN A 272      10.610  68.300 104.570  1.00  0.00           H  
ATOM   3068  HB2 ASN A 272       9.950  67.350 103.270  1.00  0.00           H  
ATOM   3069 1HD2 ASN A 272       9.440  68.990 101.630  1.00  0.00           H  
ATOM   3070 2HD2 ASN A 272      10.500  70.200 101.240  1.00  0.00           H  
ATOM   3071  N   ALA A 273      10.790  65.050 105.150  1.00  0.00           N  
ATOM   3072  CA  ALA A 273      10.450  64.120 106.220  1.00  0.00           C  
ATOM   3073  C   ALA A 273      11.520  63.140 106.550  1.00  0.00           C  
ATOM   3074  O   ALA A 273      11.790  62.940 107.760  1.00  0.00           O  
ATOM   3075  CB  ALA A 273       9.230  63.260 105.790  1.00  0.00           C  
ATOM   3076  H   ALA A 273      10.340  64.900 104.260  1.00  0.00           H  
ATOM   3077  HA  ALA A 273      10.100  64.660 107.100  1.00  0.00           H  
ATOM   3078  HB1 ALA A 273       9.460  62.710 104.870  1.00  0.00           H  
ATOM   3079  HB2 ALA A 273       8.810  62.660 106.590  1.00  0.00           H  
ATOM   3080  HB3 ALA A 273       8.430  63.900 105.420  1.00  0.00           H  
ATOM   3081  N   ILE A 274      12.280  62.640 105.580  1.00  0.00           N  
ATOM   3082  CA  ILE A 274      13.600  61.950 105.800  1.00  0.00           C  
ATOM   3083  C   ILE A 274      14.380  62.900 106.640  1.00  0.00           C  
ATOM   3084  O   ILE A 274      14.830  62.460 107.670  1.00  0.00           O  
ATOM   3085  CB  ILE A 274      14.390  61.510 104.520  1.00  0.00           C  
ATOM   3086  CG1 ILE A 274      13.730  60.190 103.970  1.00  0.00           C  
ATOM   3087  CG2 ILE A 274      15.880  61.150 104.770  1.00  0.00           C  
ATOM   3088  CD  ILE A 274      14.080  59.770 102.550  1.00  0.00           C  
ATOM   3089  H   ILE A 274      11.990  62.760 104.630  1.00  0.00           H  
ATOM   3090  HA  ILE A 274      13.380  61.060 106.390  1.00  0.00           H  
ATOM   3091  HB  ILE A 274      14.350  62.300 103.770  1.00  0.00           H  
ATOM   3092 1HG1 ILE A 274      12.680  60.470 103.850  1.00  0.00           H  
ATOM   3093 2HG1 ILE A 274      13.860  59.340 104.640  1.00  0.00           H  
ATOM   3094 1HG2 ILE A 274      16.540  61.970 105.030  1.00  0.00           H  
ATOM   3095 2HG2 ILE A 274      15.840  60.380 105.550  1.00  0.00           H  
ATOM   3096 3HG2 ILE A 274      16.240  60.610 103.890  1.00  0.00           H  
ATOM   3097  HD1 ILE A 274      15.120  59.420 102.560  1.00  0.00           H  
ATOM   3098  HD2 ILE A 274      13.460  58.910 102.310  1.00  0.00           H  
ATOM   3099  HD3 ILE A 274      13.910  60.600 101.880  1.00  0.00           H  
ATOM   3100  N   LYS A 275      14.560  64.130 106.300  1.00  0.00           N  
ATOM   3101  CA  LYS A 275      15.560  65.020 106.920  1.00  0.00           C  
ATOM   3102  C   LYS A 275      15.170  65.320 108.380  1.00  0.00           C  
ATOM   3103  O   LYS A 275      16.070  65.370 109.170  1.00  0.00           O  
ATOM   3104  CB  LYS A 275      15.760  66.290 106.070  1.00  0.00           C  
ATOM   3105  CG  LYS A 275      17.200  66.920 106.380  1.00  0.00           C  
ATOM   3106  CD  LYS A 275      17.290  68.420 105.920  1.00  0.00           C  
ATOM   3107  CE  LYS A 275      18.470  69.080 106.700  1.00  0.00           C  
ATOM   3108  NZ  LYS A 275      19.810  68.810 106.120  1.00  0.00           N1+
ATOM   3109  H   LYS A 275      13.990  64.510 105.560  1.00  0.00           H  
ATOM   3110  HA  LYS A 275      16.480  64.440 107.010  1.00  0.00           H  
ATOM   3111  HB1 LYS A 275      15.000  67.040 106.290  1.00  0.00           H  
ATOM   3112  HB2 LYS A 275      15.720  65.840 105.080  1.00  0.00           H  
ATOM   3113  HG1 LYS A 275      18.020  66.370 105.920  1.00  0.00           H  
ATOM   3114  HG2 LYS A 275      17.270  66.860 107.470  1.00  0.00           H  
ATOM   3115  HD1 LYS A 275      16.370  68.920 106.240  1.00  0.00           H  
ATOM   3116  HD2 LYS A 275      17.340  68.580 104.840  1.00  0.00           H  
ATOM   3117  HE1 LYS A 275      18.470  68.730 107.730  1.00  0.00           H  
ATOM   3118  HE2 LYS A 275      18.240  70.150 106.650  1.00  0.00           H  
ATOM   3119  HZ1 LYS A 275      20.040  67.830 106.060  1.00  0.00           H  
ATOM   3120  HZ2 LYS A 275      19.860  69.200 105.190  1.00  0.00           H  
ATOM   3121  HZ3 LYS A 275      20.540  69.160 106.720  1.00  0.00           H  
ATOM   3122  N   GLU A 276      13.890  65.660 108.630  1.00  0.00           N  
ATOM   3123  CA  GLU A 276      13.430  65.960 109.980  1.00  0.00           C  
ATOM   3124  C   GLU A 276      13.790  64.740 110.990  1.00  0.00           C  
ATOM   3125  O   GLU A 276      13.970  64.980 112.190  1.00  0.00           O  
ATOM   3126  CB  GLU A 276      11.920  66.280 109.950  1.00  0.00           C  
ATOM   3127  CG  GLU A 276      11.360  66.820 111.280  1.00  0.00           C  
ATOM   3128  CD  GLU A 276      11.960  68.180 111.540  1.00  0.00           C  
ATOM   3129  OE1 GLU A 276      12.270  68.990 110.640  1.00  0.00           O  
ATOM   3130  OE2 GLU A 276      12.180  68.350 112.760  1.00  0.00           O1-
ATOM   3131  H   GLU A 276      13.210  65.700 107.880  1.00  0.00           H  
ATOM   3132  HA  GLU A 276      13.960  66.830 110.380  1.00  0.00           H  
ATOM   3133  HB1 GLU A 276      11.360  65.370 109.760  1.00  0.00           H  
ATOM   3134  HB2 GLU A 276      11.750  67.040 109.190  1.00  0.00           H  
ATOM   3135  HG1 GLU A 276      11.610  66.090 112.060  1.00  0.00           H  
ATOM   3136  HG2 GLU A 276      10.300  66.980 111.110  1.00  0.00           H  
ATOM   3137  N   SER A 277      13.810  63.440 110.460  1.00  0.00           N  
ATOM   3138  CA  SER A 277      13.920  62.290 111.360  1.00  0.00           C  
ATOM   3139  C   SER A 277      15.320  62.170 112.020  1.00  0.00           C  
ATOM   3140  O   SER A 277      15.420  61.660 113.160  1.00  0.00           O  
ATOM   3141  CB  SER A 277      13.550  60.990 110.650  1.00  0.00           C  
ATOM   3142  OG  SER A 277      14.560  60.660 109.680  1.00  0.00           O  
ATOM   3143  H   SER A 277      13.390  63.290 109.560  1.00  0.00           H  
ATOM   3144  HA  SER A 277      13.190  62.470 112.150  1.00  0.00           H  
ATOM   3145  HB1 SER A 277      12.660  61.130 110.040  1.00  0.00           H  
ATOM   3146  HB2 SER A 277      13.490  60.150 111.350  1.00  0.00           H  
ATOM   3147  HG  SER A 277      14.700  61.440 109.130  1.00  0.00           H  
ATOM   3148  N   TYR A 278      16.430  62.630 111.400  1.00  0.00           N  
ATOM   3149  CA  TYR A 278      17.780  62.800 111.920  1.00  0.00           C  
ATOM   3150  C   TYR A 278      17.930  63.750 113.150  1.00  0.00           C  
ATOM   3151  O   TYR A 278      18.860  63.600 113.940  1.00  0.00           O  
ATOM   3152  CB  TYR A 278      18.680  63.280 110.810  1.00  0.00           C  
ATOM   3153  CG  TYR A 278      18.940  62.180 109.800  1.00  0.00           C  
ATOM   3154  CD1 TYR A 278      20.090  61.350 109.740  1.00  0.00           C  
ATOM   3155  CD2 TYR A 278      17.930  62.000 108.790  1.00  0.00           C  
ATOM   3156  CE1 TYR A 278      20.210  60.390 108.760  1.00  0.00           C  
ATOM   3157  CE2 TYR A 278      18.080  61.020 107.790  1.00  0.00           C  
ATOM   3158  CZ  TYR A 278      19.250  60.290 107.730  1.00  0.00           C  
ATOM   3159  OH  TYR A 278      19.510  59.370 106.760  1.00  0.00           O  
ATOM   3160  H   TYR A 278      16.350  62.940 110.440  1.00  0.00           H  
ATOM   3161  HA  TYR A 278      18.100  61.830 112.310  1.00  0.00           H  
ATOM   3162  HB1 TYR A 278      19.600  63.640 111.250  1.00  0.00           H  
ATOM   3163  HB2 TYR A 278      18.220  64.150 110.330  1.00  0.00           H  
ATOM   3164  HD1 TYR A 278      20.900  61.440 110.460  1.00  0.00           H  
ATOM   3165  HD2 TYR A 278      17.080  62.680 108.770  1.00  0.00           H  
ATOM   3166  HE1 TYR A 278      21.070  59.730 108.740  1.00  0.00           H  
ATOM   3167  HE2 TYR A 278      17.340  60.790 107.030  1.00  0.00           H  
ATOM   3168  HH  TYR A 278      20.410  59.020 106.840  1.00  0.00           H  
ATOM   3169  N   ASP A 279      16.990  64.730 113.330  1.00  0.00           N  
ATOM   3170  CA  ASP A 279      17.010  65.670 114.470  1.00  0.00           C  
ATOM   3171  C   ASP A 279      16.140  65.260 115.630  1.00  0.00           C  
ATOM   3172  O   ASP A 279      16.300  65.860 116.720  1.00  0.00           O  
ATOM   3173  CB  ASP A 279      16.610  67.120 114.040  1.00  0.00           C  
ATOM   3174  CG  ASP A 279      17.250  68.060 115.120  1.00  0.00           C  
ATOM   3175  OD1 ASP A 279      18.480  68.150 115.170  1.00  0.00           O  
ATOM   3176  OD2 ASP A 279      16.530  68.810 115.810  1.00  0.00           O1-
ATOM   3177  H   ASP A 279      16.280  64.930 112.630  1.00  0.00           H  
ATOM   3178  HA  ASP A 279      18.020  65.660 114.900  1.00  0.00           H  
ATOM   3179  HB1 ASP A 279      15.520  67.220 114.060  1.00  0.00           H  
ATOM   3180  HB2 ASP A 279      17.080  67.410 113.100  1.00  0.00           H  
ATOM   3181  N   TYR A 280      15.260  64.290 115.470  1.00  0.00           N  
ATOM   3182  CA  TYR A 280      14.210  64.040 116.480  1.00  0.00           C  
ATOM   3183  C   TYR A 280      14.700  63.510 117.850  1.00  0.00           C  
ATOM   3184  O   TYR A 280      15.590  62.590 117.870  1.00  0.00           O  
ATOM   3185  CB  TYR A 280      13.190  63.030 115.910  1.00  0.00           C  
ATOM   3186  CG  TYR A 280      11.920  62.980 116.740  1.00  0.00           C  
ATOM   3187  CD1 TYR A 280      10.850  63.840 116.480  1.00  0.00           C  
ATOM   3188  CD2 TYR A 280      11.830  62.130 117.880  1.00  0.00           C  
ATOM   3189  CE1 TYR A 280       9.660  63.770 117.160  1.00  0.00           C  
ATOM   3190  CE2 TYR A 280      10.690  62.100 118.660  1.00  0.00           C  
ATOM   3191  CZ  TYR A 280       9.570  62.920 118.270  1.00  0.00           C  
ATOM   3192  OH  TYR A 280       8.400  62.850 118.980  1.00  0.00           O  
ATOM   3193  H   TYR A 280      15.170  63.910 114.540  1.00  0.00           H  
ATOM   3194  HA  TYR A 280      13.770  65.010 116.660  1.00  0.00           H  
ATOM   3195  HB1 TYR A 280      13.710  62.080 116.010  1.00  0.00           H  
ATOM   3196  HB2 TYR A 280      12.990  63.250 114.860  1.00  0.00           H  
ATOM   3197  HD1 TYR A 280      10.960  64.640 115.770  1.00  0.00           H  
ATOM   3198  HD2 TYR A 280      12.610  61.420 118.130  1.00  0.00           H  
ATOM   3199  HE1 TYR A 280       8.870  64.480 116.960  1.00  0.00           H  
ATOM   3200  HE2 TYR A 280      10.740  61.530 119.570  1.00  0.00           H  
ATOM   3201  HH  TYR A 280       7.750  63.560 118.930  1.00  0.00           H  
ATOM   3202  N   ASN A 281      14.070  63.840 119.030  1.00  0.00           N  
ATOM   3203  CA  ASN A 281      14.120  63.020 120.290  1.00  0.00           C  
ATOM   3204  C   ASN A 281      12.870  63.500 121.120  1.00  0.00           C  
ATOM   3205  O   ASN A 281      12.440  64.620 120.960  1.00  0.00           O  
ATOM   3206  CB  ASN A 281      15.470  63.120 121.100  1.00  0.00           C  
ATOM   3207  CG  ASN A 281      15.640  62.180 122.230  1.00  0.00           C  
ATOM   3208  ND2 ASN A 281      15.790  60.950 121.950  1.00  0.00           N  
ATOM   3209  OD1 ASN A 281      15.450  62.690 123.340  1.00  0.00           O  
ATOM   3210  H   ASN A 281      13.310  64.500 119.010  1.00  0.00           H  
ATOM   3211  HA  ASN A 281      13.960  61.980 119.990  1.00  0.00           H  
ATOM   3212  HB1 ASN A 281      15.420  64.160 121.420  1.00  0.00           H  
ATOM   3213  HB2 ASN A 281      16.250  63.040 120.340  1.00  0.00           H  
ATOM   3214 1HD2 ASN A 281      15.930  60.610 121.010  1.00  0.00           H  
ATOM   3215 2HD2 ASN A 281      16.170  60.330 122.650  1.00  0.00           H  
ATOM   3216  N   PRO A 282      12.240  62.750 122.000  1.00  0.00           N  
ATOM   3217  CA  PRO A 282      11.220  63.140 122.970  1.00  0.00           C  
ATOM   3218  C   PRO A 282      11.660  64.320 123.830  1.00  0.00           C  
ATOM   3219  O   PRO A 282      10.840  65.290 123.890  1.00  0.00           O  
ATOM   3220  CB  PRO A 282      10.820  61.860 123.650  1.00  0.00           C  
ATOM   3221  CG  PRO A 282      11.290  60.740 122.720  1.00  0.00           C  
ATOM   3222  CD  PRO A 282      12.530  61.360 122.210  1.00  0.00           C  
ATOM   3223  HA  PRO A 282      10.320  63.470 122.440  1.00  0.00           H  
ATOM   3224  HB1 PRO A 282      11.230  61.870 124.660  1.00  0.00           H  
ATOM   3225  HB2 PRO A 282       9.740  61.800 123.720  1.00  0.00           H  
ATOM   3226  HG1 PRO A 282      11.490  59.870 123.350  1.00  0.00           H  
ATOM   3227  HG2 PRO A 282      10.530  60.510 121.970  1.00  0.00           H  
ATOM   3228  HD1 PRO A 282      13.360  61.240 122.900  1.00  0.00           H  
ATOM   3229  HD2 PRO A 282      12.600  60.840 121.250  1.00  0.00           H  
ATOM   3230  N   ASN A 283      12.900  64.420 124.340  1.00  0.00           N  
ATOM   3231  CA  ASN A 283      13.490  65.550 125.050  1.00  0.00           C  
ATOM   3232  C   ASN A 283      13.680  66.840 124.160  1.00  0.00           C  
ATOM   3233  O   ASN A 283      14.160  67.880 124.570  1.00  0.00           O  
ATOM   3234  CB  ASN A 283      14.810  65.130 125.700  1.00  0.00           C  
ATOM   3235  CG  ASN A 283      14.620  63.970 126.630  1.00  0.00           C  
ATOM   3236  ND2 ASN A 283      14.920  62.770 126.190  1.00  0.00           N  
ATOM   3237  OD1 ASN A 283      14.260  64.130 127.800  1.00  0.00           O  
ATOM   3238  H   ASN A 283      13.430  63.560 124.230  1.00  0.00           H  
ATOM   3239  HA  ASN A 283      12.900  65.880 125.890  1.00  0.00           H  
ATOM   3240  HB1 ASN A 283      15.310  65.940 126.240  1.00  0.00           H  
ATOM   3241  HB2 ASN A 283      15.550  64.880 124.930  1.00  0.00           H  
ATOM   3242 1HD2 ASN A 283      15.180  62.640 125.220  1.00  0.00           H  
ATOM   3243 2HD2 ASN A 283      14.700  62.040 126.860  1.00  0.00           H  
ATOM   3244  N   LYS A 284      13.430  66.780 122.830  1.00  0.00           N  
ATOM   3245  CA  LYS A 284      13.450  67.900 121.910  1.00  0.00           C  
ATOM   3246  C   LYS A 284      12.010  68.370 121.440  1.00  0.00           C  
ATOM   3247  O   LYS A 284      11.910  69.540 121.040  1.00  0.00           O  
ATOM   3248  CB  LYS A 284      14.430  67.620 120.730  1.00  0.00           C  
ATOM   3249  CG  LYS A 284      15.880  67.420 121.250  1.00  0.00           C  
ATOM   3250  CD  LYS A 284      16.840  67.050 120.080  1.00  0.00           C  
ATOM   3251  CE  LYS A 284      16.750  67.960 118.900  1.00  0.00           C  
ATOM   3252  NZ  LYS A 284      17.940  67.800 118.080  1.00  0.00           N1+
ATOM   3253  H   LYS A 284      13.030  65.950 122.420  1.00  0.00           H  
ATOM   3254  HA  LYS A 284      13.850  68.770 122.420  1.00  0.00           H  
ATOM   3255  HB1 LYS A 284      14.420  68.500 120.080  1.00  0.00           H  
ATOM   3256  HB2 LYS A 284      14.080  66.710 120.250  1.00  0.00           H  
ATOM   3257  HG1 LYS A 284      15.990  66.630 122.000  1.00  0.00           H  
ATOM   3258  HG2 LYS A 284      16.270  68.300 121.750  1.00  0.00           H  
ATOM   3259  HD1 LYS A 284      16.580  66.030 119.800  1.00  0.00           H  
ATOM   3260  HD2 LYS A 284      17.860  67.100 120.470  1.00  0.00           H  
ATOM   3261  HE1 LYS A 284      16.700  68.990 119.250  1.00  0.00           H  
ATOM   3262  HE2 LYS A 284      15.860  67.750 118.310  1.00  0.00           H  
ATOM   3263  HZ1 LYS A 284      17.750  68.240 117.190  1.00  0.00           H  
ATOM   3264  HZ2 LYS A 284      18.740  68.260 118.480  1.00  0.00           H  
ATOM   3265  HZ3 LYS A 284      18.080  66.820 117.900  1.00  0.00           H  
ATOM   3266  N   THR A 285      10.930  67.610 121.730  1.00  0.00           N  
ATOM   3267  CA  THR A 285       9.550  67.940 121.350  1.00  0.00           C  
ATOM   3268  C   THR A 285       8.520  67.140 122.120  1.00  0.00           C  
ATOM   3269  O   THR A 285       8.730  65.970 122.380  1.00  0.00           O  
ATOM   3270  CB  THR A 285       9.340  67.690 119.850  1.00  0.00           C  
ATOM   3271  CG2 THR A 285       9.640  66.250 119.440  1.00  0.00           C  
ATOM   3272  OG1 THR A 285       8.030  67.960 119.420  1.00  0.00           O  
ATOM   3273  H   THR A 285      11.110  66.810 122.320  1.00  0.00           H  
ATOM   3274  HA  THR A 285       9.480  68.970 121.690  1.00  0.00           H  
ATOM   3275  HB  THR A 285      10.070  68.320 119.350  1.00  0.00           H  
ATOM   3276  HG1 THR A 285       8.110  68.860 119.090  1.00  0.00           H  
ATOM   3277 1HG2 THR A 285      10.570  65.840 119.850  1.00  0.00           H  
ATOM   3278 2HG2 THR A 285       8.830  65.590 119.730  1.00  0.00           H  
ATOM   3279 3HG2 THR A 285       9.600  66.190 118.350  1.00  0.00           H  
ATOM   3280  N   ASN A 286       7.290  67.770 122.330  1.00  0.00           N  
ATOM   3281  CA  ASN A 286       6.230  67.260 123.250  1.00  0.00           C  
ATOM   3282  C   ASN A 286       5.170  66.310 122.620  1.00  0.00           C  
ATOM   3283  O   ASN A 286       4.240  65.950 123.260  1.00  0.00           O  
ATOM   3284  CB  ASN A 286       5.570  68.430 124.020  1.00  0.00           C  
ATOM   3285  CG  ASN A 286       4.490  69.190 123.360  1.00  0.00           C  
ATOM   3286  ND2 ASN A 286       3.780  69.990 124.080  1.00  0.00           N  
ATOM   3287  OD1 ASN A 286       4.280  69.070 122.150  1.00  0.00           O  
ATOM   3288  H   ASN A 286       7.160  68.740 122.080  1.00  0.00           H  
ATOM   3289  HA  ASN A 286       6.670  66.560 123.950  1.00  0.00           H  
ATOM   3290  HB1 ASN A 286       6.360  69.090 124.370  1.00  0.00           H  
ATOM   3291  HB2 ASN A 286       5.130  68.010 124.930  1.00  0.00           H  
ATOM   3292 1HD2 ASN A 286       4.020  70.100 125.060  1.00  0.00           H  
ATOM   3293 2HD2 ASN A 286       3.300  70.730 123.600  1.00  0.00           H  
ATOM   3294  N   ARG A 287       5.440  65.820 121.430  1.00  0.00           N  
ATOM   3295  CA  ARG A 287       4.600  65.060 120.470  1.00  0.00           C  
ATOM   3296  C   ARG A 287       5.290  64.130 119.420  1.00  0.00           C  
ATOM   3297  O   ARG A 287       6.400  64.420 119.010  1.00  0.00           O  
ATOM   3298  CB  ARG A 287       3.610  66.050 119.850  1.00  0.00           C  
ATOM   3299  CG  ARG A 287       4.240  67.030 118.870  1.00  0.00           C  
ATOM   3300  CD  ARG A 287       3.190  68.010 118.460  1.00  0.00           C  
ATOM   3301  NE  ARG A 287       3.730  69.110 117.760  1.00  0.00           N  
ATOM   3302  CZ  ARG A 287       4.520  70.040 118.200  1.00  0.00           C  
ATOM   3303  NH1 ARG A 287       4.710  70.280 119.470  1.00  0.00           N1+
ATOM   3304  NH2 ARG A 287       4.970  70.910 117.370  1.00  0.00           N  
ATOM   3305  H   ARG A 287       6.330  66.180 121.130  1.00  0.00           H  
ATOM   3306  HA  ARG A 287       3.940  64.340 120.940  1.00  0.00           H  
ATOM   3307  HB1 ARG A 287       3.160  66.700 120.600  1.00  0.00           H  
ATOM   3308  HB2 ARG A 287       2.810  65.520 119.340  1.00  0.00           H  
ATOM   3309  HG1 ARG A 287       4.590  66.430 118.030  1.00  0.00           H  
ATOM   3310  HG2 ARG A 287       5.090  67.580 119.260  1.00  0.00           H  
ATOM   3311  HD1 ARG A 287       2.700  68.520 119.290  1.00  0.00           H  
ATOM   3312  HD2 ARG A 287       2.330  67.590 117.930  1.00  0.00           H  
ATOM   3313  HE  ARG A 287       3.620  69.090 116.760  1.00  0.00           H  
ATOM   3314 1HH1 ARG A 287       4.310  69.690 120.190  1.00  0.00           H  
ATOM   3315 2HH1 ARG A 287       5.260  71.100 119.680  1.00  0.00           H  
ATOM   3316 1HH2 ARG A 287       4.940  70.720 116.380  1.00  0.00           H  
ATOM   3317 2HH2 ARG A 287       5.660  71.580 117.680  1.00  0.00           H  
ATOM   3318  N   PRO A 288       4.510  63.090 118.920  1.00  0.00           N  
ATOM   3319  CA  PRO A 288       5.130  62.070 118.050  1.00  0.00           C  
ATOM   3320  C   PRO A 288       5.480  62.770 116.660  1.00  0.00           C  
ATOM   3321  O   PRO A 288       4.950  63.810 116.190  1.00  0.00           O  
ATOM   3322  CB  PRO A 288       4.050  61.010 117.910  1.00  0.00           C  
ATOM   3323  CG  PRO A 288       2.760  61.770 118.300  1.00  0.00           C  
ATOM   3324  CD  PRO A 288       3.230  62.680 119.430  1.00  0.00           C  
ATOM   3325  HA  PRO A 288       5.970  61.540 118.500  1.00  0.00           H  
ATOM   3326  HB1 PRO A 288       4.000  60.520 116.940  1.00  0.00           H  
ATOM   3327  HB2 PRO A 288       4.380  60.240 118.610  1.00  0.00           H  
ATOM   3328  HG1 PRO A 288       2.230  62.420 117.600  1.00  0.00           H  
ATOM   3329  HG2 PRO A 288       2.060  61.050 118.720  1.00  0.00           H  
ATOM   3330  HD1 PRO A 288       2.560  63.540 119.470  1.00  0.00           H  
ATOM   3331  HD2 PRO A 288       3.390  62.140 120.370  1.00  0.00           H  
ATOM   3332  N   PHE A 289       6.500  62.200 116.050  1.00  0.00           N  
ATOM   3333  CA  PHE A 289       7.050  62.460 114.730  1.00  0.00           C  
ATOM   3334  C   PHE A 289       6.160  62.370 113.410  1.00  0.00           C  
ATOM   3335  O   PHE A 289       5.340  61.440 113.420  1.00  0.00           O  
ATOM   3336  CB  PHE A 289       8.280  61.510 114.530  1.00  0.00           C  
ATOM   3337  CG  PHE A 289       9.070  61.670 113.230  1.00  0.00           C  
ATOM   3338  CD1 PHE A 289       8.760  60.850 112.120  1.00  0.00           C  
ATOM   3339  CD2 PHE A 289      10.010  62.670 113.050  1.00  0.00           C  
ATOM   3340  CE1 PHE A 289       9.250  61.100 110.830  1.00  0.00           C  
ATOM   3341  CE2 PHE A 289      10.600  62.820 111.760  1.00  0.00           C  
ATOM   3342  CZ  PHE A 289      10.190  62.070 110.650  1.00  0.00           C  
ATOM   3343  H   PHE A 289       6.920  61.500 116.650  1.00  0.00           H  
ATOM   3344  HA  PHE A 289       7.430  63.480 114.790  1.00  0.00           H  
ATOM   3345  HB1 PHE A 289       8.000  60.460 114.580  1.00  0.00           H  
ATOM   3346  HB2 PHE A 289       9.010  61.500 115.350  1.00  0.00           H  
ATOM   3347  HD1 PHE A 289       7.930  60.160 112.190  1.00  0.00           H  
ATOM   3348  HD2 PHE A 289      10.230  63.410 113.800  1.00  0.00           H  
ATOM   3349  HE1 PHE A 289       8.780  60.580 110.010  1.00  0.00           H  
ATOM   3350  HE2 PHE A 289      11.180  63.710 111.590  1.00  0.00           H  
ATOM   3351  HZ  PHE A 289      10.510  62.410 109.680  1.00  0.00           H  
ATOM   3352  N   ILE A 290       6.350  63.290 112.420  1.00  0.00           N  
ATOM   3353  CA  ILE A 290       5.690  63.450 111.120  1.00  0.00           C  
ATOM   3354  C   ILE A 290       5.900  62.220 110.190  1.00  0.00           C  
ATOM   3355  O   ILE A 290       6.470  62.230 109.080  1.00  0.00           O  
ATOM   3356  CB  ILE A 290       5.880  64.860 110.450  1.00  0.00           C  
ATOM   3357  CG1 ILE A 290       7.330  65.210 110.140  1.00  0.00           C  
ATOM   3358  CG2 ILE A 290       5.290  65.890 111.400  1.00  0.00           C  
ATOM   3359  CD  ILE A 290       7.560  66.490 109.380  1.00  0.00           C  
ATOM   3360  H   ILE A 290       7.100  63.940 112.630  1.00  0.00           H  
ATOM   3361  HA  ILE A 290       4.650  63.500 111.430  1.00  0.00           H  
ATOM   3362  HB  ILE A 290       5.310  64.870 109.520  1.00  0.00           H  
ATOM   3363 1HG1 ILE A 290       7.710  64.410 109.500  1.00  0.00           H  
ATOM   3364 2HG1 ILE A 290       7.930  65.260 111.050  1.00  0.00           H  
ATOM   3365 1HG2 ILE A 290       5.220  66.800 110.810  1.00  0.00           H  
ATOM   3366 2HG2 ILE A 290       4.320  65.580 111.760  1.00  0.00           H  
ATOM   3367 3HG2 ILE A 290       5.870  65.870 112.320  1.00  0.00           H  
ATOM   3368  HD1 ILE A 290       7.150  67.420 109.750  1.00  0.00           H  
ATOM   3369  HD2 ILE A 290       8.630  66.640 109.240  1.00  0.00           H  
ATOM   3370  HD3 ILE A 290       7.200  66.400 108.350  1.00  0.00           H  
ATOM   3371  N   SER A 291       5.400  61.070 110.660  1.00  0.00           N  
ATOM   3372  CA  SER A 291       5.550  59.800 109.850  1.00  0.00           C  
ATOM   3373  C   SER A 291       4.780  60.020 108.580  1.00  0.00           C  
ATOM   3374  O   SER A 291       3.600  60.250 108.620  1.00  0.00           O  
ATOM   3375  CB  SER A 291       5.080  58.500 110.590  1.00  0.00           C  
ATOM   3376  OG  SER A 291       5.770  58.270 111.790  1.00  0.00           O  
ATOM   3377  H   SER A 291       4.880  61.140 111.520  1.00  0.00           H  
ATOM   3378  HA  SER A 291       6.610  59.720 109.590  1.00  0.00           H  
ATOM   3379  HB1 SER A 291       5.160  57.630 109.940  1.00  0.00           H  
ATOM   3380  HB2 SER A 291       4.010  58.540 110.830  1.00  0.00           H  
ATOM   3381  HG  SER A 291       6.670  58.060 111.540  1.00  0.00           H  
ATOM   3382  N   GLN A 292       5.280  60.010 107.410  1.00  0.00           N  
ATOM   3383  CA  GLN A 292       4.460  60.300 106.240  1.00  0.00           C  
ATOM   3384  C   GLN A 292       3.440  59.250 105.730  1.00  0.00           C  
ATOM   3385  O   GLN A 292       3.820  58.160 105.320  1.00  0.00           O  
ATOM   3386  CB  GLN A 292       5.360  60.760 105.120  1.00  0.00           C  
ATOM   3387  CG  GLN A 292       6.300  61.910 105.490  1.00  0.00           C  
ATOM   3388  CD  GLN A 292       5.600  63.280 105.730  1.00  0.00           C  
ATOM   3389  NE2 GLN A 292       5.450  63.630 106.970  1.00  0.00           N  
ATOM   3390  OE1 GLN A 292       5.090  63.980 104.860  1.00  0.00           O  
ATOM   3391  H   GLN A 292       6.240  59.790 107.170  1.00  0.00           H  
ATOM   3392  HA  GLN A 292       3.920  61.180 106.600  1.00  0.00           H  
ATOM   3393  HB1 GLN A 292       4.760  61.090 104.260  1.00  0.00           H  
ATOM   3394  HB2 GLN A 292       5.970  59.930 104.760  1.00  0.00           H  
ATOM   3395  HG1 GLN A 292       6.950  62.090 104.630  1.00  0.00           H  
ATOM   3396  HG2 GLN A 292       6.820  61.680 106.420  1.00  0.00           H  
ATOM   3397 1HE2 GLN A 292       5.850  63.000 107.640  1.00  0.00           H  
ATOM   3398 2HE2 GLN A 292       4.980  64.500 107.160  1.00  0.00           H  
ATOM   3399  N   LYS A 293       2.130  59.600 105.740  1.00  0.00           N  
ATOM   3400  CA  LYS A 293       1.010  58.680 105.470  1.00  0.00           C  
ATOM   3401  C   LYS A 293       0.940  58.530 103.920  1.00  0.00           C  
ATOM   3402  O   LYS A 293       0.010  58.950 103.280  1.00  0.00           O  
ATOM   3403  CB  LYS A 293      -0.290  59.330 106.020  1.00  0.00           C  
ATOM   3404  CG  LYS A 293      -1.330  58.280 106.400  1.00  0.00           C  
ATOM   3405  CD  LYS A 293      -1.830  57.400 105.240  1.00  0.00           C  
ATOM   3406  CE  LYS A 293      -2.830  56.410 105.770  1.00  0.00           C  
ATOM   3407  NZ  LYS A 293      -2.950  55.270 104.790  1.00  0.00           N1+
ATOM   3408  H   LYS A 293       1.890  60.480 106.170  1.00  0.00           H  
ATOM   3409  HA  LYS A 293       1.280  57.700 105.860  1.00  0.00           H  
ATOM   3410  HB1 LYS A 293      -0.710  60.040 105.300  1.00  0.00           H  
ATOM   3411  HB2 LYS A 293      -0.060  59.960 106.880  1.00  0.00           H  
ATOM   3412  HG1 LYS A 293      -2.130  58.880 106.840  1.00  0.00           H  
ATOM   3413  HG2 LYS A 293      -0.940  57.670 107.210  1.00  0.00           H  
ATOM   3414  HD1 LYS A 293      -1.010  56.890 104.730  1.00  0.00           H  
ATOM   3415  HD2 LYS A 293      -2.350  58.100 104.580  1.00  0.00           H  
ATOM   3416  HE1 LYS A 293      -3.810  56.880 105.870  1.00  0.00           H  
ATOM   3417  HE2 LYS A 293      -2.540  56.010 106.750  1.00  0.00           H  
ATOM   3418  HZ1 LYS A 293      -3.300  54.400 105.160  1.00  0.00           H  
ATOM   3419  HZ2 LYS A 293      -3.460  55.650 104.010  1.00  0.00           H  
ATOM   3420  HZ3 LYS A 293      -2.020  54.980 104.510  1.00  0.00           H  
ATOM   3421  N   ILE A 294       1.860  57.800 103.320  1.00  0.00           N  
ATOM   3422  CA  ILE A 294       1.840  57.550 101.860  1.00  0.00           C  
ATOM   3423  C   ILE A 294       0.890  56.340 101.440  1.00  0.00           C  
ATOM   3424  O   ILE A 294       1.080  55.150 101.830  1.00  0.00           O  
ATOM   3425  CB  ILE A 294       3.290  57.270 101.380  1.00  0.00           C  
ATOM   3426  CG1 ILE A 294       4.300  58.370 101.830  1.00  0.00           C  
ATOM   3427  CG2 ILE A 294       3.290  57.210  99.880  1.00  0.00           C  
ATOM   3428  CD  ILE A 294       4.100  59.780 101.340  1.00  0.00           C  
ATOM   3429  H   ILE A 294       2.610  57.420 103.870  1.00  0.00           H  
ATOM   3430  HA  ILE A 294       1.430  58.450 101.400  1.00  0.00           H  
ATOM   3431  HB  ILE A 294       3.630  56.300 101.720  1.00  0.00           H  
ATOM   3432 1HG1 ILE A 294       5.260  57.960 101.530  1.00  0.00           H  
ATOM   3433 2HG1 ILE A 294       4.380  58.390 102.920  1.00  0.00           H  
ATOM   3434 1HG2 ILE A 294       4.320  57.180  99.530  1.00  0.00           H  
ATOM   3435 2HG2 ILE A 294       2.770  56.300  99.590  1.00  0.00           H  
ATOM   3436 3HG2 ILE A 294       2.790  58.080  99.450  1.00  0.00           H  
ATOM   3437  HD1 ILE A 294       4.050  59.830 100.260  1.00  0.00           H  
ATOM   3438  HD2 ILE A 294       3.170  60.150 101.770  1.00  0.00           H  
ATOM   3439  HD3 ILE A 294       4.890  60.440 101.700  1.00  0.00           H  
ATOM   3440  N   HIS A 295      -0.180  56.710 100.800  1.00  0.00           N  
ATOM   3441  CA  HIS A 295      -1.330  55.910 100.450  1.00  0.00           C  
ATOM   3442  C   HIS A 295      -1.400  55.670  98.900  1.00  0.00           C  
ATOM   3443  O   HIS A 295      -1.800  54.610  98.410  1.00  0.00           O  
ATOM   3444  CB  HIS A 295      -2.570  56.410 101.180  1.00  0.00           C  
ATOM   3445  CG  HIS A 295      -3.260  57.580 100.430  1.00  0.00           C  
ATOM   3446  CD2 HIS A 295      -3.070  58.880 100.760  1.00  0.00           C  
ATOM   3447  ND1 HIS A 295      -4.070  57.480  99.270  1.00  0.00           N  
ATOM   3448  CE1 HIS A 295      -4.190  58.740  98.840  1.00  0.00           C  
ATOM   3449  NE2 HIS A 295      -3.690  59.570  99.760  1.00  0.00           N  
ATOM   3450  H   HIS A 295      -0.270  57.700 100.610  1.00  0.00           H  
ATOM   3451  HA  HIS A 295      -1.090  54.950 100.910  1.00  0.00           H  
ATOM   3452  HB1 HIS A 295      -2.230  56.670 102.190  1.00  0.00           H  
ATOM   3453  HB2 HIS A 295      -3.190  55.520 101.140  1.00  0.00           H  
ATOM   3454  HD2 HIS A 295      -2.600  59.160 101.690  1.00  0.00           H  
ATOM   3455  HE1 HIS A 295      -4.790  59.090  98.010  1.00  0.00           H  
ATOM   3456  HE2 HIS A 295      -3.700  60.580  99.690  1.00  0.00           H  
ATOM   3457  N   PHE A 296      -0.940  56.670  98.130  1.00  0.00           N  
ATOM   3458  CA  PHE A 296      -0.910  56.690  96.640  1.00  0.00           C  
ATOM   3459  C   PHE A 296       0.450  56.190  96.060  1.00  0.00           C  
ATOM   3460  O   PHE A 296       1.550  56.730  96.410  1.00  0.00           O  
ATOM   3461  CB  PHE A 296      -1.390  58.110  96.140  1.00  0.00           C  
ATOM   3462  CG  PHE A 296      -2.000  58.010  94.820  1.00  0.00           C  
ATOM   3463  CD1 PHE A 296      -1.270  58.230  93.650  1.00  0.00           C  
ATOM   3464  CD2 PHE A 296      -3.360  57.660  94.710  1.00  0.00           C  
ATOM   3465  CE1 PHE A 296      -1.820  58.050  92.410  1.00  0.00           C  
ATOM   3466  CE2 PHE A 296      -4.000  57.550  93.470  1.00  0.00           C  
ATOM   3467  CZ  PHE A 296      -3.230  57.690  92.320  1.00  0.00           C  
ATOM   3468  H   PHE A 296      -0.680  57.550  98.560  1.00  0.00           H  
ATOM   3469  HA  PHE A 296      -1.710  56.100  96.190  1.00  0.00           H  
ATOM   3470  HB1 PHE A 296      -0.500  58.740  96.110  1.00  0.00           H  
ATOM   3471  HB2 PHE A 296      -2.040  58.580  96.880  1.00  0.00           H  
ATOM   3472  HD1 PHE A 296      -0.220  58.500  93.740  1.00  0.00           H  
ATOM   3473  HD2 PHE A 296      -3.910  57.550  95.630  1.00  0.00           H  
ATOM   3474  HE1 PHE A 296      -1.180  58.210  91.560  1.00  0.00           H  
ATOM   3475  HE2 PHE A 296      -5.030  57.290  93.280  1.00  0.00           H  
ATOM   3476  HZ  PHE A 296      -3.740  57.540  91.380  1.00  0.00           H  
ATOM   3477  N   PRO A 297       0.530  55.060  95.290  1.00  0.00           N  
ATOM   3478  CA  PRO A 297       1.720  54.810  94.520  1.00  0.00           C  
ATOM   3479  C   PRO A 297       1.910  55.800  93.370  1.00  0.00           C  
ATOM   3480  O   PRO A 297       0.950  56.450  92.940  1.00  0.00           O  
ATOM   3481  CB  PRO A 297       1.550  53.410  93.980  1.00  0.00           C  
ATOM   3482  CG  PRO A 297       0.060  53.260  93.740  1.00  0.00           C  
ATOM   3483  CD  PRO A 297      -0.560  54.260  94.690  1.00  0.00           C  
ATOM   3484  HA  PRO A 297       2.590  54.830  95.180  1.00  0.00           H  
ATOM   3485  HB1 PRO A 297       2.230  53.220  93.150  1.00  0.00           H  
ATOM   3486  HB2 PRO A 297       1.770  52.790  94.840  1.00  0.00           H  
ATOM   3487  HG1 PRO A 297      -0.210  53.490  92.710  1.00  0.00           H  
ATOM   3488  HG2 PRO A 297      -0.240  52.260  94.050  1.00  0.00           H  
ATOM   3489  HD1 PRO A 297      -1.350  54.730  94.110  1.00  0.00           H  
ATOM   3490  HD2 PRO A 297      -0.980  53.670  95.510  1.00  0.00           H  
ATOM   3491  N   ASP A 298       3.100  55.840  92.740  1.00  0.00           N  
ATOM   3492  CA  ASP A 298       3.430  56.660  91.570  1.00  0.00           C  
ATOM   3493  C   ASP A 298       3.260  55.950  90.190  1.00  0.00           C  
ATOM   3494  O   ASP A 298       3.500  56.570  89.160  1.00  0.00           O  
ATOM   3495  CB  ASP A 298       4.850  57.260  91.810  1.00  0.00           C  
ATOM   3496  CG  ASP A 298       4.780  58.320  92.870  1.00  0.00           C  
ATOM   3497  OD1 ASP A 298       4.730  59.540  92.550  1.00  0.00           O  
ATOM   3498  OD2 ASP A 298       4.880  58.000  94.110  1.00  0.00           O1-
ATOM   3499  H   ASP A 298       3.850  55.340  93.190  1.00  0.00           H  
ATOM   3500  HA  ASP A 298       2.690  57.460  91.510  1.00  0.00           H  
ATOM   3501  HB1 ASP A 298       5.120  57.770  90.890  1.00  0.00           H  
ATOM   3502  HB2 ASP A 298       5.650  56.570  92.070  1.00  0.00           H  
ATOM   3503  N   PHE A 299       2.820  54.630  90.350  1.00  0.00           N  
ATOM   3504  CA  PHE A 299       2.490  53.700  89.310  1.00  0.00           C  
ATOM   3505  C   PHE A 299       2.040  52.370  89.970  1.00  0.00           C  
ATOM   3506  O   PHE A 299       2.610  51.920  91.020  1.00  0.00           O  
ATOM   3507  CB  PHE A 299       3.670  53.520  88.340  1.00  0.00           C  
ATOM   3508  CG  PHE A 299       3.320  52.410  87.370  1.00  0.00           C  
ATOM   3509  CD1 PHE A 299       2.530  52.660  86.300  1.00  0.00           C  
ATOM   3510  CD2 PHE A 299       3.820  51.140  87.690  1.00  0.00           C  
ATOM   3511  CE1 PHE A 299       2.170  51.580  85.440  1.00  0.00           C  
ATOM   3512  CE2 PHE A 299       3.370  50.060  86.900  1.00  0.00           C  
ATOM   3513  CZ  PHE A 299       2.670  50.260  85.720  1.00  0.00           C  
ATOM   3514  H   PHE A 299       2.910  54.220  91.270  1.00  0.00           H  
ATOM   3515  HA  PHE A 299       1.580  54.060  88.820  1.00  0.00           H  
ATOM   3516  HB1 PHE A 299       4.570  53.310  88.920  1.00  0.00           H  
ATOM   3517  HB2 PHE A 299       3.790  54.420  87.740  1.00  0.00           H  
ATOM   3518  HD1 PHE A 299       2.190  53.640  85.980  1.00  0.00           H  
ATOM   3519  HD2 PHE A 299       4.430  50.990  88.570  1.00  0.00           H  
ATOM   3520  HE1 PHE A 299       1.550  51.660  84.560  1.00  0.00           H  
ATOM   3521  HE2 PHE A 299       3.710  49.070  87.170  1.00  0.00           H  
ATOM   3522  HZ  PHE A 299       2.340  49.440  85.100  1.00  0.00           H  
ATOM   3523  N   SER A 300       1.020  51.750  89.360  1.00  0.00           N  
ATOM   3524  CA  SER A 300       0.330  50.550  89.930  1.00  0.00           C  
ATOM   3525  C   SER A 300      -0.280  49.670  88.840  1.00  0.00           C  
ATOM   3526  O   SER A 300      -0.530  50.140  87.710  1.00  0.00           O  
ATOM   3527  CB  SER A 300      -0.870  51.100  90.800  1.00  0.00           C  
ATOM   3528  OG  SER A 300      -1.650  50.040  91.280  1.00  0.00           O  
ATOM   3529  H   SER A 300       0.610  52.060  88.490  1.00  0.00           H  
ATOM   3530  HA  SER A 300       0.930  49.850  90.520  1.00  0.00           H  
ATOM   3531  HB1 SER A 300      -1.510  51.760  90.200  1.00  0.00           H  
ATOM   3532  HB2 SER A 300      -0.480  51.680  91.630  1.00  0.00           H  
ATOM   3533  HG  SER A 300      -2.470  49.950  90.780  1.00  0.00           H  
ATOM   3534  N   THR A 301      -0.360  48.360  89.090  1.00  0.00           N  
ATOM   3535  CA  THR A 301      -0.910  47.470  88.070  1.00  0.00           C  
ATOM   3536  C   THR A 301      -1.360  46.090  88.590  1.00  0.00           C  
ATOM   3537  O   THR A 301      -0.860  45.560  89.500  1.00  0.00           O  
ATOM   3538  CB  THR A 301      -0.030  47.350  86.860  1.00  0.00           C  
ATOM   3539  CG2 THR A 301       1.280  46.480  87.120  1.00  0.00           C  
ATOM   3540  OG1 THR A 301      -0.730  46.630  85.800  1.00  0.00           O  
ATOM   3541  H   THR A 301       0.130  47.910  89.860  1.00  0.00           H  
ATOM   3542  HA  THR A 301      -1.780  47.980  87.640  1.00  0.00           H  
ATOM   3543  HB  THR A 301       0.230  48.350  86.510  1.00  0.00           H  
ATOM   3544  HG1 THR A 301      -1.320  47.270  85.390  1.00  0.00           H  
ATOM   3545 1HG2 THR A 301       1.040  45.520  87.580  1.00  0.00           H  
ATOM   3546 2HG2 THR A 301       1.800  46.330  86.170  1.00  0.00           H  
ATOM   3547 3HG2 THR A 301       1.980  47.030  87.750  1.00  0.00           H  
ATOM   3548  N   ARG A 302      -2.430  45.600  87.970  1.00  0.00           N  
ATOM   3549  CA  ARG A 302      -3.100  44.270  88.270  1.00  0.00           C  
ATOM   3550  C   ARG A 302      -3.140  43.300  87.120  1.00  0.00           C  
ATOM   3551  O   ARG A 302      -3.460  42.130  87.300  1.00  0.00           O  
ATOM   3552  CB  ARG A 302      -4.430  44.580  88.940  1.00  0.00           C  
ATOM   3553  CG  ARG A 302      -4.360  45.490  90.170  1.00  0.00           C  
ATOM   3554  CD  ARG A 302      -5.750  45.440  90.930  1.00  0.00           C  
ATOM   3555  NE  ARG A 302      -5.730  46.010  92.320  1.00  0.00           N  
ATOM   3556  CZ  ARG A 302      -5.430  45.430  93.460  1.00  0.00           C  
ATOM   3557  NH1 ARG A 302      -5.170  44.190  93.530  1.00  0.00           N1+
ATOM   3558  NH2 ARG A 302      -5.290  45.930  94.630  1.00  0.00           N  
ATOM   3559  H   ARG A 302      -2.900  46.190  87.300  1.00  0.00           H  
ATOM   3560  HA  ARG A 302      -2.580  43.710  89.050  1.00  0.00           H  
ATOM   3561  HB1 ARG A 302      -4.740  43.610  89.350  1.00  0.00           H  
ATOM   3562  HB2 ARG A 302      -5.070  44.930  88.130  1.00  0.00           H  
ATOM   3563  HG1 ARG A 302      -4.190  46.540  89.920  1.00  0.00           H  
ATOM   3564  HG2 ARG A 302      -3.540  45.080  90.760  1.00  0.00           H  
ATOM   3565  HD1 ARG A 302      -6.080  44.400  90.940  1.00  0.00           H  
ATOM   3566  HD2 ARG A 302      -6.490  46.080  90.440  1.00  0.00           H  
ATOM   3567  HE  ARG A 302      -5.940  46.980  92.490  1.00  0.00           H  
ATOM   3568 1HH1 ARG A 302      -5.070  43.690  92.660  1.00  0.00           H  
ATOM   3569 2HH1 ARG A 302      -4.850  43.770  94.400  1.00  0.00           H  
ATOM   3570 1HH2 ARG A 302      -5.500  46.900  94.790  1.00  0.00           H  
ATOM   3571 2HH2 ARG A 302      -4.930  45.290  95.330  1.00  0.00           H  
ATOM   3572  N   ASP A 303      -2.740  43.750  85.950  1.00  0.00           N  
ATOM   3573  CA  ASP A 303      -2.700  42.960  84.650  1.00  0.00           C  
ATOM   3574  C   ASP A 303      -1.500  41.890  84.570  1.00  0.00           C  
ATOM   3575  O   ASP A 303      -1.590  40.890  83.840  1.00  0.00           O  
ATOM   3576  CB  ASP A 303      -2.500  43.890  83.500  1.00  0.00           C  
ATOM   3577  CG  ASP A 303      -3.490  45.020  83.260  1.00  0.00           C  
ATOM   3578  OD1 ASP A 303      -4.450  45.250  84.080  1.00  0.00           O  
ATOM   3579  OD2 ASP A 303      -3.150  45.910  82.470  1.00  0.00           O1-
ATOM   3580  H   ASP A 303      -2.560  44.750  85.890  1.00  0.00           H  
ATOM   3581  HA  ASP A 303      -3.610  42.360  84.580  1.00  0.00           H  
ATOM   3582  HB1 ASP A 303      -2.370  43.210  82.660  1.00  0.00           H  
ATOM   3583  HB2 ASP A 303      -1.540  44.370  83.680  1.00  0.00           H  
ATOM   3584  N   ILE A 304      -0.420  42.100  85.380  1.00  0.00           N  
ATOM   3585  CA  ILE A 304       0.820  41.390  85.120  1.00  0.00           C  
ATOM   3586  C   ILE A 304       0.580  39.920  85.450  1.00  0.00           C  
ATOM   3587  O   ILE A 304       0.880  39.060  84.570  1.00  0.00           O  
ATOM   3588  CB  ILE A 304       2.110  41.840  85.910  1.00  0.00           C  
ATOM   3589  CG1 ILE A 304       2.360  43.320  85.800  1.00  0.00           C  
ATOM   3590  CG2 ILE A 304       3.280  41.100  85.400  1.00  0.00           C  
ATOM   3591  CD  ILE A 304       2.720  43.800  84.410  1.00  0.00           C  
ATOM   3592  H   ILE A 304      -0.440  42.760  86.140  1.00  0.00           H  
ATOM   3593  HA  ILE A 304       1.030  41.400  84.050  1.00  0.00           H  
ATOM   3594  HB  ILE A 304       2.040  41.610  86.980  1.00  0.00           H  
ATOM   3595 1HG1 ILE A 304       3.200  43.610  86.440  1.00  0.00           H  
ATOM   3596 2HG1 ILE A 304       1.480  43.870  86.140  1.00  0.00           H  
ATOM   3597 1HG2 ILE A 304       4.190  41.520  85.820  1.00  0.00           H  
ATOM   3598 2HG2 ILE A 304       3.220  40.050  85.680  1.00  0.00           H  
ATOM   3599 3HG2 ILE A 304       3.330  41.300  84.330  1.00  0.00           H  
ATOM   3600  HD1 ILE A 304       2.810  44.880  84.310  1.00  0.00           H  
ATOM   3601  HD2 ILE A 304       3.750  43.460  84.280  1.00  0.00           H  
ATOM   3602  HD3 ILE A 304       2.110  43.370  83.610  1.00  0.00           H  
ATOM   3603  N   HIS A 305      -0.010  39.600  86.600  1.00  0.00           N  
ATOM   3604  CA  HIS A 305      -0.180  38.230  87.130  1.00  0.00           C  
ATOM   3605  C   HIS A 305      -1.630  37.760  87.390  1.00  0.00           C  
ATOM   3606  O   HIS A 305      -2.570  38.540  87.430  1.00  0.00           O  
ATOM   3607  CB  HIS A 305       0.680  38.260  88.410  1.00  0.00           C  
ATOM   3608  CG  HIS A 305       2.170  38.440  88.290  1.00  0.00           C  
ATOM   3609  CD2 HIS A 305       2.900  39.530  88.690  1.00  0.00           C  
ATOM   3610  ND1 HIS A 305       3.110  37.470  88.000  1.00  0.00           N  
ATOM   3611  CE1 HIS A 305       4.360  37.950  88.150  1.00  0.00           C  
ATOM   3612  NE2 HIS A 305       4.230  39.240  88.520  1.00  0.00           N  
ATOM   3613  H   HIS A 305      -0.280  40.380  87.170  1.00  0.00           H  
ATOM   3614  HA  HIS A 305       0.350  37.570  86.440  1.00  0.00           H  
ATOM   3615  HB1 HIS A 305       0.700  37.230  88.780  1.00  0.00           H  
ATOM   3616  HB2 HIS A 305       0.260  38.940  89.150  1.00  0.00           H  
ATOM   3617  HD2 HIS A 305       2.410  40.430  89.040  1.00  0.00           H  
ATOM   3618  HE1 HIS A 305       5.300  37.450  87.940  1.00  0.00           H  
ATOM   3619  HE2 HIS A 305       4.970  39.920  88.610  1.00  0.00           H  
ATOM   3620  N   ARG A 306      -1.850  36.460  87.600  1.00  0.00           N  
ATOM   3621  CA  ARG A 306      -3.090  35.780  88.000  1.00  0.00           C  
ATOM   3622  C   ARG A 306      -3.030  35.190  89.400  1.00  0.00           C  
ATOM   3623  O   ARG A 306      -4.030  34.940  90.050  1.00  0.00           O  
ATOM   3624  CB  ARG A 306      -3.380  34.650  86.990  1.00  0.00           C  
ATOM   3625  CG  ARG A 306      -3.850  35.130  85.640  1.00  0.00           C  
ATOM   3626  CD  ARG A 306      -5.090  36.070  85.710  1.00  0.00           C  
ATOM   3627  NE  ARG A 306      -5.480  36.440  84.340  1.00  0.00           N  
ATOM   3628  CZ  ARG A 306      -6.430  37.250  83.990  1.00  0.00           C  
ATOM   3629  NH1 ARG A 306      -7.230  37.780  84.890  1.00  0.00           N1+
ATOM   3630  NH2 ARG A 306      -6.420  37.790  82.800  1.00  0.00           N  
ATOM   3631  H   ARG A 306      -1.050  35.860  87.490  1.00  0.00           H  
ATOM   3632  HA  ARG A 306      -3.880  36.520  87.980  1.00  0.00           H  
ATOM   3633  HB1 ARG A 306      -4.110  33.970  87.410  1.00  0.00           H  
ATOM   3634  HB2 ARG A 306      -2.480  34.080  86.770  1.00  0.00           H  
ATOM   3635  HG1 ARG A 306      -4.050  34.310  84.950  1.00  0.00           H  
ATOM   3636  HG2 ARG A 306      -3.060  35.640  85.090  1.00  0.00           H  
ATOM   3637  HD1 ARG A 306      -4.950  37.030  86.210  1.00  0.00           H  
ATOM   3638  HD2 ARG A 306      -5.890  35.490  86.170  1.00  0.00           H  
ATOM   3639  HE  ARG A 306      -4.820  36.200  83.610  1.00  0.00           H  
ATOM   3640 1HH1 ARG A 306      -7.320  37.420  85.830  1.00  0.00           H  
ATOM   3641 2HH1 ARG A 306      -7.790  38.580  84.630  1.00  0.00           H  
ATOM   3642 1HH2 ARG A 306      -5.770  37.600  82.060  1.00  0.00           H  
ATOM   3643 2HH2 ARG A 306      -7.130  38.480  82.610  1.00  0.00           H  
ATOM   3644  N   ASN A 307      -1.820  34.910  89.870  1.00  0.00           N  
ATOM   3645  CA  ASN A 307      -1.480  34.250  91.100  1.00  0.00           C  
ATOM   3646  C   ASN A 307      -0.460  34.980  91.940  1.00  0.00           C  
ATOM   3647  O   ASN A 307       0.210  35.870  91.400  1.00  0.00           O  
ATOM   3648  CB  ASN A 307      -0.900  32.860  90.720  1.00  0.00           C  
ATOM   3649  CG  ASN A 307      -1.930  31.870  90.090  1.00  0.00           C  
ATOM   3650  ND2 ASN A 307      -1.730  30.600  90.330  1.00  0.00           N  
ATOM   3651  OD1 ASN A 307      -2.940  32.240  89.500  1.00  0.00           O  
ATOM   3652  H   ASN A 307      -1.090  35.310  89.300  1.00  0.00           H  
ATOM   3653  HA  ASN A 307      -2.340  34.160  91.760  1.00  0.00           H  
ATOM   3654  HB1 ASN A 307      -0.470  32.460  91.640  1.00  0.00           H  
ATOM   3655  HB2 ASN A 307      -0.070  33.010  90.020  1.00  0.00           H  
ATOM   3656 1HD2 ASN A 307      -0.880  30.410  90.850  1.00  0.00           H  
ATOM   3657 2HD2 ASN A 307      -2.300  29.890  89.910  1.00  0.00           H  
ATOM   3658  N   TYR A 308      -0.320  34.690  93.220  1.00  0.00           N  
ATOM   3659  CA  TYR A 308       0.540  35.390  94.200  1.00  0.00           C  
ATOM   3660  C   TYR A 308       2.060  35.460  93.840  1.00  0.00           C  
ATOM   3661  O   TYR A 308       2.590  34.510  93.250  1.00  0.00           O  
ATOM   3662  CB  TYR A 308       0.420  34.740  95.600  1.00  0.00           C  
ATOM   3663  CG  TYR A 308      -0.910  33.990  95.910  1.00  0.00           C  
ATOM   3664  CD1 TYR A 308      -0.950  32.770  96.590  1.00  0.00           C  
ATOM   3665  CD2 TYR A 308      -2.180  34.540  95.550  1.00  0.00           C  
ATOM   3666  CE1 TYR A 308      -2.160  32.150  96.960  1.00  0.00           C  
ATOM   3667  CE2 TYR A 308      -3.380  33.860  95.790  1.00  0.00           C  
ATOM   3668  CZ  TYR A 308      -3.400  32.760  96.640  1.00  0.00           C  
ATOM   3669  OH  TYR A 308      -4.630  32.220  96.910  1.00  0.00           O  
ATOM   3670  H   TYR A 308      -0.810  33.910  93.610  1.00  0.00           H  
ATOM   3671  HA  TYR A 308       0.220  36.420  94.370  1.00  0.00           H  
ATOM   3672  HB1 TYR A 308       0.580  35.600  96.250  1.00  0.00           H  
ATOM   3673  HB2 TYR A 308       1.220  34.010  95.730  1.00  0.00           H  
ATOM   3674  HD1 TYR A 308       0.000  32.330  96.870  1.00  0.00           H  
ATOM   3675  HD2 TYR A 308      -2.220  35.500  95.050  1.00  0.00           H  
ATOM   3676  HE1 TYR A 308      -2.100  31.210  97.490  1.00  0.00           H  
ATOM   3677  HE2 TYR A 308      -4.330  34.240  95.440  1.00  0.00           H  
ATOM   3678  HH  TYR A 308      -5.340  32.620  96.410  1.00  0.00           H  
ATOM   3679  N   VAL A 309       2.630  36.620  94.220  1.00  0.00           N  
ATOM   3680  CA  VAL A 309       4.100  36.960  93.920  1.00  0.00           C  
ATOM   3681  C   VAL A 309       4.990  37.180  95.080  1.00  0.00           C  
ATOM   3682  O   VAL A 309       4.910  38.220  95.750  1.00  0.00           O  
ATOM   3683  CB  VAL A 309       4.110  38.140  92.960  1.00  0.00           C  
ATOM   3684  CG1 VAL A 309       5.430  38.130  92.190  1.00  0.00           C  
ATOM   3685  CG2 VAL A 309       3.040  38.130  91.800  1.00  0.00           C  
ATOM   3686  H   VAL A 309       2.090  37.270  94.770  1.00  0.00           H  
ATOM   3687  HA  VAL A 309       4.570  36.100  93.450  1.00  0.00           H  
ATOM   3688  HB  VAL A 309       3.940  39.050  93.540  1.00  0.00           H  
ATOM   3689 1HG1 VAL A 309       5.440  38.920  91.430  1.00  0.00           H  
ATOM   3690 2HG1 VAL A 309       6.290  38.450  92.780  1.00  0.00           H  
ATOM   3691 3HG1 VAL A 309       5.650  37.140  91.810  1.00  0.00           H  
ATOM   3692 1HG2 VAL A 309       3.080  39.120  91.340  1.00  0.00           H  
ATOM   3693 2HG2 VAL A 309       3.150  37.270  91.130  1.00  0.00           H  
ATOM   3694 3HG2 VAL A 309       2.010  38.090  92.150  1.00  0.00           H  
ATOM   3695  N   ASP A 310       5.840  36.160  95.360  1.00  0.00           N  
ATOM   3696  CA  ASP A 310       6.700  36.170  96.470  1.00  0.00           C  
ATOM   3697  C   ASP A 310       8.040  36.860  96.170  1.00  0.00           C  
ATOM   3698  O   ASP A 310       8.810  36.950  97.160  1.00  0.00           O  
ATOM   3699  CB  ASP A 310       7.010  34.680  96.820  1.00  0.00           C  
ATOM   3700  CG  ASP A 310       7.870  33.890  95.820  1.00  0.00           C  
ATOM   3701  OD1 ASP A 310       8.650  34.490  95.040  1.00  0.00           O  
ATOM   3702  OD2 ASP A 310       7.930  32.660  95.920  1.00  0.00           O1-
ATOM   3703  H   ASP A 310       5.780  35.310  94.810  1.00  0.00           H  
ATOM   3704  HA  ASP A 310       6.180  36.660  97.290  1.00  0.00           H  
ATOM   3705  HB1 ASP A 310       6.080  34.110  96.780  1.00  0.00           H  
ATOM   3706  HB2 ASP A 310       7.320  34.640  97.870  1.00  0.00           H  
ATOM   3707  N   CYS A 311       8.350  37.390  95.010  1.00  0.00           N  
ATOM   3708  CA  CYS A 311       9.570  38.120  94.790  1.00  0.00           C  
ATOM   3709  C   CYS A 311       9.540  39.040  93.580  1.00  0.00           C  
ATOM   3710  O   CYS A 311       9.110  38.680  92.480  1.00  0.00           O  
ATOM   3711  CB  CYS A 311      10.760  37.130  94.690  1.00  0.00           C  
ATOM   3712  SG  CYS A 311      12.470  37.890  94.530  1.00  0.00           S  
ATOM   3713  H   CYS A 311       7.670  37.320  94.260  1.00  0.00           H  
ATOM   3714  HA  CYS A 311       9.740  38.690  95.700  1.00  0.00           H  
ATOM   3715  HB1 CYS A 311      10.700  36.530  93.780  1.00  0.00           H  
ATOM   3716  HB2 CYS A 311      10.650  36.320  95.410  1.00  0.00           H  
ATOM   3717  HG  CYS A 311      12.460  37.890  93.200  1.00  0.00           H  
ATOM   3718  N   VAL A 312      10.110  40.230  93.790  1.00  0.00           N  
ATOM   3719  CA  VAL A 312      10.370  41.160  92.710  1.00  0.00           C  
ATOM   3720  C   VAL A 312      11.720  41.820  92.960  1.00  0.00           C  
ATOM   3721  O   VAL A 312      12.070  42.180  94.090  1.00  0.00           O  
ATOM   3722  CB  VAL A 312       9.240  42.200  92.560  1.00  0.00           C  
ATOM   3723  CG1 VAL A 312       8.630  42.890  93.740  1.00  0.00           C  
ATOM   3724  CG2 VAL A 312       9.630  43.340  91.570  1.00  0.00           C  
ATOM   3725  H   VAL A 312      10.270  40.490  94.750  1.00  0.00           H  
ATOM   3726  HA  VAL A 312      10.510  40.570  91.800  1.00  0.00           H  
ATOM   3727  HB  VAL A 312       8.360  41.700  92.150  1.00  0.00           H  
ATOM   3728 1HG1 VAL A 312       7.630  43.160  93.400  1.00  0.00           H  
ATOM   3729 2HG1 VAL A 312       8.430  42.370  94.680  1.00  0.00           H  
ATOM   3730 3HG1 VAL A 312       9.290  43.720  93.970  1.00  0.00           H  
ATOM   3731 1HG2 VAL A 312      10.360  44.060  91.950  1.00  0.00           H  
ATOM   3732 2HG2 VAL A 312       9.980  42.940  90.620  1.00  0.00           H  
ATOM   3733 3HG2 VAL A 312       8.700  43.820  91.280  1.00  0.00           H  
ATOM   3734  N   ARG A 313      12.430  42.140  91.920  1.00  0.00           N  
ATOM   3735  CA  ARG A 313      13.750  42.920  91.870  1.00  0.00           C  
ATOM   3736  C   ARG A 313      13.750  43.820  90.610  1.00  0.00           C  
ATOM   3737  O   ARG A 313      13.110  43.590  89.610  1.00  0.00           O  
ATOM   3738  CB  ARG A 313      14.960  41.930  91.880  1.00  0.00           C  
ATOM   3739  CG  ARG A 313      15.010  40.940  93.040  1.00  0.00           C  
ATOM   3740  CD  ARG A 313      15.190  41.570  94.450  1.00  0.00           C  
ATOM   3741  NE  ARG A 313      15.100  40.570  95.510  1.00  0.00           N  
ATOM   3742  CZ  ARG A 313      14.310  40.650  96.540  1.00  0.00           C  
ATOM   3743  NH1 ARG A 313      13.480  41.670  96.790  1.00  0.00           N1+
ATOM   3744  NH2 ARG A 313      14.390  39.760  97.450  1.00  0.00           N  
ATOM   3745  H   ARG A 313      12.030  41.930  91.020  1.00  0.00           H  
ATOM   3746  HA  ARG A 313      13.730  43.630  92.700  1.00  0.00           H  
ATOM   3747  HB1 ARG A 313      15.910  42.460  91.920  1.00  0.00           H  
ATOM   3748  HB2 ARG A 313      14.860  41.360  90.960  1.00  0.00           H  
ATOM   3749  HG1 ARG A 313      15.800  40.230  92.770  1.00  0.00           H  
ATOM   3750  HG2 ARG A 313      14.140  40.290  92.950  1.00  0.00           H  
ATOM   3751  HD1 ARG A 313      14.520  42.420  94.530  1.00  0.00           H  
ATOM   3752  HD2 ARG A 313      16.230  41.900  94.460  1.00  0.00           H  
ATOM   3753  HE  ARG A 313      15.680  39.740  95.510  1.00  0.00           H  
ATOM   3754 1HH1 ARG A 313      13.200  42.320  96.070  1.00  0.00           H  
ATOM   3755 2HH1 ARG A 313      13.090  41.630  97.720  1.00  0.00           H  
ATOM   3756 1HH2 ARG A 313      15.080  39.060  97.220  1.00  0.00           H  
ATOM   3757 2HH2 ARG A 313      13.950  39.840  98.350  1.00  0.00           H  
ATOM   3758  N   TRP A 314      14.510  44.900  90.700  1.00  0.00           N  
ATOM   3759  CA  TRP A 314      14.700  45.960  89.630  1.00  0.00           C  
ATOM   3760  C   TRP A 314      15.940  45.590  88.700  1.00  0.00           C  
ATOM   3761  O   TRP A 314      16.960  45.120  89.200  1.00  0.00           O  
ATOM   3762  CB  TRP A 314      15.170  47.320  90.240  1.00  0.00           C  
ATOM   3763  CG  TRP A 314      14.030  48.010  90.840  1.00  0.00           C  
ATOM   3764  CD1 TRP A 314      13.760  48.030  92.180  1.00  0.00           C  
ATOM   3765  CD2 TRP A 314      13.030  48.950  90.290  1.00  0.00           C  
ATOM   3766  CE2 TRP A 314      12.270  49.480  91.400  1.00  0.00           C  
ATOM   3767  CE3 TRP A 314      12.840  49.570  88.990  1.00  0.00           C  
ATOM   3768  NE1 TRP A 314      12.760  48.880  92.480  1.00  0.00           N  
ATOM   3769  CZ2 TRP A 314      11.360  50.530  91.220  1.00  0.00           C  
ATOM   3770  CZ3 TRP A 314      11.890  50.610  88.820  1.00  0.00           C  
ATOM   3771  CH2 TRP A 314      11.160  51.050  89.930  1.00  0.00           C  
ATOM   3772  H   TRP A 314      15.110  44.990  91.510  1.00  0.00           H  
ATOM   3773  HA  TRP A 314      13.790  46.100  89.050  1.00  0.00           H  
ATOM   3774  HB1 TRP A 314      15.550  47.950  89.440  1.00  0.00           H  
ATOM   3775  HB2 TRP A 314      15.910  47.110  91.020  1.00  0.00           H  
ATOM   3776  HD1 TRP A 314      14.280  47.440  92.920  1.00  0.00           H  
ATOM   3777  HE1 TRP A 314      12.510  49.070  93.440  1.00  0.00           H  
ATOM   3778  HE3 TRP A 314      13.440  49.170  88.190  1.00  0.00           H  
ATOM   3779  HZ2 TRP A 314      10.800  51.010  92.010  1.00  0.00           H  
ATOM   3780  HZ3 TRP A 314      11.700  51.060  87.850  1.00  0.00           H  
ATOM   3781  HH2 TRP A 314      10.560  51.940  89.850  1.00  0.00           H  
ATOM   3782  N   LEU A 315      15.880  45.810  87.390  1.00  0.00           N  
ATOM   3783  CA  LEU A 315      17.020  45.750  86.420  1.00  0.00           C  
ATOM   3784  C   LEU A 315      17.210  47.120  85.770  1.00  0.00           C  
ATOM   3785  O   LEU A 315      16.500  47.460  84.850  1.00  0.00           O  
ATOM   3786  CB  LEU A 315      16.840  44.500  85.540  1.00  0.00           C  
ATOM   3787  CG  LEU A 315      17.650  44.500  84.250  1.00  0.00           C  
ATOM   3788  CD1 LEU A 315      19.170  44.470  84.470  1.00  0.00           C  
ATOM   3789  CD2 LEU A 315      17.150  43.550  83.140  1.00  0.00           C  
ATOM   3790  H   LEU A 315      14.970  46.140  87.080  1.00  0.00           H  
ATOM   3791  HA  LEU A 315      17.920  45.550  87.010  1.00  0.00           H  
ATOM   3792  HB1 LEU A 315      15.790  44.470  85.250  1.00  0.00           H  
ATOM   3793  HB2 LEU A 315      17.100  43.630  86.140  1.00  0.00           H  
ATOM   3794  HG  LEU A 315      17.460  45.460  83.760  1.00  0.00           H  
ATOM   3795 1HD1 LEU A 315      19.440  45.400  84.970  1.00  0.00           H  
ATOM   3796 2HD1 LEU A 315      19.530  43.630  85.060  1.00  0.00           H  
ATOM   3797 3HD1 LEU A 315      19.610  44.560  83.470  1.00  0.00           H  
ATOM   3798 1HD2 LEU A 315      17.100  42.540  83.550  1.00  0.00           H  
ATOM   3799 2HD2 LEU A 315      16.090  43.790  83.090  1.00  0.00           H  
ATOM   3800 3HD2 LEU A 315      17.880  43.630  82.340  1.00  0.00           H  
ATOM   3801  N   GLY A 316      18.120  47.920  86.400  1.00  0.00           N  
ATOM   3802  CA  GLY A 316      18.030  49.360  86.170  1.00  0.00           C  
ATOM   3803  C   GLY A 316      16.670  50.050  86.300  1.00  0.00           C  
ATOM   3804  O   GLY A 316      16.140  50.260  87.460  1.00  0.00           O  
ATOM   3805  H   GLY A 316      18.570  47.620  87.240  1.00  0.00           H  
ATOM   3806  HA1 GLY A 316      18.360  49.610  85.160  1.00  0.00           H  
ATOM   3807  HA2 GLY A 316      18.790  49.850  86.760  1.00  0.00           H  
ATOM   3808  N   ASP A 317      16.090  50.350  85.140  1.00  0.00           N  
ATOM   3809  CA  ASP A 317      14.680  50.850  85.160  1.00  0.00           C  
ATOM   3810  C   ASP A 317      13.630  49.850  84.790  1.00  0.00           C  
ATOM   3811  O   ASP A 317      12.460  50.280  84.610  1.00  0.00           O  
ATOM   3812  CB  ASP A 317      14.660  52.190  84.330  1.00  0.00           C  
ATOM   3813  CG  ASP A 317      15.660  53.340  84.680  1.00  0.00           C  
ATOM   3814  OD1 ASP A 317      15.870  53.650  85.870  1.00  0.00           O  
ATOM   3815  OD2 ASP A 317      16.030  54.020  83.710  1.00  0.00           O1-
ATOM   3816  H   ASP A 317      16.630  50.330  84.290  1.00  0.00           H  
ATOM   3817  HA  ASP A 317      14.390  51.110  86.170  1.00  0.00           H  
ATOM   3818  HB1 ASP A 317      13.640  52.570  84.360  1.00  0.00           H  
ATOM   3819  HB2 ASP A 317      14.910  51.980  83.290  1.00  0.00           H  
ATOM   3820  N   LEU A 318      13.990  48.570  84.540  1.00  0.00           N  
ATOM   3821  CA  LEU A 318      13.070  47.520  84.240  1.00  0.00           C  
ATOM   3822  C   LEU A 318      12.730  46.690  85.540  1.00  0.00           C  
ATOM   3823  O   LEU A 318      13.450  46.820  86.530  1.00  0.00           O  
ATOM   3824  CB  LEU A 318      13.620  46.530  83.180  1.00  0.00           C  
ATOM   3825  CG  LEU A 318      13.930  47.140  81.830  1.00  0.00           C  
ATOM   3826  CD1 LEU A 318      14.610  46.170  80.890  1.00  0.00           C  
ATOM   3827  CD2 LEU A 318      12.770  47.870  81.130  1.00  0.00           C  
ATOM   3828  H   LEU A 318      14.970  48.310  84.550  1.00  0.00           H  
ATOM   3829  HA  LEU A 318      12.150  47.910  83.820  1.00  0.00           H  
ATOM   3830  HB1 LEU A 318      12.860  45.750  83.050  1.00  0.00           H  
ATOM   3831  HB2 LEU A 318      14.540  46.050  83.500  1.00  0.00           H  
ATOM   3832  HG  LEU A 318      14.710  47.880  82.020  1.00  0.00           H  
ATOM   3833 1HD1 LEU A 318      13.940  45.330  80.710  1.00  0.00           H  
ATOM   3834 2HD1 LEU A 318      14.880  46.770  80.020  1.00  0.00           H  
ATOM   3835 3HD1 LEU A 318      15.520  45.830  81.370  1.00  0.00           H  
ATOM   3836 1HD2 LEU A 318      12.920  47.980  80.050  1.00  0.00           H  
ATOM   3837 2HD2 LEU A 318      11.860  47.270  81.150  1.00  0.00           H  
ATOM   3838 3HD2 LEU A 318      12.670  48.840  81.620  1.00  0.00           H  
ATOM   3839  N   ILE A 319      11.680  45.860  85.560  1.00  0.00           N  
ATOM   3840  CA  ILE A 319      11.280  45.030  86.700  1.00  0.00           C  
ATOM   3841  C   ILE A 319      11.120  43.520  86.400  1.00  0.00           C  
ATOM   3842  O   ILE A 319      10.250  43.190  85.580  1.00  0.00           O  
ATOM   3843  CB  ILE A 319       9.950  45.610  87.250  1.00  0.00           C  
ATOM   3844  CG1 ILE A 319       9.830  47.160  87.590  1.00  0.00           C  
ATOM   3845  CG2 ILE A 319       9.660  44.860  88.540  1.00  0.00           C  
ATOM   3846  CD  ILE A 319       9.330  47.970  86.440  1.00  0.00           C  
ATOM   3847  H   ILE A 319      11.050  45.780  84.770  1.00  0.00           H  
ATOM   3848  HA  ILE A 319      12.070  45.000  87.460  1.00  0.00           H  
ATOM   3849  HB  ILE A 319       9.200  45.390  86.480  1.00  0.00           H  
ATOM   3850 1HG1 ILE A 319      10.890  47.320  87.780  1.00  0.00           H  
ATOM   3851 2HG1 ILE A 319       9.220  47.430  88.450  1.00  0.00           H  
ATOM   3852 1HG2 ILE A 319      10.460  45.020  89.260  1.00  0.00           H  
ATOM   3853 2HG2 ILE A 319       8.730  45.180  89.010  1.00  0.00           H  
ATOM   3854 3HG2 ILE A 319       9.690  43.780  88.430  1.00  0.00           H  
ATOM   3855  HD1 ILE A 319       8.270  47.810  86.220  1.00  0.00           H  
ATOM   3856  HD2 ILE A 319       9.480  49.030  86.640  1.00  0.00           H  
ATOM   3857  HD3 ILE A 319       9.790  47.780  85.480  1.00  0.00           H  
ATOM   3858  N   LEU A 320      11.890  42.700  87.050  1.00  0.00           N  
ATOM   3859  CA  LEU A 320      11.720  41.250  87.030  1.00  0.00           C  
ATOM   3860  C   LEU A 320      10.800  40.710  88.220  1.00  0.00           C  
ATOM   3861  O   LEU A 320      11.050  41.090  89.350  1.00  0.00           O  
ATOM   3862  CB  LEU A 320      13.120  40.570  87.130  1.00  0.00           C  
ATOM   3863  CG  LEU A 320      13.780  40.360  85.810  1.00  0.00           C  
ATOM   3864  CD1 LEU A 320      14.490  41.550  85.180  1.00  0.00           C  
ATOM   3865  CD2 LEU A 320      14.910  39.440  86.240  1.00  0.00           C  
ATOM   3866  H   LEU A 320      12.650  42.950  87.660  1.00  0.00           H  
ATOM   3867  HA  LEU A 320      11.240  40.870  86.130  1.00  0.00           H  
ATOM   3868  HB1 LEU A 320      12.980  39.690  87.770  1.00  0.00           H  
ATOM   3869  HB2 LEU A 320      13.710  41.180  87.810  1.00  0.00           H  
ATOM   3870  HG  LEU A 320      13.250  39.720  85.100  1.00  0.00           H  
ATOM   3871 1HD1 LEU A 320      15.150  42.040  85.890  1.00  0.00           H  
ATOM   3872 2HD1 LEU A 320      14.930  41.290  84.220  1.00  0.00           H  
ATOM   3873 3HD1 LEU A 320      13.700  42.300  85.090  1.00  0.00           H  
ATOM   3874 1HD2 LEU A 320      15.480  39.210  85.340  1.00  0.00           H  
ATOM   3875 2HD2 LEU A 320      15.580  39.970  86.910  1.00  0.00           H  
ATOM   3876 3HD2 LEU A 320      14.460  38.620  86.810  1.00  0.00           H  
ATOM   3877  N   SER A 321       9.890  39.780  88.020  1.00  0.00           N  
ATOM   3878  CA  SER A 321       9.110  39.100  89.070  1.00  0.00           C  
ATOM   3879  C   SER A 321       8.620  37.650  88.670  1.00  0.00           C  
ATOM   3880  O   SER A 321       8.300  37.410  87.470  1.00  0.00           O  
ATOM   3881  CB  SER A 321       7.900  39.930  89.480  1.00  0.00           C  
ATOM   3882  OG  SER A 321       6.990  39.970  88.440  1.00  0.00           O  
ATOM   3883  H   SER A 321       9.700  39.550  87.050  1.00  0.00           H  
ATOM   3884  HA  SER A 321       9.690  39.080  89.990  1.00  0.00           H  
ATOM   3885  HB1 SER A 321       8.180  40.980  89.550  1.00  0.00           H  
ATOM   3886  HB2 SER A 321       7.550  39.530  90.430  1.00  0.00           H  
ATOM   3887  HG  SER A 321       7.460  40.100  87.610  1.00  0.00           H  
ATOM   3888  N   LYS A 322       8.440  36.760  89.700  1.00  0.00           N  
ATOM   3889  CA  LYS A 322       8.070  35.310  89.490  1.00  0.00           C  
ATOM   3890  C   LYS A 322       6.640  35.050  89.030  1.00  0.00           C  
ATOM   3891  O   LYS A 322       5.770  35.690  89.580  1.00  0.00           O  
ATOM   3892  CB  LYS A 322       8.400  34.550  90.710  1.00  0.00           C  
ATOM   3893  CG  LYS A 322       8.430  33.050  90.340  1.00  0.00           C  
ATOM   3894  CD  LYS A 322       9.010  32.160  91.440  1.00  0.00           C  
ATOM   3895  CE  LYS A 322       8.180  32.230  92.770  1.00  0.00           C  
ATOM   3896  NZ  LYS A 322       8.540  31.120  93.610  1.00  0.00           N1+
ATOM   3897  H   LYS A 322       8.820  37.090  90.590  1.00  0.00           H  
ATOM   3898  HA  LYS A 322       8.730  34.960  88.700  1.00  0.00           H  
ATOM   3899  HB1 LYS A 322       7.690  34.740  91.520  1.00  0.00           H  
ATOM   3900  HB2 LYS A 322       9.370  34.780  91.160  1.00  0.00           H  
ATOM   3901  HG1 LYS A 322       9.110  32.960  89.500  1.00  0.00           H  
ATOM   3902  HG2 LYS A 322       7.450  32.690  90.030  1.00  0.00           H  
ATOM   3903  HD1 LYS A 322      10.010  32.580  91.550  1.00  0.00           H  
ATOM   3904  HD2 LYS A 322       9.040  31.140  91.070  1.00  0.00           H  
ATOM   3905  HE1 LYS A 322       7.130  32.260  92.460  1.00  0.00           H  
ATOM   3906  HE2 LYS A 322       8.280  33.170  93.310  1.00  0.00           H  
ATOM   3907  HZ1 LYS A 322       8.100  30.280  93.250  1.00  0.00           H  
ATOM   3908  HZ2 LYS A 322       9.540  31.050  93.550  1.00  0.00           H  
ATOM   3909  HZ3 LYS A 322       8.270  31.270  94.570  1.00  0.00           H  
ATOM   3910  N   SER A 323       6.280  34.060  88.180  1.00  0.00           N  
ATOM   3911  CA  SER A 323       4.900  33.760  87.730  1.00  0.00           C  
ATOM   3912  C   SER A 323       4.500  32.280  87.890  1.00  0.00           C  
ATOM   3913  O   SER A 323       5.320  31.460  87.550  1.00  0.00           O  
ATOM   3914  CB  SER A 323       4.680  34.240  86.220  1.00  0.00           C  
ATOM   3915  OG  SER A 323       3.450  33.930  85.530  1.00  0.00           O  
ATOM   3916  H   SER A 323       7.040  33.510  87.800  1.00  0.00           H  
ATOM   3917  HA  SER A 323       4.150  34.310  88.290  1.00  0.00           H  
ATOM   3918  HB1 SER A 323       5.420  33.730  85.590  1.00  0.00           H  
ATOM   3919  HB2 SER A 323       4.890  35.300  86.140  1.00  0.00           H  
ATOM   3920  HG  SER A 323       3.430  34.050  84.580  1.00  0.00           H  
ATOM   3921  N   CYS A 324       3.200  31.990  88.030  1.00  0.00           N  
ATOM   3922  CA  CYS A 324       2.630  30.680  88.130  1.00  0.00           C  
ATOM   3923  C   CYS A 324       2.800  29.750  86.970  1.00  0.00           C  
ATOM   3924  O   CYS A 324       2.300  28.570  87.070  1.00  0.00           O  
ATOM   3925  CB  CYS A 324       1.140  30.770  88.510  1.00  0.00           C  
ATOM   3926  SG  CYS A 324       0.330  31.870  87.230  1.00  0.00           S  
ATOM   3927  H   CYS A 324       2.630  32.790  88.270  1.00  0.00           H  
ATOM   3928  HA  CYS A 324       3.200  30.140  88.890  1.00  0.00           H  
ATOM   3929  HB1 CYS A 324       0.920  31.220  89.470  1.00  0.00           H  
ATOM   3930  HB2 CYS A 324       0.610  29.830  88.620  1.00  0.00           H  
ATOM   3931  HG  CYS A 324       1.000  32.980  87.510  1.00  0.00           H  
ATOM   3932  N   GLU A 325       3.350  30.280  85.780  1.00  0.00           N  
ATOM   3933  CA  GLU A 325       3.550  29.540  84.520  1.00  0.00           C  
ATOM   3934  C   GLU A 325       4.910  28.840  84.520  1.00  0.00           C  
ATOM   3935  O   GLU A 325       5.280  28.230  83.480  1.00  0.00           O  
ATOM   3936  CB  GLU A 325       3.480  30.590  83.420  1.00  0.00           C  
ATOM   3937  CG  GLU A 325       4.760  31.480  83.370  1.00  0.00           C  
ATOM   3938  CD  GLU A 325       4.490  32.650  82.490  1.00  0.00           C  
ATOM   3939  OE1 GLU A 325       4.090  33.780  82.920  1.00  0.00           O  
ATOM   3940  OE2 GLU A 325       4.760  32.310  81.310  1.00  0.00           O1-
ATOM   3941  H   GLU A 325       3.360  31.290  85.770  1.00  0.00           H  
ATOM   3942  HA  GLU A 325       2.770  28.780  84.400  1.00  0.00           H  
ATOM   3943  HB1 GLU A 325       2.630  31.240  83.650  1.00  0.00           H  
ATOM   3944  HB2 GLU A 325       3.240  30.180  82.440  1.00  0.00           H  
ATOM   3945  HG1 GLU A 325       5.570  30.880  82.950  1.00  0.00           H  
ATOM   3946  HG2 GLU A 325       4.970  31.710  84.420  1.00  0.00           H  
ATOM   3947  N   ASN A 326       5.620  28.920  85.680  1.00  0.00           N  
ATOM   3948  CA  ASN A 326       7.030  28.690  85.700  1.00  0.00           C  
ATOM   3949  C   ASN A 326       7.850  29.690  84.820  1.00  0.00           C  
ATOM   3950  O   ASN A 326       8.610  29.190  83.990  1.00  0.00           O  
ATOM   3951  CB  ASN A 326       7.380  27.220  85.440  1.00  0.00           C  
ATOM   3952  CG  ASN A 326       6.920  26.260  86.500  1.00  0.00           C  
ATOM   3953  ND2 ASN A 326       5.660  25.910  86.440  1.00  0.00           N  
ATOM   3954  OD1 ASN A 326       7.660  25.860  87.410  1.00  0.00           O  
ATOM   3955  H   ASN A 326       5.260  29.460  86.450  1.00  0.00           H  
ATOM   3956  HA  ASN A 326       7.320  28.790  86.740  1.00  0.00           H  
ATOM   3957  HB1 ASN A 326       8.450  27.090  85.330  1.00  0.00           H  
ATOM   3958  HB2 ASN A 326       7.050  26.890  84.460  1.00  0.00           H  
ATOM   3959 1HD2 ASN A 326       5.130  26.150  85.620  1.00  0.00           H  
ATOM   3960 2HD2 ASN A 326       5.380  25.130  87.020  1.00  0.00           H  
ATOM   3961  N   ALA A 327       7.750  31.010  85.020  1.00  0.00           N  
ATOM   3962  CA  ALA A 327       8.800  31.900  84.550  1.00  0.00           C  
ATOM   3963  C   ALA A 327       8.940  33.110  85.550  1.00  0.00           C  
ATOM   3964  O   ALA A 327       7.940  33.570  86.050  1.00  0.00           O  
ATOM   3965  CB  ALA A 327       8.640  32.440  83.110  1.00  0.00           C  
ATOM   3966  H   ALA A 327       7.080  31.250  85.730  1.00  0.00           H  
ATOM   3967  HA  ALA A 327       9.740  31.360  84.640  1.00  0.00           H  
ATOM   3968  HB1 ALA A 327       7.620  32.640  82.780  1.00  0.00           H  
ATOM   3969  HB2 ALA A 327       9.160  33.400  83.040  1.00  0.00           H  
ATOM   3970  HB3 ALA A 327       9.130  31.750  82.420  1.00  0.00           H  
ATOM   3971  N   ILE A 328      10.160  33.620  85.710  1.00  0.00           N  
ATOM   3972  CA  ILE A 328      10.380  34.980  86.110  1.00  0.00           C  
ATOM   3973  C   ILE A 328      10.210  35.920  84.810  1.00  0.00           C  
ATOM   3974  O   ILE A 328      10.980  35.770  83.850  1.00  0.00           O  
ATOM   3975  CB  ILE A 328      11.890  35.140  86.610  1.00  0.00           C  
ATOM   3976  CG1 ILE A 328      12.190  34.280  87.830  1.00  0.00           C  
ATOM   3977  CG2 ILE A 328      12.140  36.640  86.920  1.00  0.00           C  
ATOM   3978  CD  ILE A 328      13.660  34.050  88.010  1.00  0.00           C  
ATOM   3979  H   ILE A 328      10.930  33.170  85.240  1.00  0.00           H  
ATOM   3980  HA  ILE A 328       9.640  35.280  86.860  1.00  0.00           H  
ATOM   3981  HB  ILE A 328      12.550  34.790  85.810  1.00  0.00           H  
ATOM   3982 1HG1 ILE A 328      11.760  33.280  87.720  1.00  0.00           H  
ATOM   3983 2HG1 ILE A 328      11.880  34.710  88.790  1.00  0.00           H  
ATOM   3984 1HG2 ILE A 328      11.550  37.010  87.760  1.00  0.00           H  
ATOM   3985 2HG2 ILE A 328      13.180  36.740  87.230  1.00  0.00           H  
ATOM   3986 3HG2 ILE A 328      12.020  37.270  86.030  1.00  0.00           H  
ATOM   3987  HD1 ILE A 328      14.210  34.990  88.090  1.00  0.00           H  
ATOM   3988  HD2 ILE A 328      13.750  33.400  88.880  1.00  0.00           H  
ATOM   3989  HD3 ILE A 328      14.070  33.510  87.160  1.00  0.00           H  
ATOM   3990  N   VAL A 329       9.160  36.710  84.820  1.00  0.00           N  
ATOM   3991  CA  VAL A 329       8.770  37.720  83.810  1.00  0.00           C  
ATOM   3992  C   VAL A 329       9.360  39.090  84.080  1.00  0.00           C  
ATOM   3993  O   VAL A 329       9.280  39.630  85.160  1.00  0.00           O  
ATOM   3994  CB  VAL A 329       7.220  37.740  83.670  1.00  0.00           C  
ATOM   3995  CG1 VAL A 329       6.350  38.200  84.850  1.00  0.00           C  
ATOM   3996  CG2 VAL A 329       6.780  38.520  82.410  1.00  0.00           C  
ATOM   3997  H   VAL A 329       8.500  36.670  85.580  1.00  0.00           H  
ATOM   3998  HA  VAL A 329       9.090  37.290  82.850  1.00  0.00           H  
ATOM   3999  HB  VAL A 329       6.960  36.720  83.380  1.00  0.00           H  
ATOM   4000 1HG1 VAL A 329       6.520  37.480  85.660  1.00  0.00           H  
ATOM   4001 2HG1 VAL A 329       6.620  39.210  85.160  1.00  0.00           H  
ATOM   4002 3HG1 VAL A 329       5.310  38.240  84.550  1.00  0.00           H  
ATOM   4003 1HG2 VAL A 329       7.580  38.400  81.680  1.00  0.00           H  
ATOM   4004 2HG2 VAL A 329       5.810  38.170  82.090  1.00  0.00           H  
ATOM   4005 3HG2 VAL A 329       6.710  39.570  82.690  1.00  0.00           H  
ATOM   4006  N   CYS A 330      10.160  39.550  83.110  1.00  0.00           N  
ATOM   4007  CA  CYS A 330      10.650  40.880  83.090  1.00  0.00           C  
ATOM   4008  C   CYS A 330       9.770  41.890  82.370  1.00  0.00           C  
ATOM   4009  O   CYS A 330       9.220  41.510  81.360  1.00  0.00           O  
ATOM   4010  CB  CYS A 330      11.960  40.750  82.290  1.00  0.00           C  
ATOM   4011  SG  CYS A 330      12.740  42.360  82.120  1.00  0.00           S  
ATOM   4012  H   CYS A 330      10.130  39.040  82.240  1.00  0.00           H  
ATOM   4013  HA  CYS A 330      10.780  41.280  84.100  1.00  0.00           H  
ATOM   4014  HB1 CYS A 330      11.750  40.360  81.290  1.00  0.00           H  
ATOM   4015  HB2 CYS A 330      12.700  40.130  82.790  1.00  0.00           H  
ATOM   4016  HG  CYS A 330      13.600  42.010  81.160  1.00  0.00           H  
ATOM   4017  N   TRP A 331       9.500  43.100  82.880  1.00  0.00           N  
ATOM   4018  CA  TRP A 331       8.480  44.080  82.390  1.00  0.00           C  
ATOM   4019  C   TRP A 331       8.880  45.520  82.760  1.00  0.00           C  
ATOM   4020  O   TRP A 331       9.920  45.830  83.370  1.00  0.00           O  
ATOM   4021  CB  TRP A 331       7.120  43.630  82.850  1.00  0.00           C  
ATOM   4022  CG  TRP A 331       6.870  43.840  84.340  1.00  0.00           C  
ATOM   4023  CD1 TRP A 331       7.260  43.010  85.300  1.00  0.00           C  
ATOM   4024  CD2 TRP A 331       6.210  44.890  85.100  1.00  0.00           C  
ATOM   4025  CE2 TRP A 331       6.470  44.780  86.530  1.00  0.00           C  
ATOM   4026  CE3 TRP A 331       5.470  46.040  84.680  1.00  0.00           C  
ATOM   4027  NE1 TRP A 331       7.100  43.530  86.610  1.00  0.00           N  
ATOM   4028  CZ2 TRP A 331       6.300  45.910  87.420  1.00  0.00           C  
ATOM   4029  CZ3 TRP A 331       5.280  47.190  85.500  1.00  0.00           C  
ATOM   4030  CH2 TRP A 331       5.670  47.060  86.920  1.00  0.00           C  
ATOM   4031  H   TRP A 331       9.880  43.320  83.790  1.00  0.00           H  
ATOM   4032  HA  TRP A 331       8.470  43.990  81.310  1.00  0.00           H  
ATOM   4033  HB1 TRP A 331       6.990  42.570  82.630  1.00  0.00           H  
ATOM   4034  HB2 TRP A 331       6.320  44.150  82.340  1.00  0.00           H  
ATOM   4035  HD1 TRP A 331       7.840  42.120  85.080  1.00  0.00           H  
ATOM   4036  HE1 TRP A 331       7.490  43.100  87.440  1.00  0.00           H  
ATOM   4037  HE3 TRP A 331       5.190  46.160  83.640  1.00  0.00           H  
ATOM   4038  HZ2 TRP A 331       6.580  45.860  88.460  1.00  0.00           H  
ATOM   4039  HZ3 TRP A 331       4.820  48.080  85.100  1.00  0.00           H  
ATOM   4040  HH2 TRP A 331       5.500  47.770  87.720  1.00  0.00           H  
ATOM   4041  N   LYS A 332       8.040  46.510  82.410  1.00  0.00           N  
ATOM   4042  CA  LYS A 332       8.110  47.940  82.790  1.00  0.00           C  
ATOM   4043  C   LYS A 332       6.710  48.630  82.740  1.00  0.00           C  
ATOM   4044  O   LYS A 332       5.820  48.150  81.960  1.00  0.00           O  
ATOM   4045  CB  LYS A 332       8.980  48.740  81.880  1.00  0.00           C  
ATOM   4046  CG  LYS A 332       8.570  48.680  80.430  1.00  0.00           C  
ATOM   4047  CD  LYS A 332       9.490  49.290  79.400  1.00  0.00           C  
ATOM   4048  CE  LYS A 332       9.990  50.680  79.830  1.00  0.00           C  
ATOM   4049  NZ  LYS A 332       8.970  51.700  79.640  1.00  0.00           N1+
ATOM   4050  H   LYS A 332       7.360  46.270  81.700  1.00  0.00           H  
ATOM   4051  HA  LYS A 332       8.550  48.070  83.770  1.00  0.00           H  
ATOM   4052  HB1 LYS A 332      10.010  48.430  82.040  1.00  0.00           H  
ATOM   4053  HB2 LYS A 332       9.020  49.770  82.230  1.00  0.00           H  
ATOM   4054  HG1 LYS A 332       7.560  49.060  80.260  1.00  0.00           H  
ATOM   4055  HG2 LYS A 332       8.490  47.660  80.060  1.00  0.00           H  
ATOM   4056  HD1 LYS A 332       9.040  49.410  78.420  1.00  0.00           H  
ATOM   4057  HD2 LYS A 332      10.320  48.600  79.240  1.00  0.00           H  
ATOM   4058  HE1 LYS A 332      10.890  50.990  79.300  1.00  0.00           H  
ATOM   4059  HE2 LYS A 332      10.330  50.730  80.870  1.00  0.00           H  
ATOM   4060  HZ1 LYS A 332       8.230  51.490  80.290  1.00  0.00           H  
ATOM   4061  HZ2 LYS A 332       9.290  52.630  79.850  1.00  0.00           H  
ATOM   4062  HZ3 LYS A 332       8.600  51.610  78.700  1.00  0.00           H  
ATOM   4063  N   PRO A 333       6.470  49.790  83.340  1.00  0.00           N  
ATOM   4064  CA  PRO A 333       5.450  50.750  82.980  1.00  0.00           C  
ATOM   4065  C   PRO A 333       5.580  51.220  81.540  1.00  0.00           C  
ATOM   4066  O   PRO A 333       6.690  51.360  81.010  1.00  0.00           O  
ATOM   4067  CB  PRO A 333       5.520  51.880  84.050  1.00  0.00           C  
ATOM   4068  CG  PRO A 333       6.280  51.260  85.180  1.00  0.00           C  
ATOM   4069  CD  PRO A 333       7.200  50.300  84.510  1.00  0.00           C  
ATOM   4070  HA  PRO A 333       4.460  50.320  83.070  1.00  0.00           H  
ATOM   4071  HB1 PRO A 333       6.080  52.770  83.790  1.00  0.00           H  
ATOM   4072  HB2 PRO A 333       4.530  52.170  84.410  1.00  0.00           H  
ATOM   4073  HG1 PRO A 333       6.800  52.020  85.760  1.00  0.00           H  
ATOM   4074  HG2 PRO A 333       5.540  50.710  85.760  1.00  0.00           H  
ATOM   4075  HD1 PRO A 333       7.980  50.930  84.090  1.00  0.00           H  
ATOM   4076  HD2 PRO A 333       7.560  49.560  85.230  1.00  0.00           H  
ATOM   4077  N   GLY A 334       4.500  51.720  80.990  1.00  0.00           N  
ATOM   4078  CA  GLY A 334       4.390  52.340  79.650  1.00  0.00           C  
ATOM   4079  C   GLY A 334       4.750  51.470  78.480  1.00  0.00           C  
ATOM   4080  O   GLY A 334       4.710  50.230  78.580  1.00  0.00           O  
ATOM   4081  H   GLY A 334       3.680  51.550  81.560  1.00  0.00           H  
ATOM   4082  HA1 GLY A 334       5.040  53.210  79.610  1.00  0.00           H  
ATOM   4083  HA2 GLY A 334       3.360  52.670  79.510  1.00  0.00           H  
ATOM   4084  N   LYS A 335       4.940  52.080  77.310  1.00  0.00           N  
ATOM   4085  CA  LYS A 335       5.370  51.340  76.100  1.00  0.00           C  
ATOM   4086  C   LYS A 335       6.910  51.120  76.190  1.00  0.00           C  
ATOM   4087  O   LYS A 335       7.570  51.730  77.060  1.00  0.00           O  
ATOM   4088  CB  LYS A 335       4.970  52.100  74.890  1.00  0.00           C  
ATOM   4089  CG  LYS A 335       5.620  53.510  74.760  1.00  0.00           C  
ATOM   4090  CD  LYS A 335       5.350  54.180  73.410  1.00  0.00           C  
ATOM   4091  CE  LYS A 335       6.240  55.460  73.300  1.00  0.00           C  
ATOM   4092  NZ  LYS A 335       6.000  56.300  72.120  1.00  0.00           N1+
ATOM   4093  H   LYS A 335       4.950  53.090  77.290  1.00  0.00           H  
ATOM   4094  HA  LYS A 335       4.910  50.350  76.020  1.00  0.00           H  
ATOM   4095  HB1 LYS A 335       3.890  52.180  75.060  1.00  0.00           H  
ATOM   4096  HB2 LYS A 335       5.250  51.470  74.050  1.00  0.00           H  
ATOM   4097  HG1 LYS A 335       6.680  53.500  75.020  1.00  0.00           H  
ATOM   4098  HG2 LYS A 335       5.110  54.200  75.420  1.00  0.00           H  
ATOM   4099  HD1 LYS A 335       4.280  54.370  73.360  1.00  0.00           H  
ATOM   4100  HD2 LYS A 335       5.630  53.550  72.570  1.00  0.00           H  
ATOM   4101  HE1 LYS A 335       7.300  55.210  73.350  1.00  0.00           H  
ATOM   4102  HE2 LYS A 335       5.990  56.090  74.160  1.00  0.00           H  
ATOM   4103  HZ1 LYS A 335       5.040  56.560  71.990  1.00  0.00           H  
ATOM   4104  HZ2 LYS A 335       6.540  57.150  72.120  1.00  0.00           H  
ATOM   4105  HZ3 LYS A 335       6.360  55.820  71.300  1.00  0.00           H  
ATOM   4106  N   MET A 336       7.460  50.330  75.300  1.00  0.00           N  
ATOM   4107  CA  MET A 336       8.890  49.880  75.420  1.00  0.00           C  
ATOM   4108  C   MET A 336       9.800  51.030  75.640  1.00  0.00           C  
ATOM   4109  O   MET A 336      10.640  50.830  76.490  1.00  0.00           O  
ATOM   4110  CB  MET A 336       9.330  49.270  74.110  1.00  0.00           C  
ATOM   4111  CG  MET A 336      10.680  48.570  74.090  1.00  0.00           C  
ATOM   4112  SD  MET A 336      10.750  47.170  75.280  1.00  0.00           S  
ATOM   4113  CE  MET A 336       9.790  45.990  74.330  1.00  0.00           C  
ATOM   4114  H   MET A 336       6.840  49.850  74.670  1.00  0.00           H  
ATOM   4115  HA  MET A 336       9.010  49.230  76.290  1.00  0.00           H  
ATOM   4116  HB1 MET A 336       9.220  50.030  73.330  1.00  0.00           H  
ATOM   4117  HB2 MET A 336       8.680  48.460  73.810  1.00  0.00           H  
ATOM   4118  HG1 MET A 336      11.520  49.240  74.290  1.00  0.00           H  
ATOM   4119  HG2 MET A 336      10.740  48.140  73.090  1.00  0.00           H  
ATOM   4120  HE1 MET A 336      10.510  45.580  73.610  1.00  0.00           H  
ATOM   4121  HE2 MET A 336       9.450  45.140  74.930  1.00  0.00           H  
ATOM   4122  HE3 MET A 336       8.980  46.340  73.690  1.00  0.00           H  
ATOM   4123  N   GLU A 337       9.670  52.290  75.080  1.00  0.00           N  
ATOM   4124  CA  GLU A 337      10.620  53.440  75.240  1.00  0.00           C  
ATOM   4125  C   GLU A 337      10.320  54.440  76.430  1.00  0.00           C  
ATOM   4126  O   GLU A 337      11.170  55.290  76.760  1.00  0.00           O  
ATOM   4127  CB  GLU A 337      10.520  54.210  73.930  1.00  0.00           C  
ATOM   4128  CG  GLU A 337      10.990  53.390  72.740  1.00  0.00           C  
ATOM   4129  CD  GLU A 337      12.490  53.210  72.730  1.00  0.00           C  
ATOM   4130  OE1 GLU A 337      13.130  53.600  73.730  1.00  0.00           O  
ATOM   4131  OE2 GLU A 337      13.080  52.850  71.650  1.00  0.00           O1-
ATOM   4132  H   GLU A 337       8.890  52.430  74.450  1.00  0.00           H  
ATOM   4133  HA  GLU A 337      11.620  53.040  75.390  1.00  0.00           H  
ATOM   4134  HB1 GLU A 337      11.180  55.080  73.970  1.00  0.00           H  
ATOM   4135  HB2 GLU A 337       9.510  54.620  73.870  1.00  0.00           H  
ATOM   4136  HG1 GLU A 337      10.790  53.940  71.820  1.00  0.00           H  
ATOM   4137  HG2 GLU A 337      10.510  52.420  72.650  1.00  0.00           H  
ATOM   4138  N   ASP A 338       9.180  54.290  77.130  1.00  0.00           N  
ATOM   4139  CA  ASP A 338       8.820  55.290  78.220  1.00  0.00           C  
ATOM   4140  C   ASP A 338       9.850  55.310  79.370  1.00  0.00           C  
ATOM   4141  O   ASP A 338      10.410  54.280  79.720  1.00  0.00           O  
ATOM   4142  CB  ASP A 338       7.370  55.070  78.700  1.00  0.00           C  
ATOM   4143  CG  ASP A 338       6.370  55.390  77.630  1.00  0.00           C  
ATOM   4144  OD1 ASP A 338       5.210  55.020  77.840  1.00  0.00           O  
ATOM   4145  OD2 ASP A 338       6.590  56.200  76.680  1.00  0.00           O1-
ATOM   4146  H   ASP A 338       8.430  53.690  76.810  1.00  0.00           H  
ATOM   4147  HA  ASP A 338       8.950  56.280  77.790  1.00  0.00           H  
ATOM   4148  HB1 ASP A 338       7.200  55.740  79.540  1.00  0.00           H  
ATOM   4149  HB2 ASP A 338       7.280  54.040  79.050  1.00  0.00           H  
ATOM   4150  N   ASP A 339      10.080  56.480  79.970  1.00  0.00           N  
ATOM   4151  CA  ASP A 339      11.200  56.760  80.850  1.00  0.00           C  
ATOM   4152  C   ASP A 339      10.660  57.040  82.220  1.00  0.00           C  
ATOM   4153  O   ASP A 339       9.940  58.000  82.380  1.00  0.00           O  
ATOM   4154  CB  ASP A 339      12.150  57.800  80.320  1.00  0.00           C  
ATOM   4155  CG  ASP A 339      13.220  58.270  81.380  1.00  0.00           C  
ATOM   4156  OD1 ASP A 339      13.560  57.610  82.410  1.00  0.00           O  
ATOM   4157  OD2 ASP A 339      13.790  59.330  81.090  1.00  0.00           O1-
ATOM   4158  H   ASP A 339       9.380  57.210  79.910  1.00  0.00           H  
ATOM   4159  HA  ASP A 339      11.800  55.850  80.800  1.00  0.00           H  
ATOM   4160  HB1 ASP A 339      11.550  58.700  80.180  1.00  0.00           H  
ATOM   4161  HB2 ASP A 339      12.670  57.480  79.420  1.00  0.00           H  
ATOM   4162  N   ILE A 340      10.930  56.270  83.220  1.00  0.00           N  
ATOM   4163  CA  ILE A 340      10.160  55.910  84.460  1.00  0.00           C  
ATOM   4164  C   ILE A 340      10.100  57.180  85.320  1.00  0.00           C  
ATOM   4165  O   ILE A 340       9.090  57.460  86.040  1.00  0.00           O  
ATOM   4166  CB  ILE A 340      10.760  54.670  85.210  1.00  0.00           C  
ATOM   4167  CG1 ILE A 340       9.520  53.990  85.920  1.00  0.00           C  
ATOM   4168  CG2 ILE A 340      11.980  55.040  86.150  1.00  0.00           C  
ATOM   4169  CD  ILE A 340       9.730  52.750  86.730  1.00  0.00           C  
ATOM   4170  H   ILE A 340      11.500  55.490  82.950  1.00  0.00           H  
ATOM   4171  HA  ILE A 340       9.120  55.810  84.170  1.00  0.00           H  
ATOM   4172  HB  ILE A 340      11.110  53.980  84.430  1.00  0.00           H  
ATOM   4173 1HG1 ILE A 340       8.780  53.770  85.140  1.00  0.00           H  
ATOM   4174 2HG1 ILE A 340       9.170  54.820  86.530  1.00  0.00           H  
ATOM   4175 1HG2 ILE A 340      12.780  55.520  85.600  1.00  0.00           H  
ATOM   4176 2HG2 ILE A 340      11.630  55.860  86.790  1.00  0.00           H  
ATOM   4177 3HG2 ILE A 340      12.170  54.180  86.790  1.00  0.00           H  
ATOM   4178  HD1 ILE A 340       8.750  52.340  87.000  1.00  0.00           H  
ATOM   4179  HD2 ILE A 340      10.150  51.940  86.130  1.00  0.00           H  
ATOM   4180  HD3 ILE A 340      10.360  52.970  87.590  1.00  0.00           H  
ATOM   4181  N   ASP A 341      11.100  58.100  85.270  1.00  0.00           N  
ATOM   4182  CA  ASP A 341      10.810  59.350  85.930  1.00  0.00           C  
ATOM   4183  C   ASP A 341       9.800  60.300  85.200  1.00  0.00           C  
ATOM   4184  O   ASP A 341       9.080  60.990  85.910  1.00  0.00           O  
ATOM   4185  CB  ASP A 341      12.090  60.100  86.200  1.00  0.00           C  
ATOM   4186  CG  ASP A 341      12.960  59.680  87.390  1.00  0.00           C  
ATOM   4187  OD1 ASP A 341      12.490  59.000  88.330  1.00  0.00           O  
ATOM   4188  OD2 ASP A 341      14.130  60.120  87.450  1.00  0.00           O1-
ATOM   4189  H   ASP A 341      11.900  57.900  84.680  1.00  0.00           H  
ATOM   4190  HA  ASP A 341      10.310  59.190  86.890  1.00  0.00           H  
ATOM   4191  HB1 ASP A 341      11.860  61.130  86.440  1.00  0.00           H  
ATOM   4192  HB2 ASP A 341      12.720  60.070  85.300  1.00  0.00           H  
ATOM   4193  N   LYS A 342       9.840  60.410  83.880  1.00  0.00           N  
ATOM   4194  CA  LYS A 342       8.930  61.220  83.090  1.00  0.00           C  
ATOM   4195  C   LYS A 342       7.610  60.500  82.790  1.00  0.00           C  
ATOM   4196  O   LYS A 342       6.760  61.090  82.170  1.00  0.00           O  
ATOM   4197  CB  LYS A 342       9.480  61.720  81.760  1.00  0.00           C  
ATOM   4198  CG  LYS A 342      10.970  62.120  81.670  1.00  0.00           C  
ATOM   4199  CD  LYS A 342      11.310  62.350  80.210  1.00  0.00           C  
ATOM   4200  CE  LYS A 342      12.800  62.720  79.880  1.00  0.00           C  
ATOM   4201  NZ  LYS A 342      13.560  61.540  79.450  1.00  0.00           N1+
ATOM   4202  H   LYS A 342      10.470  59.780  83.390  1.00  0.00           H  
ATOM   4203  HA  LYS A 342       8.710  62.100  83.700  1.00  0.00           H  
ATOM   4204  HB1 LYS A 342       8.940  62.610  81.430  1.00  0.00           H  
ATOM   4205  HB2 LYS A 342       9.260  60.990  80.980  1.00  0.00           H  
ATOM   4206  HG1 LYS A 342      11.550  61.290  82.070  1.00  0.00           H  
ATOM   4207  HG2 LYS A 342      11.270  63.050  82.160  1.00  0.00           H  
ATOM   4208  HD1 LYS A 342      10.730  63.100  79.680  1.00  0.00           H  
ATOM   4209  HD2 LYS A 342      11.040  61.420  79.700  1.00  0.00           H  
ATOM   4210  HE1 LYS A 342      13.260  63.080  80.790  1.00  0.00           H  
ATOM   4211  HE2 LYS A 342      12.850  63.500  79.120  1.00  0.00           H  
ATOM   4212  HZ1 LYS A 342      14.490  61.590  79.070  1.00  0.00           H  
ATOM   4213  HZ2 LYS A 342      13.730  60.970  80.260  1.00  0.00           H  
ATOM   4214  HZ3 LYS A 342      12.990  61.010  78.800  1.00  0.00           H  
ATOM   4215  N   ILE A 343       7.380  59.290  83.320  1.00  0.00           N  
ATOM   4216  CA  ILE A 343       6.080  58.610  83.230  1.00  0.00           C  
ATOM   4217  C   ILE A 343       5.180  59.240  84.270  1.00  0.00           C  
ATOM   4218  O   ILE A 343       5.430  58.970  85.460  1.00  0.00           O  
ATOM   4219  CB  ILE A 343       6.180  57.060  83.420  1.00  0.00           C  
ATOM   4220  CG1 ILE A 343       6.740  56.450  82.120  1.00  0.00           C  
ATOM   4221  CG2 ILE A 343       4.780  56.390  83.680  1.00  0.00           C  
ATOM   4222  CD  ILE A 343       7.260  55.020  82.390  1.00  0.00           C  
ATOM   4223  H   ILE A 343       8.210  58.790  83.620  1.00  0.00           H  
ATOM   4224  HA  ILE A 343       5.650  58.880  82.270  1.00  0.00           H  
ATOM   4225  HB  ILE A 343       6.790  56.860  84.290  1.00  0.00           H  
ATOM   4226 1HG1 ILE A 343       7.620  56.990  81.780  1.00  0.00           H  
ATOM   4227 2HG1 ILE A 343       5.940  56.430  81.390  1.00  0.00           H  
ATOM   4228 1HG2 ILE A 343       4.230  56.890  84.470  1.00  0.00           H  
ATOM   4229 2HG2 ILE A 343       4.120  56.420  82.810  1.00  0.00           H  
ATOM   4230 3HG2 ILE A 343       4.760  55.360  84.020  1.00  0.00           H  
ATOM   4231  HD1 ILE A 343       7.640  54.840  83.400  1.00  0.00           H  
ATOM   4232  HD2 ILE A 343       6.390  54.400  82.160  1.00  0.00           H  
ATOM   4233  HD3 ILE A 343       8.060  54.680  81.730  1.00  0.00           H  
ATOM   4234  N   LYS A 344       4.160  59.920  83.880  1.00  0.00           N  
ATOM   4235  CA  LYS A 344       3.210  60.600  84.820  1.00  0.00           C  
ATOM   4236  C   LYS A 344       2.380  59.540  85.610  1.00  0.00           C  
ATOM   4237  O   LYS A 344       1.980  58.510  85.070  1.00  0.00           O  
ATOM   4238  CB  LYS A 344       2.330  61.590  83.910  1.00  0.00           C  
ATOM   4239  CG  LYS A 344       3.110  62.480  82.900  1.00  0.00           C  
ATOM   4240  CD  LYS A 344       4.250  63.390  83.470  1.00  0.00           C  
ATOM   4241  CE  LYS A 344       5.000  64.200  82.430  1.00  0.00           C  
ATOM   4242  NZ  LYS A 344       5.400  63.310  81.270  1.00  0.00           N1+
ATOM   4243  H   LYS A 344       3.950  59.900  82.890  1.00  0.00           H  
ATOM   4244  HA  LYS A 344       3.770  61.170  85.560  1.00  0.00           H  
ATOM   4245  HB1 LYS A 344       1.700  62.150  84.600  1.00  0.00           H  
ATOM   4246  HB2 LYS A 344       1.640  60.940  83.380  1.00  0.00           H  
ATOM   4247  HG1 LYS A 344       2.320  63.100  82.470  1.00  0.00           H  
ATOM   4248  HG2 LYS A 344       3.410  61.820  82.090  1.00  0.00           H  
ATOM   4249  HD1 LYS A 344       5.010  62.670  83.760  1.00  0.00           H  
ATOM   4250  HD2 LYS A 344       4.020  63.970  84.370  1.00  0.00           H  
ATOM   4251  HE1 LYS A 344       5.880  64.600  82.930  1.00  0.00           H  
ATOM   4252  HE2 LYS A 344       4.360  65.030  82.130  1.00  0.00           H  
ATOM   4253  HZ1 LYS A 344       6.160  63.790  80.810  1.00  0.00           H  
ATOM   4254  HZ2 LYS A 344       5.780  62.430  81.590  1.00  0.00           H  
ATOM   4255  HZ3 LYS A 344       4.630  63.140  80.630  1.00  0.00           H  
ATOM   4256  N   PRO A 345       2.080  59.740  86.930  1.00  0.00           N  
ATOM   4257  CA  PRO A 345       1.470  58.730  87.860  1.00  0.00           C  
ATOM   4258  C   PRO A 345       0.170  58.040  87.470  1.00  0.00           C  
ATOM   4259  O   PRO A 345      -0.130  56.930  87.940  1.00  0.00           O  
ATOM   4260  CB  PRO A 345       1.250  59.430  89.140  1.00  0.00           C  
ATOM   4261  CG  PRO A 345       2.380  60.450  89.130  1.00  0.00           C  
ATOM   4262  CD  PRO A 345       2.530  60.900  87.700  1.00  0.00           C  
ATOM   4263  HA  PRO A 345       2.090  57.840  88.000  1.00  0.00           H  
ATOM   4264  HB1 PRO A 345       0.310  59.970  89.010  1.00  0.00           H  
ATOM   4265  HB2 PRO A 345       1.350  58.680  89.920  1.00  0.00           H  
ATOM   4266  HG1 PRO A 345       2.140  61.280  89.800  1.00  0.00           H  
ATOM   4267  HG2 PRO A 345       3.320  60.050  89.510  1.00  0.00           H  
ATOM   4268  HD1 PRO A 345       1.910  61.780  87.490  1.00  0.00           H  
ATOM   4269  HD2 PRO A 345       3.560  61.100  87.400  1.00  0.00           H  
ATOM   4270  N   SER A 346      -0.590  58.530  86.520  1.00  0.00           N  
ATOM   4271  CA  SER A 346      -1.870  57.890  86.100  1.00  0.00           C  
ATOM   4272  C   SER A 346      -1.740  56.870  85.020  1.00  0.00           C  
ATOM   4273  O   SER A 346      -2.730  56.250  84.630  1.00  0.00           O  
ATOM   4274  CB  SER A 346      -2.960  58.910  85.740  1.00  0.00           C  
ATOM   4275  OG  SER A 346      -3.130  59.690  86.910  1.00  0.00           O  
ATOM   4276  H   SER A 346      -0.420  59.450  86.130  1.00  0.00           H  
ATOM   4277  HA  SER A 346      -2.240  57.320  86.950  1.00  0.00           H  
ATOM   4278  HB1 SER A 346      -3.900  58.380  85.540  1.00  0.00           H  
ATOM   4279  HB2 SER A 346      -2.750  59.460  84.820  1.00  0.00           H  
ATOM   4280  HG  SER A 346      -2.590  60.480  86.820  1.00  0.00           H  
ATOM   4281  N   GLU A 347      -0.520  56.560  84.480  1.00  0.00           N  
ATOM   4282  CA  GLU A 347      -0.300  55.560  83.430  1.00  0.00           C  
ATOM   4283  C   GLU A 347      -0.750  54.130  83.810  1.00  0.00           C  
ATOM   4284  O   GLU A 347      -0.600  53.620  84.900  1.00  0.00           O  
ATOM   4285  CB  GLU A 347       1.130  55.670  82.940  1.00  0.00           C  
ATOM   4286  CG  GLU A 347       1.580  54.680  81.850  1.00  0.00           C  
ATOM   4287  CD  GLU A 347       0.810  54.920  80.580  1.00  0.00           C  
ATOM   4288  OE1 GLU A 347       1.380  55.490  79.650  1.00  0.00           O  
ATOM   4289  OE2 GLU A 347      -0.320  54.370  80.510  1.00  0.00           O1-
ATOM   4290  H   GLU A 347       0.240  57.080  84.910  1.00  0.00           H  
ATOM   4291  HA  GLU A 347      -0.890  55.880  82.570  1.00  0.00           H  
ATOM   4292  HB1 GLU A 347       1.710  55.520  83.850  1.00  0.00           H  
ATOM   4293  HB2 GLU A 347       1.330  56.710  82.680  1.00  0.00           H  
ATOM   4294  HG1 GLU A 347       1.400  53.660  82.170  1.00  0.00           H  
ATOM   4295  HG2 GLU A 347       2.650  54.800  81.700  1.00  0.00           H  
ATOM   4296  N   SER A 348      -1.410  53.440  82.890  1.00  0.00           N  
ATOM   4297  CA  SER A 348      -2.000  52.060  83.060  1.00  0.00           C  
ATOM   4298  C   SER A 348      -1.410  51.040  82.060  1.00  0.00           C  
ATOM   4299  O   SER A 348      -1.480  49.830  82.260  1.00  0.00           O  
ATOM   4300  CB  SER A 348      -3.550  52.040  82.950  1.00  0.00           C  
ATOM   4301  OG  SER A 348      -4.070  52.320  81.700  1.00  0.00           O  
ATOM   4302  H   SER A 348      -1.390  53.810  81.950  1.00  0.00           H  
ATOM   4303  HA  SER A 348      -1.810  51.710  84.070  1.00  0.00           H  
ATOM   4304  HB1 SER A 348      -3.940  52.830  83.600  1.00  0.00           H  
ATOM   4305  HB2 SER A 348      -3.860  51.060  83.300  1.00  0.00           H  
ATOM   4306  HG  SER A 348      -4.940  52.720  81.770  1.00  0.00           H  
ATOM   4307  N   ASN A 349      -0.840  51.480  80.970  1.00  0.00           N  
ATOM   4308  CA  ASN A 349      -0.110  50.600  80.010  1.00  0.00           C  
ATOM   4309  C   ASN A 349       1.170  49.960  80.570  1.00  0.00           C  
ATOM   4310  O   ASN A 349       1.840  50.640  81.350  1.00  0.00           O  
ATOM   4311  CB  ASN A 349       0.300  51.550  78.910  1.00  0.00           C  
ATOM   4312  CG  ASN A 349       1.010  50.890  77.710  1.00  0.00           C  
ATOM   4313  ND2 ASN A 349       1.700  51.630  76.880  1.00  0.00           N  
ATOM   4314  OD1 ASN A 349       0.940  49.670  77.560  1.00  0.00           O  
ATOM   4315  H   ASN A 349      -0.810  52.480  80.810  1.00  0.00           H  
ATOM   4316  HA  ASN A 349      -0.830  49.830  79.740  1.00  0.00           H  
ATOM   4317  HB1 ASN A 349       0.910  52.390  79.260  1.00  0.00           H  
ATOM   4318  HB2 ASN A 349      -0.650  51.900  78.490  1.00  0.00           H  
ATOM   4319 1HD2 ASN A 349       1.870  52.600  77.120  1.00  0.00           H  
ATOM   4320 2HD2 ASN A 349       2.140  51.150  76.110  1.00  0.00           H  
ATOM   4321  N   VAL A 350       1.540  48.740  80.160  1.00  0.00           N  
ATOM   4322  CA  VAL A 350       2.830  48.100  80.540  1.00  0.00           C  
ATOM   4323  C   VAL A 350       3.470  47.400  79.360  1.00  0.00           C  
ATOM   4324  O   VAL A 350       2.740  47.020  78.430  1.00  0.00           O  
ATOM   4325  CB  VAL A 350       2.670  47.070  81.680  1.00  0.00           C  
ATOM   4326  CG1 VAL A 350       2.330  47.770  83.030  1.00  0.00           C  
ATOM   4327  CG2 VAL A 350       1.790  45.880  81.410  1.00  0.00           C  
ATOM   4328  H   VAL A 350       0.940  48.230  79.530  1.00  0.00           H  
ATOM   4329  HA  VAL A 350       3.500  48.890  80.880  1.00  0.00           H  
ATOM   4330  HB  VAL A 350       3.650  46.610  81.790  1.00  0.00           H  
ATOM   4331 1HG1 VAL A 350       3.130  48.490  83.190  1.00  0.00           H  
ATOM   4332 2HG1 VAL A 350       1.340  48.190  82.890  1.00  0.00           H  
ATOM   4333 3HG1 VAL A 350       2.290  47.030  83.830  1.00  0.00           H  
ATOM   4334 1HG2 VAL A 350       1.490  45.780  80.360  1.00  0.00           H  
ATOM   4335 2HG2 VAL A 350       2.200  44.900  81.620  1.00  0.00           H  
ATOM   4336 3HG2 VAL A 350       0.840  45.940  81.940  1.00  0.00           H  
ATOM   4337  N   THR A 351       4.790  47.060  79.400  1.00  0.00           N  
ATOM   4338  CA  THR A 351       5.510  46.400  78.330  1.00  0.00           C  
ATOM   4339  C   THR A 351       6.280  45.240  78.920  1.00  0.00           C  
ATOM   4340  O   THR A 351       6.950  45.450  79.960  1.00  0.00           O  
ATOM   4341  CB  THR A 351       6.330  47.380  77.570  1.00  0.00           C  
ATOM   4342  CG2 THR A 351       7.120  46.740  76.410  1.00  0.00           C  
ATOM   4343  OG1 THR A 351       5.570  48.350  76.970  1.00  0.00           O  
ATOM   4344  H   THR A 351       5.230  47.250  80.290  1.00  0.00           H  
ATOM   4345  HA  THR A 351       4.810  45.970  77.610  1.00  0.00           H  
ATOM   4346  HB  THR A 351       6.950  47.850  78.330  1.00  0.00           H  
ATOM   4347  HG1 THR A 351       5.380  48.990  77.660  1.00  0.00           H  
ATOM   4348 1HG2 THR A 351       7.880  46.030  76.750  1.00  0.00           H  
ATOM   4349 2HG2 THR A 351       6.360  46.230  75.810  1.00  0.00           H  
ATOM   4350 3HG2 THR A 351       7.610  47.550  75.890  1.00  0.00           H  
ATOM   4351  N   ILE A 352       6.200  44.120  78.280  1.00  0.00           N  
ATOM   4352  CA  ILE A 352       6.970  42.890  78.630  1.00  0.00           C  
ATOM   4353  C   ILE A 352       8.300  42.790  77.860  1.00  0.00           C  
ATOM   4354  O   ILE A 352       8.450  43.270  76.750  1.00  0.00           O  
ATOM   4355  CB  ILE A 352       6.020  41.640  78.490  1.00  0.00           C  
ATOM   4356  CG1 ILE A 352       4.580  41.790  78.980  1.00  0.00           C  
ATOM   4357  CG2 ILE A 352       6.820  40.420  79.040  1.00  0.00           C  
ATOM   4358  CD  ILE A 352       4.370  41.540  80.490  1.00  0.00           C  
ATOM   4359  H   ILE A 352       5.570  44.020  77.500  1.00  0.00           H  
ATOM   4360  HA  ILE A 352       7.210  42.980  79.690  1.00  0.00           H  
ATOM   4361  HB  ILE A 352       5.840  41.560  77.420  1.00  0.00           H  
ATOM   4362 1HG1 ILE A 352       3.950  41.050  78.480  1.00  0.00           H  
ATOM   4363 2HG1 ILE A 352       4.240  42.790  78.730  1.00  0.00           H  
ATOM   4364 1HG2 ILE A 352       7.600  40.170  78.320  1.00  0.00           H  
ATOM   4365 2HG2 ILE A 352       7.160  40.770  80.020  1.00  0.00           H  
ATOM   4366 3HG2 ILE A 352       6.120  39.590  79.140  1.00  0.00           H  
ATOM   4367  HD1 ILE A 352       4.660  40.520  80.730  1.00  0.00           H  
ATOM   4368  HD2 ILE A 352       4.880  42.320  81.060  1.00  0.00           H  
ATOM   4369  HD3 ILE A 352       3.340  41.720  80.780  1.00  0.00           H  
ATOM   4370  N   LEU A 353       9.350  42.210  78.450  1.00  0.00           N  
ATOM   4371  CA  LEU A 353      10.780  42.080  78.010  1.00  0.00           C  
ATOM   4372  C   LEU A 353      11.390  40.700  78.230  1.00  0.00           C  
ATOM   4373  O   LEU A 353      12.430  40.450  78.860  1.00  0.00           O  
ATOM   4374  CB  LEU A 353      11.620  43.230  78.630  1.00  0.00           C  
ATOM   4375  CG  LEU A 353      11.260  44.590  77.970  1.00  0.00           C  
ATOM   4376  CD1 LEU A 353      10.420  45.470  78.850  1.00  0.00           C  
ATOM   4377  CD2 LEU A 353      12.650  45.200  77.620  1.00  0.00           C  
ATOM   4378  H   LEU A 353       9.140  41.820  79.360  1.00  0.00           H  
ATOM   4379  HA  LEU A 353      10.770  42.160  76.920  1.00  0.00           H  
ATOM   4380  HB1 LEU A 353      12.670  42.940  78.670  1.00  0.00           H  
ATOM   4381  HB2 LEU A 353      11.410  43.240  79.700  1.00  0.00           H  
ATOM   4382  HG  LEU A 353      10.750  44.540  77.000  1.00  0.00           H  
ATOM   4383 1HD1 LEU A 353      10.360  46.510  78.540  1.00  0.00           H  
ATOM   4384 2HD1 LEU A 353       9.460  45.060  79.140  1.00  0.00           H  
ATOM   4385 3HD1 LEU A 353      10.920  45.420  79.820  1.00  0.00           H  
ATOM   4386 1HD2 LEU A 353      13.120  44.610  76.830  1.00  0.00           H  
ATOM   4387 2HD2 LEU A 353      12.410  46.140  77.140  1.00  0.00           H  
ATOM   4388 3HD2 LEU A 353      13.300  45.280  78.490  1.00  0.00           H  
ATOM   4389  N   GLY A 354      10.490  39.690  78.030  1.00  0.00           N  
ATOM   4390  CA  GLY A 354      10.800  38.300  77.990  1.00  0.00           C  
ATOM   4391  C   GLY A 354      10.800  37.610  79.320  1.00  0.00           C  
ATOM   4392  O   GLY A 354      10.590  38.180  80.340  1.00  0.00           O  
ATOM   4393  H   GLY A 354       9.540  40.000  77.890  1.00  0.00           H  
ATOM   4394  HA1 GLY A 354      11.840  38.270  77.680  1.00  0.00           H  
ATOM   4395  HA2 GLY A 354      10.170  37.770  77.270  1.00  0.00           H  
ATOM   4396  N   ARG A 355      10.900  36.270  79.280  1.00  0.00           N  
ATOM   4397  CA  ARG A 355      10.750  35.430  80.440  1.00  0.00           C  
ATOM   4398  C   ARG A 355      11.890  34.480  80.560  1.00  0.00           C  
ATOM   4399  O   ARG A 355      12.450  34.000  79.560  1.00  0.00           O  
ATOM   4400  CB  ARG A 355       9.440  34.690  80.250  1.00  0.00           C  
ATOM   4401  CG  ARG A 355       8.220  35.640  80.530  1.00  0.00           C  
ATOM   4402  CD  ARG A 355       6.930  34.780  80.350  1.00  0.00           C  
ATOM   4403  NE  ARG A 355       5.790  35.710  80.580  1.00  0.00           N  
ATOM   4404  CZ  ARG A 355       5.320  36.570  79.660  1.00  0.00           C  
ATOM   4405  NH1 ARG A 355       5.660  36.650  78.390  1.00  0.00           N1+
ATOM   4406  NH2 ARG A 355       4.420  37.480  79.920  1.00  0.00           N  
ATOM   4407  H   ARG A 355      10.800  35.880  78.350  1.00  0.00           H  
ATOM   4408  HA  ARG A 355      10.580  36.030  81.330  1.00  0.00           H  
ATOM   4409  HB1 ARG A 355       9.400  33.890  80.980  1.00  0.00           H  
ATOM   4410  HB2 ARG A 355       9.350  34.230  79.260  1.00  0.00           H  
ATOM   4411  HG1 ARG A 355       8.300  36.470  79.830  1.00  0.00           H  
ATOM   4412  HG2 ARG A 355       8.280  36.080  81.530  1.00  0.00           H  
ATOM   4413  HD1 ARG A 355       6.850  34.090  81.180  1.00  0.00           H  
ATOM   4414  HD2 ARG A 355       6.930  34.360  79.340  1.00  0.00           H  
ATOM   4415  HE  ARG A 355       5.280  35.660  81.450  1.00  0.00           H  
ATOM   4416 1HH1 ARG A 355       6.190  35.860  78.030  1.00  0.00           H  
ATOM   4417 2HH1 ARG A 355       5.240  37.230  77.680  1.00  0.00           H  
ATOM   4418 1HH2 ARG A 355       4.010  37.540  80.840  1.00  0.00           H  
ATOM   4419 2HH2 ARG A 355       4.030  37.950  79.120  1.00  0.00           H  
ATOM   4420  N   PHE A 356      12.130  34.230  81.860  1.00  0.00           N  
ATOM   4421  CA  PHE A 356      13.180  33.340  82.390  1.00  0.00           C  
ATOM   4422  C   PHE A 356      12.610  32.100  83.000  1.00  0.00           C  
ATOM   4423  O   PHE A 356      12.160  32.070  84.230  1.00  0.00           O  
ATOM   4424  CB  PHE A 356      14.110  34.220  83.300  1.00  0.00           C  
ATOM   4425  CG  PHE A 356      14.590  35.460  82.580  1.00  0.00           C  
ATOM   4426  CD1 PHE A 356      15.820  35.370  81.990  1.00  0.00           C  
ATOM   4427  CD2 PHE A 356      13.920  36.720  82.620  1.00  0.00           C  
ATOM   4428  CE1 PHE A 356      16.450  36.410  81.350  1.00  0.00           C  
ATOM   4429  CE2 PHE A 356      14.550  37.870  82.070  1.00  0.00           C  
ATOM   4430  CZ  PHE A 356      15.780  37.690  81.400  1.00  0.00           C  
ATOM   4431  H   PHE A 356      11.560  34.660  82.570  1.00  0.00           H  
ATOM   4432  HA  PHE A 356      13.760  33.080  81.500  1.00  0.00           H  
ATOM   4433  HB1 PHE A 356      14.950  33.570  83.570  1.00  0.00           H  
ATOM   4434  HB2 PHE A 356      13.490  34.460  84.160  1.00  0.00           H  
ATOM   4435  HD1 PHE A 356      16.280  34.400  81.940  1.00  0.00           H  
ATOM   4436  HD2 PHE A 356      13.000  36.840  83.160  1.00  0.00           H  
ATOM   4437  HE1 PHE A 356      17.410  36.310  80.880  1.00  0.00           H  
ATOM   4438  HE2 PHE A 356      14.180  38.890  82.130  1.00  0.00           H  
ATOM   4439  HZ  PHE A 356      16.180  38.580  80.940  1.00  0.00           H  
ATOM   4440  N   ASP A 357      12.400  31.110  82.190  1.00  0.00           N  
ATOM   4441  CA  ASP A 357      11.800  29.850  82.460  1.00  0.00           C  
ATOM   4442  C   ASP A 357      12.580  28.930  83.460  1.00  0.00           C  
ATOM   4443  O   ASP A 357      13.810  28.860  83.500  1.00  0.00           O  
ATOM   4444  CB  ASP A 357      11.500  29.040  81.240  1.00  0.00           C  
ATOM   4445  CG  ASP A 357      12.480  29.030  80.020  1.00  0.00           C  
ATOM   4446  OD1 ASP A 357      12.490  28.140  79.170  1.00  0.00           O  
ATOM   4447  OD2 ASP A 357      13.320  29.980  79.950  1.00  0.00           O1-
ATOM   4448  H   ASP A 357      12.860  31.140  81.300  1.00  0.00           H  
ATOM   4449  HA  ASP A 357      10.860  30.140  82.940  1.00  0.00           H  
ATOM   4450  HB1 ASP A 357      10.540  29.380  80.850  1.00  0.00           H  
ATOM   4451  HB2 ASP A 357      11.270  28.010  81.530  1.00  0.00           H  
ATOM   4452  N   TYR A 358      11.860  28.150  84.270  1.00  0.00           N  
ATOM   4453  CA  TYR A 358      12.340  27.170  85.250  1.00  0.00           C  
ATOM   4454  C   TYR A 358      11.340  26.020  85.190  1.00  0.00           C  
ATOM   4455  O   TYR A 358      10.390  25.960  84.420  1.00  0.00           O  
ATOM   4456  CB  TYR A 358      12.500  27.820  86.590  1.00  0.00           C  
ATOM   4457  CG  TYR A 358      11.390  28.580  87.120  1.00  0.00           C  
ATOM   4458  CD1 TYR A 358      10.360  27.890  87.800  1.00  0.00           C  
ATOM   4459  CD2 TYR A 358      11.280  30.000  86.990  1.00  0.00           C  
ATOM   4460  CE1 TYR A 358       9.210  28.510  88.200  1.00  0.00           C  
ATOM   4461  CE2 TYR A 358      10.110  30.600  87.500  1.00  0.00           C  
ATOM   4462  CZ  TYR A 358       9.050  29.860  88.050  1.00  0.00           C  
ATOM   4463  OH  TYR A 358       7.950  30.430  88.500  1.00  0.00           O  
ATOM   4464  H   TYR A 358      10.870  28.350  84.260  1.00  0.00           H  
ATOM   4465  HA  TYR A 358      13.340  26.860  84.940  1.00  0.00           H  
ATOM   4466  HB1 TYR A 358      13.330  28.510  86.460  1.00  0.00           H  
ATOM   4467  HB2 TYR A 358      12.800  27.130  87.370  1.00  0.00           H  
ATOM   4468  HD1 TYR A 358      10.460  26.820  87.900  1.00  0.00           H  
ATOM   4469  HD2 TYR A 358      12.110  30.560  86.590  1.00  0.00           H  
ATOM   4470  HE1 TYR A 358       8.450  27.950  88.720  1.00  0.00           H  
ATOM   4471  HE2 TYR A 358      10.070  31.680  87.540  1.00  0.00           H  
ATOM   4472  HH  TYR A 358       7.690  30.120  89.360  1.00  0.00           H  
ATOM   4473  N   SER A 359      11.470  25.090  86.140  1.00  0.00           N  
ATOM   4474  CA  SER A 359      10.480  24.030  86.530  1.00  0.00           C  
ATOM   4475  C   SER A 359      10.270  23.810  88.040  1.00  0.00           C  
ATOM   4476  O   SER A 359      11.210  24.110  88.810  1.00  0.00           O  
ATOM   4477  CB  SER A 359      10.750  22.690  85.860  1.00  0.00           C  
ATOM   4478  OG  SER A 359      10.690  22.680  84.430  1.00  0.00           O  
ATOM   4479  H   SER A 359      12.250  25.100  86.780  1.00  0.00           H  
ATOM   4480  HA  SER A 359       9.570  24.490  86.140  1.00  0.00           H  
ATOM   4481  HB1 SER A 359       9.990  21.960  86.140  1.00  0.00           H  
ATOM   4482  HB2 SER A 359      11.670  22.370  86.330  1.00  0.00           H  
ATOM   4483  HG  SER A 359      11.380  23.200  84.020  1.00  0.00           H  
ATOM   4484  N   GLN A 360       9.090  23.370  88.460  1.00  0.00           N  
ATOM   4485  CA  GLN A 360       8.630  23.110  89.830  1.00  0.00           C  
ATOM   4486  C   GLN A 360       8.960  24.200  90.880  1.00  0.00           C  
ATOM   4487  O   GLN A 360       9.260  23.940  92.010  1.00  0.00           O  
ATOM   4488  CB  GLN A 360       8.910  21.690  90.280  1.00  0.00           C  
ATOM   4489  CG  GLN A 360       8.210  20.720  89.320  1.00  0.00           C  
ATOM   4490  CD  GLN A 360       6.670  20.530  89.370  1.00  0.00           C  
ATOM   4491  NE2 GLN A 360       6.150  19.490  88.800  1.00  0.00           N  
ATOM   4492  OE1 GLN A 360       5.880  21.320  89.890  1.00  0.00           O  
ATOM   4493  H   GLN A 360       8.440  23.240  87.700  1.00  0.00           H  
ATOM   4494  HA  GLN A 360       7.550  23.080  89.660  1.00  0.00           H  
ATOM   4495  HB1 GLN A 360       8.580  21.610  91.320  1.00  0.00           H  
ATOM   4496  HB2 GLN A 360       9.980  21.480  90.330  1.00  0.00           H  
ATOM   4497  HG1 GLN A 360       8.580  19.710  89.490  1.00  0.00           H  
ATOM   4498  HG2 GLN A 360       8.470  20.970  88.290  1.00  0.00           H  
ATOM   4499 1HE2 GLN A 360       6.750  18.870  88.280  1.00  0.00           H  
ATOM   4500 2HE2 GLN A 360       5.200  19.200  88.990  1.00  0.00           H  
ATOM   4501  N   CYS A 361       8.760  25.490  90.540  1.00  0.00           N  
ATOM   4502  CA  CYS A 361       8.800  26.600  91.500  1.00  0.00           C  
ATOM   4503  C   CYS A 361       7.740  27.650  91.090  1.00  0.00           C  
ATOM   4504  O   CYS A 361       7.950  28.840  91.190  1.00  0.00           O  
ATOM   4505  CB  CYS A 361      10.190  27.160  91.620  1.00  0.00           C  
ATOM   4506  SG  CYS A 361      10.630  28.080  93.190  1.00  0.00           S  
ATOM   4507  H   CYS A 361       8.480  25.730  89.590  1.00  0.00           H  
ATOM   4508  HA  CYS A 361       8.600  26.090  92.440  1.00  0.00           H  
ATOM   4509  HB1 CYS A 361      10.320  27.840  90.780  1.00  0.00           H  
ATOM   4510  HB2 CYS A 361      10.940  26.380  91.450  1.00  0.00           H  
ATOM   4511  HG  CYS A 361      11.760  27.490  93.580  1.00  0.00           H  
ATOM   4512  N   ASP A 362       6.560  27.160  90.570  1.00  0.00           N  
ATOM   4513  CA  ASP A 362       5.410  27.990  90.270  1.00  0.00           C  
ATOM   4514  C   ASP A 362       4.530  28.360  91.480  1.00  0.00           C  
ATOM   4515  O   ASP A 362       3.710  29.290  91.480  1.00  0.00           O  
ATOM   4516  CB  ASP A 362       4.540  27.280  89.260  1.00  0.00           C  
ATOM   4517  CG  ASP A 362       4.170  25.840  89.560  1.00  0.00           C  
ATOM   4518  OD1 ASP A 362       4.560  25.280  90.560  1.00  0.00           O  
ATOM   4519  OD2 ASP A 362       3.480  25.190  88.660  1.00  0.00           O1-
ATOM   4520  H   ASP A 362       6.410  26.190  90.810  1.00  0.00           H  
ATOM   4521  HA  ASP A 362       5.740  28.950  89.880  1.00  0.00           H  
ATOM   4522  HB1 ASP A 362       5.080  27.340  88.320  1.00  0.00           H  
ATOM   4523  HB2 ASP A 362       3.650  27.910  89.200  1.00  0.00           H  
ATOM   4524  N   ILE A 363       4.860  27.780  92.630  1.00  0.00           N  
ATOM   4525  CA  ILE A 363       4.290  28.120  93.980  1.00  0.00           C  
ATOM   4526  C   ILE A 363       5.200  29.090  94.720  1.00  0.00           C  
ATOM   4527  O   ILE A 363       6.410  29.070  94.580  1.00  0.00           O  
ATOM   4528  CB  ILE A 363       3.960  26.760  94.770  1.00  0.00           C  
ATOM   4529  CG1 ILE A 363       2.780  26.090  94.070  1.00  0.00           C  
ATOM   4530  CG2 ILE A 363       3.750  26.800  96.290  1.00  0.00           C  
ATOM   4531  CD  ILE A 363       2.770  24.550  94.220  1.00  0.00           C  
ATOM   4532  H   ILE A 363       5.560  27.060  92.590  1.00  0.00           H  
ATOM   4533  HA  ILE A 363       3.280  28.510  93.820  1.00  0.00           H  
ATOM   4534  HB  ILE A 363       4.800  26.090  94.590  1.00  0.00           H  
ATOM   4535 1HG1 ILE A 363       2.710  26.270  93.000  1.00  0.00           H  
ATOM   4536 2HG1 ILE A 363       1.900  26.580  94.500  1.00  0.00           H  
ATOM   4537 1HG2 ILE A 363       3.000  27.530  96.600  1.00  0.00           H  
ATOM   4538 2HG2 ILE A 363       3.470  25.830  96.710  1.00  0.00           H  
ATOM   4539 3HG2 ILE A 363       4.680  27.030  96.820  1.00  0.00           H  
ATOM   4540  HD1 ILE A 363       2.560  24.180  95.230  1.00  0.00           H  
ATOM   4541  HD2 ILE A 363       1.910  24.120  93.700  1.00  0.00           H  
ATOM   4542  HD3 ILE A 363       3.680  24.100  93.830  1.00  0.00           H  
ATOM   4543  N   TRP A 364       4.530  29.900  95.560  1.00  0.00           N  
ATOM   4544  CA  TRP A 364       5.120  31.060  96.210  1.00  0.00           C  
ATOM   4545  C   TRP A 364       6.000  30.560  97.380  1.00  0.00           C  
ATOM   4546  O   TRP A 364       6.230  29.390  97.600  1.00  0.00           O  
ATOM   4547  CB  TRP A 364       3.950  31.940  96.670  1.00  0.00           C  
ATOM   4548  CG  TRP A 364       2.880  31.190  97.340  1.00  0.00           C  
ATOM   4549  CD1 TRP A 364       2.920  30.780  98.610  1.00  0.00           C  
ATOM   4550  CD2 TRP A 364       1.740  30.590  96.710  1.00  0.00           C  
ATOM   4551  CE2 TRP A 364       1.000  29.800  97.610  1.00  0.00           C  
ATOM   4552  CE3 TRP A 364       1.230  30.520  95.350  1.00  0.00           C  
ATOM   4553  NE1 TRP A 364       1.820  29.900  98.770  1.00  0.00           N  
ATOM   4554  CZ2 TRP A 364      -0.280  29.250  97.320  1.00  0.00           C  
ATOM   4555  CZ3 TRP A 364       0.100  29.800  94.970  1.00  0.00           C  
ATOM   4556  CH2 TRP A 364      -0.690  29.190  95.980  1.00  0.00           C  
ATOM   4557  H   TRP A 364       3.530  29.890  95.650  1.00  0.00           H  
ATOM   4558  HA  TRP A 364       5.700  31.650  95.510  1.00  0.00           H  
ATOM   4559  HB1 TRP A 364       3.460  32.430  95.830  1.00  0.00           H  
ATOM   4560  HB2 TRP A 364       4.400  32.660  97.360  1.00  0.00           H  
ATOM   4561  HD1 TRP A 364       3.690  31.020  99.330  1.00  0.00           H  
ATOM   4562  HE1 TRP A 364       1.650  29.360  99.610  1.00  0.00           H  
ATOM   4563  HE3 TRP A 364       1.760  30.990  94.540  1.00  0.00           H  
ATOM   4564  HZ2 TRP A 364      -0.870  28.880  98.150  1.00  0.00           H  
ATOM   4565  HZ3 TRP A 364      -0.150  29.820  93.920  1.00  0.00           H  
ATOM   4566  HH2 TRP A 364      -1.610  28.670  95.780  1.00  0.00           H  
ATOM   4567  N   TYR A 365       6.570  31.480  98.160  1.00  0.00           N  
ATOM   4568  CA  TYR A 365       7.520  31.230  99.240  1.00  0.00           C  
ATOM   4569  C   TYR A 365       8.870  30.610  98.860  1.00  0.00           C  
ATOM   4570  O   TYR A 365       9.550  29.920  99.640  1.00  0.00           O  
ATOM   4571  CB  TYR A 365       6.810  30.650 100.510  1.00  0.00           C  
ATOM   4572  CG  TYR A 365       5.580  31.200 101.170  1.00  0.00           C  
ATOM   4573  CD1 TYR A 365       4.600  30.280 101.630  1.00  0.00           C  
ATOM   4574  CD2 TYR A 365       5.440  32.580 101.400  1.00  0.00           C  
ATOM   4575  CE1 TYR A 365       3.400  30.740 102.170  1.00  0.00           C  
ATOM   4576  CE2 TYR A 365       4.290  33.020 102.120  1.00  0.00           C  
ATOM   4577  CZ  TYR A 365       3.220  32.110 102.450  1.00  0.00           C  
ATOM   4578  OH  TYR A 365       2.020  32.640 102.910  1.00  0.00           O  
ATOM   4579  H   TYR A 365       6.520  32.380  97.720  1.00  0.00           H  
ATOM   4580  HA  TYR A 365       7.740  32.220  99.640  1.00  0.00           H  
ATOM   4581  HB1 TYR A 365       7.530  30.630 101.320  1.00  0.00           H  
ATOM   4582  HB2 TYR A 365       6.520  29.610 100.320  1.00  0.00           H  
ATOM   4583  HD1 TYR A 365       4.710  29.220 101.480  1.00  0.00           H  
ATOM   4584  HD2 TYR A 365       6.180  33.280 101.040  1.00  0.00           H  
ATOM   4585  HE1 TYR A 365       2.610  30.140 102.610  1.00  0.00           H  
ATOM   4586  HE2 TYR A 365       4.150  34.040 102.460  1.00  0.00           H  
ATOM   4587  HH  TYR A 365       2.080  33.570 103.110  1.00  0.00           H  
ATOM   4588  N   MET A 366       9.340  30.970  97.670  1.00  0.00           N  
ATOM   4589  CA  MET A 366      10.570  30.490  96.950  1.00  0.00           C  
ATOM   4590  C   MET A 366      11.290  31.540  96.100  1.00  0.00           C  
ATOM   4591  O   MET A 366      11.060  31.740  94.920  1.00  0.00           O  
ATOM   4592  CB  MET A 366      10.420  29.180  96.230  1.00  0.00           C  
ATOM   4593  CG  MET A 366      10.350  27.930  97.110  1.00  0.00           C  
ATOM   4594  SD  MET A 366      10.240  26.370  96.170  1.00  0.00           S  
ATOM   4595  CE  MET A 366       8.510  26.330  95.870  1.00  0.00           C  
ATOM   4596  H   MET A 366       8.780  31.560  97.080  1.00  0.00           H  
ATOM   4597  HA  MET A 366      11.280  30.200  97.720  1.00  0.00           H  
ATOM   4598  HB1 MET A 366      11.250  28.980  95.540  1.00  0.00           H  
ATOM   4599  HB2 MET A 366       9.520  29.260  95.610  1.00  0.00           H  
ATOM   4600  HG1 MET A 366       9.520  28.080  97.790  1.00  0.00           H  
ATOM   4601  HG2 MET A 366      11.300  27.850  97.640  1.00  0.00           H  
ATOM   4602  HE1 MET A 366       8.000  27.280  96.030  1.00  0.00           H  
ATOM   4603  HE2 MET A 366       8.360  26.030  94.830  1.00  0.00           H  
ATOM   4604  HE3 MET A 366       8.120  25.550  96.520  1.00  0.00           H  
ATOM   4605  N   ARG A 367      12.050  32.410  96.780  1.00  0.00           N  
ATOM   4606  CA  ARG A 367      12.590  33.700  96.390  1.00  0.00           C  
ATOM   4607  C   ARG A 367      13.740  33.580  95.370  1.00  0.00           C  
ATOM   4608  O   ARG A 367      14.770  32.980  95.710  1.00  0.00           O  
ATOM   4609  CB  ARG A 367      13.050  34.360  97.670  1.00  0.00           C  
ATOM   4610  CG  ARG A 367      13.390  35.890  97.550  1.00  0.00           C  
ATOM   4611  CD  ARG A 367      12.340  36.700  98.340  1.00  0.00           C  
ATOM   4612  NE  ARG A 367      12.350  36.590  99.830  1.00  0.00           N  
ATOM   4613  CZ  ARG A 367      11.550  37.150 100.690  1.00  0.00           C  
ATOM   4614  NH1 ARG A 367      10.640  38.040 100.330  1.00  0.00           N1+
ATOM   4615  NH2 ARG A 367      11.690  37.000 101.980  1.00  0.00           N  
ATOM   4616  H   ARG A 367      12.340  32.070  97.690  1.00  0.00           H  
ATOM   4617  HA  ARG A 367      11.770  34.210  95.880  1.00  0.00           H  
ATOM   4618  HB1 ARG A 367      13.960  33.850  97.990  1.00  0.00           H  
ATOM   4619  HB2 ARG A 367      12.270  34.240  98.430  1.00  0.00           H  
ATOM   4620  HG1 ARG A 367      13.330  36.090  96.480  1.00  0.00           H  
ATOM   4621  HG2 ARG A 367      14.390  36.190  97.880  1.00  0.00           H  
ATOM   4622  HD1 ARG A 367      11.380  36.250  98.110  1.00  0.00           H  
ATOM   4623  HD2 ARG A 367      12.430  37.770  98.150  1.00  0.00           H  
ATOM   4624  HE  ARG A 367      13.000  35.940 100.250  1.00  0.00           H  
ATOM   4625 1HH1 ARG A 367      10.490  38.230  99.350  1.00  0.00           H  
ATOM   4626 2HH1 ARG A 367       9.930  38.230 101.020  1.00  0.00           H  
ATOM   4627 1HH2 ARG A 367      12.410  36.370 102.320  1.00  0.00           H  
ATOM   4628 2HH2 ARG A 367      11.050  37.500 102.580  1.00  0.00           H  
ATOM   4629  N   PHE A 368      13.630  34.140  94.160  1.00  0.00           N  
ATOM   4630  CA  PHE A 368      14.790  34.220  93.170  1.00  0.00           C  
ATOM   4631  C   PHE A 368      15.870  35.260  93.560  1.00  0.00           C  
ATOM   4632  O   PHE A 368      15.600  36.080  94.430  1.00  0.00           O  
ATOM   4633  CB  PHE A 368      14.240  34.450  91.760  1.00  0.00           C  
ATOM   4634  CG  PHE A 368      13.900  35.850  91.280  1.00  0.00           C  
ATOM   4635  CD1 PHE A 368      14.940  36.790  91.120  1.00  0.00           C  
ATOM   4636  CD2 PHE A 368      12.570  36.240  91.220  1.00  0.00           C  
ATOM   4637  CE1 PHE A 368      14.590  38.140  90.790  1.00  0.00           C  
ATOM   4638  CE2 PHE A 368      12.240  37.600  91.070  1.00  0.00           C  
ATOM   4639  CZ  PHE A 368      13.260  38.520  90.780  1.00  0.00           C  
ATOM   4640  H   PHE A 368      12.810  34.720  94.010  1.00  0.00           H  
ATOM   4641  HA  PHE A 368      15.400  33.320  93.270  1.00  0.00           H  
ATOM   4642  HB1 PHE A 368      13.360  33.810  91.610  1.00  0.00           H  
ATOM   4643  HB2 PHE A 368      14.990  34.190  91.010  1.00  0.00           H  
ATOM   4644  HD1 PHE A 368      16.000  36.560  91.140  1.00  0.00           H  
ATOM   4645  HD2 PHE A 368      11.840  35.460  91.410  1.00  0.00           H  
ATOM   4646  HE1 PHE A 368      15.380  38.860  90.640  1.00  0.00           H  
ATOM   4647  HE2 PHE A 368      11.260  38.050  91.150  1.00  0.00           H  
ATOM   4648  HZ  PHE A 368      12.990  39.550  90.630  1.00  0.00           H  
ATOM   4649  N   SER A 369      17.100  35.270  93.060  1.00  0.00           N  
ATOM   4650  CA  SER A 369      18.130  36.350  93.380  1.00  0.00           C  
ATOM   4651  C   SER A 369      18.990  36.760  92.270  1.00  0.00           C  
ATOM   4652  O   SER A 369      19.300  35.990  91.380  1.00  0.00           O  
ATOM   4653  CB  SER A 369      18.900  35.950  94.670  1.00  0.00           C  
ATOM   4654  OG  SER A 369      19.700  34.790  94.310  1.00  0.00           O  
ATOM   4655  H   SER A 369      17.370  34.560  92.390  1.00  0.00           H  
ATOM   4656  HA  SER A 369      17.610  37.280  93.610  1.00  0.00           H  
ATOM   4657  HB1 SER A 369      18.150  35.750  95.430  1.00  0.00           H  
ATOM   4658  HB2 SER A 369      19.460  36.830  94.960  1.00  0.00           H  
ATOM   4659  HG  SER A 369      19.080  34.060  94.230  1.00  0.00           H  
ATOM   4660  N   MET A 370      19.410  38.050  92.380  1.00  0.00           N  
ATOM   4661  CA  MET A 370      20.270  38.730  91.380  1.00  0.00           C  
ATOM   4662  C   MET A 370      21.570  39.210  92.040  1.00  0.00           C  
ATOM   4663  O   MET A 370      21.680  39.360  93.260  1.00  0.00           O  
ATOM   4664  CB  MET A 370      19.550  39.960  90.860  1.00  0.00           C  
ATOM   4665  CG  MET A 370      18.220  39.650  90.170  1.00  0.00           C  
ATOM   4666  SD  MET A 370      17.270  41.190  89.810  1.00  0.00           S  
ATOM   4667  CE  MET A 370      18.520  42.070  88.840  1.00  0.00           C  
ATOM   4668  H   MET A 370      19.270  38.560  93.240  1.00  0.00           H  
ATOM   4669  HA  MET A 370      20.440  38.010  90.580  1.00  0.00           H  
ATOM   4670  HB1 MET A 370      20.210  40.480  90.150  1.00  0.00           H  
ATOM   4671  HB2 MET A 370      19.380  40.640  91.700  1.00  0.00           H  
ATOM   4672  HG1 MET A 370      17.630  39.120  90.920  1.00  0.00           H  
ATOM   4673  HG2 MET A 370      18.370  39.020  89.290  1.00  0.00           H  
ATOM   4674  HE1 MET A 370      18.880  41.390  88.070  1.00  0.00           H  
ATOM   4675  HE2 MET A 370      18.240  43.040  88.450  1.00  0.00           H  
ATOM   4676  HE3 MET A 370      19.350  42.340  89.500  1.00  0.00           H  
ATOM   4677  N   ASP A 371      22.480  39.680  91.160  1.00  0.00           N  
ATOM   4678  CA  ASP A 371      23.850  40.020  91.540  1.00  0.00           C  
ATOM   4679  C   ASP A 371      23.960  41.610  91.650  1.00  0.00           C  
ATOM   4680  O   ASP A 371      23.130  42.380  91.140  1.00  0.00           O  
ATOM   4681  CB  ASP A 371      24.820  39.370  90.490  1.00  0.00           C  
ATOM   4682  CG  ASP A 371      24.730  39.930  89.030  1.00  0.00           C  
ATOM   4683  OD1 ASP A 371      23.640  40.360  88.630  1.00  0.00           O  
ATOM   4684  OD2 ASP A 371      25.700  39.790  88.270  1.00  0.00           O1-
ATOM   4685  H   ASP A 371      22.390  39.580  90.150  1.00  0.00           H  
ATOM   4686  HA  ASP A 371      24.080  39.570  92.510  1.00  0.00           H  
ATOM   4687  HB1 ASP A 371      24.830  38.280  90.380  1.00  0.00           H  
ATOM   4688  HB2 ASP A 371      25.760  39.770  90.880  1.00  0.00           H  
ATOM   4689  N   PHE A 372      25.030  42.080  92.350  1.00  0.00           N  
ATOM   4690  CA  PHE A 372      25.300  43.520  92.530  1.00  0.00           C  
ATOM   4691  C   PHE A 372      25.480  44.340  91.220  1.00  0.00           C  
ATOM   4692  O   PHE A 372      25.340  45.550  91.220  1.00  0.00           O  
ATOM   4693  CB  PHE A 372      26.580  43.630  93.430  1.00  0.00           C  
ATOM   4694  CG  PHE A 372      27.130  44.970  93.750  1.00  0.00           C  
ATOM   4695  CD1 PHE A 372      28.350  45.350  93.160  1.00  0.00           C  
ATOM   4696  CD2 PHE A 372      26.620  45.770  94.800  1.00  0.00           C  
ATOM   4697  CE1 PHE A 372      28.980  46.530  93.560  1.00  0.00           C  
ATOM   4698  CE2 PHE A 372      27.300  46.910  95.230  1.00  0.00           C  
ATOM   4699  CZ  PHE A 372      28.460  47.290  94.570  1.00  0.00           C  
ATOM   4700  H   PHE A 372      25.700  41.410  92.710  1.00  0.00           H  
ATOM   4701  HA  PHE A 372      24.420  43.880  93.080  1.00  0.00           H  
ATOM   4702  HB1 PHE A 372      27.330  42.970  92.980  1.00  0.00           H  
ATOM   4703  HB2 PHE A 372      26.430  43.080  94.360  1.00  0.00           H  
ATOM   4704  HD1 PHE A 372      28.790  44.740  92.390  1.00  0.00           H  
ATOM   4705  HD2 PHE A 372      25.660  45.570  95.260  1.00  0.00           H  
ATOM   4706  HE1 PHE A 372      29.930  46.820  93.130  1.00  0.00           H  
ATOM   4707  HE2 PHE A 372      26.870  47.470  96.050  1.00  0.00           H  
ATOM   4708  HZ  PHE A 372      28.920  48.240  94.780  1.00  0.00           H  
ATOM   4709  N   TRP A 373      25.790  43.650  90.130  1.00  0.00           N  
ATOM   4710  CA  TRP A 373      25.890  44.290  88.790  1.00  0.00           C  
ATOM   4711  C   TRP A 373      24.690  44.250  87.890  1.00  0.00           C  
ATOM   4712  O   TRP A 373      24.690  44.820  86.810  1.00  0.00           O  
ATOM   4713  CB  TRP A 373      27.020  43.480  88.000  1.00  0.00           C  
ATOM   4714  CG  TRP A 373      28.130  42.930  88.760  1.00  0.00           C  
ATOM   4715  CD1 TRP A 373      28.380  41.650  89.010  1.00  0.00           C  
ATOM   4716  CD2 TRP A 373      29.220  43.640  89.380  1.00  0.00           C  
ATOM   4717  CE2 TRP A 373      30.040  42.680  90.050  1.00  0.00           C  
ATOM   4718  CE3 TRP A 373      29.570  44.970  89.410  1.00  0.00           C  
ATOM   4719  NE1 TRP A 373      29.480  41.430  89.790  1.00  0.00           N  
ATOM   4720  CZ2 TRP A 373      31.230  43.060  90.730  1.00  0.00           C  
ATOM   4721  CZ3 TRP A 373      30.680  45.360  90.160  1.00  0.00           C  
ATOM   4722  CH2 TRP A 373      31.550  44.440  90.720  1.00  0.00           C  
ATOM   4723  H   TRP A 373      26.120  42.700  90.140  1.00  0.00           H  
ATOM   4724  HA  TRP A 373      26.180  45.320  88.980  1.00  0.00           H  
ATOM   4725  HB1 TRP A 373      27.380  44.060  87.150  1.00  0.00           H  
ATOM   4726  HB2 TRP A 373      26.640  42.580  87.530  1.00  0.00           H  
ATOM   4727  HD1 TRP A 373      27.800  40.840  88.590  1.00  0.00           H  
ATOM   4728  HE1 TRP A 373      29.900  40.540  89.990  1.00  0.00           H  
ATOM   4729  HE3 TRP A 373      29.020  45.710  88.860  1.00  0.00           H  
ATOM   4730  HZ2 TRP A 373      31.940  42.350  91.130  1.00  0.00           H  
ATOM   4731  HZ3 TRP A 373      30.880  46.410  90.290  1.00  0.00           H  
ATOM   4732  HH2 TRP A 373      32.460  44.720  91.220  1.00  0.00           H  
ATOM   4733  N   GLN A 374      23.640  43.540  88.340  1.00  0.00           N  
ATOM   4734  CA  GLN A 374      22.390  43.220  87.640  1.00  0.00           C  
ATOM   4735  C   GLN A 374      22.730  42.530  86.320  1.00  0.00           C  
ATOM   4736  O   GLN A 374      22.140  42.840  85.260  1.00  0.00           O  
ATOM   4737  CB  GLN A 374      21.560  44.500  87.550  1.00  0.00           C  
ATOM   4738  CG  GLN A 374      21.340  45.200  88.900  1.00  0.00           C  
ATOM   4739  CD  GLN A 374      20.540  46.520  88.710  1.00  0.00           C  
ATOM   4740  NE2 GLN A 374      19.510  46.710  89.520  1.00  0.00           N  
ATOM   4741  OE1 GLN A 374      20.660  47.310  87.780  1.00  0.00           O  
ATOM   4742  H   GLN A 374      23.750  42.990  89.180  1.00  0.00           H  
ATOM   4743  HA  GLN A 374      21.720  42.600  88.230  1.00  0.00           H  
ATOM   4744  HB1 GLN A 374      20.650  44.240  87.020  1.00  0.00           H  
ATOM   4745  HB2 GLN A 374      22.130  45.200  86.930  1.00  0.00           H  
ATOM   4746  HG1 GLN A 374      22.310  45.490  89.310  1.00  0.00           H  
ATOM   4747  HG2 GLN A 374      20.770  44.490  89.510  1.00  0.00           H  
ATOM   4748 1HE2 GLN A 374      19.320  46.040  90.250  1.00  0.00           H  
ATOM   4749 2HE2 GLN A 374      19.050  47.590  89.390  1.00  0.00           H  
ATOM   4750  N   LYS A 375      23.740  41.590  86.300  1.00  0.00           N  
ATOM   4751  CA  LYS A 375      24.250  40.790  85.160  1.00  0.00           C  
ATOM   4752  C   LYS A 375      23.960  39.300  85.280  1.00  0.00           C  
ATOM   4753  O   LYS A 375      24.140  38.590  84.200  1.00  0.00           O  
ATOM   4754  CB  LYS A 375      25.770  41.180  84.920  1.00  0.00           C  
ATOM   4755  CG  LYS A 375      25.990  42.590  84.370  1.00  0.00           C  
ATOM   4756  CD  LYS A 375      27.380  43.030  84.020  1.00  0.00           C  
ATOM   4757  CE  LYS A 375      27.830  42.160  82.810  1.00  0.00           C  
ATOM   4758  NZ  LYS A 375      29.280  42.340  82.380  1.00  0.00           N1+
ATOM   4759  H   LYS A 375      23.970  41.360  87.260  1.00  0.00           H  
ATOM   4760  HA  LYS A 375      23.660  40.970  84.260  1.00  0.00           H  
ATOM   4761  HB1 LYS A 375      26.120  40.440  84.200  1.00  0.00           H  
ATOM   4762  HB2 LYS A 375      26.390  40.970  85.790  1.00  0.00           H  
ATOM   4763  HG1 LYS A 375      25.610  43.310  85.100  1.00  0.00           H  
ATOM   4764  HG2 LYS A 375      25.410  42.730  83.460  1.00  0.00           H  
ATOM   4765  HD1 LYS A 375      28.030  42.970  84.890  1.00  0.00           H  
ATOM   4766  HD2 LYS A 375      27.280  44.070  83.730  1.00  0.00           H  
ATOM   4767  HE1 LYS A 375      27.060  42.250  82.040  1.00  0.00           H  
ATOM   4768  HE2 LYS A 375      27.750  41.110  83.080  1.00  0.00           H  
ATOM   4769  HZ1 LYS A 375      29.540  43.290  82.160  1.00  0.00           H  
ATOM   4770  HZ2 LYS A 375      29.830  42.040  83.180  1.00  0.00           H  
ATOM   4771  HZ3 LYS A 375      29.400  41.720  81.590  1.00  0.00           H  
ATOM   4772  N   MET A 376      23.500  38.750  86.380  1.00  0.00           N  
ATOM   4773  CA  MET A 376      23.290  37.290  86.690  1.00  0.00           C  
ATOM   4774  C   MET A 376      22.160  37.010  87.690  1.00  0.00           C  
ATOM   4775  O   MET A 376      21.810  37.850  88.510  1.00  0.00           O  
ATOM   4776  CB  MET A 376      24.620  36.610  87.050  1.00  0.00           C  
ATOM   4777  CG  MET A 376      24.410  35.070  87.190  1.00  0.00           C  
ATOM   4778  SD  MET A 376      25.860  34.040  87.540  1.00  0.00           S  
ATOM   4779  CE  MET A 376      26.650  34.890  88.940  1.00  0.00           C  
ATOM   4780  H   MET A 376      23.600  39.290  87.220  1.00  0.00           H  
ATOM   4781  HA  MET A 376      22.960  36.850  85.750  1.00  0.00           H  
ATOM   4782  HB1 MET A 376      25.030  37.050  87.950  1.00  0.00           H  
ATOM   4783  HB2 MET A 376      25.330  36.870  86.260  1.00  0.00           H  
ATOM   4784  HG1 MET A 376      23.980  34.810  86.220  1.00  0.00           H  
ATOM   4785  HG2 MET A 376      23.680  34.820  87.960  1.00  0.00           H  
ATOM   4786  HE1 MET A 376      25.940  34.980  89.760  1.00  0.00           H  
ATOM   4787  HE2 MET A 376      27.480  34.200  89.090  1.00  0.00           H  
ATOM   4788  HE3 MET A 376      26.990  35.880  88.660  1.00  0.00           H  
ATOM   4789  N   LEU A 377      21.460  35.890  87.550  1.00  0.00           N  
ATOM   4790  CA  LEU A 377      20.180  35.580  88.190  1.00  0.00           C  
ATOM   4791  C   LEU A 377      20.140  34.040  88.570  1.00  0.00           C  
ATOM   4792  O   LEU A 377      20.570  33.310  87.680  1.00  0.00           O  
ATOM   4793  CB  LEU A 377      19.090  35.980  87.130  1.00  0.00           C  
ATOM   4794  CG  LEU A 377      17.650  35.510  87.380  1.00  0.00           C  
ATOM   4795  CD1 LEU A 377      17.110  36.140  88.620  1.00  0.00           C  
ATOM   4796  CD2 LEU A 377      16.710  35.720  86.170  1.00  0.00           C  
ATOM   4797  H   LEU A 377      21.810  35.250  86.840  1.00  0.00           H  
ATOM   4798  HA  LEU A 377      20.030  36.210  89.070  1.00  0.00           H  
ATOM   4799  HB1 LEU A 377      19.410  35.530  86.190  1.00  0.00           H  
ATOM   4800  HB2 LEU A 377      19.080  37.070  87.110  1.00  0.00           H  
ATOM   4801  HG  LEU A 377      17.750  34.450  87.620  1.00  0.00           H  
ATOM   4802 1HD1 LEU A 377      17.160  37.230  88.600  1.00  0.00           H  
ATOM   4803 2HD1 LEU A 377      16.040  35.950  88.710  1.00  0.00           H  
ATOM   4804 3HD1 LEU A 377      17.690  35.820  89.490  1.00  0.00           H  
ATOM   4805 1HD2 LEU A 377      15.830  35.140  86.430  1.00  0.00           H  
ATOM   4806 2HD2 LEU A 377      16.570  36.790  86.020  1.00  0.00           H  
ATOM   4807 3HD2 LEU A 377      17.220  35.300  85.300  1.00  0.00           H  
ATOM   4808  N   ALA A 378      19.560  33.660  89.700  1.00  0.00           N  
ATOM   4809  CA  ALA A 378      19.350  32.260  90.120  1.00  0.00           C  
ATOM   4810  C   ALA A 378      18.090  32.070  90.990  1.00  0.00           C  
ATOM   4811  O   ALA A 378      17.520  32.980  91.620  1.00  0.00           O  
ATOM   4812  CB  ALA A 378      20.520  31.900  90.930  1.00  0.00           C  
ATOM   4813  H   ALA A 378      19.140  34.380  90.270  1.00  0.00           H  
ATOM   4814  HA  ALA A 378      19.250  31.560  89.290  1.00  0.00           H  
ATOM   4815  HB1 ALA A 378      20.520  30.840  91.220  1.00  0.00           H  
ATOM   4816  HB2 ALA A 378      21.350  32.100  90.250  1.00  0.00           H  
ATOM   4817  HB3 ALA A 378      20.580  32.440  91.870  1.00  0.00           H  
ATOM   4818  N   LEU A 379      17.600  30.820  90.940  1.00  0.00           N  
ATOM   4819  CA  LEU A 379      16.320  30.350  91.610  1.00  0.00           C  
ATOM   4820  C   LEU A 379      16.410  28.890  92.020  1.00  0.00           C  
ATOM   4821  O   LEU A 379      16.720  28.070  91.200  1.00  0.00           O  
ATOM   4822  CB  LEU A 379      15.050  30.570  90.720  1.00  0.00           C  
ATOM   4823  CG  LEU A 379      13.720  30.040  91.320  1.00  0.00           C  
ATOM   4824  CD1 LEU A 379      13.320  30.630  92.720  1.00  0.00           C  
ATOM   4825  CD2 LEU A 379      12.580  30.420  90.380  1.00  0.00           C  
ATOM   4826  H   LEU A 379      18.100  30.220  90.290  1.00  0.00           H  
ATOM   4827  HA  LEU A 379      16.340  30.960  92.510  1.00  0.00           H  
ATOM   4828  HB1 LEU A 379      15.070  29.890  89.860  1.00  0.00           H  
ATOM   4829  HB2 LEU A 379      14.970  31.610  90.390  1.00  0.00           H  
ATOM   4830  HG  LEU A 379      13.750  28.970  91.490  1.00  0.00           H  
ATOM   4831 1HD1 LEU A 379      14.210  30.600  93.360  1.00  0.00           H  
ATOM   4832 2HD1 LEU A 379      13.180  31.690  92.510  1.00  0.00           H  
ATOM   4833 3HD1 LEU A 379      12.410  30.260  93.180  1.00  0.00           H  
ATOM   4834 1HD2 LEU A 379      12.730  31.460  90.090  1.00  0.00           H  
ATOM   4835 2HD2 LEU A 379      12.510  29.770  89.520  1.00  0.00           H  
ATOM   4836 3HD2 LEU A 379      11.590  30.290  90.830  1.00  0.00           H  
ATOM   4837  N   GLY A 380      16.000  28.510  93.240  1.00  0.00           N  
ATOM   4838  CA  GLY A 380      15.940  27.140  93.780  1.00  0.00           C  
ATOM   4839  C   GLY A 380      14.470  26.650  93.800  1.00  0.00           C  
ATOM   4840  O   GLY A 380      13.600  27.570  93.880  1.00  0.00           O  
ATOM   4841  H   GLY A 380      15.650  29.220  93.860  1.00  0.00           H  
ATOM   4842  HA1 GLY A 380      16.430  27.080  94.750  1.00  0.00           H  
ATOM   4843  HA2 GLY A 380      16.430  26.470  93.070  1.00  0.00           H  
ATOM   4844  N   ASN A 381      14.170  25.380  93.590  1.00  0.00           N  
ATOM   4845  CA  ASN A 381      12.870  24.750  93.370  1.00  0.00           C  
ATOM   4846  C   ASN A 381      12.380  23.790  94.500  1.00  0.00           C  
ATOM   4847  O   ASN A 381      13.120  23.410  95.420  1.00  0.00           O  
ATOM   4848  CB  ASN A 381      12.700  24.230  91.900  1.00  0.00           C  
ATOM   4849  CG  ASN A 381      13.120  22.770  91.660  1.00  0.00           C  
ATOM   4850  ND2 ASN A 381      12.830  22.250  90.480  1.00  0.00           N  
ATOM   4851  OD1 ASN A 381      13.510  22.050  92.530  1.00  0.00           O  
ATOM   4852  H   ASN A 381      14.980  24.780  93.550  1.00  0.00           H  
ATOM   4853  HA  ASN A 381      12.210  25.620  93.330  1.00  0.00           H  
ATOM   4854  HB1 ASN A 381      13.250  24.850  91.200  1.00  0.00           H  
ATOM   4855  HB2 ASN A 381      11.630  24.310  91.690  1.00  0.00           H  
ATOM   4856 1HD2 ASN A 381      12.460  22.910  89.810  1.00  0.00           H  
ATOM   4857 2HD2 ASN A 381      13.330  21.430  90.190  1.00  0.00           H  
ATOM   4858  N   GLN A 382      11.050  23.450  94.460  1.00  0.00           N  
ATOM   4859  CA  GLN A 382      10.340  22.790  95.560  1.00  0.00           C  
ATOM   4860  C   GLN A 382      10.840  21.260  95.870  1.00  0.00           C  
ATOM   4861  O   GLN A 382      10.570  20.670  96.870  1.00  0.00           O  
ATOM   4862  CB  GLN A 382       8.890  22.990  95.140  1.00  0.00           C  
ATOM   4863  CG  GLN A 382       8.340  21.730  94.410  1.00  0.00           C  
ATOM   4864  CD  GLN A 382       6.870  21.840  93.980  1.00  0.00           C  
ATOM   4865  NE2 GLN A 382       6.230  20.740  93.490  1.00  0.00           N  
ATOM   4866  OE1 GLN A 382       6.140  22.790  94.250  1.00  0.00           O  
ATOM   4867  H   GLN A 382      10.470  23.830  93.720  1.00  0.00           H  
ATOM   4868  HA  GLN A 382      10.530  23.370  96.460  1.00  0.00           H  
ATOM   4869  HB1 GLN A 382       8.740  23.880  94.530  1.00  0.00           H  
ATOM   4870  HB2 GLN A 382       8.420  23.210  96.100  1.00  0.00           H  
ATOM   4871  HG1 GLN A 382       8.470  20.950  95.150  1.00  0.00           H  
ATOM   4872  HG2 GLN A 382       9.010  21.480  93.580  1.00  0.00           H  
ATOM   4873 1HE2 GLN A 382       6.880  20.060  93.120  1.00  0.00           H  
ATOM   4874 2HE2 GLN A 382       5.260  20.730  93.230  1.00  0.00           H  
ATOM   4875  N   VAL A 383      11.620  20.780  94.890  1.00  0.00           N  
ATOM   4876  CA  VAL A 383      12.370  19.500  94.870  1.00  0.00           C  
ATOM   4877  C   VAL A 383      13.890  19.730  94.770  1.00  0.00           C  
ATOM   4878  O   VAL A 383      14.580  18.750  94.420  1.00  0.00           O  
ATOM   4879  CB  VAL A 383      11.850  18.550  93.830  1.00  0.00           C  
ATOM   4880  CG1 VAL A 383      10.440  18.110  94.070  1.00  0.00           C  
ATOM   4881  CG2 VAL A 383      11.930  19.090  92.390  1.00  0.00           C  
ATOM   4882  H   VAL A 383      11.800  21.400  94.110  1.00  0.00           H  
ATOM   4883  HA  VAL A 383      12.310  19.060  95.870  1.00  0.00           H  
ATOM   4884  HB  VAL A 383      12.430  17.640  93.970  1.00  0.00           H  
ATOM   4885 1HG1 VAL A 383       9.820  18.950  93.730  1.00  0.00           H  
ATOM   4886 2HG1 VAL A 383      10.280  17.210  93.470  1.00  0.00           H  
ATOM   4887 3HG1 VAL A 383      10.270  17.890  95.120  1.00  0.00           H  
ATOM   4888 1HG2 VAL A 383      12.930  19.230  92.000  1.00  0.00           H  
ATOM   4889 2HG2 VAL A 383      11.540  18.390  91.650  1.00  0.00           H  
ATOM   4890 3HG2 VAL A 383      11.380  20.020  92.290  1.00  0.00           H  
ATOM   4891  N   GLY A 384      14.380  20.900  95.160  1.00  0.00           N  
ATOM   4892  CA  GLY A 384      15.720  21.230  95.540  1.00  0.00           C  
ATOM   4893  C   GLY A 384      16.770  21.430  94.430  1.00  0.00           C  
ATOM   4894  O   GLY A 384      17.980  21.500  94.700  1.00  0.00           O  
ATOM   4895  H   GLY A 384      13.680  21.620  95.300  1.00  0.00           H  
ATOM   4896  HA1 GLY A 384      16.110  20.490  96.250  1.00  0.00           H  
ATOM   4897  HA2 GLY A 384      15.770  22.250  95.930  1.00  0.00           H  
ATOM   4898  N   LYS A 385      16.360  21.370  93.160  1.00  0.00           N  
ATOM   4899  CA  LYS A 385      17.210  21.830  92.020  1.00  0.00           C  
ATOM   4900  C   LYS A 385      17.230  23.330  91.810  1.00  0.00           C  
ATOM   4901  O   LYS A 385      16.330  24.080  92.160  1.00  0.00           O  
ATOM   4902  CB  LYS A 385      16.920  21.080  90.660  1.00  0.00           C  
ATOM   4903  CG  LYS A 385      17.310  19.600  90.580  1.00  0.00           C  
ATOM   4904  CD  LYS A 385      16.190  18.790  91.300  1.00  0.00           C  
ATOM   4905  CE  LYS A 385      16.400  17.370  90.850  1.00  0.00           C  
ATOM   4906  NZ  LYS A 385      15.440  16.460  91.420  1.00  0.00           N1+
ATOM   4907  H   LYS A 385      15.370  21.270  93.000  1.00  0.00           H  
ATOM   4908  HA  LYS A 385      18.200  21.480  92.300  1.00  0.00           H  
ATOM   4909  HB1 LYS A 385      17.570  21.540  89.910  1.00  0.00           H  
ATOM   4910  HB2 LYS A 385      15.860  21.250  90.450  1.00  0.00           H  
ATOM   4911  HG1 LYS A 385      18.250  19.410  91.110  1.00  0.00           H  
ATOM   4912  HG2 LYS A 385      17.370  19.320  89.530  1.00  0.00           H  
ATOM   4913  HD1 LYS A 385      15.260  19.260  90.990  1.00  0.00           H  
ATOM   4914  HD2 LYS A 385      16.290  18.870  92.380  1.00  0.00           H  
ATOM   4915  HE1 LYS A 385      17.430  17.100  91.110  1.00  0.00           H  
ATOM   4916  HE2 LYS A 385      16.260  17.280  89.770  1.00  0.00           H  
ATOM   4917  HZ1 LYS A 385      15.520  15.460  91.310  1.00  0.00           H  
ATOM   4918  HZ2 LYS A 385      15.420  16.720  92.390  1.00  0.00           H  
ATOM   4919  HZ3 LYS A 385      14.460  16.660  91.280  1.00  0.00           H  
ATOM   4920  N   LEU A 386      18.360  23.790  91.180  1.00  0.00           N  
ATOM   4921  CA  LEU A 386      18.620  25.150  90.880  1.00  0.00           C  
ATOM   4922  C   LEU A 386      18.420  25.420  89.340  1.00  0.00           C  
ATOM   4923  O   LEU A 386      18.770  24.540  88.480  1.00  0.00           O  
ATOM   4924  CB  LEU A 386      19.990  25.560  91.270  1.00  0.00           C  
ATOM   4925  CG  LEU A 386      20.240  25.520  92.760  1.00  0.00           C  
ATOM   4926  CD1 LEU A 386      21.690  25.310  93.090  1.00  0.00           C  
ATOM   4927  CD2 LEU A 386      19.880  26.860  93.420  1.00  0.00           C  
ATOM   4928  H   LEU A 386      19.110  23.140  90.990  1.00  0.00           H  
ATOM   4929  HA  LEU A 386      17.970  25.790  91.470  1.00  0.00           H  
ATOM   4930  HB1 LEU A 386      20.230  26.530  90.830  1.00  0.00           H  
ATOM   4931  HB2 LEU A 386      20.570  24.820  90.720  1.00  0.00           H  
ATOM   4932  HG  LEU A 386      19.570  24.790  93.190  1.00  0.00           H  
ATOM   4933 1HD1 LEU A 386      21.820  24.970  94.120  1.00  0.00           H  
ATOM   4934 2HD1 LEU A 386      22.150  24.550  92.450  1.00  0.00           H  
ATOM   4935 3HD1 LEU A 386      22.300  26.210  93.040  1.00  0.00           H  
ATOM   4936 1HD2 LEU A 386      18.850  27.120  93.170  1.00  0.00           H  
ATOM   4937 2HD2 LEU A 386      19.850  26.790  94.510  1.00  0.00           H  
ATOM   4938 3HD2 LEU A 386      20.550  27.660  93.120  1.00  0.00           H
[truncated: 74,120 more chars]
