# Supplementary material for: Insight into the Inhibitory Mechanism of Embryonic Ectoderm Development Subunit by Triazolopyrimidine Derivatives as Inhibitors through Molecular Dynamics Simulation
Source: Molecules. 2023 Dec 7;28(24):7997. doi: 10.3390/molecules28247997 (PMC10745707; doi:10.3390/molecules28247997)
Supplement: Supplementary file 1 [file molecules-28-07997-s001.zip › Supplement/sampling/Complex4.pdb]

ATOM      1  N   CYS A  78      99.790  52.200   9.700  1.00  0.00           N  
ATOM      2  CA  CYS A  78      98.760  51.260   9.190  1.00  0.00           C  
ATOM      3  C   CYS A  78      99.130  50.670   7.840  1.00  0.00           C  
ATOM      4  O   CYS A  78      99.290  51.520   6.880  1.00  0.00           O  
ATOM      5  CB  CYS A  78      97.340  51.820   9.170  1.00  0.00           C  
ATOM      6  SG  CYS A  78      96.060  50.700   8.560  1.00  0.00           S  
ATOM      7  HA  CYS A  78      98.690  50.410   9.860  1.00  0.00           H  
ATOM      8  HB1 CYS A  78      97.290  52.670   8.490  1.00  0.00           H  
ATOM      9  HB2 CYS A  78      97.110  52.150  10.180  1.00  0.00           H  
ATOM     10  HG  CYS A  78      95.170  51.590   8.120  1.00  0.00           H  
ATOM     11  H1  CYS A  78      99.650  53.000   9.090  1.00  0.00           H  
ATOM     12  H2  CYS A  78      99.620  52.500  10.650  1.00  0.00           H  
ATOM     13  H3  CYS A  78     100.750  51.950   9.490  1.00  0.00           H  
ATOM     14  N   LYS A  79      99.150  49.360   7.590  1.00  0.00           N  
ATOM     15  CA  LYS A  79      99.430  48.750   6.300  1.00  0.00           C  
ATOM     16  C   LYS A  79      98.320  48.760   5.200  1.00  0.00           C  
ATOM     17  O   LYS A  79      98.580  48.660   3.960  1.00  0.00           O  
ATOM     18  CB  LYS A  79     100.050  47.370   6.500  1.00  0.00           C  
ATOM     19  CG  LYS A  79      98.970  46.440   6.930  1.00  0.00           C  
ATOM     20  CD  LYS A  79      99.380  45.100   7.620  1.00  0.00           C  
ATOM     21  CE  LYS A  79      98.300  44.260   8.250  1.00  0.00           C  
ATOM     22  NZ  LYS A  79      98.870  43.330   9.300  1.00  0.00           N1+
ATOM     23  H   LYS A  79      99.010  48.800   8.420  1.00  0.00           H  
ATOM     24  HA  LYS A  79     100.300  49.290   5.920  1.00  0.00           H  
ATOM     25  HB1 LYS A  79     100.820  47.350   7.270  1.00  0.00           H  
ATOM     26  HB2 LYS A  79     100.510  47.010   5.580  1.00  0.00           H  
ATOM     27  HG1 LYS A  79      98.280  46.240   6.100  1.00  0.00           H  
ATOM     28  HG2 LYS A  79      98.290  46.910   7.640  1.00  0.00           H  
ATOM     29  HD1 LYS A  79     100.170  45.270   8.350  1.00  0.00           H  
ATOM     30  HD2 LYS A  79      99.880  44.520   6.840  1.00  0.00           H  
ATOM     31  HE1 LYS A  79      97.800  43.700   7.460  1.00  0.00           H  
ATOM     32  HE2 LYS A  79      97.550  44.920   8.690  1.00  0.00           H  
ATOM     33  HZ1 LYS A  79      99.390  43.860   9.980  1.00  0.00           H  
ATOM     34  HZ2 LYS A  79      98.110  42.840   9.760  1.00  0.00           H  
ATOM     35  HZ3 LYS A  79      99.540  42.680   8.930  1.00  0.00           H  
ATOM     36  N   TYR A  80      97.050  49.030   5.600  1.00  0.00           N  
ATOM     37  CA  TYR A  80      95.960  49.270   4.700  1.00  0.00           C  
ATOM     38  C   TYR A  80      95.790  50.690   4.150  1.00  0.00           C  
ATOM     39  O   TYR A  80      95.590  51.670   4.910  1.00  0.00           O  
ATOM     40  CB  TYR A  80      94.720  48.650   5.390  1.00  0.00           C  
ATOM     41  CG  TYR A  80      94.860  47.210   5.840  1.00  0.00           C  
ATOM     42  CD1 TYR A  80      94.860  46.810   7.230  1.00  0.00           C  
ATOM     43  CD2 TYR A  80      95.030  46.210   4.890  1.00  0.00           C  
ATOM     44  CE1 TYR A  80      94.890  45.440   7.600  1.00  0.00           C  
ATOM     45  CE2 TYR A  80      95.240  44.840   5.280  1.00  0.00           C  
ATOM     46  CZ  TYR A  80      95.000  44.510   6.580  1.00  0.00           C  
ATOM     47  OH  TYR A  80      94.950  43.220   7.000  1.00  0.00           O  
ATOM     48  H   TYR A  80      96.850  49.020   6.590  1.00  0.00           H  
ATOM     49  HA  TYR A  80      96.030  48.680   3.780  1.00  0.00           H  
ATOM     50  HB1 TYR A  80      93.910  48.600   4.660  1.00  0.00           H  
ATOM     51  HB2 TYR A  80      94.470  49.280   6.240  1.00  0.00           H  
ATOM     52  HD1 TYR A  80      94.830  47.510   8.060  1.00  0.00           H  
ATOM     53  HD2 TYR A  80      95.220  46.510   3.870  1.00  0.00           H  
ATOM     54  HE1 TYR A  80      94.810  45.190   8.650  1.00  0.00           H  
ATOM     55  HE2 TYR A  80      95.480  44.180   4.460  1.00  0.00           H  
ATOM     56  HH  TYR A  80      94.960  42.680   6.210  1.00  0.00           H  
ATOM     57  N   SER A  81      95.840  50.880   2.800  1.00  0.00           N  
ATOM     58  CA  SER A  81      95.800  52.210   2.240  1.00  0.00           C  
ATOM     59  C   SER A  81      95.050  52.240   0.920  1.00  0.00           C  
ATOM     60  O   SER A  81      94.940  51.170   0.220  1.00  0.00           O  
ATOM     61  CB  SER A  81      97.190  52.860   2.280  1.00  0.00           C  
ATOM     62  OG  SER A  81      96.920  54.170   1.770  1.00  0.00           O  
ATOM     63  H   SER A  81      95.970  50.110   2.150  1.00  0.00           H  
ATOM     64  HA  SER A  81      95.100  52.830   2.800  1.00  0.00           H  
ATOM     65  HB1 SER A  81      97.890  52.220   1.740  1.00  0.00           H  
ATOM     66  HB2 SER A  81      97.460  52.890   3.340  1.00  0.00           H  
ATOM     67  HG  SER A  81      97.780  54.600   1.840  1.00  0.00           H  
ATOM     68  N   PHE A  82      94.290  53.350   0.690  1.00  0.00           N  
ATOM     69  CA  PHE A  82      93.130  53.470  -0.190  1.00  0.00           C  
ATOM     70  C   PHE A  82      93.250  54.670  -1.140  1.00  0.00           C  
ATOM     71  O   PHE A  82      93.750  55.670  -0.670  1.00  0.00           O  
ATOM     72  CB  PHE A  82      91.780  53.360   0.610  1.00  0.00           C  
ATOM     73  CG  PHE A  82      91.390  51.970   1.050  1.00  0.00           C  
ATOM     74  CD1 PHE A  82      91.700  51.420   2.310  1.00  0.00           C  
ATOM     75  CD2 PHE A  82      90.600  51.210   0.200  1.00  0.00           C  
ATOM     76  CE1 PHE A  82      91.120  50.190   2.680  1.00  0.00           C  
ATOM     77  CE2 PHE A  82      90.090  49.930   0.560  1.00  0.00           C  
ATOM     78  CZ  PHE A  82      90.380  49.410   1.790  1.00  0.00           C  
ATOM     79  H   PHE A  82      94.640  54.180   1.150  1.00  0.00           H  
ATOM     80  HA  PHE A  82      93.130  52.710  -0.980  1.00  0.00           H  
ATOM     81  HB1 PHE A  82      90.960  53.650  -0.050  1.00  0.00           H  
ATOM     82  HB2 PHE A  82      91.880  54.000   1.480  1.00  0.00           H  
ATOM     83  HD1 PHE A  82      92.190  51.960   3.110  1.00  0.00           H  
ATOM     84  HD2 PHE A  82      90.310  51.560  -0.780  1.00  0.00           H  
ATOM     85  HE1 PHE A  82      91.200  49.830   3.700  1.00  0.00           H  
ATOM     86  HE2 PHE A  82      89.310  49.420   0.010  1.00  0.00           H  
ATOM     87  HZ  PHE A  82      90.000  48.430   2.000  1.00  0.00           H  
ATOM     88  N   LYS A  83      92.710  54.590  -2.400  1.00  0.00           N  
ATOM     89  CA  LYS A  83      92.580  55.810  -3.250  1.00  0.00           C  
ATOM     90  C   LYS A  83      91.180  55.930  -3.860  1.00  0.00           C  
ATOM     91  O   LYS A  83      90.550  54.900  -4.070  1.00  0.00           O  
ATOM     92  CB  LYS A  83      93.680  55.780  -4.380  1.00  0.00           C  
ATOM     93  CG  LYS A  83      93.340  54.610  -5.370  1.00  0.00           C  
ATOM     94  CD  LYS A  83      94.420  54.340  -6.390  1.00  0.00           C  
ATOM     95  CE  LYS A  83      93.990  53.170  -7.290  1.00  0.00           C  
ATOM     96  NZ  LYS A  83      95.020  52.840  -8.280  1.00  0.00           N1+
ATOM     97  H   LYS A  83      92.300  53.700  -2.690  1.00  0.00           H  
ATOM     98  HA  LYS A  83      92.670  56.680  -2.600  1.00  0.00           H  
ATOM     99  HB1 LYS A  83      94.690  55.660  -3.980  1.00  0.00           H  
ATOM    100  HB2 LYS A  83      93.720  56.740  -4.880  1.00  0.00           H  
ATOM    101  HG1 LYS A  83      92.470  54.880  -5.960  1.00  0.00           H  
ATOM    102  HG2 LYS A  83      93.170  53.640  -4.890  1.00  0.00           H  
ATOM    103  HD1 LYS A  83      95.390  54.110  -5.940  1.00  0.00           H  
ATOM    104  HD2 LYS A  83      94.550  55.240  -7.000  1.00  0.00           H  
ATOM    105  HE1 LYS A  83      93.070  53.390  -7.830  1.00  0.00           H  
ATOM    106  HE2 LYS A  83      93.730  52.250  -6.760  1.00  0.00           H  
ATOM    107  HZ1 LYS A  83      94.580  52.110  -8.840  1.00  0.00           H  
ATOM    108  HZ2 LYS A  83      95.280  53.640  -8.830  1.00  0.00           H  
ATOM    109  HZ3 LYS A  83      95.840  52.390  -7.910  1.00  0.00           H  
ATOM    110  N   CYS A  84      90.710  57.150  -4.020  1.00  0.00           N  
ATOM    111  CA  CYS A  84      89.250  57.340  -4.410  1.00  0.00           C  
ATOM    112  C   CYS A  84      89.280  57.260  -5.950  1.00  0.00           C  
ATOM    113  O   CYS A  84      89.950  58.090  -6.600  1.00  0.00           O  
ATOM    114  CB  CYS A  84      88.780  58.750  -3.990  1.00  0.00           C  
ATOM    115  SG  CYS A  84      86.990  58.730  -4.270  1.00  0.00           S  
ATOM    116  H   CYS A  84      91.340  57.930  -4.050  1.00  0.00           H  
ATOM    117  HA  CYS A  84      88.620  56.560  -3.980  1.00  0.00           H  
ATOM    118  HB1 CYS A  84      89.200  59.480  -4.680  1.00  0.00           H  
ATOM    119  HB2 CYS A  84      88.890  59.010  -2.940  1.00  0.00           H  
ATOM    120  HG  CYS A  84      86.820  57.550  -3.670  1.00  0.00           H  
ATOM    121  N   VAL A  85      88.560  56.270  -6.400  1.00  0.00           N  
ATOM    122  CA  VAL A  85      88.530  55.910  -7.810  1.00  0.00           C  
ATOM    123  C   VAL A  85      87.290  56.360  -8.520  1.00  0.00           C  
ATOM    124  O   VAL A  85      87.340  56.460  -9.770  1.00  0.00           O  
ATOM    125  CB  VAL A  85      88.640  54.400  -8.110  1.00  0.00           C  
ATOM    126  CG1 VAL A  85      90.090  54.030  -7.650  1.00  0.00           C  
ATOM    127  CG2 VAL A  85      87.620  53.640  -7.260  1.00  0.00           C  
ATOM    128  H   VAL A  85      88.180  55.600  -5.740  1.00  0.00           H  
ATOM    129  HA  VAL A  85      89.450  56.320  -8.240  1.00  0.00           H  
ATOM    130  HB  VAL A  85      88.500  54.080  -9.140  1.00  0.00           H  
ATOM    131 1HG1 VAL A  85      90.080  53.700  -6.610  1.00  0.00           H  
ATOM    132 2HG1 VAL A  85      90.480  53.150  -8.160  1.00  0.00           H  
ATOM    133 3HG1 VAL A  85      90.870  54.790  -7.760  1.00  0.00           H  
ATOM    134 1HG2 VAL A  85      87.710  52.560  -7.410  1.00  0.00           H  
ATOM    135 2HG2 VAL A  85      87.690  53.870  -6.200  1.00  0.00           H  
ATOM    136 3HG2 VAL A  85      86.610  53.910  -7.590  1.00  0.00           H  
ATOM    137  N   ASN A  86      86.180  56.670  -7.770  1.00  0.00           N  
ATOM    138  CA  ASN A  86      84.890  56.970  -8.410  1.00  0.00           C  
ATOM    139  C   ASN A  86      83.820  57.430  -7.370  1.00  0.00           C  
ATOM    140  O   ASN A  86      83.880  57.040  -6.200  1.00  0.00           O  
ATOM    141  CB  ASN A  86      84.420  55.620  -9.180  1.00  0.00           C  
ATOM    142  CG  ASN A  86      83.420  56.060 -10.270  1.00  0.00           C  
ATOM    143  ND2 ASN A  86      83.830  56.060 -11.500  1.00  0.00           N  
ATOM    144  OD1 ASN A  86      82.270  56.420 -10.010  1.00  0.00           O  
ATOM    145  H   ASN A  86      86.120  56.390  -6.800  1.00  0.00           H  
ATOM    146  HA  ASN A  86      85.150  57.800  -9.060  1.00  0.00           H  
ATOM    147  HB1 ASN A  86      84.010  54.880  -8.500  1.00  0.00           H  
ATOM    148  HB2 ASN A  86      85.290  55.190  -9.680  1.00  0.00           H  
ATOM    149 1HD2 ASN A  86      84.730  55.720 -11.770  1.00  0.00           H  
ATOM    150 2HD2 ASN A  86      83.300  56.390 -12.300  1.00  0.00           H  
ATOM    151  N   SER A  87      82.920  58.310  -7.840  1.00  0.00           N  
ATOM    152  CA  SER A  87      81.760  58.680  -7.040  1.00  0.00           C  
ATOM    153  C   SER A  87      80.490  58.870  -7.800  1.00  0.00           C  
ATOM    154  O   SER A  87      80.480  58.900  -9.050  1.00  0.00           O  
ATOM    155  CB  SER A  87      82.150  59.940  -6.350  1.00  0.00           C  
ATOM    156  OG  SER A  87      82.380  61.090  -7.170  1.00  0.00           O  
ATOM    157  H   SER A  87      82.840  58.460  -8.840  1.00  0.00           H  
ATOM    158  HA  SER A  87      81.570  57.890  -6.310  1.00  0.00           H  
ATOM    159  HB1 SER A  87      83.050  59.670  -5.800  1.00  0.00           H  
ATOM    160  HB2 SER A  87      81.350  60.230  -5.670  1.00  0.00           H  
ATOM    161  HG  SER A  87      83.270  61.060  -7.530  1.00  0.00           H  
ATOM    162  N   LEU A  88      79.410  58.870  -7.120  1.00  0.00           N  
ATOM    163  CA  LEU A  88      78.030  58.830  -7.680  1.00  0.00           C  
ATOM    164  C   LEU A  88      77.100  59.570  -6.630  1.00  0.00           C  
ATOM    165  O   LEU A  88      77.610  59.880  -5.520  1.00  0.00           O  
ATOM    166  CB  LEU A  88      77.770  57.350  -7.740  1.00  0.00           C  
ATOM    167  CG  LEU A  88      76.560  56.870  -8.550  1.00  0.00           C  
ATOM    168  CD1 LEU A  88      76.530  57.330 -10.010  1.00  0.00           C  
ATOM    169  CD2 LEU A  88      76.460  55.380  -8.530  1.00  0.00           C  
ATOM    170  H   LEU A  88      79.410  58.620  -6.140  1.00  0.00           H  
ATOM    171  HA  LEU A  88      77.900  59.390  -8.600  1.00  0.00           H  
ATOM    172  HB1 LEU A  88      77.640  56.970  -6.730  1.00  0.00           H  
ATOM    173  HB2 LEU A  88      78.690  56.930  -8.150  1.00  0.00           H  
ATOM    174  HG  LEU A  88      75.690  57.360  -8.110  1.00  0.00           H  
ATOM    175 1HD1 LEU A  88      77.160  56.760 -10.700  1.00  0.00           H  
ATOM    176 2HD1 LEU A  88      75.520  57.330 -10.410  1.00  0.00           H  
ATOM    177 3HD1 LEU A  88      76.850  58.370 -10.140  1.00  0.00           H  
ATOM    178 1HD2 LEU A  88      77.360  54.820  -8.790  1.00  0.00           H  
ATOM    179 2HD2 LEU A  88      76.150  55.020  -7.550  1.00  0.00           H  
ATOM    180 3HD2 LEU A  88      75.760  55.080  -9.310  1.00  0.00           H  
ATOM    181  N   LYS A  89      75.840  59.860  -6.950  1.00  0.00           N  
ATOM    182  CA  LYS A  89      74.840  60.470  -6.020  1.00  0.00           C  
ATOM    183  C   LYS A  89      73.510  59.840  -6.260  1.00  0.00           C  
ATOM    184  O   LYS A  89      73.120  59.620  -7.430  1.00  0.00           O  
ATOM    185  CB  LYS A  89      74.930  61.980  -6.170  1.00  0.00           C  
ATOM    186  CG  LYS A  89      74.190  62.670  -5.020  1.00  0.00           C  
ATOM    187  CD  LYS A  89      74.470  64.170  -5.110  1.00  0.00           C  
ATOM    188  CE  LYS A  89      73.920  64.870  -3.940  1.00  0.00           C  
ATOM    189  NZ  LYS A  89      73.800  66.290  -4.080  1.00  0.00           N1+
ATOM    190  H   LYS A  89      75.550  59.580  -7.870  1.00  0.00           H  
ATOM    191  HA  LYS A  89      75.120  60.180  -5.010  1.00  0.00           H  
ATOM    192  HB1 LYS A  89      74.420  62.230  -7.100  1.00  0.00           H  
ATOM    193  HB2 LYS A  89      75.980  62.280  -6.240  1.00  0.00           H  
ATOM    194  HG1 LYS A  89      74.580  62.270  -4.080  1.00  0.00           H  
ATOM    195  HG2 LYS A  89      73.120  62.510  -5.110  1.00  0.00           H  
ATOM    196  HD1 LYS A  89      74.020  64.500  -6.050  1.00  0.00           H  
ATOM    197  HD2 LYS A  89      75.530  64.410  -5.170  1.00  0.00           H  
ATOM    198  HE1 LYS A  89      74.560  64.670  -3.080  1.00  0.00           H  
ATOM    199  HE2 LYS A  89      72.950  64.470  -3.650  1.00  0.00           H  
ATOM    200  HZ1 LYS A  89      73.200  66.570  -4.850  1.00  0.00           H  
ATOM    201  HZ2 LYS A  89      73.320  66.620  -3.260  1.00  0.00           H  
ATOM    202  HZ3 LYS A  89      74.690  66.780  -4.100  1.00  0.00           H  
ATOM    203  N   GLU A  90      72.680  59.690  -5.200  1.00  0.00           N  
ATOM    204  CA  GLU A  90      71.280  59.240  -5.340  1.00  0.00           C  
ATOM    205  C   GLU A  90      70.190  60.310  -5.490  1.00  0.00           C  
ATOM    206  O   GLU A  90      70.460  61.470  -5.070  1.00  0.00           O  
ATOM    207  CB  GLU A  90      70.990  58.420  -4.070  1.00  0.00           C  
ATOM    208  CG  GLU A  90      69.550  57.800  -4.020  1.00  0.00           C  
ATOM    209  CD  GLU A  90      69.150  56.920  -5.230  1.00  0.00           C  
ATOM    210  OE1 GLU A  90      68.210  57.310  -5.940  1.00  0.00           O  
ATOM    211  OE2 GLU A  90      69.690  55.810  -5.380  1.00  0.00           O1-
ATOM    212  H   GLU A  90      73.010  60.000  -4.290  1.00  0.00           H  
ATOM    213  HA  GLU A  90      71.230  58.520  -6.160  1.00  0.00           H  
ATOM    214  HB1 GLU A  90      71.230  58.990  -3.170  1.00  0.00           H  
ATOM    215  HB2 GLU A  90      71.690  57.580  -4.100  1.00  0.00           H  
ATOM    216  HG1 GLU A  90      68.740  58.490  -3.800  1.00  0.00           H  
ATOM    217  HG2 GLU A  90      69.520  57.060  -3.210  1.00  0.00           H  
ATOM    218  N   ASP A  91      69.080  60.100  -6.180  1.00  0.00           N  
ATOM    219  CA  ASP A  91      68.300  61.170  -6.810  1.00  0.00           C  
ATOM    220  C   ASP A  91      67.350  62.040  -5.890  1.00  0.00           C  
ATOM    221  O   ASP A  91      67.060  63.190  -6.150  1.00  0.00           O  
ATOM    222  CB  ASP A  91      67.520  60.770  -8.080  1.00  0.00           C  
ATOM    223  CG  ASP A  91      68.310  59.890  -9.090  1.00  0.00           C  
ATOM    224  OD1 ASP A  91      67.670  59.510 -10.090  1.00  0.00           O  
ATOM    225  OD2 ASP A  91      69.540  59.640  -8.880  1.00  0.00           O1-
ATOM    226  H   ASP A  91      68.830  59.150  -6.430  1.00  0.00           H  
ATOM    227  HA  ASP A  91      69.040  61.910  -7.130  1.00  0.00           H  
ATOM    228  HB1 ASP A  91      67.230  61.690  -8.580  1.00  0.00           H  
ATOM    229  HB2 ASP A  91      66.720  60.090  -7.800  1.00  0.00           H  
ATOM    230  N   HIS A  92      67.030  61.530  -4.720  1.00  0.00           N  
ATOM    231  CA  HIS A  92      66.200  62.280  -3.810  1.00  0.00           C  
ATOM    232  C   HIS A  92      66.850  63.510  -3.090  1.00  0.00           C  
ATOM    233  O   HIS A  92      66.130  64.320  -2.470  1.00  0.00           O  
ATOM    234  CB  HIS A  92      65.590  61.370  -2.800  1.00  0.00           C  
ATOM    235  CG  HIS A  92      66.470  60.420  -2.040  1.00  0.00           C  
ATOM    236  CD2 HIS A  92      66.090  59.270  -1.380  1.00  0.00           C  
ATOM    237  ND1 HIS A  92      67.880  60.640  -1.770  1.00  0.00           N  
ATOM    238  CE1 HIS A  92      68.300  59.670  -0.900  1.00  0.00           C  
ATOM    239  NE2 HIS A  92      67.250  58.870  -0.670  1.00  0.00           N  
ATOM    240  H   HIS A  92      67.430  60.650  -4.410  1.00  0.00           H  
ATOM    241  HA  HIS A  92      65.430  62.760  -4.420  1.00  0.00           H  
ATOM    242  HB1 HIS A  92      64.870  60.810  -3.390  1.00  0.00           H  
ATOM    243  HB2 HIS A  92      65.100  61.980  -2.030  1.00  0.00           H  
ATOM    244  HD2 HIS A  92      65.050  58.960  -1.370  1.00  0.00           H  
ATOM    245  HE1 HIS A  92      69.320  59.550  -0.550  1.00  0.00           H  
ATOM    246  HE2 HIS A  92      67.340  58.130   0.020  1.00  0.00           H  
ATOM    247  N   ASN A  93      68.170  63.620  -3.080  1.00  0.00           N  
ATOM    248  CA  ASN A  93      68.890  64.620  -2.360  1.00  0.00           C  
ATOM    249  C   ASN A  93      68.970  64.460  -0.820  1.00  0.00           C  
ATOM    250  O   ASN A  93      69.380  65.340  -0.090  1.00  0.00           O  
ATOM    251  CB  ASN A  93      68.570  66.100  -2.700  1.00  0.00           C  
ATOM    252  CG  ASN A  93      68.490  66.470  -4.200  1.00  0.00           C  
ATOM    253  ND2 ASN A  93      67.330  66.690  -4.690  1.00  0.00           N  
ATOM    254  OD1 ASN A  93      69.500  66.640  -4.860  1.00  0.00           O  
ATOM    255  H   ASN A  93      68.710  62.940  -3.590  1.00  0.00           H  
ATOM    256  HA  ASN A  93      69.950  64.620  -2.610  1.00  0.00           H  
ATOM    257  HB1 ASN A  93      69.310  66.700  -2.170  1.00  0.00           H  
ATOM    258  HB2 ASN A  93      67.610  66.270  -2.230  1.00  0.00           H  
ATOM    259 1HD2 ASN A  93      66.500  66.590  -4.120  1.00  0.00           H  
ATOM    260 2HD2 ASN A  93      67.090  67.030  -5.620  1.00  0.00           H  
ATOM    261  N   GLN A  94      68.440  63.300  -0.340  1.00  0.00           N  
ATOM    262  CA  GLN A  94      68.250  63.130   1.090  1.00  0.00           C  
ATOM    263  C   GLN A  94      69.390  62.250   1.630  1.00  0.00           C  
ATOM    264  O   GLN A  94      69.910  61.450   0.850  1.00  0.00           O  
ATOM    265  CB  GLN A  94      66.880  62.480   1.440  1.00  0.00           C  
ATOM    266  CG  GLN A  94      65.640  63.170   0.870  1.00  0.00           C  
ATOM    267  CD  GLN A  94      65.550  64.640   1.300  1.00  0.00           C  
ATOM    268  NE2 GLN A  94      65.670  65.530   0.400  1.00  0.00           N  
ATOM    269  OE1 GLN A  94      65.310  64.950   2.450  1.00  0.00           O  
ATOM    270  H   GLN A  94      68.270  62.550  -1.000  1.00  0.00           H  
ATOM    271  HA  GLN A  94      68.290  64.080   1.620  1.00  0.00           H  
ATOM    272  HB1 GLN A  94      66.730  62.280   2.500  1.00  0.00           H  
ATOM    273  HB2 GLN A  94      66.910  61.520   0.920  1.00  0.00           H  
ATOM    274  HG1 GLN A  94      64.690  62.730   1.190  1.00  0.00           H  
ATOM    275  HG2 GLN A  94      65.590  63.190  -0.230  1.00  0.00           H  
ATOM    276 1HE2 GLN A  94      66.070  65.260  -0.500  1.00  0.00           H  
ATOM    277 2HE2 GLN A  94      65.610  66.520   0.580  1.00  0.00           H  
ATOM    278  N   PRO A  95      69.590  62.230   2.970  1.00  0.00           N  
ATOM    279  CA  PRO A  95      70.570  61.310   3.500  1.00  0.00           C  
ATOM    280  C   PRO A  95      70.390  59.870   3.180  1.00  0.00           C  
ATOM    281  O   PRO A  95      69.230  59.420   3.180  1.00  0.00           O  
ATOM    282  CB  PRO A  95      70.390  61.540   5.010  1.00  0.00           C  
ATOM    283  CG  PRO A  95      69.900  62.950   5.230  1.00  0.00           C  
ATOM    284  CD  PRO A  95      69.100  63.290   3.940  1.00  0.00           C  
ATOM    285  HA  PRO A  95      71.520  61.720   3.150  1.00  0.00           H  
ATOM    286  HB1 PRO A  95      69.610  60.850   5.330  1.00  0.00           H  
ATOM    287  HB2 PRO A  95      71.270  61.400   5.640  1.00  0.00           H  
ATOM    288  HG1 PRO A  95      69.390  63.090   6.180  1.00  0.00           H  
ATOM    289  HG2 PRO A  95      70.820  63.520   5.340  1.00  0.00           H  
ATOM    290  HD1 PRO A  95      68.040  63.070   4.030  1.00  0.00           H  
ATOM    291  HD2 PRO A  95      69.320  64.290   3.560  1.00  0.00           H  
ATOM    292  N   LEU A  96      71.460  59.160   3.000  1.00  0.00           N  
ATOM    293  CA  LEU A  96      71.520  57.640   2.960  1.00  0.00           C  
ATOM    294  C   LEU A  96      72.110  57.100   4.280  1.00  0.00           C  
ATOM    295  O   LEU A  96      73.220  57.560   4.660  1.00  0.00           O  
ATOM    296  CB  LEU A  96      72.410  57.210   1.820  1.00  0.00           C  
ATOM    297  CG  LEU A  96      71.660  57.580   0.490  1.00  0.00           C  
ATOM    298  CD1 LEU A  96      72.580  57.500  -0.740  1.00  0.00           C  
ATOM    299  CD2 LEU A  96      70.360  56.770   0.210  1.00  0.00           C  
ATOM    300  H   LEU A  96      72.360  59.610   3.110  1.00  0.00           H  
ATOM    301  HA  LEU A  96      70.540  57.170   2.890  1.00  0.00           H  
ATOM    302  HB1 LEU A  96      72.570  56.140   1.880  1.00  0.00           H  
ATOM    303  HB2 LEU A  96      73.340  57.770   1.940  1.00  0.00           H  
ATOM    304  HG  LEU A  96      71.360  58.630   0.520  1.00  0.00           H  
ATOM    305 1HD1 LEU A  96      73.540  57.980  -0.540  1.00  0.00           H  
ATOM    306 2HD1 LEU A  96      72.760  56.430  -0.910  1.00  0.00           H  
ATOM    307 3HD1 LEU A  96      72.100  57.860  -1.640  1.00  0.00           H  
ATOM    308 1HD2 LEU A  96      70.130  56.800  -0.850  1.00  0.00           H  
ATOM    309 2HD2 LEU A  96      70.650  55.740   0.420  1.00  0.00           H  
ATOM    310 3HD2 LEU A  96      69.530  57.180   0.790  1.00  0.00           H  
ATOM    311  N   PHE A  97      71.320  56.270   4.970  1.00  0.00           N  
ATOM    312  CA  PHE A  97      71.590  55.940   6.370  1.00  0.00           C  
ATOM    313  C   PHE A  97      72.310  54.580   6.520  1.00  0.00           C  
ATOM    314  O   PHE A  97      72.760  54.210   7.650  1.00  0.00           O  
ATOM    315  CB  PHE A  97      70.300  56.020   7.160  1.00  0.00           C  
ATOM    316  CG  PHE A  97      69.780  57.450   7.500  1.00  0.00           C  
ATOM    317  CD1 PHE A  97      70.750  58.510   7.740  1.00  0.00           C  
ATOM    318  CD2 PHE A  97      68.370  57.770   7.560  1.00  0.00           C  
ATOM    319  CE1 PHE A  97      70.350  59.820   8.050  1.00  0.00           C  
ATOM    320  CE2 PHE A  97      67.970  59.070   7.820  1.00  0.00           C  
ATOM    321  CZ  PHE A  97      68.910  60.080   8.110  1.00  0.00           C  
ATOM    322  H   PHE A  97      70.420  56.000   4.600  1.00  0.00           H  
ATOM    323  HA  PHE A  97      72.320  56.710   6.620  1.00  0.00           H  
ATOM    324  HB1 PHE A  97      70.410  55.660   8.180  1.00  0.00           H  
ATOM    325  HB2 PHE A  97      69.500  55.470   6.660  1.00  0.00           H  
ATOM    326  HD1 PHE A  97      71.790  58.280   7.560  1.00  0.00           H  
ATOM    327  HD2 PHE A  97      67.610  57.010   7.420  1.00  0.00           H  
ATOM    328  HE1 PHE A  97      71.060  60.590   8.290  1.00  0.00           H  
ATOM    329  HE2 PHE A  97      66.940  59.360   7.980  1.00  0.00           H  
ATOM    330  HZ  PHE A  97      68.530  61.050   8.390  1.00  0.00           H  
ATOM    331  N   GLY A  98      72.400  53.700   5.510  1.00  0.00           N  
ATOM    332  CA  GLY A  98      73.170  52.480   5.600  1.00  0.00           C  
ATOM    333  C   GLY A  98      73.830  52.000   4.250  1.00  0.00           C  
ATOM    334  O   GLY A  98      73.410  52.420   3.150  1.00  0.00           O  
ATOM    335  H   GLY A  98      72.070  54.020   4.610  1.00  0.00           H  
ATOM    336  HA1 GLY A  98      72.610  51.630   5.980  1.00  0.00           H  
ATOM    337  HA2 GLY A  98      74.020  52.810   6.200  1.00  0.00           H  
ATOM    338  N   VAL A  99      74.750  51.060   4.280  1.00  0.00           N  
ATOM    339  CA  VAL A  99      75.380  50.420   3.170  1.00  0.00           C  
ATOM    340  C   VAL A  99      76.000  49.090   3.630  1.00  0.00           C  
ATOM    341  O   VAL A  99      76.470  48.960   4.710  1.00  0.00           O  
ATOM    342  CB  VAL A  99      76.440  51.390   2.470  1.00  0.00           C  
ATOM    343  CG1 VAL A  99      77.580  51.770   3.330  1.00  0.00           C  
ATOM    344  CG2 VAL A  99      77.000  50.700   1.190  1.00  0.00           C  
ATOM    345  H   VAL A  99      74.990  50.720   5.200  1.00  0.00           H  
ATOM    346  HA  VAL A  99      74.560  50.130   2.520  1.00  0.00           H  
ATOM    347  HB  VAL A  99      75.900  52.290   2.170  1.00  0.00           H  
ATOM    348 1HG1 VAL A  99      77.290  52.450   4.130  1.00  0.00           H  
ATOM    349 2HG1 VAL A  99      77.930  50.770   3.610  1.00  0.00           H  
ATOM    350 3HG1 VAL A  99      78.320  52.310   2.750  1.00  0.00           H  
ATOM    351 1HG2 VAL A  99      77.530  51.460   0.620  1.00  0.00           H  
ATOM    352 2HG2 VAL A  99      77.780  50.020   1.500  1.00  0.00           H  
ATOM    353 3HG2 VAL A  99      76.220  50.200   0.610  1.00  0.00           H  
ATOM    354  N   GLN A 100      75.790  48.140   2.770  1.00  0.00           N  
ATOM    355  CA  GLN A 100      76.160  46.730   2.890  1.00  0.00           C  
ATOM    356  C   GLN A 100      76.430  46.020   1.570  1.00  0.00           C  
ATOM    357  O   GLN A 100      75.550  46.150   0.660  1.00  0.00           O  
ATOM    358  CB  GLN A 100      74.990  46.120   3.740  1.00  0.00           C  
ATOM    359  CG  GLN A 100      75.250  44.740   4.410  1.00  0.00           C  
ATOM    360  CD  GLN A 100      75.840  44.860   5.800  1.00  0.00           C  
ATOM    361  NE2 GLN A 100      76.940  44.240   6.140  1.00  0.00           N  
ATOM    362  OE1 GLN A 100      75.390  45.580   6.660  1.00  0.00           O  
ATOM    363  H   GLN A 100      75.400  48.490   1.900  1.00  0.00           H  
ATOM    364  HA  GLN A 100      77.090  46.730   3.460  1.00  0.00           H  
ATOM    365  HB1 GLN A 100      74.320  45.830   2.930  1.00  0.00           H  
ATOM    366  HB2 GLN A 100      74.500  46.760   4.480  1.00  0.00           H  
ATOM    367  HG1 GLN A 100      75.980  44.200   3.810  1.00  0.00           H  
ATOM    368  HG2 GLN A 100      74.320  44.170   4.470  1.00  0.00           H  
ATOM    369 1HE2 GLN A 100      77.300  43.490   5.570  1.00  0.00           H  
ATOM    370 2HE2 GLN A 100      77.320  44.570   7.020  1.00  0.00           H  
ATOM    371  N   PHE A 101      77.560  45.450   1.450  1.00  0.00           N  
ATOM    372  CA  PHE A 101      77.890  44.590   0.350  1.00  0.00           C  
ATOM    373  C   PHE A 101      77.170  43.160   0.520  1.00  0.00           C  
ATOM    374  O   PHE A 101      77.240  42.660   1.640  1.00  0.00           O  
ATOM    375  CB  PHE A 101      79.400  44.420   0.330  1.00  0.00           C  
ATOM    376  CG  PHE A 101      80.230  45.290  -0.610  1.00  0.00           C  
ATOM    377  CD1 PHE A 101      80.370  44.910  -1.970  1.00  0.00           C  
ATOM    378  CD2 PHE A 101      80.850  46.430  -0.080  1.00  0.00           C  
ATOM    379  CE1 PHE A 101      81.150  45.750  -2.770  1.00  0.00           C  
ATOM    380  CE2 PHE A 101      81.640  47.240  -0.870  1.00  0.00           C  
ATOM    381  CZ  PHE A 101      81.700  46.880  -2.270  1.00  0.00           C  
ATOM    382  H   PHE A 101      78.220  45.550   2.210  1.00  0.00           H  
ATOM    383  HA  PHE A 101      77.570  45.070  -0.570  1.00  0.00           H  
ATOM    384  HB1 PHE A 101      79.680  43.400   0.060  1.00  0.00           H  
ATOM    385  HB2 PHE A 101      79.800  44.510   1.340  1.00  0.00           H  
ATOM    386  HD1 PHE A 101      79.900  44.030  -2.380  1.00  0.00           H  
ATOM    387  HD2 PHE A 101      80.710  46.550   0.990  1.00  0.00           H  
ATOM    388  HE1 PHE A 101      81.150  45.500  -3.820  1.00  0.00           H  
ATOM    389  HE2 PHE A 101      82.100  48.120  -0.440  1.00  0.00           H  
ATOM    390  HZ  PHE A 101      82.200  47.560  -2.950  1.00  0.00           H  
ATOM    391  N   ASN A 102      76.720  42.500  -0.570  1.00  0.00           N  
ATOM    392  CA  ASN A 102      76.420  41.060  -0.480  1.00  0.00           C  
ATOM    393  C   ASN A 102      77.680  40.260  -0.200  1.00  0.00           C  
ATOM    394  O   ASN A 102      78.640  40.320  -1.000  1.00  0.00           O  
ATOM    395  CB  ASN A 102      75.730  40.600  -1.770  1.00  0.00           C  
ATOM    396  CG  ASN A 102      75.300  39.130  -1.590  1.00  0.00           C  
ATOM    397  ND2 ASN A 102      74.660  38.530  -2.570  1.00  0.00           N  
ATOM    398  OD1 ASN A 102      75.430  38.490  -0.560  1.00  0.00           O  
ATOM    399  H   ASN A 102      76.840  42.810  -1.530  1.00  0.00           H  
ATOM    400  HA  ASN A 102      75.830  40.870   0.420  1.00  0.00           H  
ATOM    401  HB1 ASN A 102      76.510  40.730  -2.520  1.00  0.00           H  
ATOM    402  HB2 ASN A 102      74.790  41.080  -2.030  1.00  0.00           H  
ATOM    403 1HD2 ASN A 102      74.240  39.000  -3.360  1.00  0.00           H  
ATOM    404 2HD2 ASN A 102      74.280  37.620  -2.370  1.00  0.00           H  
ATOM    405  N   TRP A 103      77.640  39.420   0.830  1.00  0.00           N  
ATOM    406  CA  TRP A 103      78.800  38.480   1.190  1.00  0.00           C  
ATOM    407  C   TRP A 103      78.570  37.010   0.760  1.00  0.00           C  
ATOM    408  O   TRP A 103      79.580  36.350   0.720  1.00  0.00           O  
ATOM    409  CB  TRP A 103      79.260  38.780   2.660  1.00  0.00           C  
ATOM    410  CG  TRP A 103      80.110  40.010   2.920  1.00  0.00           C  
ATOM    411  CD1 TRP A 103      80.290  41.190   2.200  1.00  0.00           C  
ATOM    412  CD2 TRP A 103      80.920  40.220   4.160  1.00  0.00           C  
ATOM    413  CE2 TRP A 103      81.610  41.490   4.020  1.00  0.00           C  
ATOM    414  CE3 TRP A 103      81.250  39.430   5.300  1.00  0.00           C  
ATOM    415  NE1 TRP A 103      81.180  42.020   2.860  1.00  0.00           N  
ATOM    416  CZ2 TRP A 103      82.320  42.000   5.080  1.00  0.00           C  
ATOM    417  CZ3 TRP A 103      82.000  39.980   6.360  1.00  0.00           C  
ATOM    418  CH2 TRP A 103      82.440  41.280   6.240  1.00  0.00           C  
ATOM    419  H   TRP A 103      76.830  39.360   1.420  1.00  0.00           H  
ATOM    420  HA  TRP A 103      79.630  38.790   0.560  1.00  0.00           H  
ATOM    421  HB1 TRP A 103      79.950  37.980   2.920  1.00  0.00           H  
ATOM    422  HB2 TRP A 103      78.400  38.830   3.340  1.00  0.00           H  
ATOM    423  HD1 TRP A 103      79.870  41.370   1.220  1.00  0.00           H  
ATOM    424  HE1 TRP A 103      81.420  42.910   2.450  1.00  0.00           H  
ATOM    425  HE3 TRP A 103      80.850  38.420   5.380  1.00  0.00           H  
ATOM    426  HZ2 TRP A 103      82.570  43.050   5.120  1.00  0.00           H  
ATOM    427  HZ3 TRP A 103      82.100  39.450   7.290  1.00  0.00           H  
ATOM    428  HH2 TRP A 103      83.140  41.660   6.970  1.00  0.00           H  
ATOM    429  N   HIS A 104      77.440  36.550   0.410  1.00  0.00           N  
ATOM    430  CA  HIS A 104      77.180  35.160   0.030  1.00  0.00           C  
ATOM    431  C   HIS A 104      77.360  35.010  -1.540  1.00  0.00           C  
ATOM    432  O   HIS A 104      76.940  33.990  -2.030  1.00  0.00           O  
ATOM    433  CB  HIS A 104      75.790  34.770   0.610  1.00  0.00           C  
ATOM    434  CG  HIS A 104      75.820  34.680   2.160  1.00  0.00           C  
ATOM    435  CD2 HIS A 104      76.460  33.700   2.790  1.00  0.00           C  
ATOM    436  ND1 HIS A 104      75.210  35.510   3.080  1.00  0.00           N  
ATOM    437  CE1 HIS A 104      75.640  35.020   4.280  1.00  0.00           C  
ATOM    438  NE2 HIS A 104      76.390  33.950   4.150  1.00  0.00           N  
ATOM    439  H   HIS A 104      76.660  37.150   0.640  1.00  0.00           H  
ATOM    440  HA  HIS A 104      77.890  34.480   0.480  1.00  0.00           H  
ATOM    441  HB1 HIS A 104      75.500  33.820   0.150  1.00  0.00           H  
ATOM    442  HB2 HIS A 104      75.050  35.510   0.320  1.00  0.00           H  
ATOM    443  HD2 HIS A 104      77.030  32.860   2.410  1.00  0.00           H  
ATOM    444  HE1 HIS A 104      75.300  35.440   5.220  1.00  0.00           H  
ATOM    445  HE2 HIS A 104      76.750  33.430   4.940  1.00  0.00           H  
ATOM    446  N   SER A 105      77.930  36.030  -2.230  1.00  0.00           N  
ATOM    447  CA  SER A 105      78.370  35.970  -3.710  1.00  0.00           C  
ATOM    448  C   SER A 105      79.540  35.010  -3.950  1.00  0.00           C  
ATOM    449  O   SER A 105      80.420  34.970  -3.110  1.00  0.00           O  
ATOM    450  CB  SER A 105      78.830  37.280  -4.190  1.00  0.00           C  
ATOM    451  OG  SER A 105      77.700  38.010  -4.080  1.00  0.00           O  
ATOM    452  H   SER A 105      78.400  36.760  -1.710  1.00  0.00           H  
ATOM    453  HA  SER A 105      77.570  35.710  -4.400  1.00  0.00           H  
ATOM    454  HB1 SER A 105      79.180  37.170  -5.220  1.00  0.00           H  
ATOM    455  HB2 SER A 105      79.650  37.630  -3.560  1.00  0.00           H  
ATOM    456  HG  SER A 105      77.200  37.530  -3.410  1.00  0.00           H  
ATOM    457  N   LYS A 106      79.530  34.260  -5.090  1.00  0.00           N  
ATOM    458  CA  LYS A 106      80.570  33.280  -5.540  1.00  0.00           C  
ATOM    459  C   LYS A 106      81.640  34.050  -6.390  1.00  0.00           C  
ATOM    460  O   LYS A 106      81.460  35.230  -6.590  1.00  0.00           O  
ATOM    461  CB  LYS A 106      79.880  32.130  -6.320  1.00  0.00           C  
ATOM    462  CG  LYS A 106      78.680  31.590  -5.510  1.00  0.00           C  
ATOM    463  CD  LYS A 106      77.920  30.580  -6.330  1.00  0.00           C  
ATOM    464  CE  LYS A 106      77.120  31.050  -7.520  1.00  0.00           C  
ATOM    465  NZ  LYS A 106      76.360  32.290  -7.190  1.00  0.00           N1+
ATOM    466  H   LYS A 106      78.770  34.470  -5.720  1.00  0.00           H  
ATOM    467  HA  LYS A 106      81.100  32.750  -4.750  1.00  0.00           H  
ATOM    468  HB1 LYS A 106      80.600  31.330  -6.470  1.00  0.00           H  
ATOM    469  HB2 LYS A 106      79.530  32.440  -7.310  1.00  0.00           H  
ATOM    470  HG1 LYS A 106      78.030  32.440  -5.300  1.00  0.00           H  
ATOM    471  HG2 LYS A 106      79.000  31.380  -4.490  1.00  0.00           H  
ATOM    472  HD1 LYS A 106      77.170  30.140  -5.680  1.00  0.00           H  
ATOM    473  HD2 LYS A 106      78.630  29.830  -6.680  1.00  0.00           H  
ATOM    474  HE1 LYS A 106      76.530  30.230  -7.940  1.00  0.00           H  
ATOM    475  HE2 LYS A 106      77.870  31.220  -8.290  1.00  0.00           H  
ATOM    476  HZ1 LYS A 106      75.800  32.150  -6.360  1.00  0.00           H  
ATOM    477  HZ2 LYS A 106      76.930  33.070  -6.890  1.00  0.00           H  
ATOM    478  HZ3 LYS A 106      75.830  32.680  -7.950  1.00  0.00           H  
ATOM    479  N   GLU A 107      82.710  33.390  -6.740  1.00  0.00           N  
ATOM    480  CA  GLU A 107      83.930  34.050  -7.300  1.00  0.00           C  
ATOM    481  C   GLU A 107      83.690  34.700  -8.650  1.00  0.00           C  
ATOM    482  O   GLU A 107      84.410  35.560  -9.090  1.00  0.00           O  
ATOM    483  CB  GLU A 107      85.180  33.110  -7.460  1.00  0.00           C  
ATOM    484  CG  GLU A 107      85.810  32.620  -6.110  1.00  0.00           C  
ATOM    485  CD  GLU A 107      85.820  33.670  -5.020  1.00  0.00           C  
ATOM    486  OE1 GLU A 107      86.250  34.750  -5.350  1.00  0.00           O  
ATOM    487  OE2 GLU A 107      85.510  33.440  -3.850  1.00  0.00           O1-
ATOM    488  H   GLU A 107      82.790  32.410  -6.480  1.00  0.00           H  
ATOM    489  HA  GLU A 107      84.210  34.850  -6.610  1.00  0.00           H  
ATOM    490  HB1 GLU A 107      85.940  33.750  -7.900  1.00  0.00           H  
ATOM    491  HB2 GLU A 107      84.910  32.310  -8.160  1.00  0.00           H  
ATOM    492  HG1 GLU A 107      86.880  32.420  -6.200  1.00  0.00           H  
ATOM    493  HG2 GLU A 107      85.200  31.790  -5.760  1.00  0.00           H  
ATOM    494  N   GLY A 108      82.640  34.330  -9.450  1.00  0.00           N  
ATOM    495  CA  GLY A 108      82.300  34.890 -10.680  1.00  0.00           C  
ATOM    496  C   GLY A 108      81.150  35.900 -10.650  1.00  0.00           C  
ATOM    497  O   GLY A 108      80.770  36.450 -11.700  1.00  0.00           O  
ATOM    498  H   GLY A 108      82.110  33.510  -9.170  1.00  0.00           H  
ATOM    499  HA1 GLY A 108      82.010  34.100 -11.370  1.00  0.00           H  
ATOM    500  HA2 GLY A 108      83.120  35.450 -11.120  1.00  0.00           H  
ATOM    501  N   ASP A 109      80.440  36.000  -9.530  1.00  0.00           N  
ATOM    502  CA  ASP A 109      79.400  36.950  -9.430  1.00  0.00           C  
ATOM    503  C   ASP A 109      79.810  38.430  -9.300  1.00  0.00           C  
ATOM    504  O   ASP A 109      80.890  38.740  -8.770  1.00  0.00           O  
ATOM    505  CB  ASP A 109      78.520  36.540  -8.210  1.00  0.00           C  
ATOM    506  CG  ASP A 109      78.050  35.120  -8.040  1.00  0.00           C  
ATOM    507  OD1 ASP A 109      78.020  34.320  -9.020  1.00  0.00           O  
ATOM    508  OD2 ASP A 109      77.600  34.820  -6.900  1.00  0.00           O1-
ATOM    509  H   ASP A 109      80.810  35.540  -8.710  1.00  0.00           H  
ATOM    510  HA  ASP A 109      78.910  36.880 -10.400  1.00  0.00           H  
ATOM    511  HB1 ASP A 109      77.740  37.270  -8.010  1.00  0.00           H  
ATOM    512  HB2 ASP A 109      79.210  36.560  -7.360  1.00  0.00           H  
ATOM    513  N   PRO A 110      78.950  39.380  -9.670  1.00  0.00           N  
ATOM    514  CA  PRO A 110      79.270  40.850  -9.580  1.00  0.00           C  
ATOM    515  C   PRO A 110      79.410  41.330  -8.130  1.00  0.00           C  
ATOM    516  O   PRO A 110      78.770  40.830  -7.200  1.00  0.00           O  
ATOM    517  CB  PRO A 110      78.000  41.630 -10.190  1.00  0.00           C  
ATOM    518  CG  PRO A 110      76.950  40.550  -9.930  1.00  0.00           C  
ATOM    519  CD  PRO A 110      77.610  39.240 -10.260  1.00  0.00           C  
ATOM    520  HA  PRO A 110      80.180  41.020 -10.150  1.00  0.00           H  
ATOM    521  HB1 PRO A 110      77.810  42.560  -9.660  1.00  0.00           H  
ATOM    522  HB2 PRO A 110      78.060  41.780 -11.270  1.00  0.00           H  
ATOM    523  HG1 PRO A 110      76.630  40.600  -8.880  1.00  0.00           H  
ATOM    524  HG2 PRO A 110      76.050  40.690 -10.530  1.00  0.00           H  
ATOM    525  HD1 PRO A 110      77.100  38.410  -9.760  1.00  0.00           H  
ATOM    526  HD2 PRO A 110      77.660  39.010 -11.320  1.00  0.00           H  
ATOM    527  N   LEU A 111      80.270  42.330  -7.890  1.00  0.00           N  
ATOM    528  CA  LEU A 111      80.470  42.920  -6.540  1.00  0.00           C  
ATOM    529  C   LEU A 111      79.330  43.920  -6.110  1.00  0.00           C  
ATOM    530  O   LEU A 111      79.520  45.130  -6.080  1.00  0.00           O  
ATOM    531  CB  LEU A 111      81.820  43.650  -6.470  1.00  0.00           C  
ATOM    532  CG  LEU A 111      82.930  42.600  -6.690  1.00  0.00           C  
ATOM    533  CD1 LEU A 111      84.300  43.190  -6.380  1.00  0.00           C  
ATOM    534  CD2 LEU A 111      82.930  41.340  -5.760  1.00  0.00           C  
ATOM    535  H   LEU A 111      80.740  42.740  -8.680  1.00  0.00           H  
ATOM    536  HA  LEU A 111      80.450  42.240  -5.690  1.00  0.00           H  
ATOM    537  HB1 LEU A 111      81.890  44.180  -5.520  1.00  0.00           H  
ATOM    538  HB2 LEU A 111      81.910  44.340  -7.310  1.00  0.00           H  
ATOM    539  HG  LEU A 111      82.930  42.180  -7.700  1.00  0.00           H  
ATOM    540 1HD1 LEU A 111      84.660  43.760  -7.240  1.00  0.00           H  
ATOM    541 2HD1 LEU A 111      84.200  43.840  -5.510  1.00  0.00           H  
ATOM    542 3HD1 LEU A 111      85.060  42.440  -6.180  1.00  0.00           H  
ATOM    543 1HD2 LEU A 111      82.890  41.760  -4.760  1.00  0.00           H  
ATOM    544 2HD2 LEU A 111      82.060  40.730  -5.980  1.00  0.00           H  
ATOM    545 3HD2 LEU A 111      83.780  40.670  -5.850  1.00  0.00           H  
ATOM    546  N   VAL A 112      78.150  43.350  -5.770  1.00  0.00           N  
ATOM    547  CA  VAL A 112      76.900  43.990  -5.340  1.00  0.00           C  
ATOM    548  C   VAL A 112      77.030  44.600  -3.990  1.00  0.00           C  
ATOM    549  O   VAL A 112      77.430  43.920  -3.000  1.00  0.00           O  
ATOM    550  CB  VAL A 112      75.650  43.050  -5.450  1.00  0.00           C  
ATOM    551  CG1 VAL A 112      74.350  43.760  -5.030  1.00  0.00           C  
ATOM    552  CG2 VAL A 112      75.400  42.620  -6.950  1.00  0.00           C  
ATOM    553  H   VAL A 112      78.180  42.350  -5.830  1.00  0.00           H  
ATOM    554  HA  VAL A 112      76.700  44.830  -6.020  1.00  0.00           H  
ATOM    555  HB  VAL A 112      75.760  42.140  -4.860  1.00  0.00           H  
ATOM    556 1HG1 VAL A 112      73.480  43.130  -5.220  1.00  0.00           H  
ATOM    557 2HG1 VAL A 112      74.360  44.080  -3.990  1.00  0.00           H  
ATOM    558 3HG1 VAL A 112      74.250  44.680  -5.590  1.00  0.00           H  
ATOM    559 1HG2 VAL A 112      74.360  42.410  -7.180  1.00  0.00           H  
ATOM    560 2HG2 VAL A 112      75.820  43.370  -7.620  1.00  0.00           H  
ATOM    561 3HG2 VAL A 112      75.810  41.650  -7.230  1.00  0.00           H  
ATOM    562  N   PHE A 113      76.580  45.830  -3.880  1.00  0.00           N  
ATOM    563  CA  PHE A 113      76.250  46.550  -2.670  1.00  0.00           C  
ATOM    564  C   PHE A 113      74.760  47.080  -2.670  1.00  0.00           C  
ATOM    565  O   PHE A 113      74.130  47.170  -3.700  1.00  0.00           O  
ATOM    566  CB  PHE A 113      77.310  47.610  -2.330  1.00  0.00           C  
ATOM    567  CG  PHE A 113      77.310  48.870  -3.150  1.00  0.00           C  
ATOM    568  CD1 PHE A 113      78.190  48.930  -4.200  1.00  0.00           C  
ATOM    569  CD2 PHE A 113      76.610  50.040  -2.750  1.00  0.00           C  
ATOM    570  CE1 PHE A 113      78.370  50.130  -4.920  1.00  0.00           C  
ATOM    571  CE2 PHE A 113      76.740  51.260  -3.450  1.00  0.00           C  
ATOM    572  CZ  PHE A 113      77.590  51.270  -4.560  1.00  0.00           C  
ATOM    573  H   PHE A 113      76.260  46.400  -4.650  1.00  0.00           H  
ATOM    574  HA  PHE A 113      76.140  45.800  -1.880  1.00  0.00           H  
ATOM    575  HB1 PHE A 113      78.320  47.180  -2.310  1.00  0.00           H  
ATOM    576  HB2 PHE A 113      77.160  47.850  -1.280  1.00  0.00           H  
ATOM    577  HD1 PHE A 113      78.770  48.050  -4.430  1.00  0.00           H  
ATOM    578  HD2 PHE A 113      76.010  49.970  -1.850  1.00  0.00           H  
ATOM    579  HE1 PHE A 113      79.020  50.080  -5.780  1.00  0.00           H  
ATOM    580  HE2 PHE A 113      76.210  52.160  -3.190  1.00  0.00           H  
ATOM    581  HZ  PHE A 113      77.680  52.150  -5.180  1.00  0.00           H  
ATOM    582  N   ALA A 114      74.180  47.240  -1.450  1.00  0.00           N  
ATOM    583  CA  ALA A 114      72.860  47.920  -1.310  1.00  0.00           C  
ATOM    584  C   ALA A 114      73.070  49.190  -0.470  1.00  0.00           C  
ATOM    585  O   ALA A 114      74.050  49.230   0.260  1.00  0.00           O  
ATOM    586  CB  ALA A 114      71.780  46.930  -0.620  1.00  0.00           C  
ATOM    587  H   ALA A 114      74.770  47.180  -0.630  1.00  0.00           H  
ATOM    588  HA  ALA A 114      72.380  48.220  -2.240  1.00  0.00           H  
ATOM    589  HB1 ALA A 114      71.870  45.900  -0.980  1.00  0.00           H  
ATOM    590  HB2 ALA A 114      71.830  47.100   0.460  1.00  0.00           H  
ATOM    591  HB3 ALA A 114      70.800  47.280  -0.950  1.00  0.00           H  
ATOM    592  N   THR A 115      72.190  50.130  -0.620  1.00  0.00           N  
ATOM    593  CA  THR A 115      72.060  51.260   0.360  1.00  0.00           C  
ATOM    594  C   THR A 115      70.550  51.700   0.470  1.00  0.00           C  
ATOM    595  O   THR A 115      69.680  51.300  -0.330  1.00  0.00           O  
ATOM    596  CB  THR A 115      72.940  52.470  -0.050  1.00  0.00           C  
ATOM    597  CG2 THR A 115      72.730  53.170  -1.400  1.00  0.00           C  
ATOM    598  OG1 THR A 115      72.820  53.530   0.920  1.00  0.00           O  
ATOM    599  H   THR A 115      71.500  49.990  -1.340  1.00  0.00           H  
ATOM    600  HA  THR A 115      72.330  50.940   1.370  1.00  0.00           H  
ATOM    601  HB  THR A 115      73.970  52.140  -0.170  1.00  0.00           H  
ATOM    602  HG1 THR A 115      73.180  53.160   1.720  1.00  0.00           H  
ATOM    603 1HG2 THR A 115      73.400  54.020  -1.510  1.00  0.00           H  
ATOM    604 2HG2 THR A 115      72.970  52.430  -2.160  1.00  0.00           H  
ATOM    605 3HG2 THR A 115      71.670  53.400  -1.530  1.00  0.00           H  
ATOM    606  N   VAL A 116      70.190  52.240   1.640  1.00  0.00           N  
ATOM    607  CA  VAL A 116      68.910  52.670   2.230  1.00  0.00           C  
ATOM    608  C   VAL A 116      69.050  54.050   2.840  1.00  0.00           C  
ATOM    609  O   VAL A 116      70.110  54.390   3.430  1.00  0.00           O  
ATOM    610  CB  VAL A 116      68.220  51.670   3.180  1.00  0.00           C  
ATOM    611  CG1 VAL A 116      68.010  50.310   2.480  1.00  0.00           C  
ATOM    612  CG2 VAL A 116      69.070  51.460   4.430  1.00  0.00           C  
ATOM    613  H   VAL A 116      70.960  52.480   2.260  1.00  0.00           H  
ATOM    614  HA  VAL A 116      68.220  52.740   1.380  1.00  0.00           H  
ATOM    615  HB  VAL A 116      67.290  52.100   3.540  1.00  0.00           H  
ATOM    616 1HG1 VAL A 116      68.980  49.810   2.410  1.00  0.00           H  
ATOM    617 2HG1 VAL A 116      67.380  49.670   3.100  1.00  0.00           H  
ATOM    618 3HG1 VAL A 116      67.570  50.480   1.500  1.00  0.00           H  
ATOM    619 1HG2 VAL A 116      69.050  52.390   5.010  1.00  0.00           H  
ATOM    620 2HG2 VAL A 116      68.600  50.680   5.030  1.00  0.00           H  
ATOM    621 3HG2 VAL A 116      70.130  51.350   4.210  1.00  0.00           H  
ATOM    622  N   GLY A 117      67.970  54.810   2.700  1.00  0.00           N  
ATOM    623  CA  GLY A 117      67.800  56.110   3.370  1.00  0.00           C  
ATOM    624  C   GLY A 117      66.850  57.080   2.680  1.00  0.00           C  
ATOM    625  O   GLY A 117      66.770  57.030   1.430  1.00  0.00           O  
ATOM    626  H   GLY A 117      67.190  54.450   2.160  1.00  0.00           H  
ATOM    627  HA1 GLY A 117      68.740  56.610   3.600  1.00  0.00           H  
ATOM    628  HA2 GLY A 117      67.380  55.860   4.350  1.00  0.00           H  
ATOM    629  N   SER A 118      66.050  57.890   3.440  1.00  0.00           N  
ATOM    630  CA  SER A 118      64.720  58.350   3.030  1.00  0.00           C  
ATOM    631  C   SER A 118      63.810  57.100   2.850  1.00  0.00           C  
ATOM    632  O   SER A 118      64.100  56.030   3.340  1.00  0.00           O  
ATOM    633  CB  SER A 118      64.820  59.450   1.980  1.00  0.00           C  
ATOM    634  OG  SER A 118      63.630  60.020   1.670  1.00  0.00           O  
ATOM    635  H   SER A 118      66.260  57.970   4.430  1.00  0.00           H  
ATOM    636  HA  SER A 118      64.360  58.940   3.870  1.00  0.00           H  
ATOM    637  HB1 SER A 118      65.240  58.990   1.080  1.00  0.00           H  
ATOM    638  HB2 SER A 118      65.510  60.210   2.330  1.00  0.00           H  
ATOM    639  HG  SER A 118      63.390  60.550   2.440  1.00  0.00           H  
ATOM    640  N   ASN A 119      62.730  57.280   2.160  1.00  0.00           N  
ATOM    641  CA  ASN A 119      61.860  56.230   1.720  1.00  0.00           C  
ATOM    642  C   ASN A 119      62.440  55.460   0.440  1.00  0.00           C  
ATOM    643  O   ASN A 119      61.670  54.860  -0.350  1.00  0.00           O  
ATOM    644  CB  ASN A 119      60.420  56.770   1.510  1.00  0.00           C  
ATOM    645  CG  ASN A 119      60.200  57.780   0.350  1.00  0.00           C  
ATOM    646  ND2 ASN A 119      59.150  58.490   0.260  1.00  0.00           N  
ATOM    647  OD1 ASN A 119      61.090  58.070  -0.410  1.00  0.00           O  
ATOM    648  H   ASN A 119      62.550  58.150   1.690  1.00  0.00           H  
ATOM    649  HA  ASN A 119      61.830  55.440   2.470  1.00  0.00           H  
ATOM    650  HB1 ASN A 119      60.080  57.190   2.450  1.00  0.00           H  
ATOM    651  HB2 ASN A 119      59.820  55.900   1.250  1.00  0.00           H  
ATOM    652 1HD2 ASN A 119      58.380  58.220   0.860  1.00  0.00           H  
ATOM    653 2HD2 ASN A 119      59.040  59.090  -0.550  1.00  0.00           H  
ATOM    654  N   ARG A 120      63.760  55.340   0.270  1.00  0.00           N  
ATOM    655  CA  ARG A 120      64.330  54.690  -0.880  1.00  0.00           C  
ATOM    656  C   ARG A 120      65.320  53.580  -0.530  1.00  0.00           C  
ATOM    657  O   ARG A 120      65.950  53.630   0.530  1.00  0.00           O  
ATOM    658  CB  ARG A 120      64.990  55.880  -1.670  1.00  0.00           C  
ATOM    659  CG  ARG A 120      65.590  55.450  -3.010  1.00  0.00           C  
ATOM    660  CD  ARG A 120      66.050  56.710  -3.790  1.00  0.00           C  
ATOM    661  NE  ARG A 120      64.930  57.630  -4.080  1.00  0.00           N  
ATOM    662  CZ  ARG A 120      64.600  58.180  -5.200  1.00  0.00           C  
ATOM    663  NH1 ARG A 120      65.320  58.160  -6.280  1.00  0.00           N1+
ATOM    664  NH2 ARG A 120      63.530  58.940  -5.210  1.00  0.00           N  
ATOM    665  H   ARG A 120      64.330  55.740   1.010  1.00  0.00           H  
ATOM    666  HA  ARG A 120      63.580  54.240  -1.530  1.00  0.00           H  
ATOM    667  HB1 ARG A 120      65.880  56.180  -1.110  1.00  0.00           H  
ATOM    668  HB2 ARG A 120      64.360  56.770  -1.720  1.00  0.00           H  
ATOM    669  HG1 ARG A 120      64.940  54.780  -3.560  1.00  0.00           H  
ATOM    670  HG2 ARG A 120      66.430  54.780  -2.800  1.00  0.00           H  
ATOM    671  HD1 ARG A 120      66.470  56.320  -4.720  1.00  0.00           H  
ATOM    672  HD2 ARG A 120      66.750  57.240  -3.150  1.00  0.00           H  
ATOM    673  HE  ARG A 120      64.250  57.790  -3.350  1.00  0.00           H  
ATOM    674 1HH1 ARG A 120      66.210  57.680  -6.310  1.00  0.00           H  
ATOM    675 2HH1 ARG A 120      64.870  58.590  -7.080  1.00  0.00           H  
ATOM    676 1HH2 ARG A 120      63.000  58.900  -4.350  1.00  0.00           H  
ATOM    677 2HH2 ARG A 120      63.520  59.650  -5.930  1.00  0.00           H  
ATOM    678  N   VAL A 121      65.520  52.660  -1.490  1.00  0.00           N  
ATOM    679  CA  VAL A 121      66.510  51.590  -1.520  1.00  0.00           C  
ATOM    680  C   VAL A 121      67.120  51.610  -2.940  1.00  0.00           C  
ATOM    681  O   VAL A 121      66.330  51.670  -3.910  1.00  0.00           O  
ATOM    682  CB  VAL A 121      66.000  50.170  -1.200  1.00  0.00           C  
ATOM    683  CG1 VAL A 121      67.220  49.130  -1.070  1.00  0.00           C  
ATOM    684  CG2 VAL A 121      65.080  50.160   0.080  1.00  0.00           C  
ATOM    685  H   VAL A 121      65.010  52.920  -2.330  1.00  0.00           H  
ATOM    686  HA  VAL A 121      67.330  51.790  -0.840  1.00  0.00           H  
ATOM    687  HB  VAL A 121      65.360  49.800  -2.000  1.00  0.00           H  
ATOM    688 1HG1 VAL A 121      67.940  49.560  -0.380  1.00  0.00           H  
ATOM    689 2HG1 VAL A 121      66.780  48.180  -0.780  1.00  0.00           H  
ATOM    690 3HG1 VAL A 121      67.700  48.930  -2.030  1.00  0.00           H  
ATOM    691 1HG2 VAL A 121      65.530  50.660   0.940  1.00  0.00           H  
ATOM    692 2HG2 VAL A 121      64.200  50.790  -0.060  1.00  0.00           H  
ATOM    693 3HG2 VAL A 121      64.800  49.120   0.270  1.00  0.00           H  
ATOM    694  N   THR A 122      68.410  51.370  -3.130  1.00  0.00           N  
ATOM    695  CA  THR A 122      69.080  51.250  -4.420  1.00  0.00           C  
ATOM    696  C   THR A 122      70.180  50.230  -4.370  1.00  0.00           C  
ATOM    697  O   THR A 122      70.910  50.140  -3.400  1.00  0.00           O  
ATOM    698  CB  THR A 122      69.610  52.550  -4.960  1.00  0.00           C  
ATOM    699  CG2 THR A 122      70.190  52.390  -6.390  1.00  0.00           C  
ATOM    700  OG1 THR A 122      68.520  53.480  -5.110  1.00  0.00           O  
ATOM    701  H   THR A 122      68.990  51.110  -2.350  1.00  0.00           H  
ATOM    702  HA  THR A 122      68.280  50.940  -5.090  1.00  0.00           H  
ATOM    703  HB  THR A 122      70.390  52.960  -4.310  1.00  0.00           H  
ATOM    704  HG1 THR A 122      68.800  54.370  -5.370  1.00  0.00           H  
ATOM    705 1HG2 THR A 122      69.380  52.010  -7.030  1.00  0.00           H  
ATOM    706 2HG2 THR A 122      70.510  53.370  -6.750  1.00  0.00           H  
ATOM    707 3HG2 THR A 122      71.090  51.780  -6.410  1.00  0.00           H  
ATOM    708  N   LEU A 123      70.260  49.360  -5.360  1.00  0.00           N  
ATOM    709  CA  LEU A 123      71.290  48.400  -5.560  1.00  0.00           C  
ATOM    710  C   LEU A 123      72.310  48.870  -6.660  1.00  0.00           C  
ATOM    711  O   LEU A 123      71.900  49.330  -7.730  1.00  0.00           O  
ATOM    712  CB  LEU A 123      70.780  46.990  -5.990  1.00  0.00           C  
ATOM    713  CG  LEU A 123      69.490  46.500  -5.270  1.00  0.00           C  
ATOM    714  CD1 LEU A 123      69.240  45.070  -5.620  1.00  0.00           C  
ATOM    715  CD2 LEU A 123      69.670  46.510  -3.730  1.00  0.00           C  
ATOM    716  H   LEU A 123      69.680  49.470  -6.180  1.00  0.00           H  
ATOM    717  HA  LEU A 123      71.750  48.140  -4.610  1.00  0.00           H  
ATOM    718  HB1 LEU A 123      71.620  46.310  -5.870  1.00  0.00           H  
ATOM    719  HB2 LEU A 123      70.580  46.990  -7.070  1.00  0.00           H  
ATOM    720  HG  LEU A 123      68.650  47.120  -5.570  1.00  0.00           H  
ATOM    721 1HD1 LEU A 123      69.840  44.260  -5.190  1.00  0.00           H  
ATOM    722 2HD1 LEU A 123      68.250  44.740  -5.280  1.00  0.00           H  
ATOM    723 3HD1 LEU A 123      69.250  44.970  -6.700  1.00  0.00           H  
ATOM    724 1HD2 LEU A 123      68.790  46.160  -3.190  1.00  0.00           H  
ATOM    725 2HD2 LEU A 123      70.460  45.780  -3.540  1.00  0.00           H  
ATOM    726 3HD2 LEU A 123      69.870  47.500  -3.330  1.00  0.00           H  
ATOM    727  N   TYR A 124      73.610  48.570  -6.400  1.00  0.00           N  
ATOM    728  CA  TYR A 124      74.740  48.890  -7.310  1.00  0.00           C  
ATOM    729  C   TYR A 124      75.590  47.670  -7.400  1.00  0.00           C  
ATOM    730  O   TYR A 124      75.610  46.800  -6.540  1.00  0.00           O  
ATOM    731  CB  TYR A 124      75.420  50.140  -6.780  1.00  0.00           C  
ATOM    732  CG  TYR A 124      74.670  51.410  -6.620  1.00  0.00           C  
ATOM    733  CD1 TYR A 124      74.120  51.830  -5.390  1.00  0.00           C  
ATOM    734  CD2 TYR A 124      74.510  52.240  -7.730  1.00  0.00           C  
ATOM    735  CE1 TYR A 124      73.360  53.000  -5.340  1.00  0.00           C  
ATOM    736  CE2 TYR A 124      73.810  53.460  -7.630  1.00  0.00           C  
ATOM    737  CZ  TYR A 124      73.210  53.880  -6.430  1.00  0.00           C  
ATOM    738  OH  TYR A 124      72.400  54.930  -6.350  1.00  0.00           O  
ATOM    739  H   TYR A 124      73.940  48.170  -5.540  1.00  0.00           H  
ATOM    740  HA  TYR A 124      74.270  49.060  -8.280  1.00  0.00           H  
ATOM    741  HB1 TYR A 124      76.340  50.320  -7.350  1.00  0.00           H  
ATOM    742  HB2 TYR A 124      75.690  49.820  -5.770  1.00  0.00           H  
ATOM    743  HD1 TYR A 124      74.160  51.080  -4.610  1.00  0.00           H  
ATOM    744  HD2 TYR A 124      74.830  51.930  -8.720  1.00  0.00           H  
ATOM    745  HE1 TYR A 124      72.850  53.230  -4.420  1.00  0.00           H  
ATOM    746  HE2 TYR A 124      73.610  54.100  -8.480  1.00  0.00           H  
ATOM    747  HH  TYR A 124      71.770  54.910  -5.620  1.00  0.00           H  
ATOM    748  N   GLU A 125      76.610  47.760  -8.270  1.00  0.00           N  
ATOM    749  CA  GLU A 125      77.840  47.030  -8.180  1.00  0.00           C  
ATOM    750  C   GLU A 125      79.130  47.860  -8.320  1.00  0.00           C  
ATOM    751  O   GLU A 125      79.070  48.940  -8.940  1.00  0.00           O  
ATOM    752  CB  GLU A 125      77.790  45.860  -9.140  1.00  0.00           C  
ATOM    753  CG  GLU A 125      77.600  46.320 -10.590  1.00  0.00           C  
ATOM    754  CD  GLU A 125      77.650  45.200 -11.700  1.00  0.00           C  
ATOM    755  OE1 GLU A 125      76.840  45.200 -12.640  1.00  0.00           O  
ATOM    756  OE2 GLU A 125      78.610  44.370 -11.570  1.00  0.00           O1-
ATOM    757  H   GLU A 125      76.600  48.510  -8.940  1.00  0.00           H  
ATOM    758  HA  GLU A 125      77.910  46.590  -7.180  1.00  0.00           H  
ATOM    759  HB1 GLU A 125      76.960  45.230  -8.810  1.00  0.00           H  
ATOM    760  HB2 GLU A 125      78.750  45.340  -9.130  1.00  0.00           H  
ATOM    761  HG1 GLU A 125      78.330  47.100 -10.810  1.00  0.00           H  
ATOM    762  HG2 GLU A 125      76.610  46.750 -10.700  1.00  0.00           H  
ATOM    763  N   CYS A 126      80.270  47.390  -7.780  1.00  0.00           N  
ATOM    764  CA  CYS A 126      81.600  47.910  -8.050  1.00  0.00           C  
ATOM    765  C   CYS A 126      81.920  47.260  -9.370  1.00  0.00           C  
ATOM    766  O   CYS A 126      81.770  46.020  -9.490  1.00  0.00           O  
ATOM    767  CB  CYS A 126      82.560  47.650  -6.930  1.00  0.00           C  
ATOM    768  SG  CYS A 126      81.890  48.550  -5.550  1.00  0.00           S  
ATOM    769  H   CYS A 126      80.240  46.580  -7.180  1.00  0.00           H  
ATOM    770  HA  CYS A 126      81.580  48.970  -8.270  1.00  0.00           H  
ATOM    771  HB1 CYS A 126      83.600  47.960  -7.070  1.00  0.00           H  
ATOM    772  HB2 CYS A 126      82.540  46.590  -6.680  1.00  0.00           H  
ATOM    773  HG  CYS A 126      80.690  47.960  -5.550  1.00  0.00           H  
ATOM    774  N   HIS A 127      82.430  48.010 -10.350  1.00  0.00           N  
ATOM    775  CA  HIS A 127      82.510  47.610 -11.790  1.00  0.00           C  
ATOM    776  C   HIS A 127      83.840  47.920 -12.500  1.00  0.00           C  
ATOM    777  O   HIS A 127      84.770  48.470 -11.910  1.00  0.00           O  
ATOM    778  CB  HIS A 127      81.320  48.440 -12.380  1.00  0.00           C  
ATOM    779  CG  HIS A 127      80.840  47.880 -13.700  1.00  0.00           C  
ATOM    780  CD2 HIS A 127      80.060  46.830 -13.790  1.00  0.00           C  
ATOM    781  ND1 HIS A 127      81.210  48.280 -15.000  1.00  0.00           N  
ATOM    782  CE1 HIS A 127      80.680  47.380 -15.790  1.00  0.00           C  
ATOM    783  NE2 HIS A 127      79.880  46.500 -15.160  1.00  0.00           N  
ATOM    784  H   HIS A 127      82.530  49.000 -10.190  1.00  0.00           H  
ATOM    785  HA  HIS A 127      82.440  46.530 -11.930  1.00  0.00           H  
ATOM    786  HB1 HIS A 127      81.650  49.470 -12.500  1.00  0.00           H  
ATOM    787  HB2 HIS A 127      80.500  48.420 -11.660  1.00  0.00           H  
ATOM    788  HD2 HIS A 127      79.690  46.280 -12.940  1.00  0.00           H  
ATOM    789  HE1 HIS A 127      80.900  47.380 -16.840  1.00  0.00           H  
ATOM    790  HE2 HIS A 127      79.360  45.790 -15.650  1.00  0.00           H  
ATOM    791  N   SER A 128      83.880  47.450 -13.760  1.00  0.00           N  
ATOM    792  CA  SER A 128      85.090  47.570 -14.580  1.00  0.00           C  
ATOM    793  C   SER A 128      85.520  48.970 -14.800  1.00  0.00           C  
ATOM    794  O   SER A 128      84.670  49.880 -14.870  1.00  0.00           O  
ATOM    795  CB  SER A 128      84.880  46.930 -15.980  1.00  0.00           C  
ATOM    796  OG  SER A 128      86.080  47.030 -16.720  1.00  0.00           O  
ATOM    797  H   SER A 128      82.990  47.120 -14.120  1.00  0.00           H  
ATOM    798  HA  SER A 128      85.920  47.030 -14.130  1.00  0.00           H  
ATOM    799  HB1 SER A 128      84.130  47.550 -16.470  1.00  0.00           H  
ATOM    800  HB2 SER A 128      84.560  45.890 -15.900  1.00  0.00           H  
ATOM    801  HG  SER A 128      86.030  46.310 -17.360  1.00  0.00           H  
ATOM    802  N   GLN A 129      86.810  49.170 -15.030  1.00  0.00           N  
ATOM    803  CA  GLN A 129      87.510  50.390 -14.910  1.00  0.00           C  
ATOM    804  C   GLN A 129      87.260  51.150 -13.620  1.00  0.00           C  
ATOM    805  O   GLN A 129      87.220  52.430 -13.610  1.00  0.00           O  
ATOM    806  CB  GLN A 129      87.420  51.170 -16.230  1.00  0.00           C  
ATOM    807  CG  GLN A 129      87.520  50.430 -17.510  1.00  0.00           C  
ATOM    808  CD  GLN A 129      88.760  49.540 -17.600  1.00  0.00           C  
ATOM    809  NE2 GLN A 129      88.680  48.250 -17.390  1.00  0.00           N  
ATOM    810  OE1 GLN A 129      89.900  49.950 -17.640  1.00  0.00           O  
ATOM    811  H   GLN A 129      87.340  48.320 -15.170  1.00  0.00           H  
ATOM    812  HA  GLN A 129      88.570  50.140 -15.000  1.00  0.00           H  
ATOM    813  HB1 GLN A 129      88.200  51.920 -16.330  1.00  0.00           H  
ATOM    814  HB2 GLN A 129      86.470  51.710 -16.300  1.00  0.00           H  
ATOM    815  HG1 GLN A 129      87.560  51.140 -18.340  1.00  0.00           H  
ATOM    816  HG2 GLN A 129      86.620  49.820 -17.620  1.00  0.00           H  
ATOM    817 1HE2 GLN A 129      87.770  47.840 -17.300  1.00  0.00           H  
ATOM    818 2HE2 GLN A 129      89.500  47.700 -17.610  1.00  0.00           H  
ATOM    819  N   GLY A 130      87.120  50.490 -12.490  1.00  0.00           N  
ATOM    820  CA  GLY A 130      86.890  51.130 -11.210  1.00  0.00           C  
ATOM    821  C   GLY A 130      85.550  51.860 -11.090  1.00  0.00           C  
ATOM    822  O   GLY A 130      85.200  52.460 -10.080  1.00  0.00           O  
ATOM    823  H   GLY A 130      87.070  49.480 -12.490  1.00  0.00           H  
ATOM    824  HA1 GLY A 130      87.720  51.830 -11.110  1.00  0.00           H  
ATOM    825  HA2 GLY A 130      86.860  50.380 -10.420  1.00  0.00           H  
ATOM    826  N   GLU A 131      84.620  51.830 -12.090  1.00  0.00           N  
ATOM    827  CA  GLU A 131      83.310  52.520 -12.010  1.00  0.00           C  
ATOM    828  C   GLU A 131      82.430  51.970 -10.900  1.00  0.00           C  
ATOM    829  O   GLU A 131      82.700  50.890 -10.370  1.00  0.00           O  
ATOM    830  CB  GLU A 131      82.600  52.610 -13.350  1.00  0.00           C  
ATOM    831  CG  GLU A 131      83.390  53.440 -14.370  1.00  0.00           C  
ATOM    832  CD  GLU A 131      82.620  53.640 -15.630  1.00  0.00           C  
ATOM    833  OE1 GLU A 131      82.240  54.770 -15.880  1.00  0.00           O  
ATOM    834  OE2 GLU A 131      82.240  52.630 -16.300  1.00  0.00           O1-
ATOM    835  H   GLU A 131      84.810  51.300 -12.930  1.00  0.00           H  
ATOM    836  HA  GLU A 131      83.460  53.570 -11.750  1.00  0.00           H  
ATOM    837  HB1 GLU A 131      81.640  53.120 -13.230  1.00  0.00           H  
ATOM    838  HB2 GLU A 131      82.370  51.670 -13.840  1.00  0.00           H  
ATOM    839  HG1 GLU A 131      84.280  52.820 -14.490  1.00  0.00           H  
ATOM    840  HG2 GLU A 131      83.670  54.410 -13.950  1.00  0.00           H  
ATOM    841  N   ILE A 132      81.250  52.570 -10.650  1.00  0.00           N  
ATOM    842  CA  ILE A 132      80.040  52.000  -9.990  1.00  0.00           C  
ATOM    843  C   ILE A 132      78.980  51.950 -11.000  1.00  0.00           C  
ATOM    844  O   ILE A 132      78.630  52.980 -11.610  1.00  0.00           O  
ATOM    845  CB  ILE A 132      79.630  52.880  -8.770  1.00  0.00           C  
ATOM    846  CG1 ILE A 132      80.770  52.970  -7.700  1.00  0.00           C  
ATOM    847  CG2 ILE A 132      78.330  52.410  -8.090  1.00  0.00           C  
ATOM    848  CD  ILE A 132      80.590  54.500  -7.280  1.00  0.00           C  
ATOM    849  H   ILE A 132      81.020  53.470 -11.030  1.00  0.00           H  
ATOM    850  HA  ILE A 132      80.190  50.970  -9.660  1.00  0.00           H  
ATOM    851  HB  ILE A 132      79.460  53.840  -9.250  1.00  0.00           H  
ATOM    852 1HG1 ILE A 132      81.810  52.810  -8.020  1.00  0.00           H  
ATOM    853 2HG1 ILE A 132      80.620  52.340  -6.830  1.00  0.00           H  
ATOM    854 1HG2 ILE A 132      77.930  53.130  -7.390  1.00  0.00           H  
ATOM    855 2HG2 ILE A 132      77.590  52.270  -8.880  1.00  0.00           H  
ATOM    856 3HG2 ILE A 132      78.480  51.440  -7.600  1.00  0.00           H  
ATOM    857  HD1 ILE A 132      79.700  54.660  -6.670  1.00  0.00           H  
ATOM    858  HD2 ILE A 132      81.530  54.780  -6.800  1.00  0.00           H  
ATOM    859  HD3 ILE A 132      80.510  55.210  -8.100  1.00  0.00           H  
ATOM    860  N   ARG A 133      78.400  50.750 -11.190  1.00  0.00           N  
ATOM    861  CA  ARG A 133      77.190  50.540 -12.080  1.00  0.00           C  
ATOM    862  C   ARG A 133      75.850  50.430 -11.290  1.00  0.00           C  
ATOM    863  O   ARG A 133      75.770  49.780 -10.220  1.00  0.00           O  
ATOM    864  CB  ARG A 133      77.440  49.300 -12.910  1.00  0.00           C  
ATOM    865  CG  ARG A 133      76.390  49.230 -14.060  1.00  0.00           C  
ATOM    866  CD  ARG A 133      76.560  47.950 -14.880  1.00  0.00           C  
ATOM    867  NE  ARG A 133      75.360  47.550 -15.640  1.00  0.00           N  
ATOM    868  CZ  ARG A 133      74.500  46.690 -15.220  1.00  0.00           C  
ATOM    869  NH1 ARG A 133      74.570  45.930 -14.180  1.00  0.00           N1+
ATOM    870  NH2 ARG A 133      73.450  46.480 -15.920  1.00  0.00           N  
ATOM    871  H   ARG A 133      78.690  49.920 -10.680  1.00  0.00           H  
ATOM    872  HA  ARG A 133      77.120  51.400 -12.730  1.00  0.00           H  
ATOM    873  HB1 ARG A 133      77.260  48.530 -12.160  1.00  0.00           H  
ATOM    874  HB2 ARG A 133      78.470  49.320 -13.270  1.00  0.00           H  
ATOM    875  HG1 ARG A 133      76.410  50.180 -14.600  1.00  0.00           H  
ATOM    876  HG2 ARG A 133      75.420  49.090 -13.580  1.00  0.00           H  
ATOM    877  HD1 ARG A 133      76.750  47.180 -14.140  1.00  0.00           H  
ATOM    878  HD2 ARG A 133      77.480  47.940 -15.470  1.00  0.00           H  
ATOM    879  HE  ARG A 133      75.180  47.990 -16.530  1.00  0.00           H  
ATOM    880 1HH1 ARG A 133      75.410  45.910 -13.620  1.00  0.00           H  
ATOM    881 2HH1 ARG A 133      73.800  45.310 -13.970  1.00  0.00           H  
ATOM    882 1HH2 ARG A 133      73.330  46.980 -16.790  1.00  0.00           H  
ATOM    883 2HH2 ARG A 133      72.830  45.740 -15.630  1.00  0.00           H  
ATOM    884  N   LEU A 134      74.780  51.070 -11.710  1.00  0.00           N  
ATOM    885  CA  LEU A 134      73.410  50.890 -11.130  1.00  0.00           C  
ATOM    886  C   LEU A 134      72.900  49.550 -11.530  1.00  0.00           C  
ATOM    887  O   LEU A 134      72.910  49.190 -12.750  1.00  0.00           O  
ATOM    888  CB  LEU A 134      72.500  52.040 -11.670  1.00  0.00           C  
ATOM    889  CG  LEU A 134      70.930  51.790 -11.620  1.00  0.00           C  
ATOM    890  CD1 LEU A 134      70.260  51.820 -10.250  1.00  0.00           C  
ATOM    891  CD2 LEU A 134      70.360  52.980 -12.430  1.00  0.00           C  
ATOM    892  H   LEU A 134      74.880  51.570 -12.580  1.00  0.00           H  
ATOM    893  HA  LEU A 134      73.440  50.900 -10.040  1.00  0.00           H  
ATOM    894  HB1 LEU A 134      72.700  52.200 -12.730  1.00  0.00           H  
ATOM    895  HB2 LEU A 134      72.690  52.910 -11.040  1.00  0.00           H  
ATOM    896  HG  LEU A 134      70.790  50.900 -12.230  1.00  0.00           H  
ATOM    897 1HD1 LEU A 134      70.470  52.820  -9.880  1.00  0.00           H  
ATOM    898 2HD1 LEU A 134      69.180  51.700 -10.390  1.00  0.00           H  
ATOM    899 3HD1 LEU A 134      70.650  51.060  -9.580  1.00  0.00           H  
ATOM    900 1HD2 LEU A 134      69.320  53.280 -12.300  1.00  0.00           H  
ATOM    901 2HD2 LEU A 134      70.970  53.870 -12.270  1.00  0.00           H  
ATOM    902 3HD2 LEU A 134      70.280  52.570 -13.440  1.00  0.00           H  
ATOM    903  N   LEU A 135      72.210  48.860 -10.610  1.00  0.00           N  
ATOM    904  CA  LEU A 135      71.320  47.720 -10.870  1.00  0.00           C  
ATOM    905  C   LEU A 135      69.810  47.990 -10.770  1.00  0.00           C  
ATOM    906  O   LEU A 135      69.110  47.690 -11.760  1.00  0.00           O  
ATOM    907  CB  LEU A 135      71.680  46.530  -9.920  1.00  0.00           C  
ATOM    908  CG  LEU A 135      73.120  46.170  -9.760  1.00  0.00           C  
ATOM    909  CD1 LEU A 135      73.340  45.060  -8.720  1.00  0.00           C  
ATOM    910  CD2 LEU A 135      73.720  45.690 -11.090  1.00  0.00           C  
ATOM    911  H   LEU A 135      72.290  49.220  -9.670  1.00  0.00           H  
ATOM    912  HA  LEU A 135      71.380  47.360 -11.900  1.00  0.00           H  
ATOM    913  HB1 LEU A 135      71.160  45.620 -10.220  1.00  0.00           H  
ATOM    914  HB2 LEU A 135      71.310  46.820  -8.930  1.00  0.00           H  
ATOM    915  HG  LEU A 135      73.630  47.080  -9.440  1.00  0.00           H  
ATOM    916 1HD1 LEU A 135      73.050  44.100  -9.160  1.00  0.00           H  
ATOM    917 2HD1 LEU A 135      74.370  44.930  -8.400  1.00  0.00           H  
ATOM    918 3HD1 LEU A 135      72.780  45.260  -7.810  1.00  0.00           H  
ATOM    919 1HD2 LEU A 135      73.600  46.430 -11.880  1.00  0.00           H  
ATOM    920 2HD2 LEU A 135      74.760  45.450 -10.860  1.00  0.00           H  
ATOM    921 3HD2 LEU A 135      73.220  44.750 -11.290  1.00  0.00           H  
ATOM    922  N   GLN A 136      69.310  48.640  -9.710  1.00  0.00           N  
ATOM    923  CA  GLN A 136      67.840  48.620  -9.380  1.00  0.00           C  
ATOM    924  C   GLN A 136      67.570  49.590  -8.250  1.00  0.00           C  
ATOM    925  O   GLN A 136      68.400  49.750  -7.380  1.00  0.00           O  
ATOM    926  CB  GLN A 136      67.460  47.230  -8.750  1.00  0.00           C  
ATOM    927  CG  GLN A 136      67.450  45.990  -9.710  1.00  0.00           C  
ATOM    928  CD  GLN A 136      66.560  46.200 -10.910  1.00  0.00           C  
ATOM    929  NE2 GLN A 136      66.740  45.490 -11.980  1.00  0.00           N  
ATOM    930  OE1 GLN A 136      65.640  47.000 -10.860  1.00  0.00           O  
ATOM    931  H   GLN A 136      69.910  48.910  -8.940  1.00  0.00           H  
ATOM    932  HA  GLN A 136      67.300  48.980 -10.250  1.00  0.00           H  
ATOM    933  HB1 GLN A 136      66.470  47.270  -8.290  1.00  0.00           H  
ATOM    934  HB2 GLN A 136      68.110  46.970  -7.910  1.00  0.00           H  
ATOM    935  HG1 GLN A 136      67.120  45.090  -9.190  1.00  0.00           H  
ATOM    936  HG2 GLN A 136      68.460  45.720 -10.020  1.00  0.00           H  
ATOM    937 1HE2 GLN A 136      67.380  44.710 -12.060  1.00  0.00           H  
ATOM    938 2HE2 GLN A 136      66.120  45.630 -12.750  1.00  0.00           H  
ATOM    939  N   SER A 137      66.460  50.330  -8.320  1.00  0.00           N  
ATOM    940  CA  SER A 137      65.920  51.230  -7.240  1.00  0.00           C  
ATOM    941  C   SER A 137      64.470  50.970  -6.950  1.00  0.00           C  
ATOM    942  O   SER A 137      63.700  50.250  -7.610  1.00  0.00           O  
ATOM    943  CB  SER A 137      66.210  52.710  -7.640  1.00  0.00           C  
ATOM    944  OG  SER A 137      66.010  53.540  -6.460  1.00  0.00           O  
ATOM    945  H   SER A 137      66.030  50.370  -9.230  1.00  0.00           H  
ATOM    946  HA  SER A 137      66.550  51.130  -6.350  1.00  0.00           H  
ATOM    947  HB1 SER A 137      65.570  53.000  -8.470  1.00  0.00           H  
ATOM    948  HB2 SER A 137      67.190  52.910  -8.070  1.00  0.00           H  
ATOM    949  HG  SER A 137      66.770  53.440  -5.880  1.00  0.00           H  
ATOM    950  N   TYR A 138      64.080  51.440  -5.790  1.00  0.00           N  
ATOM    951  CA  TYR A 138      62.780  51.210  -5.120  1.00  0.00           C  
ATOM    952  C   TYR A 138      62.450  52.400  -4.240  1.00  0.00           C  
ATOM    953  O   TYR A 138      63.210  53.060  -3.550  1.00  0.00           O  
ATOM    954  CB  TYR A 138      62.940  49.940  -4.230  1.00  0.00           C  
ATOM    955  CG  TYR A 138      61.900  49.660  -3.210  1.00  0.00           C  
ATOM    956  CD1 TYR A 138      60.770  48.950  -3.650  1.00  0.00           C  
ATOM    957  CD2 TYR A 138      62.030  50.160  -1.920  1.00  0.00           C  
ATOM    958  CE1 TYR A 138      59.810  48.560  -2.700  1.00  0.00           C  
ATOM    959  CE2 TYR A 138      61.100  49.760  -0.970  1.00  0.00           C  
ATOM    960  CZ  TYR A 138      60.060  48.910  -1.320  1.00  0.00           C  
ATOM    961  OH  TYR A 138      59.220  48.440  -0.320  1.00  0.00           O  
ATOM    962  H   TYR A 138      64.770  51.970  -5.270  1.00  0.00           H  
ATOM    963  HA  TYR A 138      62.040  51.020  -5.900  1.00  0.00           H  
ATOM    964  HB1 TYR A 138      63.880  49.990  -3.680  1.00  0.00           H  
ATOM    965  HB2 TYR A 138      63.020  48.990  -4.760  1.00  0.00           H  
ATOM    966  HD1 TYR A 138      60.700  48.680  -4.690  1.00  0.00           H  
ATOM    967  HD2 TYR A 138      62.880  50.740  -1.600  1.00  0.00           H  
ATOM    968  HE1 TYR A 138      59.030  47.900  -3.070  1.00  0.00           H  
ATOM    969  HE2 TYR A 138      61.220  50.160   0.020  1.00  0.00           H  
ATOM    970  HH  TYR A 138      58.490  48.020  -0.790  1.00  0.00           H  
ATOM    971  N   VAL A 139      61.150  52.700  -4.220  1.00  0.00           N  
ATOM    972  CA  VAL A 139      60.530  53.760  -3.360  1.00  0.00           C  
ATOM    973  C   VAL A 139      59.270  53.250  -2.720  1.00  0.00           C  
ATOM    974  O   VAL A 139      58.410  52.900  -3.540  1.00  0.00           O  
ATOM    975  CB  VAL A 139      60.430  55.040  -4.160  1.00  0.00           C  
ATOM    976  CG1 VAL A 139      59.640  56.130  -3.450  1.00  0.00           C  
ATOM    977  CG2 VAL A 139      61.730  55.680  -4.620  1.00  0.00           C  
ATOM    978  H   VAL A 139      60.540  52.090  -4.730  1.00  0.00           H  
ATOM    979  HA  VAL A 139      61.210  53.960  -2.540  1.00  0.00           H  
ATOM    980  HB  VAL A 139      59.780  54.850  -5.010  1.00  0.00           H  
ATOM    981 1HG1 VAL A 139      58.650  55.780  -3.170  1.00  0.00           H  
ATOM    982 2HG1 VAL A 139      60.210  56.460  -2.570  1.00  0.00           H  
ATOM    983 3HG1 VAL A 139      59.480  56.950  -4.150  1.00  0.00           H  
ATOM    984 1HG2 VAL A 139      62.370  55.890  -3.760  1.00  0.00           H  
ATOM    985 2HG2 VAL A 139      62.260  55.000  -5.290  1.00  0.00           H  
ATOM    986 3HG2 VAL A 139      61.470  56.550  -5.220  1.00  0.00           H  
ATOM    987  N   ASP A 140      59.190  53.360  -1.410  1.00  0.00           N  
ATOM    988  CA  ASP A 140      58.020  53.010  -0.610  1.00  0.00           C  
ATOM    989  C   ASP A 140      56.780  53.770  -1.000  1.00  0.00           C  
ATOM    990  O   ASP A 140      56.810  54.940  -1.420  1.00  0.00           O  
ATOM    991  CB  ASP A 140      58.330  53.190   0.920  1.00  0.00           C  
ATOM    992  CG  ASP A 140      57.230  52.470   1.830  1.00  0.00           C  
ATOM    993  OD1 ASP A 140      57.150  52.590   3.130  1.00  0.00           O  
ATOM    994  OD2 ASP A 140      56.580  51.540   1.290  1.00  0.00           O1-
ATOM    995  H   ASP A 140      59.960  53.790  -0.910  1.00  0.00           H  
ATOM    996  HA  ASP A 140      57.880  51.940  -0.780  1.00  0.00           H  
ATOM    997  HB1 ASP A 140      58.320  54.260   1.140  1.00  0.00           H  
ATOM    998  HB2 ASP A 140      59.260  52.700   1.200  1.00  0.00           H  
ATOM    999  N   ALA A 141      55.560  53.260  -0.790  1.00  0.00           N  
ATOM   1000  CA  ALA A 141      54.240  53.940  -0.780  1.00  0.00           C  
ATOM   1001  C   ALA A 141      53.940  54.840   0.430  1.00  0.00           C  
ATOM   1002  O   ALA A 141      52.780  55.080   0.810  1.00  0.00           O  
ATOM   1003  CB  ALA A 141      53.070  52.950  -1.000  1.00  0.00           C  
ATOM   1004  H   ALA A 141      55.600  52.300  -0.500  1.00  0.00           H  
ATOM   1005  HA  ALA A 141      54.260  54.550  -1.690  1.00  0.00           H  
ATOM   1006  HB1 ALA A 141      52.970  52.350  -0.090  1.00  0.00           H  
ATOM   1007  HB2 ALA A 141      52.200  53.570  -1.210  1.00  0.00           H  
ATOM   1008  HB3 ALA A 141      53.230  52.290  -1.850  1.00  0.00           H  
ATOM   1009  N   ASP A 142      55.020  55.280   1.080  1.00  0.00           N  
ATOM   1010  CA  ASP A 142      55.010  56.120   2.290  1.00  0.00           C  
ATOM   1011  C   ASP A 142      56.170  57.150   2.210  1.00  0.00           C  
ATOM   1012  O   ASP A 142      57.340  56.830   2.100  1.00  0.00           O  
ATOM   1013  CB  ASP A 142      55.120  55.250   3.550  1.00  0.00           C  
ATOM   1014  CG  ASP A 142      55.170  56.070   4.810  1.00  0.00           C  
ATOM   1015  OD1 ASP A 142      55.430  55.460   5.850  1.00  0.00           O  
ATOM   1016  OD2 ASP A 142      54.780  57.270   4.840  1.00  0.00           O1-
ATOM   1017  H   ASP A 142      55.870  54.970   0.630  1.00  0.00           H  
ATOM   1018  HA  ASP A 142      54.050  56.630   2.230  1.00  0.00           H  
ATOM   1019  HB1 ASP A 142      56.020  54.630   3.520  1.00  0.00           H  
ATOM   1020  HB2 ASP A 142      54.200  54.670   3.610  1.00  0.00           H  
ATOM   1021  N   ALA A 143      55.720  58.410   2.480  1.00  0.00           N  
ATOM   1022  CA  ALA A 143      56.570  59.590   2.440  1.00  0.00           C  
ATOM   1023  C   ALA A 143      57.190  59.950   3.800  1.00  0.00           C  
ATOM   1024  O   ALA A 143      58.260  60.670   3.920  1.00  0.00           O  
ATOM   1025  CB  ALA A 143      55.820  60.690   1.710  1.00  0.00           C  
ATOM   1026  H   ALA A 143      54.760  58.500   2.770  1.00  0.00           H  
ATOM   1027  HA  ALA A 143      57.430  59.480   1.780  1.00  0.00           H  
ATOM   1028  HB1 ALA A 143      54.860  60.950   2.150  1.00  0.00           H  
ATOM   1029  HB2 ALA A 143      56.380  61.620   1.660  1.00  0.00           H  
ATOM   1030  HB3 ALA A 143      55.670  60.350   0.680  1.00  0.00           H  
ATOM   1031  N   ASP A 144      56.620  59.420   4.890  1.00  0.00           N  
ATOM   1032  CA  ASP A 144      57.080  59.750   6.260  1.00  0.00           C  
ATOM   1033  C   ASP A 144      58.150  58.750   6.780  1.00  0.00           C  
ATOM   1034  O   ASP A 144      58.890  58.980   7.690  1.00  0.00           O  
ATOM   1035  CB  ASP A 144      55.920  59.860   7.280  1.00  0.00           C  
ATOM   1036  CG  ASP A 144      54.850  60.980   6.900  1.00  0.00           C  
ATOM   1037  OD1 ASP A 144      53.630  60.910   7.180  1.00  0.00           O  
ATOM   1038  OD2 ASP A 144      55.340  62.060   6.470  1.00  0.00           O1-
ATOM   1039  H   ASP A 144      55.760  58.900   4.820  1.00  0.00           H  
ATOM   1040  HA  ASP A 144      57.480  60.770   6.200  1.00  0.00           H  
ATOM   1041  HB1 ASP A 144      56.310  60.140   8.250  1.00  0.00           H  
ATOM   1042  HB2 ASP A 144      55.470  58.860   7.290  1.00  0.00           H  
ATOM   1043  N   GLU A 145      58.240  57.530   6.190  1.00  0.00           N  
ATOM   1044  CA  GLU A 145      59.300  56.590   6.490  1.00  0.00           C  
ATOM   1045  C   GLU A 145      60.720  57.160   6.220  1.00  0.00           C  
ATOM   1046  O   GLU A 145      60.930  57.900   5.260  1.00  0.00           O  
ATOM   1047  CB  GLU A 145      59.000  55.230   5.720  1.00  0.00           C  
ATOM   1048  CG  GLU A 145      59.970  54.000   5.880  1.00  0.00           C  
ATOM   1049  CD  GLU A 145      60.140  53.450   7.320  1.00  0.00           C  
ATOM   1050  OE1 GLU A 145      60.370  54.260   8.270  1.00  0.00           O  
ATOM   1051  OE2 GLU A 145      60.080  52.230   7.530  1.00  0.00           O1-
ATOM   1052  H   GLU A 145      57.660  57.340   5.390  1.00  0.00           H  
ATOM   1053  HA  GLU A 145      59.250  56.410   7.570  1.00  0.00           H  
ATOM   1054  HB1 GLU A 145      58.920  55.420   4.650  1.00  0.00           H  
ATOM   1055  HB2 GLU A 145      58.060  54.840   6.110  1.00  0.00           H  
ATOM   1056  HG1 GLU A 145      60.960  54.200   5.470  1.00  0.00           H  
ATOM   1057  HG2 GLU A 145      59.630  53.190   5.230  1.00  0.00           H  
ATOM   1058  N   ASN A 146      61.710  56.590   6.910  1.00  0.00           N  
ATOM   1059  CA  ASN A 146      63.120  56.740   6.760  1.00  0.00           C  
ATOM   1060  C   ASN A 146      63.650  55.360   7.040  1.00  0.00           C  
ATOM   1061  O   ASN A 146      63.660  54.920   8.190  1.00  0.00           O  
ATOM   1062  CB  ASN A 146      63.670  57.820   7.700  1.00  0.00           C  
ATOM   1063  CG  ASN A 146      64.070  59.200   6.960  1.00  0.00           C  
ATOM   1064  ND2 ASN A 146      63.420  60.330   7.230  1.00  0.00           N  
ATOM   1065  OD1 ASN A 146      65.100  59.130   6.250  1.00  0.00           O  
ATOM   1066  H   ASN A 146      61.520  55.950   7.660  1.00  0.00           H  
ATOM   1067  HA  ASN A 146      63.390  56.940   5.720  1.00  0.00           H  
ATOM   1068  HB1 ASN A 146      64.570  57.380   8.130  1.00  0.00           H  
ATOM   1069  HB2 ASN A 146      62.850  58.100   8.360  1.00  0.00           H  
ATOM   1070 1HD2 ASN A 146      62.570  60.240   7.760  1.00  0.00           H  
ATOM   1071 2HD2 ASN A 146      63.750  61.220   6.900  1.00  0.00           H  
ATOM   1072  N   PHE A 147      64.200  54.710   6.010  1.00  0.00           N  
ATOM   1073  CA  PHE A 147      64.970  53.490   6.270  1.00  0.00           C  
ATOM   1074  C   PHE A 147      66.360  53.660   6.960  1.00  0.00           C  
ATOM   1075  O   PHE A 147      67.040  54.600   6.640  1.00  0.00           O  
ATOM   1076  CB  PHE A 147      65.040  52.730   4.960  1.00  0.00           C  
ATOM   1077  CG  PHE A 147      63.760  52.360   4.350  1.00  0.00           C  
ATOM   1078  CD1 PHE A 147      62.880  51.520   5.100  1.00  0.00           C  
ATOM   1079  CD2 PHE A 147      63.420  52.770   3.070  1.00  0.00           C  
ATOM   1080  CE1 PHE A 147      61.630  51.250   4.580  1.00  0.00           C  
ATOM   1081  CE2 PHE A 147      62.190  52.320   2.520  1.00  0.00           C  
ATOM   1082  CZ  PHE A 147      61.280  51.650   3.290  1.00  0.00           C  
ATOM   1083  H   PHE A 147      64.280  55.120   5.100  1.00  0.00           H  
ATOM   1084  HA  PHE A 147      64.350  52.850   6.890  1.00  0.00           H  
ATOM   1085  HB1 PHE A 147      65.640  51.830   5.120  1.00  0.00           H  
ATOM   1086  HB2 PHE A 147      65.610  53.450   4.370  1.00  0.00           H  
ATOM   1087  HD1 PHE A 147      63.140  51.050   6.040  1.00  0.00           H  
ATOM   1088  HD2 PHE A 147      64.090  53.340   2.440  1.00  0.00           H  
ATOM   1089  HE1 PHE A 147      60.970  50.720   5.260  1.00  0.00           H  
ATOM   1090  HE2 PHE A 147      61.940  52.520   1.490  1.00  0.00           H  
ATOM   1091  HZ  PHE A 147      60.300  51.500   2.860  1.00  0.00           H  
ATOM   1092  N   TYR A 148      66.780  52.770   7.860  1.00  0.00           N  
ATOM   1093  CA  TYR A 148      67.950  52.920   8.720  1.00  0.00           C  
ATOM   1094  C   TYR A 148      68.900  51.700   8.530  1.00  0.00           C  
ATOM   1095  O   TYR A 148      70.080  51.890   8.900  1.00  0.00           O  
ATOM   1096  CB  TYR A 148      67.510  52.950  10.200  1.00  0.00           C  
ATOM   1097  CG  TYR A 148      66.590  54.080  10.720  1.00  0.00           C  
ATOM   1098  CD1 TYR A 148      66.640  55.340  10.170  1.00  0.00           C  
ATOM   1099  CD2 TYR A 148      65.570  53.850  11.680  1.00  0.00           C  
ATOM   1100  CE1 TYR A 148      65.760  56.390  10.500  1.00  0.00           C  
ATOM   1101  CE2 TYR A 148      64.770  54.870  12.150  1.00  0.00           C  
ATOM   1102  CZ  TYR A 148      64.850  56.140  11.580  1.00  0.00           C  
ATOM   1103  OH  TYR A 148      64.140  57.130  12.060  1.00  0.00           O  
ATOM   1104  H   TYR A 148      66.180  52.040   8.190  1.00  0.00           H  
ATOM   1105  HA  TYR A 148      68.520  53.830   8.530  1.00  0.00           H  
ATOM   1106  HB1 TYR A 148      68.450  52.930  10.750  1.00  0.00           H  
ATOM   1107  HB2 TYR A 148      66.930  52.050  10.390  1.00  0.00           H  
ATOM   1108  HD1 TYR A 148      67.390  55.490   9.410  1.00  0.00           H  
ATOM   1109  HD2 TYR A 148      65.380  52.860  12.060  1.00  0.00           H  
ATOM   1110  HE1 TYR A 148      65.850  57.330   9.970  1.00  0.00           H  
ATOM   1111  HE2 TYR A 148      63.900  54.720  12.770  1.00  0.00           H  
ATOM   1112  HH  TYR A 148      64.270  57.940  11.550  1.00  0.00           H  
ATOM   1113  N   THR A 149      68.450  50.510   8.090  1.00  0.00           N  
ATOM   1114  CA  THR A 149      69.290  49.310   8.100  1.00  0.00           C  
ATOM   1115  C   THR A 149      68.870  48.320   6.960  1.00  0.00           C  
ATOM   1116  O   THR A 149      67.710  48.160   6.570  1.00  0.00           O  
ATOM   1117  CB  THR A 149      69.240  48.780   9.560  1.00  0.00           C  
ATOM   1118  CG2 THR A 149      67.860  48.320  10.030  1.00  0.00           C  
ATOM   1119  OG1 THR A 149      70.140  47.730   9.730  1.00  0.00           O  
ATOM   1120  H   THR A 149      67.490  50.400   7.810  1.00  0.00           H  
ATOM   1121  HA  THR A 149      70.320  49.590   7.910  1.00  0.00           H  
ATOM   1122  HB  THR A 149      69.610  49.610  10.170  1.00  0.00           H  
ATOM   1123  HG1 THR A 149      71.050  47.990   9.600  1.00  0.00           H  
ATOM   1124 1HG2 THR A 149      67.120  49.120  10.030  1.00  0.00           H  
ATOM   1125 2HG2 THR A 149      67.480  47.520   9.390  1.00  0.00           H  
ATOM   1126 3HG2 THR A 149      67.940  47.950  11.050  1.00  0.00           H  
ATOM   1127  N   CYS A 150      69.860  47.530   6.590  1.00  0.00           N  
ATOM   1128  CA  CYS A 150      69.750  46.360   5.750  1.00  0.00           C  
ATOM   1129  C   CYS A 150      70.800  45.310   6.010  1.00  0.00           C  
ATOM   1130  O   CYS A 150      71.790  45.560   6.680  1.00  0.00           O  
ATOM   1131  CB  CYS A 150      69.740  46.840   4.280  1.00  0.00           C  
ATOM   1132  SG  CYS A 150      71.440  47.080   3.480  1.00  0.00           S  
ATOM   1133  H   CYS A 150      70.790  47.600   6.970  1.00  0.00           H  
ATOM   1134  HA  CYS A 150      68.810  45.850   5.950  1.00  0.00           H  
ATOM   1135  HB1 CYS A 150      69.180  47.770   4.200  1.00  0.00           H  
ATOM   1136  HB2 CYS A 150      69.280  45.980   3.800  1.00  0.00           H  
ATOM   1137  HG  CYS A 150      71.740  47.930   4.470  1.00  0.00           H  
ATOM   1138  N   ALA A 151      70.490  44.080   5.540  1.00  0.00           N  
ATOM   1139  CA  ALA A 151      71.380  42.970   5.760  1.00  0.00           C  
ATOM   1140  C   ALA A 151      71.120  41.890   4.670  1.00  0.00           C  
ATOM   1141  O   ALA A 151      70.010  41.340   4.550  1.00  0.00           O  
ATOM   1142  CB  ALA A 151      71.160  42.270   7.110  1.00  0.00           C  
ATOM   1143  H   ALA A 151      69.600  43.950   5.080  1.00  0.00           H  
ATOM   1144  HA  ALA A 151      72.440  43.230   5.770  1.00  0.00           H  
ATOM   1145  HB1 ALA A 151      71.880  41.460   7.220  1.00  0.00           H  
ATOM   1146  HB2 ALA A 151      71.220  43.030   7.900  1.00  0.00           H  
ATOM   1147  HB3 ALA A 151      70.190  41.790   7.130  1.00  0.00           H  
ATOM   1148  N   TRP A 152      72.190  41.510   3.970  1.00  0.00           N  
ATOM   1149  CA  TRP A 152      72.170  40.520   2.880  1.00  0.00           C  
ATOM   1150  C   TRP A 152      72.030  39.110   3.350  1.00  0.00           C  
ATOM   1151  O   TRP A 152      72.560  38.680   4.370  1.00  0.00           O  
ATOM   1152  CB  TRP A 152      73.380  40.670   1.920  1.00  0.00           C  
ATOM   1153  CG  TRP A 152      73.220  41.780   0.890  1.00  0.00           C  
ATOM   1154  CD1 TRP A 152      73.600  43.060   1.110  1.00  0.00           C  
ATOM   1155  CD2 TRP A 152      72.660  41.760  -0.450  1.00  0.00           C  
ATOM   1156  CE2 TRP A 152      72.800  43.050  -1.010  1.00  0.00           C  
ATOM   1157  CE3 TRP A 152      72.170  40.690  -1.250  1.00  0.00           C  
ATOM   1158  NE1 TRP A 152      73.380  43.790  -0.070  1.00  0.00           N  
ATOM   1159  CZ2 TRP A 152      72.390  43.310  -2.300  1.00  0.00           C  
ATOM   1160  CZ3 TRP A 152      71.750  40.950  -2.500  1.00  0.00           C  
ATOM   1161  CH2 TRP A 152      71.770  42.260  -2.970  1.00  0.00           C  
ATOM   1162  H   TRP A 152      73.090  41.800   4.330  1.00  0.00           H  
ATOM   1163  HA  TRP A 152      71.280  40.720   2.290  1.00  0.00           H  
ATOM   1164  HB1 TRP A 152      73.660  39.760   1.380  1.00  0.00           H  
ATOM   1165  HB2 TRP A 152      74.270  40.890   2.510  1.00  0.00           H  
ATOM   1166  HD1 TRP A 152      74.090  43.400   2.010  1.00  0.00           H  
ATOM   1167  HE1 TRP A 152      73.810  44.680  -0.240  1.00  0.00           H  
ATOM   1168  HE3 TRP A 152      71.940  39.720  -0.810  1.00  0.00           H  
ATOM   1169  HZ2 TRP A 152      72.530  44.310  -2.700  1.00  0.00           H  
ATOM   1170  HZ3 TRP A 152      71.250  40.290  -3.200  1.00  0.00           H  
ATOM   1171  HH2 TRP A 152      71.420  42.440  -3.980  1.00  0.00           H  
ATOM   1172  N   THR A 153      71.410  38.310   2.580  1.00  0.00           N  
ATOM   1173  CA  THR A 153      71.320  36.830   2.760  1.00  0.00           C  
ATOM   1174  C   THR A 153      70.870  36.130   1.490  1.00  0.00           C  
ATOM   1175  O   THR A 153      70.810  36.830   0.440  1.00  0.00           O  
ATOM   1176  CB  THR A 153      70.430  36.490   3.910  1.00  0.00           C  
ATOM   1177  CG2 THR A 153      68.910  36.890   3.720  1.00  0.00           C  
ATOM   1178  OG1 THR A 153      70.560  35.080   4.290  1.00  0.00           O  
ATOM   1179  H   THR A 153      70.880  38.560   1.760  1.00  0.00           H  
ATOM   1180  HA  THR A 153      72.290  36.380   3.000  1.00  0.00           H  
ATOM   1181  HB  THR A 153      70.820  36.900   4.840  1.00  0.00           H  
ATOM   1182  HG1 THR A 153      70.090  34.990   5.120  1.00  0.00           H  
ATOM   1183 1HG2 THR A 153      68.320  36.290   4.410  1.00  0.00           H  
ATOM   1184 2HG2 THR A 153      68.740  37.950   3.890  1.00  0.00           H  
ATOM   1185 3HG2 THR A 153      68.550  36.610   2.730  1.00  0.00           H  
ATOM   1186  N   TYR A 154      70.600  34.820   1.530  1.00  0.00           N  
ATOM   1187  CA  TYR A 154      70.000  34.080   0.480  1.00  0.00           C  
ATOM   1188  C   TYR A 154      68.670  33.330   0.800  1.00  0.00           C  
ATOM   1189  O   TYR A 154      68.220  33.340   1.940  1.00  0.00           O  
ATOM   1190  CB  TYR A 154      71.090  33.200  -0.190  1.00  0.00           C  
ATOM   1191  CG  TYR A 154      71.570  32.230   0.810  1.00  0.00           C  
ATOM   1192  CD1 TYR A 154      70.950  30.900   0.840  1.00  0.00           C  
ATOM   1193  CD2 TYR A 154      72.510  32.530   1.850  1.00  0.00           C  
ATOM   1194  CE1 TYR A 154      71.240  29.990   1.920  1.00  0.00           C  
ATOM   1195  CE2 TYR A 154      72.800  31.620   2.890  1.00  0.00           C  
ATOM   1196  CZ  TYR A 154      72.100  30.420   2.960  1.00  0.00           C  
ATOM   1197  OH  TYR A 154      72.590  29.510   3.790  1.00  0.00           O  
ATOM   1198  H   TYR A 154      70.570  34.420   2.460  1.00  0.00           H  
ATOM   1199  HA  TYR A 154      69.820  34.860  -0.270  1.00  0.00           H  
ATOM   1200  HB1 TYR A 154      71.910  33.840  -0.520  1.00  0.00           H  
ATOM   1201  HB2 TYR A 154      70.710  32.620  -1.040  1.00  0.00           H  
ATOM   1202  HD1 TYR A 154      70.230  30.620   0.090  1.00  0.00           H  
ATOM   1203  HD2 TYR A 154      73.060  33.460   1.900  1.00  0.00           H  
ATOM   1204  HE1 TYR A 154      70.880  28.970   2.030  1.00  0.00           H  
ATOM   1205  HE2 TYR A 154      73.480  31.860   3.690  1.00  0.00           H  
ATOM   1206  HH  TYR A 154      72.380  28.620   3.500  1.00  0.00           H  
ATOM   1207  N   ASP A 155      68.010  32.850  -0.240  1.00  0.00           N  
ATOM   1208  CA  ASP A 155      66.900  31.980   0.000  1.00  0.00           C  
ATOM   1209  C   ASP A 155      67.310  30.520   0.210  1.00  0.00           C  
ATOM   1210  O   ASP A 155      67.810  29.890  -0.710  1.00  0.00           O  
ATOM   1211  CB  ASP A 155      66.010  31.890  -1.200  1.00  0.00           C  
ATOM   1212  CG  ASP A 155      64.810  30.930  -1.230  1.00  0.00           C  
ATOM   1213  OD1 ASP A 155      64.340  30.530  -2.310  1.00  0.00           O  
ATOM   1214  OD2 ASP A 155      64.500  30.530  -0.090  1.00  0.00           O1-
ATOM   1215  H   ASP A 155      68.460  32.880  -1.150  1.00  0.00           H  
ATOM   1216  HA  ASP A 155      66.270  32.290   0.840  1.00  0.00           H  
ATOM   1217  HB1 ASP A 155      66.640  31.510  -2.000  1.00  0.00           H  
ATOM   1218  HB2 ASP A 155      65.600  32.880  -1.410  1.00  0.00           H  
ATOM   1219  N   SER A 156      67.110  29.960   1.400  1.00  0.00           N  
ATOM   1220  CA  SER A 156      67.500  28.600   1.870  1.00  0.00           C  
ATOM   1221  C   SER A 156      67.000  27.530   0.930  1.00  0.00           C  
ATOM   1222  O   SER A 156      67.690  26.600   0.520  1.00  0.00           O  
ATOM   1223  CB  SER A 156      66.940  28.370   3.270  1.00  0.00           C  
ATOM   1224  OG  SER A 156      66.710  27.060   3.800  1.00  0.00           O  
ATOM   1225  H   SER A 156      66.700  30.580   2.090  1.00  0.00           H  
ATOM   1226  HA  SER A 156      68.570  28.380   1.850  1.00  0.00           H  
ATOM   1227  HB1 SER A 156      66.010  28.940   3.320  1.00  0.00           H  
ATOM   1228  HB2 SER A 156      67.630  28.940   3.880  1.00  0.00           H  
ATOM   1229  HG  SER A 156      67.430  27.030   4.440  1.00  0.00           H  
ATOM   1230  N   ASN A 157      65.770  27.780   0.390  1.00  0.00           N  
ATOM   1231  CA  ASN A 157      65.010  26.900  -0.560  1.00  0.00           C  
ATOM   1232  C   ASN A 157      65.630  26.780  -1.970  1.00  0.00           C  
ATOM   1233  O   ASN A 157      65.470  25.750  -2.610  1.00  0.00           O  
ATOM   1234  CB  ASN A 157      63.520  27.410  -0.560  1.00  0.00           C  
ATOM   1235  CG  ASN A 157      62.900  27.540   0.880  1.00  0.00           C  
ATOM   1236  ND2 ASN A 157      63.150  28.720   1.440  1.00  0.00           N  
ATOM   1237  OD1 ASN A 157      62.230  26.720   1.450  1.00  0.00           O  
ATOM   1238  H   ASN A 157      65.380  28.710   0.390  1.00  0.00           H  
ATOM   1239  HA  ASN A 157      65.060  25.870  -0.190  1.00  0.00           H  
ATOM   1240  HB1 ASN A 157      62.880  26.730  -1.120  1.00  0.00           H  
ATOM   1241  HB2 ASN A 157      63.480  28.360  -1.090  1.00  0.00           H  
ATOM   1242 1HD2 ASN A 157      63.620  29.460   0.920  1.00  0.00           H  
ATOM   1243 2HD2 ASN A 157      62.820  28.960   2.360  1.00  0.00           H  
ATOM   1244  N   THR A 158      66.350  27.760  -2.630  1.00  0.00           N  
ATOM   1245  CA  THR A 158      66.760  27.970  -4.090  1.00  0.00           C  
ATOM   1246  C   THR A 158      68.080  28.700  -4.390  1.00  0.00           C  
ATOM   1247  O   THR A 158      68.600  28.830  -5.510  1.00  0.00           O  
ATOM   1248  CB  THR A 158      65.590  28.550  -4.910  1.00  0.00           C  
ATOM   1249  CG2 THR A 158      64.180  28.010  -4.820  1.00  0.00           C  
ATOM   1250  OG1 THR A 158      65.640  29.940  -4.680  1.00  0.00           O  
ATOM   1251  H   THR A 158      66.780  28.450  -2.040  1.00  0.00           H  
ATOM   1252  HA  THR A 158      66.990  26.980  -4.490  1.00  0.00           H  
ATOM   1253  HB  THR A 158      65.890  28.420  -5.950  1.00  0.00           H  
ATOM   1254  HG1 THR A 158      65.070  30.020  -3.910  1.00  0.00           H  
ATOM   1255 1HG2 THR A 158      63.600  28.210  -5.720  1.00  0.00           H  
ATOM   1256 2HG2 THR A 158      64.150  26.940  -4.660  1.00  0.00           H  
ATOM   1257 3HG2 THR A 158      63.650  28.490  -3.990  1.00  0.00           H  
ATOM   1258  N   SER A 159      68.660  29.260  -3.370  1.00  0.00           N  
ATOM   1259  CA  SER A 159      70.010  29.920  -3.340  1.00  0.00           C  
ATOM   1260  C   SER A 159      70.110  31.250  -4.150  1.00  0.00           C  
ATOM   1261  O   SER A 159      71.180  31.940  -4.130  1.00  0.00           O  
ATOM   1262  CB  SER A 159      71.210  29.060  -3.530  1.00  0.00           C  
ATOM   1263  OG  SER A 159      71.400  28.720  -4.910  1.00  0.00           O  
ATOM   1264  H   SER A 159      68.320  29.220  -2.420  1.00  0.00           H  
ATOM   1265  HA  SER A 159      70.000  30.170  -2.270  1.00  0.00           H  
ATOM   1266  HB1 SER A 159      70.930  28.130  -3.050  1.00  0.00           H  
ATOM   1267  HB2 SER A 159      72.110  29.470  -3.060  1.00  0.00           H  
ATOM   1268  HG  SER A 159      71.510  27.770  -4.950  1.00  0.00           H  
ATOM   1269  N   HIS A 160      69.050  31.660  -4.770  1.00  0.00           N  
ATOM   1270  CA  HIS A 160      68.860  32.990  -5.240  1.00  0.00           C  
ATOM   1271  C   HIS A 160      69.030  34.120  -4.110  1.00  0.00           C  
ATOM   1272  O   HIS A 160      68.600  33.840  -2.960  1.00  0.00           O  
ATOM   1273  CB  HIS A 160      67.520  33.230  -5.890  1.00  0.00           C  
ATOM   1274  CG  HIS A 160      67.300  32.330  -7.080  1.00  0.00           C  
ATOM   1275  CD2 HIS A 160      67.460  32.620  -8.400  1.00  0.00           C  
ATOM   1276  ND1 HIS A 160      66.840  31.050  -7.050  1.00  0.00           N  
ATOM   1277  CE1 HIS A 160      66.670  30.550  -8.280  1.00  0.00           C  
ATOM   1278  NE2 HIS A 160      67.040  31.510  -9.140  1.00  0.00           N  
ATOM   1279  H   HIS A 160      68.400  30.960  -5.120  1.00  0.00           H  
ATOM   1280  HA  HIS A 160      69.700  33.210  -5.890  1.00  0.00           H  
ATOM   1281  HB1 HIS A 160      67.510  34.230  -6.330  1.00  0.00           H  
ATOM   1282  HB2 HIS A 160      66.760  32.950  -5.160  1.00  0.00           H  
ATOM   1283  HD1 HIS A 160      66.490  30.600  -6.220  1.00  0.00           H  
ATOM   1284  HD2 HIS A 160      67.730  33.600  -8.780  1.00  0.00           H  
ATOM   1285  HE1 HIS A 160      66.390  29.540  -8.550  1.00  0.00           H  
ATOM   1286  N   PRO A 161      69.760  35.230  -4.220  1.00  0.00           N  
ATOM   1287  CA  PRO A 161      70.050  36.170  -3.140  1.00  0.00           C  
ATOM   1288  C   PRO A 161      68.800  36.920  -2.650  1.00  0.00           C  
ATOM   1289  O   PRO A 161      67.850  37.130  -3.420  1.00  0.00           O  
ATOM   1290  CB  PRO A 161      71.080  37.140  -3.770  1.00  0.00           C  
ATOM   1291  CG  PRO A 161      70.880  36.980  -5.320  1.00  0.00           C  
ATOM   1292  CD  PRO A 161      70.380  35.590  -5.460  1.00  0.00           C  
ATOM   1293  HA  PRO A 161      70.500  35.710  -2.250  1.00  0.00           H  
ATOM   1294  HB1 PRO A 161      70.900  38.200  -3.580  1.00  0.00           H  
ATOM   1295  HB2 PRO A 161      72.110  36.850  -3.580  1.00  0.00           H  
ATOM   1296  HG1 PRO A 161      69.980  37.490  -5.640  1.00  0.00           H  
ATOM   1297  HG2 PRO A 161      71.810  37.150  -5.870  1.00  0.00           H  
ATOM   1298  HD1 PRO A 161      69.770  35.470  -6.350  1.00  0.00           H  
ATOM   1299  HD2 PRO A 161      71.280  35.000  -5.610  1.00  0.00           H  
ATOM   1300  N   LEU A 162      68.840  37.430  -1.450  1.00  0.00           N  
ATOM   1301  CA  LEU A 162      67.740  38.190  -0.870  1.00  0.00           C  
ATOM   1302  C   LEU A 162      68.280  39.350   0.000  1.00  0.00           C  
ATOM   1303  O   LEU A 162      69.280  39.310   0.570  1.00  0.00           O  
ATOM   1304  CB  LEU A 162      66.920  37.240  -0.040  1.00  0.00           C  
ATOM   1305  CG  LEU A 162      65.750  36.480  -0.760  1.00  0.00           C  
ATOM   1306  CD1 LEU A 162      64.880  35.770   0.230  1.00  0.00           C  
ATOM   1307  CD2 LEU A 162      64.850  37.410  -1.600  1.00  0.00           C  
ATOM   1308  H   LEU A 162      69.680  37.360  -0.900  1.00  0.00           H  
ATOM   1309  HA  LEU A 162      67.090  38.580  -1.650  1.00  0.00           H  
ATOM   1310  HB1 LEU A 162      66.460  37.770   0.790  1.00  0.00           H  
ATOM   1311  HB2 LEU A 162      67.580  36.530   0.470  1.00  0.00           H  
ATOM   1312  HG  LEU A 162      66.240  35.760  -1.420  1.00  0.00           H  
ATOM   1313 1HD1 LEU A 162      64.080  35.220  -0.270  1.00  0.00           H  
ATOM   1314 2HD1 LEU A 162      65.450  35.110   0.880  1.00  0.00           H  
ATOM   1315 3HD1 LEU A 162      64.450  36.550   0.860  1.00  0.00           H  
ATOM   1316 1HD2 LEU A 162      63.890  36.960  -1.840  1.00  0.00           H  
ATOM   1317 2HD2 LEU A 162      64.500  38.290  -1.050  1.00  0.00           H  
ATOM   1318 3HD2 LEU A 162      65.320  37.830  -2.490  1.00  0.00           H  
ATOM   1319  N   LEU A 163      67.490  40.380   0.110  1.00  0.00           N  
ATOM   1320  CA  LEU A 163      67.790  41.640   0.900  1.00  0.00           C  
ATOM   1321  C   LEU A 163      66.790  42.070   2.010  1.00  0.00           C  
ATOM   1322  O   LEU A 163      65.740  42.650   1.700  1.00  0.00           O  
ATOM   1323  CB  LEU A 163      67.990  42.740  -0.160  1.00  0.00           C  
ATOM   1324  CG  LEU A 163      68.300  44.020   0.580  1.00  0.00           C  
ATOM   1325  CD1 LEU A 163      69.670  44.080   1.270  1.00  0.00           C  
ATOM   1326  CD2 LEU A 163      68.290  45.140  -0.540  1.00  0.00           C  
ATOM   1327  H   LEU A 163      66.540  40.320  -0.230  1.00  0.00           H  
ATOM   1328  HA  LEU A 163      68.740  41.540   1.410  1.00  0.00           H  
ATOM   1329  HB1 LEU A 163      67.060  42.960  -0.690  1.00  0.00           H  
ATOM   1330  HB2 LEU A 163      68.730  42.430  -0.900  1.00  0.00           H  
ATOM   1331  HG  LEU A 163      67.490  44.340   1.240  1.00  0.00           H  
ATOM   1332 1HD1 LEU A 163      70.430  43.670   0.600  1.00  0.00           H  
ATOM   1333 2HD1 LEU A 163      69.970  45.060   1.640  1.00  0.00           H  
ATOM   1334 3HD1 LEU A 163      69.680  43.340   2.070  1.00  0.00           H  
ATOM   1335 1HD2 LEU A 163      68.710  44.770  -1.480  1.00  0.00           H  
ATOM   1336 2HD2 LEU A 163      67.240  45.340  -0.730  1.00  0.00           H  
ATOM   1337 3HD2 LEU A 163      68.860  45.970  -0.100  1.00  0.00           H  
ATOM   1338  N   ALA A 164      67.010  41.810   3.340  1.00  0.00           N  
ATOM   1339  CA  ALA A 164      66.160  42.330   4.360  1.00  0.00           C  
ATOM   1340  C   ALA A 164      66.480  43.860   4.700  1.00  0.00           C  
ATOM   1341  O   ALA A 164      67.620  44.220   4.660  1.00  0.00           O  
ATOM   1342  CB  ALA A 164      66.320  41.370   5.540  1.00  0.00           C  
ATOM   1343  H   ALA A 164      67.920  41.530   3.670  1.00  0.00           H  
ATOM   1344  HA  ALA A 164      65.110  42.330   4.060  1.00  0.00           H  
ATOM   1345  HB1 ALA A 164      65.590  41.540   6.340  1.00  0.00           H  
ATOM   1346  HB2 ALA A 164      66.180  40.350   5.190  1.00  0.00           H  
ATOM   1347  HB3 ALA A 164      67.340  41.340   5.920  1.00  0.00           H  
ATOM   1348  N   VAL A 165      65.510  44.680   5.200  1.00  0.00           N  
ATOM   1349  CA  VAL A 165      65.630  46.100   5.370  1.00  0.00           C  
ATOM   1350  C   VAL A 165      64.780  46.440   6.640  1.00  0.00           C  
ATOM   1351  O   VAL A 165      63.760  45.810   6.860  1.00  0.00           O  
ATOM   1352  CB  VAL A 165      65.150  46.920   4.120  1.00  0.00           C  
ATOM   1353  CG1 VAL A 165      65.170  48.410   4.280  1.00  0.00           C  
ATOM   1354  CG2 VAL A 165      65.970  46.570   2.890  1.00  0.00           C  
ATOM   1355  H   VAL A 165      64.600  44.240   5.280  1.00  0.00           H  
ATOM   1356  HA  VAL A 165      66.680  46.270   5.600  1.00  0.00           H  
ATOM   1357  HB  VAL A 165      64.150  46.570   3.860  1.00  0.00           H  
ATOM   1358 1HG1 VAL A 165      64.420  48.690   5.020  1.00  0.00           H  
ATOM   1359 2HG1 VAL A 165      66.160  48.710   4.600  1.00  0.00           H  
ATOM   1360 3HG1 VAL A 165      64.980  48.800   3.280  1.00  0.00           H  
ATOM   1361 1HG2 VAL A 165      65.980  45.500   2.710  1.00  0.00           H  
ATOM   1362 2HG2 VAL A 165      65.600  47.020   1.960  1.00  0.00           H  
ATOM   1363 3HG2 VAL A 165      67.000  46.930   2.980  1.00  0.00           H  
ATOM   1364  N   ALA A 166      65.060  47.590   7.280  1.00  0.00           N  
ATOM   1365  CA  ALA A 166      64.170  48.250   8.220  1.00  0.00           C  
ATOM   1366  C   ALA A 166      64.470  49.820   8.470  1.00  0.00           C  
ATOM   1367  O   ALA A 166      65.550  50.280   8.120  1.00  0.00           O  
ATOM   1368  CB  ALA A 166      64.110  47.330   9.480  1.00  0.00           C  
ATOM   1369  H   ALA A 166      65.900  48.080   7.000  1.00  0.00           H  
ATOM   1370  HA  ALA A 166      63.170  48.320   7.770  1.00  0.00           H  
ATOM   1371  HB1 ALA A 166      63.570  46.410   9.280  1.00  0.00           H  
ATOM   1372  HB2 ALA A 166      65.110  47.040   9.820  1.00  0.00           H  
ATOM   1373  HB3 ALA A 166      63.540  47.830  10.260  1.00  0.00           H  
ATOM   1374  N   GLY A 167      63.490  50.510   9.040  1.00  0.00           N  
ATOM   1375  CA  GLY A 167      63.450  51.960   9.240  1.00  0.00           C  
ATOM   1376  C   GLY A 167      62.690  52.390  10.500  1.00  0.00           C  
ATOM   1377  O   GLY A 167      62.760  51.700  11.520  1.00  0.00           O  
ATOM   1378  H   GLY A 167      62.770  50.010   9.540  1.00  0.00           H  
ATOM   1379  HA1 GLY A 167      62.960  52.400   8.370  1.00  0.00           H  
ATOM   1380  HA2 GLY A 167      64.490  52.290   9.280  1.00  0.00           H  
ATOM   1381  N   SER A 168      61.990  53.520  10.430  1.00  0.00           N  
ATOM   1382  CA  SER A 168      61.250  54.130  11.480  1.00  0.00           C  
ATOM   1383  C   SER A 168      59.870  53.560  11.690  1.00  0.00           C  
ATOM   1384  O   SER A 168      59.380  53.580  12.770  1.00  0.00           O  
ATOM   1385  CB  SER A 168      61.140  55.620  11.210  1.00  0.00           C  
ATOM   1386  OG  SER A 168      60.100  55.910  10.240  1.00  0.00           O  
ATOM   1387  H   SER A 168      61.830  53.860   9.500  1.00  0.00           H  
ATOM   1388  HA  SER A 168      61.900  54.030  12.340  1.00  0.00           H  
ATOM   1389  HB1 SER A 168      62.120  55.860  10.800  1.00  0.00           H  
ATOM   1390  HB2 SER A 168      60.960  56.220  12.100  1.00  0.00           H  
ATOM   1391  HG  SER A 168      60.140  55.370   9.450  1.00  0.00           H  
ATOM   1392  N   ARG A 169      59.110  53.000  10.740  1.00  0.00           N  
ATOM   1393  CA  ARG A 169      57.870  52.270  10.960  1.00  0.00           C  
ATOM   1394  C   ARG A 169      58.030  51.030  11.850  1.00  0.00           C  
ATOM   1395  O   ARG A 169      57.130  50.510  12.510  1.00  0.00           O  
ATOM   1396  CB  ARG A 169      57.130  52.000   9.610  1.00  0.00           C  
ATOM   1397  CG  ARG A 169      56.670  53.270   8.730  1.00  0.00           C  
ATOM   1398  CD  ARG A 169      56.030  54.470   9.460  1.00  0.00           C  
ATOM   1399  NE  ARG A 169      55.330  55.320   8.520  1.00  0.00           N  
ATOM   1400  CZ  ARG A 169      54.320  56.190   8.690  1.00  0.00           C  
ATOM   1401  NH1 ARG A 169      53.700  56.240   9.840  1.00  0.00           N1+
ATOM   1402  NH2 ARG A 169      53.880  56.910   7.680  1.00  0.00           N  
ATOM   1403  H   ARG A 169      59.510  52.970   9.810  1.00  0.00           H  
ATOM   1404  HA  ARG A 169      57.190  52.920  11.520  1.00  0.00           H  
ATOM   1405  HB1 ARG A 169      56.220  51.440   9.830  1.00  0.00           H  
ATOM   1406  HB2 ARG A 169      57.760  51.400   8.950  1.00  0.00           H  
ATOM   1407  HG1 ARG A 169      56.030  53.020   7.880  1.00  0.00           H  
ATOM   1408  HG2 ARG A 169      57.530  53.730   8.240  1.00  0.00           H  
ATOM   1409  HD1 ARG A 169      56.730  55.050  10.050  1.00  0.00           H  
ATOM   1410  HD2 ARG A 169      55.290  54.020  10.120  1.00  0.00           H  
ATOM   1411  HE  ARG A 169      55.680  55.360   7.570  1.00  0.00           H  
ATOM   1412 1HH1 ARG A 169      53.870  55.570  10.580  1.00  0.00           H  
ATOM   1413 2HH1 ARG A 169      52.880  56.810   9.990  1.00  0.00           H  
ATOM   1414 1HH2 ARG A 169      54.320  56.800   6.780  1.00  0.00           H  
ATOM   1415 2HH2 ARG A 169      53.200  57.630   7.860  1.00  0.00           H  
ATOM   1416  N   GLY A 170      59.300  50.530  11.930  1.00  0.00           N  
ATOM   1417  CA  GLY A 170      59.620  49.390  12.830  1.00  0.00           C  
ATOM   1418  C   GLY A 170      59.270  48.010  12.280  1.00  0.00           C  
ATOM   1419  O   GLY A 170      59.320  46.960  12.920  1.00  0.00           O  
ATOM   1420  H   GLY A 170      59.970  50.730  11.200  1.00  0.00           H  
ATOM   1421  HA1 GLY A 170      59.160  49.570  13.810  1.00  0.00           H  
ATOM   1422  HA2 GLY A 170      60.690  49.510  12.970  1.00  0.00           H  
ATOM   1423  N   ILE A 171      58.840  48.080  11.010  1.00  0.00           N  
ATOM   1424  CA  ILE A 171      58.490  46.930  10.120  1.00  0.00           C  
ATOM   1425  C   ILE A 171      59.810  46.420   9.490  1.00  0.00           C  
ATOM   1426  O   ILE A 171      60.700  47.150   9.080  1.00  0.00           O  
ATOM   1427  CB  ILE A 171      57.560  47.480   9.010  1.00  0.00           C  
ATOM   1428  CG1 ILE A 171      56.130  47.280   9.460  1.00  0.00           C  
ATOM   1429  CG2 ILE A 171      57.760  46.770   7.690  1.00  0.00           C  
ATOM   1430  CD  ILE A 171      55.690  48.010  10.750  1.00  0.00           C  
ATOM   1431  H   ILE A 171      58.880  48.960  10.520  1.00  0.00           H  
ATOM   1432  HA  ILE A 171      58.000  46.140  10.690  1.00  0.00           H  
ATOM   1433  HB  ILE A 171      57.750  48.550   8.930  1.00  0.00           H  
ATOM   1434 1HG1 ILE A 171      55.860  46.230   9.570  1.00  0.00           H  
ATOM   1435 2HG1 ILE A 171      55.440  47.700   8.720  1.00  0.00           H  
ATOM   1436 1HG2 ILE A 171      57.760  45.680   7.760  1.00  0.00           H  
ATOM   1437 2HG2 ILE A 171      56.970  46.970   6.960  1.00  0.00           H  
ATOM   1438 3HG2 ILE A 171      58.690  47.090   7.230  1.00  0.00           H  
ATOM   1439  HD1 ILE A 171      56.070  49.030  10.770  1.00  0.00           H  
ATOM   1440  HD2 ILE A 171      54.600  47.980  10.780  1.00  0.00           H  
ATOM   1441  HD3 ILE A 171      56.160  47.480  11.580  1.00  0.00           H  
ATOM   1442  N   ILE A 172      59.900  45.080   9.290  1.00  0.00           N  
ATOM   1443  CA  ILE A 172      60.960  44.420   8.540  1.00  0.00           C  
ATOM   1444  C   ILE A 172      60.420  44.020   7.170  1.00  0.00           C  
ATOM   1445  O   ILE A 172      59.350  43.440   7.120  1.00  0.00           O  
ATOM   1446  CB  ILE A 172      61.390  43.180   9.370  1.00  0.00           C  
ATOM   1447  CG1 ILE A 172      62.030  43.560  10.760  1.00  0.00           C  
ATOM   1448  CG2 ILE A 172      62.320  42.140   8.620  1.00  0.00           C  
ATOM   1449  CD  ILE A 172      62.200  42.480  11.860  1.00  0.00           C  
ATOM   1450  H   ILE A 172      59.040  44.600   9.490  1.00  0.00           H  
ATOM   1451  HA  ILE A 172      61.850  45.030   8.390  1.00  0.00           H  
ATOM   1452  HB  ILE A 172      60.410  42.720   9.530  1.00  0.00           H  
ATOM   1453 1HG1 ILE A 172      61.310  44.300  11.120  1.00  0.00           H  
ATOM   1454 2HG1 ILE A 172      62.990  44.020  10.520  1.00  0.00           H  
ATOM   1455 1HG2 ILE A 172      63.230  42.590   8.230  1.00  0.00           H  
ATOM   1456 2HG2 ILE A 172      62.620  41.330   9.280  1.00  0.00           H  
ATOM   1457 3HG2 ILE A 172      61.820  41.750   7.730  1.00  0.00           H  
ATOM   1458  HD1 ILE A 172      61.310  41.890  12.030  1.00  0.00           H  
ATOM   1459  HD2 ILE A 172      63.090  41.930  11.550  1.00  0.00           H  
ATOM   1460  HD3 ILE A 172      62.560  42.900  12.800  1.00  0.00           H  
ATOM   1461  N   ARG A 173      61.040  44.320   6.040  1.00  0.00           N  
ATOM   1462  CA  ARG A 173      60.600  44.060   4.700  1.00  0.00           C  
ATOM   1463  C   ARG A 173      61.730  43.370   3.900  1.00  0.00           C  
ATOM   1464  O   ARG A 173      62.880  43.610   4.160  1.00  0.00           O  
ATOM   1465  CB  ARG A 173      59.900  45.270   4.100  1.00  0.00           C  
ATOM   1466  CG  ARG A 173      60.950  46.200   3.480  1.00  0.00           C  
ATOM   1467  CD  ARG A 173      60.230  47.280   2.720  1.00  0.00           C  
ATOM   1468  NE  ARG A 173      59.720  48.430   3.600  1.00  0.00           N  
ATOM   1469  CZ  ARG A 173      58.850  49.340   3.280  1.00  0.00           C  
ATOM   1470  NH1 ARG A 173      58.410  49.460   2.070  1.00  0.00           N1+
ATOM   1471  NH2 ARG A 173      58.370  50.180   4.060  1.00  0.00           N  
ATOM   1472  H   ARG A 173      61.940  44.790   6.090  1.00  0.00           H  
ATOM   1473  HA  ARG A 173      59.900  43.230   4.750  1.00  0.00           H  
ATOM   1474  HB1 ARG A 173      59.340  45.800   4.870  1.00  0.00           H  
ATOM   1475  HB2 ARG A 173      59.210  44.890   3.350  1.00  0.00           H  
ATOM   1476  HG1 ARG A 173      61.710  45.660   2.910  1.00  0.00           H  
ATOM   1477  HG2 ARG A 173      61.480  46.690   4.290  1.00  0.00           H  
ATOM   1478  HD1 ARG A 173      59.370  46.860   2.190  1.00  0.00           H  
ATOM   1479  HD2 ARG A 173      60.910  47.790   2.040  1.00  0.00           H  
ATOM   1480  HE  ARG A 173      59.930  48.390   4.580  1.00  0.00           H  
ATOM   1481 1HH1 ARG A 173      58.910  48.970   1.330  1.00  0.00           H  
ATOM   1482 2HH1 ARG A 173      57.540  49.880   1.800  1.00  0.00           H  
ATOM   1483 1HH2 ARG A 173      58.460  50.160   5.070  1.00  0.00           H  
ATOM   1484 2HH2 ARG A 173      57.720  50.870   3.700  1.00  0.00           H  
ATOM   1485  N   ILE A 174      61.330  42.390   2.970  1.00  0.00           N  
ATOM   1486  CA  ILE A 174      62.340  41.630   2.230  1.00  0.00           C  
ATOM   1487  C   ILE A 174      62.150  41.810   0.730  1.00  0.00           C  
ATOM   1488  O   ILE A 174      61.080  41.440   0.170  1.00  0.00           O  
ATOM   1489  CB  ILE A 174      62.100  40.150   2.590  1.00  0.00           C  
ATOM   1490  CG1 ILE A 174      62.500  39.980   4.100  1.00  0.00           C  
ATOM   1491  CG2 ILE A 174      63.130  39.370   1.770  1.00  0.00           C  
ATOM   1492  CD  ILE A 174      62.180  38.600   4.670  1.00  0.00           C  
ATOM   1493  H   ILE A 174      60.360  42.120   3.030  1.00  0.00           H  
ATOM   1494  HA  ILE A 174      63.350  41.940   2.510  1.00  0.00           H  
ATOM   1495  HB  ILE A 174      61.100  39.810   2.330  1.00  0.00           H  
ATOM   1496 1HG1 ILE A 174      62.030  40.740   4.730  1.00  0.00           H  
ATOM   1497 2HG1 ILE A 174      63.580  40.090   4.150  1.00  0.00           H  
ATOM   1498 1HG2 ILE A 174      62.820  39.260   0.730  1.00  0.00           H  
ATOM   1499 2HG2 ILE A 174      64.170  39.660   1.900  1.00  0.00           H  
ATOM   1500 3HG2 ILE A 174      63.010  38.300   1.970  1.00  0.00           H  
ATOM   1501  HD1 ILE A 174      61.160  38.430   4.350  1.00  0.00           H  
ATOM   1502  HD2 ILE A 174      62.930  37.890   4.320  1.00  0.00           H  
ATOM   1503  HD3 ILE A 174      62.200  38.600   5.760  1.00  0.00           H  
ATOM   1504  N   ILE A 175      63.250  42.320   0.070  1.00  0.00           N  
ATOM   1505  CA  ILE A 175      63.180  42.560  -1.410  1.00  0.00           C  
ATOM   1506  C   ILE A 175      63.920  41.400  -2.140  1.00  0.00           C  
ATOM   1507  O   ILE A 175      64.990  41.000  -1.780  1.00  0.00           O  
ATOM   1508  CB  ILE A 175      63.720  43.970  -1.720  1.00  0.00           C  
ATOM   1509  CG1 ILE A 175      62.910  44.960  -0.830  1.00  0.00           C  
ATOM   1510  CG2 ILE A 175      63.470  44.200  -3.250  1.00  0.00           C  
ATOM   1511  CD  ILE A 175      63.120  46.410  -1.040  1.00  0.00           C  
ATOM   1512  H   ILE A 175      64.060  42.650   0.570  1.00  0.00           H  
ATOM   1513  HA  ILE A 175      62.140  42.550  -1.740  1.00  0.00           H  
ATOM   1514  HB  ILE A 175      64.790  44.060  -1.560  1.00  0.00           H  
ATOM   1515 1HG1 ILE A 175      62.930  44.870   0.260  1.00  0.00           H  
ATOM   1516 2HG1 ILE A 175      61.840  44.870  -1.000  1.00  0.00           H  
ATOM   1517 1HG2 ILE A 175      64.110  43.510  -3.790  1.00  0.00           H  
ATOM   1518 2HG2 ILE A 175      62.400  44.040  -3.380  1.00  0.00           H  
ATOM   1519 3HG2 ILE A 175      63.740  45.250  -3.410  1.00  0.00           H  
ATOM   1520  HD1 ILE A 175      62.650  47.000  -0.260  1.00  0.00           H  
ATOM   1521  HD2 ILE A 175      64.200  46.600  -1.060  1.00  0.00           H  
ATOM   1522  HD3 ILE A 175      62.670  46.700  -1.990  1.00  0.00           H  
ATOM   1523  N   ASN A 176      63.380  40.940  -3.340  1.00  0.00           N  
ATOM   1524  CA  ASN A 176      64.080  40.140  -4.360  1.00  0.00           C  
ATOM   1525  C   ASN A 176      65.030  41.070  -5.170  1.00  0.00           C  
ATOM   1526  O   ASN A 176      64.580  42.010  -5.820  1.00  0.00           O  
ATOM   1527  CB  ASN A 176      63.010  39.420  -5.190  1.00  0.00           C  
ATOM   1528  CG  ASN A 176      63.660  38.660  -6.320  1.00  0.00           C  
ATOM   1529  ND2 ASN A 176      62.830  37.780  -6.900  1.00  0.00           N  
ATOM   1530  OD1 ASN A 176      64.830  38.680  -6.640  1.00  0.00           O  
ATOM   1531  H   ASN A 176      62.440  41.260  -3.530  1.00  0.00           H  
ATOM   1532  HA  ASN A 176      64.650  39.360  -3.870  1.00  0.00           H  
ATOM   1533  HB1 ASN A 176      62.250  40.110  -5.550  1.00  0.00           H  
ATOM   1534  HB2 ASN A 176      62.470  38.710  -4.570  1.00  0.00           H  
ATOM   1535 1HD2 ASN A 176      61.850  37.730  -6.670  1.00  0.00           H  
ATOM   1536 2HD2 ASN A 176      63.170  37.020  -7.480  1.00  0.00           H  
ATOM   1537  N   PRO A 177      66.310  40.780  -5.220  1.00  0.00           N  
ATOM   1538  CA  PRO A 177      67.320  41.610  -5.900  1.00  0.00           C  
ATOM   1539  C   PRO A 177      67.330  41.470  -7.430  1.00  0.00           C  
ATOM   1540  O   PRO A 177      67.920  42.420  -8.100  1.00  0.00           O  
ATOM   1541  CB  PRO A 177      68.670  41.260  -5.220  1.00  0.00           C  
ATOM   1542  CG  PRO A 177      68.390  40.260  -4.080  1.00  0.00           C  
ATOM   1543  CD  PRO A 177      66.990  39.830  -4.370  1.00  0.00           C  
ATOM   1544  HA  PRO A 177      67.050  42.640  -5.670  1.00  0.00           H  
ATOM   1545  HB1 PRO A 177      69.380  40.810  -5.910  1.00  0.00           H  
ATOM   1546  HB2 PRO A 177      69.100  42.110  -4.690  1.00  0.00           H  
ATOM   1547  HG1 PRO A 177      69.120  39.450  -4.140  1.00  0.00           H  
ATOM   1548  HG2 PRO A 177      68.300  40.790  -3.130  1.00  0.00           H  
ATOM   1549  HD1 PRO A 177      66.990  38.940  -5.000  1.00  0.00           H  
ATOM   1550  HD2 PRO A 177      66.400  39.630  -3.470  1.00  0.00           H  
ATOM   1551  N   ILE A 178      66.770  40.460  -8.050  1.00  0.00           N  
ATOM   1552  CA  ILE A 178      66.790  40.280  -9.500  1.00  0.00           C  
ATOM   1553  C   ILE A 178      65.560  41.000 -10.150  1.00  0.00           C  
ATOM   1554  O   ILE A 178      65.600  41.200 -11.380  1.00  0.00           O  
ATOM   1555  CB  ILE A 178      66.880  38.680  -9.720  1.00  0.00           C  
ATOM   1556  CG1 ILE A 178      68.270  38.130  -9.240  1.00  0.00           C  
ATOM   1557  CG2 ILE A 178      66.610  38.370 -11.130  1.00  0.00           C  
ATOM   1558  CD  ILE A 178      68.030  36.680  -8.800  1.00  0.00           C  
ATOM   1559  H   ILE A 178      66.230  39.800  -7.510  1.00  0.00           H  
ATOM   1560  HA  ILE A 178      67.710  40.700  -9.910  1.00  0.00           H  
ATOM   1561  HB  ILE A 178      66.060  38.210  -9.180  1.00  0.00           H  
ATOM   1562 1HG1 ILE A 178      68.590  38.780  -8.430  1.00  0.00           H  
ATOM   1563 2HG1 ILE A 178      69.080  38.160  -9.960  1.00  0.00           H  
ATOM   1564 1HG2 ILE A 178      65.600  38.650 -11.420  1.00  0.00           H  
ATOM   1565 2HG2 ILE A 178      67.250  38.980 -11.760  1.00  0.00           H  
ATOM   1566 3HG2 ILE A 178      66.690  37.300 -11.330  1.00  0.00           H  
ATOM   1567  HD1 ILE A 178      67.840  36.020  -9.650  1.00  0.00           H  
ATOM   1568  HD2 ILE A 178      68.900  36.290  -8.270  1.00  0.00           H  
ATOM   1569  HD3 ILE A 178      67.150  36.610  -8.160  1.00  0.00           H  
ATOM   1570  N   THR A 179      64.480  41.370  -9.390  1.00  0.00           N  
ATOM   1571  CA  THR A 179      63.190  42.020  -9.910  1.00  0.00           C  
ATOM   1572  C   THR A 179      62.900  43.370  -9.270  1.00  0.00           C  
ATOM   1573  O   THR A 179      62.160  44.160  -9.730  1.00  0.00           O  
ATOM   1574  CB  THR A 179      62.010  41.040  -9.750  1.00  0.00           C  
ATOM   1575  CG2 THR A 179      62.200  39.650 -10.330  1.00  0.00           C  
ATOM   1576  OG1 THR A 179      61.640  40.820  -8.440  1.00  0.00           O  
ATOM   1577  H   THR A 179      64.400  41.110  -8.420  1.00  0.00           H  
ATOM   1578  HA  THR A 179      63.330  42.250 -10.970  1.00  0.00           H  
ATOM   1579  HB  THR A 179      61.100  41.380 -10.250  1.00  0.00           H  
ATOM   1580  HG1 THR A 179      60.800  40.380  -8.540  1.00  0.00           H  
ATOM   1581 1HG2 THR A 179      61.450  38.910 -10.050  1.00  0.00           H  
ATOM   1582 2HG2 THR A 179      62.290  39.710 -11.410  1.00  0.00           H  
ATOM   1583 3HG2 THR A 179      63.110  39.310  -9.840  1.00  0.00           H  
ATOM   1584  N   MET A 180      63.560  43.580  -8.160  1.00  0.00           N  
ATOM   1585  CA  MET A 180      63.290  44.640  -7.190  1.00  0.00           C  
ATOM   1586  C   MET A 180      61.780  44.740  -6.740  1.00  0.00           C  
ATOM   1587  O   MET A 180      61.320  45.820  -6.420  1.00  0.00           O  
ATOM   1588  CB  MET A 180      63.950  45.890  -7.700  1.00  0.00           C  
ATOM   1589  CG  MET A 180      64.270  46.740  -6.490  1.00  0.00           C  
ATOM   1590  SD  MET A 180      65.700  46.370  -5.570  1.00  0.00           S  
ATOM   1591  CE  MET A 180      65.810  47.670  -4.290  1.00  0.00           C  
ATOM   1592  H   MET A 180      64.150  42.800  -7.890  1.00  0.00           H  
ATOM   1593  HA  MET A 180      63.860  44.270  -6.330  1.00  0.00           H  
ATOM   1594  HB1 MET A 180      63.350  46.490  -8.400  1.00  0.00           H  
ATOM   1595  HB2 MET A 180      64.870  45.610  -8.200  1.00  0.00           H  
ATOM   1596  HG1 MET A 180      63.450  46.580  -5.780  1.00  0.00           H  
ATOM   1597  HG2 MET A 180      64.280  47.740  -6.920  1.00  0.00           H  
ATOM   1598  HE1 MET A 180      66.650  47.520  -3.610  1.00  0.00           H  
ATOM   1599  HE2 MET A 180      65.970  48.600  -4.830  1.00  0.00           H  
ATOM   1600  HE3 MET A 180      64.910  47.830  -3.710  1.00  0.00           H  
ATOM   1601  N   GLN A 181      61.050  43.610  -6.730  1.00  0.00           N  
ATOM   1602  CA  GLN A 181      59.730  43.540  -6.120  1.00  0.00           C  
ATOM   1603  C   GLN A 181      59.950  43.150  -4.610  1.00  0.00           C  
ATOM   1604  O   GLN A 181      60.800  42.270  -4.400  1.00  0.00           O  
ATOM   1605  CB  GLN A 181      58.870  42.430  -6.740  1.00  0.00           C  
ATOM   1606  CG  GLN A 181      58.290  42.780  -8.180  1.00  0.00           C  
ATOM   1607  CD  GLN A 181      57.590  44.050  -8.260  1.00  0.00           C  
ATOM   1608  NE2 GLN A 181      57.340  44.480  -9.450  1.00  0.00           N  
ATOM   1609  OE1 GLN A 181      57.230  44.670  -7.260  1.00  0.00           O  
ATOM   1610  H   GLN A 181      61.520  42.770  -7.050  1.00  0.00           H  
ATOM   1611  HA  GLN A 181      59.220  44.500  -6.040  1.00  0.00           H  
ATOM   1612  HB1 GLN A 181      57.970  42.270  -6.150  1.00  0.00           H  
ATOM   1613  HB2 GLN A 181      59.510  41.550  -6.800  1.00  0.00           H  
ATOM   1614  HG1 GLN A 181      57.690  41.960  -8.570  1.00  0.00           H  
ATOM   1615  HG2 GLN A 181      59.160  42.900  -8.820  1.00  0.00           H  
ATOM   1616 1HE2 GLN A 181      57.540  43.840 -10.200  1.00  0.00           H  
ATOM   1617 2HE2 GLN A 181      56.600  45.140  -9.650  1.00  0.00           H  
ATOM   1618  N   CYS A 182      59.220  43.750  -3.640  1.00  0.00           N  
ATOM   1619  CA  CYS A 182      59.200  43.340  -2.240  1.00  0.00           C  
ATOM   1620  C   CYS A 182      58.370  42.050  -2.130  1.00  0.00           C  
ATOM   1621  O   CYS A 182      57.270  41.920  -2.730  1.00  0.00           O  
ATOM   1622  CB  CYS A 182      58.680  44.500  -1.430  1.00  0.00           C  
ATOM   1623  SG  CYS A 182      58.570  44.080   0.290  1.00  0.00           S  
ATOM   1624  H   CYS A 182      58.550  44.480  -3.860  1.00  0.00           H  
ATOM   1625  HA  CYS A 182      60.180  43.070  -1.840  1.00  0.00           H  
ATOM   1626  HB1 CYS A 182      57.650  44.690  -1.720  1.00  0.00           H  
ATOM   1627  HB2 CYS A 182      59.340  45.360  -1.570  1.00  0.00           H  
ATOM   1628  HG  CYS A 182      57.570  44.860   0.680  1.00  0.00           H  
ATOM   1629  N   ILE A 183      58.900  41.040  -1.430  1.00  0.00           N  
ATOM   1630  CA  ILE A 183      58.240  39.690  -1.380  1.00  0.00           C  
ATOM   1631  C   ILE A 183      57.490  39.350  -0.020  1.00  0.00           C  
ATOM   1632  O   ILE A 183      56.540  38.570   0.000  1.00  0.00           O  
ATOM   1633  CB  ILE A 183      59.180  38.500  -1.860  1.00  0.00           C  
ATOM   1634  CG1 ILE A 183      60.470  38.180  -1.000  1.00  0.00           C  
ATOM   1635  CG2 ILE A 183      59.690  38.810  -3.290  1.00  0.00           C  
ATOM   1636  CD  ILE A 183      60.990  36.700  -1.060  1.00  0.00           C  
ATOM   1637  H   ILE A 183      59.700  41.230  -0.840  1.00  0.00           H  
ATOM   1638  HA  ILE A 183      57.380  39.600  -2.040  1.00  0.00           H  
ATOM   1639  HB  ILE A 183      58.450  37.690  -1.890  1.00  0.00           H  
ATOM   1640 1HG1 ILE A 183      60.150  38.310   0.040  1.00  0.00           H  
ATOM   1641 2HG1 ILE A 183      61.300  38.870  -1.190  1.00  0.00           H  
ATOM   1642 1HG2 ILE A 183      58.830  39.110  -3.880  1.00  0.00           H  
ATOM   1643 2HG2 ILE A 183      60.270  39.730  -3.410  1.00  0.00           H  
ATOM   1644 3HG2 ILE A 183      60.080  37.880  -3.700  1.00  0.00           H  
ATOM   1645  HD1 ILE A 183      60.220  36.000  -0.740  1.00  0.00           H  
ATOM   1646  HD2 ILE A 183      61.410  36.420  -2.030  1.00  0.00           H  
ATOM   1647  HD3 ILE A 183      61.690  36.710  -0.230  1.00  0.00           H  
ATOM   1648  N   LYS A 184      57.860  39.980   1.110  1.00  0.00           N  
ATOM   1649  CA  LYS A 184      57.110  39.830   2.410  1.00  0.00           C  
ATOM   1650  C   LYS A 184      57.540  40.890   3.420  1.00  0.00           C  
ATOM   1651  O   LYS A 184      58.650  41.420   3.450  1.00  0.00           O  
ATOM   1652  CB  LYS A 184      57.180  38.380   3.030  1.00  0.00           C  
ATOM   1653  CG  LYS A 184      58.540  37.730   2.980  1.00  0.00           C  
ATOM   1654  CD  LYS A 184      58.470  36.390   3.670  1.00  0.00           C  
ATOM   1655  CE  LYS A 184      59.750  35.600   3.330  1.00  0.00           C  
ATOM   1656  NZ  LYS A 184      59.730  34.220   3.830  1.00  0.00           N1+
ATOM   1657  H   LYS A 184      58.600  40.670   1.100  1.00  0.00           H  
ATOM   1658  HA  LYS A 184      56.080  40.020   2.110  1.00  0.00           H  
ATOM   1659  HB1 LYS A 184      56.480  37.820   2.420  1.00  0.00           H  
ATOM   1660  HB2 LYS A 184      56.880  38.360   4.080  1.00  0.00           H  
ATOM   1661  HG1 LYS A 184      59.260  38.450   3.370  1.00  0.00           H  
ATOM   1662  HG2 LYS A 184      58.780  37.520   1.940  1.00  0.00           H  
ATOM   1663  HD1 LYS A 184      57.670  35.750   3.290  1.00  0.00           H  
ATOM   1664  HD2 LYS A 184      58.440  36.610   4.740  1.00  0.00           H  
ATOM   1665  HE1 LYS A 184      60.630  36.070   3.760  1.00  0.00           H  
ATOM   1666  HE2 LYS A 184      59.910  35.610   2.250  1.00  0.00           H  
ATOM   1667  HZ1 LYS A 184      59.610  34.310   4.830  1.00  0.00           H  
ATOM   1668  HZ2 LYS A 184      58.900  33.690   3.580  1.00  0.00           H  
ATOM   1669  HZ3 LYS A 184      60.550  33.640   3.700  1.00  0.00           H  
ATOM   1670  N   HIS A 185      56.670  41.190   4.370  1.00  0.00           N  
ATOM   1671  CA  HIS A 185      56.930  42.090   5.500  1.00  0.00           C  
ATOM   1672  C   HIS A 185      56.410  41.610   6.850  1.00  0.00           C  
ATOM   1673  O   HIS A 185      55.570  40.750   6.940  1.00  0.00           O  
ATOM   1674  CB  HIS A 185      56.440  43.500   5.180  1.00  0.00           C  
ATOM   1675  CG  HIS A 185      54.950  43.580   5.080  1.00  0.00           C  
ATOM   1676  CD2 HIS A 185      54.170  44.540   5.690  1.00  0.00           C  
ATOM   1677  ND1 HIS A 185      54.110  42.830   4.200  1.00  0.00           N  
ATOM   1678  CE1 HIS A 185      52.890  43.340   4.330  1.00  0.00           C  
ATOM   1679  NE2 HIS A 185      52.840  44.340   5.230  1.00  0.00           N  
ATOM   1680  H   HIS A 185      55.700  40.980   4.220  1.00  0.00           H  
ATOM   1681  HA  HIS A 185      58.010  42.150   5.630  1.00  0.00           H  
ATOM   1682  HB1 HIS A 185      56.780  43.730   4.170  1.00  0.00           H  
ATOM   1683  HB2 HIS A 185      56.860  44.230   5.860  1.00  0.00           H  
ATOM   1684  HD2 HIS A 185      54.540  45.270   6.390  1.00  0.00           H  
ATOM   1685  HE1 HIS A 185      52.040  43.060   3.730  1.00  0.00           H  
ATOM   1686  HE2 HIS A 185      52.070  45.000   5.260  1.00  0.00           H  
ATOM   1687  N   TYR A 186      57.040  42.090   7.920  1.00  0.00           N  
ATOM   1688  CA  TYR A 186      56.740  41.670   9.280  1.00  0.00           C  
ATOM   1689  C   TYR A 186      56.480  42.960  10.080  1.00  0.00           C  
ATOM   1690  O   TYR A 186      57.180  43.990   9.950  1.00  0.00           O  
ATOM   1691  CB  TYR A 186      57.910  40.900   9.870  1.00  0.00           C  
ATOM   1692  CG  TYR A 186      58.480  39.810   9.040  1.00  0.00           C  
ATOM   1693  CD1 TYR A 186      57.630  38.900   8.350  1.00  0.00           C  
ATOM   1694  CD2 TYR A 186      59.850  39.590   9.080  1.00  0.00           C  
ATOM   1695  CE1 TYR A 186      58.150  37.790   7.600  1.00  0.00           C  
ATOM   1696  CE2 TYR A 186      60.390  38.520   8.420  1.00  0.00           C  
ATOM   1697  CZ  TYR A 186      59.600  37.680   7.630  1.00  0.00           C  
ATOM   1698  OH  TYR A 186      60.240  36.660   6.960  1.00  0.00           O  
ATOM   1699  H   TYR A 186      57.740  42.750   7.630  1.00  0.00           H  
ATOM   1700  HA  TYR A 186      55.800  41.130   9.330  1.00  0.00           H  
ATOM   1701  HB1 TYR A 186      57.590  40.450  10.810  1.00  0.00           H  
ATOM   1702  HB2 TYR A 186      58.630  41.680  10.130  1.00  0.00           H  
ATOM   1703  HD1 TYR A 186      56.550  39.000   8.410  1.00  0.00           H  
ATOM   1704  HD2 TYR A 186      60.500  40.190   9.710  1.00  0.00           H  
ATOM   1705  HE1 TYR A 186      57.500  37.090   7.100  1.00  0.00           H  
ATOM   1706  HE2 TYR A 186      61.440  38.270   8.480  1.00  0.00           H  
ATOM   1707  HH  TYR A 186      59.630  35.980   6.660  1.00  0.00           H  
ATOM   1708  N   VAL A 187      55.600  42.810  11.060  1.00  0.00           N  
ATOM   1709  CA  VAL A 187      55.410  43.750  12.120  1.00  0.00           C  
ATOM   1710  C   VAL A 187      56.580  43.710  13.140  1.00  0.00           C  
ATOM   1711  O   VAL A 187      56.520  43.030  14.140  1.00  0.00           O  
ATOM   1712  CB  VAL A 187      54.040  43.510  12.760  1.00  0.00           C  
ATOM   1713  CG1 VAL A 187      53.790  44.460  13.910  1.00  0.00           C  
ATOM   1714  CG2 VAL A 187      52.910  43.830  11.710  1.00  0.00           C  
ATOM   1715  H   VAL A 187      55.030  41.980  11.140  1.00  0.00           H  
ATOM   1716  HA  VAL A 187      55.440  44.700  11.590  1.00  0.00           H  
ATOM   1717  HB  VAL A 187      53.980  42.470  13.080  1.00  0.00           H  
ATOM   1718 1HG1 VAL A 187      52.950  44.160  14.540  1.00  0.00           H  
ATOM   1719 2HG1 VAL A 187      54.730  44.490  14.470  1.00  0.00           H  
ATOM   1720 3HG1 VAL A 187      53.640  45.490  13.580  1.00  0.00           H  
ATOM   1721 1HG2 VAL A 187      53.130  43.300  10.780  1.00  0.00           H  
ATOM   1722 2HG2 VAL A 187      51.970  43.540  12.180  1.00  0.00           H  
ATOM   1723 3HG2 VAL A 187      52.990  44.880  11.460  1.00  0.00           H  
ATOM   1724  N   GLY A 188      57.760  44.180  12.650  1.00  0.00           N  
ATOM   1725  CA  GLY A 188      59.050  43.700  13.190  1.00  0.00           C  
ATOM   1726  C   GLY A 188      59.410  43.980  14.620  1.00  0.00           C  
ATOM   1727  O   GLY A 188      60.250  43.330  15.260  1.00  0.00           O  
ATOM   1728  H   GLY A 188      57.770  44.520  11.700  1.00  0.00           H  
ATOM   1729  HA1 GLY A 188      59.810  44.140  12.550  1.00  0.00           H  
ATOM   1730  HA2 GLY A 188      58.980  42.620  13.020  1.00  0.00           H  
ATOM   1731  N   HIS A 189      58.810  45.000  15.130  1.00  0.00           N  
ATOM   1732  CA  HIS A 189      59.050  45.550  16.470  1.00  0.00           C  
ATOM   1733  C   HIS A 189      57.980  46.520  16.910  1.00  0.00           C  
ATOM   1734  O   HIS A 189      57.330  47.080  16.040  1.00  0.00           O  
ATOM   1735  CB  HIS A 189      60.340  46.350  16.460  1.00  0.00           C  
ATOM   1736  CG  HIS A 189      61.530  45.590  17.060  1.00  0.00           C  
ATOM   1737  CD2 HIS A 189      62.490  44.880  16.400  1.00  0.00           C  
ATOM   1738  ND1 HIS A 189      61.990  45.730  18.370  1.00  0.00           N  
ATOM   1739  CE1 HIS A 189      63.170  45.110  18.530  1.00  0.00           C  
ATOM   1740  NE2 HIS A 189      63.430  44.580  17.330  1.00  0.00           N  
ATOM   1741  H   HIS A 189      58.550  45.670  14.420  1.00  0.00           H  
ATOM   1742  HA  HIS A 189      59.190  44.740  17.180  1.00  0.00           H  
ATOM   1743  HB1 HIS A 189      60.300  47.240  17.090  1.00  0.00           H  
ATOM   1744  HB2 HIS A 189      60.630  46.620  15.450  1.00  0.00           H  
ATOM   1745  HD1 HIS A 189      61.410  45.960  19.170  1.00  0.00           H  
ATOM   1746  HD2 HIS A 189      62.440  44.580  15.360  1.00  0.00           H  
ATOM   1747  HE1 HIS A 189      63.570  44.850  19.500  1.00  0.00           H  
ATOM   1748  HE2 HIS A 189      64.130  43.870  17.180  1.00  0.00           H  
ATOM   1749  N   GLY A 190      57.910  46.840  18.230  1.00  0.00           N  
ATOM   1750  CA  GLY A 190      56.950  47.860  18.670  1.00  0.00           C  
ATOM   1751  C   GLY A 190      57.320  49.330  18.410  1.00  0.00           C  
ATOM   1752  O   GLY A 190      56.490  50.190  18.590  1.00  0.00           O  
ATOM   1753  H   GLY A 190      58.510  46.410  18.930  1.00  0.00           H  
ATOM   1754  HA1 GLY A 190      56.760  47.830  19.750  1.00  0.00           H  
ATOM   1755  HA2 GLY A 190      56.020  47.620  18.170  1.00  0.00           H  
ATOM   1756  N   ASN A 191      58.540  49.600  17.930  1.00  0.00           N  
ATOM   1757  CA  ASN A 191      59.060  50.830  17.460  1.00  0.00           C  
ATOM   1758  C   ASN A 191      60.250  50.620  16.440  1.00  0.00           C  
ATOM   1759  O   ASN A 191      60.750  49.520  16.370  1.00  0.00           O  
ATOM   1760  CB  ASN A 191      59.610  51.620  18.700  1.00  0.00           C  
ATOM   1761  CG  ASN A 191      58.520  52.180  19.480  1.00  0.00           C  
ATOM   1762  ND2 ASN A 191      57.630  52.890  18.840  1.00  0.00           N  
ATOM   1763  OD1 ASN A 191      58.410  51.880  20.700  1.00  0.00           O  
ATOM   1764  H   ASN A 191      59.210  48.870  17.780  1.00  0.00           H  
ATOM   1765  HA  ASN A 191      58.270  51.400  16.970  1.00  0.00           H  
ATOM   1766  HB1 ASN A 191      60.270  52.380  18.280  1.00  0.00           H  
ATOM   1767  HB2 ASN A 191      60.250  50.930  19.260  1.00  0.00           H  
ATOM   1768 1HD2 ASN A 191      57.780  53.170  17.880  1.00  0.00           H  
ATOM   1769 2HD2 ASN A 191      56.730  52.960  19.290  1.00  0.00           H  
ATOM   1770  N   ALA A 192      60.600  51.740  15.710  1.00  0.00           N  
ATOM   1771  CA  ALA A 192      61.860  51.950  14.920  1.00  0.00           C  
ATOM   1772  C   ALA A 192      63.020  50.920  15.030  1.00  0.00           C  
ATOM   1773  O   ALA A 192      63.450  50.520  16.130  1.00  0.00           O  
ATOM   1774  CB  ALA A 192      62.290  53.350  15.090  1.00  0.00           C  
ATOM   1775  H   ALA A 192      60.050  52.570  15.890  1.00  0.00           H  
ATOM   1776  HA  ALA A 192      61.600  51.910  13.860  1.00  0.00           H  
ATOM   1777  HB1 ALA A 192      63.110  53.530  14.400  1.00  0.00           H  
ATOM   1778  HB2 ALA A 192      61.450  54.030  15.000  1.00  0.00           H  
ATOM   1779  HB3 ALA A 192      62.670  53.460  16.110  1.00  0.00           H  
ATOM   1780  N   ILE A 193      63.620  50.440  13.930  1.00  0.00           N  
ATOM   1781  CA  ILE A 193      64.680  49.330  14.050  1.00  0.00           C  
ATOM   1782  C   ILE A 193      66.070  50.040  13.730  1.00  0.00           C  
ATOM   1783  O   ILE A 193      66.250  50.480  12.570  1.00  0.00           O  
ATOM   1784  CB  ILE A 193      64.300  48.150  13.190  1.00  0.00           C  
ATOM   1785  CG1 ILE A 193      63.100  47.380  13.660  1.00  0.00           C  
ATOM   1786  CG2 ILE A 193      65.520  47.180  13.150  1.00  0.00           C  
ATOM   1787  CD  ILE A 193      62.740  46.020  13.010  1.00  0.00           C  
ATOM   1788  H   ILE A 193      63.370  50.750  13.000  1.00  0.00           H  
ATOM   1789  HA  ILE A 193      64.670  48.970  15.080  1.00  0.00           H  
ATOM   1790  HB  ILE A 193      64.050  48.410  12.160  1.00  0.00           H  
ATOM   1791 1HG1 ILE A 193      62.290  48.080  13.460  1.00  0.00           H  
ATOM   1792 2HG1 ILE A 193      63.130  47.190  14.730  1.00  0.00           H  
ATOM   1793 1HG2 ILE A 193      66.320  47.660  12.600  1.00  0.00           H  
ATOM   1794 2HG2 ILE A 193      65.770  46.790  14.140  1.00  0.00           H  
ATOM   1795 3HG2 ILE A 193      65.310  46.300  12.530  1.00  0.00           H  
ATOM   1796  HD1 ILE A 193      63.390  45.300  13.510  1.00  0.00           H  
ATOM   1797  HD2 ILE A 193      61.740  45.690  13.300  1.00  0.00           H  
ATOM   1798  HD3 ILE A 193      62.710  46.080  11.920  1.00  0.00           H  
ATOM   1799  N   ASN A 194      67.030  50.110  14.660  1.00  0.00           N  
ATOM   1800  CA  ASN A 194      68.330  50.780  14.430  1.00  0.00           C  
ATOM   1801  C   ASN A 194      69.380  49.850  13.780  1.00  0.00           C  
ATOM   1802  O   ASN A 194      70.270  50.290  13.060  1.00  0.00           O  
ATOM   1803  CB  ASN A 194      68.760  51.230  15.840  1.00  0.00           C  
ATOM   1804  CG  ASN A 194      67.950  52.460  16.140  1.00  0.00           C  
ATOM   1805  ND2 ASN A 194      67.390  52.550  17.310  1.00  0.00           N  
ATOM   1806  OD1 ASN A 194      67.850  53.400  15.400  1.00  0.00           O  
ATOM   1807  H   ASN A 194      66.850  49.620  15.520  1.00  0.00           H  
ATOM   1808  HA  ASN A 194      68.150  51.650  13.800  1.00  0.00           H  
ATOM   1809  HB1 ASN A 194      69.800  51.550  15.790  1.00  0.00           H  
ATOM   1810  HB2 ASN A 194      68.700  50.450  16.600  1.00  0.00           H  
ATOM   1811 1HD2 ASN A 194      67.630  51.880  18.020  1.00  0.00           H  
ATOM   1812 2HD2 ASN A 194      67.020  53.470  17.520  1.00  0.00           H  
ATOM   1813  N   GLU A 195      69.220  48.500  13.800  1.00  0.00           N  
ATOM   1814  CA  GLU A 195      70.170  47.480  13.250  1.00  0.00           C  
ATOM   1815  C   GLU A 195      69.510  46.080  13.010  1.00  0.00           C  
ATOM   1816  O   GLU A 195      68.760  45.520  13.850  1.00  0.00           O  
ATOM   1817  CB  GLU A 195      71.410  47.430  14.130  1.00  0.00           C  
ATOM   1818  CG  GLU A 195      72.450  46.360  13.750  1.00  0.00           C  
ATOM   1819  CD  GLU A 195      73.910  46.650  13.890  1.00  0.00           C  
ATOM   1820  OE1 GLU A 195      74.690  46.180  13.060  1.00  0.00           O  
ATOM   1821  OE2 GLU A 195      74.270  47.370  14.820  1.00  0.00           O1-
ATOM   1822  H   GLU A 195      68.500  48.010  14.310  1.00  0.00           H  
ATOM   1823  HA  GLU A 195      70.500  47.860  12.290  1.00  0.00           H  
ATOM   1824  HB1 GLU A 195      71.020  47.100  15.090  1.00  0.00           H  
ATOM   1825  HB2 GLU A 195      71.860  48.420  14.260  1.00  0.00           H  
ATOM   1826  HG1 GLU A 195      72.170  46.120  12.720  1.00  0.00           H  
ATOM   1827  HG2 GLU A 195      72.270  45.500  14.400  1.00  0.00           H  
ATOM   1828  N   LEU A 196      69.730  45.550  11.770  1.00  0.00           N  
ATOM   1829  CA  LEU A 196      69.600  44.150  11.410  1.00  0.00           C  
ATOM   1830  C   LEU A 196      70.930  43.400  11.480  1.00  0.00           C  
ATOM   1831  O   LEU A 196      71.920  43.940  10.990  1.00  0.00           O  
ATOM   1832  CB  LEU A 196      68.920  44.170  10.000  1.00  0.00           C  
ATOM   1833  CG  LEU A 196      67.370  44.400  10.000  1.00  0.00           C  
ATOM   1834  CD1 LEU A 196      66.860  44.260   8.590  1.00  0.00           C  
ATOM   1835  CD2 LEU A 196      66.570  43.480  10.840  1.00  0.00           C  
ATOM   1836  H   LEU A 196      70.240  46.100  11.100  1.00  0.00           H  
ATOM   1837  HA  LEU A 196      68.940  43.670  12.140  1.00  0.00           H  
ATOM   1838  HB1 LEU A 196      69.180  43.220   9.530  1.00  0.00           H  
ATOM   1839  HB2 LEU A 196      69.400  44.970   9.440  1.00  0.00           H  
ATOM   1840  HG  LEU A 196      67.180  45.440  10.280  1.00  0.00           H  
ATOM   1841 1HD1 LEU A 196      67.400  44.980   7.970  1.00  0.00           H  
ATOM   1842 2HD1 LEU A 196      67.060  43.250   8.230  1.00  0.00           H  
ATOM   1843 3HD1 LEU A 196      65.770  44.240   8.470  1.00  0.00           H  
ATOM   1844 1HD2 LEU A 196      66.800  43.520  11.900  1.00  0.00           H  
ATOM   1845 2HD2 LEU A 196      65.520  43.760  10.750  1.00  0.00           H  
ATOM   1846 3HD2 LEU A 196      66.690  42.440  10.540  1.00  0.00           H  
ATOM   1847  N   LYS A 197      70.920  42.170  11.910  1.00  0.00           N  
ATOM   1848  CA  LYS A 197      72.110  41.360  11.910  1.00  0.00           C  
ATOM   1849  C   LYS A 197      71.670  39.930  11.600  1.00  0.00           C  
ATOM   1850  O   LYS A 197      71.130  39.340  12.500  1.00  0.00           O  
ATOM   1851  CB  LYS A 197      72.960  41.500  13.150  1.00  0.00           C  
ATOM   1852  CG  LYS A 197      74.350  40.940  13.040  1.00  0.00           C  
ATOM   1853  CD  LYS A 197      75.140  41.510  11.840  1.00  0.00           C  
ATOM   1854  CE  LYS A 197      76.570  41.100  11.700  1.00  0.00           C  
ATOM   1855  NZ  LYS A 197      77.370  42.110  12.400  1.00  0.00           N1+
ATOM   1856  H   LYS A 197      70.120  41.780  12.380  1.00  0.00           H  
ATOM   1857  HA  LYS A 197      72.670  41.660  11.020  1.00  0.00           H  
ATOM   1858  HB1 LYS A 197      72.480  40.930  13.950  1.00  0.00           H  
ATOM   1859  HB2 LYS A 197      73.140  42.510  13.500  1.00  0.00           H  
ATOM   1860  HG1 LYS A 197      74.220  39.860  12.920  1.00  0.00           H  
ATOM   1861  HG2 LYS A 197      74.840  41.210  13.970  1.00  0.00           H  
ATOM   1862  HD1 LYS A 197      75.030  42.590  11.780  1.00  0.00           H  
ATOM   1863  HD2 LYS A 197      74.660  41.090  10.950  1.00  0.00           H  
ATOM   1864  HE1 LYS A 197      76.800  41.240  10.640  1.00  0.00           H  
ATOM   1865  HE2 LYS A 197      76.750  40.050  11.910  1.00  0.00           H  
ATOM   1866  HZ1 LYS A 197      78.090  41.650  12.940  1.00  0.00           H  
ATOM   1867  HZ2 LYS A 197      77.850  42.680  11.720  1.00  0.00           H  
ATOM   1868  HZ3 LYS A 197      76.880  42.680  13.080  1.00  0.00           H  
ATOM   1869  N   PHE A 198      71.970  39.310  10.450  1.00  0.00           N  
ATOM   1870  CA  PHE A 198      71.840  37.860  10.440  1.00  0.00           C  
ATOM   1871  C   PHE A 198      72.920  37.150  11.240  1.00  0.00           C  
ATOM   1872  O   PHE A 198      73.920  37.710  11.680  1.00  0.00           O  
ATOM   1873  CB  PHE A 198      71.940  37.440   8.990  1.00  0.00           C  
ATOM   1874  CG  PHE A 198      70.590  37.510   8.210  1.00  0.00           C  
ATOM   1875  CD1 PHE A 198      69.570  36.580   8.530  1.00  0.00           C  
ATOM   1876  CD2 PHE A 198      70.360  38.520   7.230  1.00  0.00           C  
ATOM   1877  CE1 PHE A 198      68.360  36.590   7.780  1.00  0.00           C  
ATOM   1878  CE2 PHE A 198      69.140  38.590   6.540  1.00  0.00           C  
ATOM   1879  CZ  PHE A 198      68.220  37.560   6.790  1.00  0.00           C  
ATOM   1880  H   PHE A 198      72.420  39.860   9.740  1.00  0.00           H  
ATOM   1881  HA  PHE A 198      70.840  37.600  10.810  1.00  0.00           H  
ATOM   1882  HB1 PHE A 198      72.210  36.380   8.960  1.00  0.00           H  
ATOM   1883  HB2 PHE A 198      72.710  37.990   8.450  1.00  0.00           H  
ATOM   1884  HD1 PHE A 198      69.720  35.800   9.260  1.00  0.00           H  
ATOM   1885  HD2 PHE A 198      71.140  39.260   7.060  1.00  0.00           H  
ATOM   1886  HE1 PHE A 198      67.680  35.770   7.940  1.00  0.00           H  
ATOM   1887  HE2 PHE A 198      68.850  39.340   5.820  1.00  0.00           H  
ATOM   1888  HZ  PHE A 198      67.260  37.570   6.280  1.00  0.00           H  
ATOM   1889  N   HIS A 199      72.700  35.880  11.570  1.00  0.00           N  
ATOM   1890  CA  HIS A 199      73.590  34.910  12.240  1.00  0.00           C  
ATOM   1891  C   HIS A 199      74.690  34.410  11.340  1.00  0.00           C  
ATOM   1892  O   HIS A 199      74.420  34.350  10.120  1.00  0.00           O  
ATOM   1893  CB  HIS A 199      72.700  33.800  12.830  1.00  0.00           C  
ATOM   1894  CG  HIS A 199      73.240  32.700  13.680  1.00  0.00           C  
ATOM   1895  CD2 HIS A 199      73.050  32.490  14.990  1.00  0.00           C  
ATOM   1896  ND1 HIS A 199      74.090  31.650  13.260  1.00  0.00           N  
ATOM   1897  CE1 HIS A 199      74.330  30.890  14.310  1.00  0.00           C  
ATOM   1898  NE2 HIS A 199      73.690  31.320  15.360  1.00  0.00           N  
ATOM   1899  H   HIS A 199      72.010  35.370  11.040  1.00  0.00           H  
ATOM   1900  HA  HIS A 199      74.040  35.470  13.060  1.00  0.00           H  
ATOM   1901  HB1 HIS A 199      72.310  33.300  11.950  1.00  0.00           H  
ATOM   1902  HB2 HIS A 199      71.900  34.320  13.370  1.00  0.00           H  
ATOM   1903  HD2 HIS A 199      72.490  33.130  15.650  1.00  0.00           H  
ATOM   1904  HE1 HIS A 199      74.960  30.030  14.450  1.00  0.00           H  
ATOM   1905  HE2 HIS A 199      73.650  30.860  16.260  1.00  0.00           H  
ATOM   1906  N   PRO A 200      75.820  34.040  11.910  1.00  0.00           N  
ATOM   1907  CA  PRO A 200      77.010  33.780  11.030  1.00  0.00           C  
ATOM   1908  C   PRO A 200      77.010  32.360  10.430  1.00  0.00           C  
ATOM   1909  O   PRO A 200      77.630  32.050   9.400  1.00  0.00           O  
ATOM   1910  CB  PRO A 200      78.230  33.950  11.950  1.00  0.00           C  
ATOM   1911  CG  PRO A 200      77.680  33.620  13.350  1.00  0.00           C  
ATOM   1912  CD  PRO A 200      76.270  34.190  13.330  1.00  0.00           C  
ATOM   1913  HA  PRO A 200      77.090  34.470  10.200  1.00  0.00           H  
ATOM   1914  HB1 PRO A 200      79.060  33.320  11.610  1.00  0.00           H  
ATOM   1915  HB2 PRO A 200      78.560  34.990  11.960  1.00  0.00           H  
ATOM   1916  HG1 PRO A 200      77.530  32.550  13.450  1.00  0.00           H  
ATOM   1917  HG2 PRO A 200      78.160  34.030  14.240  1.00  0.00           H  
ATOM   1918  HD1 PRO A 200      75.530  33.630  13.910  1.00  0.00           H  
ATOM   1919  HD2 PRO A 200      76.330  35.220  13.670  1.00  0.00           H  
ATOM   1920  N   ARG A 201      76.210  31.370  10.920  1.00  0.00           N  
ATOM   1921  CA  ARG A 201      76.120  29.890  10.430  1.00  0.00           C  
ATOM   1922  C   ARG A 201      74.730  29.570   9.970  1.00  0.00           C  
ATOM   1923  O   ARG A 201      74.430  28.560   9.350  1.00  0.00           O  
ATOM   1924  CB  ARG A 201      76.570  28.830  11.450  1.00  0.00           C  
ATOM   1925  CG  ARG A 201      78.060  29.120  11.750  1.00  0.00           C  
ATOM   1926  CD  ARG A 201      78.640  28.240  12.890  1.00  0.00           C  
ATOM   1927  NE  ARG A 201      78.270  26.810  12.820  1.00  0.00           N  
ATOM   1928  CZ  ARG A 201      79.050  25.880  12.310  1.00  0.00           C  
ATOM   1929  NH1 ARG A 201      80.190  26.040  11.670  1.00  0.00           N1+
ATOM   1930  NH2 ARG A 201      78.610  24.680  12.440  1.00  0.00           N  
ATOM   1931  H   ARG A 201      75.700  31.600  11.770  1.00  0.00           H  
ATOM   1932  HA  ARG A 201      76.730  29.820   9.530  1.00  0.00           H  
ATOM   1933  HB1 ARG A 201      76.350  27.800  11.170  1.00  0.00           H  
ATOM   1934  HB2 ARG A 201      76.000  28.980  12.360  1.00  0.00           H  
ATOM   1935  HG1 ARG A 201      78.130  30.140  12.130  1.00  0.00           H  
ATOM   1936  HG2 ARG A 201      78.640  28.990  10.840  1.00  0.00           H  
ATOM   1937  HD1 ARG A 201      78.370  28.590  13.890  1.00  0.00           H  
ATOM   1938  HD2 ARG A 201      79.720  28.380  12.970  1.00  0.00           H  
ATOM   1939  HE  ARG A 201      77.440  26.500  13.310  1.00  0.00           H  
ATOM   1940 1HH1 ARG A 201      80.490  26.960  11.400  1.00  0.00           H  
ATOM   1941 2HH1 ARG A 201      80.680  25.240  11.300  1.00  0.00           H  
ATOM   1942 1HH2 ARG A 201      77.870  24.450  13.080  1.00  0.00           H  
ATOM   1943 2HH2 ARG A 201      79.120  23.920  12.020  1.00  0.00           H  
ATOM   1944  N   ASP A 202      73.760  30.410  10.370  1.00  0.00           N  
ATOM   1945  CA  ASP A 202      72.310  30.310   9.970  1.00  0.00           C  
ATOM   1946  C   ASP A 202      71.690  31.620   9.500  1.00  0.00           C  
ATOM   1947  O   ASP A 202      70.980  32.260  10.310  1.00  0.00           O  
ATOM   1948  CB  ASP A 202      71.500  29.630  11.080  1.00  0.00           C  
ATOM   1949  CG  ASP A 202      70.130  28.990  10.720  1.00  0.00           C  
ATOM   1950  OD1 ASP A 202      69.470  28.360  11.570  1.00  0.00           O  
ATOM   1951  OD2 ASP A 202      69.770  29.030   9.490  1.00  0.00           O1-
ATOM   1952  H   ASP A 202      74.000  31.150  11.010  1.00  0.00           H  
ATOM   1953  HA  ASP A 202      72.250  29.630   9.120  1.00  0.00           H  
ATOM   1954  HB1 ASP A 202      71.380  30.380  11.860  1.00  0.00           H  
ATOM   1955  HB2 ASP A 202      72.040  28.740  11.410  1.00  0.00           H  
ATOM   1956  N   PRO A 203      72.070  32.190   8.330  1.00  0.00           N  
ATOM   1957  CA  PRO A 203      71.570  33.390   7.660  1.00  0.00           C  
ATOM   1958  C   PRO A 203      70.020  33.420   7.510  1.00  0.00           C  
ATOM   1959  O   PRO A 203      69.440  33.990   6.600  1.00  0.00           O  
ATOM   1960  CB  PRO A 203      72.310  33.520   6.420  1.00  0.00           C  
ATOM   1961  CG  PRO A 203      73.570  32.890   6.740  1.00  0.00           C  
ATOM   1962  CD  PRO A 203      73.210  31.710   7.590  1.00  0.00           C  
ATOM   1963  HA  PRO A 203      71.960  34.180   8.310  1.00  0.00           H  
ATOM   1964  HB1 PRO A 203      71.870  32.980   5.580  1.00  0.00           H  
ATOM   1965  HB2 PRO A 203      72.410  34.580   6.210  1.00  0.00           H  
ATOM   1966  HG1 PRO A 203      74.040  32.670   5.780  1.00  0.00           H  
ATOM   1967  HG2 PRO A 203      74.210  33.530   7.350  1.00  0.00           H  
ATOM   1968  HD1 PRO A 203      72.930  30.890   6.930  1.00  0.00           H  
ATOM   1969  HD2 PRO A 203      74.030  31.370   8.210  1.00  0.00           H  
ATOM   1970  N   ASN A 204      69.220  32.580   8.210  1.00  0.00           N  
ATOM   1971  CA  ASN A 204      67.740  32.800   8.480  1.00  0.00           C  
ATOM   1972  C   ASN A 204      67.500  33.570   9.760  1.00  0.00           C  
ATOM   1973  O   ASN A 204      66.570  34.390   9.870  1.00  0.00           O  
ATOM   1974  CB  ASN A 204      67.080  31.470   8.660  1.00  0.00           C  
ATOM   1975  CG  ASN A 204      67.250  30.670   7.340  1.00  0.00           C  
ATOM   1976  ND2 ASN A 204      67.990  29.620   7.380  1.00  0.00           N  
ATOM   1977  OD1 ASN A 204      66.730  31.120   6.320  1.00  0.00           O  
ATOM   1978  H   ASN A 204      69.670  31.870   8.770  1.00  0.00           H  
ATOM   1979  HA  ASN A 204      67.240  33.280   7.640  1.00  0.00           H  
ATOM   1980  HB1 ASN A 204      66.050  31.600   8.990  1.00  0.00           H  
ATOM   1981  HB2 ASN A 204      67.610  30.960   9.470  1.00  0.00           H  
ATOM   1982 1HD2 ASN A 204      68.510  29.340   8.200  1.00  0.00           H  
ATOM   1983 2HD2 ASN A 204      68.150  29.130   6.510  1.00  0.00           H  
ATOM   1984  N   LEU A 205      68.320  33.350  10.820  1.00  0.00           N  
ATOM   1985  CA  LEU A 205      68.070  33.850  12.100  1.00  0.00           C  
ATOM   1986  C   LEU A 205      68.550  35.320  12.240  1.00  0.00           C  
ATOM   1987  O   LEU A 205      69.730  35.660  12.430  1.00  0.00           O  
ATOM   1988  CB  LEU A 205      68.660  32.910  13.240  1.00  0.00           C  
ATOM   1989  CG  LEU A 205      68.080  31.450  13.020  1.00  0.00           C  
ATOM   1990  CD1 LEU A 205      68.840  30.580  13.960  1.00  0.00           C  
ATOM   1991  CD2 LEU A 205      66.560  31.380  13.360  1.00  0.00           C  
ATOM   1992  H   LEU A 205      69.030  32.640  10.710  1.00  0.00           H  
ATOM   1993  HA  LEU A 205      66.990  33.870  12.260  1.00  0.00           H  
ATOM   1994  HB1 LEU A 205      68.380  33.190  14.260  1.00  0.00           H  
ATOM   1995  HB2 LEU A 205      69.750  32.920  13.160  1.00  0.00           H  
ATOM   1996  HG  LEU A 205      68.300  31.200  11.980  1.00  0.00           H  
ATOM   1997 1HD1 LEU A 205      68.490  29.550  13.950  1.00  0.00           H  
ATOM   1998 2HD1 LEU A 205      69.910  30.530  13.770  1.00  0.00           H  
ATOM   1999 3HD1 LEU A 205      68.580  30.830  14.990  1.00  0.00           H  
ATOM   2000 1HD2 LEU A 205      66.000  31.920  12.600  1.00  0.00           H  
ATOM   2001 2HD2 LEU A 205      66.250  30.330  13.360  1.00  0.00           H  
ATOM   2002 3HD2 LEU A 205      66.400  31.750  14.370  1.00  0.00           H  
ATOM   2003  N   LEU A 206      67.560  36.230  12.140  1.00  0.00           N  
ATOM   2004  CA  LEU A 206      67.650  37.680  11.900  1.00  0.00           C  
ATOM   2005  C   LEU A 206      67.360  38.480  13.220  1.00  0.00           C  
ATOM   2006  O   LEU A 206      66.220  38.780  13.590  1.00  0.00           O  
ATOM   2007  CB  LEU A 206      66.620  37.940  10.750  1.00  0.00           C  
ATOM   2008  CG  LEU A 206      66.650  39.460  10.420  1.00  0.00           C  
ATOM   2009  CD1 LEU A 206      67.990  40.050   9.930  1.00  0.00           C  
ATOM   2010  CD2 LEU A 206      65.550  39.680   9.370  1.00  0.00           C  
ATOM   2011  H   LEU A 206      66.640  35.800  12.120  1.00  0.00           H  
ATOM   2012  HA  LEU A 206      68.680  37.890  11.620  1.00  0.00           H  
ATOM   2013  HB1 LEU A 206      65.640  37.670  11.150  1.00  0.00           H  
ATOM   2014  HB2 LEU A 206      66.850  37.170  10.010  1.00  0.00           H  
ATOM   2015  HG  LEU A 206      66.360  39.970  11.340  1.00  0.00           H  
ATOM   2016 1HD1 LEU A 206      68.370  39.350   9.190  1.00  0.00           H  
ATOM   2017 2HD1 LEU A 206      67.820  41.040   9.510  1.00  0.00           H  
ATOM   2018 3HD1 LEU A 206      68.700  40.050  10.760  1.00  0.00           H  
ATOM   2019 1HD2 LEU A 206      64.570  39.550   9.820  1.00  0.00           H  
ATOM   2020 2HD2 LEU A 206      65.460  40.750   9.180  1.00  0.00           H  
ATOM   2021 3HD2 LEU A 206      65.800  39.160   8.440  1.00  0.00           H  
ATOM   2022  N   LEU A 207      68.440  38.900  13.840  1.00  0.00           N  
ATOM   2023  CA  LEU A 207      68.420  39.710  15.060  1.00  0.00           C  
ATOM   2024  C   LEU A 207      68.090  41.200  14.700  1.00  0.00           C  
ATOM   2025  O   LEU A 207      68.810  41.810  13.920  1.00  0.00           O  
ATOM   2026  CB  LEU A 207      69.900  39.590  15.660  1.00  0.00           C  
ATOM   2027  CG  LEU A 207      70.050  40.320  17.040  1.00  0.00           C  
ATOM   2028  CD1 LEU A 207      69.050  39.730  17.990  1.00  0.00           C  
ATOM   2029  CD2 LEU A 207      71.450  40.200  17.520  1.00  0.00           C  
ATOM   2030  H   LEU A 207      69.310  38.510  13.510  1.00  0.00           H  
ATOM   2031  HA  LEU A 207      67.680  39.440  15.820  1.00  0.00           H  
ATOM   2032  HB1 LEU A 207      70.610  39.990  14.940  1.00  0.00           H  
ATOM   2033  HB2 LEU A 207      70.140  38.540  15.830  1.00  0.00           H  
ATOM   2034  HG  LEU A 207      69.830  41.370  16.890  1.00  0.00           H  
ATOM   2035 1HD1 LEU A 207      69.020  38.650  17.810  1.00  0.00           H  
ATOM   2036 2HD1 LEU A 207      69.330  39.900  19.030  1.00  0.00           H  
ATOM   2037 3HD1 LEU A 207      68.060  40.060  17.690  1.00  0.00           H  
ATOM   2038 1HD2 LEU A 207      72.150  40.680  16.840  1.00  0.00           H  
ATOM   2039 2HD2 LEU A 207      71.550  40.610  18.520  1.00  0.00           H  
ATOM   2040 3HD2 LEU A 207      71.710  39.150  17.620  1.00  0.00           H  
ATOM   2041  N   SER A 208      67.070  41.800  15.260  1.00  0.00           N  
ATOM   2042  CA  SER A 208      66.580  43.120  14.910  1.00  0.00           C  
ATOM   2043  C   SER A 208      66.490  43.940  16.200  1.00  0.00           C  
ATOM   2044  O   SER A 208      65.930  43.490  17.180  1.00  0.00           O  
ATOM   2045  CB  SER A 208      65.170  42.920  14.260  1.00  0.00           C  
ATOM   2046  OG  SER A 208      64.150  42.340  15.060  1.00  0.00           O  
ATOM   2047  H   SER A 208      66.540  41.290  15.950  1.00  0.00           H  
ATOM   2048  HA  SER A 208      67.160  43.580  14.100  1.00  0.00           H  
ATOM   2049  HB1 SER A 208      65.200  42.360  13.330  1.00  0.00           H  
ATOM   2050  HB2 SER A 208      64.870  43.950  14.050  1.00  0.00           H  
ATOM   2051  HG  SER A 208      64.470  41.540  15.490  1.00  0.00           H  
ATOM   2052  N   VAL A 209      67.050  45.130  16.310  1.00  0.00           N  
ATOM   2053  CA  VAL A 209      67.220  45.920  17.610  1.00  0.00           C  
ATOM   2054  C   VAL A 209      66.480  47.370  17.560  1.00  0.00           C  
ATOM   2055  O   VAL A 209      66.520  48.050  16.520  1.00  0.00           O  
ATOM   2056  CB  VAL A 209      68.710  46.020  18.050  1.00  0.00           C  
ATOM   2057  CG1 VAL A 209      69.630  44.900  17.650  1.00  0.00           C  
ATOM   2058  CG2 VAL A 209      69.370  47.300  17.520  1.00  0.00           C  
ATOM   2059  H   VAL A 209      67.320  45.610  15.470  1.00  0.00           H  
ATOM   2060  HA  VAL A 209      66.840  45.300  18.420  1.00  0.00           H  
ATOM   2061  HB  VAL A 209      68.700  46.160  19.130  1.00  0.00           H  
ATOM   2062 1HG1 VAL A 209      69.840  44.900  16.580  1.00  0.00           H  
ATOM   2063 2HG1 VAL A 209      70.570  44.880  18.210  1.00  0.00           H  
ATOM   2064 3HG1 VAL A 209      69.050  44.050  18.000  1.00  0.00           H  
ATOM   2065 1HG2 VAL A 209      69.050  47.300  16.480  1.00  0.00           H  
ATOM   2066 2HG2 VAL A 209      68.930  48.120  18.090  1.00  0.00           H  
ATOM   2067 3HG2 VAL A 209      70.450  47.210  17.500  1.00  0.00           H  
ATOM   2068  N   SER A 210      65.900  47.900  18.680  1.00  0.00           N  
ATOM   2069  CA  SER A 210      64.860  48.970  18.610  1.00  0.00           C  
ATOM   2070  C   SER A 210      64.990  49.980  19.790  1.00  0.00           C  
ATOM   2071  O   SER A 210      65.450  49.710  20.910  1.00  0.00           O  
ATOM   2072  CB  SER A 210      63.480  48.280  18.480  1.00  0.00           C  
ATOM   2073  OG  SER A 210      62.360  49.040  18.480  1.00  0.00           O  
ATOM   2074  H   SER A 210      66.050  47.500  19.590  1.00  0.00           H  
ATOM   2075  HA  SER A 210      64.980  49.600  17.730  1.00  0.00           H  
ATOM   2076  HB1 SER A 210      63.420  47.640  19.360  1.00  0.00           H  
ATOM   2077  HB2 SER A 210      63.480  47.670  17.580  1.00  0.00           H  
ATOM   2078  HG  SER A 210      62.050  49.060  17.580  1.00  0.00           H  
ATOM   2079  N   LYS A 211      64.380  51.100  19.490  1.00  0.00           N  
ATOM   2080  CA  LYS A 211      63.730  52.090  20.310  1.00  0.00           C  
ATOM   2081  C   LYS A 211      62.710  51.550  21.320  1.00  0.00           C  
ATOM   2082  O   LYS A 211      62.590  52.090  22.420  1.00  0.00           O  
ATOM   2083  CB  LYS A 211      63.060  53.110  19.310  1.00  0.00           C  
ATOM   2084  CG  LYS A 211      62.390  54.380  19.990  1.00  0.00           C  
ATOM   2085  CD  LYS A 211      61.880  55.350  18.900  1.00  0.00           C  
ATOM   2086  CE  LYS A 211      62.990  56.050  18.100  1.00  0.00           C  
ATOM   2087  NZ  LYS A 211      63.730  57.000  19.030  1.00  0.00           N1+
ATOM   2088  H   LYS A 211      63.950  51.200  18.580  1.00  0.00           H  
ATOM   2089  HA  LYS A 211      64.370  52.780  20.870  1.00  0.00           H  
ATOM   2090  HB1 LYS A 211      62.370  52.590  18.640  1.00  0.00           H  
ATOM   2091  HB2 LYS A 211      63.800  53.590  18.670  1.00  0.00           H  
ATOM   2092  HG1 LYS A 211      63.050  54.970  20.620  1.00  0.00           H  
ATOM   2093  HG2 LYS A 211      61.570  54.060  20.640  1.00  0.00           H  
ATOM   2094  HD1 LYS A 211      61.340  56.080  19.510  1.00  0.00           H  
ATOM   2095  HD2 LYS A 211      61.330  54.710  18.210  1.00  0.00           H  
ATOM   2096  HE1 LYS A 211      62.550  56.470  17.190  1.00  0.00           H  
ATOM   2097  HE2 LYS A 211      63.690  55.270  17.780  1.00  0.00           H  
ATOM   2098  HZ1 LYS A 211      63.290  57.900  19.140  1.00  0.00           H  
ATOM   2099  HZ2 LYS A 211      63.850  56.620  19.960  1.00  0.00           H  
ATOM   2100  HZ3 LYS A 211      64.690  57.160  18.760  1.00  0.00           H  
ATOM   2101  N   ASP A 212      62.130  50.390  21.100  1.00  0.00           N  
ATOM   2102  CA  ASP A 212      61.220  49.710  22.150  1.00  0.00           C  
ATOM   2103  C   ASP A 212      62.030  49.150  23.370  1.00  0.00           C  
ATOM   2104  O   ASP A 212      61.400  48.450  24.170  1.00  0.00           O  
ATOM   2105  CB  ASP A 212      60.370  48.590  21.440  1.00  0.00           C  
ATOM   2106  CG  ASP A 212      60.930  47.270  20.860  1.00  0.00           C  
ATOM   2107  OD1 ASP A 212      62.140  46.970  21.060  1.00  0.00           O  
ATOM   2108  OD2 ASP A 212      60.250  46.630  20.080  1.00  0.00           O1-
ATOM   2109  H   ASP A 212      62.350  49.910  20.240  1.00  0.00           H  
ATOM   2110  HA  ASP A 212      60.490  50.430  22.520  1.00  0.00           H  
ATOM   2111  HB1 ASP A 212      59.700  49.010  20.680  1.00  0.00           H  
ATOM   2112  HB2 ASP A 212      59.700  48.250  22.230  1.00  0.00           H  
ATOM   2113  N   HIS A 213      63.320  49.410  23.530  1.00  0.00           N  
ATOM   2114  CA  HIS A 213      64.240  49.000  24.610  1.00  0.00           C  
ATOM   2115  C   HIS A 213      64.630  47.580  24.580  1.00  0.00           C  
ATOM   2116  O   HIS A 213      65.180  47.070  25.580  1.00  0.00           O  
ATOM   2117  CB  HIS A 213      63.680  49.380  25.960  1.00  0.00           C  
ATOM   2118  CG  HIS A 213      63.320  50.790  26.080  1.00  0.00           C  
ATOM   2119  CD2 HIS A 213      63.660  51.870  25.330  1.00  0.00           C  
ATOM   2120  ND1 HIS A 213      62.880  51.270  27.310  1.00  0.00           N  
ATOM   2121  CE1 HIS A 213      63.000  52.600  27.280  1.00  0.00           C  
ATOM   2122  NE2 HIS A 213      63.520  53.000  26.140  1.00  0.00           N  
ATOM   2123  H   HIS A 213      63.680  50.030  22.820  1.00  0.00           H  
ATOM   2124  HA  HIS A 213      65.140  49.610  24.500  1.00  0.00           H  
ATOM   2125  HB1 HIS A 213      64.440  49.220  26.730  1.00  0.00           H  
ATOM   2126  HB2 HIS A 213      62.830  48.740  26.190  1.00  0.00           H  
ATOM   2127  HD2 HIS A 213      64.240  51.780  24.420  1.00  0.00           H  
ATOM   2128  HE1 HIS A 213      62.760  53.300  28.070  1.00  0.00           H  
ATOM   2129  HE2 HIS A 213      63.800  53.940  25.900  1.00  0.00           H  
ATOM   2130  N   ALA A 214      64.400  46.760  23.550  1.00  0.00           N  
ATOM   2131  CA  ALA A 214      64.580  45.340  23.500  1.00  0.00           C  
ATOM   2132  C   ALA A 214      65.100  44.950  22.060  1.00  0.00           C  
ATOM   2133  O   ALA A 214      65.240  45.660  21.060  1.00  0.00           O  
ATOM   2134  CB  ALA A 214      63.340  44.670  24.050  1.00  0.00           C  
ATOM   2135  H   ALA A 214      63.850  47.230  22.840  1.00  0.00           H  
ATOM   2136  HA  ALA A 214      65.390  45.010  24.140  1.00  0.00           H  
ATOM   2137  HB1 ALA A 214      62.440  45.220  23.780  1.00  0.00           H  
ATOM   2138  HB2 ALA A 214      63.270  43.650  23.660  1.00  0.00           H  
ATOM   2139  HB3 ALA A 214      63.390  44.640  25.130  1.00  0.00           H  
ATOM   2140  N   LEU A 215      65.560  43.690  21.960  1.00  0.00           N  
ATOM   2141  CA  LEU A 215      65.980  43.110  20.680  1.00  0.00           C  
ATOM   2142  C   LEU A 215      64.870  42.080  20.260  1.00  0.00           C  
ATOM   2143  O   LEU A 215      64.190  41.540  21.150  1.00  0.00           O  
ATOM   2144  CB  LEU A 215      67.350  42.470  20.920  1.00  0.00           C  
ATOM   2145  CG  LEU A 215      68.570  43.360  21.310  1.00  0.00           C  
ATOM   2146  CD1 LEU A 215      68.530  43.770  22.780  1.00  0.00           C  
ATOM   2147  CD2 LEU A 215      69.850  42.560  21.020  1.00  0.00           C  
ATOM   2148  H   LEU A 215      65.670  43.210  22.840  1.00  0.00           H  
ATOM   2149  HA  LEU A 215      65.990  43.900  19.930  1.00  0.00           H  
ATOM   2150  HB1 LEU A 215      67.580  42.110  19.920  1.00  0.00           H  
ATOM   2151  HB2 LEU A 215      67.230  41.620  21.610  1.00  0.00           H  
ATOM   2152  HG  LEU A 215      68.620  44.300  20.770  1.00  0.00           H  
ATOM   2153 1HD1 LEU A 215      69.490  44.200  23.100  1.00  0.00           H  
ATOM   2154 2HD1 LEU A 215      67.680  44.440  22.870  1.00  0.00           H  
ATOM   2155 3HD1 LEU A 215      68.330  42.910  23.420  1.00  0.00           H  
ATOM   2156 1HD2 LEU A 215      69.800  41.640  21.590  1.00  0.00           H  
ATOM   2157 2HD2 LEU A 215      69.830  42.230  19.980  1.00  0.00           H  
ATOM   2158 3HD2 LEU A 215      70.780  43.110  21.170  1.00  0.00           H  
ATOM   2159  N   ARG A 216      64.810  41.710  18.980  1.00  0.00           N  
ATOM   2160  CA  ARG A 216      63.930  40.720  18.480  1.00  0.00           C  
ATOM   2161  C   ARG A 216      64.540  39.800  17.430  1.00  0.00           C  
ATOM   2162  O   ARG A 216      65.260  40.300  16.580  1.00  0.00           O  
ATOM   2163  CB  ARG A 216      62.530  41.200  17.970  1.00  0.00           C  
ATOM   2164  CG  ARG A 216      61.680  41.780  19.080  1.00  0.00           C  
ATOM   2165  CD  ARG A 216      60.390  42.460  18.380  1.00  0.00           C  
ATOM   2166  NE  ARG A 216      59.810  43.400  19.340  1.00  0.00           N  
ATOM   2167  CZ  ARG A 216      58.570  43.620  19.640  1.00  0.00           C  
ATOM   2168  NH1 ARG A 216      57.490  43.260  18.960  1.00  0.00           N1+
ATOM   2169  NH2 ARG A 216      58.370  44.330  20.710  1.00  0.00           N  
ATOM   2170  H   ARG A 216      65.550  42.030  18.360  1.00  0.00           H  
ATOM   2171  HA  ARG A 216      63.680  39.960  19.220  1.00  0.00           H  
ATOM   2172  HB1 ARG A 216      62.030  40.380  17.460  1.00  0.00           H  
ATOM   2173  HB2 ARG A 216      62.690  41.950  17.190  1.00  0.00           H  
ATOM   2174  HG1 ARG A 216      62.240  42.660  19.390  1.00  0.00           H  
ATOM   2175  HG2 ARG A 216      61.450  41.080  19.880  1.00  0.00           H  
ATOM   2176  HD1 ARG A 216      59.680  41.770  17.930  1.00  0.00           H  
ATOM   2177  HD2 ARG A 216      60.800  43.020  17.530  1.00  0.00           H  
ATOM   2178  HE  ARG A 216      60.490  43.940  19.850  1.00  0.00           H  
ATOM   2179 1HH1 ARG A 216      57.610  42.750  18.090  1.00  0.00           H  
ATOM   2180 2HH1 ARG A 216      56.560  43.430  19.290  1.00  0.00           H  
ATOM   2181 1HH2 ARG A 216      59.130  44.380  21.380  1.00  0.00           H  
ATOM   2182 2HH2 ARG A 216      57.450  44.390  21.110  1.00  0.00           H  
ATOM   2183  N   LEU A 217      64.290  38.530  17.530  1.00  0.00           N  
ATOM   2184  CA  LEU A 217      64.920  37.470  16.790  1.00  0.00           C  
ATOM   2185  C   LEU A 217      63.760  36.890  15.840  1.00  0.00           C  
ATOM   2186  O   LEU A 217      62.890  36.190  16.340  1.00  0.00           O  
ATOM   2187  CB  LEU A 217      65.550  36.410  17.670  1.00  0.00           C  
ATOM   2188  CG  LEU A 217      66.170  35.160  16.970  1.00  0.00           C  
ATOM   2189  CD1 LEU A 217      67.500  35.620  16.380  1.00  0.00           C  
ATOM   2190  CD2 LEU A 217      66.450  34.050  18.060  1.00  0.00           C  
ATOM   2191  H   LEU A 217      63.480  38.330  18.100  1.00  0.00           H  
ATOM   2192  HA  LEU A 217      65.640  37.930  16.110  1.00  0.00           H  
ATOM   2193  HB1 LEU A 217      64.790  36.030  18.340  1.00  0.00           H  
ATOM   2194  HB2 LEU A 217      66.290  36.980  18.230  1.00  0.00           H  
ATOM   2195  HG  LEU A 217      65.590  34.740  16.150  1.00  0.00           H  
ATOM   2196 1HD1 LEU A 217      68.130  36.010  17.180  1.00  0.00           H  
ATOM   2197 2HD1 LEU A 217      68.020  34.750  15.990  1.00  0.00           H  
ATOM   2198 3HD1 LEU A 217      67.390  36.180  15.450  1.00  0.00           H  
ATOM   2199 1HD2 LEU A 217      66.810  33.080  17.720  1.00  0.00           H  
ATOM   2200 2HD2 LEU A 217      67.230  34.420  18.720  1.00  0.00           H  
ATOM   2201 3HD2 LEU A 217      65.530  33.860  18.620  1.00  0.00           H  
ATOM   2202  N   TRP A 218      63.910  37.140  14.570  1.00  0.00           N  
ATOM   2203  CA  TRP A 218      62.990  36.590  13.580  1.00  0.00           C  
ATOM   2204  C   TRP A 218      63.670  35.380  12.910  1.00  0.00           C  
ATOM   2205  O   TRP A 218      64.880  35.180  12.900  1.00  0.00           O  
ATOM   2206  CB  TRP A 218      62.540  37.670  12.610  1.00  0.00           C  
ATOM   2207  CG  TRP A 218      61.670  38.670  13.250  1.00  0.00           C  
ATOM   2208  CD1 TRP A 218      62.100  39.850  13.800  1.00  0.00           C  
ATOM   2209  CD2 TRP A 218      60.260  38.670  13.410  1.00  0.00           C  
ATOM   2210  CE2 TRP A 218      59.850  39.910  13.980  1.00  0.00           C  
ATOM   2211  CE3 TRP A 218      59.190  37.870  12.940  1.00  0.00           C  
ATOM   2212  NE1 TRP A 218      61.020  40.590  14.210  1.00  0.00           N  
ATOM   2213  CZ2 TRP A 218      58.530  40.210  14.330  1.00  0.00           C  
ATOM   2214  CZ3 TRP A 218      57.850  38.250  13.110  1.00  0.00           C  
ATOM   2215  CH2 TRP A 218      57.500  39.400  13.820  1.00  0.00           C  
ATOM   2216  H   TRP A 218      64.670  37.720  14.220  1.00  0.00           H  
ATOM   2217  HA  TRP A 218      62.100  36.230  14.100  1.00  0.00           H  
ATOM   2218  HB1 TRP A 218      62.020  37.270  11.740  1.00  0.00           H  
ATOM   2219  HB2 TRP A 218      63.420  38.160  12.180  1.00  0.00           H  
ATOM   2220  HD1 TRP A 218      63.130  40.170  13.760  1.00  0.00           H  
ATOM   2221  HE1 TRP A 218      61.170  41.470  14.690  1.00  0.00           H  
ATOM   2222  HE3 TRP A 218      59.380  36.950  12.400  1.00  0.00           H  
ATOM   2223  HZ2 TRP A 218      58.320  41.100  14.920  1.00  0.00           H  
ATOM   2224  HZ3 TRP A 218      57.130  37.560  12.690  1.00  0.00           H  
ATOM   2225  HH2 TRP A 218      56.500  39.790  13.910  1.00  0.00           H  
ATOM   2226  N   ASN A 219      62.880  34.520  12.240  1.00  0.00           N  
ATOM   2227  CA  ASN A 219      63.260  33.540  11.320  1.00  0.00           C  
ATOM   2228  C   ASN A 219      62.530  33.880  10.000  1.00  0.00           C  
ATOM   2229  O   ASN A 219      61.270  33.810   9.940  1.00  0.00           O  
ATOM   2230  CB  ASN A 219      62.840  32.260  11.980  1.00  0.00           C  
ATOM   2231  CG  ASN A 219      63.100  31.000  11.080  1.00  0.00           C  
ATOM   2232  ND2 ASN A 219      63.180  29.840  11.670  1.00  0.00           N  
ATOM   2233  OD1 ASN A 219      63.270  31.150   9.910  1.00  0.00           O  
ATOM   2234  H   ASN A 219      61.880  34.650  12.340  1.00  0.00           H  
ATOM   2235  HA  ASN A 219      64.340  33.560  11.180  1.00  0.00           H  
ATOM   2236  HB1 ASN A 219      61.750  32.250  12.090  1.00  0.00           H  
ATOM   2237  HB2 ASN A 219      63.320  32.100  12.940  1.00  0.00           H  
ATOM   2238 1HD2 ASN A 219      63.010  29.680  12.650  1.00  0.00           H  
ATOM   2239 2HD2 ASN A 219      63.420  29.090  11.040  1.00  0.00           H  
ATOM   2240  N   ILE A 220      63.350  34.090   8.920  1.00  0.00           N  
ATOM   2241  CA  ILE A 220      62.810  34.560   7.540  1.00  0.00           C  
ATOM   2242  C   ILE A 220      62.390  33.430   6.680  1.00  0.00           C  
ATOM   2243  O   ILE A 220      61.860  33.540   5.590  1.00  0.00           O  
ATOM   2244  CB  ILE A 220      63.770  35.540   6.880  1.00  0.00           C  
ATOM   2245  CG1 ILE A 220      65.070  34.930   6.230  1.00  0.00           C  
ATOM   2246  CG2 ILE A 220      64.340  36.640   7.820  1.00  0.00           C  
ATOM   2247  CD  ILE A 220      65.280  35.550   4.840  1.00  0.00           C  
ATOM   2248  H   ILE A 220      64.360  34.000   8.950  1.00  0.00           H  
ATOM   2249  HA  ILE A 220      61.940  35.180   7.780  1.00  0.00           H  
ATOM   2250  HB  ILE A 220      63.150  36.050   6.140  1.00  0.00           H  
ATOM   2251 1HG1 ILE A 220      65.020  33.840   6.240  1.00  0.00           H  
ATOM   2252 2HG1 ILE A 220      65.900  35.130   6.910  1.00  0.00           H  
ATOM   2253 1HG2 ILE A 220      64.940  37.410   7.360  1.00  0.00           H  
ATOM   2254 2HG2 ILE A 220      63.490  37.050   8.380  1.00  0.00           H  
ATOM   2255 3HG2 ILE A 220      65.000  36.190   8.560  1.00  0.00           H  
ATOM   2256  HD1 ILE A 220      66.040  35.010   4.290  1.00  0.00           H  
ATOM   2257  HD2 ILE A 220      64.380  35.430   4.240  1.00  0.00           H  
ATOM   2258  HD3 ILE A 220      65.580  36.600   4.860  1.00  0.00           H  
ATOM   2259  N   GLN A 221      62.610  32.140   7.060  1.00  0.00           N  
ATOM   2260  CA  GLN A 221      62.060  30.940   6.390  1.00  0.00           C  
ATOM   2261  C   GLN A 221      60.560  30.660   6.820  1.00  0.00           C  
ATOM   2262  O   GLN A 221      59.730  30.120   6.140  1.00  0.00           O  
ATOM   2263  CB  GLN A 221      62.970  29.660   6.740  1.00  0.00           C  
ATOM   2264  CG  GLN A 221      62.450  28.380   6.280  1.00  0.00           C  
ATOM   2265  CD  GLN A 221      62.360  28.280   4.750  1.00  0.00           C  
ATOM   2266  NE2 GLN A 221      61.750  27.220   4.230  1.00  0.00           N  
ATOM   2267  OE1 GLN A 221      62.880  29.100   4.050  1.00  0.00           O  
ATOM   2268  H   GLN A 221      63.060  32.000   7.960  1.00  0.00           H  
ATOM   2269  HA  GLN A 221      62.080  31.130   5.320  1.00  0.00           H  
ATOM   2270  HB1 GLN A 221      63.020  29.670   7.830  1.00  0.00           H  
ATOM   2271  HB2 GLN A 221      63.910  29.870   6.230  1.00  0.00           H  
ATOM   2272  HG1 GLN A 221      61.460  28.270   6.700  1.00  0.00           H  
ATOM   2273  HG2 GLN A 221      63.070  27.550   6.630  1.00  0.00           H  
ATOM   2274 1HE2 GLN A 221      61.480  26.560   4.950  1.00  0.00           H  
ATOM   2275 2HE2 GLN A 221      61.440  27.190   3.260  1.00  0.00           H  
ATOM   2276  N   THR A 222      60.300  30.940   8.130  1.00  0.00           N  
ATOM   2277  CA  THR A 222      59.030  30.700   8.840  1.00  0.00           C  
ATOM   2278  C   THR A 222      58.270  31.940   9.300  1.00  0.00           C  
ATOM   2279  O   THR A 222      57.310  31.840   9.980  1.00  0.00           O  
ATOM   2280  CB  THR A 222      59.400  29.750   9.910  1.00  0.00           C  
ATOM   2281  CG2 THR A 222      59.920  28.380   9.370  1.00  0.00           C  
ATOM   2282  OG1 THR A 222      60.310  30.330  10.830  1.00  0.00           O  
ATOM   2283  H   THR A 222      61.070  31.350   8.640  1.00  0.00           H  
ATOM   2284  HA  THR A 222      58.370  30.170   8.150  1.00  0.00           H  
ATOM   2285  HB  THR A 222      58.550  29.640  10.580  1.00  0.00           H  
ATOM   2286  HG1 THR A 222      60.370  29.740  11.590  1.00  0.00           H  
ATOM   2287 1HG2 THR A 222      60.910  28.450   8.920  1.00  0.00           H  
ATOM   2288 2HG2 THR A 222      59.820  27.600  10.140  1.00  0.00           H  
ATOM   2289 3HG2 THR A 222      59.280  28.180   8.520  1.00  0.00           H  
ATOM   2290  N   ASP A 223      58.740  33.170   8.990  1.00  0.00           N  
ATOM   2291  CA  ASP A 223      58.020  34.450   9.160  1.00  0.00           C  
ATOM   2292  C   ASP A 223      57.480  34.750  10.530  1.00  0.00           C  
ATOM   2293  O   ASP A 223      56.460  35.460  10.710  1.00  0.00           O  
ATOM   2294  CB  ASP A 223      56.980  34.470   8.050  1.00  0.00           C  
ATOM   2295  CG  ASP A 223      57.520  34.330   6.620  1.00  0.00           C  
ATOM   2296  OD1 ASP A 223      56.730  34.230   5.700  1.00  0.00           O  
ATOM   2297  OD2 ASP A 223      58.760  34.450   6.450  1.00  0.00           O1-
ATOM   2298  H   ASP A 223      59.540  33.290   8.380  1.00  0.00           H  
ATOM   2299  HA  ASP A 223      58.700  35.290   9.020  1.00  0.00           H  
ATOM   2300  HB1 ASP A 223      56.430  35.420   8.080  1.00  0.00           H  
ATOM   2301  HB2 ASP A 223      56.200  33.730   8.210  1.00  0.00           H  
ATOM   2302  N   THR A 224      58.210  34.290  11.540  1.00  0.00           N  
ATOM   2303  CA  THR A 224      57.670  34.250  12.870  1.00  0.00           C  
ATOM   2304  C   THR A 224      58.610  34.750  13.900  1.00  0.00           C  
ATOM   2305  O   THR A 224      59.820  34.550  13.800  1.00  0.00           O  
ATOM   2306  CB  THR A 224      57.090  32.880  13.270  1.00  0.00           C  
ATOM   2307  CG2 THR A 224      58.110  31.770  13.390  1.00  0.00           C  
ATOM   2308  OG1 THR A 224      56.400  33.020  14.470  1.00  0.00           O  
ATOM   2309  H   THR A 224      58.960  33.640  11.360  1.00  0.00           H  
ATOM   2310  HA  THR A 224      56.870  34.980  12.980  1.00  0.00           H  
ATOM   2311  HB  THR A 224      56.390  32.620  12.470  1.00  0.00           H  
ATOM   2312  HG1 THR A 224      55.500  33.300  14.280  1.00  0.00           H  
ATOM   2313 1HG2 THR A 224      59.020  32.080  13.900  1.00  0.00           H  
ATOM   2314 2HG2 THR A 224      57.670  30.990  14.010  1.00  0.00           H  
ATOM   2315 3HG2 THR A 224      58.560  31.450  12.450  1.00  0.00           H  
ATOM   2316  N   LEU A 225      58.150  35.390  14.960  1.00  0.00           N  
ATOM   2317  CA  LEU A 225      58.960  35.910  16.020  1.00  0.00           C  
ATOM   2318  C   LEU A 225      59.380  34.780  17.040  1.00  0.00           C  
ATOM   2319  O   LEU A 225      58.510  34.100  17.570  1.00  0.00           O  
ATOM   2320  CB  LEU A 225      58.200  36.980  16.820  1.00  0.00           C  
ATOM   2321  CG  LEU A 225      58.900  37.600  18.000  1.00  0.00           C  
ATOM   2322  CD1 LEU A 225      60.310  38.040  17.610  1.00  0.00           C  
ATOM   2323  CD2 LEU A 225      58.100  38.790  18.620  1.00  0.00           C  
ATOM   2324  H   LEU A 225      57.160  35.550  15.060  1.00  0.00           H  
ATOM   2325  HA  LEU A 225      59.840  36.320  15.520  1.00  0.00           H  
ATOM   2326  HB1 LEU A 225      57.410  36.420  17.320  1.00  0.00           H  
ATOM   2327  HB2 LEU A 225      57.800  37.770  16.180  1.00  0.00           H  
ATOM   2328  HG  LEU A 225      59.110  36.860  18.770  1.00  0.00           H  
ATOM   2329 1HD1 LEU A 225      60.680  38.700  18.390  1.00  0.00           H  
ATOM   2330 2HD1 LEU A 225      60.950  37.160  17.640  1.00  0.00           H  
ATOM   2331 3HD1 LEU A 225      60.460  38.490  16.620  1.00  0.00           H  
ATOM   2332 1HD2 LEU A 225      57.920  39.430  17.770  1.00  0.00           H  
ATOM   2333 2HD2 LEU A 225      57.140  38.550  19.100  1.00  0.00           H  
ATOM   2334 3HD2 LEU A 225      58.670  39.310  19.390  1.00  0.00           H  
ATOM   2335  N   VAL A 226      60.680  34.520  17.090  1.00  0.00           N  
ATOM   2336  CA  VAL A 226      61.350  33.570  17.900  1.00  0.00           C  
ATOM   2337  C   VAL A 226      61.290  33.990  19.380  1.00  0.00           C  
ATOM   2338  O   VAL A 226      60.730  33.290  20.230  1.00  0.00           O  
ATOM   2339  CB  VAL A 226      62.790  33.180  17.420  1.00  0.00           C  
ATOM   2340  CG1 VAL A 226      63.200  31.940  18.260  1.00  0.00           C  
ATOM   2341  CG2 VAL A 226      62.940  32.790  15.900  1.00  0.00           C  
ATOM   2342  H   VAL A 226      61.190  34.990  16.360  1.00  0.00           H  
ATOM   2343  HA  VAL A 226      60.720  32.680  17.840  1.00  0.00           H  
ATOM   2344  HB  VAL A 226      63.500  33.960  17.710  1.00  0.00           H  
ATOM   2345 1HG1 VAL A 226      62.460  31.180  18.000  1.00  0.00           H  
ATOM   2346 2HG1 VAL A 226      64.140  31.610  17.830  1.00  0.00           H  
ATOM   2347 3HG1 VAL A 226      63.240  32.140  19.330  1.00  0.00           H  
ATOM   2348 1HG2 VAL A 226      62.250  32.000  15.610  1.00  0.00           H  
ATOM   2349 2HG2 VAL A 226      62.850  33.660  15.250  1.00  0.00           H  
ATOM   2350 3HG2 VAL A 226      63.940  32.360  15.790  1.00  0.00           H  
ATOM   2351  N   ALA A 227      61.850  35.150  19.630  1.00  0.00           N  
ATOM   2352  CA  ALA A 227      62.150  35.700  20.920  1.00  0.00           C  
ATOM   2353  C   ALA A 227      62.290  37.240  20.930  1.00  0.00           C  
ATOM   2354  O   ALA A 227      62.840  37.840  19.950  1.00  0.00           O  
ATOM   2355  CB  ALA A 227      63.410  35.030  21.450  1.00  0.00           C  
ATOM   2356  H   ALA A 227      62.070  35.580  18.740  1.00  0.00           H  
ATOM   2357  HA  ALA A 227      61.320  35.380  21.540  1.00  0.00           H  
ATOM   2358  HB1 ALA A 227      63.280  33.970  21.650  1.00  0.00           H  
ATOM   2359  HB2 ALA A 227      64.240  35.240  20.770  1.00  0.00           H  
ATOM   2360  HB3 ALA A 227      63.620  35.460  22.420  1.00  0.00           H  
ATOM   2361  N   ILE A 228      62.040  37.780  22.090  1.00  0.00           N  
ATOM   2362  CA  ILE A 228      62.280  39.160  22.440  1.00  0.00           C  
ATOM   2363  C   ILE A 228      63.360  39.110  23.550  1.00  0.00           C  
ATOM   2364  O   ILE A 228      63.170  38.390  24.550  1.00  0.00           O  
ATOM   2365  CB  ILE A 228      61.000  39.860  22.900  1.00  0.00           C  
ATOM   2366  CG1 ILE A 228      59.730  39.640  22.050  1.00  0.00           C  
ATOM   2367  CG2 ILE A 228      61.380  41.370  23.060  1.00  0.00           C  
ATOM   2368  CD  ILE A 228      58.430  40.320  22.440  1.00  0.00           C  
ATOM   2369  H   ILE A 228      61.700  37.170  22.810  1.00  0.00           H  
ATOM   2370  HA  ILE A 228      62.700  39.680  21.580  1.00  0.00           H  
ATOM   2371  HB  ILE A 228      60.760  39.420  23.870  1.00  0.00           H  
ATOM   2372 1HG1 ILE A 228      59.520  38.570  22.170  1.00  0.00           H  
ATOM   2373 2HG1 ILE A 228      59.970  39.890  21.010  1.00  0.00           H  
ATOM   2374 1HG2 ILE A 228      60.540  41.950  23.430  1.00  0.00           H  
ATOM   2375 2HG2 ILE A 228      62.250  41.480  23.700  1.00  0.00           H  
ATOM   2376 3HG2 ILE A 228      61.680  41.700  22.070  1.00  0.00           H  
ATOM   2377  HD1 ILE A 228      58.480  41.390  22.290  1.00  0.00           H  
ATOM   2378  HD2 ILE A 228      57.610  39.860  21.900  1.00  0.00           H  
ATOM   2379  HD3 ILE A 228      58.190  40.000  23.460  1.00  0.00           H  
ATOM   2380  N   PHE A 229      64.410  39.940  23.540  1.00  0.00           N  
ATOM   2381  CA  PHE A 229      65.360  40.120  24.630  1.00  0.00           C  
ATOM   2382  C   PHE A 229      65.270  41.550  25.160  1.00  0.00           C  
ATOM   2383  O   PHE A 229      65.610  42.550  24.530  1.00  0.00           O  
ATOM   2384  CB  PHE A 229      66.820  39.890  24.240  1.00  0.00           C  
ATOM   2385  CG  PHE A 229      67.140  38.530  23.640  1.00  0.00           C  
ATOM   2386  CD1 PHE A 229      67.830  37.520  24.330  1.00  0.00           C  
ATOM   2387  CD2 PHE A 229      66.860  38.330  22.300  1.00  0.00           C  
ATOM   2388  CE1 PHE A 229      68.130  36.330  23.670  1.00  0.00           C  
ATOM   2389  CE2 PHE A 229      67.070  37.110  21.570  1.00  0.00           C  
ATOM   2390  CZ  PHE A 229      67.720  36.120  22.350  1.00  0.00           C  
ATOM   2391  H   PHE A 229      64.520  40.560  22.750  1.00  0.00           H  
ATOM   2392  HA  PHE A 229      65.070  39.490  25.470  1.00  0.00           H  
ATOM   2393  HB1 PHE A 229      67.350  40.030  25.180  1.00  0.00           H  
ATOM   2394  HB2 PHE A 229      67.200  40.660  23.570  1.00  0.00           H  
ATOM   2395  HD1 PHE A 229      68.130  37.670  25.360  1.00  0.00           H  
ATOM   2396  HD2 PHE A 229      66.340  39.140  21.800  1.00  0.00           H  
ATOM   2397  HE1 PHE A 229      68.810  35.630  24.130  1.00  0.00           H  
ATOM   2398  HE2 PHE A 229      66.730  36.910  20.560  1.00  0.00           H  
ATOM   2399  HZ  PHE A 229      68.130  35.260  21.850  1.00  0.00           H  
ATOM   2400  N   GLY A 230      65.070  41.600  26.450  1.00  0.00           N  
ATOM   2401  CA  GLY A 230      65.090  42.820  27.190  1.00  0.00           C  
ATOM   2402  C   GLY A 230      64.840  42.820  28.690  1.00  0.00           C  
ATOM   2403  O   GLY A 230      65.640  42.260  29.450  1.00  0.00           O  
ATOM   2404  H   GLY A 230      64.910  40.720  26.920  1.00  0.00           H  
ATOM   2405  HA1 GLY A 230      64.550  43.610  26.660  1.00  0.00           H  
ATOM   2406  HA2 GLY A 230      66.120  43.150  27.170  1.00  0.00           H  
ATOM   2407  N   GLY A 231      63.620  43.290  29.190  1.00  0.00           N  
ATOM   2408  CA  GLY A 231      63.140  43.130  30.560  1.00  0.00           C  
ATOM   2409  C   GLY A 231      63.980  43.810  31.650  1.00  0.00           C  
ATOM   2410  O   GLY A 231      64.860  44.710  31.430  1.00  0.00           O  
ATOM   2411  H   GLY A 231      63.120  43.860  28.530  1.00  0.00           H  
ATOM   2412  HA1 GLY A 231      63.000  42.070  30.760  1.00  0.00           H  
ATOM   2413  HA2 GLY A 231      62.180  43.650  30.580  1.00  0.00           H  
ATOM   2414  N   VAL A 232      63.670  43.350  32.830  1.00  0.00           N  
ATOM   2415  CA  VAL A 232      64.020  44.150  34.020  1.00  0.00           C  
ATOM   2416  C   VAL A 232      65.610  44.450  34.160  1.00  0.00           C  
ATOM   2417  O   VAL A 232      65.890  45.470  34.830  1.00  0.00           O  
ATOM   2418  CB  VAL A 232      63.530  43.430  35.280  1.00  0.00           C  
ATOM   2419  CG1 VAL A 232      64.310  42.200  35.750  1.00  0.00           C  
ATOM   2420  CG2 VAL A 232      63.410  44.360  36.500  1.00  0.00           C  
ATOM   2421  H   VAL A 232      62.910  42.690  32.890  1.00  0.00           H  
ATOM   2422  HA  VAL A 232      63.520  45.110  33.880  1.00  0.00           H  
ATOM   2423  HB  VAL A 232      62.510  43.110  35.070  1.00  0.00           H  
ATOM   2424 1HG1 VAL A 232      63.820  41.630  36.550  1.00  0.00           H  
ATOM   2425 2HG1 VAL A 232      64.320  41.500  34.910  1.00  0.00           H  
ATOM   2426 3HG1 VAL A 232      65.340  42.390  36.050  1.00  0.00           H  
ATOM   2427 1HG2 VAL A 232      62.990  45.360  36.330  1.00  0.00           H  
ATOM   2428 2HG2 VAL A 232      62.800  43.850  37.240  1.00  0.00           H  
ATOM   2429 3HG2 VAL A 232      64.410  44.440  36.930  1.00  0.00           H  
ATOM   2430  N   GLU A 233      66.550  43.710  33.600  1.00  0.00           N  
ATOM   2431  CA  GLU A 233      67.970  44.080  33.510  1.00  0.00           C  
ATOM   2432  C   GLU A 233      68.510  44.280  32.060  1.00  0.00           C  
ATOM   2433  O   GLU A 233      69.730  44.280  31.850  1.00  0.00           O  
ATOM   2434  CB  GLU A 233      68.810  43.120  34.450  1.00  0.00           C  
ATOM   2435  CG  GLU A 233      70.220  43.470  34.570  1.00  0.00           C  
ATOM   2436  CD  GLU A 233      70.250  44.960  35.040  1.00  0.00           C  
ATOM   2437  OE1 GLU A 233      70.790  45.790  34.280  1.00  0.00           O  
ATOM   2438  OE2 GLU A 233      69.750  45.310  36.150  1.00  0.00           O1-
ATOM   2439  H   GLU A 233      66.270  42.840  33.180  1.00  0.00           H  
ATOM   2440  HA  GLU A 233      68.040  45.070  33.970  1.00  0.00           H  
ATOM   2441  HB1 GLU A 233      68.710  42.130  34.020  1.00  0.00           H  
ATOM   2442  HB2 GLU A 233      68.260  43.160  35.390  1.00  0.00           H  
ATOM   2443  HG1 GLU A 233      70.910  43.270  33.760  1.00  0.00           H  
ATOM   2444  HG2 GLU A 233      70.530  42.790  35.360  1.00  0.00           H  
ATOM   2445  N   GLY A 234      67.660  44.420  31.060  1.00  0.00           N  
ATOM   2446  CA  GLY A 234      67.980  44.880  29.770  1.00  0.00           C  
ATOM   2447  C   GLY A 234      68.230  46.410  29.790  1.00  0.00           C  
ATOM   2448  O   GLY A 234      68.280  47.050  30.820  1.00  0.00           O  
ATOM   2449  H   GLY A 234      66.670  44.320  31.240  1.00  0.00           H  
ATOM   2450  HA1 GLY A 234      67.180  44.730  29.050  1.00  0.00           H  
ATOM   2451  HA2 GLY A 234      68.950  44.540  29.410  1.00  0.00           H  
ATOM   2452  N   HIS A 235      68.400  47.030  28.600  1.00  0.00           N  
ATOM   2453  CA  HIS A 235      68.710  48.480  28.500  1.00  0.00           C  
ATOM   2454  C   HIS A 235      67.480  49.330  29.030  1.00  0.00           C  
ATOM   2455  O   HIS A 235      66.320  48.910  28.770  1.00  0.00           O  
ATOM   2456  CB  HIS A 235      69.130  48.780  27.040  1.00  0.00           C  
ATOM   2457  CG  HIS A 235      70.410  48.090  26.720  1.00  0.00           C  
ATOM   2458  CD2 HIS A 235      70.710  47.080  25.840  1.00  0.00           C  
ATOM   2459  ND1 HIS A 235      71.620  48.460  27.360  1.00  0.00           N  
ATOM   2460  CE1 HIS A 235      72.560  47.680  26.850  1.00  0.00           C  
ATOM   2461  NE2 HIS A 235      72.070  46.940  25.850  1.00  0.00           N  
ATOM   2462  H   HIS A 235      68.320  46.510  27.730  1.00  0.00           H  
ATOM   2463  HA  HIS A 235      69.580  48.670  29.130  1.00  0.00           H  
ATOM   2464  HB1 HIS A 235      69.370  49.840  26.940  1.00  0.00           H  
ATOM   2465  HB2 HIS A 235      68.350  48.560  26.310  1.00  0.00           H  
ATOM   2466  HD2 HIS A 235      69.950  46.590  25.250  1.00  0.00           H  
ATOM   2467  HE1 HIS A 235      73.600  47.660  27.150  1.00  0.00           H  
ATOM   2468  HE2 HIS A 235      72.550  46.170  25.400  1.00  0.00           H  
ATOM   2469  N   ARG A 236      67.740  50.490  29.660  1.00  0.00           N  
ATOM   2470  CA  ARG A 236      66.700  51.490  30.090  1.00  0.00           C  
ATOM   2471  C   ARG A 236      66.400  52.620  29.080  1.00  0.00           C  
ATOM   2472  O   ARG A 236      65.950  53.760  29.360  1.00  0.00           O  
ATOM   2473  CB  ARG A 236      66.940  52.040  31.510  1.00  0.00           C  
ATOM   2474  CG  ARG A 236      66.640  51.040  32.650  1.00  0.00           C  
ATOM   2475  CD  ARG A 236      67.720  49.980  32.880  1.00  0.00           C  
ATOM   2476  NE  ARG A 236      67.590  49.390  34.260  1.00  0.00           N  
ATOM   2477  CZ  ARG A 236      68.270  48.280  34.480  1.00  0.00           C  
ATOM   2478  NH1 ARG A 236      69.120  47.720  33.660  1.00  0.00           N1+
ATOM   2479  NH2 ARG A 236      68.190  47.650  35.590  1.00  0.00           N  
ATOM   2480  H   ARG A 236      68.730  50.690  29.740  1.00  0.00           H  
ATOM   2481  HA  ARG A 236      65.750  50.950  30.150  1.00  0.00           H  
ATOM   2482  HB1 ARG A 236      66.330  52.900  31.800  1.00  0.00           H  
ATOM   2483  HB2 ARG A 236      67.910  52.510  31.680  1.00  0.00           H  
ATOM   2484  HG1 ARG A 236      65.720  50.480  32.540  1.00  0.00           H  
ATOM   2485  HG2 ARG A 236      66.720  51.660  33.550  1.00  0.00           H  
ATOM   2486  HD1 ARG A 236      68.660  50.520  32.790  1.00  0.00           H  
ATOM   2487  HD2 ARG A 236      67.630  49.230  32.090  1.00  0.00           H  
ATOM   2488  HE  ARG A 236      66.910  49.710  34.930  1.00  0.00           H  
ATOM   2489 1HH1 ARG A 236      69.310  48.250  32.820  1.00  0.00           H  
ATOM   2490 2HH1 ARG A 236      69.720  46.970  33.970  1.00  0.00           H  
ATOM   2491 1HH2 ARG A 236      67.680  48.130  36.320  1.00  0.00           H  
ATOM   2492 2HH2 ARG A 236      68.870  46.920  35.770  1.00  0.00           H  
ATOM   2493  N   ASP A 237      66.860  52.420  27.820  1.00  0.00           N  
ATOM   2494  CA  ASP A 237      66.740  53.400  26.740  1.00  0.00           C  
ATOM   2495  C   ASP A 237      66.910  52.720  25.360  1.00  0.00           C  
ATOM   2496  O   ASP A 237      67.240  51.530  25.330  1.00  0.00           O  
ATOM   2497  CB  ASP A 237      67.720  54.570  26.810  1.00  0.00           C  
ATOM   2498  CG  ASP A 237      67.130  55.900  26.540  1.00  0.00           C  
ATOM   2499  OD1 ASP A 237      66.100  55.990  25.800  1.00  0.00           O  
ATOM   2500  OD2 ASP A 237      67.650  56.950  27.060  1.00  0.00           O1-
ATOM   2501  H   ASP A 237      67.090  51.470  27.560  1.00  0.00           H  
ATOM   2502  HA  ASP A 237      65.720  53.760  26.850  1.00  0.00           H  
ATOM   2503  HB1 ASP A 237      68.560  54.390  26.140  1.00  0.00           H  
ATOM   2504  HB2 ASP A 237      68.130  54.530  27.820  1.00  0.00           H  
ATOM   2505  N   GLU A 238      66.550  53.420  24.270  1.00  0.00           N  
ATOM   2506  CA  GLU A 238      66.630  52.890  22.890  1.00  0.00           C  
ATOM   2507  C   GLU A 238      67.940  52.070  22.640  1.00  0.00           C  
ATOM   2508  O   GLU A 238      69.050  52.480  22.980  1.00  0.00           O  
ATOM   2509  CB  GLU A 238      66.570  54.070  21.870  1.00  0.00           C  
ATOM   2510  CG  GLU A 238      66.940  53.870  20.390  1.00  0.00           C  
ATOM   2511  CD  GLU A 238      66.180  54.880  19.510  1.00  0.00           C  
ATOM   2512  OE1 GLU A 238      66.090  56.000  20.010  1.00  0.00           O  
ATOM   2513  OE2 GLU A 238      65.940  54.660  18.290  1.00  0.00           O1-
ATOM   2514  H   GLU A 238      66.240  54.370  24.390  1.00  0.00           H  
ATOM   2515  HA  GLU A 238      65.860  52.150  22.680  1.00  0.00           H  
ATOM   2516  HB1 GLU A 238      67.130  54.900  22.310  1.00  0.00           H  
ATOM   2517  HB2 GLU A 238      65.540  54.420  21.880  1.00  0.00           H  
ATOM   2518  HG1 GLU A 238      66.670  52.850  20.140  1.00  0.00           H  
ATOM   2519  HG2 GLU A 238      68.010  54.080  20.310  1.00  0.00           H  
ATOM   2520  N   VAL A 239      67.730  50.830  22.120  1.00  0.00           N  
ATOM   2521  CA  VAL A 239      68.930  50.020  21.550  1.00  0.00           C  
ATOM   2522  C   VAL A 239      69.290  50.600  20.170  1.00  0.00           C  
ATOM   2523  O   VAL A 239      68.430  50.960  19.410  1.00  0.00           O  
ATOM   2524  CB  VAL A 239      68.600  48.560  21.440  1.00  0.00           C  
ATOM   2525  CG1 VAL A 239      69.920  47.750  21.310  1.00  0.00           C  
ATOM   2526  CG2 VAL A 239      67.790  48.020  22.630  1.00  0.00           C  
ATOM   2527  H   VAL A 239      66.810  50.570  21.810  1.00  0.00           H  
ATOM   2528  HA  VAL A 239      69.770  50.280  22.190  1.00  0.00           H  
ATOM   2529  HB  VAL A 239      68.090  48.340  20.500  1.00  0.00           H  
ATOM   2530 1HG1 VAL A 239      69.670  46.700  21.170  1.00  0.00           H  
ATOM   2531 2HG1 VAL A 239      70.510  48.050  20.440  1.00  0.00           H  
ATOM   2532 3HG1 VAL A 239      70.550  47.910  22.190  1.00  0.00           H  
ATOM   2533 1HG2 VAL A 239      67.560  46.960  22.490  1.00  0.00           H  
ATOM   2534 2HG2 VAL A 239      68.370  48.060  23.550  1.00  0.00           H  
ATOM   2535 3HG2 VAL A 239      66.860  48.590  22.680  1.00  0.00           H  
ATOM   2536  N   LEU A 240      70.560  50.810  19.890  1.00  0.00           N  
ATOM   2537  CA  LEU A 240      71.140  51.220  18.610  1.00  0.00           C  
ATOM   2538  C   LEU A 240      71.740  50.030  17.780  1.00  0.00           C  
ATOM   2539  O   LEU A 240      71.800  50.070  16.550  1.00  0.00           O  
ATOM   2540  CB  LEU A 240      72.210  52.330  18.930  1.00  0.00           C  
ATOM   2541  CG  LEU A 240      71.530  53.700  19.250  1.00  0.00           C  
ATOM   2542  CD1 LEU A 240      72.600  54.700  19.600  1.00  0.00           C  
ATOM   2543  CD2 LEU A 240      70.720  54.340  18.130  1.00  0.00           C  
ATOM   2544  H   LEU A 240      71.190  50.430  20.570  1.00  0.00           H  
ATOM   2545  HA  LEU A 240      70.330  51.590  17.990  1.00  0.00           H  
ATOM   2546  HB1 LEU A 240      72.770  52.440  18.000  1.00  0.00           H  
ATOM   2547  HB2 LEU A 240      72.870  51.990  19.730  1.00  0.00           H  
ATOM   2548  HG  LEU A 240      70.890  53.640  20.130  1.00  0.00           H  
ATOM   2549 1HD1 LEU A 240      73.290  54.770  18.760  1.00  0.00           H  
ATOM   2550 2HD1 LEU A 240      72.200  55.690  19.830  1.00  0.00           H  
ATOM   2551 3HD1 LEU A 240      73.210  54.480  20.470  1.00  0.00           H  
ATOM   2552 1HD2 LEU A 240      70.180  55.220  18.460  1.00  0.00           H  
ATOM   2553 2HD2 LEU A 240      71.470  54.680  17.420  1.00  0.00           H  
ATOM   2554 3HD2 LEU A 240      70.000  53.670  17.670  1.00  0.00           H  
ATOM   2555  N   SER A 241      72.390  49.100  18.500  1.00  0.00           N  
ATOM   2556  CA  SER A 241      73.150  48.040  17.850  1.00  0.00           C  
ATOM   2557  C   SER A 241      73.280  46.770  18.730  1.00  0.00           C  
ATOM   2558  O   SER A 241      73.080  46.740  19.950  1.00  0.00           O  
ATOM   2559  CB  SER A 241      74.520  48.630  17.740  1.00  0.00           C  
ATOM   2560  OG  SER A 241      75.340  47.700  17.090  1.00  0.00           O  
ATOM   2561  H   SER A 241      72.310  49.120  19.510  1.00  0.00           H  
ATOM   2562  HA  SER A 241      72.820  47.840  16.840  1.00  0.00           H  
ATOM   2563  HB1 SER A 241      74.910  48.870  18.730  1.00  0.00           H  
ATOM   2564  HB2 SER A 241      74.510  49.470  17.040  1.00  0.00           H  
ATOM   2565  HG  SER A 241      75.040  47.550  16.190  1.00  0.00           H  
ATOM   2566  N   ALA A 242      73.580  45.660  18.050  1.00  0.00           N  
ATOM   2567  CA  ALA A 242      73.960  44.390  18.670  1.00  0.00           C  
ATOM   2568  C   ALA A 242      74.600  43.400  17.710  1.00  0.00           C  
ATOM   2569  O   ALA A 242      74.270  43.320  16.520  1.00  0.00           O  
ATOM   2570  CB  ALA A 242      72.730  43.640  19.170  1.00  0.00           C  
ATOM   2571  H   ALA A 242      73.530  45.830  17.060  1.00  0.00           H  
ATOM   2572  HA  ALA A 242      74.570  44.640  19.540  1.00  0.00           H  
ATOM   2573  HB1 ALA A 242      72.070  44.240  19.800  1.00  0.00           H  
ATOM   2574  HB2 ALA A 242      72.180  43.370  18.270  1.00  0.00           H  
ATOM   2575  HB3 ALA A 242      73.020  42.800  19.810  1.00  0.00           H  
ATOM   2576  N   ASP A 243      75.640  42.650  18.110  1.00  0.00           N  
ATOM   2577  CA  ASP A 243      76.450  41.690  17.270  1.00  0.00           C  
ATOM   2578  C   ASP A 243      76.640  40.290  17.910  1.00  0.00           C  
ATOM   2579  O   ASP A 243      76.890  40.140  19.130  1.00  0.00           O  
ATOM   2580  CB  ASP A 243      77.840  42.340  17.060  1.00  0.00           C  
ATOM   2581  CG  ASP A 243      78.620  41.700  15.990  1.00  0.00           C  
ATOM   2582  OD1 ASP A 243      78.000  41.300  14.980  1.00  0.00           O  
ATOM   2583  OD2 ASP A 243      79.840  41.820  16.060  1.00  0.00           O1-
ATOM   2584  H   ASP A 243      75.790  42.540  19.100  1.00  0.00           H  
ATOM   2585  HA  ASP A 243      76.060  41.590  16.260  1.00  0.00           H  
ATOM   2586  HB1 ASP A 243      78.370  42.280  18.010  1.00  0.00           H  
ATOM   2587  HB2 ASP A 243      77.830  43.390  16.780  1.00  0.00           H  
ATOM   2588  N   TYR A 244      76.540  39.270  17.080  1.00  0.00           N  
ATOM   2589  CA  TYR A 244      76.850  37.870  17.320  1.00  0.00           C  
ATOM   2590  C   TYR A 244      78.330  37.680  17.210  1.00  0.00           C  
ATOM   2591  O   TYR A 244      78.960  38.330  16.410  1.00  0.00           O  
ATOM   2592  CB  TYR A 244      76.200  36.900  16.330  1.00  0.00           C  
ATOM   2593  CG  TYR A 244      74.620  36.750  16.300  1.00  0.00           C  
ATOM   2594  CD1 TYR A 244      73.900  35.790  17.060  1.00  0.00           C  
ATOM   2595  CD2 TYR A 244      74.030  37.470  15.250  1.00  0.00           C  
ATOM   2596  CE1 TYR A 244      72.540  35.620  16.710  1.00  0.00           C  
ATOM   2597  CE2 TYR A 244      72.640  37.310  14.970  1.00  0.00           C  
ATOM   2598  CZ  TYR A 244      71.930  36.320  15.630  1.00  0.00           C  
ATOM   2599  OH  TYR A 244      70.680  36.020  15.240  1.00  0.00           O  
ATOM   2600  H   TYR A 244      76.560  39.600  16.120  1.00  0.00           H  
ATOM   2601  HA  TYR A 244      76.560  37.560  18.320  1.00  0.00           H  
ATOM   2602  HB1 TYR A 244      76.440  35.920  16.750  1.00  0.00           H  
ATOM   2603  HB2 TYR A 244      76.530  36.920  15.300  1.00  0.00           H  
ATOM   2604  HD1 TYR A 244      74.310  35.220  17.880  1.00  0.00           H  
ATOM   2605  HD2 TYR A 244      74.660  38.040  14.580  1.00  0.00           H  
ATOM   2606  HE1 TYR A 244      71.920  34.940  17.260  1.00  0.00           H  
ATOM   2607  HE2 TYR A 244      72.190  37.970  14.240  1.00  0.00           H  
ATOM   2608  HH  TYR A 244      70.690  36.040  14.280  1.00  0.00           H  
ATOM   2609  N   ASP A 245      78.890  36.720  17.960  1.00  0.00           N  
ATOM   2610  CA  ASP A 245      80.250  36.280  17.850  1.00  0.00           C  
ATOM   2611  C   ASP A 245      80.720  35.610  16.570  1.00  0.00           C  
ATOM   2612  O   ASP A 245      80.020  35.620  15.480  1.00  0.00           O  
ATOM   2613  CB  ASP A 245      80.520  35.400  19.090  1.00  0.00           C  
ATOM   2614  CG  ASP A 245      80.020  33.930  19.020  1.00  0.00           C  
ATOM   2615  OD1 ASP A 245      80.850  32.990  18.970  1.00  0.00           O  
ATOM   2616  OD2 ASP A 245      78.770  33.760  18.900  1.00  0.00           O1-
ATOM   2617  H   ASP A 245      78.360  36.200  18.650  1.00  0.00           H  
ATOM   2618  HA  ASP A 245      80.780  37.220  17.970  1.00  0.00           H  
ATOM   2619  HB1 ASP A 245      80.110  35.820  20.010  1.00  0.00           H  
ATOM   2620  HB2 ASP A 245      81.610  35.450  19.220  1.00  0.00           H  
ATOM   2621  N   LEU A 246      81.830  34.890  16.620  1.00  0.00           N  
ATOM   2622  CA  LEU A 246      82.270  34.130  15.530  1.00  0.00           C  
ATOM   2623  C   LEU A 246      81.340  33.010  15.120  1.00  0.00           C  
ATOM   2624  O   LEU A 246      81.100  32.770  13.960  1.00  0.00           O  
ATOM   2625  CB  LEU A 246      83.660  33.630  16.020  1.00  0.00           C  
ATOM   2626  CG  LEU A 246      84.310  32.660  15.090  1.00  0.00           C  
ATOM   2627  CD1 LEU A 246      84.520  33.170  13.620  1.00  0.00           C  
ATOM   2628  CD2 LEU A 246      85.690  32.180  15.600  1.00  0.00           C  
ATOM   2629  H   LEU A 246      82.450  34.930  17.420  1.00  0.00           H  
ATOM   2630  HA  LEU A 246      82.500  34.780  14.680  1.00  0.00           H  
ATOM   2631  HB1 LEU A 246      83.480  33.100  16.950  1.00  0.00           H  
ATOM   2632  HB2 LEU A 246      84.300  34.480  16.270  1.00  0.00           H  
ATOM   2633  HG  LEU A 246      83.650  31.810  14.950  1.00  0.00           H  
ATOM   2634 1HD1 LEU A 246      83.590  33.620  13.260  1.00  0.00           H  
ATOM   2635 2HD1 LEU A 246      85.410  33.810  13.570  1.00  0.00           H  
ATOM   2636 3HD1 LEU A 246      84.820  32.400  12.910  1.00  0.00           H  
ATOM   2637 1HD2 LEU A 246      86.080  31.560  14.790  1.00  0.00           H  
ATOM   2638 2HD2 LEU A 246      86.310  33.010  15.950  1.00  0.00           H  
ATOM   2639 3HD2 LEU A 246      85.580  31.600  16.510  1.00  0.00           H  
ATOM   2640  N   LEU A 247      80.740  32.280  16.060  1.00  0.00           N  
ATOM   2641  CA  LEU A 247      79.930  31.040  15.840  1.00  0.00           C  
ATOM   2642  C   LEU A 247      78.430  31.300  15.950  1.00  0.00           C  
ATOM   2643  O   LEU A 247      77.670  30.500  15.450  1.00  0.00           O  
ATOM   2644  CB  LEU A 247      80.460  30.050  17.000  1.00  0.00           C  
ATOM   2645  CG  LEU A 247      81.890  29.560  16.950  1.00  0.00           C  
ATOM   2646  CD1 LEU A 247      82.390  28.870  18.200  1.00  0.00           C  
ATOM   2647  CD2 LEU A 247      82.110  28.540  15.740  1.00  0.00           C  
ATOM   2648  H   LEU A 247      80.790  32.650  17.000  1.00  0.00           H  
ATOM   2649  HA  LEU A 247      80.120  30.590  14.860  1.00  0.00           H  
ATOM   2650  HB1 LEU A 247      79.830  29.160  17.060  1.00  0.00           H  
ATOM   2651  HB2 LEU A 247      80.290  30.670  17.880  1.00  0.00           H  
ATOM   2652  HG  LEU A 247      82.540  30.420  16.780  1.00  0.00           H  
ATOM   2653 1HD1 LEU A 247      82.380  29.660  18.950  1.00  0.00           H  
ATOM   2654 2HD1 LEU A 247      81.740  28.010  18.410  1.00  0.00           H  
ATOM   2655 3HD1 LEU A 247      83.400  28.470  18.140  1.00  0.00           H  
ATOM   2656 1HD2 LEU A 247      81.560  27.620  15.930  1.00  0.00           H  
ATOM   2657 2HD2 LEU A 247      81.750  29.020  14.830  1.00  0.00           H  
ATOM   2658 3HD2 LEU A 247      83.150  28.230  15.640  1.00  0.00           H  
ATOM   2659  N   GLY A 248      77.970  32.360  16.520  1.00  0.00           N  
ATOM   2660  CA  GLY A 248      76.550  32.640  16.770  1.00  0.00           C  
ATOM   2661  C   GLY A 248      75.950  32.050  18.000  1.00  0.00           C  
ATOM   2662  O   GLY A 248      74.820  31.620  17.950  1.00  0.00           O  
ATOM   2663  H   GLY A 248      78.620  32.930  17.050  1.00  0.00           H  
ATOM   2664  HA1 GLY A 248      75.960  32.420  15.890  1.00  0.00           H  
ATOM   2665  HA2 GLY A 248      76.420  33.710  16.920  1.00  0.00           H  
ATOM   2666  N   GLU A 249      76.680  31.940  19.110  1.00  0.00           N  
ATOM   2667  CA  GLU A 249      76.360  31.340  20.430  1.00  0.00           C  
ATOM   2668  C   GLU A 249      75.960  32.420  21.390  1.00  0.00           C  
ATOM   2669  O   GLU A 249      75.120  32.150  22.300  1.00  0.00           O  
ATOM   2670  CB  GLU A 249      77.580  30.550  20.960  1.00  0.00           C  
ATOM   2671  CG  GLU A 249      78.210  29.510  19.920  1.00  0.00           C  
ATOM   2672  CD  GLU A 249      77.360  28.250  19.910  1.00  0.00           C  
ATOM   2673  OE1 GLU A 249      77.780  27.150  20.320  1.00  0.00           O  
ATOM   2674  OE2 GLU A 249      76.180  28.350  19.530  1.00  0.00           O1-
ATOM   2675  H   GLU A 249      77.550  32.420  18.920  1.00  0.00           H  
ATOM   2676  HA  GLU A 249      75.530  30.660  20.270  1.00  0.00           H  
ATOM   2677  HB1 GLU A 249      77.440  30.030  21.910  1.00  0.00           H  
ATOM   2678  HB2 GLU A 249      78.440  31.170  21.190  1.00  0.00           H  
ATOM   2679  HG1 GLU A 249      79.190  29.330  20.350  1.00  0.00           H  
ATOM   2680  HG2 GLU A 249      78.260  29.940  18.920  1.00  0.00           H  
ATOM   2681  N   LYS A 250      76.520  33.640  21.200  1.00  0.00           N  
ATOM   2682  CA  LYS A 250      76.440  34.830  22.130  1.00  0.00           C  
ATOM   2683  C   LYS A 250      76.370  36.140  21.350  1.00  0.00           C  
ATOM   2684  O   LYS A 250      77.010  36.360  20.370  1.00  0.00           O  
ATOM   2685  CB  LYS A 250      77.510  34.810  23.250  1.00  0.00           C  
ATOM   2686  CG  LYS A 250      78.950  34.620  22.750  1.00  0.00           C  
ATOM   2687  CD  LYS A 250      79.890  34.480  23.940  1.00  0.00           C  
ATOM   2688  CE  LYS A 250      81.350  34.280  23.640  1.00  0.00           C  
ATOM   2689  NZ  LYS A 250      81.790  32.890  23.390  1.00  0.00           N1+
ATOM   2690  H   LYS A 250      76.950  33.700  20.290  1.00  0.00           H  
ATOM   2691  HA  LYS A 250      75.500  34.660  22.650  1.00  0.00           H  
ATOM   2692  HB1 LYS A 250      77.420  33.930  23.880  1.00  0.00           H  
ATOM   2693  HB2 LYS A 250      77.490  35.700  23.890  1.00  0.00           H  
ATOM   2694  HG1 LYS A 250      79.190  35.500  22.150  1.00  0.00           H  
ATOM   2695  HG2 LYS A 250      79.040  33.700  22.170  1.00  0.00           H  
ATOM   2696  HD1 LYS A 250      79.580  33.610  24.520  1.00  0.00           H  
ATOM   2697  HD2 LYS A 250      79.780  35.300  24.640  1.00  0.00           H  
ATOM   2698  HE1 LYS A 250      81.940  34.730  24.440  1.00  0.00           H  
ATOM   2699  HE2 LYS A 250      81.600  34.920  22.790  1.00  0.00           H  
ATOM   2700  HZ1 LYS A 250      81.320  32.530  22.570  1.00  0.00           H  
ATOM   2701  HZ2 LYS A 250      82.780  32.840  23.200  1.00  0.00           H  
ATOM   2702  HZ3 LYS A 250      81.630  32.330  24.210  1.00  0.00           H  
ATOM   2703  N   ILE A 251      75.550  37.080  21.910  1.00  0.00           N  
ATOM   2704  CA  ILE A 251      75.160  38.380  21.380  1.00  0.00           C  
ATOM   2705  C   ILE A 251      75.640  39.520  22.340  1.00  0.00           C  
ATOM   2706  O   ILE A 251      75.220  39.620  23.490  1.00  0.00           O  
ATOM   2707  CB  ILE A 251      73.690  38.430  21.020  1.00  0.00           C  
ATOM   2708  CG1 ILE A 251      73.320  37.570  19.850  1.00  0.00           C  
ATOM   2709  CG2 ILE A 251      73.150  39.880  20.770  1.00  0.00           C  
ATOM   2710  CD  ILE A 251      71.840  37.180  19.920  1.00  0.00           C  
ATOM   2711  H   ILE A 251      74.900  36.750  22.610  1.00  0.00           H  
ATOM   2712  HA  ILE A 251      75.660  38.530  20.420  1.00  0.00           H  
ATOM   2713  HB  ILE A 251      73.140  38.060  21.890  1.00  0.00           H  
ATOM   2714 1HG1 ILE A 251      73.950  36.680  19.830  1.00  0.00           H  
ATOM   2715 2HG1 ILE A 251      73.370  38.110  18.910  1.00  0.00           H  
ATOM   2716 1HG2 ILE A 251      72.070  39.790  20.690  1.00  0.00           H  
ATOM   2717 2HG2 ILE A 251      73.440  40.480  21.640  1.00  0.00           H  
ATOM   2718 3HG2 ILE A 251      73.620  40.320  19.890  1.00  0.00           H  
ATOM   2719  HD1 ILE A 251      71.580  36.400  19.210  1.00  0.00           H  
ATOM   2720  HD2 ILE A 251      71.540  36.870  20.930  1.00  0.00           H  
ATOM   2721  HD3 ILE A 251      71.260  38.080  19.740  1.00  0.00           H  
ATOM   2722  N   MET A 252      76.330  40.530  21.830  1.00  0.00           N  
ATOM   2723  CA  MET A 252      76.570  41.770  22.540  1.00  0.00           C  
ATOM   2724  C   MET A 252      75.800  42.950  21.960  1.00  0.00           C  
ATOM   2725  O   MET A 252      75.640  43.020  20.810  1.00  0.00           O  
ATOM   2726  CB  MET A 252      78.090  42.130  22.680  1.00  0.00           C  
ATOM   2727  CG  MET A 252      78.410  43.260  23.690  1.00  0.00           C  
ATOM   2728  SD  MET A 252      77.970  42.900  25.410  1.00  0.00           S  
ATOM   2729  CE  MET A 252      79.470  42.150  26.010  1.00  0.00           C  
ATOM   2730  H   MET A 252      76.580  40.560  20.850  1.00  0.00           H  
ATOM   2731  HA  MET A 252      76.260  41.760  23.580  1.00  0.00           H  
ATOM   2732  HB1 MET A 252      78.460  42.450  21.700  1.00  0.00           H  
ATOM   2733  HB2 MET A 252      78.740  41.330  23.030  1.00  0.00           H  
ATOM   2734  HG1 MET A 252      77.860  44.180  23.450  1.00  0.00           H  
ATOM   2735  HG2 MET A 252      79.450  43.550  23.600  1.00  0.00           H  
ATOM   2736  HE1 MET A 252      80.260  42.880  25.870  1.00  0.00           H  
ATOM   2737  HE2 MET A 252      79.400  41.940  27.080  1.00  0.00           H  
ATOM   2738  HE3 MET A 252      79.630  41.190  25.520  1.00  0.00           H  
ATOM   2739  N   SER A 253      75.310  43.890  22.740  1.00  0.00           N  
ATOM   2740  CA  SER A 253      74.330  44.940  22.390  1.00  0.00           C  
ATOM   2741  C   SER A 253      74.450  46.270  23.150  1.00  0.00           C  
ATOM   2742  O   SER A 253      74.930  46.280  24.320  1.00  0.00           O  
ATOM   2743  CB  SER A 253      72.960  44.350  22.720  1.00  0.00           C  
ATOM   2744  OG  SER A 253      72.590  44.330  24.120  1.00  0.00           O  
ATOM   2745  H   SER A 253      75.490  43.750  23.730  1.00  0.00           H  
ATOM   2746  HA  SER A 253      74.360  45.210  21.340  1.00  0.00           H  
ATOM   2747  HB1 SER A 253      72.910  43.360  22.290  1.00  0.00           H  
ATOM   2748  HB2 SER A 253      72.200  44.920  22.180  1.00  0.00           H  
ATOM   2749  HG  SER A 253      73.160  43.660  24.520  1.00  0.00           H  
ATOM   2750  N   CYS A 254      73.980  47.370  22.570  1.00  0.00           N  
ATOM   2751  CA  CYS A 254      74.130  48.700  23.150  1.00  0.00           C  
ATOM   2752  C   CYS A 254      73.190  49.730  22.600  1.00  0.00           C  
ATOM   2753  O   CYS A 254      72.540  49.550  21.520  1.00  0.00           O  
ATOM   2754  CB  CYS A 254      75.660  49.110  23.010  1.00  0.00           C  
ATOM   2755  SG  CYS A 254      75.910  49.420  21.260  1.00  0.00           S  
ATOM   2756  H   CYS A 254      73.610  47.350  21.630  1.00  0.00           H  
ATOM   2757  HA  CYS A 254      73.930  48.610  24.220  1.00  0.00           H  
ATOM   2758  HB1 CYS A 254      76.280  48.310  23.420  1.00  0.00           H  
ATOM   2759  HB2 CYS A 254      75.880  49.960  23.650  1.00  0.00           H  
ATOM   2760  HG  CYS A 254      75.350  50.640  21.320  1.00  0.00           H  
ATOM   2761  N   GLY A 255      73.170  50.920  23.310  1.00  0.00           N  
ATOM   2762  CA  GLY A 255      72.190  51.960  23.040  1.00  0.00           C  
ATOM   2763  C   GLY A 255      72.600  53.350  23.640  1.00  0.00           C  
ATOM   2764  O   GLY A 255      73.620  53.590  24.220  1.00  0.00           O  
ATOM   2765  H   GLY A 255      73.800  51.030  24.090  1.00  0.00           H  
ATOM   2766  HA1 GLY A 255      71.280  51.530  23.440  1.00  0.00           H  
ATOM   2767  HA2 GLY A 255      72.040  52.010  21.960  1.00  0.00           H  
ATOM   2768  N   MET A 256      71.520  54.100  23.450  1.00  0.00           N  
ATOM   2769  CA  MET A 256      71.320  55.440  24.010  1.00  0.00           C  
ATOM   2770  C   MET A 256      71.330  55.610  25.550  1.00  0.00           C  
ATOM   2771  O   MET A 256      71.500  56.710  26.080  1.00  0.00           O  
ATOM   2772  CB  MET A 256      69.910  55.780  23.430  1.00  0.00           C  
ATOM   2773  CG  MET A 256      69.750  56.060  21.970  1.00  0.00           C  
ATOM   2774  SD  MET A 256      70.900  57.430  21.400  1.00  0.00           S  
ATOM   2775  CE  MET A 256      70.350  58.870  22.320  1.00  0.00           C  
ATOM   2776  H   MET A 256      70.700  53.740  22.990  1.00  0.00           H  
ATOM   2777  HA  MET A 256      72.020  56.140  23.540  1.00  0.00           H  
ATOM   2778  HB1 MET A 256      69.660  56.720  23.930  1.00  0.00           H  
ATOM   2779  HB2 MET A 256      69.090  55.110  23.680  1.00  0.00           H  
ATOM   2780  HG1 MET A 256      68.720  56.370  21.790  1.00  0.00           H  
ATOM   2781  HG2 MET A 256      70.000  55.120  21.460  1.00  0.00           H  
ATOM   2782  HE1 MET A 256      69.320  59.070  22.040  1.00  0.00           H  
ATOM   2783  HE2 MET A 256      70.500  58.560  23.350  1.00  0.00           H  
ATOM   2784  HE3 MET A 256      70.950  59.760  22.120  1.00  0.00           H  
ATOM   2785  N   ASP A 257      71.250  54.460  26.280  1.00  0.00           N  
ATOM   2786  CA  ASP A 257      71.370  54.120  27.730  1.00  0.00           C  
ATOM   2787  C   ASP A 257      72.860  54.070  28.230  1.00  0.00           C  
ATOM   2788  O   ASP A 257      73.130  53.620  29.340  1.00  0.00           O  
ATOM   2789  CB  ASP A 257      70.590  52.800  28.050  1.00  0.00           C  
ATOM   2790  CG  ASP A 257      70.460  52.480  29.520  1.00  0.00           C  
ATOM   2791  OD1 ASP A 257      70.530  51.300  29.920  1.00  0.00           O  
ATOM   2792  OD2 ASP A 257      70.400  53.430  30.320  1.00  0.00           O1-
ATOM   2793  H   ASP A 257      70.990  53.670  25.700  1.00  0.00           H  
ATOM   2794  HA  ASP A 257      70.850  54.870  28.330  1.00  0.00           H  
ATOM   2795  HB1 ASP A 257      71.060  51.990  27.500  1.00  0.00           H  
ATOM   2796  HB2 ASP A 257      69.610  52.780  27.580  1.00  0.00           H  
ATOM   2797  N   HIS A 258      73.860  54.520  27.460  1.00  0.00           N  
ATOM   2798  CA  HIS A 258      75.350  54.480  27.670  1.00  0.00           C  
ATOM   2799  C   HIS A 258      75.940  53.060  27.920  1.00  0.00           C  
ATOM   2800  O   HIS A 258      77.130  52.910  28.150  1.00  0.00           O  
ATOM   2801  CB  HIS A 258      75.730  55.450  28.800  1.00  0.00           C  
ATOM   2802  CG  HIS A 258      75.140  56.870  28.730  1.00  0.00           C  
ATOM   2803  CD2 HIS A 258      74.840  57.640  29.810  1.00  0.00           C  
ATOM   2804  ND1 HIS A 258      74.830  57.610  27.590  1.00  0.00           N  
ATOM   2805  CE1 HIS A 258      74.340  58.760  28.040  1.00  0.00           C  
ATOM   2806  NE2 HIS A 258      74.320  58.810  29.370  1.00  0.00           N  
ATOM   2807  H   HIS A 258      73.560  54.930  26.580  1.00  0.00           H  
ATOM   2808  HA  HIS A 258      75.870  54.860  26.800  1.00  0.00           H  
ATOM   2809  HB1 HIS A 258      76.780  55.710  28.730  1.00  0.00           H  
ATOM   2810  HB2 HIS A 258      75.550  55.090  29.810  1.00  0.00           H  
ATOM   2811  HD2 HIS A 258      75.160  57.420  30.820  1.00  0.00           H  
ATOM   2812  HE1 HIS A 258      73.980  59.530  27.370  1.00  0.00           H  
ATOM   2813  HE2 HIS A 258      73.940  59.540  29.940  1.00  0.00           H  
ATOM   2814  N   SER A 259      75.150  52.010  28.040  1.00  0.00           N  
ATOM   2815  CA  SER A 259      75.510  50.610  28.500  1.00  0.00           C  
ATOM   2816  C   SER A 259      75.950  49.700  27.360  1.00  0.00           C  
ATOM   2817  O   SER A 259      75.550  49.900  26.230  1.00  0.00           O  
ATOM   2818  CB  SER A 259      74.300  50.020  29.140  1.00  0.00           C  
ATOM   2819  OG  SER A 259      74.530  48.810  29.830  1.00  0.00           O  
ATOM   2820  H   SER A 259      74.170  52.240  27.950  1.00  0.00           H  
ATOM   2821  HA  SER A 259      76.380  50.650  29.160  1.00  0.00           H  
ATOM   2822  HB1 SER A 259      73.510  49.840  28.410  1.00  0.00           H  
ATOM   2823  HB2 SER A 259      73.850  50.680  29.880  1.00  0.00           H  
ATOM   2824  HG  SER A 259      75.410  48.780  30.200  1.00  0.00           H  
ATOM   2825  N   LEU A 260      76.640  48.600  27.700  1.00  0.00           N  
ATOM   2826  CA  LEU A 260      76.760  47.370  26.850  1.00  0.00           C  
ATOM   2827  C   LEU A 260      76.340  46.040  27.540  1.00  0.00           C  
ATOM   2828  O   LEU A 260      76.720  45.810  28.690  1.00  0.00           O  
ATOM   2829  CB  LEU A 260      78.170  47.280  26.230  1.00  0.00           C  
ATOM   2830  CG  LEU A 260      78.510  48.330  25.100  1.00  0.00           C  
ATOM   2831  CD1 LEU A 260      79.650  49.300  25.440  1.00  0.00           C  
ATOM   2832  CD2 LEU A 260      78.920  47.750  23.700  1.00  0.00           C  
ATOM   2833  H   LEU A 260      76.720  48.430  28.700  1.00  0.00           H  
ATOM   2834  HA  LEU A 260      76.100  47.490  26.000  1.00  0.00           H  
ATOM   2835  HB1 LEU A 260      78.280  46.300  25.750  1.00  0.00           H  
ATOM   2836  HB2 LEU A 260      78.930  47.290  27.010  1.00  0.00           H  
ATOM   2837  HG  LEU A 260      77.660  49.000  24.980  1.00  0.00           H  
ATOM   2838 1HD1 LEU A 260      79.260  49.840  26.310  1.00  0.00           H  
ATOM   2839 2HD1 LEU A 260      80.510  48.730  25.770  1.00  0.00           H  
ATOM   2840 3HD1 LEU A 260      79.910  50.020  24.660  1.00  0.00           H  
ATOM   2841 1HD2 LEU A 260      78.230  46.940  23.450  1.00  0.00           H  
ATOM   2842 2HD2 LEU A 260      78.880  48.550  22.960  1.00  0.00           H  
ATOM   2843 3HD2 LEU A 260      79.940  47.390  23.660  1.00  0.00           H  
ATOM   2844  N   LYS A 261      75.410  45.290  26.980  1.00  0.00           N  
ATOM   2845  CA  LYS A 261      74.900  43.980  27.570  1.00  0.00           C  
ATOM   2846  C   LYS A 261      75.000  42.740  26.700  1.00  0.00           C  
ATOM   2847  O   LYS A 261      74.650  42.800  25.550  1.00  0.00           O  
ATOM   2848  CB  LYS A 261      73.440  44.120  27.930  1.00  0.00           C  
ATOM   2849  CG  LYS A 261      73.190  45.150  29.070  1.00  0.00           C  
ATOM   2850  CD  LYS A 261      71.780  45.580  29.310  1.00  0.00           C  
ATOM   2851  CE  LYS A 261      71.630  46.810  30.180  1.00  0.00           C  
ATOM   2852  NZ  LYS A 261      71.820  46.470  31.560  1.00  0.00           N1+
ATOM   2853  H   LYS A 261      75.060  45.560  26.070  1.00  0.00           H  
ATOM   2854  HA  LYS A 261      75.480  43.660  28.430  1.00  0.00           H  
ATOM   2855  HB1 LYS A 261      73.170  43.160  28.350  1.00  0.00           H  
ATOM   2856  HB2 LYS A 261      72.850  44.320  27.030  1.00  0.00           H  
ATOM   2857  HG1 LYS A 261      73.810  46.010  28.810  1.00  0.00           H  
ATOM   2858  HG2 LYS A 261      73.530  44.700  30.000  1.00  0.00           H  
ATOM   2859  HD1 LYS A 261      71.160  44.770  29.700  1.00  0.00           H  
ATOM   2860  HD2 LYS A 261      71.320  45.770  28.340  1.00  0.00           H  
ATOM   2861  HE1 LYS A 261      70.610  47.170  30.020  1.00  0.00           H  
ATOM   2862  HE2 LYS A 261      72.480  47.460  29.930  1.00  0.00           H  
ATOM   2863  HZ1 LYS A 261      72.750  46.080  31.660  1.00  0.00           H  
ATOM   2864  HZ2 LYS A 261      71.740  47.230  32.230  1.00  0.00           H  
ATOM   2865  HZ3 LYS A 261      71.130  45.820  31.910  1.00  0.00           H  
ATOM   2866  N   LEU A 262      75.230  41.650  27.350  1.00  0.00           N  
ATOM   2867  CA  LEU A 262      75.510  40.330  26.720  1.00  0.00           C  
ATOM   2868  C   LEU A 262      74.270  39.410  26.810  1.00  0.00           C  
ATOM   2869  O   LEU A 262      73.750  39.240  27.880  1.00  0.00           O  
ATOM   2870  CB  LEU A 262      76.670  39.690  27.490  1.00  0.00           C  
ATOM   2871  CG  LEU A 262      77.170  38.340  26.970  1.00  0.00           C  
ATOM   2872  CD1 LEU A 262      77.860  38.570  25.570  1.00  0.00           C  
ATOM   2873  CD2 LEU A 262      78.000  37.490  27.860  1.00  0.00           C  
ATOM   2874  H   LEU A 262      75.160  41.650  28.360  1.00  0.00           H  
ATOM   2875  HA  LEU A 262      75.780  40.400  25.660  1.00  0.00           H  
ATOM   2876  HB1 LEU A 262      76.470  39.670  28.560  1.00  0.00           H  
ATOM   2877  HB2 LEU A 262      77.520  40.360  27.360  1.00  0.00           H  
ATOM   2878  HG  LEU A 262      76.260  37.760  26.880  1.00  0.00           H  
ATOM   2879 1HD1 LEU A 262      78.760  39.190  25.650  1.00  0.00           H  
ATOM   2880 2HD1 LEU A 262      78.230  37.580  25.300  1.00  0.00           H  
ATOM   2881 3HD1 LEU A 262      77.220  38.850  24.730  1.00  0.00           H  
ATOM   2882 1HD2 LEU A 262      79.060  37.730  27.950  1.00  0.00           H  
ATOM   2883 2HD2 LEU A 262      77.560  37.560  28.860  1.00  0.00           H  
ATOM   2884 3HD2 LEU A 262      77.870  36.440  27.620  1.00  0.00           H  
ATOM   2885  N   TRP A 263      73.880  38.740  25.750  1.00  0.00           N  
ATOM   2886  CA  TRP A 263      72.910  37.710  25.740  1.00  0.00           C  
ATOM   2887  C   TRP A 263      73.450  36.430  25.160  1.00  0.00           C  
ATOM   2888  O   TRP A 263      73.940  36.340  24.010  1.00  0.00           O  
ATOM   2889  CB  TRP A 263      71.810  38.220  24.740  1.00  0.00           C  
ATOM   2890  CG  TRP A 263      71.250  39.550  25.080  1.00  0.00           C  
ATOM   2891  CD1 TRP A 263      71.510  40.710  24.370  1.00  0.00           C  
ATOM   2892  CD2 TRP A 263      70.410  39.980  26.220  1.00  0.00           C  
ATOM   2893  CE2 TRP A 263      70.120  41.400  26.010  1.00  0.00           C  
ATOM   2894  CE3 TRP A 263      69.760  39.390  27.300  1.00  0.00           C  
ATOM   2895  NE1 TRP A 263      70.840  41.750  24.900  1.00  0.00           N  
ATOM   2896  CZ2 TRP A 263      69.350  42.070  26.970  1.00  0.00           C  
ATOM   2897  CZ3 TRP A 263      68.870  40.030  28.190  1.00  0.00           C  
ATOM   2898  CH2 TRP A 263      68.660  41.390  28.000  1.00  0.00           C  
ATOM   2899  H   TRP A 263      74.470  38.850  24.930  1.00  0.00           H  
ATOM   2900  HA  TRP A 263      72.470  37.540  26.720  1.00  0.00           H  
ATOM   2901  HB1 TRP A 263      70.960  37.530  24.720  1.00  0.00           H  
ATOM   2902  HB2 TRP A 263      72.230  38.280  23.740  1.00  0.00           H  
ATOM   2903  HD1 TRP A 263      72.160  40.820  23.510  1.00  0.00           H  
ATOM   2904  HE1 TRP A 263      70.930  42.680  24.520  1.00  0.00           H  
ATOM   2905  HE3 TRP A 263      69.990  38.340  27.420  1.00  0.00           H  
ATOM   2906  HZ2 TRP A 263      69.240  43.140  26.840  1.00  0.00           H  
ATOM   2907  HZ3 TRP A 263      68.370  39.520  28.990  1.00  0.00           H  
ATOM   2908  HH2 TRP A 263      68.080  42.010  28.670  1.00  0.00           H  
ATOM   2909  N   ARG A 264      73.490  35.330  25.890  1.00  0.00           N  
ATOM   2910  CA  ARG A 264      73.700  33.940  25.430  1.00  0.00           C  
ATOM   2911  C   ARG A 264      72.450  33.350  24.800  1.00  0.00           C  
ATOM   2912  O   ARG A 264      71.360  33.680  25.320  1.00  0.00           O  
ATOM   2913  CB  ARG A 264      74.140  33.080  26.600  1.00  0.00           C  
ATOM   2914  CG  ARG A 264      75.530  33.500  27.070  1.00  0.00           C  
ATOM   2915  CD  ARG A 264      76.320  32.770  28.160  1.00  0.00           C  
ATOM   2916  NE  ARG A 264      77.400  33.570  28.760  1.00  0.00           N  
ATOM   2917  CZ  ARG A 264      78.640  33.770  28.420  1.00  0.00           C  
ATOM   2918  NH1 ARG A 264      79.040  33.210  27.350  1.00  0.00           N1+
ATOM   2919  NH2 ARG A 264      79.420  34.550  29.130  1.00  0.00           N  
ATOM   2920  H   ARG A 264      73.270  35.450  26.870  1.00  0.00           H  
ATOM   2921  HA  ARG A 264      74.490  33.990  24.670  1.00  0.00           H  
ATOM   2922  HB1 ARG A 264      74.160  32.040  26.280  1.00  0.00           H  
ATOM   2923  HB2 ARG A 264      73.410  33.180  27.400  1.00  0.00           H  
ATOM   2924  HG1 ARG A 264      75.420  34.560  27.300  1.00  0.00           H  
ATOM   2925  HG2 ARG A 264      76.220  33.570  26.230  1.00  0.00           H  
ATOM   2926  HD1 ARG A 264      76.800  31.940  27.650  1.00  0.00           H  
ATOM   2927  HD2 ARG A 264      75.640  32.300  28.870  1.00  0.00           H  
ATOM   2928  HE  ARG A 264      77.050  34.010  29.600  1.00  0.00           H  
ATOM   2929 1HH1 ARG A 264      78.400  32.530  26.970  1.00  0.00           H  
ATOM   2930 2HH1 ARG A 264      79.960  33.310  26.950  1.00  0.00           H  
ATOM   2931 1HH2 ARG A 264      78.960  34.880  29.970  1.00  0.00           H  
ATOM   2932 2HH2 ARG A 264      80.420  34.630  28.980  1.00  0.00           H  
ATOM   2933  N   ILE A 265      72.580  32.520  23.790  1.00  0.00           N  
ATOM   2934  CA  ILE A 265      71.510  31.780  23.040  1.00  0.00           C  
ATOM   2935  C   ILE A 265      71.810  30.310  22.690  1.00  0.00           C  
ATOM   2936  O   ILE A 265      70.910  29.590  22.300  1.00  0.00           O  
ATOM   2937  CB  ILE A 265      71.030  32.580  21.740  1.00  0.00           C  
ATOM   2938  CG1 ILE A 265      72.200  32.610  20.720  1.00  0.00           C  
ATOM   2939  CG2 ILE A 265      70.470  33.960  22.100  1.00  0.00           C  
ATOM   2940  CD  ILE A 265      71.600  32.330  19.390  1.00  0.00           C  
ATOM   2941  H   ILE A 265      73.540  32.250  23.620  1.00  0.00           H  
ATOM   2942  HA  ILE A 265      70.700  31.820  23.760  1.00  0.00           H  
ATOM   2943  HB  ILE A 265      70.260  31.910  21.360  1.00  0.00           H  
ATOM   2944 1HG1 ILE A 265      72.950  31.850  20.900  1.00  0.00           H  
ATOM   2945 2HG1 ILE A 265      72.610  33.620  20.660  1.00  0.00           H  
ATOM   2946 1HG2 ILE A 265      70.280  34.390  21.120  1.00  0.00           H  
ATOM   2947 2HG2 ILE A 265      69.600  33.870  22.760  1.00  0.00           H  
ATOM   2948 3HG2 ILE A 265      71.180  34.640  22.550  1.00  0.00           H  
ATOM   2949  HD1 ILE A 265      71.010  31.420  19.450  1.00  0.00           H  
ATOM   2950  HD2 ILE A 265      71.050  33.170  18.970  1.00  0.00           H  
ATOM   2951  HD3 ILE A 265      72.380  32.090  18.660  1.00  0.00           H  
ATOM   2952  N   ASN A 266      73.070  29.870  22.970  1.00  0.00           N  
ATOM   2953  CA  ASN A 266      73.340  28.380  23.120  1.00  0.00           C  
ATOM   2954  C   ASN A 266      72.690  27.880  24.440  1.00  0.00           C  
ATOM   2955  O   ASN A 266      72.830  26.710  24.760  1.00  0.00           O  
ATOM   2956  CB  ASN A 266      74.850  28.160  23.100  1.00  0.00           C  
ATOM   2957  CG  ASN A 266      75.610  28.790  24.270  1.00  0.00           C  
ATOM   2958  ND2 ASN A 266      76.650  28.170  24.710  1.00  0.00           N  
ATOM   2959  OD1 ASN A 266      75.210  29.830  24.720  1.00  0.00           O  
ATOM   2960  H   ASN A 266      73.860  30.440  23.240  1.00  0.00           H  
ATOM   2961  HA  ASN A 266      72.870  27.860  22.290  1.00  0.00           H  
ATOM   2962  HB1 ASN A 266      75.340  28.320  22.140  1.00  0.00           H  
ATOM   2963  HB2 ASN A 266      74.950  27.080  23.230  1.00  0.00           H  
ATOM   2964 1HD2 ASN A 266      76.940  27.310  24.260  1.00  0.00           H  
ATOM   2965 2HD2 ASN A 266      77.120  28.580  25.500  1.00  0.00           H  
ATOM   2966  N   SER A 267      72.020  28.740  25.220  1.00  0.00           N  
ATOM   2967  CA  SER A 267      71.250  28.190  26.370  1.00  0.00           C  
ATOM   2968  C   SER A 267      70.130  27.270  25.950  1.00  0.00           C  
ATOM   2969  O   SER A 267      69.360  27.560  24.980  1.00  0.00           O  
ATOM   2970  CB  SER A 267      70.800  29.400  27.140  1.00  0.00           C  
ATOM   2971  OG  SER A 267      71.900  30.280  27.340  1.00  0.00           O  
ATOM   2972  H   SER A 267      71.930  29.690  24.880  1.00  0.00           H  
ATOM   2973  HA  SER A 267      71.940  27.670  27.030  1.00  0.00           H  
ATOM   2974  HB1 SER A 267      70.450  29.150  28.140  1.00  0.00           H  
ATOM   2975  HB2 SER A 267      70.050  29.980  26.590  1.00  0.00           H  
ATOM   2976  HG  SER A 267      71.720  30.850  28.090  1.00  0.00           H  
ATOM   2977  N   LYS A 268      69.880  26.260  26.720  1.00  0.00           N  
ATOM   2978  CA  LYS A 268      68.940  25.220  26.270  1.00  0.00           C  
ATOM   2979  C   LYS A 268      67.490  25.680  26.100  1.00  0.00           C  
ATOM   2980  O   LYS A 268      66.910  25.190  25.120  1.00  0.00           O  
ATOM   2981  CB  LYS A 268      68.910  24.010  27.260  1.00  0.00           C  
ATOM   2982  CG  LYS A 268      68.080  22.740  26.870  1.00  0.00           C  
ATOM   2983  CD  LYS A 268      68.650  21.950  25.610  1.00  0.00           C  
ATOM   2984  CE  LYS A 268      67.670  21.020  25.000  1.00  0.00           C  
ATOM   2985  NZ  LYS A 268      68.040  20.330  23.700  1.00  0.00           N1+
ATOM   2986  H   LYS A 268      70.410  26.140  27.570  1.00  0.00           H  
ATOM   2987  HA  LYS A 268      69.300  24.880  25.300  1.00  0.00           H  
ATOM   2988  HB1 LYS A 268      68.490  24.270  28.230  1.00  0.00           H  
ATOM   2989  HB2 LYS A 268      69.900  23.570  27.310  1.00  0.00           H  
ATOM   2990  HG1 LYS A 268      67.060  23.050  26.610  1.00  0.00           H  
ATOM   2991  HG2 LYS A 268      68.010  22.050  27.710  1.00  0.00           H  
ATOM   2992  HD1 LYS A 268      69.640  21.510  25.770  1.00  0.00           H  
ATOM   2993  HD2 LYS A 268      68.740  22.650  24.780  1.00  0.00           H  
ATOM   2994  HE1 LYS A 268      66.840  21.620  24.630  1.00  0.00           H  
ATOM   2995  HE2 LYS A 268      67.310  20.270  25.710  1.00  0.00           H  
ATOM   2996  HZ1 LYS A 268      67.210  20.070  23.180  1.00  0.00           H  
ATOM   2997  HZ2 LYS A 268      68.430  21.000  23.060  1.00  0.00           H  
ATOM   2998  HZ3 LYS A 268      68.680  19.570  23.850  1.00  0.00           H  
ATOM   2999  N   ARG A 269      66.890  26.540  26.910  1.00  0.00           N  
ATOM   3000  CA  ARG A 269      65.390  26.940  26.720  1.00  0.00           C  
ATOM   3001  C   ARG A 269      65.360  27.830  25.460  1.00  0.00           C  
ATOM   3002  O   ARG A 269      64.320  27.820  24.780  1.00  0.00           O  
ATOM   3003  CB  ARG A 269      64.760  27.570  28.020  1.00  0.00           C  
ATOM   3004  CG  ARG A 269      63.230  27.600  28.010  1.00  0.00           C  
ATOM   3005  CD  ARG A 269      62.460  28.480  28.990  1.00  0.00           C  
ATOM   3006  NE  ARG A 269      62.750  28.240  30.440  1.00  0.00           N  
ATOM   3007  CZ  ARG A 269      63.640  28.850  31.200  1.00  0.00           C  
ATOM   3008  NH1 ARG A 269      64.480  29.760  30.860  1.00  0.00           N1+
ATOM   3009  NH2 ARG A 269      63.690  28.510  32.460  1.00  0.00           N  
ATOM   3010  H   ARG A 269      67.340  26.760  27.790  1.00  0.00           H  
ATOM   3011  HA  ARG A 269      64.850  26.020  26.490  1.00  0.00           H  
ATOM   3012  HB1 ARG A 269      65.130  28.590  28.160  1.00  0.00           H  
ATOM   3013  HB2 ARG A 269      65.090  27.020  28.900  1.00  0.00           H  
ATOM   3014  HG1 ARG A 269      62.950  26.600  28.310  1.00  0.00           H  
ATOM   3015  HG2 ARG A 269      62.840  27.810  27.020  1.00  0.00           H  
ATOM   3016  HD1 ARG A 269      61.410  28.360  28.740  1.00  0.00           H  
ATOM   3017  HD2 ARG A 269      62.750  29.520  28.850  1.00  0.00           H  
ATOM   3018  HE  ARG A 269      62.060  27.680  30.930  1.00  0.00           H  
ATOM   3019 1HH1 ARG A 269      64.500  30.080  29.900  1.00  0.00           H  
ATOM   3020 2HH1 ARG A 269      65.090  30.100  31.590  1.00  0.00           H  
ATOM   3021 1HH2 ARG A 269      63.070  27.810  32.820  1.00  0.00           H  
ATOM   3022 2HH2 ARG A 269      64.340  29.040  33.040  1.00  0.00           H  
ATOM   3023  N   MET A 270      66.420  28.570  25.130  1.00  0.00           N  
ATOM   3024  CA  MET A 270      66.410  29.460  23.940  1.00  0.00           C  
ATOM   3025  C   MET A 270      66.520  28.580  22.730  1.00  0.00           C  
ATOM   3026  O   MET A 270      65.820  28.790  21.790  1.00  0.00           O  
ATOM   3027  CB  MET A 270      67.430  30.610  24.090  1.00  0.00           C  
ATOM   3028  CG  MET A 270      67.620  31.470  22.870  1.00  0.00           C  
ATOM   3029  SD  MET A 270      66.300  32.180  21.860  1.00  0.00           S  
ATOM   3030  CE  MET A 270      65.340  33.090  23.130  1.00  0.00           C  
ATOM   3031  H   MET A 270      67.270  28.480  25.670  1.00  0.00           H  
ATOM   3032  HA  MET A 270      65.470  29.980  23.740  1.00  0.00           H  
ATOM   3033  HB1 MET A 270      68.390  30.110  24.180  1.00  0.00           H  
ATOM   3034  HB2 MET A 270      67.220  31.320  24.880  1.00  0.00           H  
ATOM   3035  HG1 MET A 270      68.190  30.900  22.130  1.00  0.00           H  
ATOM   3036  HG2 MET A 270      68.180  32.350  23.180  1.00  0.00           H  
ATOM   3037  HE1 MET A 270      65.390  34.170  23.000  1.00  0.00           H  
ATOM   3038  HE2 MET A 270      64.320  32.720  23.120  1.00  0.00           H  
ATOM   3039  HE3 MET A 270      65.780  32.860  24.110  1.00  0.00           H  
ATOM   3040  N   MET A 271      67.450  27.610  22.700  1.00  0.00           N  
ATOM   3041  CA  MET A 271      67.600  26.540  21.690  1.00  0.00           C  
ATOM   3042  C   MET A 271      66.320  25.740  21.380  1.00  0.00           C  
ATOM   3043  O   MET A 271      66.060  25.560  20.220  1.00  0.00           O  
ATOM   3044  CB  MET A 271      68.770  25.590  22.180  1.00  0.00           C  
ATOM   3045  CG  MET A 271      69.310  24.560  21.070  1.00  0.00           C  
ATOM   3046  SD  MET A 271      68.950  22.760  21.250  1.00  0.00           S  
ATOM   3047  CE  MET A 271      67.190  22.660  20.710  1.00  0.00           C  
ATOM   3048  H   MET A 271      68.170  27.550  23.400  1.00  0.00           H  
ATOM   3049  HA  MET A 271      67.810  27.000  20.720  1.00  0.00           H  
ATOM   3050  HB1 MET A 271      68.580  24.980  23.060  1.00  0.00           H  
ATOM   3051  HB2 MET A 271      69.560  26.330  22.320  1.00  0.00           H  
ATOM   3052  HG1 MET A 271      70.390  24.700  21.080  1.00  0.00           H  
ATOM   3053  HG2 MET A 271      68.790  24.820  20.140  1.00  0.00           H  
ATOM   3054  HE1 MET A 271      67.000  23.420  19.960  1.00  0.00           H  
ATOM   3055  HE2 MET A 271      67.000  21.680  20.270  1.00  0.00           H  
ATOM   3056  HE3 MET A 271      66.560  22.840  21.590  1.00  0.00           H  
ATOM   3057  N   ASN A 272      65.580  25.420  22.420  1.00  0.00           N  
ATOM   3058  CA  ASN A 272      64.240  24.830  22.270  1.00  0.00           C  
ATOM   3059  C   ASN A 272      63.350  25.760  21.460  1.00  0.00           C  
ATOM   3060  O   ASN A 272      62.550  25.270  20.650  1.00  0.00           O  
ATOM   3061  CB  ASN A 272      63.660  24.500  23.710  1.00  0.00           C  
ATOM   3062  CG  ASN A 272      64.340  23.350  24.280  1.00  0.00           C  
ATOM   3063  ND2 ASN A 272      64.010  22.850  25.440  1.00  0.00           N  
ATOM   3064  OD1 ASN A 272      65.260  22.780  23.720  1.00  0.00           O  
ATOM   3065  H   ASN A 272      65.930  25.540  23.360  1.00  0.00           H  
ATOM   3066  HA  ASN A 272      64.280  23.890  21.710  1.00  0.00           H  
ATOM   3067  HB1 ASN A 272      62.580  24.380  23.720  1.00  0.00           H  
ATOM   3068  HB2 ASN A 272      63.820  25.400  24.310  1.00  0.00           H  
ATOM   3069 1HD2 ASN A 272      63.440  23.470  26.000  1.00  0.00           H  
ATOM   3070 2HD2 ASN A 272      64.390  21.950  25.700  1.00  0.00           H  
ATOM   3071  N   ALA A 273      63.470  27.070  21.720  1.00  0.00           N  
ATOM   3072  CA  ALA A 273      62.590  28.120  21.080  1.00  0.00           C  
ATOM   3073  C   ALA A 273      62.940  28.360  19.570  1.00  0.00           C  
ATOM   3074  O   ALA A 273      62.060  28.440  18.690  1.00  0.00           O  
ATOM   3075  CB  ALA A 273      62.610  29.430  21.880  1.00  0.00           C  
ATOM   3076  H   ALA A 273      64.160  27.360  22.400  1.00  0.00           H  
ATOM   3077  HA  ALA A 273      61.530  27.880  21.110  1.00  0.00           H  
ATOM   3078  HB1 ALA A 273      63.550  29.580  22.410  1.00  0.00           H  
ATOM   3079  HB2 ALA A 273      62.480  30.310  21.260  1.00  0.00           H  
ATOM   3080  HB3 ALA A 273      61.760  29.450  22.570  1.00  0.00           H  
ATOM   3081  N   ILE A 274      64.260  28.290  19.240  1.00  0.00           N  
ATOM   3082  CA  ILE A 274      64.770  28.300  17.870  1.00  0.00           C  
ATOM   3083  C   ILE A 274      64.380  27.040  17.090  1.00  0.00           C  
ATOM   3084  O   ILE A 274      63.930  27.050  15.960  1.00  0.00           O  
ATOM   3085  CB  ILE A 274      66.340  28.570  17.960  1.00  0.00           C  
ATOM   3086  CG1 ILE A 274      66.630  29.950  18.440  1.00  0.00           C  
ATOM   3087  CG2 ILE A 274      67.050  28.330  16.620  1.00  0.00           C  
ATOM   3088  CD  ILE A 274      68.090  30.160  19.050  1.00  0.00           C  
ATOM   3089  H   ILE A 274      64.960  28.110  19.950  1.00  0.00           H  
ATOM   3090  HA  ILE A 274      64.270  29.150  17.410  1.00  0.00           H  
ATOM   3091  HB  ILE A 274      66.740  27.840  18.670  1.00  0.00           H  
ATOM   3092 1HG1 ILE A 274      65.910  30.200  19.220  1.00  0.00           H  
ATOM   3093 2HG1 ILE A 274      66.630  30.700  17.650  1.00  0.00           H  
ATOM   3094 1HG2 ILE A 274      66.950  29.030  15.800  1.00  0.00           H  
ATOM   3095 2HG2 ILE A 274      68.130  28.290  16.800  1.00  0.00           H  
ATOM   3096 3HG2 ILE A 274      66.790  27.360  16.190  1.00  0.00           H  
ATOM   3097  HD1 ILE A 274      68.810  30.270  18.240  1.00  0.00           H  
ATOM   3098  HD2 ILE A 274      68.180  31.120  19.560  1.00  0.00           H  
ATOM   3099  HD3 ILE A 274      68.290  29.420  19.820  1.00  0.00           H  
ATOM   3100  N   LYS A 275      64.440  25.890  17.760  1.00  0.00           N  
ATOM   3101  CA  LYS A 275      63.900  24.640  17.130  1.00  0.00           C  
ATOM   3102  C   LYS A 275      62.370  24.590  16.890  1.00  0.00           C  
ATOM   3103  O   LYS A 275      61.920  24.260  15.780  1.00  0.00           O  
ATOM   3104  CB  LYS A 275      64.360  23.560  18.100  1.00  0.00           C  
ATOM   3105  CG  LYS A 275      64.210  22.210  17.460  1.00  0.00           C  
ATOM   3106  CD  LYS A 275      64.570  21.090  18.340  1.00  0.00           C  
ATOM   3107  CE  LYS A 275      64.100  19.790  17.730  1.00  0.00           C  
ATOM   3108  NZ  LYS A 275      63.790  18.740  18.670  1.00  0.00           N1+
ATOM   3109  H   LYS A 275      64.570  26.030  18.750  1.00  0.00           H  
ATOM   3110  HA  LYS A 275      64.390  24.450  16.170  1.00  0.00           H  
ATOM   3111  HB1 LYS A 275      63.760  23.590  19.010  1.00  0.00           H  
ATOM   3112  HB2 LYS A 275      65.360  23.670  18.510  1.00  0.00           H  
ATOM   3113  HG1 LYS A 275      64.720  22.090  16.500  1.00  0.00           H  
ATOM   3114  HG2 LYS A 275      63.180  22.140  17.120  1.00  0.00           H  
ATOM   3115  HD1 LYS A 275      64.070  21.290  19.290  1.00  0.00           H  
ATOM   3116  HD2 LYS A 275      65.650  21.110  18.500  1.00  0.00           H  
ATOM   3117  HE1 LYS A 275      64.800  19.370  17.000  1.00  0.00           H  
ATOM   3118  HE2 LYS A 275      63.190  20.060  17.200  1.00  0.00           H  
ATOM   3119  HZ1 LYS A 275      64.500  18.630  19.380  1.00  0.00           H  
ATOM   3120  HZ2 LYS A 275      62.940  18.840  19.200  1.00  0.00           H  
ATOM   3121  HZ3 LYS A 275      63.700  17.890  18.120  1.00  0.00           H  
ATOM   3122  N   GLU A 276      61.610  25.050  17.890  1.00  0.00           N  
ATOM   3123  CA  GLU A 276      60.160  25.240  17.780  1.00  0.00           C  
ATOM   3124  C   GLU A 276      59.870  26.280  16.620  1.00  0.00           C  
ATOM   3125  O   GLU A 276      58.880  26.110  15.920  1.00  0.00           O  
ATOM   3126  CB  GLU A 276      59.540  25.570  19.160  1.00  0.00           C  
ATOM   3127  CG  GLU A 276      58.020  25.900  19.160  1.00  0.00           C  
ATOM   3128  CD  GLU A 276      57.100  24.670  19.130  1.00  0.00           C  
ATOM   3129  OE1 GLU A 276      57.570  23.550  18.740  1.00  0.00           O  
ATOM   3130  OE2 GLU A 276      55.910  24.900  19.530  1.00  0.00           O1-
ATOM   3131  H   GLU A 276      62.060  25.200  18.780  1.00  0.00           H  
ATOM   3132  HA  GLU A 276      59.590  24.350  17.490  1.00  0.00           H  
ATOM   3133  HB1 GLU A 276      60.050  26.500  19.400  1.00  0.00           H  
ATOM   3134  HB2 GLU A 276      59.760  24.850  19.940  1.00  0.00           H  
ATOM   3135  HG1 GLU A 276      57.750  26.480  18.280  1.00  0.00           H  
ATOM   3136  HG2 GLU A 276      57.780  26.550  20.010  1.00  0.00           H  
ATOM   3137  N   SER A 277      60.660  27.280  16.450  1.00  0.00           N  
ATOM   3138  CA  SER A 277      60.460  28.220  15.310  1.00  0.00           C  
ATOM   3139  C   SER A 277      60.620  27.720  13.910  1.00  0.00           C  
ATOM   3140  O   SER A 277      60.190  28.290  12.860  1.00  0.00           O  
ATOM   3141  CB  SER A 277      61.320  29.470  15.570  1.00  0.00           C  
ATOM   3142  OG  SER A 277      62.660  29.270  15.110  1.00  0.00           O  
ATOM   3143  H   SER A 277      61.460  27.350  17.060  1.00  0.00           H  
ATOM   3144  HA  SER A 277      59.410  28.490  15.360  1.00  0.00           H  
ATOM   3145  HB1 SER A 277      61.360  29.780  16.620  1.00  0.00           H  
ATOM   3146  HB2 SER A 277      60.930  30.260  14.940  1.00  0.00           H  
ATOM   3147  HG  SER A 277      63.030  28.510  15.570  1.00  0.00           H  
ATOM   3148  N   TYR A 278      61.340  26.580  13.740  1.00  0.00           N  
ATOM   3149  CA  TYR A 278      61.410  25.820  12.530  1.00  0.00           C  
ATOM   3150  C   TYR A 278      60.270  24.860  12.170  1.00  0.00           C  
ATOM   3151  O   TYR A 278      59.890  24.760  11.020  1.00  0.00           O  
ATOM   3152  CB  TYR A 278      62.780  25.070  12.390  1.00  0.00           C  
ATOM   3153  CG  TYR A 278      63.830  26.090  11.900  1.00  0.00           C  
ATOM   3154  CD1 TYR A 278      63.840  26.660  10.580  1.00  0.00           C  
ATOM   3155  CD2 TYR A 278      64.820  26.480  12.820  1.00  0.00           C  
ATOM   3156  CE1 TYR A 278      64.800  27.590  10.250  1.00  0.00           C  
ATOM   3157  CE2 TYR A 278      65.870  27.330  12.400  1.00  0.00           C  
ATOM   3158  CZ  TYR A 278      65.940  27.830  11.080  1.00  0.00           C  
ATOM   3159  OH  TYR A 278      66.940  28.580  10.620  1.00  0.00           O  
ATOM   3160  H   TYR A 278      61.700  26.120  14.570  1.00  0.00           H  
ATOM   3161  HA  TYR A 278      61.340  26.550  11.720  1.00  0.00           H  
ATOM   3162  HB1 TYR A 278      62.710  24.420  11.520  1.00  0.00           H  
ATOM   3163  HB2 TYR A 278      63.030  24.520  13.290  1.00  0.00           H  
ATOM   3164  HD1 TYR A 278      63.050  26.410   9.880  1.00  0.00           H  
ATOM   3165  HD2 TYR A 278      64.820  26.110  13.840  1.00  0.00           H  
ATOM   3166  HE1 TYR A 278      64.780  28.090   9.300  1.00  0.00           H  
ATOM   3167  HE2 TYR A 278      66.590  27.660  13.130  1.00  0.00           H  
ATOM   3168  HH  TYR A 278      67.750  28.580  11.140  1.00  0.00           H  
ATOM   3169  N   ASP A 279      59.620  24.350  13.240  1.00  0.00           N  
ATOM   3170  CA  ASP A 279      58.340  23.600  13.090  1.00  0.00           C  
ATOM   3171  C   ASP A 279      57.120  24.490  12.570  1.00  0.00           C  
ATOM   3172  O   ASP A 279      56.110  23.960  12.120  1.00  0.00           O  
ATOM   3173  CB  ASP A 279      57.990  22.990  14.490  1.00  0.00           C  
ATOM   3174  CG  ASP A 279      58.570  21.640  14.770  1.00  0.00           C  
ATOM   3175  OD1 ASP A 279      58.200  21.040  15.790  1.00  0.00           O  
ATOM   3176  OD2 ASP A 279      59.330  21.100  13.980  1.00  0.00           O1-
ATOM   3177  H   ASP A 279      59.910  24.620  14.170  1.00  0.00           H  
ATOM   3178  HA  ASP A 279      58.550  22.790  12.390  1.00  0.00           H  
ATOM   3179  HB1 ASP A 279      56.910  22.810  14.550  1.00  0.00           H  
ATOM   3180  HB2 ASP A 279      58.270  23.650  15.310  1.00  0.00           H  
ATOM   3181  N   TYR A 280      57.260  25.820  12.740  1.00  0.00           N  
ATOM   3182  CA  TYR A 280      56.260  26.900  12.440  1.00  0.00           C  
ATOM   3183  C   TYR A 280      55.920  26.800  10.950  1.00  0.00           C  
ATOM   3184  O   TYR A 280      56.820  26.570  10.090  1.00  0.00           O  
ATOM   3185  CB  TYR A 280      56.720  28.330  12.900  1.00  0.00           C  
ATOM   3186  CG  TYR A 280      55.690  29.410  12.740  1.00  0.00           C  
ATOM   3187  CD1 TYR A 280      54.710  29.600  13.760  1.00  0.00           C  
ATOM   3188  CD2 TYR A 280      55.410  29.950  11.450  1.00  0.00           C  
ATOM   3189  CE1 TYR A 280      53.540  30.250  13.500  1.00  0.00           C  
ATOM   3190  CE2 TYR A 280      54.230  30.660  11.210  1.00  0.00           C  
ATOM   3191  CZ  TYR A 280      53.260  30.740  12.260  1.00  0.00           C  
ATOM   3192  OH  TYR A 280      52.010  31.300  12.100  1.00  0.00           O  
ATOM   3193  H   TYR A 280      58.170  26.210  12.950  1.00  0.00           H  
ATOM   3194  HA  TYR A 280      55.350  26.620  12.980  1.00  0.00           H  
ATOM   3195  HB1 TYR A 280      57.550  28.560  12.250  1.00  0.00           H  
ATOM   3196  HB2 TYR A 280      57.060  28.380  13.940  1.00  0.00           H  
ATOM   3197  HD1 TYR A 280      54.880  29.170  14.740  1.00  0.00           H  
ATOM   3198  HD2 TYR A 280      56.100  29.770  10.640  1.00  0.00           H  
ATOM   3199  HE1 TYR A 280      52.820  30.400  14.290  1.00  0.00           H  
ATOM   3200  HE2 TYR A 280      54.090  31.230  10.300  1.00  0.00           H  
ATOM   3201  HH  TYR A 280      51.900  31.790  11.280  1.00  0.00           H  
ATOM   3202  N   ASN A 281      54.670  27.060  10.530  1.00  0.00           N  
ATOM   3203  CA  ASN A 281      54.280  27.190   9.110  1.00  0.00           C  
ATOM   3204  C   ASN A 281      53.640  28.570   8.820  1.00  0.00           C  
ATOM   3205  O   ASN A 281      52.570  28.870   9.360  1.00  0.00           O  
ATOM   3206  CB  ASN A 281      53.420  26.030   8.560  1.00  0.00           C  
ATOM   3207  CG  ASN A 281      53.710  25.920   7.050  1.00  0.00           C  
ATOM   3208  ND2 ASN A 281      54.770  25.200   6.690  1.00  0.00           N  
ATOM   3209  OD1 ASN A 281      53.180  26.730   6.320  1.00  0.00           O  
ATOM   3210  H   ASN A 281      53.940  27.220  11.210  1.00  0.00           H  
ATOM   3211  HA  ASN A 281      55.240  27.090   8.600  1.00  0.00           H  
ATOM   3212  HB1 ASN A 281      52.370  26.290   8.700  1.00  0.00           H  
ATOM   3213  HB2 ASN A 281      53.560  25.060   9.040  1.00  0.00           H  
ATOM   3214 1HD2 ASN A 281      55.380  24.690   7.320  1.00  0.00           H  
ATOM   3215 2HD2 ASN A 281      55.020  25.080   5.720  1.00  0.00           H  
ATOM   3216  N   PRO A 282      54.190  29.480   7.950  1.00  0.00           N  
ATOM   3217  CA  PRO A 282      53.500  30.640   7.420  1.00  0.00           C  
ATOM   3218  C   PRO A 282      52.080  30.210   6.900  1.00  0.00           C  
ATOM   3219  O   PRO A 282      51.870  29.530   5.880  1.00  0.00           O  
ATOM   3220  CB  PRO A 282      54.450  31.120   6.280  1.00  0.00           C  
ATOM   3221  CG  PRO A 282      55.870  30.770   6.750  1.00  0.00           C  
ATOM   3222  CD  PRO A 282      55.580  29.460   7.530  1.00  0.00           C  
ATOM   3223  HA  PRO A 282      53.450  31.420   8.190  1.00  0.00           H  
ATOM   3224  HB1 PRO A 282      54.230  30.550   5.380  1.00  0.00           H  
ATOM   3225  HB2 PRO A 282      54.360  32.210   6.260  1.00  0.00           H  
ATOM   3226  HG1 PRO A 282      56.590  30.760   5.940  1.00  0.00           H  
ATOM   3227  HG2 PRO A 282      56.280  31.560   7.380  1.00  0.00           H  
ATOM   3228  HD1 PRO A 282      55.650  28.680   6.790  1.00  0.00           H  
ATOM   3229  HD2 PRO A 282      56.300  29.360   8.350  1.00  0.00           H  
ATOM   3230  N   ASN A 283      51.100  30.750   7.590  1.00  0.00           N  
ATOM   3231  CA  ASN A 283      49.680  30.530   7.220  1.00  0.00           C  
ATOM   3232  C   ASN A 283      48.880  31.810   7.220  1.00  0.00           C  
ATOM   3233  O   ASN A 283      49.320  32.750   7.810  1.00  0.00           O  
ATOM   3234  CB  ASN A 283      49.110  29.520   8.190  1.00  0.00           C  
ATOM   3235  CG  ASN A 283      49.030  29.910   9.640  1.00  0.00           C  
ATOM   3236  ND2 ASN A 283      50.120  29.770  10.350  1.00  0.00           N  
ATOM   3237  OD1 ASN A 283      48.080  30.470  10.160  1.00  0.00           O  
ATOM   3238  H   ASN A 283      51.320  31.250   8.440  1.00  0.00           H  
ATOM   3239  HA  ASN A 283      49.540  30.140   6.210  1.00  0.00           H  
ATOM   3240  HB1 ASN A 283      49.770  28.660   8.090  1.00  0.00           H  
ATOM   3241  HB2 ASN A 283      48.150  29.230   7.770  1.00  0.00           H  
ATOM   3242 1HD2 ASN A 283      50.970  29.310  10.050  1.00  0.00           H  
ATOM   3243 2HD2 ASN A 283      50.040  30.050  11.320  1.00  0.00           H  
ATOM   3244  N   LYS A 284      47.730  31.860   6.550  1.00  0.00           N  
ATOM   3245  CA  LYS A 284      47.050  33.160   6.310  1.00  0.00           C  
ATOM   3246  C   LYS A 284      46.620  33.840   7.560  1.00  0.00           C  
ATOM   3247  O   LYS A 284      46.930  35.050   7.700  1.00  0.00           O  
ATOM   3248  CB  LYS A 284      45.910  32.970   5.360  1.00  0.00           C  
ATOM   3249  CG  LYS A 284      46.370  32.940   3.910  1.00  0.00           C  
ATOM   3250  CD  LYS A 284      45.220  32.770   2.870  1.00  0.00           C  
ATOM   3251  CE  LYS A 284      45.660  33.340   1.460  1.00  0.00           C  
ATOM   3252  NZ  LYS A 284      46.810  32.580   0.830  1.00  0.00           N1+
ATOM   3253  H   LYS A 284      47.340  31.020   6.150  1.00  0.00           H  
ATOM   3254  HA  LYS A 284      47.670  33.840   5.730  1.00  0.00           H  
ATOM   3255  HB1 LYS A 284      45.280  33.820   5.610  1.00  0.00           H  
ATOM   3256  HB2 LYS A 284      45.330  32.070   5.590  1.00  0.00           H  
ATOM   3257  HG1 LYS A 284      47.090  32.130   3.810  1.00  0.00           H  
ATOM   3258  HG2 LYS A 284      46.920  33.850   3.650  1.00  0.00           H  
ATOM   3259  HD1 LYS A 284      44.370  33.380   3.190  1.00  0.00           H  
ATOM   3260  HD2 LYS A 284      44.830  31.750   2.850  1.00  0.00           H  
ATOM   3261  HE1 LYS A 284      45.980  34.380   1.540  1.00  0.00           H  
ATOM   3262  HE2 LYS A 284      44.820  33.330   0.760  1.00  0.00           H  
ATOM   3263  HZ1 LYS A 284      46.470  31.630   0.700  1.00  0.00           H  
ATOM   3264  HZ2 LYS A 284      47.060  32.990  -0.060  1.00  0.00           H  
ATOM   3265  HZ3 LYS A 284      47.590  32.470   1.460  1.00  0.00           H  
ATOM   3266  N   THR A 285      45.990  33.100   8.490  1.00  0.00           N  
ATOM   3267  CA  THR A 285      45.420  33.630   9.770  1.00  0.00           C  
ATOM   3268  C   THR A 285      46.440  33.730  10.900  1.00  0.00           C  
ATOM   3269  O   THR A 285      46.030  34.270  11.950  1.00  0.00           O  
ATOM   3270  CB  THR A 285      44.160  32.900  10.120  1.00  0.00           C  
ATOM   3271  CG2 THR A 285      43.060  33.110   9.100  1.00  0.00           C  
ATOM   3272  OG1 THR A 285      44.370  31.510  10.270  1.00  0.00           O  
ATOM   3273  H   THR A 285      46.000  32.110   8.290  1.00  0.00           H  
ATOM   3274  HA  THR A 285      45.030  34.630   9.610  1.00  0.00           H  
ATOM   3275  HB  THR A 285      43.850  33.230  11.110  1.00  0.00           H  
ATOM   3276  HG1 THR A 285      43.500  31.190  10.520  1.00  0.00           H  
ATOM   3277 1HG2 THR A 285      42.850  34.180   9.060  1.00  0.00           H  
ATOM   3278 2HG2 THR A 285      43.400  32.820   8.100  1.00  0.00           H  
ATOM   3279 3HG2 THR A 285      42.150  32.560   9.320  1.00  0.00           H  
ATOM   3280  N   ASN A 286      47.750  33.370  10.660  1.00  0.00           N  
ATOM   3281  CA  ASN A 286      48.790  33.240  11.720  1.00  0.00           C  
ATOM   3282  C   ASN A 286      48.380  32.220  12.770  1.00  0.00           C  
ATOM   3283  O   ASN A 286      47.210  32.180  13.190  1.00  0.00           O  
ATOM   3284  CB  ASN A 286      49.050  34.600  12.280  1.00  0.00           C  
ATOM   3285  CG  ASN A 286      49.610  35.590  11.200  1.00  0.00           C  
ATOM   3286  ND2 ASN A 286      48.760  36.530  10.830  1.00  0.00           N  
ATOM   3287  OD1 ASN A 286      50.640  35.380  10.570  1.00  0.00           O  
ATOM   3288  H   ASN A 286      47.960  33.050   9.720  1.00  0.00           H  
ATOM   3289  HA  ASN A 286      49.650  32.840  11.180  1.00  0.00           H  
ATOM   3290  HB1 ASN A 286      49.780  34.530  13.090  1.00  0.00           H  
ATOM   3291  HB2 ASN A 286      48.100  34.970  12.670  1.00  0.00           H  
ATOM   3292 1HD2 ASN A 286      47.900  36.690  11.350  1.00  0.00           H  
ATOM   3293 2HD2 ASN A 286      49.140  37.270  10.250  1.00  0.00           H  
ATOM   3294  N   ARG A 287      49.380  31.470  13.240  1.00  0.00           N  
ATOM   3295  CA  ARG A 287      49.270  30.690  14.570  1.00  0.00           C  
ATOM   3296  C   ARG A 287      50.130  31.350  15.630  1.00  0.00           C  
ATOM   3297  O   ARG A 287      50.940  32.250  15.240  1.00  0.00           O  
ATOM   3298  CB  ARG A 287      49.550  29.210  14.290  1.00  0.00           C  
ATOM   3299  CG  ARG A 287      48.300  28.400  13.790  1.00  0.00           C  
ATOM   3300  CD  ARG A 287      48.540  26.870  13.940  1.00  0.00           C  
ATOM   3301  NE  ARG A 287      47.310  26.150  13.700  1.00  0.00           N  
ATOM   3302  CZ  ARG A 287      46.700  25.820  12.540  1.00  0.00           C  
ATOM   3303  NH1 ARG A 287      47.260  26.000  11.360  1.00  0.00           N1+
ATOM   3304  NH2 ARG A 287      45.530  25.390  12.610  1.00  0.00           N  
ATOM   3305  H   ARG A 287      50.320  31.650  12.900  1.00  0.00           H  
ATOM   3306  HA  ARG A 287      48.260  30.850  14.950  1.00  0.00           H  
ATOM   3307  HB1 ARG A 287      49.850  28.690  15.200  1.00  0.00           H  
ATOM   3308  HB2 ARG A 287      50.370  29.020  13.600  1.00  0.00           H  
ATOM   3309  HG1 ARG A 287      47.910  28.600  12.790  1.00  0.00           H  
ATOM   3310  HG2 ARG A 287      47.460  28.610  14.450  1.00  0.00           H  
ATOM   3311  HD1 ARG A 287      48.760  26.570  14.960  1.00  0.00           H  
ATOM   3312  HD2 ARG A 287      49.320  26.550  13.250  1.00  0.00           H  
ATOM   3313  HE  ARG A 287      46.700  25.920  14.470  1.00  0.00           H  
ATOM   3314 1HH1 ARG A 287      48.210  26.340  11.240  1.00  0.00           H  
ATOM   3315 2HH1 ARG A 287      46.820  25.550  10.570  1.00  0.00           H  
ATOM   3316 1HH2 ARG A 287      45.020  25.310  13.480  1.00  0.00           H  
ATOM   3317 2HH2 ARG A 287      45.090  25.170  11.730  1.00  0.00           H  
ATOM   3318  N   PRO A 288      49.920  30.970  16.910  1.00  0.00           N  
ATOM   3319  CA  PRO A 288      50.890  31.350  18.030  1.00  0.00           C  
ATOM   3320  C   PRO A 288      52.400  31.480  17.630  1.00  0.00           C  
ATOM   3321  O   PRO A 288      52.880  30.670  16.830  1.00  0.00           O  
ATOM   3322  CB  PRO A 288      50.680  30.250  19.080  1.00  0.00           C  
ATOM   3323  CG  PRO A 288      49.150  30.020  18.990  1.00  0.00           C  
ATOM   3324  CD  PRO A 288      48.890  30.050  17.450  1.00  0.00           C  
ATOM   3325  HA  PRO A 288      50.650  32.280  18.530  1.00  0.00           H  
ATOM   3326  HB1 PRO A 288      51.210  29.330  18.820  1.00  0.00           H  
ATOM   3327  HB2 PRO A 288      50.990  30.580  20.070  1.00  0.00           H  
ATOM   3328  HG1 PRO A 288      48.730  29.110  19.450  1.00  0.00           H  
ATOM   3329  HG2 PRO A 288      48.650  30.840  19.500  1.00  0.00           H  
ATOM   3330  HD1 PRO A 288      48.940  29.030  17.080  1.00  0.00           H  
ATOM   3331  HD2 PRO A 288      47.840  30.330  17.330  1.00  0.00           H  
ATOM   3332  N   PHE A 289      53.090  32.640  17.900  1.00  0.00           N  
ATOM   3333  CA  PHE A 289      54.550  32.780  17.650  1.00  0.00           C  
ATOM   3334  C   PHE A 289      55.270  32.300  18.950  1.00  0.00           C  
ATOM   3335  O   PHE A 289      54.640  31.930  19.930  1.00  0.00           O  
ATOM   3336  CB  PHE A 289      54.890  34.170  17.300  1.00  0.00           C  
ATOM   3337  CG  PHE A 289      54.350  34.650  15.900  1.00  0.00           C  
ATOM   3338  CD1 PHE A 289      53.740  33.910  14.920  1.00  0.00           C  
ATOM   3339  CD2 PHE A 289      54.580  36.020  15.680  1.00  0.00           C  
ATOM   3340  CE1 PHE A 289      53.310  34.450  13.750  1.00  0.00           C  
ATOM   3341  CE2 PHE A 289      54.190  36.610  14.470  1.00  0.00           C  
ATOM   3342  CZ  PHE A 289      53.560  35.820  13.440  1.00  0.00           C  
ATOM   3343  H   PHE A 289      52.730  33.270  18.600  1.00  0.00           H  
ATOM   3344  HA  PHE A 289      54.840  32.100  16.850  1.00  0.00           H  
ATOM   3345  HB1 PHE A 289      55.970  34.330  17.240  1.00  0.00           H  
ATOM   3346  HB2 PHE A 289      54.400  34.800  18.040  1.00  0.00           H  
ATOM   3347  HD1 PHE A 289      53.560  32.860  15.130  1.00  0.00           H  
ATOM   3348  HD2 PHE A 289      55.100  36.470  16.520  1.00  0.00           H  
ATOM   3349  HE1 PHE A 289      52.820  33.770  13.070  1.00  0.00           H  
ATOM   3350  HE2 PHE A 289      54.360  37.650  14.240  1.00  0.00           H  
ATOM   3351  HZ  PHE A 289      53.290  36.210  12.470  1.00  0.00           H  
ATOM   3352  N   ILE A 290      56.610  32.090  18.810  1.00  0.00           N  
ATOM   3353  CA  ILE A 290      57.420  31.460  19.790  1.00  0.00           C  
ATOM   3354  C   ILE A 290      57.720  32.540  20.870  1.00  0.00           C  
ATOM   3355  O   ILE A 290      57.490  32.240  22.070  1.00  0.00           O  
ATOM   3356  CB  ILE A 290      58.710  30.790  19.210  1.00  0.00           C  
ATOM   3357  CG1 ILE A 290      58.410  29.880  18.000  1.00  0.00           C  
ATOM   3358  CG2 ILE A 290      59.330  29.980  20.320  1.00  0.00           C  
ATOM   3359  CD  ILE A 290      58.380  30.560  16.640  1.00  0.00           C  
ATOM   3360  H   ILE A 290      57.020  32.200  17.890  1.00  0.00           H  
ATOM   3361  HA  ILE A 290      56.880  30.670  20.330  1.00  0.00           H  
ATOM   3362  HB  ILE A 290      59.380  31.610  18.970  1.00  0.00           H  
ATOM   3363 1HG1 ILE A 290      57.450  29.390  18.130  1.00  0.00           H  
ATOM   3364 2HG1 ILE A 290      59.150  29.100  17.820  1.00  0.00           H  
ATOM   3365 1HG2 ILE A 290      59.380  30.590  21.230  1.00  0.00           H  
ATOM   3366 2HG2 ILE A 290      58.880  29.020  20.570  1.00  0.00           H  
ATOM   3367 3HG2 ILE A 290      60.390  29.780  20.180  1.00  0.00           H  
ATOM   3368  HD1 ILE A 290      59.270  31.170  16.540  1.00  0.00           H  
ATOM   3369  HD2 ILE A 290      58.050  29.810  15.920  1.00  0.00           H  
ATOM   3370  HD3 ILE A 290      57.560  31.280  16.720  1.00  0.00           H  
ATOM   3371  N   SER A 291      58.060  33.740  20.470  1.00  0.00           N  
ATOM   3372  CA  SER A 291      57.850  34.950  21.290  1.00  0.00           C  
ATOM   3373  C   SER A 291      58.450  34.880  22.690  1.00  0.00           C  
ATOM   3374  O   SER A 291      57.960  35.530  23.570  1.00  0.00           O  
ATOM   3375  CB  SER A 291      56.380  35.330  21.310  1.00  0.00           C  
ATOM   3376  OG  SER A 291      55.920  35.420  19.980  1.00  0.00           O  
ATOM   3377  H   SER A 291      58.100  33.810  19.470  1.00  0.00           H  
ATOM   3378  HA  SER A 291      58.400  35.760  20.800  1.00  0.00           H  
ATOM   3379  HB1 SER A 291      56.240  36.320  21.740  1.00  0.00           H  
ATOM   3380  HB2 SER A 291      55.870  34.540  21.870  1.00  0.00           H  
ATOM   3381  HG  SER A 291      55.300  36.130  19.810  1.00  0.00           H  
ATOM   3382  N   GLN A 292      59.550  34.150  22.950  1.00  0.00           N  
ATOM   3383  CA  GLN A 292      60.280  34.020  24.220  1.00  0.00           C  
ATOM   3384  C   GLN A 292      60.780  35.370  24.730  1.00  0.00           C  
ATOM   3385  O   GLN A 292      61.670  35.970  24.170  1.00  0.00           O  
ATOM   3386  CB  GLN A 292      61.360  32.970  24.070  1.00  0.00           C  
ATOM   3387  CG  GLN A 292      61.620  32.540  25.520  1.00  0.00           C  
ATOM   3388  CD  GLN A 292      62.870  31.610  25.580  1.00  0.00           C  
ATOM   3389  NE2 GLN A 292      62.630  30.310  25.360  1.00  0.00           N  
ATOM   3390  OE1 GLN A 292      64.050  32.010  25.700  1.00  0.00           O  
ATOM   3391  H   GLN A 292      60.010  33.740  22.150  1.00  0.00           H  
ATOM   3392  HA  GLN A 292      59.460  33.730  24.870  1.00  0.00           H  
ATOM   3393  HB1 GLN A 292      62.210  33.470  23.620  1.00  0.00           H  
ATOM   3394  HB2 GLN A 292      61.010  32.140  23.450  1.00  0.00           H  
ATOM   3395  HG1 GLN A 292      60.740  32.110  26.000  1.00  0.00           H  
ATOM   3396  HG2 GLN A 292      61.850  33.430  26.090  1.00  0.00           H  
ATOM   3397 1HE2 GLN A 292      61.670  30.090  25.120  1.00  0.00           H  
ATOM   3398 2HE2 GLN A 292      63.410  29.700  25.180  1.00  0.00           H  
ATOM   3399  N   LYS A 293      60.110  35.870  25.830  1.00  0.00           N  
ATOM   3400  CA  LYS A 293      60.570  37.090  26.470  1.00  0.00           C  
ATOM   3401  C   LYS A 293      61.680  36.860  27.470  1.00  0.00           C  
ATOM   3402  O   LYS A 293      61.510  36.550  28.640  1.00  0.00           O  
ATOM   3403  CB  LYS A 293      59.430  37.880  27.040  1.00  0.00           C  
ATOM   3404  CG  LYS A 293      58.580  38.710  26.060  1.00  0.00           C  
ATOM   3405  CD  LYS A 293      57.330  39.320  26.780  1.00  0.00           C  
ATOM   3406  CE  LYS A 293      56.500  40.280  25.890  1.00  0.00           C  
ATOM   3407  NZ  LYS A 293      55.390  40.940  26.600  1.00  0.00           N1+
ATOM   3408  H   LYS A 293      59.420  35.290  26.290  1.00  0.00           H  
ATOM   3409  HA  LYS A 293      60.990  37.710  25.680  1.00  0.00           H  
ATOM   3410  HB1 LYS A 293      59.750  38.590  27.800  1.00  0.00           H  
ATOM   3411  HB2 LYS A 293      58.840  37.150  27.590  1.00  0.00           H  
ATOM   3412  HG1 LYS A 293      58.290  38.130  25.180  1.00  0.00           H  
ATOM   3413  HG2 LYS A 293      59.240  39.510  25.720  1.00  0.00           H  
ATOM   3414  HD1 LYS A 293      57.690  39.840  27.680  1.00  0.00           H  
ATOM   3415  HD2 LYS A 293      56.700  38.460  27.000  1.00  0.00           H  
ATOM   3416  HE1 LYS A 293      55.990  39.600  25.210  1.00  0.00           H  
ATOM   3417  HE2 LYS A 293      57.130  41.000  25.360  1.00  0.00           H  
ATOM   3418  HZ1 LYS A 293      54.800  41.410  25.920  1.00  0.00           H  
ATOM   3419  HZ2 LYS A 293      54.820  40.230  27.040  1.00  0.00           H  
ATOM   3420  HZ3 LYS A 293      55.610  41.680  27.250  1.00  0.00           H  
ATOM   3421  N   ILE A 294      62.980  36.960  27.050  1.00  0.00           N  
ATOM   3422  CA  ILE A 294      64.160  37.020  27.930  1.00  0.00           C  
ATOM   3423  C   ILE A 294      64.100  38.390  28.660  1.00  0.00           C  
ATOM   3424  O   ILE A 294      63.880  39.420  28.040  1.00  0.00           O  
ATOM   3425  CB  ILE A 294      65.490  36.820  27.120  1.00  0.00           C  
ATOM   3426  CG1 ILE A 294      65.480  35.460  26.360  1.00  0.00           C  
ATOM   3427  CG2 ILE A 294      66.700  37.070  27.960  1.00  0.00           C  
ATOM   3428  CD  ILE A 294      65.680  34.240  27.240  1.00  0.00           C  
ATOM   3429  H   ILE A 294      63.270  37.220  26.120  1.00  0.00           H  
ATOM   3430  HA  ILE A 294      64.180  36.230  28.680  1.00  0.00           H  
ATOM   3431  HB  ILE A 294      65.430  37.550  26.310  1.00  0.00           H  
ATOM   3432 1HG1 ILE A 294      66.220  35.440  25.560  1.00  0.00           H  
ATOM   3433 2HG1 ILE A 294      64.530  35.390  25.840  1.00  0.00           H  
ATOM   3434 1HG2 ILE A 294      66.670  36.500  28.890  1.00  0.00           H  
ATOM   3435 2HG2 ILE A 294      67.550  36.810  27.340  1.00  0.00           H  
ATOM   3436 3HG2 ILE A 294      66.650  38.150  28.120  1.00  0.00           H  
ATOM   3437  HD1 ILE A 294      64.670  34.110  27.650  1.00  0.00           H  
ATOM   3438  HD2 ILE A 294      66.040  33.380  26.680  1.00  0.00           H  
ATOM   3439  HD3 ILE A 294      66.380  34.500  28.030  1.00  0.00           H  
ATOM   3440  N   HIS A 295      64.380  38.370  29.950  1.00  0.00           N  
ATOM   3441  CA  HIS A 295      64.350  39.590  30.800  1.00  0.00           C  
ATOM   3442  C   HIS A 295      65.630  39.960  31.520  1.00  0.00           C  
ATOM   3443  O   HIS A 295      65.710  40.940  32.250  1.00  0.00           O  
ATOM   3444  CB  HIS A 295      63.380  39.360  31.950  1.00  0.00           C  
ATOM   3445  CG  HIS A 295      62.000  38.950  31.470  1.00  0.00           C  
ATOM   3446  CD2 HIS A 295      61.380  37.850  31.780  1.00  0.00           C  
ATOM   3447  ND1 HIS A 295      61.170  39.770  30.740  1.00  0.00           N  
ATOM   3448  CE1 HIS A 295      60.130  39.000  30.370  1.00  0.00           C  
ATOM   3449  NE2 HIS A 295      60.220  37.900  31.050  1.00  0.00           N  
ATOM   3450  H   HIS A 295      64.190  37.520  30.450  1.00  0.00           H  
ATOM   3451  HA  HIS A 295      64.000  40.400  30.160  1.00  0.00           H  
ATOM   3452  HB1 HIS A 295      63.300  40.240  32.590  1.00  0.00           H  
ATOM   3453  HB2 HIS A 295      63.770  38.580  32.600  1.00  0.00           H  
ATOM   3454  HD2 HIS A 295      61.690  36.990  32.360  1.00  0.00           H  
ATOM   3455  HE1 HIS A 295      59.300  39.250  29.730  1.00  0.00           H  
ATOM   3456  HE2 HIS A 295      59.600  37.130  30.860  1.00  0.00           H  
ATOM   3457  N   PHE A 296      66.670  39.140  31.340  1.00  0.00           N  
ATOM   3458  CA  PHE A 296      67.820  39.190  32.230  1.00  0.00           C  
ATOM   3459  C   PHE A 296      69.110  38.760  31.470  1.00  0.00           C  
ATOM   3460  O   PHE A 296      69.070  37.710  30.910  1.00  0.00           O  
ATOM   3461  CB  PHE A 296      67.630  38.190  33.470  1.00  0.00           C  
ATOM   3462  CG  PHE A 296      68.490  38.560  34.640  1.00  0.00           C  
ATOM   3463  CD1 PHE A 296      69.620  37.830  34.910  1.00  0.00           C  
ATOM   3464  CD2 PHE A 296      68.090  39.500  35.590  1.00  0.00           C  
ATOM   3465  CE1 PHE A 296      70.550  38.200  35.880  1.00  0.00           C  
ATOM   3466  CE2 PHE A 296      69.020  39.990  36.570  1.00  0.00           C  
ATOM   3467  CZ  PHE A 296      70.260  39.330  36.700  1.00  0.00           C  
ATOM   3468  H   PHE A 296      66.650  38.400  30.650  1.00  0.00           H  
ATOM   3469  HA  PHE A 296      67.890  40.210  32.590  1.00  0.00           H  
ATOM   3470  HB1 PHE A 296      67.770  37.160  33.160  1.00  0.00           H  
ATOM   3471  HB2 PHE A 296      66.620  38.340  33.850  1.00  0.00           H  
ATOM   3472  HD1 PHE A 296      69.950  37.030  34.270  1.00  0.00           H  
ATOM   3473  HD2 PHE A 296      67.130  39.960  35.430  1.00  0.00           H  
ATOM   3474  HE1 PHE A 296      71.530  37.750  35.850  1.00  0.00           H  
ATOM   3475  HE2 PHE A 296      68.750  40.790  37.240  1.00  0.00           H  
ATOM   3476  HZ  PHE A 296      71.020  39.660  37.390  1.00  0.00           H  
ATOM   3477  N   PRO A 297      70.190  39.540  31.440  1.00  0.00           N  
ATOM   3478  CA  PRO A 297      71.370  39.290  30.620  1.00  0.00           C  
ATOM   3479  C   PRO A 297      72.420  38.510  31.390  1.00  0.00           C  
ATOM   3480  O   PRO A 297      72.490  38.580  32.590  1.00  0.00           O  
ATOM   3481  CB  PRO A 297      71.830  40.710  30.220  1.00  0.00           C  
ATOM   3482  CG  PRO A 297      71.540  41.440  31.510  1.00  0.00           C  
ATOM   3483  CD  PRO A 297      70.200  40.850  31.960  1.00  0.00           C  
ATOM   3484  HA  PRO A 297      71.010  38.740  29.750  1.00  0.00           H  
ATOM   3485  HB1 PRO A 297      72.910  40.700  30.030  1.00  0.00           H  
ATOM   3486  HB2 PRO A 297      71.320  41.110  29.350  1.00  0.00           H  
ATOM   3487  HG1 PRO A 297      72.260  41.190  32.290  1.00  0.00           H  
ATOM   3488  HG2 PRO A 297      71.540  42.510  31.300  1.00  0.00           H  
ATOM   3489  HD1 PRO A 297      70.100  40.870  33.050  1.00  0.00           H  
ATOM   3490  HD2 PRO A 297      69.400  41.480  31.590  1.00  0.00           H  
ATOM   3491  N   ASP A 298      73.310  37.780  30.650  1.00  0.00           N  
ATOM   3492  CA  ASP A 298      74.390  36.950  31.210  1.00  0.00           C  
ATOM   3493  C   ASP A 298      75.660  37.810  31.660  1.00  0.00           C  
ATOM   3494  O   ASP A 298      76.490  37.300  32.380  1.00  0.00           O  
ATOM   3495  CB  ASP A 298      74.720  35.890  30.240  1.00  0.00           C  
ATOM   3496  CG  ASP A 298      73.540  35.200  29.570  1.00  0.00           C  
ATOM   3497  OD1 ASP A 298      73.210  34.020  29.930  1.00  0.00           O  
ATOM   3498  OD2 ASP A 298      72.890  35.780  28.690  1.00  0.00           O1-
ATOM   3499  H   ASP A 298      73.220  37.850  29.650  1.00  0.00           H  
ATOM   3500  HA  ASP A 298      73.950  36.430  32.060  1.00  0.00           H  
ATOM   3501  HB1 ASP A 298      75.180  35.180  30.930  1.00  0.00           H  
ATOM   3502  HB2 ASP A 298      75.520  36.220  29.570  1.00  0.00           H  
ATOM   3503  N   PHE A 299      75.740  39.070  31.260  1.00  0.00           N  
ATOM   3504  CA  PHE A 299      76.660  40.100  31.720  1.00  0.00           C  
ATOM   3505  C   PHE A 299      76.110  41.530  31.400  1.00  0.00           C  
ATOM   3506  O   PHE A 299      75.360  41.710  30.390  1.00  0.00           O  
ATOM   3507  CB  PHE A 299      78.040  39.940  31.180  1.00  0.00           C  
ATOM   3508  CG  PHE A 299      79.060  41.030  31.500  1.00  0.00           C  
ATOM   3509  CD1 PHE A 299      79.620  41.060  32.790  1.00  0.00           C  
ATOM   3510  CD2 PHE A 299      79.170  42.160  30.620  1.00  0.00           C  
ATOM   3511  CE1 PHE A 299      80.430  42.160  33.170  1.00  0.00           C  
ATOM   3512  CE2 PHE A 299      80.120  43.200  30.950  1.00  0.00           C  
ATOM   3513  CZ  PHE A 299      80.760  43.170  32.240  1.00  0.00           C  
ATOM   3514  H   PHE A 299      75.010  39.380  30.630  1.00  0.00           H  
ATOM   3515  HA  PHE A 299      76.800  40.050  32.800  1.00  0.00           H  
ATOM   3516  HB1 PHE A 299      78.070  39.850  30.090  1.00  0.00           H  
ATOM   3517  HB2 PHE A 299      78.250  39.000  31.690  1.00  0.00           H  
ATOM   3518  HD1 PHE A 299      79.470  40.290  33.520  1.00  0.00           H  
ATOM   3519  HD2 PHE A 299      78.650  42.200  29.680  1.00  0.00           H  
ATOM   3520  HE1 PHE A 299      80.780  42.250  34.190  1.00  0.00           H  
ATOM   3521  HE2 PHE A 299      80.160  44.100  30.360  1.00  0.00           H  
ATOM   3522  HZ  PHE A 299      81.380  43.980  32.580  1.00  0.00           H  
ATOM   3523  N   SER A 300      76.410  42.530  32.210  1.00  0.00           N  
ATOM   3524  CA  SER A 300      76.080  43.930  31.860  1.00  0.00           C  
ATOM   3525  C   SER A 300      77.150  44.860  32.390  1.00  0.00           C  
ATOM   3526  O   SER A 300      77.670  44.680  33.490  1.00  0.00           O  
ATOM   3527  CB  SER A 300      74.640  44.230  32.360  1.00  0.00           C  
ATOM   3528  OG  SER A 300      74.370  45.650  32.420  1.00  0.00           O  
ATOM   3529  H   SER A 300      77.220  42.410  32.800  1.00  0.00           H  
ATOM   3530  HA  SER A 300      76.070  44.070  30.780  1.00  0.00           H  
ATOM   3531  HB1 SER A 300      74.480  43.820  33.360  1.00  0.00           H  
ATOM   3532  HB2 SER A 300      73.860  43.670  31.840  1.00  0.00           H  
ATOM   3533  HG  SER A 300      74.850  46.100  33.120  1.00  0.00           H  
ATOM   3534  N   THR A 301      77.380  46.040  31.700  1.00  0.00           N  
ATOM   3535  CA  THR A 301      78.170  47.170  32.250  1.00  0.00           C  
ATOM   3536  C   THR A 301      77.490  48.450  31.780  1.00  0.00           C  
ATOM   3537  O   THR A 301      77.150  48.550  30.590  1.00  0.00           O  
ATOM   3538  CB  THR A 301      79.640  47.040  31.840  1.00  0.00           C  
ATOM   3539  CG2 THR A 301      79.920  47.230  30.340  1.00  0.00           C  
ATOM   3540  OG1 THR A 301      80.200  48.110  32.560  1.00  0.00           O  
ATOM   3541  H   THR A 301      76.990  46.150  30.780  1.00  0.00           H  
ATOM   3542  HA  THR A 301      78.080  47.170  33.340  1.00  0.00           H  
ATOM   3543  HB  THR A 301      80.050  46.090  32.180  1.00  0.00           H  
ATOM   3544  HG1 THR A 301      80.380  47.740  33.430  1.00  0.00           H  
ATOM   3545 1HG2 THR A 301      79.850  48.310  30.170  1.00  0.00           H  
ATOM   3546 2HG2 THR A 301      80.870  46.830  30.010  1.00  0.00           H  
ATOM   3547 3HG2 THR A 301      79.170  46.660  29.790  1.00  0.00           H  
ATOM   3548  N   ARG A 302      77.560  49.490  32.620  1.00  0.00           N  
ATOM   3549  CA  ARG A 302      77.650  50.890  32.250  1.00  0.00           C  
ATOM   3550  C   ARG A 302      78.860  51.670  32.720  1.00  0.00           C  
ATOM   3551  O   ARG A 302      78.660  52.830  33.050  1.00  0.00           O  
ATOM   3552  CB  ARG A 302      76.360  51.540  32.650  1.00  0.00           C  
ATOM   3553  CG  ARG A 302      76.070  51.510  34.200  1.00  0.00           C  
ATOM   3554  CD  ARG A 302      74.930  52.520  34.550  1.00  0.00           C  
ATOM   3555  NE  ARG A 302      73.560  52.240  34.070  1.00  0.00           N  
ATOM   3556  CZ  ARG A 302      73.080  52.560  32.920  1.00  0.00           C  
ATOM   3557  NH1 ARG A 302      73.780  53.220  32.040  1.00  0.00           N1+
ATOM   3558  NH2 ARG A 302      71.820  52.270  32.660  1.00  0.00           N  
ATOM   3559  H   ARG A 302      77.850  49.260  33.560  1.00  0.00           H  
ATOM   3560  HA  ARG A 302      77.730  50.960  31.160  1.00  0.00           H  
ATOM   3561  HB1 ARG A 302      75.640  51.080  31.980  1.00  0.00           H  
ATOM   3562  HB2 ARG A 302      76.390  52.580  32.310  1.00  0.00           H  
ATOM   3563  HG1 ARG A 302      76.960  51.840  34.740  1.00  0.00           H  
ATOM   3564  HG2 ARG A 302      75.800  50.500  34.520  1.00  0.00           H  
ATOM   3565  HD1 ARG A 302      75.200  53.510  34.180  1.00  0.00           H  
ATOM   3566  HD2 ARG A 302      74.920  52.680  35.620  1.00  0.00           H  
ATOM   3567  HE  ARG A 302      73.070  51.480  34.520  1.00  0.00           H  
ATOM   3568 1HH1 ARG A 302      74.460  53.900  32.350  1.00  0.00           H  
ATOM   3569 2HH1 ARG A 302      73.400  53.400  31.120  1.00  0.00           H  
ATOM   3570 1HH2 ARG A 302      71.320  51.720  33.340  1.00  0.00           H  
ATOM   3571 2HH2 ARG A 302      71.300  52.620  31.870  1.00  0.00           H  
ATOM   3572  N   ASP A 303      80.010  51.010  32.720  1.00  0.00           N  
ATOM   3573  CA  ASP A 303      81.350  51.580  33.100  1.00  0.00           C  
ATOM   3574  C   ASP A 303      82.330  51.590  31.920  1.00  0.00           C  
ATOM   3575  O   ASP A 303      83.480  52.010  32.080  1.00  0.00           O  
ATOM   3576  CB  ASP A 303      81.920  50.800  34.300  1.00  0.00           C  
ATOM   3577  CG  ASP A 303      81.100  50.550  35.520  1.00  0.00           C  
ATOM   3578  OD1 ASP A 303      79.870  50.840  35.580  1.00  0.00           O  
ATOM   3579  OD2 ASP A 303      81.650  49.950  36.510  1.00  0.00           O1-
ATOM   3580  H   ASP A 303      79.930  50.010  32.650  1.00  0.00           H  
ATOM   3581  HA  ASP A 303      81.200  52.600  33.460  1.00  0.00           H  
ATOM   3582  HB1 ASP A 303      82.830  51.360  34.530  1.00  0.00           H  
ATOM   3583  HB2 ASP A 303      82.260  49.810  34.010  1.00  0.00           H  
ATOM   3584  N   ILE A 304      81.980  51.230  30.670  1.00  0.00           N  
ATOM   3585  CA  ILE A 304      82.880  51.420  29.460  1.00  0.00           C  
ATOM   3586  C   ILE A 304      82.710  52.830  28.840  1.00  0.00           C  
ATOM   3587  O   ILE A 304      83.670  53.320  28.310  1.00  0.00           O  
ATOM   3588  CB  ILE A 304      82.660  50.320  28.390  1.00  0.00           C  
ATOM   3589  CG1 ILE A 304      82.580  48.920  29.050  1.00  0.00           C  
ATOM   3590  CG2 ILE A 304      83.680  50.270  27.250  1.00  0.00           C  
ATOM   3591  CD  ILE A 304      83.790  48.380  29.790  1.00  0.00           C  
ATOM   3592  H   ILE A 304      81.010  50.970  30.550  1.00  0.00           H  
ATOM   3593  HA  ILE A 304      83.860  51.270  29.920  1.00  0.00           H  
ATOM   3594  HB  ILE A 304      81.680  50.590  28.000  1.00  0.00           H  
ATOM   3595 1HG1 ILE A 304      82.300  48.090  28.400  1.00  0.00           H  
ATOM   3596 2HG1 ILE A 304      81.680  48.890  29.670  1.00  0.00           H  
ATOM   3597 1HG2 ILE A 304      83.440  49.420  26.610  1.00  0.00           H  
ATOM   3598 2HG2 ILE A 304      83.760  51.220  26.730  1.00  0.00           H  
ATOM   3599 3HG2 ILE A 304      84.610  50.110  27.790  1.00  0.00           H  
ATOM   3600  HD1 ILE A 304      83.620  47.340  30.060  1.00  0.00           H  
ATOM   3601  HD2 ILE A 304      84.630  48.540  29.120  1.00  0.00           H  
ATOM   3602  HD3 ILE A 304      83.920  48.910  30.740  1.00  0.00           H  
ATOM   3603  N   HIS A 305      81.590  53.490  28.910  1.00  0.00           N  
ATOM   3604  CA  HIS A 305      81.240  54.820  28.390  1.00  0.00           C  
ATOM   3605  C   HIS A 305      80.490  55.750  29.320  1.00  0.00           C  
ATOM   3606  O   HIS A 305      79.820  55.330  30.310  1.00  0.00           O  
ATOM   3607  CB  HIS A 305      80.520  54.670  27.060  1.00  0.00           C  
ATOM   3608  CG  HIS A 305      81.280  53.780  26.070  1.00  0.00           C  
ATOM   3609  CD2 HIS A 305      81.010  52.450  25.860  1.00  0.00           C  
ATOM   3610  ND1 HIS A 305      82.410  54.070  25.280  1.00  0.00           N  
ATOM   3611  CE1 HIS A 305      82.720  52.970  24.560  1.00  0.00           C  
ATOM   3612  NE2 HIS A 305      81.920  51.940  24.950  1.00  0.00           N  
ATOM   3613  H   HIS A 305      80.820  53.030  29.380  1.00  0.00           H  
ATOM   3614  HA  HIS A 305      82.150  55.360  28.140  1.00  0.00           H  
ATOM   3615  HB1 HIS A 305      80.600  55.640  26.560  1.00  0.00           H  
ATOM   3616  HB2 HIS A 305      79.490  54.370  27.290  1.00  0.00           H  
ATOM   3617  HD2 HIS A 305      80.210  51.870  26.300  1.00  0.00           H  
ATOM   3618  HE1 HIS A 305      83.490  52.960  23.790  1.00  0.00           H  
ATOM   3619  HE2 HIS A 305      81.770  51.140  24.350  1.00  0.00           H  
ATOM   3620  N   ARG A 306      80.500  57.060  28.970  1.00  0.00           N  
ATOM   3621  CA  ARG A 306      79.850  58.140  29.640  1.00  0.00           C  
ATOM   3622  C   ARG A 306      78.790  58.910  28.800  1.00  0.00           C  
ATOM   3623  O   ARG A 306      78.110  59.800  29.300  1.00  0.00           O  
ATOM   3624  CB  ARG A 306      80.770  59.230  30.190  1.00  0.00           C  
ATOM   3625  CG  ARG A 306      81.500  60.120  29.120  1.00  0.00           C  
ATOM   3626  CD  ARG A 306      82.490  61.120  29.730  1.00  0.00           C  
ATOM   3627  NE  ARG A 306      83.360  61.590  28.590  1.00  0.00           N  
ATOM   3628  CZ  ARG A 306      84.380  62.400  28.630  1.00  0.00           C  
ATOM   3629  NH1 ARG A 306      84.790  62.910  29.760  1.00  0.00           N1+
ATOM   3630  NH2 ARG A 306      85.090  62.720  27.590  1.00  0.00           N  
ATOM   3631  H   ARG A 306      81.150  57.370  28.260  1.00  0.00           H  
ATOM   3632  HA  ARG A 306      79.260  57.660  30.410  1.00  0.00           H  
ATOM   3633  HB1 ARG A 306      81.500  58.730  30.830  1.00  0.00           H  
ATOM   3634  HB2 ARG A 306      80.170  59.930  30.770  1.00  0.00           H  
ATOM   3635  HG1 ARG A 306      80.860  60.650  28.410  1.00  0.00           H  
ATOM   3636  HG2 ARG A 306      82.080  59.370  28.590  1.00  0.00           H  
ATOM   3637  HD1 ARG A 306      82.970  60.620  30.580  1.00  0.00           H  
ATOM   3638  HD2 ARG A 306      81.960  62.000  30.100  1.00  0.00           H  
ATOM   3639  HE  ARG A 306      83.180  61.070  27.750  1.00  0.00           H  
ATOM   3640 1HH1 ARG A 306      84.220  62.820  30.590  1.00  0.00           H  
ATOM   3641 2HH1 ARG A 306      85.410  63.710  29.710  1.00  0.00           H  
ATOM   3642 1HH2 ARG A 306      84.770  62.490  26.650  1.00  0.00           H  
ATOM   3643 2HH2 ARG A 306      85.920  63.270  27.700  1.00  0.00           H  
ATOM   3644  N   ASN A 307      78.710  58.550  27.490  1.00  0.00           N  
ATOM   3645  CA  ASN A 307      77.700  59.040  26.550  1.00  0.00           C  
ATOM   3646  C   ASN A 307      77.250  57.930  25.540  1.00  0.00           C  
ATOM   3647  O   ASN A 307      77.740  56.790  25.540  1.00  0.00           O  
ATOM   3648  CB  ASN A 307      78.180  60.300  25.780  1.00  0.00           C  
ATOM   3649  CG  ASN A 307      77.710  61.640  26.320  1.00  0.00           C  
ATOM   3650  ND2 ASN A 307      78.580  62.580  26.570  1.00  0.00           N  
ATOM   3651  OD1 ASN A 307      76.500  61.760  26.540  1.00  0.00           O  
ATOM   3652  H   ASN A 307      79.290  57.830  27.100  1.00  0.00           H  
ATOM   3653  HA  ASN A 307      76.830  59.350  27.120  1.00  0.00           H  
ATOM   3654  HB1 ASN A 307      77.700  60.300  24.800  1.00  0.00           H  
ATOM   3655  HB2 ASN A 307      79.260  60.320  25.700  1.00  0.00           H  
ATOM   3656 1HD2 ASN A 307      79.570  62.510  26.400  1.00  0.00           H  
ATOM   3657 2HD2 ASN A 307      78.210  63.480  26.830  1.00  0.00           H  
ATOM   3658  N   TYR A 308      76.310  58.090  24.650  1.00  0.00           N  
ATOM   3659  CA  TYR A 308      75.610  57.070  23.800  1.00  0.00           C  
ATOM   3660  C   TYR A 308      76.550  56.140  23.060  1.00  0.00           C  
ATOM   3661  O   TYR A 308      77.580  56.510  22.420  1.00  0.00           O  
ATOM   3662  CB  TYR A 308      74.600  57.770  22.880  1.00  0.00           C  
ATOM   3663  CG  TYR A 308      73.990  59.120  23.360  1.00  0.00           C  
ATOM   3664  CD1 TYR A 308      73.350  59.260  24.580  1.00  0.00           C  
ATOM   3665  CD2 TYR A 308      73.950  60.240  22.480  1.00  0.00           C  
ATOM   3666  CE1 TYR A 308      72.810  60.480  24.990  1.00  0.00           C  
ATOM   3667  CE2 TYR A 308      73.410  61.510  22.870  1.00  0.00           C  
ATOM   3668  CZ  TYR A 308      72.790  61.590  24.140  1.00  0.00           C  
ATOM   3669  OH  TYR A 308      72.270  62.840  24.420  1.00  0.00           O  
ATOM   3670  H   TYR A 308      75.880  59.000  24.670  1.00  0.00           H  
ATOM   3671  HA  TYR A 308      75.040  56.500  24.530  1.00  0.00           H  
ATOM   3672  HB1 TYR A 308      73.740  57.110  22.790  1.00  0.00           H  
ATOM   3673  HB2 TYR A 308      75.120  57.960  21.940  1.00  0.00           H  
ATOM   3674  HD1 TYR A 308      73.280  58.460  25.290  1.00  0.00           H  
ATOM   3675  HD2 TYR A 308      74.340  60.220  21.480  1.00  0.00           H  
ATOM   3676  HE1 TYR A 308      72.300  60.560  25.940  1.00  0.00           H  
ATOM   3677  HE2 TYR A 308      73.280  62.340  22.180  1.00  0.00           H  
ATOM   3678  HH  TYR A 308      71.570  62.750  25.070  1.00  0.00           H  
ATOM   3679  N   VAL A 309      76.150  54.900  22.960  1.00  0.00           N  
ATOM   3680  CA  VAL A 309      76.940  53.870  22.340  1.00  0.00           C  
ATOM   3681  C   VAL A 309      76.220  53.380  21.100  1.00  0.00           C  
ATOM   3682  O   VAL A 309      75.200  52.720  21.260  1.00  0.00           O  
ATOM   3683  CB  VAL A 309      77.280  52.750  23.350  1.00  0.00           C  
ATOM   3684  CG1 VAL A 309      78.170  51.700  22.750  1.00  0.00           C  
ATOM   3685  CG2 VAL A 309      77.900  53.270  24.610  1.00  0.00           C  
ATOM   3686  H   VAL A 309      75.230  54.560  23.200  1.00  0.00           H  
ATOM   3687  HA  VAL A 309      77.850  54.390  22.050  1.00  0.00           H  
ATOM   3688  HB  VAL A 309      76.290  52.400  23.650  1.00  0.00           H  
ATOM   3689 1HG1 VAL A 309      77.740  51.430  21.780  1.00  0.00           H  
ATOM   3690 2HG1 VAL A 309      79.240  51.880  22.740  1.00  0.00           H  
ATOM   3691 3HG1 VAL A 309      78.150  50.830  23.410  1.00  0.00           H  
ATOM   3692 1HG2 VAL A 309      78.150  52.410  25.220  1.00  0.00           H  
ATOM   3693 2HG2 VAL A 309      78.820  53.820  24.390  1.00  0.00           H  
ATOM   3694 3HG2 VAL A 309      77.150  53.840  25.160  1.00  0.00           H  
ATOM   3695  N   ASP A 310      76.630  53.820  19.930  1.00  0.00           N  
ATOM   3696  CA  ASP A 310      75.870  53.530  18.690  1.00  0.00           C  
ATOM   3697  C   ASP A 310      76.230  52.290  17.890  1.00  0.00           C  
ATOM   3698  O   ASP A 310      75.520  51.960  16.920  1.00  0.00           O  
ATOM   3699  CB  ASP A 310      75.720  54.770  17.750  1.00  0.00           C  
ATOM   3700  CG  ASP A 310      77.050  55.480  17.360  1.00  0.00           C  
ATOM   3701  OD1 ASP A 310      78.100  55.330  18.030  1.00  0.00           O  
ATOM   3702  OD2 ASP A 310      76.980  56.390  16.480  1.00  0.00           O1-
ATOM   3703  H   ASP A 310      77.480  54.320  19.730  1.00  0.00           H  
ATOM   3704  HA  ASP A 310      74.870  53.190  18.980  1.00  0.00           H  
ATOM   3705  HB1 ASP A 310      75.090  55.520  18.230  1.00  0.00           H  
ATOM   3706  HB2 ASP A 310      75.090  54.450  16.920  1.00  0.00           H  
ATOM   3707  N   CYS A 311      77.370  51.660  18.120  1.00  0.00           N  
ATOM   3708  CA  CYS A 311      77.840  50.560  17.290  1.00  0.00           C  
ATOM   3709  C   CYS A 311      78.700  49.640  18.150  1.00  0.00           C  
ATOM   3710  O   CYS A 311      79.760  50.090  18.660  1.00  0.00           O  
ATOM   3711  CB  CYS A 311      78.640  51.170  16.090  1.00  0.00           C  
ATOM   3712  SG  CYS A 311      79.060  49.690  15.110  1.00  0.00           S  
ATOM   3713  H   CYS A 311      77.990  52.320  18.570  1.00  0.00           H  
ATOM   3714  HA  CYS A 311      76.980  49.940  17.020  1.00  0.00           H  
ATOM   3715  HB1 CYS A 311      79.590  51.560  16.480  1.00  0.00           H  
ATOM   3716  HB2 CYS A 311      78.160  51.910  15.460  1.00  0.00           H  
ATOM   3717  HG  CYS A 311      80.360  49.550  15.380  1.00  0.00           H  
ATOM   3718  N   VAL A 312      78.360  48.370  18.270  1.00  0.00           N  
ATOM   3719  CA  VAL A 312      79.180  47.390  18.950  1.00  0.00           C  
ATOM   3720  C   VAL A 312      79.540  46.310  17.970  1.00  0.00           C  
ATOM   3721  O   VAL A 312      78.710  46.010  17.100  1.00  0.00           O  
ATOM   3722  CB  VAL A 312      78.490  46.800  20.200  1.00  0.00           C  
ATOM   3723  CG1 VAL A 312      77.170  46.060  19.890  1.00  0.00           C  
ATOM   3724  CG2 VAL A 312      79.260  45.820  21.050  1.00  0.00           C  
ATOM   3725  H   VAL A 312      77.520  48.020  17.820  1.00  0.00           H  
ATOM   3726  HA  VAL A 312      80.080  47.890  19.310  1.00  0.00           H  
ATOM   3727  HB  VAL A 312      78.250  47.630  20.860  1.00  0.00           H  
ATOM   3728 1HG1 VAL A 312      76.470  46.810  19.520  1.00  0.00           H  
ATOM   3729 2HG1 VAL A 312      77.300  45.260  19.160  1.00  0.00           H  
ATOM   3730 3HG1 VAL A 312      76.810  45.530  20.770  1.00  0.00           H  
ATOM   3731 1HG2 VAL A 312      79.570  44.990  20.410  1.00  0.00           H  
ATOM   3732 2HG2 VAL A 312      80.120  46.370  21.440  1.00  0.00           H  
ATOM   3733 3HG2 VAL A 312      78.570  45.540  21.840  1.00  0.00           H  
ATOM   3734  N   ARG A 313      80.700  45.700  18.080  1.00  0.00           N  
ATOM   3735  CA  ARG A 313      81.270  44.600  17.130  1.00  0.00           C  
ATOM   3736  C   ARG A 313      82.300  43.850  17.930  1.00  0.00           C  
ATOM   3737  O   ARG A 313      83.180  44.430  18.630  1.00  0.00           O  
ATOM   3738  CB  ARG A 313      81.960  45.250  15.930  1.00  0.00           C  
ATOM   3739  CG  ARG A 313      81.120  46.080  14.990  1.00  0.00           C  
ATOM   3740  CD  ARG A 313      80.050  45.270  14.330  1.00  0.00           C  
ATOM   3741  NE  ARG A 313      79.300  46.030  13.300  1.00  0.00           N  
ATOM   3742  CZ  ARG A 313      78.080  46.530  13.450  1.00  0.00           C  
ATOM   3743  NH1 ARG A 313      77.400  46.450  14.520  1.00  0.00           N1+
ATOM   3744  NH2 ARG A 313      77.420  47.030  12.450  1.00  0.00           N  
ATOM   3745  H   ARG A 313      81.290  45.980  18.850  1.00  0.00           H  
ATOM   3746  HA  ARG A 313      80.570  43.870  16.720  1.00  0.00           H  
ATOM   3747  HB1 ARG A 313      82.430  44.470  15.330  1.00  0.00           H  
ATOM   3748  HB2 ARG A 313      82.830  45.850  16.230  1.00  0.00           H  
ATOM   3749  HG1 ARG A 313      81.710  46.430  14.140  1.00  0.00           H  
ATOM   3750  HG2 ARG A 313      80.700  46.970  15.460  1.00  0.00           H  
ATOM   3751  HD1 ARG A 313      79.410  44.780  15.070  1.00  0.00           H  
ATOM   3752  HD2 ARG A 313      80.520  44.430  13.830  1.00  0.00           H  
ATOM   3753  HE  ARG A 313      79.680  45.990  12.370  1.00  0.00           H  
ATOM   3754 1HH1 ARG A 313      77.930  46.040  15.280  1.00  0.00           H  
ATOM   3755 2HH1 ARG A 313      76.440  46.740  14.630  1.00  0.00           H  
ATOM   3756 1HH2 ARG A 313      77.900  47.130  11.560  1.00  0.00           H  
ATOM   3757 2HH2 ARG A 313      76.430  46.860  12.460  1.00  0.00           H  
ATOM   3758  N   TRP A 314      82.170  42.520  17.770  1.00  0.00           N  
ATOM   3759  CA  TRP A 314      83.200  41.600  18.260  1.00  0.00           C  
ATOM   3760  C   TRP A 314      84.540  41.600  17.440  1.00  0.00           C  
ATOM   3761  O   TRP A 314      84.500  41.440  16.250  1.00  0.00           O  
ATOM   3762  CB  TRP A 314      82.700  40.200  18.240  1.00  0.00           C  
ATOM   3763  CG  TRP A 314      81.530  39.830  19.130  1.00  0.00           C  
ATOM   3764  CD1 TRP A 314      80.290  39.990  18.850  1.00  0.00           C  
ATOM   3765  CD2 TRP A 314      81.550  39.320  20.510  1.00  0.00           C  
ATOM   3766  CE2 TRP A 314      80.210  39.170  21.010  1.00  0.00           C  
ATOM   3767  CE3 TRP A 314      82.540  38.900  21.430  1.00  0.00           C  
ATOM   3768  NE1 TRP A 314      79.510  39.540  19.910  1.00  0.00           N  
ATOM   3769  CZ2 TRP A 314      79.890  38.550  22.240  1.00  0.00           C  
ATOM   3770  CZ3 TRP A 314      82.240  38.340  22.680  1.00  0.00           C  
ATOM   3771  CH2 TRP A 314      80.910  38.060  23.060  1.00  0.00           C  
ATOM   3772  H   TRP A 314      81.360  42.350  17.200  1.00  0.00           H  
ATOM   3773  HA  TRP A 314      83.400  41.890  19.290  1.00  0.00           H  
ATOM   3774  HB1 TRP A 314      83.540  39.580  18.550  1.00  0.00           H  
ATOM   3775  HB2 TRP A 314      82.450  39.760  17.270  1.00  0.00           H  
ATOM   3776  HD1 TRP A 314      80.030  40.330  17.850  1.00  0.00           H  
ATOM   3777  HE1 TRP A 314      78.500  39.600  19.900  1.00  0.00           H  
ATOM   3778  HE3 TRP A 314      83.580  39.010  21.150  1.00  0.00           H  
ATOM   3779  HZ2 TRP A 314      78.840  38.520  22.490  1.00  0.00           H  
ATOM   3780  HZ3 TRP A 314      83.020  38.020  23.360  1.00  0.00           H  
ATOM   3781  HH2 TRP A 314      80.650  37.620  24.010  1.00  0.00           H  
ATOM   3782  N   LEU A 315      85.670  41.470  18.090  1.00  0.00           N  
ATOM   3783  CA  LEU A 315      87.010  41.180  17.540  1.00  0.00           C  
ATOM   3784  C   LEU A 315      87.590  39.920  18.200  1.00  0.00           C  
ATOM   3785  O   LEU A 315      88.280  39.980  19.200  1.00  0.00           O  
ATOM   3786  CB  LEU A 315      87.820  42.480  17.690  1.00  0.00           C  
ATOM   3787  CG  LEU A 315      89.410  42.450  17.610  1.00  0.00           C  
ATOM   3788  CD1 LEU A 315      89.870  41.940  16.230  1.00  0.00           C  
ATOM   3789  CD2 LEU A 315      89.920  43.870  17.680  1.00  0.00           C  
ATOM   3790  H   LEU A 315      85.660  41.410  19.090  1.00  0.00           H  
ATOM   3791  HA  LEU A 315      86.920  40.900  16.500  1.00  0.00           H  
ATOM   3792  HB1 LEU A 315      87.580  42.900  18.670  1.00  0.00           H  
ATOM   3793  HB2 LEU A 315      87.590  43.250  16.950  1.00  0.00           H  
ATOM   3794  HG  LEU A 315      89.840  41.810  18.380  1.00  0.00           H  
ATOM   3795 1HD1 LEU A 315      90.950  41.770  16.200  1.00  0.00           H  
ATOM   3796 2HD1 LEU A 315      89.460  40.950  16.050  1.00  0.00           H  
ATOM   3797 3HD1 LEU A 315      89.630  42.620  15.410  1.00  0.00           H  
ATOM   3798 1HD2 LEU A 315      90.990  43.950  17.510  1.00  0.00           H  
ATOM   3799 2HD2 LEU A 315      89.340  44.470  16.970  1.00  0.00           H  
ATOM   3800 3HD2 LEU A 315      89.690  44.190  18.690  1.00  0.00           H  
ATOM   3801  N   GLY A 316      87.250  38.670  17.780  1.00  0.00           N  
ATOM   3802  CA  GLY A 316      87.530  37.470  18.600  1.00  0.00           C  
ATOM   3803  C   GLY A 316      86.650  37.400  19.890  1.00  0.00           C  
ATOM   3804  O   GLY A 316      85.410  37.480  19.790  1.00  0.00           O  
ATOM   3805  H   GLY A 316      86.930  38.590  16.820  1.00  0.00           H  
ATOM   3806  HA1 GLY A 316      88.590  37.360  18.830  1.00  0.00           H  
ATOM   3807  HA2 GLY A 316      87.150  36.600  18.060  1.00  0.00           H  
ATOM   3808  N   ASP A 317      87.260  37.210  21.110  1.00  0.00           N  
ATOM   3809  CA  ASP A 317      86.590  37.380  22.400  1.00  0.00           C  
ATOM   3810  C   ASP A 317      86.700  38.810  23.020  1.00  0.00           C  
ATOM   3811  O   ASP A 317      86.440  39.000  24.230  1.00  0.00           O  
ATOM   3812  CB  ASP A 317      87.020  36.340  23.460  1.00  0.00           C  
ATOM   3813  CG  ASP A 317      87.070  34.910  22.970  1.00  0.00           C  
ATOM   3814  OD1 ASP A 317      86.210  34.580  22.080  1.00  0.00           O  
ATOM   3815  OD2 ASP A 317      87.860  34.110  23.450  1.00  0.00           O1-
ATOM   3816  H   ASP A 317      88.260  37.190  21.160  1.00  0.00           H  
ATOM   3817  HA  ASP A 317      85.510  37.300  22.290  1.00  0.00           H  
ATOM   3818  HB1 ASP A 317      86.430  36.350  24.380  1.00  0.00           H  
ATOM   3819  HB2 ASP A 317      88.070  36.590  23.630  1.00  0.00           H  
ATOM   3820  N   LEU A 318      87.070  39.830  22.250  1.00  0.00           N  
ATOM   3821  CA  LEU A 318      87.110  41.300  22.580  1.00  0.00           C  
ATOM   3822  C   LEU A 318      86.000  42.010  21.810  1.00  0.00           C  
ATOM   3823  O   LEU A 318      85.470  41.670  20.790  1.00  0.00           O  
ATOM   3824  CB  LEU A 318      88.450  41.990  22.090  1.00  0.00           C  
ATOM   3825  CG  LEU A 318      89.760  41.470  22.650  1.00  0.00           C  
ATOM   3826  CD1 LEU A 318      90.940  42.250  22.100  1.00  0.00           C  
ATOM   3827  CD2 LEU A 318      89.760  41.430  24.260  1.00  0.00           C  
ATOM   3828  H   LEU A 318      87.480  39.560  21.370  1.00  0.00           H  
ATOM   3829  HA  LEU A 318      87.050  41.510  23.650  1.00  0.00           H  
ATOM   3830  HB1 LEU A 318      88.330  42.920  22.660  1.00  0.00           H  
ATOM   3831  HB2 LEU A 318      88.320  42.120  21.020  1.00  0.00           H  
ATOM   3832  HG  LEU A 318      89.970  40.430  22.390  1.00  0.00           H  
ATOM   3833 1HD1 LEU A 318      91.890  41.890  22.500  1.00  0.00           H  
ATOM   3834 2HD1 LEU A 318      90.890  42.340  21.020  1.00  0.00           H  
ATOM   3835 3HD1 LEU A 318      90.840  43.290  22.400  1.00  0.00           H  
ATOM   3836 1HD2 LEU A 318      89.870  42.450  24.640  1.00  0.00           H  
ATOM   3837 2HD2 LEU A 318      88.960  40.750  24.560  1.00  0.00           H  
ATOM   3838 3HD2 LEU A 318      90.700  41.040  24.660  1.00  0.00           H  
ATOM   3839  N   ILE A 319      85.500  43.100  22.430  1.00  0.00           N  
ATOM   3840  CA  ILE A 319      84.540  44.080  21.970  1.00  0.00           C  
ATOM   3841  C   ILE A 319      85.250  45.370  21.510  1.00  0.00           C  
ATOM   3842  O   ILE A 319      85.960  46.080  22.330  1.00  0.00           O  
ATOM   3843  CB  ILE A 319      83.540  44.320  23.120  1.00  0.00           C  
ATOM   3844  CG1 ILE A 319      82.800  43.050  23.500  1.00  0.00           C  
ATOM   3845  CG2 ILE A 319      82.550  45.430  22.720  1.00  0.00           C  
ATOM   3846  CD  ILE A 319      82.100  42.310  22.330  1.00  0.00           C  
ATOM   3847  H   ILE A 319      85.940  43.350  23.310  1.00  0.00           H  
ATOM   3848  HA  ILE A 319      84.080  43.730  21.060  1.00  0.00           H  
ATOM   3849  HB  ILE A 319      84.050  44.700  24.010  1.00  0.00           H  
ATOM   3850 1HG1 ILE A 319      82.010  43.390  24.170  1.00  0.00           H  
ATOM   3851 2HG1 ILE A 319      83.400  42.280  23.980  1.00  0.00           H  
ATOM   3852 1HG2 ILE A 319      81.670  45.470  23.360  1.00  0.00           H  
ATOM   3853 2HG2 ILE A 319      83.030  46.400  22.830  1.00  0.00           H  
ATOM   3854 3HG2 ILE A 319      82.220  45.420  21.690  1.00  0.00           H  
ATOM   3855  HD1 ILE A 319      81.230  41.740  22.650  1.00  0.00           H  
ATOM   3856  HD2 ILE A 319      81.870  43.040  21.550  1.00  0.00           H  
ATOM   3857  HD3 ILE A 319      82.890  41.650  21.990  1.00  0.00           H  
ATOM   3858  N   LEU A 320      84.970  45.870  20.300  1.00  0.00           N  
ATOM   3859  CA  LEU A 320      85.010  47.270  19.870  1.00  0.00           C  
ATOM   3860  C   LEU A 320      83.630  47.850  20.060  1.00  0.00           C  
ATOM   3861  O   LEU A 320      82.610  47.280  19.660  1.00  0.00           O  
ATOM   3862  CB  LEU A 320      85.450  47.340  18.420  1.00  0.00           C  
ATOM   3863  CG  LEU A 320      86.790  46.680  18.000  1.00  0.00           C  
ATOM   3864  CD1 LEU A 320      87.310  47.260  16.680  1.00  0.00           C  
ATOM   3865  CD2 LEU A 320      87.930  46.990  18.960  1.00  0.00           C  
ATOM   3866  H   LEU A 320      84.350  45.310  19.730  1.00  0.00           H  
ATOM   3867  HA  LEU A 320      85.670  47.860  20.490  1.00  0.00           H  
ATOM   3868  HB1 LEU A 320      85.440  48.390  18.140  1.00  0.00           H  
ATOM   3869  HB2 LEU A 320      84.760  46.870  17.730  1.00  0.00           H  
ATOM   3870  HG  LEU A 320      86.800  45.590  17.990  1.00  0.00           H  
ATOM   3871 1HD1 LEU A 320      86.740  46.980  15.800  1.00  0.00           H  
ATOM   3872 2HD1 LEU A 320      87.470  48.340  16.600  1.00  0.00           H  
ATOM   3873 3HD1 LEU A 320      88.340  46.920  16.580  1.00  0.00           H  
ATOM   3874 1HD2 LEU A 320      87.700  46.550  19.930  1.00  0.00           H  
ATOM   3875 2HD2 LEU A 320      88.820  46.500  18.560  1.00  0.00           H  
ATOM   3876 3HD2 LEU A 320      88.070  48.060  19.080  1.00  0.00           H  
ATOM   3877  N   SER A 321      83.580  49.020  20.690  1.00  0.00           N  
ATOM   3878  CA  SER A 321      82.310  49.770  20.690  1.00  0.00           C  
ATOM   3879  C   SER A 321      82.490  51.250  20.630  1.00  0.00           C  
ATOM   3880  O   SER A 321      83.390  51.660  21.340  1.00  0.00           O  
ATOM   3881  CB  SER A 321      81.380  49.500  21.900  1.00  0.00           C  
ATOM   3882  OG  SER A 321      82.160  49.570  23.060  1.00  0.00           O  
ATOM   3883  H   SER A 321      84.420  49.520  20.940  1.00  0.00           H  
ATOM   3884  HA  SER A 321      81.810  49.550  19.750  1.00  0.00           H  
ATOM   3885  HB1 SER A 321      80.850  48.550  21.800  1.00  0.00           H  
ATOM   3886  HB2 SER A 321      80.590  50.240  21.980  1.00  0.00           H  
ATOM   3887  HG  SER A 321      82.870  50.180  22.850  1.00  0.00           H  
ATOM   3888  N   LYS A 322      81.640  51.990  19.870  1.00  0.00           N  
ATOM   3889  CA  LYS A 322      81.620  53.490  19.700  1.00  0.00           C  
ATOM   3890  C   LYS A 322      80.870  54.260  20.800  1.00  0.00           C  
ATOM   3891  O   LYS A 322      79.850  53.820  21.180  1.00  0.00           O  
ATOM   3892  CB  LYS A 322      81.170  53.790  18.290  1.00  0.00           C  
ATOM   3893  CG  LYS A 322      81.240  55.210  17.940  1.00  0.00           C  
ATOM   3894  CD  LYS A 322      81.000  55.600  16.510  1.00  0.00           C  
ATOM   3895  CE  LYS A 322      80.770  57.160  16.310  1.00  0.00           C  
ATOM   3896  NZ  LYS A 322      79.470  57.490  16.860  1.00  0.00           N1+
ATOM   3897  H   LYS A 322      80.860  51.510  19.460  1.00  0.00           H  
ATOM   3898  HA  LYS A 322      82.680  53.700  19.750  1.00  0.00           H  
ATOM   3899  HB1 LYS A 322      80.090  53.640  18.240  1.00  0.00           H  
ATOM   3900  HB2 LYS A 322      81.800  53.300  17.550  1.00  0.00           H  
ATOM   3901  HG1 LYS A 322      82.210  55.630  18.220  1.00  0.00           H  
ATOM   3902  HG2 LYS A 322      80.540  55.760  18.560  1.00  0.00           H  
ATOM   3903  HD1 LYS A 322      80.140  55.070  16.120  1.00  0.00           H  
ATOM   3904  HD2 LYS A 322      81.920  55.320  15.990  1.00  0.00           H  
ATOM   3905  HE1 LYS A 322      80.820  57.420  15.260  1.00  0.00           H  
ATOM   3906  HE2 LYS A 322      81.570  57.770  16.730  1.00  0.00           H  
ATOM   3907  HZ1 LYS A 322      78.770  56.930  16.380  1.00  0.00           H  
ATOM   3908  HZ2 LYS A 322      79.370  57.170  17.810  1.00  0.00           H  
ATOM   3909  HZ3 LYS A 322      79.140  58.440  16.840  1.00  0.00           H  
ATOM   3910  N   SER A 323      81.470  55.420  21.210  1.00  0.00           N  
ATOM   3911  CA  SER A 323      80.750  56.550  21.850  1.00  0.00           C  
ATOM   3912  C   SER A 323      81.180  57.880  21.320  1.00  0.00           C  
ATOM   3913  O   SER A 323      82.010  57.930  20.460  1.00  0.00           O  
ATOM   3914  CB  SER A 323      80.990  56.410  23.360  1.00  0.00           C  
ATOM   3915  OG  SER A 323      80.140  57.320  23.950  1.00  0.00           O  
ATOM   3916  H   SER A 323      82.250  55.740  20.650  1.00  0.00           H  
ATOM   3917  HA  SER A 323      79.700  56.300  21.710  1.00  0.00           H  
ATOM   3918  HB1 SER A 323      82.020  56.660  23.590  1.00  0.00           H  
ATOM   3919  HB2 SER A 323      80.730  55.390  23.650  1.00  0.00           H  
ATOM   3920  HG  SER A 323      79.300  56.890  24.140  1.00  0.00           H  
ATOM   3921  N   CYS A 324      80.530  58.970  21.760  1.00  0.00           N  
ATOM   3922  CA  CYS A 324      80.720  60.400  21.380  1.00  0.00           C  
ATOM   3923  C   CYS A 324      82.180  60.970  21.500  1.00  0.00           C  
ATOM   3924  O   CYS A 324      82.290  62.150  21.330  1.00  0.00           O  
ATOM   3925  CB  CYS A 324      79.640  61.190  22.150  1.00  0.00           C  
ATOM   3926  SG  CYS A 324      77.990  60.670  21.700  1.00  0.00           S  
ATOM   3927  H   CYS A 324      79.770  58.780  22.390  1.00  0.00           H  
ATOM   3928  HA  CYS A 324      80.310  60.590  20.390  1.00  0.00           H  
ATOM   3929  HB1 CYS A 324      79.830  62.270  22.140  1.00  0.00           H  
ATOM   3930  HB2 CYS A 324      79.690  61.030  23.230  1.00  0.00           H  
ATOM   3931  HG  CYS A 324      77.780  61.600  20.760  1.00  0.00           H  
ATOM   3932  N   GLU A 325      83.220  60.250  21.920  1.00  0.00           N  
ATOM   3933  CA  GLU A 325      84.500  60.750  22.260  1.00  0.00           C  
ATOM   3934  C   GLU A 325      85.460  60.970  21.090  1.00  0.00           C  
ATOM   3935  O   GLU A 325      86.670  61.090  21.300  1.00  0.00           O  
ATOM   3936  CB  GLU A 325      85.040  59.980  23.470  1.00  0.00           C  
ATOM   3937  CG  GLU A 325      84.130  59.540  24.640  1.00  0.00           C  
ATOM   3938  CD  GLU A 325      83.410  60.700  25.290  1.00  0.00           C  
ATOM   3939  OE1 GLU A 325      82.330  60.500  25.830  1.00  0.00           O  
ATOM   3940  OE2 GLU A 325      83.890  61.840  25.250  1.00  0.00           O1-
ATOM   3941  H   GLU A 325      82.980  59.270  21.990  1.00  0.00           H  
ATOM   3942  HA  GLU A 325      84.240  61.760  22.570  1.00  0.00           H  
ATOM   3943  HB1 GLU A 325      85.920  60.460  23.890  1.00  0.00           H  
ATOM   3944  HB2 GLU A 325      85.290  59.000  23.070  1.00  0.00           H  
ATOM   3945  HG1 GLU A 325      84.740  59.160  25.460  1.00  0.00           H  
ATOM   3946  HG2 GLU A 325      83.470  58.700  24.390  1.00  0.00           H  
ATOM   3947  N   ASN A 326      84.920  60.950  19.850  1.00  0.00           N  
ATOM   3948  CA  ASN A 326      85.620  60.890  18.520  1.00  0.00           C  
ATOM   3949  C   ASN A 326      86.690  59.760  18.670  1.00  0.00           C  
ATOM   3950  O   ASN A 326      87.870  59.960  18.310  1.00  0.00           O  
ATOM   3951  CB  ASN A 326      86.270  62.250  18.160  1.00  0.00           C  
ATOM   3952  CG  ASN A 326      85.200  63.210  17.920  1.00  0.00           C  
ATOM   3953  ND2 ASN A 326      85.030  64.140  18.790  1.00  0.00           N  
ATOM   3954  OD1 ASN A 326      84.620  63.200  16.850  1.00  0.00           O  
ATOM   3955  H   ASN A 326      83.920  60.920  19.710  1.00  0.00           H  
ATOM   3956  HA  ASN A 326      84.900  60.590  17.750  1.00  0.00           H  
ATOM   3957  HB1 ASN A 326      86.800  62.190  17.210  1.00  0.00           H  
ATOM   3958  HB2 ASN A 326      86.960  62.600  18.930  1.00  0.00           H  
ATOM   3959 1HD2 ASN A 326      85.450  64.070  19.710  1.00  0.00           H  
ATOM   3960 2HD2 ASN A 326      84.430  64.920  18.560  1.00  0.00           H  
ATOM   3961  N   ALA A 327      86.230  58.630  19.240  1.00  0.00           N  
ATOM   3962  CA  ALA A 327      86.960  57.280  19.390  1.00  0.00           C  
ATOM   3963  C   ALA A 327      86.160  55.980  19.620  1.00  0.00           C  
ATOM   3964  O   ALA A 327      85.060  56.070  20.140  1.00  0.00           O  
ATOM   3965  CB  ALA A 327      87.780  57.460  20.670  1.00  0.00           C  
ATOM   3966  H   ALA A 327      85.290  58.740  19.590  1.00  0.00           H  
ATOM   3967  HA  ALA A 327      87.620  57.130  18.540  1.00  0.00           H  
ATOM   3968  HB1 ALA A 327      88.530  58.250  20.580  1.00  0.00           H  
ATOM   3969  HB2 ALA A 327      87.130  57.660  21.520  1.00  0.00           H  
ATOM   3970  HB3 ALA A 327      88.370  56.610  20.970  1.00  0.00           H  
ATOM   3971  N   ILE A 328      86.800  54.840  19.360  1.00  0.00           N  
ATOM   3972  CA  ILE A 328      86.230  53.430  19.440  1.00  0.00           C  
ATOM   3973  C   ILE A 328      87.000  52.590  20.420  1.00  0.00           C  
ATOM   3974  O   ILE A 328      88.170  52.260  20.240  1.00  0.00           O  
ATOM   3975  CB  ILE A 328      86.140  52.810  17.980  1.00  0.00           C  
ATOM   3976  CG1 ILE A 328      84.880  53.430  17.270  1.00  0.00           C  
ATOM   3977  CG2 ILE A 328      86.010  51.310  18.090  1.00  0.00           C  
ATOM   3978  CD  ILE A 328      84.970  53.180  15.780  1.00  0.00           C  
ATOM   3979  H   ILE A 328      87.770  54.820  19.100  1.00  0.00           H  
ATOM   3980  HA  ILE A 328      85.210  53.590  19.790  1.00  0.00           H  
ATOM   3981  HB  ILE A 328      87.070  53.040  17.450  1.00  0.00           H  
ATOM   3982 1HG1 ILE A 328      84.830  54.490  17.510  1.00  0.00           H  
ATOM   3983 2HG1 ILE A 328      83.930  53.050  17.630  1.00  0.00           H  
ATOM   3984 1HG2 ILE A 328      85.930  51.030  17.040  1.00  0.00           H  
ATOM   3985 2HG2 ILE A 328      86.950  50.880  18.440  1.00  0.00           H  
ATOM   3986 3HG2 ILE A 328      85.120  51.000  18.640  1.00  0.00           H  
ATOM   3987  HD1 ILE A 328      84.710  52.150  15.550  1.00  0.00           H  
ATOM   3988  HD2 ILE A 328      84.220  53.760  15.260  1.00  0.00           H  
ATOM   3989  HD3 ILE A 328      85.910  53.540  15.370  1.00  0.00           H  
ATOM   3990  N   VAL A 329      86.370  52.180  21.540  1.00  0.00           N  
ATOM   3991  CA  VAL A 329      86.920  51.630  22.740  1.00  0.00           C  
ATOM   3992  C   VAL A 329      86.960  50.100  22.560  1.00  0.00           C  
ATOM   3993  O   VAL A 329      85.960  49.440  22.280  1.00  0.00           O  
ATOM   3994  CB  VAL A 329      86.100  52.050  23.940  1.00  0.00           C  
ATOM   3995  CG1 VAL A 329      86.670  51.480  25.210  1.00  0.00           C  
ATOM   3996  CG2 VAL A 329      85.910  53.620  24.130  1.00  0.00           C  
ATOM   3997  H   VAL A 329      85.380  52.390  21.560  1.00  0.00           H  
ATOM   3998  HA  VAL A 329      87.940  51.980  22.900  1.00  0.00           H  
ATOM   3999  HB  VAL A 329      85.110  51.600  23.830  1.00  0.00           H  
ATOM   4000 1HG1 VAL A 329      86.570  50.400  25.290  1.00  0.00           H  
ATOM   4001 2HG1 VAL A 329      87.740  51.720  25.260  1.00  0.00           H  
ATOM   4002 3HG1 VAL A 329      86.260  51.910  26.120  1.00  0.00           H  
ATOM   4003 1HG2 VAL A 329      85.290  53.860  25.000  1.00  0.00           H  
ATOM   4004 2HG2 VAL A 329      86.880  54.000  24.420  1.00  0.00           H  
ATOM   4005 3HG2 VAL A 329      85.470  54.070  23.230  1.00  0.00           H  
ATOM   4006  N   CYS A 330      88.130  49.540  22.780  1.00  0.00           N  
ATOM   4007  CA  CYS A 330      88.440  48.090  22.820  1.00  0.00           C  
ATOM   4008  C   CYS A 330      88.550  47.490  24.240  1.00  0.00           C  
ATOM   4009  O   CYS A 330      89.100  48.100  25.180  1.00  0.00           O  
ATOM   4010  CB  CYS A 330      89.770  47.860  22.090  1.00  0.00           C  
ATOM   4011  SG  CYS A 330      90.220  46.100  21.930  1.00  0.00           S  
ATOM   4012  H   CYS A 330      88.800  50.230  23.080  1.00  0.00           H  
ATOM   4013  HA  CYS A 330      87.650  47.580  22.270  1.00  0.00           H  
ATOM   4014  HB1 CYS A 330      90.620  48.310  22.600  1.00  0.00           H  
ATOM   4015  HB2 CYS A 330      89.750  48.380  21.130  1.00  0.00           H  
ATOM   4016  HG  CYS A 330      91.130  46.290  20.960  1.00  0.00           H  
ATOM   4017  N   TRP A 331      87.890  46.380  24.550  1.00  0.00           N  
ATOM   4018  CA  TRP A 331      87.590  45.910  25.940  1.00  0.00           C  
ATOM   4019  C   TRP A 331      86.940  44.480  26.090  1.00  0.00           C  
ATOM   4020  O   TRP A 331      86.550  43.880  25.100  1.00  0.00           O  
ATOM   4021  CB  TRP A 331      86.740  46.950  26.610  1.00  0.00           C  
ATOM   4022  CG  TRP A 331      85.310  47.040  26.160  1.00  0.00           C  
ATOM   4023  CD1 TRP A 331      84.880  47.640  25.040  1.00  0.00           C  
ATOM   4024  CD2 TRP A 331      84.170  46.410  26.800  1.00  0.00           C  
ATOM   4025  CE2 TRP A 331      83.040  46.660  25.920  1.00  0.00           C  
ATOM   4026  CE3 TRP A 331      83.930  45.570  27.960  1.00  0.00           C  
ATOM   4027  NE1 TRP A 331      83.520  47.500  24.990  1.00  0.00           N  
ATOM   4028  CZ2 TRP A 331      81.810  46.130  26.280  1.00  0.00           C  
ATOM   4029  CZ3 TRP A 331      82.650  45.120  28.300  1.00  0.00           C  
ATOM   4030  CH2 TRP A 331      81.570  45.320  27.420  1.00  0.00           C  
ATOM   4031  H   TRP A 331      87.190  46.100  23.880  1.00  0.00           H  
ATOM   4032  HA  TRP A 331      88.550  45.930  26.460  1.00  0.00           H  
ATOM   4033  HB1 TRP A 331      87.120  47.970  26.580  1.00  0.00           H  
ATOM   4034  HB2 TRP A 331      86.680  46.720  27.680  1.00  0.00           H  
ATOM   4035  HD1 TRP A 331      85.570  48.000  24.290  1.00  0.00           H  
ATOM   4036  HE1 TRP A 331      83.010  47.840  24.190  1.00  0.00           H  
ATOM   4037  HE3 TRP A 331      84.760  45.400  28.640  1.00  0.00           H  
ATOM   4038  HZ2 TRP A 331      80.930  46.130  25.650  1.00  0.00           H  
ATOM   4039  HZ3 TRP A 331      82.460  44.620  29.240  1.00  0.00           H  
ATOM   4040  HH2 TRP A 331      80.550  45.010  27.620  1.00  0.00           H  
ATOM   4041  N   LYS A 332      87.070  43.960  27.280  1.00  0.00           N  
ATOM   4042  CA  LYS A 332      86.380  42.750  27.590  1.00  0.00           C  
ATOM   4043  C   LYS A 332      85.890  42.790  29.080  1.00  0.00           C  
ATOM   4044  O   LYS A 332      86.470  43.520  29.860  1.00  0.00           O  
ATOM   4045  CB  LYS A 332      87.360  41.520  27.450  1.00  0.00           C  
ATOM   4046  CG  LYS A 332      88.650  41.750  28.140  1.00  0.00           C  
ATOM   4047  CD  LYS A 332      89.560  40.510  28.290  1.00  0.00           C  
ATOM   4048  CE  LYS A 332      89.200  39.700  29.570  1.00  0.00           C  
ATOM   4049  NZ  LYS A 332      88.020  38.800  29.400  1.00  0.00           N1+
ATOM   4050  H   LYS A 332      87.580  44.430  28.010  1.00  0.00           H  
ATOM   4051  HA  LYS A 332      85.550  42.620  26.900  1.00  0.00           H  
ATOM   4052  HB1 LYS A 332      87.440  41.240  26.400  1.00  0.00           H  
ATOM   4053  HB2 LYS A 332      86.780  40.680  27.850  1.00  0.00           H  
ATOM   4054  HG1 LYS A 332      88.420  42.130  29.130  1.00  0.00           H  
ATOM   4055  HG2 LYS A 332      89.120  42.600  27.630  1.00  0.00           H  
ATOM   4056  HD1 LYS A 332      90.570  40.900  28.420  1.00  0.00           H  
ATOM   4057  HD2 LYS A 332      89.510  39.840  27.430  1.00  0.00           H  
ATOM   4058  HE1 LYS A 332      88.950  40.380  30.390  1.00  0.00           H  
ATOM   4059  HE2 LYS A 332      90.090  39.150  29.870  1.00  0.00           H  
ATOM   4060  HZ1 LYS A 332      88.020  38.010  30.030  1.00  0.00           H  
ATOM   4061  HZ2 LYS A 332      87.250  39.360  29.740  1.00  0.00           H  
ATOM   4062  HZ3 LYS A 332      87.860  38.600  28.430  1.00  0.00           H  
ATOM   4063  N   PRO A 333      84.820  42.050  29.400  1.00  0.00           N  
ATOM   4064  CA  PRO A 333      84.450  41.740  30.800  1.00  0.00           C  
ATOM   4065  C   PRO A 333      85.510  41.090  31.630  1.00  0.00           C  
ATOM   4066  O   PRO A 333      86.340  40.390  31.030  1.00  0.00           O  
ATOM   4067  CB  PRO A 333      83.250  40.840  30.620  1.00  0.00           C  
ATOM   4068  CG  PRO A 333      82.730  41.190  29.260  1.00  0.00           C  
ATOM   4069  CD  PRO A 333      84.060  41.300  28.460  1.00  0.00           C  
ATOM   4070  HA  PRO A 333      84.100  42.690  31.220  1.00  0.00           H  
ATOM   4071  HB1 PRO A 333      83.550  39.800  30.610  1.00  0.00           H  
ATOM   4072  HB2 PRO A 333      82.500  40.950  31.410  1.00  0.00           H  
ATOM   4073  HG1 PRO A 333      81.990  40.530  28.820  1.00  0.00           H  
ATOM   4074  HG2 PRO A 333      82.130  42.090  29.210  1.00  0.00           H  
ATOM   4075  HD1 PRO A 333      84.660  40.400  28.310  1.00  0.00           H  
ATOM   4076  HD2 PRO A 333      83.910  41.780  27.500  1.00  0.00           H  
ATOM   4077  N   GLY A 334      85.490  41.200  32.940  1.00  0.00           N  
ATOM   4078  CA  GLY A 334      86.450  40.530  33.810  1.00  0.00           C  
ATOM   4079  C   GLY A 334      87.850  41.050  33.780  1.00  0.00           C  
ATOM   4080  O   GLY A 334      88.280  41.890  33.060  1.00  0.00           O  
ATOM   4081  H   GLY A 334      84.760  41.710  33.420  1.00  0.00           H  
ATOM   4082  HA1 GLY A 334      86.490  39.450  33.710  1.00  0.00           H  
ATOM   4083  HA2 GLY A 334      86.010  40.600  34.810  1.00  0.00           H  
ATOM   4084  N   LYS A 335      88.770  40.500  34.610  1.00  0.00           N  
ATOM   4085  CA  LYS A 335      90.320  40.790  34.580  1.00  0.00           C  
ATOM   4086  C   LYS A 335      90.960  40.290  33.270  1.00  0.00           C  
ATOM   4087  O   LYS A 335      90.420  39.510  32.510  1.00  0.00           O  
ATOM   4088  CB  LYS A 335      90.840  40.120  35.810  1.00  0.00           C  
ATOM   4089  CG  LYS A 335      90.500  40.770  37.170  1.00  0.00           C  
ATOM   4090  CD  LYS A 335      90.970  39.930  38.370  1.00  0.00           C  
ATOM   4091  CE  LYS A 335      90.560  38.530  38.560  1.00  0.00           C  
ATOM   4092  NZ  LYS A 335      89.090  38.330  38.440  1.00  0.00           N1+
ATOM   4093  H   LYS A 335      88.490  39.790  35.260  1.00  0.00           H  
ATOM   4094  HA  LYS A 335      90.480  41.870  34.550  1.00  0.00           H  
ATOM   4095  HB1 LYS A 335      91.920  40.120  35.670  1.00  0.00           H  
ATOM   4096  HB2 LYS A 335      90.430  39.110  35.930  1.00  0.00           H  
ATOM   4097  HG1 LYS A 335      89.450  41.050  37.240  1.00  0.00           H  
ATOM   4098  HG2 LYS A 335      91.090  41.690  37.110  1.00  0.00           H  
ATOM   4099  HD1 LYS A 335      90.530  40.470  39.210  1.00  0.00           H  
ATOM   4100  HD2 LYS A 335      92.060  39.900  38.440  1.00  0.00           H  
ATOM   4101  HE1 LYS A 335      90.950  38.150  39.510  1.00  0.00           H  
ATOM   4102  HE2 LYS A 335      90.960  37.840  37.820  1.00  0.00           H  
ATOM   4103  HZ1 LYS A 335      88.520  38.540  39.240  1.00  0.00           H  
ATOM   4104  HZ2 LYS A 335      88.810  38.900  37.650  1.00  0.00           H  
ATOM   4105  HZ3 LYS A 335      88.900  37.370  38.210  1.00  0.00           H  
ATOM   4106  N   MET A 336      92.230  40.710  33.070  1.00  0.00           N  
ATOM   4107  CA  MET A 336      92.850  40.800  31.790  1.00  0.00           C  
ATOM   4108  C   MET A 336      92.900  39.560  30.900  1.00  0.00           C  
ATOM   4109  O   MET A 336      93.020  39.690  29.730  1.00  0.00           O  
ATOM   4110  CB  MET A 336      94.310  41.250  31.960  1.00  0.00           C  
ATOM   4111  CG  MET A 336      95.160  40.120  32.580  1.00  0.00           C  
ATOM   4112  SD  MET A 336      96.910  40.720  32.730  1.00  0.00           S  
ATOM   4113  CE  MET A 336      97.590  39.100  33.230  1.00  0.00           C  
ATOM   4114  H   MET A 336      92.580  41.310  33.800  1.00  0.00           H  
ATOM   4115  HA  MET A 336      92.270  41.470  31.170  1.00  0.00           H  
ATOM   4116  HB1 MET A 336      94.440  42.140  32.560  1.00  0.00           H  
ATOM   4117  HB2 MET A 336      94.720  41.470  30.980  1.00  0.00           H  
ATOM   4118  HG1 MET A 336      95.220  39.280  31.890  1.00  0.00           H  
ATOM   4119  HG2 MET A 336      94.750  39.950  33.570  1.00  0.00           H  
ATOM   4120  HE1 MET A 336      97.620  38.980  34.310  1.00  0.00           H  
ATOM   4121  HE2 MET A 336      96.910  38.300  32.960  1.00  0.00           H  
ATOM   4122  HE3 MET A 336      98.530  38.910  32.720  1.00  0.00           H  
ATOM   4123  N   GLU A 337      92.920  38.350  31.500  1.00  0.00           N  
ATOM   4124  CA  GLU A 337      92.920  37.070  30.830  1.00  0.00           C  
ATOM   4125  C   GLU A 337      91.740  36.120  31.320  1.00  0.00           C  
ATOM   4126  O   GLU A 337      91.710  34.900  31.120  1.00  0.00           O  
ATOM   4127  CB  GLU A 337      94.280  36.430  30.880  1.00  0.00           C  
ATOM   4128  CG  GLU A 337      95.440  37.080  30.090  1.00  0.00           C  
ATOM   4129  CD  GLU A 337      95.480  36.700  28.600  1.00  0.00           C  
ATOM   4130  OE1 GLU A 337      94.390  36.430  28.070  1.00  0.00           O  
ATOM   4131  OE2 GLU A 337      96.590  36.560  28.060  1.00  0.00           O1-
ATOM   4132  H   GLU A 337      92.890  38.450  32.510  1.00  0.00           H  
ATOM   4133  HA  GLU A 337      92.660  37.360  29.810  1.00  0.00           H  
ATOM   4134  HB1 GLU A 337      94.150  35.370  30.630  1.00  0.00           H  
ATOM   4135  HB2 GLU A 337      94.620  36.410  31.910  1.00  0.00           H  
ATOM   4136  HG1 GLU A 337      96.330  36.720  30.600  1.00  0.00           H  
ATOM   4137  HG2 GLU A 337      95.250  38.160  30.170  1.00  0.00           H  
ATOM   4138  N   ASP A 338      90.640  36.740  31.630  1.00  0.00           N  
ATOM   4139  CA  ASP A 338      89.470  35.900  32.010  1.00  0.00           C  
ATOM   4140  C   ASP A 338      88.630  35.330  30.810  1.00  0.00           C  
ATOM   4141  O   ASP A 338      88.260  36.070  29.880  1.00  0.00           O  
ATOM   4142  CB  ASP A 338      88.490  36.800  32.830  1.00  0.00           C  
ATOM   4143  CG  ASP A 338      88.850  37.220  34.240  1.00  0.00           C  
ATOM   4144  OD1 ASP A 338      89.920  36.830  34.740  1.00  0.00           O  
ATOM   4145  OD2 ASP A 338      87.950  37.770  34.950  1.00  0.00           O1-
ATOM   4146  H   ASP A 338      90.500  37.690  31.940  1.00  0.00           H  
ATOM   4147  HA  ASP A 338      89.820  35.050  32.590  1.00  0.00           H  
ATOM   4148  HB1 ASP A 338      87.550  36.270  32.720  1.00  0.00           H  
ATOM   4149  HB2 ASP A 338      88.250  37.680  32.230  1.00  0.00           H  
ATOM   4150  N   ASP A 339      88.120  34.060  30.950  1.00  0.00           N  
ATOM   4151  CA  ASP A 339      87.460  33.440  29.800  1.00  0.00           C  
ATOM   4152  C   ASP A 339      86.050  34.040  29.620  1.00  0.00           C  
ATOM   4153  O   ASP A 339      85.390  34.190  30.640  1.00  0.00           O  
ATOM   4154  CB  ASP A 339      87.560  31.950  29.930  1.00  0.00           C  
ATOM   4155  CG  ASP A 339      87.100  31.210  28.740  1.00  0.00           C  
ATOM   4156  OD1 ASP A 339      87.160  31.800  27.630  1.00  0.00           O  
ATOM   4157  OD2 ASP A 339      86.400  30.160  28.880  1.00  0.00           O1-
ATOM   4158  H   ASP A 339      88.500  33.430  31.640  1.00  0.00           H  
ATOM   4159  HA  ASP A 339      88.020  33.610  28.880  1.00  0.00           H  
ATOM   4160  HB1 ASP A 339      86.880  31.600  30.710  1.00  0.00           H  
ATOM   4161  HB2 ASP A 339      88.590  31.730  30.230  1.00  0.00           H  
ATOM   4162  N   ILE A 340      85.610  34.510  28.470  1.00  0.00           N  
ATOM   4163  CA  ILE A 340      84.340  35.300  28.270  1.00  0.00           C  
ATOM   4164  C   ILE A 340      83.100  34.430  28.730  1.00  0.00           C  
ATOM   4165  O   ILE A 340      82.100  34.930  29.270  1.00  0.00           O  
ATOM   4166  CB  ILE A 340      84.270  35.930  26.830  1.00  0.00           C  
ATOM   4167  CG1 ILE A 340      83.260  37.100  26.720  1.00  0.00           C  
ATOM   4168  CG2 ILE A 340      84.220  34.840  25.690  1.00  0.00           C  
ATOM   4169  CD  ILE A 340      81.810  36.620  26.710  1.00  0.00           C  
ATOM   4170  H   ILE A 340      86.340  34.560  27.780  1.00  0.00           H  
ATOM   4171  HA  ILE A 340      84.430  36.160  28.940  1.00  0.00           H  
ATOM   4172  HB  ILE A 340      85.240  36.390  26.660  1.00  0.00           H  
ATOM   4173 1HG1 ILE A 340      83.480  37.640  25.800  1.00  0.00           H  
ATOM   4174 2HG1 ILE A 340      83.400  37.870  27.490  1.00  0.00           H  
ATOM   4175 1HG2 ILE A 340      83.420  34.110  25.780  1.00  0.00           H  
ATOM   4176 2HG2 ILE A 340      84.200  35.410  24.760  1.00  0.00           H  
ATOM   4177 3HG2 ILE A 340      85.170  34.310  25.820  1.00  0.00           H  
ATOM   4178  HD1 ILE A 340      81.670  35.710  26.140  1.00  0.00           H  
ATOM   4179  HD2 ILE A 340      81.420  36.630  27.730  1.00  0.00           H  
ATOM   4180  HD3 ILE A 340      81.100  37.230  26.150  1.00  0.00           H  
ATOM   4181  N   ASP A 341      83.190  33.120  28.500  1.00  0.00           N  
ATOM   4182  CA  ASP A 341      82.200  32.060  28.650  1.00  0.00           C  
ATOM   4183  C   ASP A 341      82.120  31.480  30.090  1.00  0.00           C  
ATOM   4184  O   ASP A 341      81.270  30.630  30.360  1.00  0.00           O  
ATOM   4185  CB  ASP A 341      82.490  30.970  27.610  1.00  0.00           C  
ATOM   4186  CG  ASP A 341      82.280  31.460  26.190  1.00  0.00           C  
ATOM   4187  OD1 ASP A 341      83.030  31.010  25.310  1.00  0.00           O  
ATOM   4188  OD2 ASP A 341      81.320  32.260  25.970  1.00  0.00           O1-
ATOM   4189  H   ASP A 341      84.030  32.870  28.010  1.00  0.00           H  
ATOM   4190  HA  ASP A 341      81.230  32.510  28.460  1.00  0.00           H  
ATOM   4191  HB1 ASP A 341      81.740  30.190  27.710  1.00  0.00           H  
ATOM   4192  HB2 ASP A 341      83.500  30.580  27.730  1.00  0.00           H  
ATOM   4193  N   LYS A 342      83.040  31.960  30.990  1.00  0.00           N  
ATOM   4194  CA  LYS A 342      83.000  31.600  32.440  1.00  0.00           C  
ATOM   4195  C   LYS A 342      82.820  32.800  33.360  1.00  0.00           C  
ATOM   4196  O   LYS A 342      82.590  32.640  34.590  1.00  0.00           O  
ATOM   4197  CB  LYS A 342      84.350  30.840  32.730  1.00  0.00           C  
ATOM   4198  CG  LYS A 342      84.590  29.550  31.880  1.00  0.00           C  
ATOM   4199  CD  LYS A 342      85.930  28.870  32.270  1.00  0.00           C  
ATOM   4200  CE  LYS A 342      86.320  27.510  31.570  1.00  0.00           C  
ATOM   4201  NZ  LYS A 342      86.840  27.730  30.180  1.00  0.00           N1+
ATOM   4202  H   LYS A 342      83.680  32.640  30.630  1.00  0.00           H  
ATOM   4203  HA  LYS A 342      82.190  30.920  32.720  1.00  0.00           H  
ATOM   4204  HB1 LYS A 342      84.430  30.590  33.790  1.00  0.00           H  
ATOM   4205  HB2 LYS A 342      85.250  31.390  32.480  1.00  0.00           H  
ATOM   4206  HG1 LYS A 342      84.640  29.770  30.810  1.00  0.00           H  
ATOM   4207  HG2 LYS A 342      83.750  28.880  31.980  1.00  0.00           H  
ATOM   4208  HD1 LYS A 342      85.900  28.550  33.310  1.00  0.00           H  
ATOM   4209  HD2 LYS A 342      86.680  29.640  32.110  1.00  0.00           H  
ATOM   4210  HE1 LYS A 342      85.420  26.890  31.610  1.00  0.00           H  
ATOM   4211  HE2 LYS A 342      87.140  27.090  32.130  1.00  0.00           H  
ATOM   4212  HZ1 LYS A 342      87.830  27.880  30.330  1.00  0.00           H  
ATOM   4213  HZ2 LYS A 342      86.800  26.880  29.640  1.00  0.00           H  
ATOM   4214  HZ3 LYS A 342      86.380  28.500  29.720  1.00  0.00           H  
ATOM   4215  N   ILE A 343      82.800  34.050  32.750  1.00  0.00           N  
ATOM   4216  CA  ILE A 343      82.070  35.180  33.430  1.00  0.00           C  
ATOM   4217  C   ILE A 343      80.720  34.630  33.810  1.00  0.00           C  
ATOM   4218  O   ILE A 343      80.010  34.000  33.020  1.00  0.00           O  
ATOM   4219  CB  ILE A 343      81.910  36.350  32.460  1.00  0.00           C  
ATOM   4220  CG1 ILE A 343      83.230  36.960  32.110  1.00  0.00           C  
ATOM   4221  CG2 ILE A 343      80.890  37.420  32.910  1.00  0.00           C  
ATOM   4222  CD  ILE A 343      83.860  37.810  33.220  1.00  0.00           C  
ATOM   4223  H   ILE A 343      82.980  34.110  31.760  1.00  0.00           H  
ATOM   4224  HA  ILE A 343      82.610  35.480  34.320  1.00  0.00           H  
ATOM   4225  HB  ILE A 343      81.480  35.960  31.530  1.00  0.00           H  
ATOM   4226 1HG1 ILE A 343      83.050  37.680  31.310  1.00  0.00           H  
ATOM   4227 2HG1 ILE A 343      83.970  36.170  31.930  1.00  0.00           H  
ATOM   4228 1HG2 ILE A 343      81.070  37.730  33.940  1.00  0.00           H  
ATOM   4229 2HG2 ILE A 343      81.070  38.370  32.400  1.00  0.00           H  
ATOM   4230 3HG2 ILE A 343      79.880  37.030  32.990  1.00  0.00           H  
ATOM   4231  HD1 ILE A 343      83.770  38.900  33.180  1.00  0.00           H  
ATOM   4232  HD2 ILE A 343      83.530  37.420  34.180  1.00  0.00           H  
ATOM   4233  HD3 ILE A 343      84.920  37.690  33.020  1.00  0.00           H  
ATOM   4234  N   LYS A 344      80.300  34.930  35.010  1.00  0.00           N  
ATOM   4235  CA  LYS A 344      78.930  34.800  35.480  1.00  0.00           C  
ATOM   4236  C   LYS A 344      78.130  36.090  35.500  1.00  0.00           C  
ATOM   4237  O   LYS A 344      78.660  37.200  35.650  1.00  0.00           O  
ATOM   4238  CB  LYS A 344      79.100  34.180  36.920  1.00  0.00           C  
ATOM   4239  CG  LYS A 344      79.100  32.640  36.840  1.00  0.00           C  
ATOM   4240  CD  LYS A 344      79.520  32.090  38.220  1.00  0.00           C  
ATOM   4241  CE  LYS A 344      78.350  32.240  39.260  1.00  0.00           C  
ATOM   4242  NZ  LYS A 344      78.910  32.160  40.650  1.00  0.00           N1+
ATOM   4243  H   LYS A 344      80.890  35.510  35.590  1.00  0.00           H  
ATOM   4244  HA  LYS A 344      78.350  34.130  34.850  1.00  0.00           H  
ATOM   4245  HB1 LYS A 344      78.260  34.530  37.520  1.00  0.00           H  
ATOM   4246  HB2 LYS A 344      79.950  34.560  37.480  1.00  0.00           H  
ATOM   4247  HG1 LYS A 344      79.930  32.470  36.160  1.00  0.00           H  
ATOM   4248  HG2 LYS A 344      78.120  32.310  36.500  1.00  0.00           H  
ATOM   4249  HD1 LYS A 344      80.490  32.480  38.520  1.00  0.00           H  
ATOM   4250  HD2 LYS A 344      79.660  31.010  38.180  1.00  0.00           H  
ATOM   4251  HE1 LYS A 344      77.560  31.490  39.220  1.00  0.00           H  
ATOM   4252  HE2 LYS A 344      77.980  33.270  39.190  1.00  0.00           H  
ATOM   4253  HZ1 LYS A 344      79.630  32.860  40.650  1.00  0.00           H  
ATOM   4254  HZ2 LYS A 344      78.190  32.280  41.340  1.00  0.00           H  
ATOM   4255  HZ3 LYS A 344      79.260  31.230  40.830  1.00  0.00           H  
ATOM   4256  N   PRO A 345      76.770  36.040  35.510  1.00  0.00           N  
ATOM   4257  CA  PRO A 345      75.910  37.230  35.750  1.00  0.00           C  
ATOM   4258  C   PRO A 345      76.340  38.160  36.870  1.00  0.00           C  
ATOM   4259  O   PRO A 345      75.990  39.310  36.900  1.00  0.00           O  
ATOM   4260  CB  PRO A 345      74.460  36.620  35.940  1.00  0.00           C  
ATOM   4261  CG  PRO A 345      74.490  35.270  35.240  1.00  0.00           C  
ATOM   4262  CD  PRO A 345      75.960  34.860  35.350  1.00  0.00           C  
ATOM   4263  HA  PRO A 345      75.900  37.890  34.890  1.00  0.00           H  
ATOM   4264  HB1 PRO A 345      74.310  36.440  37.000  1.00  0.00           H  
ATOM   4265  HB2 PRO A 345      73.670  37.280  35.580  1.00  0.00           H  
ATOM   4266  HG1 PRO A 345      73.800  34.600  35.730  1.00  0.00           H  
ATOM   4267  HG2 PRO A 345      74.310  35.430  34.170  1.00  0.00           H  
ATOM   4268  HD1 PRO A 345      76.020  34.210  36.220  1.00  0.00           H  
ATOM   4269  HD2 PRO A 345      76.260  34.230  34.510  1.00  0.00           H  
ATOM   4270  N   SER A 346      76.960  37.610  37.920  1.00  0.00           N  
ATOM   4271  CA  SER A 346      77.300  38.310  39.180  1.00  0.00           C  
ATOM   4272  C   SER A 346      78.590  39.180  39.080  1.00  0.00           C  
ATOM   4273  O   SER A 346      78.800  40.030  39.960  1.00  0.00           O  
ATOM   4274  CB  SER A 346      77.610  37.250  40.300  1.00  0.00           C  
ATOM   4275  OG  SER A 346      78.360  36.160  39.860  1.00  0.00           O  
ATOM   4276  H   SER A 346      77.330  36.680  37.940  1.00  0.00           H  
ATOM   4277  HA  SER A 346      76.480  38.970  39.450  1.00  0.00           H  
ATOM   4278  HB1 SER A 346      76.590  37.010  40.600  1.00  0.00           H  
ATOM   4279  HB2 SER A 346      78.200  37.700  41.100  1.00  0.00           H  
ATOM   4280  HG  SER A 346      77.850  35.350  39.740  1.00  0.00           H  
ATOM   4281  N   GLU A 347      79.390  39.000  38.020  1.00  0.00           N  
ATOM   4282  CA  GLU A 347      80.570  39.770  37.760  1.00  0.00           C  
ATOM   4283  C   GLU A 347      80.230  41.230  37.270  1.00  0.00           C  
ATOM   4284  O   GLU A 347      79.160  41.570  36.810  1.00  0.00           O  
ATOM   4285  CB  GLU A 347      81.340  39.010  36.680  1.00  0.00           C  
ATOM   4286  CG  GLU A 347      82.800  39.330  36.470  1.00  0.00           C  
ATOM   4287  CD  GLU A 347      83.650  39.640  37.740  1.00  0.00           C  
ATOM   4288  OE1 GLU A 347      83.430  40.690  38.320  1.00  0.00           O  
ATOM   4289  OE2 GLU A 347      84.480  38.870  38.150  1.00  0.00           O1-
ATOM   4290  H   GLU A 347      79.160  38.260  37.370  1.00  0.00           H  
ATOM   4291  HA  GLU A 347      81.190  39.790  38.660  1.00  0.00           H  
ATOM   4292  HB1 GLU A 347      80.900  39.060  35.690  1.00  0.00           H  
ATOM   4293  HB2 GLU A 347      81.310  37.940  36.920  1.00  0.00           H  
ATOM   4294  HG1 GLU A 347      82.820  40.190  35.790  1.00  0.00           H  
ATOM   4295  HG2 GLU A 347      83.240  38.520  35.890  1.00  0.00           H  
ATOM   4296  N   SER A 348      81.200  42.110  37.480  1.00  0.00           N  
ATOM   4297  CA  SER A 348      81.120  43.580  37.240  1.00  0.00           C  
ATOM   4298  C   SER A 348      82.540  44.180  37.010  1.00  0.00           C  
ATOM   4299  O   SER A 348      82.570  45.280  36.540  1.00  0.00           O  
ATOM   4300  CB  SER A 348      80.350  44.330  38.340  1.00  0.00           C  
ATOM   4301  OG  SER A 348      80.970  44.120  39.580  1.00  0.00           O  
ATOM   4302  H   SER A 348      82.060  41.790  37.890  1.00  0.00           H  
ATOM   4303  HA  SER A 348      80.700  43.730  36.240  1.00  0.00           H  
ATOM   4304  HB1 SER A 348      79.410  43.780  38.430  1.00  0.00           H  
ATOM   4305  HB2 SER A 348      80.220  45.380  38.100  1.00  0.00           H  
ATOM   4306  HG  SER A 348      80.450  43.370  39.880  1.00  0.00           H  
ATOM   4307  N   ASN A 349      83.600  43.380  37.200  1.00  0.00           N  
ATOM   4308  CA  ASN A 349      84.950  43.650  36.720  1.00  0.00           C  
ATOM   4309  C   ASN A 349      84.890  43.870  35.230  1.00  0.00           C  
ATOM   4310  O   ASN A 349      84.170  43.160  34.510  1.00  0.00           O  
ATOM   4311  CB  ASN A 349      86.030  42.630  37.210  1.00  0.00           C  
ATOM   4312  CG  ASN A 349      86.300  42.880  38.700  1.00  0.00           C  
ATOM   4313  ND2 ASN A 349      85.680  42.110  39.500  1.00  0.00           N  
ATOM   4314  OD1 ASN A 349      87.080  43.780  39.050  1.00  0.00           O  
ATOM   4315  H   ASN A 349      83.470  42.480  37.630  1.00  0.00           H  
ATOM   4316  HA  ASN A 349      85.110  44.630  37.180  1.00  0.00           H  
ATOM   4317  HB1 ASN A 349      86.960  42.730  36.650  1.00  0.00           H  
ATOM   4318  HB2 ASN A 349      85.700  41.590  37.110  1.00  0.00           H  
ATOM   4319 1HD2 ASN A 349      85.120  41.380  39.080  1.00  0.00           H  
ATOM   4320 2HD2 ASN A 349      85.710  42.180  40.510  1.00  0.00           H  
ATOM   4321  N   VAL A 350      85.710  44.840  34.660  1.00  0.00           N  
ATOM   4322  CA  VAL A 350      85.900  45.000  33.190  1.00  0.00           C  
ATOM   4323  C   VAL A 350      87.370  45.230  32.900  1.00  0.00           C  
ATOM   4324  O   VAL A 350      88.000  45.910  33.660  1.00  0.00           O  
ATOM   4325  CB  VAL A 350      84.980  46.100  32.560  1.00  0.00           C  
ATOM   4326  CG1 VAL A 350      83.480  45.860  32.730  1.00  0.00           C  
ATOM   4327  CG2 VAL A 350      85.350  47.570  33.140  1.00  0.00           C  
ATOM   4328  H   VAL A 350      86.350  45.300  35.290  1.00  0.00           H  
ATOM   4329  HA  VAL A 350      85.640  44.030  32.750  1.00  0.00           H  
ATOM   4330  HB  VAL A 350      85.090  46.150  31.480  1.00  0.00           H  
ATOM   4331 1HG1 VAL A 350      82.940  46.640  32.190  1.00  0.00           H  
ATOM   4332 2HG1 VAL A 350      83.200  44.880  32.360  1.00  0.00           H  
ATOM   4333 3HG1 VAL A 350      83.280  45.850  33.800  1.00  0.00           H  
ATOM   4334 1HG2 VAL A 350      84.750  48.350  32.670  1.00  0.00           H  
ATOM   4335 2HG2 VAL A 350      85.170  47.590  34.210  1.00  0.00           H  
ATOM   4336 3HG2 VAL A 350      86.420  47.720  32.990  1.00  0.00           H  
ATOM   4337  N   THR A 351      87.940  44.770  31.790  1.00  0.00           N  
ATOM   4338  CA  THR A 351      89.330  45.120  31.280  1.00  0.00           C  
ATOM   4339  C   THR A 351      89.160  45.920  29.940  1.00  0.00           C  
ATOM   4340  O   THR A 351      88.860  45.350  28.900  1.00  0.00           O  
ATOM   4341  CB  THR A 351      90.220  43.910  31.170  1.00  0.00           C  
ATOM   4342  CG2 THR A 351      91.570  44.290  30.490  1.00  0.00           C  
ATOM   4343  OG1 THR A 351      90.520  43.240  32.400  1.00  0.00           O  
ATOM   4344  H   THR A 351      87.390  44.110  31.250  1.00  0.00           H  
ATOM   4345  HA  THR A 351      89.830  45.760  32.010  1.00  0.00           H  
ATOM   4346  HB  THR A 351      89.770  43.240  30.450  1.00  0.00           H  
ATOM   4347  HG1 THR A 351      89.780  42.690  32.680  1.00  0.00           H  
ATOM   4348 1HG2 THR A 351      91.440  44.770  29.520  1.00  0.00           H  
ATOM   4349 2HG2 THR A 351      91.960  45.100  31.110  1.00  0.00           H  
ATOM   4350 3HG2 THR A 351      92.210  43.410  30.400  1.00  0.00           H  
ATOM   4351  N   ILE A 352      89.350  47.260  29.920  1.00  0.00           N  
ATOM   4352  CA  ILE A 352      89.500  48.130  28.730  1.00  0.00           C  
ATOM   4353  C   ILE A 352      90.970  48.230  28.390  1.00  0.00           C  
ATOM   4354  O   ILE A 352      91.760  48.520  29.300  1.00  0.00           O  
ATOM   4355  CB  ILE A 352      88.940  49.600  28.940  1.00  0.00           C  
ATOM   4356  CG1 ILE A 352      87.420  49.560  29.380  1.00  0.00           C  
ATOM   4357  CG2 ILE A 352      89.030  50.450  27.660  1.00  0.00           C  
ATOM   4358  CD  ILE A 352      86.880  50.860  30.040  1.00  0.00           C  
ATOM   4359  H   ILE A 352      89.720  47.680  30.760  1.00  0.00           H  
ATOM   4360  HA  ILE A 352      88.990  47.680  27.880  1.00  0.00           H  
ATOM   4361  HB  ILE A 352      89.520  50.150  29.690  1.00  0.00           H  
ATOM   4362 1HG1 ILE A 352      87.330  48.810  30.170  1.00  0.00           H  
ATOM   4363 2HG1 ILE A 352      86.810  49.320  28.510  1.00  0.00           H  
ATOM   4364 1HG2 ILE A 352      88.580  49.890  26.840  1.00  0.00           H  
ATOM   4365 2HG2 ILE A 352      88.480  51.380  27.810  1.00  0.00           H  
ATOM   4366 3HG2 ILE A 352      90.040  50.600  27.280  1.00  0.00           H  
ATOM   4367  HD1 ILE A 352      85.830  50.630  30.230  1.00  0.00           H  
ATOM   4368  HD2 ILE A 352      87.470  51.060  30.940  1.00  0.00           H  
ATOM   4369  HD3 ILE A 352      86.950  51.740  29.390  1.00  0.00           H  
ATOM   4370  N   LEU A 353      91.270  47.930  27.180  1.00  0.00           N  
ATOM   4371  CA  LEU A 353      92.720  47.890  26.780  1.00  0.00           C  
ATOM   4372  C   LEU A 353      93.140  49.260  26.110  1.00  0.00           C  
ATOM   4373  O   LEU A 353      94.330  49.570  26.040  1.00  0.00           O  
ATOM   4374  CB  LEU A 353      92.780  46.800  25.640  1.00  0.00           C  
ATOM   4375  CG  LEU A 353      92.340  45.490  26.150  1.00  0.00           C  
ATOM   4376  CD1 LEU A 353      92.460  44.550  24.930  1.00  0.00           C  
ATOM   4377  CD2 LEU A 353      93.100  44.900  27.300  1.00  0.00           C  
ATOM   4378  H   LEU A 353      90.590  47.560  26.540  1.00  0.00           H  
ATOM   4379  HA  LEU A 353      93.340  47.640  27.640  1.00  0.00           H  
ATOM   4380  HB1 LEU A 353      93.810  46.740  25.290  1.00  0.00           H  
ATOM   4381  HB2 LEU A 353      92.160  47.090  24.790  1.00  0.00           H  
ATOM   4382  HG  LEU A 353      91.290  45.490  26.430  1.00  0.00           H  
ATOM   4383 1HD1 LEU A 353      91.770  44.910  24.170  1.00  0.00           H  
ATOM   4384 2HD1 LEU A 353      93.430  44.470  24.440  1.00  0.00           H  
ATOM   4385 3HD1 LEU A 353      92.110  43.590  25.300  1.00  0.00           H  
ATOM   4386 1HD2 LEU A 353      92.680  43.930  27.580  1.00  0.00           H  
ATOM   4387 2HD2 LEU A 353      94.160  44.710  27.130  1.00  0.00           H  
ATOM   4388 3HD2 LEU A 353      92.920  45.500  28.190  1.00  0.00           H  
ATOM   4389  N   GLY A 354      92.230  49.980  25.530  1.00  0.00           N  
ATOM   4390  CA  GLY A 354      92.500  51.220  24.790  1.00  0.00           C  
ATOM   4391  C   GLY A 354      91.500  51.440  23.650  1.00  0.00           C  
ATOM   4392  O   GLY A 354      90.440  50.840  23.630  1.00  0.00           O  
ATOM   4393  H   GLY A 354      91.300  49.590  25.470  1.00  0.00           H  
ATOM   4394  HA1 GLY A 354      93.440  51.110  24.250  1.00  0.00           H  
ATOM   4395  HA2 GLY A 354      92.470  52.080  25.450  1.00  0.00           H  
ATOM   4396  N   ARG A 355      91.680  52.550  22.900  1.00  0.00           N  
ATOM   4397  CA  ARG A 355      90.620  53.180  22.160  1.00  0.00           C  
ATOM   4398  C   ARG A 355      91.260  53.800  20.940  1.00  0.00           C  
ATOM   4399  O   ARG A 355      92.240  54.570  20.960  1.00  0.00           O  
ATOM   4400  CB  ARG A 355      89.750  54.180  23.000  1.00  0.00           C  
ATOM   4401  CG  ARG A 355      90.740  55.100  23.820  1.00  0.00           C  
ATOM   4402  CD  ARG A 355      89.940  56.120  24.660  1.00  0.00           C  
ATOM   4403  NE  ARG A 355      90.810  57.230  25.070  1.00  0.00           N  
ATOM   4404  CZ  ARG A 355      90.920  57.770  26.270  1.00  0.00           C  
ATOM   4405  NH1 ARG A 355      90.140  57.510  27.260  1.00  0.00           N1+
ATOM   4406  NH2 ARG A 355      91.850  58.650  26.500  1.00  0.00           N  
ATOM   4407  H   ARG A 355      92.500  53.130  23.010  1.00  0.00           H  
ATOM   4408  HA  ARG A 355      89.960  52.420  21.740  1.00  0.00           H  
ATOM   4409  HB1 ARG A 355      89.210  53.560  23.710  1.00  0.00           H  
ATOM   4410  HB2 ARG A 355      89.050  54.650  22.310  1.00  0.00           H  
ATOM   4411  HG1 ARG A 355      91.420  55.600  23.130  1.00  0.00           H  
ATOM   4412  HG2 ARG A 355      91.380  54.580  24.540  1.00  0.00           H  
ATOM   4413  HD1 ARG A 355      89.510  55.610  25.520  1.00  0.00           H  
ATOM   4414  HD2 ARG A 355      89.150  56.530  24.030  1.00  0.00           H  
ATOM   4415  HE  ARG A 355      91.260  57.740  24.330  1.00  0.00           H  
ATOM   4416 1HH1 ARG A 355      89.290  57.020  27.010  1.00  0.00           H  
ATOM   4417 2HH1 ARG A 355      90.120  58.130  28.060  1.00  0.00           H  
ATOM   4418 1HH2 ARG A 355      92.640  58.790  25.890  1.00  0.00           H  
ATOM   4419 2HH2 ARG A 355      91.800  59.180  27.360  1.00  0.00           H  
ATOM   4420  N   PHE A 356      90.680  53.570  19.740  1.00  0.00           N  
ATOM   4421  CA  PHE A 356      91.080  54.120  18.430  1.00  0.00           C  
ATOM   4422  C   PHE A 356      90.500  55.550  18.080  1.00  0.00           C  
ATOM   4423  O   PHE A 356      89.370  55.740  18.450  1.00  0.00           O  
ATOM   4424  CB  PHE A 356      90.650  53.130  17.320  1.00  0.00           C  
ATOM   4425  CG  PHE A 356      91.330  51.710  17.420  1.00  0.00           C  
ATOM   4426  CD1 PHE A 356      92.710  51.630  17.040  1.00  0.00           C  
ATOM   4427  CD2 PHE A 356      90.630  50.560  17.820  1.00  0.00           C  
ATOM   4428  CE1 PHE A 356      93.370  50.390  17.130  1.00  0.00           C  
ATOM   4429  CE2 PHE A 356      91.280  49.330  17.890  1.00  0.00           C  
ATOM   4430  CZ  PHE A 356      92.620  49.240  17.530  1.00  0.00           C  
ATOM   4431  H   PHE A 356      89.870  52.960  19.750  1.00  0.00           H  
ATOM   4432  HA  PHE A 356      92.160  54.230  18.350  1.00  0.00           H  
ATOM   4433  HB1 PHE A 356      91.010  53.550  16.380  1.00  0.00           H  
ATOM   4434  HB2 PHE A 356      89.550  53.110  17.310  1.00  0.00           H  
ATOM   4435  HD1 PHE A 356      93.330  52.470  16.760  1.00  0.00           H  
ATOM   4436  HD2 PHE A 356      89.620  50.730  18.170  1.00  0.00           H  
ATOM   4437  HE1 PHE A 356      94.440  50.270  17.130  1.00  0.00           H  
ATOM   4438  HE2 PHE A 356      90.810  48.460  18.340  1.00  0.00           H  
ATOM   4439  HZ  PHE A 356      93.090  48.280  17.680  1.00  0.00           H  
ATOM   4440  N   ASP A 357      91.230  56.510  17.520  1.00  0.00           N  
ATOM   4441  CA  ASP A 357      90.970  57.960  17.740  1.00  0.00           C  
ATOM   4442  C   ASP A 357      91.050  58.620  16.410  1.00  0.00           C  
ATOM   4443  O   ASP A 357      91.890  58.310  15.600  1.00  0.00           O  
ATOM   4444  CB  ASP A 357      91.850  58.550  18.740  1.00  0.00           C  
ATOM   4445  CG  ASP A 357      93.340  58.280  18.650  1.00  0.00           C  
ATOM   4446  OD1 ASP A 357      93.920  58.130  17.540  1.00  0.00           O  
ATOM   4447  OD2 ASP A 357      93.970  58.210  19.710  1.00  0.00           O1-
ATOM   4448  H   ASP A 357      92.110  56.370  17.050  1.00  0.00           H  
ATOM   4449  HA  ASP A 357      89.930  58.020  18.050  1.00  0.00           H  
ATOM   4450  HB1 ASP A 357      91.510  58.080  19.670  1.00  0.00           H  
ATOM   4451  HB2 ASP A 357      91.770  59.620  18.940  1.00  0.00           H  
ATOM   4452  N   TYR A 358      90.090  59.580  16.260  1.00  0.00           N  
ATOM   4453  CA  TYR A 358      89.700  60.440  15.080  1.00  0.00           C  
ATOM   4454  C   TYR A 358      89.150  61.770  15.550  1.00  0.00           C  
ATOM   4455  O   TYR A 358      89.360  62.130  16.700  1.00  0.00           O  
ATOM   4456  CB  TYR A 358      88.630  59.740  14.260  1.00  0.00           C  
ATOM   4457  CG  TYR A 358      87.440  59.070  14.930  1.00  0.00           C  
ATOM   4458  CD1 TYR A 358      86.200  59.800  15.010  1.00  0.00           C  
ATOM   4459  CD2 TYR A 358      87.490  57.780  15.590  1.00  0.00           C  
ATOM   4460  CE1 TYR A 358      85.100  59.140  15.610  1.00  0.00           C  
ATOM   4461  CE2 TYR A 358      86.360  57.210  16.210  1.00  0.00           C  
ATOM   4462  CZ  TYR A 358      85.140  57.910  16.220  1.00  0.00           C  
ATOM   4463  OH  TYR A 358      84.030  57.430  16.880  1.00  0.00           O  
ATOM   4464  H   TYR A 358      89.400  59.580  17.000  1.00  0.00           H  
ATOM   4465  HA  TYR A 358      90.490  60.780  14.420  1.00  0.00           H  
ATOM   4466  HB1 TYR A 358      89.140  59.000  13.640  1.00  0.00           H  
ATOM   4467  HB2 TYR A 358      88.150  60.450  13.580  1.00  0.00           H  
ATOM   4468  HD1 TYR A 358      86.180  60.840  14.710  1.00  0.00           H  
ATOM   4469  HD2 TYR A 358      88.400  57.230  15.770  1.00  0.00           H  
ATOM   4470  HE1 TYR A 358      84.110  59.560  15.590  1.00  0.00           H  
ATOM   4471  HE2 TYR A 358      86.460  56.240  16.680  1.00  0.00           H  
ATOM   4472  HH  TYR A 358      83.570  58.090  17.400  1.00  0.00           H  
ATOM   4473  N   SER A 359      88.650  62.560  14.670  1.00  0.00           N  
ATOM   4474  CA  SER A 359      88.110  63.870  14.860  1.00  0.00           C  
ATOM   4475  C   SER A 359      86.860  64.060  14.030  1.00  0.00           C  
ATOM   4476  O   SER A 359      86.530  63.220  13.170  1.00  0.00           O  
ATOM   4477  CB  SER A 359      89.190  64.920  14.650  1.00  0.00           C  
ATOM   4478  OG  SER A 359      88.950  66.110  15.380  1.00  0.00           O  
ATOM   4479  H   SER A 359      88.660  62.130  13.760  1.00  0.00           H  
ATOM   4480  HA  SER A 359      87.790  63.950  15.900  1.00  0.00           H  
ATOM   4481  HB1 SER A 359      89.340  65.140  13.590  1.00  0.00           H  
ATOM   4482  HB2 SER A 359      90.130  64.520  15.030  1.00  0.00           H  
ATOM   4483  HG  SER A 359      89.530  66.110  16.150  1.00  0.00           H  
ATOM   4484  N   GLN A 360      86.200  65.170  14.200  1.00  0.00           N  
ATOM   4485  CA  GLN A 360      85.250  65.800  13.320  1.00  0.00           C  
ATOM   4486  C   GLN A 360      84.000  64.890  13.090  1.00  0.00           C  
ATOM   4487  O   GLN A 360      83.580  64.650  11.960  1.00  0.00           O  
ATOM   4488  CB  GLN A 360      85.910  66.370  12.010  1.00  0.00           C  
ATOM   4489  CG  GLN A 360      86.910  67.420  12.440  1.00  0.00           C  
ATOM   4490  CD  GLN A 360      87.290  68.490  11.380  1.00  0.00           C  
ATOM   4491  NE2 GLN A 360      88.470  68.980  11.460  1.00  0.00           N  
ATOM   4492  OE1 GLN A 360      86.520  68.880  10.460  1.00  0.00           O  
ATOM   4493  H   GLN A 360      86.610  65.730  14.940  1.00  0.00           H  
ATOM   4494  HA  GLN A 360      84.780  66.620  13.880  1.00  0.00           H  
ATOM   4495  HB1 GLN A 360      85.170  66.800  11.330  1.00  0.00           H  
ATOM   4496  HB2 GLN A 360      86.480  65.600  11.500  1.00  0.00           H  
ATOM   4497  HG1 GLN A 360      87.850  66.870  12.550  1.00  0.00           H  
ATOM   4498  HG2 GLN A 360      86.720  67.940  13.380  1.00  0.00           H  
ATOM   4499 1HE2 GLN A 360      89.190  68.690  12.110  1.00  0.00           H  
ATOM   4500 2HE2 GLN A 360      88.370  69.960  11.240  1.00  0.00           H  
ATOM   4501  N   CYS A 361      83.570  64.230  14.220  1.00  0.00           N  
ATOM   4502  CA  CYS A 361      82.630  63.120  14.170  1.00  0.00           C  
ATOM   4503  C   CYS A 361      81.720  63.030  15.400  1.00  0.00           C  
ATOM   4504  O   CYS A 361      81.590  61.930  15.970  1.00  0.00           O  
ATOM   4505  CB  CYS A 361      83.430  61.900  13.870  1.00  0.00           C  
ATOM   4506  SG  CYS A 361      82.450  60.450  13.480  1.00  0.00           S  
ATOM   4507  H   CYS A 361      84.210  64.210  15.000  1.00  0.00           H  
ATOM   4508  HA  CYS A 361      81.920  63.250  13.340  1.00  0.00           H  
ATOM   4509  HB1 CYS A 361      83.910  61.610  14.800  1.00  0.00           H  
ATOM   4510  HB2 CYS A 361      84.250  62.050  13.160  1.00  0.00           H  
ATOM   4511  HG  CYS A 361      81.740  60.340  14.610  1.00  0.00           H  
ATOM   4512  N   ASP A 362      81.240  64.130  15.870  1.00  0.00           N  
ATOM   4513  CA  ASP A 362      80.660  64.290  17.200  1.00  0.00           C  
ATOM   4514  C   ASP A 362      79.250  63.690  17.160  1.00  0.00           C  
ATOM   4515  O   ASP A 362      78.760  63.130  18.170  1.00  0.00           O  
ATOM   4516  CB  ASP A 362      80.570  65.780  17.420  1.00  0.00           C  
ATOM   4517  CG  ASP A 362      82.030  66.330  17.520  1.00  0.00           C  
ATOM   4518  OD1 ASP A 362      82.850  65.950  18.380  1.00  0.00           O  
ATOM   4519  OD2 ASP A 362      82.340  67.220  16.720  1.00  0.00           O1-
ATOM   4520  H   ASP A 362      81.390  64.900  15.230  1.00  0.00           H  
ATOM   4521  HA  ASP A 362      81.330  63.840  17.930  1.00  0.00           H  
ATOM   4522  HB1 ASP A 362      80.080  66.040  18.360  1.00  0.00           H  
ATOM   4523  HB2 ASP A 362      80.200  66.300  16.540  1.00  0.00           H  
ATOM   4524  N   ILE A 363      78.540  63.750  16.040  1.00  0.00           N  
ATOM   4525  CA  ILE A 363      77.290  63.080  15.840  1.00  0.00           C  
ATOM   4526  C   ILE A 363      77.290  61.570  15.970  1.00  0.00           C  
ATOM   4527  O   ILE A 363      78.080  60.840  15.320  1.00  0.00           O  
ATOM   4528  CB  ILE A 363      76.530  63.670  14.640  1.00  0.00           C  
ATOM   4529  CG1 ILE A 363      77.280  63.460  13.330  1.00  0.00           C  
ATOM   4530  CG2 ILE A 363      76.170  65.130  14.820  1.00  0.00           C  
ATOM   4531  CD  ILE A 363      76.350  63.490  12.130  1.00  0.00           C  
ATOM   4532  H   ILE A 363      78.960  64.130  15.200  1.00  0.00           H  
ATOM   4533  HA  ILE A 363      76.660  63.410  16.670  1.00  0.00           H  
ATOM   4534  HB  ILE A 363      75.610  63.080  14.680  1.00  0.00           H  
ATOM   4535 1HG1 ILE A 363      77.650  62.440  13.440  1.00  0.00           H  
ATOM   4536 2HG1 ILE A 363      78.140  64.120  13.230  1.00  0.00           H  
ATOM   4537 1HG2 ILE A 363      75.340  65.370  14.160  1.00  0.00           H  
ATOM   4538 2HG2 ILE A 363      75.840  65.390  15.830  1.00  0.00           H  
ATOM   4539 3HG2 ILE A 363      76.890  65.850  14.420  1.00  0.00           H  
ATOM   4540  HD1 ILE A 363      75.440  62.960  12.390  1.00  0.00           H  
ATOM   4541  HD2 ILE A 363      75.950  64.480  11.920  1.00  0.00           H  
ATOM   4542  HD3 ILE A 363      76.940  63.080  11.300  1.00  0.00           H  
ATOM   4543  N   TRP A 364      76.370  61.070  16.780  1.00  0.00           N  
ATOM   4544  CA  TRP A 364      75.800  59.690  16.770  1.00  0.00           C  
ATOM   4545  C   TRP A 364      74.810  59.530  15.660  1.00  0.00           C  
ATOM   4546  O   TRP A 364      74.340  60.510  15.070  1.00  0.00           O  
ATOM   4547  CB  TRP A 364      75.150  59.380  18.150  1.00  0.00           C  
ATOM   4548  CG  TRP A 364      74.090  60.270  18.540  1.00  0.00           C  
ATOM   4549  CD1 TRP A 364      72.770  59.930  18.420  1.00  0.00           C  
ATOM   4550  CD2 TRP A 364      74.150  61.710  18.950  1.00  0.00           C  
ATOM   4551  CE2 TRP A 364      72.810  62.170  19.090  1.00  0.00           C  
ATOM   4552  CE3 TRP A 364      75.190  62.560  19.420  1.00  0.00           C  
ATOM   4553  NE1 TRP A 364      72.050  61.110  18.650  1.00  0.00           N  
ATOM   4554  CZ2 TRP A 364      72.440  63.410  19.560  1.00  0.00           C  
ATOM   4555  CZ3 TRP A 364      74.830  63.830  19.880  1.00  0.00           C  
ATOM   4556  CH2 TRP A 364      73.490  64.240  19.960  1.00  0.00           C  
ATOM   4557  H   TRP A 364      75.900  61.710  17.410  1.00  0.00           H  
ATOM   4558  HA  TRP A 364      76.710  59.120  16.560  1.00  0.00           H  
ATOM   4559  HB1 TRP A 364      75.960  59.370  18.880  1.00  0.00           H  
ATOM   4560  HB2 TRP A 364      74.730  58.370  18.100  1.00  0.00           H  
ATOM   4561  HD1 TRP A 364      72.410  58.980  18.060  1.00  0.00           H  
ATOM   4562  HE1 TRP A 364      71.050  61.140  18.550  1.00  0.00           H  
ATOM   4563  HE3 TRP A 364      76.230  62.280  19.400  1.00  0.00           H  
ATOM   4564  HZ2 TRP A 364      71.420  63.690  19.770  1.00  0.00           H  
ATOM   4565  HZ3 TRP A 364      75.570  64.560  20.190  1.00  0.00           H  
ATOM   4566  HH2 TRP A 364      73.280  65.250  20.270  1.00  0.00           H  
ATOM   4567  N   TYR A 365      74.520  58.240  15.420  1.00  0.00           N  
ATOM   4568  CA  TYR A 365      74.060  57.850  14.060  1.00  0.00           C  
ATOM   4569  C   TYR A 365      75.160  57.820  12.950  1.00  0.00           C  
ATOM   4570  O   TYR A 365      74.930  58.190  11.790  1.00  0.00           O  
ATOM   4571  CB  TYR A 365      72.700  58.480  13.580  1.00  0.00           C  
ATOM   4572  CG  TYR A 365      71.640  58.540  14.680  1.00  0.00           C  
ATOM   4573  CD1 TYR A 365      71.220  57.410  15.430  1.00  0.00           C  
ATOM   4574  CD2 TYR A 365      71.030  59.780  14.880  1.00  0.00           C  
ATOM   4575  CE1 TYR A 365      70.210  57.570  16.440  1.00  0.00           C  
ATOM   4576  CE2 TYR A 365      70.010  59.940  15.890  1.00  0.00           C  
ATOM   4577  CZ  TYR A 365      69.540  58.760  16.570  1.00  0.00           C  
ATOM   4578  OH  TYR A 365      68.480  58.790  17.400  1.00  0.00           O  
ATOM   4579  H   TYR A 365      75.040  57.540  15.930  1.00  0.00           H  
ATOM   4580  HA  TYR A 365      73.870  56.800  14.280  1.00  0.00           H  
ATOM   4581  HB1 TYR A 365      72.340  57.780  12.810  1.00  0.00           H  
ATOM   4582  HB2 TYR A 365      72.880  59.480  13.180  1.00  0.00           H  
ATOM   4583  HD1 TYR A 365      71.650  56.450  15.190  1.00  0.00           H  
ATOM   4584  HD2 TYR A 365      71.270  60.630  14.260  1.00  0.00           H  
ATOM   4585  HE1 TYR A 365      69.930  56.730  17.060  1.00  0.00           H  
ATOM   4586  HE2 TYR A 365      69.430  60.850  15.930  1.00  0.00           H  
ATOM   4587  HH  TYR A 365      68.400  58.010  17.960  1.00  0.00           H  
ATOM   4588  N   MET A 366      76.440  57.350  13.320  1.00  0.00           N  
ATOM   4589  CA  MET A 366      77.620  57.180  12.450  1.00  0.00           C  
ATOM   4590  C   MET A 366      78.320  55.870  12.740  1.00  0.00           C  
ATOM   4591  O   MET A 366      79.020  55.680  13.730  1.00  0.00           O  
ATOM   4592  CB  MET A 366      78.580  58.390  12.710  1.00  0.00           C  
ATOM   4593  CG  MET A 366      77.920  59.750  12.270  1.00  0.00           C  
ATOM   4594  SD  MET A 366      78.050  60.100  10.450  1.00  0.00           S  
ATOM   4595  CE  MET A 366      79.830  60.510  10.270  1.00  0.00           C  
ATOM   4596  H   MET A 366      76.520  56.950  14.240  1.00  0.00           H  
ATOM   4597  HA  MET A 366      77.280  57.120  11.420  1.00  0.00           H  
ATOM   4598  HB1 MET A 366      79.570  58.260  12.260  1.00  0.00           H  
ATOM   4599  HB2 MET A 366      78.700  58.370  13.790  1.00  0.00           H  
ATOM   4600  HG1 MET A 366      78.480  60.530  12.790  1.00  0.00           H  
ATOM   4601  HG2 MET A 366      76.980  59.910  12.800  1.00  0.00           H  
ATOM   4602  HE1 MET A 366      80.030  60.340   9.210  1.00  0.00           H  
ATOM   4603  HE2 MET A 366      80.010  61.550  10.530  1.00  0.00           H  
ATOM   4604  HE3 MET A 366      80.490  59.880  10.870  1.00  0.00           H  
ATOM   4605  N   ARG A 367      78.150  54.860  11.870  1.00  0.00           N  
ATOM   4606  CA  ARG A 367      78.590  53.470  12.110  1.00  0.00           C  
ATOM   4607  C   ARG A 367      79.920  53.050  11.430  1.00  0.00           C  
ATOM   4608  O   ARG A 367      80.140  53.140  10.280  1.00  0.00           O  
ATOM   4609  CB  ARG A 367      77.470  52.410  11.720  1.00  0.00           C  
ATOM   4610  CG  ARG A 367      77.160  51.280  12.750  1.00  0.00           C  
ATOM   4611  CD  ARG A 367      76.200  50.180  12.230  1.00  0.00           C  
ATOM   4612  NE  ARG A 367      74.850  50.610  11.820  1.00  0.00           N  
ATOM   4613  CZ  ARG A 367      73.830  50.640  12.660  1.00  0.00           C  
ATOM   4614  NH1 ARG A 367      73.930  50.200  13.890  1.00  0.00           N1+
ATOM   4615  NH2 ARG A 367      72.780  51.150  12.270  1.00  0.00           N  
ATOM   4616  H   ARG A 367      77.530  55.010  11.080  1.00  0.00           H  
ATOM   4617  HA  ARG A 367      78.800  53.290  13.160  1.00  0.00           H  
ATOM   4618  HB1 ARG A 367      77.610  51.990  10.730  1.00  0.00           H  
ATOM   4619  HB2 ARG A 367      76.570  53.010  11.610  1.00  0.00           H  
ATOM   4620  HG1 ARG A 367      76.780  51.770  13.650  1.00  0.00           H  
ATOM   4621  HG2 ARG A 367      78.140  50.820  12.860  1.00  0.00           H  
ATOM   4622  HD1 ARG A 367      76.090  49.370  12.940  1.00  0.00           H  
ATOM   4623  HD2 ARG A 367      76.630  49.760  11.320  1.00  0.00           H  
ATOM   4624  HE  ARG A 367      74.590  50.880  10.880  1.00  0.00           H  
ATOM   4625 1HH1 ARG A 367      74.700  49.630  14.200  1.00  0.00           H  
ATOM   4626 2HH1 ARG A 367      73.200  50.410  14.560  1.00  0.00           H  
ATOM   4627 1HH2 ARG A 367      72.620  51.520  11.340  1.00  0.00           H  
ATOM   4628 2HH2 ARG A 367      71.970  51.160  12.870  1.00  0.00           H  
ATOM   4629  N   PHE A 368      80.830  52.510  12.260  1.00  0.00           N  
ATOM   4630  CA  PHE A 368      82.130  51.830  11.780  1.00  0.00           C  
ATOM   4631  C   PHE A 368      81.890  50.370  11.200  1.00  0.00           C  
ATOM   4632  O   PHE A 368      80.770  49.830  11.390  1.00  0.00           O  
ATOM   4633  CB  PHE A 368      83.170  51.800  12.860  1.00  0.00           C  
ATOM   4634  CG  PHE A 368      82.970  50.810  13.960  1.00  0.00           C  
ATOM   4635  CD1 PHE A 368      83.420  49.530  13.950  1.00  0.00           C  
ATOM   4636  CD2 PHE A 368      82.310  51.290  15.050  1.00  0.00           C  
ATOM   4637  CE1 PHE A 368      83.210  48.640  14.990  1.00  0.00           C  
ATOM   4638  CE2 PHE A 368      82.020  50.380  16.140  1.00  0.00           C  
ATOM   4639  CZ  PHE A 368      82.550  49.090  16.110  1.00  0.00           C  
ATOM   4640  H   PHE A 368      80.600  52.460  13.240  1.00  0.00           H  
ATOM   4641  HA  PHE A 368      82.590  52.400  10.960  1.00  0.00           H  
ATOM   4642  HB1 PHE A 368      83.290  52.820  13.250  1.00  0.00           H  
ATOM   4643  HB2 PHE A 368      84.120  51.550  12.380  1.00  0.00           H  
ATOM   4644  HD1 PHE A 368      84.040  49.200  13.130  1.00  0.00           H  
ATOM   4645  HD2 PHE A 368      81.860  52.270  15.120  1.00  0.00           H  
ATOM   4646  HE1 PHE A 368      83.540  47.620  14.940  1.00  0.00           H  
ATOM   4647  HE2 PHE A 368      81.390  50.640  16.970  1.00  0.00           H  
ATOM   4648  HZ  PHE A 368      82.270  48.450  16.930  1.00  0.00           H  
ATOM   4649  N   SER A 369      82.810  49.940  10.340  1.00  0.00           N  
ATOM   4650  CA  SER A 369      82.650  48.670   9.590  1.00  0.00           C  
ATOM   4651  C   SER A 369      84.020  47.890   9.460  1.00  0.00           C  
ATOM   4652  O   SER A 369      85.060  48.570   9.510  1.00  0.00           O  
ATOM   4653  CB  SER A 369      82.070  49.050   8.220  1.00  0.00           C  
ATOM   4654  OG  SER A 369      81.420  47.990   7.680  1.00  0.00           O  
ATOM   4655  H   SER A 369      83.640  50.520  10.280  1.00  0.00           H  
ATOM   4656  HA  SER A 369      81.940  48.100  10.190  1.00  0.00           H  
ATOM   4657  HB1 SER A 369      82.770  49.400   7.460  1.00  0.00           H  
ATOM   4658  HB2 SER A 369      81.330  49.830   8.340  1.00  0.00           H  
ATOM   4659  HG  SER A 369      80.570  48.280   7.340  1.00  0.00           H  
ATOM   4660  N   MET A 370      84.010  46.560   9.440  1.00  0.00           N  
ATOM   4661  CA  MET A 370      85.150  45.660   9.270  1.00  0.00           C  
ATOM   4662  C   MET A 370      85.090  44.680   8.070  1.00  0.00           C  
ATOM   4663  O   MET A 370      84.070  44.650   7.360  1.00  0.00           O  
ATOM   4664  CB  MET A 370      85.350  44.990  10.610  1.00  0.00           C  
ATOM   4665  CG  MET A 370      85.830  46.030  11.690  1.00  0.00           C  
ATOM   4666  SD  MET A 370      85.820  45.220  13.330  1.00  0.00           S  
ATOM   4667  CE  MET A 370      86.700  43.600  13.300  1.00  0.00           C  
ATOM   4668  H   MET A 370      83.110  46.140   9.270  1.00  0.00           H  
ATOM   4669  HA  MET A 370      86.100  46.160   9.090  1.00  0.00           H  
ATOM   4670  HB1 MET A 370      86.110  44.200  10.550  1.00  0.00           H  
ATOM   4671  HB2 MET A 370      84.410  44.480  10.830  1.00  0.00           H  
ATOM   4672  HG1 MET A 370      85.160  46.890  11.700  1.00  0.00           H  
ATOM   4673  HG2 MET A 370      86.830  46.340  11.400  1.00  0.00           H  
ATOM   4674  HE1 MET A 370      86.020  42.790  13.060  1.00  0.00           H  
ATOM   4675  HE2 MET A 370      87.480  43.860  12.580  1.00  0.00           H  
ATOM   4676  HE3 MET A 370      87.200  43.490  14.260  1.00  0.00           H  
ATOM   4677  N   ASP A 371      86.140  43.850   7.900  1.00  0.00           N  
ATOM   4678  CA  ASP A 371      86.380  42.900   6.820  1.00  0.00           C  
ATOM   4679  C   ASP A 371      85.970  41.450   7.250  1.00  0.00           C  
ATOM   4680  O   ASP A 371      85.860  41.040   8.450  1.00  0.00           O  
ATOM   4681  CB  ASP A 371      87.910  42.970   6.400  1.00  0.00           C  
ATOM   4682  CG  ASP A 371      88.850  42.610   7.590  1.00  0.00           C  
ATOM   4683  OD1 ASP A 371      89.640  41.650   7.420  1.00  0.00           O  
ATOM   4684  OD2 ASP A 371      88.820  43.280   8.600  1.00  0.00           O1-
ATOM   4685  H   ASP A 371      86.840  43.990   8.620  1.00  0.00           H  
ATOM   4686  HA  ASP A 371      85.810  43.240   5.960  1.00  0.00           H  
ATOM   4687  HB1 ASP A 371      88.090  43.970   6.010  1.00  0.00           H  
ATOM   4688  HB2 ASP A 371      88.070  42.240   5.610  1.00  0.00           H  
ATOM   4689  N   PHE A 372      85.830  40.570   6.220  1.00  0.00           N  
ATOM   4690  CA  PHE A 372      85.520  39.150   6.320  1.00  0.00           C  
ATOM   4691  C   PHE A 372      86.400  38.270   7.190  1.00  0.00           C  
ATOM   4692  O   PHE A 372      86.060  37.170   7.650  1.00  0.00           O  
ATOM   4693  CB  PHE A 372      85.450  38.660   4.870  1.00  0.00           C  
ATOM   4694  CG  PHE A 372      84.820  37.360   4.610  1.00  0.00           C  
ATOM   4695  CD1 PHE A 372      85.430  36.140   4.980  1.00  0.00           C  
ATOM   4696  CD2 PHE A 372      83.530  37.360   4.110  1.00  0.00           C  
ATOM   4697  CE1 PHE A 372      84.760  34.920   4.800  1.00  0.00           C  
ATOM   4698  CE2 PHE A 372      82.800  36.110   3.980  1.00  0.00           C  
ATOM   4699  CZ  PHE A 372      83.460  34.930   4.310  1.00  0.00           C  
ATOM   4700  H   PHE A 372      86.130  40.930   5.330  1.00  0.00           H  
ATOM   4701  HA  PHE A 372      84.500  39.090   6.700  1.00  0.00           H  
ATOM   4702  HB1 PHE A 372      86.460  38.700   4.470  1.00  0.00           H  
ATOM   4703  HB2 PHE A 372      84.810  39.370   4.340  1.00  0.00           H  
ATOM   4704  HD1 PHE A 372      86.440  36.070   5.370  1.00  0.00           H  
ATOM   4705  HD2 PHE A 372      83.090  38.240   3.670  1.00  0.00           H  
ATOM   4706  HE1 PHE A 372      85.290  34.010   5.050  1.00  0.00           H  
ATOM   4707  HE2 PHE A 372      81.820  36.020   3.550  1.00  0.00           H  
ATOM   4708  HZ  PHE A 372      82.970  33.980   4.120  1.00  0.00           H  
ATOM   4709  N   TRP A 373      87.700  38.620   7.400  1.00  0.00           N  
ATOM   4710  CA  TRP A 373      88.570  38.010   8.480  1.00  0.00           C  
ATOM   4711  C   TRP A 373      88.780  38.700   9.790  1.00  0.00           C  
ATOM   4712  O   TRP A 373      89.510  38.300  10.580  1.00  0.00           O  
ATOM   4713  CB  TRP A 373      89.910  37.610   7.900  1.00  0.00           C  
ATOM   4714  CG  TRP A 373      89.880  36.870   6.610  1.00  0.00           C  
ATOM   4715  CD1 TRP A 373      89.850  35.480   6.500  1.00  0.00           C  
ATOM   4716  CD2 TRP A 373      89.620  37.410   5.290  1.00  0.00           C  
ATOM   4717  CE2 TRP A 373      89.440  36.270   4.360  1.00  0.00           C  
ATOM   4718  CE3 TRP A 373      89.510  38.690   4.790  1.00  0.00           C  
ATOM   4719  NE1 TRP A 373      89.640  35.160   5.180  1.00  0.00           N  
ATOM   4720  CZ2 TRP A 373      89.130  36.480   3.010  1.00  0.00           C  
ATOM   4721  CZ3 TRP A 373      89.020  38.910   3.480  1.00  0.00           C  
ATOM   4722  CH2 TRP A 373      88.820  37.790   2.580  1.00  0.00           C  
ATOM   4723  H   TRP A 373      88.050  39.440   6.920  1.00  0.00           H  
ATOM   4724  HA  TRP A 373      88.080  37.090   8.800  1.00  0.00           H  
ATOM   4725  HB1 TRP A 373      90.490  37.010   8.600  1.00  0.00           H  
ATOM   4726  HB2 TRP A 373      90.540  38.480   7.760  1.00  0.00           H  
ATOM   4727  HD1 TRP A 373      89.750  34.720   7.260  1.00  0.00           H  
ATOM   4728  HE1 TRP A 373      89.440  34.200   4.940  1.00  0.00           H  
ATOM   4729  HE3 TRP A 373      89.700  39.490   5.490  1.00  0.00           H  
ATOM   4730  HZ2 TRP A 373      88.810  35.710   2.320  1.00  0.00           H  
ATOM   4731  HZ3 TRP A 373      88.950  39.900   3.050  1.00  0.00           H  
ATOM   4732  HH2 TRP A 373      88.460  37.960   1.570  1.00  0.00           H  
ATOM   4733  N   GLN A 374      88.160  39.890   9.940  1.00  0.00           N  
ATOM   4734  CA  GLN A 374      88.040  40.640  11.260  1.00  0.00           C  
ATOM   4735  C   GLN A 374      89.410  41.230  11.660  1.00  0.00           C  
ATOM   4736  O   GLN A 374      89.860  41.000  12.750  1.00  0.00           O  
ATOM   4737  CB  GLN A 374      87.350  39.750  12.320  1.00  0.00           C  
ATOM   4738  CG  GLN A 374      85.900  39.280  11.920  1.00  0.00           C  
ATOM   4739  CD  GLN A 374      85.470  38.080  12.640  1.00  0.00           C  
ATOM   4740  NE2 GLN A 374      84.220  37.610  12.480  1.00  0.00           N  
ATOM   4741  OE1 GLN A 374      86.190  37.590  13.480  1.00  0.00           O  
ATOM   4742  H   GLN A 374      87.690  40.360   9.180  1.00  0.00           H  
ATOM   4743  HA  GLN A 374      87.360  41.470  11.100  1.00  0.00           H  
ATOM   4744  HB1 GLN A 374      87.270  40.320  13.250  1.00  0.00           H  
ATOM   4745  HB2 GLN A 374      87.930  38.860  12.560  1.00  0.00           H  
ATOM   4746  HG1 GLN A 374      85.980  38.930  10.890  1.00  0.00           H  
ATOM   4747  HG2 GLN A 374      85.110  40.020  11.990  1.00  0.00           H  
ATOM   4748 1HE2 GLN A 374      83.600  37.940  11.750  1.00  0.00           H  
ATOM   4749 2HE2 GLN A 374      84.040  36.760  12.990  1.00  0.00           H  
ATOM   4750  N   LYS A 375      90.030  42.000  10.760  1.00  0.00           N  
ATOM   4751  CA  LYS A 375      91.380  42.550  11.010  1.00  0.00           C  
ATOM   4752  C   LYS A 375      91.830  43.910  10.390  1.00  0.00           C  
ATOM   4753  O   LYS A 375      93.020  44.260  10.390  1.00  0.00           O  
ATOM   4754  CB  LYS A 375      92.440  41.470  10.650  1.00  0.00           C  
ATOM   4755  CG  LYS A 375      92.370  41.130   9.130  1.00  0.00           C  
ATOM   4756  CD  LYS A 375      93.550  40.310   8.640  1.00  0.00           C  
ATOM   4757  CE  LYS A 375      93.340  39.560   7.340  1.00  0.00           C  
ATOM   4758  NZ  LYS A 375      94.610  38.890   7.040  1.00  0.00           N1+
ATOM   4759  H   LYS A 375      89.600  42.270   9.880  1.00  0.00           H  
ATOM   4760  HA  LYS A 375      91.470  42.640  12.090  1.00  0.00           H  
ATOM   4761  HB1 LYS A 375      92.230  40.570  11.240  1.00  0.00           H  
ATOM   4762  HB2 LYS A 375      93.450  41.780  10.910  1.00  0.00           H  
ATOM   4763  HG1 LYS A 375      92.330  42.060   8.560  1.00  0.00           H  
ATOM   4764  HG2 LYS A 375      91.420  40.650   8.880  1.00  0.00           H  
ATOM   4765  HD1 LYS A 375      93.680  39.550   9.410  1.00  0.00           H  
ATOM   4766  HD2 LYS A 375      94.470  40.880   8.600  1.00  0.00           H  
ATOM   4767  HE1 LYS A 375      93.010  40.210   6.520  1.00  0.00           H  
ATOM   4768  HE2 LYS A 375      92.510  38.870   7.460  1.00  0.00           H  
ATOM   4769  HZ1 LYS A 375      95.410  39.500   6.990  1.00  0.00           H  
ATOM   4770  HZ2 LYS A 375      94.780  38.180   7.730  1.00  0.00           H  
ATOM   4771  HZ3 LYS A 375      94.540  38.460   6.130  1.00  0.00           H  
ATOM   4772  N   MET A 376      90.810  44.620   9.870  1.00  0.00           N  
ATOM   4773  CA  MET A 376      90.880  45.970   9.250  1.00  0.00           C  
ATOM   4774  C   MET A 376      89.570  46.680   9.500  1.00  0.00           C  
ATOM   4775  O   MET A 376      88.470  46.200   9.210  1.00  0.00           O  
ATOM   4776  CB  MET A 376      91.130  45.800   7.740  1.00  0.00           C  
ATOM   4777  CG  MET A 376      90.890  47.210   7.000  1.00  0.00           C  
ATOM   4778  SD  MET A 376      91.270  47.320   5.230  1.00  0.00           S  
ATOM   4779  CE  MET A 376      90.280  45.900   4.610  1.00  0.00           C  
ATOM   4780  H   MET A 376      89.930  44.130   9.890  1.00  0.00           H  
ATOM   4781  HA  MET A 376      91.660  46.560   9.720  1.00  0.00           H  
ATOM   4782  HB1 MET A 376      90.390  45.140   7.290  1.00  0.00           H  
ATOM   4783  HB2 MET A 376      92.180  45.550   7.640  1.00  0.00           H  
ATOM   4784  HG1 MET A 376      91.450  47.880   7.640  1.00  0.00           H  
ATOM   4785  HG2 MET A 376      89.850  47.500   7.180  1.00  0.00           H  
ATOM   4786  HE1 MET A 376      90.880  45.020   4.830  1.00  0.00           H  
ATOM   4787  HE2 MET A 376      89.320  45.760   5.110  1.00  0.00           H  
ATOM   4788  HE3 MET A 376      90.080  46.110   3.560  1.00  0.00           H  
ATOM   4789  N   LEU A 377      89.670  47.810  10.160  1.00  0.00           N  
ATOM   4790  CA  LEU A 377      88.600  48.760  10.470  1.00  0.00           C  
ATOM   4791  C   LEU A 377      88.510  50.010   9.620  1.00  0.00           C  
ATOM   4792  O   LEU A 377      89.490  50.800   9.420  1.00  0.00           O  
ATOM   4793  CB  LEU A 377      88.900  49.130  11.970  1.00  0.00           C  
ATOM   4794  CG  LEU A 377      87.980  50.110  12.760  1.00  0.00           C  
ATOM   4795  CD1 LEU A 377      86.540  49.590  12.810  1.00  0.00           C  
ATOM   4796  CD2 LEU A 377      88.510  50.280  14.190  1.00  0.00           C  
ATOM   4797  H   LEU A 377      90.600  48.150  10.390  1.00  0.00           H  
ATOM   4798  HA  LEU A 377      87.660  48.220  10.460  1.00  0.00           H  
ATOM   4799  HB1 LEU A 377      89.910  49.510  12.140  1.00  0.00           H  
ATOM   4800  HB2 LEU A 377      88.830  48.170  12.480  1.00  0.00           H  
ATOM   4801  HG  LEU A 377      87.960  51.100  12.320  1.00  0.00           H  
ATOM   4802 1HD1 LEU A 377      86.090  49.680  11.820  1.00  0.00           H  
ATOM   4803 2HD1 LEU A 377      86.610  48.580  13.200  1.00  0.00           H  
ATOM   4804 3HD1 LEU A 377      85.930  50.250  13.430  1.00  0.00           H  
ATOM   4805 1HD2 LEU A 377      88.530  49.300  14.670  1.00  0.00           H  
ATOM   4806 2HD2 LEU A 377      89.500  50.740  14.270  1.00  0.00           H  
ATOM   4807 3HD2 LEU A 377      87.900  50.970  14.770  1.00  0.00           H  
ATOM   4808  N   ALA A 378      87.220  50.400   9.360  1.00  0.00           N  
ATOM   4809  CA  ALA A 378      86.860  51.570   8.570  1.00  0.00           C  
ATOM   4810  C   ALA A 378      85.790  52.380   9.230  1.00  0.00           C  
ATOM   4811  O   ALA A 378      84.840  51.930   9.880  1.00  0.00           O  
ATOM   4812  CB  ALA A 378      86.590  51.200   7.160  1.00  0.00           C  
ATOM   4813  H   ALA A 378      86.520  49.690   9.190  1.00  0.00           H  
ATOM   4814  HA  ALA A 378      87.790  52.140   8.530  1.00  0.00           H  
ATOM   4815  HB1 ALA A 378      87.510  50.840   6.700  1.00  0.00           H  
ATOM   4816  HB2 ALA A 378      85.780  50.480   7.100  1.00  0.00           H  
ATOM   4817  HB3 ALA A 378      86.400  52.090   6.580  1.00  0.00           H  
ATOM   4818  N   LEU A 379      85.890  53.710   9.050  1.00  0.00           N  
ATOM   4819  CA  LEU A 379      84.970  54.690   9.650  1.00  0.00           C  
ATOM   4820  C   LEU A 379      85.070  56.030   8.860  1.00  0.00           C  
ATOM   4821  O   LEU A 379      86.170  56.580   8.640  1.00  0.00           O  
ATOM   4822  CB  LEU A 379      85.120  54.850  11.240  1.00  0.00           C  
ATOM   4823  CG  LEU A 379      84.280  56.100  11.800  1.00  0.00           C  
ATOM   4824  CD1 LEU A 379      82.750  55.620  11.790  1.00  0.00           C  
ATOM   4825  CD2 LEU A 379      84.650  56.500  13.260  1.00  0.00           C  
ATOM   4826  H   LEU A 379      86.730  54.100   8.630  1.00  0.00           H  
ATOM   4827  HA  LEU A 379      83.960  54.310   9.530  1.00  0.00           H  
ATOM   4828  HB1 LEU A 379      86.110  55.150  11.570  1.00  0.00           H  
ATOM   4829  HB2 LEU A 379      84.810  53.950  11.770  1.00  0.00           H  
ATOM   4830  HG  LEU A 379      84.410  56.990  11.180  1.00  0.00           H  
ATOM   4831 1HD1 LEU A 379      82.170  56.460  12.180  1.00  0.00           H  
ATOM   4832 2HD1 LEU A 379      82.390  55.310  10.810  1.00  0.00           H  
ATOM   4833 3HD1 LEU A 379      82.650  54.770  12.460  1.00  0.00           H  
ATOM   4834 1HD2 LEU A 379      85.610  57.000  13.140  1.00  0.00           H  
ATOM   4835 2HD2 LEU A 379      83.950  57.280  13.580  1.00  0.00           H  
ATOM   4836 3HD2 LEU A 379      84.610  55.660  13.950  1.00  0.00           H  
ATOM   4837  N   GLY A 380      83.900  56.660   8.650  1.00  0.00           N  
ATOM   4838  CA  GLY A 380      83.940  58.030   8.090  1.00  0.00           C  
ATOM   4839  C   GLY A 380      83.380  59.130   9.020  1.00  0.00           C  
ATOM   4840  O   GLY A 380      82.560  58.810   9.900  1.00  0.00           O  
ATOM   4841  H   GLY A 380      83.030  56.300   9.000  1.00  0.00           H  
ATOM   4842  HA1 GLY A 380      83.560  58.110   7.070  1.00  0.00           H  
ATOM   4843  HA2 GLY A 380      84.960  58.280   7.820  1.00  0.00           H  
ATOM   4844  N   ASN A 381      83.800  60.410   8.780  1.00  0.00           N  
ATOM   4845  CA  ASN A 381      83.410  61.520   9.690  1.00  0.00           C  
ATOM   4846  C   ASN A 381      82.540  62.560   9.010  1.00  0.00           C  
ATOM   4847  O   ASN A 381      82.010  62.300   7.950  1.00  0.00           O  
ATOM   4848  CB  ASN A 381      84.730  62.080  10.280  1.00  0.00           C  
ATOM   4849  CG  ASN A 381      85.580  63.050   9.510  1.00  0.00           C  
ATOM   4850  ND2 ASN A 381      86.650  63.630  10.150  1.00  0.00           N  
ATOM   4851  OD1 ASN A 381      85.180  63.410   8.430  1.00  0.00           O  
ATOM   4852  H   ASN A 381      84.490  60.560   8.060  1.00  0.00           H  
ATOM   4853  HA  ASN A 381      82.900  61.050  10.530  1.00  0.00           H  
ATOM   4854  HB1 ASN A 381      85.330  61.190  10.460  1.00  0.00           H  
ATOM   4855  HB2 ASN A 381      84.450  62.540  11.220  1.00  0.00           H  
ATOM   4856 1HD2 ASN A 381      86.840  63.420  11.120  1.00  0.00           H  
ATOM   4857 2HD2 ASN A 381      87.130  64.340   9.620  1.00  0.00           H  
ATOM   4858  N   GLN A 382      82.280  63.690   9.690  1.00  0.00           N  
ATOM   4859  CA  GLN A 382      81.250  64.690   9.320  1.00  0.00           C  
ATOM   4860  C   GLN A 382      81.680  65.540   8.010  1.00  0.00           C  
ATOM   4861  O   GLN A 382      80.740  65.900   7.240  1.00  0.00           O  
ATOM   4862  CB  GLN A 382      80.920  65.710  10.480  1.00  0.00           C  
ATOM   4863  CG  GLN A 382      80.090  64.950  11.560  1.00  0.00           C  
ATOM   4864  CD  GLN A 382      79.890  65.860  12.750  1.00  0.00           C  
ATOM   4865  NE2 GLN A 382      79.010  66.770  12.650  1.00  0.00           N  
ATOM   4866  OE1 GLN A 382      80.640  65.760  13.720  1.00  0.00           O  
ATOM   4867  H   GLN A 382      82.670  63.760  10.620  1.00  0.00           H  
ATOM   4868  HA  GLN A 382      80.310  64.230   9.050  1.00  0.00           H  
ATOM   4869  HB1 GLN A 382      80.250  66.460  10.070  1.00  0.00           H  
ATOM   4870  HB2 GLN A 382      81.860  66.160  10.790  1.00  0.00           H  
ATOM   4871  HG1 GLN A 382      80.510  64.010  11.920  1.00  0.00           H  
ATOM   4872  HG2 GLN A 382      79.130  64.670  11.130  1.00  0.00           H  
ATOM   4873 1HE2 GLN A 382      78.390  66.840  11.860  1.00  0.00           H  
ATOM   4874 2HE2 GLN A 382      79.160  67.500  13.330  1.00  0.00           H  
ATOM   4875  N   VAL A 383      82.980  65.570   7.720  1.00  0.00           N  
ATOM   4876  CA  VAL A 383      83.580  66.400   6.660  1.00  0.00           C  
ATOM   4877  C   VAL A 383      84.170  65.470   5.490  1.00  0.00           C  
ATOM   4878  O   VAL A 383      85.010  65.870   4.660  1.00  0.00           O  
ATOM   4879  CB  VAL A 383      84.660  67.340   7.200  1.00  0.00           C  
ATOM   4880  CG1 VAL A 383      84.140  68.200   8.400  1.00  0.00           C  
ATOM   4881  CG2 VAL A 383      85.940  66.630   7.720  1.00  0.00           C  
ATOM   4882  H   VAL A 383      83.620  65.080   8.330  1.00  0.00           H  
ATOM   4883  HA  VAL A 383      82.780  66.960   6.180  1.00  0.00           H  
ATOM   4884  HB  VAL A 383      84.920  67.980   6.360  1.00  0.00           H  
ATOM   4885 1HG1 VAL A 383      84.760  69.100   8.420  1.00  0.00           H  
ATOM   4886 2HG1 VAL A 383      83.200  68.690   8.160  1.00  0.00           H  
ATOM   4887 3HG1 VAL A 383      83.940  67.640   9.310  1.00  0.00           H  
ATOM   4888 1HG2 VAL A 383      85.650  65.950   8.520  1.00  0.00           H  
ATOM   4889 2HG2 VAL A 383      86.430  66.000   6.970  1.00  0.00           H  
ATOM   4890 3HG2 VAL A 383      86.640  67.370   8.120  1.00  0.00           H  
ATOM   4891  N   GLY A 384      83.550  64.360   5.340  1.00  0.00           N  
ATOM   4892  CA  GLY A 384      83.740  63.360   4.240  1.00  0.00           C  
ATOM   4893  C   GLY A 384      85.130  62.780   4.240  1.00  0.00           C  
ATOM   4894  O   GLY A 384      85.550  62.180   3.230  1.00  0.00           O  
ATOM   4895  H   GLY A 384      82.800  64.210   6.000  1.00  0.00           H  
ATOM   4896  HA1 GLY A 384      83.500  63.780   3.270  1.00  0.00           H  
ATOM   4897  HA2 GLY A 384      82.970  62.590   4.260  1.00  0.00           H  
ATOM   4898  N   LYS A 385      85.960  62.930   5.310  1.00  0.00           N  
ATOM   4899  CA  LYS A 385      87.230  62.230   5.630  1.00  0.00           C  
ATOM   4900  C   LYS A 385      86.990  60.870   6.330  1.00  0.00           C  
ATOM   4901  O   LYS A 385      86.140  60.800   7.200  1.00  0.00           O  
ATOM   4902  CB  LYS A 385      88.020  63.120   6.470  1.00  0.00           C  
ATOM   4903  CG  LYS A 385      89.360  62.590   7.000  1.00  0.00           C  
ATOM   4904  CD  LYS A 385      89.880  63.620   8.030  1.00  0.00           C  
ATOM   4905  CE  LYS A 385      91.310  63.380   8.550  1.00  0.00           C  
ATOM   4906  NZ  LYS A 385      91.910  64.410   9.310  1.00  0.00           N1+
ATOM   4907  H   LYS A 385      85.650  63.630   5.980  1.00  0.00           H  
ATOM   4908  HA  LYS A 385      87.760  62.010   4.710  1.00  0.00           H  
ATOM   4909  HB1 LYS A 385      87.440  63.380   7.360  1.00  0.00           H  
ATOM   4910  HB2 LYS A 385      88.250  64.020   5.900  1.00  0.00           H  
ATOM   4911  HG1 LYS A 385      90.050  62.490   6.160  1.00  0.00           H  
ATOM   4912  HG2 LYS A 385      89.280  61.660   7.560  1.00  0.00           H  
ATOM   4913  HD1 LYS A 385      89.230  63.760   8.890  1.00  0.00           H  
ATOM   4914  HD2 LYS A 385      89.940  64.600   7.560  1.00  0.00           H  
ATOM   4915  HE1 LYS A 385      91.940  63.040   7.720  1.00  0.00           H  
ATOM   4916  HE2 LYS A 385      91.180  62.600   9.300  1.00  0.00           H  
ATOM   4917  HZ1 LYS A 385      92.070  65.250   8.770  1.00  0.00           H  
ATOM   4918  HZ2 LYS A 385      91.330  64.650  10.100  1.00  0.00           H  
ATOM   4919  HZ3 LYS A 385      92.770  64.090   9.750  1.00  0.00           H  
ATOM   4920  N   LEU A 386      87.750  59.850   5.840  1.00  0.00           N  
ATOM   4921  CA  LEU A 386      87.730  58.520   6.380  1.00  0.00           C  
ATOM   4922  C   LEU A 386      88.980  58.240   7.230  1.00  0.00           C  
ATOM   4923  O   LEU A 386      90.050  58.780   6.920  1.00  0.00           O  
ATOM   4924  CB  LEU A 386      87.590  57.530   5.240  1.00  0.00           C  
ATOM   4925  CG  LEU A 386      86.270  57.450   4.350  1.00  0.00           C  
ATOM   4926  CD1 LEU A 386      86.140  58.520   3.280  1.00  0.00           C  
ATOM   4927  CD2 LEU A 386      86.220  56.140   3.560  1.00  0.00           C  
ATOM   4928  H   LEU A 386      88.300  60.020   5.020  1.00  0.00           H  
ATOM   4929  HA  LEU A 386      86.860  58.440   7.030  1.00  0.00           H  
ATOM   4930  HB1 LEU A 386      87.640  56.560   5.740  1.00  0.00           H  
ATOM   4931  HB2 LEU A 386      88.420  57.690   4.550  1.00  0.00           H  
ATOM   4932  HG  LEU A 386      85.410  57.650   4.980  1.00  0.00           H  
ATOM   4933 1HD1 LEU A 386      85.230  58.290   2.730  1.00  0.00           H  
ATOM   4934 2HD1 LEU A 386      86.050  59.490   3.780  1.00  0.00           H  
ATOM   4935 3HD1 LEU A 386      87.020  58.520   2.630  1.00  0.00           H  
ATOM   4936 1HD2 LEU A 386      87.120  55.850   3.030  1.00  0.00           H  
ATOM   4937 2HD2 LEU A 386      86.150  55.370   4.330  1.00  0.00           H  
ATOM   4938 3HD2 LEU A 386      85.300  56.130   2.970  1.00  0.00           H
[truncated: 74,120 more chars]
