# Supplementary material for: Insight into the Inhibitory Mechanism of Embryonic Ectoderm Development Subunit by Triazolopyrimidine Derivatives as Inhibitors through Molecular Dynamics Simulation
Source: Molecules. 2023 Dec 7;28(24):7997. doi: 10.3390/molecules28247997 (PMC10745707; doi:10.3390/molecules28247997)
Supplement: Supplementary file 1 [file molecules-28-07997-s001.zip › Supplement/sampling/EED-ASLme3SA.pdb]

REMARK    GENERATED BY TRJCONV
TITLE     Protein in water t= 62060.00000
REMARK    THIS IS A SIMULATION BOX
CRYST1   90.473   90.473   90.473  90.00  90.00  90.00 P 1           1
MODEL        0
ATOM      1  N   CYS A  78      86.950  56.670  33.710  1.00  0.00            
ATOM      2  H1  CYS A  78      87.200  55.710  33.550  1.00  0.00            
ATOM      3  H2  CYS A  78      87.460  57.350  33.160  1.00  0.00            
ATOM      4  H3  CYS A  78      87.090  56.850  34.690  1.00  0.00            
ATOM      5  CA  CYS A  78      85.500  56.880  33.340  1.00  0.00            
ATOM      6  HA  CYS A  78      84.920  56.200  33.960  1.00  0.00            
ATOM      7  CB  CYS A  78      85.090  58.260  33.730  1.00  0.00            
ATOM      8  HB1 CYS A  78      85.810  58.950  33.300  1.00  0.00            
ATOM      9  HB2 CYS A  78      85.040  58.360  34.810  1.00  0.00            
ATOM     10  SG  CYS A  78      83.460  58.680  33.060  1.00  0.00            
ATOM     11  HG  CYS A  78      82.590  58.090  33.890  1.00  0.00            
ATOM     12  C   CYS A  78      85.350  56.580  31.860  1.00  0.00            
ATOM     13  O   CYS A  78      86.320  56.880  31.150  1.00  0.00            
ATOM     14  N   LYS A  79      84.170  56.100  31.400  1.00  0.00            
ATOM     15  H   LYS A  79      83.520  55.750  32.090  1.00  0.00            
ATOM     16  CA  LYS A  79      83.840  55.810  30.010  1.00  0.00            
ATOM     17  HA  LYS A  79      84.780  55.620  29.490  1.00  0.00            
ATOM     18  CB  LYS A  79      82.970  54.600  29.750  1.00  0.00            
ATOM     19  HB1 LYS A  79      83.410  53.730  30.220  1.00  0.00            
ATOM     20  HB2 LYS A  79      83.030  54.470  28.670  1.00  0.00            
ATOM     21  CG  LYS A  79      81.500  54.760  30.160  1.00  0.00            
ATOM     22  HG1 LYS A  79      81.050  55.580  29.610  1.00  0.00            
ATOM     23  HG2 LYS A  79      81.470  54.870  31.240  1.00  0.00            
ATOM     24  CD  LYS A  79      80.750  53.520  29.670  1.00  0.00            
ATOM     25  HD1 LYS A  79      81.240  52.670  30.140  1.00  0.00            
ATOM     26  HD2 LYS A  79      80.730  53.440  28.590  1.00  0.00            
ATOM     27  CE  LYS A  79      79.310  53.550  30.150  1.00  0.00            
ATOM     28  HE1 LYS A  79      78.770  52.840  29.520  1.00  0.00            
ATOM     29  HE2 LYS A  79      78.960  54.580  30.090  1.00  0.00            
ATOM     30  NZ  LYS A  79      79.170  53.060  31.530  1.00  0.00            
ATOM     31  HZ1 LYS A  79      79.700  53.630  32.170  1.00  0.00            
ATOM     32  HZ2 LYS A  79      78.200  53.140  31.810  1.00  0.00            
ATOM     33  HZ3 LYS A  79      79.460  52.100  31.610  1.00  0.00            
ATOM     34  C   LYS A  79      83.460  57.080  29.170  1.00  0.00            
ATOM     35  O   LYS A  79      83.100  56.870  28.030  1.00  0.00            
ATOM     36  N   TYR A  80      83.550  58.250  29.780  1.00  0.00            
ATOM     37  H   TYR A  80      83.750  58.310  30.770  1.00  0.00            
ATOM     38  CA  TYR A  80      83.180  59.480  29.140  1.00  0.00            
ATOM     39  HA  TYR A  80      82.890  59.390  28.100  1.00  0.00            
ATOM     40  CB  TYR A  80      81.930  60.000  29.890  1.00  0.00            
ATOM     41  HB1 TYR A  80      81.650  60.860  29.270  1.00  0.00            
ATOM     42  HB2 TYR A  80      82.240  60.440  30.840  1.00  0.00            
ATOM     43  CG  TYR A  80      80.780  59.050  29.960  1.00  0.00            
ATOM     44  CD1 TYR A  80      80.210  58.600  28.730  1.00  0.00            
ATOM     45  HD1 TYR A  80      80.830  58.820  27.870  1.00  0.00            
ATOM     46  CE1 TYR A  80      78.980  57.840  28.760  1.00  0.00            
ATOM     47  HE1 TYR A  80      78.510  57.520  27.840  1.00  0.00            
ATOM     48  CZ  TYR A  80      78.410  57.450  30.020  1.00  0.00            
ATOM     49  OH  TYR A  80      77.190  56.900  30.170  1.00  0.00            
ATOM     50  HH  TYR A  80      77.280  56.350  30.940  1.00  0.00            
ATOM     51  CE2 TYR A  80      79.090  57.770  31.200  1.00  0.00            
ATOM     52  HE2 TYR A  80      78.710  57.530  32.180  1.00  0.00            
ATOM     53  CD2 TYR A  80      80.170  58.670  31.180  1.00  0.00            
ATOM     54  HD2 TYR A  80      80.660  59.050  32.070  1.00  0.00            
ATOM     55  C   TYR A  80      84.380  60.460  29.160  1.00  0.00            
ATOM     56  O   TYR A  80      85.300  60.390  30.020  1.00  0.00            
ATOM     57  N   SER A  81      84.340  61.370  28.210  1.00  0.00            
ATOM     58  H   SER A  81      83.520  61.420  27.620  1.00  0.00            
ATOM     59  CA  SER A  81      85.350  62.450  27.980  1.00  0.00            
ATOM     60  HA  SER A  81      85.710  62.800  28.940  1.00  0.00            
ATOM     61  CB  SER A  81      86.500  61.860  27.160  1.00  0.00            
ATOM     62  HB1 SER A  81      86.190  61.650  26.140  1.00  0.00            
ATOM     63  HB2 SER A  81      86.880  60.970  27.670  1.00  0.00            
ATOM     64  OG  SER A  81      87.550  62.790  27.120  1.00  0.00            
ATOM     65  HG  SER A  81      88.400  62.340  27.100  1.00  0.00            
ATOM     66  C   SER A  81      84.660  63.600  27.230  1.00  0.00            
ATOM     67  O   SER A  81      83.660  63.490  26.590  1.00  0.00            
ATOM     68  N   PHE A  82      85.270  64.790  27.440  1.00  0.00            
ATOM     69  H   PHE A  82      86.170  64.800  27.910  1.00  0.00            
ATOM     70  CA  PHE A  82      84.790  66.100  27.040  1.00  0.00            
ATOM     71  HA  PHE A  82      84.120  65.980  26.190  1.00  0.00            
ATOM     72  CB  PHE A  82      84.070  66.730  28.150  1.00  0.00            
ATOM     73  HB1 PHE A  82      83.910  67.750  27.800  1.00  0.00            
ATOM     74  HB2 PHE A  82      84.600  66.680  29.090  1.00  0.00            
ATOM     75  CG  PHE A  82      82.680  66.210  28.520  1.00  0.00            
ATOM     76  CD1 PHE A  82      82.510  65.040  29.230  1.00  0.00            
ATOM     77  HD1 PHE A  82      83.380  64.510  29.580  1.00  0.00            
ATOM     78  CE1 PHE A  82      81.200  64.500  29.420  1.00  0.00            
ATOM     79  HE1 PHE A  82      81.110  63.520  29.860  1.00  0.00            
ATOM     80  CZ  PHE A  82      80.060  65.210  28.920  1.00  0.00            
ATOM     81  HZ  PHE A  82      79.080  64.780  29.040  1.00  0.00            
ATOM     82  CE2 PHE A  82      80.230  66.500  28.350  1.00  0.00            
ATOM     83  HE2 PHE A  82      79.400  67.110  28.010  1.00  0.00            
ATOM     84  CD2 PHE A  82      81.520  66.940  28.170  1.00  0.00            
ATOM     85  HD2 PHE A  82      81.750  67.890  27.700  1.00  0.00            
ATOM     86  C   PHE A  82      86.010  66.950  26.620  1.00  0.00            
ATOM     87  O   PHE A  82      87.080  66.710  27.070  1.00  0.00            
ATOM     88  N   LYS A  83      85.880  68.000  25.770  1.00  0.00            
ATOM     89  H   LYS A  83      85.020  68.100  25.260  1.00  0.00            
ATOM     90  CA  LYS A  83      86.890  68.910  25.380  1.00  0.00            
ATOM     91  HA  LYS A  83      87.700  68.860  26.100  1.00  0.00            
ATOM     92  CB  LYS A  83      87.420  68.530  23.990  1.00  0.00            
ATOM     93  HB1 LYS A  83      87.720  67.490  24.120  1.00  0.00            
ATOM     94  HB2 LYS A  83      88.350  69.070  23.760  1.00  0.00            
ATOM     95  CG  LYS A  83      86.400  68.510  22.900  1.00  0.00            
ATOM     96  HG1 LYS A  83      85.890  69.470  22.800  1.00  0.00            
ATOM     97  HG2 LYS A  83      85.580  67.820  23.080  1.00  0.00            
ATOM     98  CD  LYS A  83      87.000  68.220  21.470  1.00  0.00            
ATOM     99  HD1 LYS A  83      87.350  67.190  21.430  1.00  0.00            
ATOM    100  HD2 LYS A  83      87.830  68.880  21.240  1.00  0.00            
ATOM    101  CE  LYS A  83      85.920  68.420  20.450  1.00  0.00            
ATOM    102  HE1 LYS A  83      85.750  69.490  20.390  1.00  0.00            
ATOM    103  HE2 LYS A  83      85.020  67.940  20.840  1.00  0.00            
ATOM    104  NZ  LYS A  83      86.260  67.950  19.130  1.00  0.00            
ATOM    105  HZ1 LYS A  83      85.650  68.270  18.390  1.00  0.00            
ATOM    106  HZ2 LYS A  83      87.170  68.370  19.010  1.00  0.00            
ATOM    107  HZ3 LYS A  83      86.460  66.960  19.100  1.00  0.00            
ATOM    108  C   LYS A  83      86.280  70.320  25.400  1.00  0.00            
ATOM    109  O   LYS A  83      85.210  70.620  24.920  1.00  0.00            
ATOM    110  N   CYS A  84      87.090  71.350  25.910  1.00  0.00            
ATOM    111  H   CYS A  84      88.060  71.120  26.060  1.00  0.00            
ATOM    112  CA  CYS A  84      86.610  72.740  25.930  1.00  0.00            
ATOM    113  HA  CYS A  84      85.560  72.760  26.230  1.00  0.00            
ATOM    114  CB  CYS A  84      87.360  73.510  27.030  1.00  0.00            
ATOM    115  HB1 CYS A  84      88.380  73.700  26.680  1.00  0.00            
ATOM    116  HB2 CYS A  84      87.400  72.970  27.970  1.00  0.00            
ATOM    117  SG  CYS A  84      86.610  75.130  27.290  1.00  0.00            
ATOM    118  HG  CYS A  84      85.490  74.590  27.780  1.00  0.00            
ATOM    119  C   CYS A  84      86.790  73.450  24.560  1.00  0.00            
ATOM    120  O   CYS A  84      87.960  73.660  24.120  1.00  0.00            
ATOM    121  N   VAL A  85      85.700  73.860  23.850  1.00  0.00            
ATOM    122  H   VAL A  85      84.790  73.720  24.250  1.00  0.00            
ATOM    123  CA  VAL A  85      85.740  74.360  22.480  1.00  0.00            
ATOM    124  HA  VAL A  85      86.760  74.300  22.110  1.00  0.00            
ATOM    125  CB  VAL A  85      84.800  73.510  21.570  1.00  0.00            
ATOM    126  HB  VAL A  85      85.110  73.750  20.550  1.00  0.00            
ATOM    127  CG1 VAL A  85      84.870  72.010  21.860  1.00  0.00            
ATOM    128 1HG1 VAL A  85      85.900  71.730  22.070  1.00  0.00            
ATOM    129 2HG1 VAL A  85      84.260  71.790  22.740  1.00  0.00            
ATOM    130 3HG1 VAL A  85      84.550  71.390  21.030  1.00  0.00            
ATOM    131  CG2 VAL A  85      83.360  73.920  21.630  1.00  0.00            
ATOM    132 1HG2 VAL A  85      82.800  73.220  21.010  1.00  0.00            
ATOM    133 2HG2 VAL A  85      83.040  73.740  22.660  1.00  0.00            
ATOM    134 3HG2 VAL A  85      83.150  74.960  21.380  1.00  0.00            
ATOM    135  C   VAL A  85      85.420  75.850  22.360  1.00  0.00            
ATOM    136  O   VAL A  85      85.580  76.480  21.320  1.00  0.00            
ATOM    137  N   ASN A  86      84.860  76.490  23.410  1.00  0.00            
ATOM    138  H   ASN A  86      84.730  76.020  24.300  1.00  0.00            
ATOM    139  CA  ASN A  86      84.590  77.930  23.490  1.00  0.00            
ATOM    140  HA  ASN A  86      85.410  78.450  22.990  1.00  0.00            
ATOM    141  CB  ASN A  86      83.250  78.150  22.730  1.00  0.00            
ATOM    142  HB1 ASN A  86      82.440  78.220  23.460  1.00  0.00            
ATOM    143  HB2 ASN A  86      82.910  77.380  22.030  1.00  0.00            
ATOM    144  CG  ASN A  86      83.200  79.420  21.900  1.00  0.00            
ATOM    145  OD1 ASN A  86      82.970  80.560  22.310  1.00  0.00            
ATOM    146  ND2 ASN A  86      83.310  79.260  20.600  1.00  0.00            
ATOM    147 1HD2 ASN A  86      83.350  78.280  20.340  1.00  0.00            
ATOM    148 2HD2 ASN A  86      83.220  80.050  19.990  1.00  0.00            
ATOM    149  C   ASN A  86      84.440  78.700  24.850  1.00  0.00            
ATOM    150  O   ASN A  86      84.250  77.950  25.800  1.00  0.00            
ATOM    151  N   SER A  87      84.600  80.060  24.910  1.00  0.00            
ATOM    152  H   SER A  87      84.750  80.560  24.050  1.00  0.00            
ATOM    153  CA  SER A  87      84.380  80.770  26.100  1.00  0.00            
ATOM    154  HA  SER A  87      83.700  80.180  26.710  1.00  0.00            
ATOM    155  CB  SER A  87      85.670  80.800  26.840  1.00  0.00            
ATOM    156  HB1 SER A  87      86.340  81.180  26.070  1.00  0.00            
ATOM    157  HB2 SER A  87      85.950  79.850  27.300  1.00  0.00            
ATOM    158  OG  SER A  87      85.700  81.770  27.930  1.00  0.00            
ATOM    159  HG  SER A  87      85.150  81.350  28.600  1.00  0.00            
ATOM    160  C   SER A  87      83.880  82.240  25.880  1.00  0.00            
ATOM    161  O   SER A  87      84.070  82.700  24.750  1.00  0.00            
ATOM    162  N   LEU A  88      83.180  82.910  26.800  1.00  0.00            
ATOM    163  H   LEU A  88      83.040  82.380  27.650  1.00  0.00            
ATOM    164  CA  LEU A  88      82.840  84.300  26.950  1.00  0.00            
ATOM    165  HA  LEU A  88      83.430  84.910  26.270  1.00  0.00            
ATOM    166  CB  LEU A  88      81.350  84.510  26.750  1.00  0.00            
ATOM    167  HB1 LEU A  88      80.930  85.490  26.990  1.00  0.00            
ATOM    168  HB2 LEU A  88      80.900  83.750  27.390  1.00  0.00            
ATOM    169  CG  LEU A  88      80.800  84.290  25.360  1.00  0.00            
ATOM    170  HG  LEU A  88      80.990  83.220  25.250  1.00  0.00            
ATOM    171  CD1 LEU A  88      79.230  84.540  25.350  1.00  0.00            
ATOM    172 1HD1 LEU A  88      78.770  84.180  24.430  1.00  0.00            
ATOM    173 2HD1 LEU A  88      78.780  83.910  26.120  1.00  0.00            
ATOM    174 3HD1 LEU A  88      79.050  85.610  25.460  1.00  0.00            
ATOM    175  CD2 LEU A  88      81.500  85.140  24.300  1.00  0.00            
ATOM    176 1HD2 LEU A  88      82.550  84.910  24.140  1.00  0.00            
ATOM    177 2HD2 LEU A  88      81.170  84.770  23.330  1.00  0.00            
ATOM    178 3HD2 LEU A  88      81.400  86.200  24.500  1.00  0.00            
ATOM    179  C   LEU A  88      83.420  84.830  28.310  1.00  0.00            
ATOM    180  O   LEU A  88      83.880  83.990  29.100  1.00  0.00            
ATOM    181  N   LYS A  89      83.150  86.070  28.640  1.00  0.00            
ATOM    182  H   LYS A  89      82.780  86.670  27.920  1.00  0.00            
ATOM    183  CA  LYS A  89      83.370  86.640  29.950  1.00  0.00            
ATOM    184  HA  LYS A  89      83.140  85.870  30.690  1.00  0.00            
ATOM    185  CB  LYS A  89      84.790  87.140  30.070  1.00  0.00            
ATOM    186  HB1 LYS A  89      84.820  88.090  29.550  1.00  0.00            
ATOM    187  HB2 LYS A  89      85.510  86.400  29.700  1.00  0.00            
ATOM    188  CG  LYS A  89      85.230  87.220  31.490  1.00  0.00            
ATOM    189  HG1 LYS A  89      85.310  86.290  32.060  1.00  0.00            
ATOM    190  HG2 LYS A  89      84.520  87.940  31.920  1.00  0.00            
ATOM    191  CD  LYS A  89      86.600  87.890  31.540  1.00  0.00            
ATOM    192  HD1 LYS A  89      86.580  88.960  31.370  1.00  0.00            
ATOM    193  HD2 LYS A  89      87.270  87.560  30.740  1.00  0.00            
ATOM    194  CE  LYS A  89      87.240  87.700  32.870  1.00  0.00            
ATOM    195  HE1 LYS A  89      87.330  86.650  33.120  1.00  0.00            
ATOM    196  HE2 LYS A  89      86.640  88.200  33.630  1.00  0.00            
ATOM    197  NZ  LYS A  89      88.520  88.390  32.900  1.00  0.00            
ATOM    198  HZ1 LYS A  89      89.120  88.200  33.700  1.00  0.00            
ATOM    199  HZ2 LYS A  89      89.110  88.070  32.150  1.00  0.00            
ATOM    200  HZ3 LYS A  89      88.400  89.390  32.970  1.00  0.00            
ATOM    201  C   LYS A  89      82.400  87.800  30.230  1.00  0.00            
ATOM    202  O   LYS A  89      82.080  88.540  29.290  1.00  0.00            
ATOM    203  N   GLU A  90      81.950  87.890  31.420  1.00  0.00            
ATOM    204  H   GLU A  90      82.220  87.190  32.100  1.00  0.00            
ATOM    205  CA  GLU A  90      81.050  89.030  31.760  1.00  0.00            
ATOM    206  HA  GLU A  90      80.500  89.310  30.860  1.00  0.00            
ATOM    207  CB  GLU A  90      80.060  88.570  32.890  1.00  0.00            
ATOM    208  HB1 GLU A  90      79.510  89.430  33.280  1.00  0.00            
ATOM    209  HB2 GLU A  90      80.640  88.090  33.680  1.00  0.00            
ATOM    210  CG  GLU A  90      79.030  87.600  32.300  1.00  0.00            
ATOM    211  HG1 GLU A  90      78.790  86.900  33.100  1.00  0.00            
ATOM    212  HG2 GLU A  90      79.400  87.150  31.380  1.00  0.00            
ATOM    213  CD  GLU A  90      77.710  88.330  31.880  1.00  0.00            
ATOM    214  OE1 GLU A  90      76.750  87.600  31.600  1.00  0.00            
ATOM    215  OE2 GLU A  90      77.590  89.580  31.900  1.00  0.00            
ATOM    216  C   GLU A  90      81.840  90.310  32.210  1.00  0.00            
ATOM    217  O   GLU A  90      82.830  90.160  32.860  1.00  0.00            
ATOM    218  N   ASP A  91      81.410  91.460  31.780  1.00  0.00            
ATOM    219  H   ASP A  91      80.560  91.390  31.240  1.00  0.00            
ATOM    220  CA  ASP A  91      82.250  92.710  31.970  1.00  0.00            
ATOM    221  HA  ASP A  91      83.190  92.430  31.490  1.00  0.00            
ATOM    222  CB  ASP A  91      81.730  93.880  31.130  1.00  0.00            
ATOM    223  HB1 ASP A  91      81.540  93.590  30.090  1.00  0.00            
ATOM    224  HB2 ASP A  91      82.510  94.630  31.080  1.00  0.00            
ATOM    225  CG  ASP A  91      80.510  94.410  31.830  1.00  0.00            
ATOM    226  OD1 ASP A  91      80.770  95.230  32.740  1.00  0.00            
ATOM    227  OD2 ASP A  91      79.340  94.060  31.480  1.00  0.00            
ATOM    228  C   ASP A  91      82.590  93.030  33.480  1.00  0.00            
ATOM    229  O   ASP A  91      83.650  93.560  33.730  1.00  0.00            
ATOM    230  N   HIS A  92      81.790  92.710  34.510  1.00  0.00            
ATOM    231  H   HIS A  92      80.930  92.250  34.250  1.00  0.00            
ATOM    232  CA  HIS A  92      82.090  93.000  35.900  1.00  0.00            
ATOM    233  HA  HIS A  92      82.260  94.070  35.960  1.00  0.00            
ATOM    234  CB  HIS A  92      80.780  92.810  36.790  1.00  0.00            
ATOM    235  HB1 HIS A  92      80.110  93.510  36.300  1.00  0.00            
ATOM    236  HB2 HIS A  92      80.980  93.180  37.790  1.00  0.00            
ATOM    237  CG  HIS A  92      80.170  91.420  36.760  1.00  0.00            
ATOM    238  ND1 HIS A  92      80.310  90.430  35.790  1.00  0.00            
ATOM    239  CE1 HIS A  92      79.780  89.320  36.360  1.00  0.00            
ATOM    240  HE1 HIS A  92      79.520  88.390  35.880  1.00  0.00            
ATOM    241  NE2 HIS A  92      79.280  89.560  37.550  1.00  0.00            
ATOM    242  HE2 HIS A  92      78.860  88.860  38.150  1.00  0.00            
ATOM    243  CD2 HIS A  92      79.690  90.870  37.900  1.00  0.00            
ATOM    244  HD2 HIS A  92      79.630  91.430  38.820  1.00  0.00            
ATOM    245  C   HIS A  92      83.290  92.150  36.440  1.00  0.00            
ATOM    246  O   HIS A  92      83.730  92.470  37.540  1.00  0.00            
ATOM    247  N   ASN A  93      83.540  90.980  35.820  1.00  0.00            
ATOM    248  H   ASN A  93      83.000  90.660  35.030  1.00  0.00            
ATOM    249  CA  ASN A  93      84.470  89.970  36.260  1.00  0.00            
ATOM    250  HA  ASN A  93      84.370  89.070  35.640  1.00  0.00            
ATOM    251  CB  ASN A  93      85.950  90.480  36.150  1.00  0.00            
ATOM    252  HB1 ASN A  93      86.650  89.790  36.620  1.00  0.00            
ATOM    253  HB2 ASN A  93      85.970  91.400  36.730  1.00  0.00            
ATOM    254  CG  ASN A  93      86.530  90.750  34.700  1.00  0.00            
ATOM    255  OD1 ASN A  93      87.740  90.680  34.410  1.00  0.00            
ATOM    256  ND2 ASN A  93      85.690  90.790  33.740  1.00  0.00            
ATOM    257 1HD2 ASN A  93      84.700  90.740  33.930  1.00  0.00            
ATOM    258 2HD2 ASN A  93      85.950  90.830  32.760  1.00  0.00            
ATOM    259  C   ASN A  93      84.220  89.440  37.720  1.00  0.00            
ATOM    260  O   ASN A  93      85.070  88.720  38.290  1.00  0.00            
ATOM    261  N   GLN A  94      83.100  89.710  38.410  1.00  0.00            
ATOM    262  H   GLN A  94      82.470  90.360  37.950  1.00  0.00            
ATOM    263  CA  GLN A  94      82.800  89.190  39.740  1.00  0.00            
ATOM    264  HA  GLN A  94      83.770  89.200  40.230  1.00  0.00            
ATOM    265  CB  GLN A  94      81.900  90.120  40.580  1.00  0.00            
ATOM    266  HB1 GLN A  94      81.790  89.790  41.620  1.00  0.00            
ATOM    267  HB2 GLN A  94      80.880  90.210  40.210  1.00  0.00            
ATOM    268  CG  GLN A  94      82.490  91.560  40.720  1.00  0.00            
ATOM    269  HG1 GLN A  94      82.990  91.860  39.800  1.00  0.00            
ATOM    270  HG2 GLN A  94      83.240  91.530  41.510  1.00  0.00            
ATOM    271  CD  GLN A  94      81.480  92.680  41.130  1.00  0.00            
ATOM    272  OE1 GLN A  94      80.430  92.410  41.640  1.00  0.00            
ATOM    273  NE2 GLN A  94      81.860  93.900  41.080  1.00  0.00            
ATOM    274 1HE2 GLN A  94      82.700  94.140  40.590  1.00  0.00            
ATOM    275 2HE2 GLN A  94      81.200  94.590  41.400  1.00  0.00            
ATOM    276  C   GLN A  94      82.330  87.750  39.700  1.00  0.00            
ATOM    277  O   GLN A  94      81.580  87.460  38.770  1.00  0.00            
ATOM    278  N   PRO A  95      82.670  86.870  40.700  1.00  0.00            
ATOM    279  CD  PRO A  95      83.330  87.240  41.920  1.00  0.00            
ATOM    280  HD1 PRO A  95      82.810  88.100  42.340  1.00  0.00            
ATOM    281  HD2 PRO A  95      84.360  87.480  41.680  1.00  0.00            
ATOM    282  CG  PRO A  95      83.150  86.020  42.850  1.00  0.00            
ATOM    283  HG1 PRO A  95      82.320  86.120  43.550  1.00  0.00            
ATOM    284  HG2 PRO A  95      84.030  85.690  43.410  1.00  0.00            
ATOM    285  CB  PRO A  95      82.710  84.900  41.950  1.00  0.00            
ATOM    286  HB1 PRO A  95      81.820  84.500  42.430  1.00  0.00            
ATOM    287  HB2 PRO A  95      83.490  84.140  41.900  1.00  0.00            
ATOM    288  CA  PRO A  95      82.380  85.440  40.570  1.00  0.00            
ATOM    289  HA  PRO A  95      83.120  85.150  39.830  1.00  0.00            
ATOM    290  C   PRO A  95      80.930  85.110  40.050  1.00  0.00            
ATOM    291  O   PRO A  95      79.930  85.520  40.650  1.00  0.00            
ATOM    292  N   LEU A  96      80.880  84.270  38.970  1.00  0.00            
ATOM    293  H   LEU A  96      81.750  83.930  38.580  1.00  0.00            
ATOM    294  CA  LEU A  96      79.640  83.690  38.460  1.00  0.00            
ATOM    295  HA  LEU A  96      78.790  84.360  38.580  1.00  0.00            
ATOM    296  CB  LEU A  96      79.780  83.380  37.010  1.00  0.00            
ATOM    297  HB1 LEU A  96      79.050  82.610  36.730  1.00  0.00            
ATOM    298  HB2 LEU A  96      80.740  82.870  37.000  1.00  0.00            
ATOM    299  CG  LEU A  96      79.550  84.610  36.100  1.00  0.00            
ATOM    300  HG  LEU A  96      80.230  85.420  36.380  1.00  0.00            
ATOM    301  CD1 LEU A  96      79.920  84.120  34.670  1.00  0.00            
ATOM    302 1HD1 LEU A  96      80.970  83.820  34.710  1.00  0.00            
ATOM    303 2HD1 LEU A  96      79.230  83.370  34.280  1.00  0.00            
ATOM    304 3HD1 LEU A  96      79.820  84.960  33.980  1.00  0.00            
ATOM    305  CD2 LEU A  96      78.050  85.050  36.120  1.00  0.00            
ATOM    306 1HD2 LEU A  96      77.450  84.150  36.160  1.00  0.00            
ATOM    307 2HD2 LEU A  96      77.870  85.730  36.960  1.00  0.00            
ATOM    308 3HD2 LEU A  96      77.650  85.620  35.290  1.00  0.00            
ATOM    309  C   LEU A  96      79.310  82.580  39.340  1.00  0.00            
ATOM    310  O   LEU A  96      79.610  81.420  39.100  1.00  0.00            
ATOM    311  N   PHE A  97      78.550  82.920  40.300  1.00  0.00            
ATOM    312  H   PHE A  97      78.410  83.910  40.380  1.00  0.00            
ATOM    313  CA  PHE A  97      78.090  81.920  41.360  1.00  0.00            
ATOM    314  HA  PHE A  97      79.010  81.510  41.780  1.00  0.00            
ATOM    315  CB  PHE A  97      77.400  82.590  42.550  1.00  0.00            
ATOM    316  HB1 PHE A  97      77.000  81.790  43.180  1.00  0.00            
ATOM    317  HB2 PHE A  97      76.510  83.140  42.260  1.00  0.00            
ATOM    318  CG  PHE A  97      78.330  83.330  43.520  1.00  0.00            
ATOM    319  CD1 PHE A  97      79.110  82.660  44.450  1.00  0.00            
ATOM    320  HD1 PHE A  97      79.020  81.590  44.580  1.00  0.00            
ATOM    321  CE1 PHE A  97      80.030  83.410  45.270  1.00  0.00            
ATOM    322  HE1 PHE A  97      80.620  82.940  46.040  1.00  0.00            
ATOM    323  CZ  PHE A  97      80.060  84.820  45.130  1.00  0.00            
ATOM    324  HZ  PHE A  97      80.790  85.370  45.700  1.00  0.00            
ATOM    325  CE2 PHE A  97      79.210  85.510  44.250  1.00  0.00            
ATOM    326  HE2 PHE A  97      79.230  86.590  44.120  1.00  0.00            
ATOM    327  CD2 PHE A  97      78.400  84.710  43.420  1.00  0.00            
ATOM    328  HD2 PHE A  97      77.810  85.210  42.660  1.00  0.00            
ATOM    329  C   PHE A  97      77.220  80.750  40.780  1.00  0.00            
ATOM    330  O   PHE A  97      77.130  79.780  41.480  1.00  0.00            
ATOM    331  N   GLY A  98      76.550  80.920  39.590  1.00  0.00            
ATOM    332  H   GLY A  98      76.730  81.750  39.040  1.00  0.00            
ATOM    333  CA  GLY A  98      75.630  79.900  39.180  1.00  0.00            
ATOM    334  HA1 GLY A  98      74.630  79.880  39.620  1.00  0.00            
ATOM    335  HA2 GLY A  98      76.000  78.880  39.310  1.00  0.00            
ATOM    336  C   GLY A  98      75.310  79.760  37.640  1.00  0.00            
ATOM    337  O   GLY A  98      75.490  80.780  36.940  1.00  0.00            
ATOM    338  N   VAL A  99      74.780  78.630  37.210  1.00  0.00            
ATOM    339  H   VAL A  99      74.670  77.870  37.870  1.00  0.00            
ATOM    340  CA  VAL A  99      74.430  78.270  35.840  1.00  0.00            
ATOM    341  HA  VAL A  99      73.910  79.070  35.310  1.00  0.00            
ATOM    342  CB  VAL A  99      75.740  78.040  35.020  1.00  0.00            
ATOM    343  HB  VAL A  99      76.340  78.930  35.200  1.00  0.00            
ATOM    344  CG1 VAL A  99      76.550  76.770  35.330  1.00  0.00            
ATOM    345 1HG1 VAL A  99      75.980  75.840  35.290  1.00  0.00            
ATOM    346 2HG1 VAL A  99      77.350  76.720  34.590  1.00  0.00            
ATOM    347 3HG1 VAL A  99      76.830  76.790  36.380  1.00  0.00            
ATOM    348  CG2 VAL A  99      75.440  77.850  33.490  1.00  0.00            
ATOM    349 1HG2 VAL A  99      74.850  78.710  33.150  1.00  0.00            
ATOM    350 2HG2 VAL A  99      76.380  77.780  32.960  1.00  0.00            
ATOM    351 3HG2 VAL A  99      74.910  76.930  33.260  1.00  0.00            
ATOM    352  C   VAL A  99      73.520  77.140  35.720  1.00  0.00            
ATOM    353  O   VAL A  99      73.700  76.100  36.400  1.00  0.00            
ATOM    354  N   GLN A 100      72.550  77.200  34.760  1.00  0.00            
ATOM    355  H   GLN A 100      72.450  78.060  34.230  1.00  0.00            
ATOM    356  CA  GLN A 100      71.430  76.270  34.680  1.00  0.00            
ATOM    357  HA  GLN A 100      71.760  75.250  34.900  1.00  0.00            
ATOM    358  CB  GLN A 100      70.390  76.820  35.660  1.00  0.00            
ATOM    359  HB1 GLN A 100      70.140  77.820  35.330  1.00  0.00            
ATOM    360  HB2 GLN A 100      70.800  76.940  36.670  1.00  0.00            
ATOM    361  CG  GLN A 100      69.110  75.910  35.730  1.00  0.00            
ATOM    362  HG1 GLN A 100      68.500  75.850  34.830  1.00  0.00            
ATOM    363  HG2 GLN A 100      68.330  76.420  36.300  1.00  0.00            
ATOM    364  CD  GLN A 100      69.380  74.530  36.230  1.00  0.00            
ATOM    365  OE1 GLN A 100      69.480  74.220  37.370  1.00  0.00            
ATOM    366  NE2 GLN A 100      69.350  73.580  35.390  1.00  0.00            
ATOM    367 1HE2 GLN A 100      69.150  73.870  34.440  1.00  0.00            
ATOM    368 2HE2 GLN A 100      69.340  72.610  35.660  1.00  0.00            
ATOM    369  C   GLN A 100      70.870  76.220  33.240  1.00  0.00            
ATOM    370  O   GLN A 100      70.100  77.130  32.830  1.00  0.00            
ATOM    371  N   PHE A 101      71.210  75.170  32.510  1.00  0.00            
ATOM    372  H   PHE A 101      72.040  74.670  32.770  1.00  0.00            
ATOM    373  CA  PHE A 101      70.490  74.800  31.300  1.00  0.00            
ATOM    374  HA  PHE A 101      70.530  75.670  30.640  1.00  0.00            
ATOM    375  CB  PHE A 101      71.080  73.510  30.650  1.00  0.00            
ATOM    376  HB1 PHE A 101      70.330  73.130  29.960  1.00  0.00            
ATOM    377  HB2 PHE A 101      71.270  72.660  31.310  1.00  0.00            
ATOM    378  CG  PHE A 101      72.230  73.740  29.650  1.00  0.00            
ATOM    379  CD1 PHE A 101      72.090  73.860  28.270  1.00  0.00            
ATOM    380  HD1 PHE A 101      71.120  73.810  27.790  1.00  0.00            
ATOM    381  CE1 PHE A 101      73.210  73.730  27.370  1.00  0.00            
ATOM    382  HE1 PHE A 101      73.040  73.720  26.300  1.00  0.00            
ATOM    383  CZ  PHE A 101      74.470  73.530  27.870  1.00  0.00            
ATOM    384  HZ  PHE A 101      75.300  73.270  27.230  1.00  0.00            
ATOM    385  CE2 PHE A 101      74.630  73.580  29.280  1.00  0.00            
ATOM    386  HE2 PHE A 101      75.600  73.460  29.730  1.00  0.00            
ATOM    387  CD2 PHE A 101      73.510  73.660  30.180  1.00  0.00            
ATOM    388  HD2 PHE A 101      73.680  73.660  31.250  1.00  0.00            
ATOM    389  C   PHE A 101      69.020  74.630  31.660  1.00  0.00            
ATOM    390  O   PHE A 101      68.670  74.040  32.670  1.00  0.00            
ATOM    391  N   ASN A 102      68.120  75.010  30.730  1.00  0.00            
ATOM    392  H   ASN A 102      68.480  75.080  29.790  1.00  0.00            
ATOM    393  CA  ASN A 102      66.730  74.480  30.830  1.00  0.00            
ATOM    394  HA  ASN A 102      66.350  74.410  31.850  1.00  0.00            
ATOM    395  CB  ASN A 102      65.840  75.400  30.060  1.00  0.00            
ATOM    396  HB1 ASN A 102      66.080  75.320  29.000  1.00  0.00            
ATOM    397  HB2 ASN A 102      66.080  76.430  30.310  1.00  0.00            
ATOM    398  CG  ASN A 102      64.410  75.050  30.290  1.00  0.00            
ATOM    399  OD1 ASN A 102      64.030  74.010  30.700  1.00  0.00            
ATOM    400  ND2 ASN A 102      63.540  75.950  29.960  1.00  0.00            
ATOM    401 1HD2 ASN A 102      63.780  76.890  29.670  1.00  0.00            
ATOM    402 2HD2 ASN A 102      62.600  75.620  30.130  1.00  0.00            
ATOM    403  C   ASN A 102      66.640  72.970  30.290  1.00  0.00            
ATOM    404  O   ASN A 102      66.980  72.710  29.110  1.00  0.00            
ATOM    405  N   TRP A 103      66.170  71.990  31.090  1.00  0.00            
ATOM    406  H   TRP A 103      66.040  72.120  32.090  1.00  0.00            
ATOM    407  CA  TRP A 103      65.630  70.660  30.680  1.00  0.00            
ATOM    408  HA  TRP A 103      65.910  70.440  29.650  1.00  0.00            
ATOM    409  CB  TRP A 103      66.200  69.670  31.670  1.00  0.00            
ATOM    410  HB1 TRP A 103      65.710  68.690  31.650  1.00  0.00            
ATOM    411  HB2 TRP A 103      65.910  69.950  32.690  1.00  0.00            
ATOM    412  CG  TRP A 103      67.650  69.500  31.850  1.00  0.00            
ATOM    413  CD1 TRP A 103      68.560  70.020  31.060  1.00  0.00            
ATOM    414  HD1 TRP A 103      68.440  70.600  30.160  1.00  0.00            
ATOM    415  NE1 TRP A 103      69.780  69.640  31.540  1.00  0.00            
ATOM    416  HE1 TRP A 103      70.650  69.970  31.160  1.00  0.00            
ATOM    417  CE2 TRP A 103      69.690  68.920  32.710  1.00  0.00            
ATOM    418  CZ2 TRP A 103      70.580  68.120  33.480  1.00  0.00            
ATOM    419  HZ2 TRP A 103      71.650  68.210  33.330  1.00  0.00            
ATOM    420  CH2 TRP A 103      70.100  67.390  34.590  1.00  0.00            
ATOM    421  HH2 TRP A 103      70.750  66.780  35.190  1.00  0.00            
ATOM    422  CZ3 TRP A 103      68.720  67.420  34.890  1.00  0.00            
ATOM    423  HZ3 TRP A 103      68.340  66.770  35.670  1.00  0.00            
ATOM    424  CE3 TRP A 103      67.830  68.190  34.090  1.00  0.00            
ATOM    425  HE3 TRP A 103      66.760  68.160  34.290  1.00  0.00            
ATOM    426  CD2 TRP A 103      68.290  68.870  32.950  1.00  0.00            
ATOM    427  C   TRP A 103      64.100  70.560  30.830  1.00  0.00            
ATOM    428  O   TRP A 103      63.500  69.630  30.270  1.00  0.00            
ATOM    429  N   HIS A 104      63.410  71.450  31.530  1.00  0.00            
ATOM    430  H   HIS A 104      63.990  72.240  31.770  1.00  0.00            
ATOM    431  CA  HIS A 104      61.940  71.600  31.530  1.00  0.00            
ATOM    432  HA  HIS A 104      61.620  70.630  31.900  1.00  0.00            
ATOM    433  CB  HIS A 104      61.610  72.780  32.490  1.00  0.00            
ATOM    434  HB1 HIS A 104      61.670  73.740  31.980  1.00  0.00            
ATOM    435  HB2 HIS A 104      62.380  72.950  33.250  1.00  0.00            
ATOM    436  CG  HIS A 104      60.310  72.680  33.190  1.00  0.00            
ATOM    437  ND1 HIS A 104      60.020  71.960  34.370  1.00  0.00            
ATOM    438  CE1 HIS A 104      58.700  71.980  34.510  1.00  0.00            
ATOM    439  HE1 HIS A 104      58.180  71.500  35.330  1.00  0.00            
ATOM    440  NE2 HIS A 104      58.170  72.760  33.510  1.00  0.00            
ATOM    441  HE2 HIS A 104      57.220  73.100  33.400  1.00  0.00            
ATOM    442  CD2 HIS A 104      59.170  73.100  32.660  1.00  0.00            
ATOM    443  HD2 HIS A 104      59.110  73.550  31.680  1.00  0.00            
ATOM    444  C   HIS A 104      61.460  71.760  30.120  1.00  0.00            
ATOM    445  O   HIS A 104      60.320  71.360  29.750  1.00  0.00            
ATOM    446  N   SER A 105      62.200  72.450  29.250  1.00  0.00            
ATOM    447  H   SER A 105      62.990  72.940  29.640  1.00  0.00            
ATOM    448  CA  SER A 105      61.960  72.660  27.830  1.00  0.00            
ATOM    449  HA  SER A 105      60.910  72.910  27.690  1.00  0.00            
ATOM    450  CB  SER A 105      62.660  73.830  27.340  1.00  0.00            
ATOM    451  HB1 SER A 105      63.700  73.820  27.660  1.00  0.00            
ATOM    452  HB2 SER A 105      62.270  74.670  27.920  1.00  0.00            
ATOM    453  OG  SER A 105      62.560  74.010  25.950  1.00  0.00            
ATOM    454  HG  SER A 105      61.650  74.210  25.700  1.00  0.00            
ATOM    455  C   SER A 105      62.260  71.410  27.000  1.00  0.00            
ATOM    456  O   SER A 105      63.250  70.720  27.200  1.00  0.00            
ATOM    457  N   LYS A 106      61.290  71.100  26.150  1.00  0.00            
ATOM    458  H   LYS A 106      60.530  71.770  26.140  1.00  0.00            
ATOM    459  CA  LYS A 106      61.310  69.810  25.400  1.00  0.00            
ATOM    460  HA  LYS A 106      61.310  68.950  26.070  1.00  0.00            
ATOM    461  CB  LYS A 106      60.030  69.670  24.580  1.00  0.00            
ATOM    462  HB1 LYS A 106      59.160  69.800  25.230  1.00  0.00            
ATOM    463  HB2 LYS A 106      59.950  68.660  24.170  1.00  0.00            
ATOM    464  CG  LYS A 106      59.870  70.670  23.380  1.00  0.00            
ATOM    465  HG1 LYS A 106      60.560  70.460  22.560  1.00  0.00            
ATOM    466  HG2 LYS A 106      59.840  71.710  23.710  1.00  0.00            
ATOM    467  CD  LYS A 106      58.540  70.460  22.680  1.00  0.00            
ATOM    468  HD1 LYS A 106      57.780  70.850  23.360  1.00  0.00            
ATOM    469  HD2 LYS A 106      58.350  69.410  22.460  1.00  0.00            
ATOM    470  CE  LYS A 106      58.380  71.170  21.340  1.00  0.00            
ATOM    471  HE1 LYS A 106      57.350  71.120  21.010  1.00  0.00            
ATOM    472  HE2 LYS A 106      58.860  70.620  20.530  1.00  0.00            
ATOM    473  NZ  LYS A 106      58.630  72.600  21.490  1.00  0.00            
ATOM    474  HZ1 LYS A 106      59.560  72.630  21.890  1.00  0.00            
ATOM    475  HZ2 LYS A 106      58.610  73.080  20.610  1.00  0.00            
ATOM    476  HZ3 LYS A 106      58.070  73.060  22.200  1.00  0.00            
ATOM    477  C   LYS A 106      62.560  69.440  24.610  1.00  0.00            
ATOM    478  O   LYS A 106      63.320  70.410  24.390  1.00  0.00            
ATOM    479  N   GLU A 107      62.630  68.190  24.120  1.00  0.00            
ATOM    480  H   GLU A 107      61.910  67.490  24.190  1.00  0.00            
ATOM    481  CA  GLU A 107      63.670  67.910  23.190  1.00  0.00            
ATOM    482  HA  GLU A 107      64.570  68.270  23.680  1.00  0.00            
ATOM    483  CB  GLU A 107      63.770  66.320  22.850  1.00  0.00            
ATOM    484  HB1 GLU A 107      62.860  66.190  22.260  1.00  0.00            
ATOM    485  HB2 GLU A 107      63.830  65.730  23.770  1.00  0.00            
ATOM    486  CG  GLU A 107      64.970  66.070  21.870  1.00  0.00            
ATOM    487  HG1 GLU A 107      65.940  66.280  22.310  1.00  0.00            
ATOM    488  HG2 GLU A 107      64.850  66.680  20.970  1.00  0.00            
ATOM    489  CD  GLU A 107      65.020  64.610  21.330  1.00  0.00            
ATOM    490  OE1 GLU A 107      64.190  64.220  20.470  1.00  0.00            
ATOM    491  OE2 GLU A 107      66.020  63.990  21.620  1.00  0.00            
ATOM    492  C   GLU A 107      63.350  68.730  21.910  1.00  0.00            
ATOM    493  O   GLU A 107      62.230  68.640  21.400  1.00  0.00            
ATOM    494  N   GLY A 108      64.460  69.240  21.310  1.00  0.00            
ATOM    495  H   GLY A 108      65.290  69.170  21.880  1.00  0.00            
ATOM    496  CA  GLY A 108      64.400  69.940  19.990  1.00  0.00            
ATOM    497  HA1 GLY A 108      63.550  69.540  19.430  1.00  0.00            
ATOM    498  HA2 GLY A 108      65.260  69.610  19.410  1.00  0.00            
ATOM    499  C   GLY A 108      64.240  71.480  20.100  1.00  0.00            
ATOM    500  O   GLY A 108      64.030  72.160  19.080  1.00  0.00            
ATOM    501  N   ASP A 109      64.190  71.980  21.260  1.00  0.00            
ATOM    502  H   ASP A 109      64.240  71.390  22.090  1.00  0.00            
ATOM    503  CA  ASP A 109      64.210  73.380  21.570  1.00  0.00            
ATOM    504  HA  ASP A 109      63.810  73.970  20.750  1.00  0.00            
ATOM    505  CB  ASP A 109      63.180  73.760  22.690  1.00  0.00            
ATOM    506  HB1 ASP A 109      63.280  74.760  23.100  1.00  0.00            
ATOM    507  HB2 ASP A 109      63.370  73.090  23.540  1.00  0.00            
ATOM    508  CG  ASP A 109      61.690  73.590  22.320  1.00  0.00            
ATOM    509  OD1 ASP A 109      60.870  74.050  23.070  1.00  0.00            
ATOM    510  OD2 ASP A 109      61.350  72.970  21.290  1.00  0.00            
ATOM    511  C   ASP A 109      65.640  73.770  21.740  1.00  0.00            
ATOM    512  O   ASP A 109      66.410  72.830  22.020  1.00  0.00            
ATOM    513  N   PRO A 110      66.050  75.020  21.470  1.00  0.00            
ATOM    514  CD  PRO A 110      65.280  76.140  21.100  1.00  0.00            
ATOM    515  HD1 PRO A 110      64.380  76.160  21.720  1.00  0.00            
ATOM    516  HD2 PRO A 110      65.100  76.090  20.030  1.00  0.00            
ATOM    517  CG  PRO A 110      66.120  77.360  21.320  1.00  0.00            
ATOM    518  HG1 PRO A 110      66.140  77.670  22.360  1.00  0.00            
ATOM    519  HG2 PRO A 110      65.760  78.200  20.710  1.00  0.00            
ATOM    520  CB  PRO A 110      67.470  76.800  20.970  1.00  0.00            
ATOM    521  HB1 PRO A 110      68.210  77.400  21.500  1.00  0.00            
ATOM    522  HB2 PRO A 110      67.620  76.870  19.890  1.00  0.00            
ATOM    523  CA  PRO A 110      67.460  75.380  21.450  1.00  0.00            
ATOM    524  HA  PRO A 110      68.020  74.780  20.720  1.00  0.00            
ATOM    525  C   PRO A 110      68.090  75.120  22.840  1.00  0.00            
ATOM    526  O   PRO A 110      67.450  74.880  23.880  1.00  0.00            
ATOM    527  N   LEU A 111      69.460  75.190  22.840  1.00  0.00            
ATOM    528  H   LEU A 111      69.880  75.490  21.970  1.00  0.00            
ATOM    529  CA  LEU A 111      70.320  74.800  24.010  1.00  0.00            
ATOM    530  HA  LEU A 111      69.890  74.090  24.720  1.00  0.00            
ATOM    531  CB  LEU A 111      71.560  74.130  23.360  1.00  0.00            
ATOM    532  HB1 LEU A 111      72.260  73.950  24.180  1.00  0.00            
ATOM    533  HB2 LEU A 111      72.000  74.820  22.650  1.00  0.00            
ATOM    534  CG  LEU A 111      71.290  72.810  22.520  1.00  0.00            
ATOM    535  HG  LEU A 111      70.350  72.380  22.870  1.00  0.00            
ATOM    536  CD1 LEU A 111      71.260  73.010  20.960  1.00  0.00            
ATOM    537 1HD1 LEU A 111      70.420  73.660  20.720  1.00  0.00            
ATOM    538 2HD1 LEU A 111      72.170  73.410  20.520  1.00  0.00            
ATOM    539 3HD1 LEU A 111      71.120  72.010  20.540  1.00  0.00            
ATOM    540  CD2 LEU A 111      72.360  71.860  22.950  1.00  0.00            
ATOM    541 1HD2 LEU A 111      72.210  70.860  22.530  1.00  0.00            
ATOM    542 2HD2 LEU A 111      73.300  72.330  22.650  1.00  0.00            
ATOM    543 3HD2 LEU A 111      72.400  71.880  24.030  1.00  0.00            
ATOM    544  C   LEU A 111      70.630  76.030  24.870  1.00  0.00            
ATOM    545  O   LEU A 111      71.780  76.530  24.900  1.00  0.00            
ATOM    546  N   VAL A 112      69.630  76.590  25.390  1.00  0.00            
ATOM    547  H   VAL A 112      68.760  76.100  25.190  1.00  0.00            
ATOM    548  CA  VAL A 112      69.510  77.740  26.310  1.00  0.00            
ATOM    549  HA  VAL A 112      70.310  78.450  26.080  1.00  0.00            
ATOM    550  CB  VAL A 112      68.100  78.370  26.150  1.00  0.00            
ATOM    551  HB  VAL A 112      67.430  77.570  26.460  1.00  0.00            
ATOM    552  CG1 VAL A 112      67.930  79.670  26.910  1.00  0.00            
ATOM    553 1HG1 VAL A 112      67.120  80.250  26.470  1.00  0.00            
ATOM    554 2HG1 VAL A 112      67.780  79.470  27.970  1.00  0.00            
ATOM    555 3HG1 VAL A 112      68.820  80.280  26.790  1.00  0.00            
ATOM    556  CG2 VAL A 112      67.710  78.680  24.720  1.00  0.00            
ATOM    557 1HG2 VAL A 112      66.630  78.850  24.710  1.00  0.00            
ATOM    558 2HG2 VAL A 112      68.340  79.390  24.180  1.00  0.00            
ATOM    559 3HG2 VAL A 112      67.850  77.750  24.150  1.00  0.00            
ATOM    560  C   VAL A 112      69.840  77.400  27.710  1.00  0.00            
ATOM    561  O   VAL A 112      69.420  76.290  28.200  1.00  0.00            
ATOM    562  N   PHE A 113      70.600  78.340  28.350  1.00  0.00            
ATOM    563  H   PHE A 113      70.900  79.130  27.810  1.00  0.00            
ATOM    564  CA  PHE A 113      71.110  78.270  29.790  1.00  0.00            
ATOM    565  HA  PHE A 113      70.350  77.690  30.310  1.00  0.00            
ATOM    566  CB  PHE A 113      72.480  77.560  29.900  1.00  0.00            
ATOM    567  HB1 PHE A 113      72.370  76.630  29.340  1.00  0.00            
ATOM    568  HB2 PHE A 113      72.610  77.300  30.950  1.00  0.00            
ATOM    569  CG  PHE A 113      73.740  78.290  29.280  1.00  0.00            
ATOM    570  CD1 PHE A 113      74.040  78.060  27.970  1.00  0.00            
ATOM    571  HD1 PHE A 113      73.310  77.470  27.430  1.00  0.00            
ATOM    572  CE1 PHE A 113      75.100  78.650  27.250  1.00  0.00            
ATOM    573  HE1 PHE A 113      75.100  78.540  26.180  1.00  0.00            
ATOM    574  CZ  PHE A 113      76.020  79.410  27.930  1.00  0.00            
ATOM    575  HZ  PHE A 113      76.970  79.770  27.580  1.00  0.00            
ATOM    576  CE2 PHE A 113      75.800  79.640  29.320  1.00  0.00            
ATOM    577  HE2 PHE A 113      76.460  80.250  29.920  1.00  0.00            
ATOM    578  CD2 PHE A 113      74.590  79.190  29.910  1.00  0.00            
ATOM    579  HD2 PHE A 113      74.340  79.610  30.870  1.00  0.00            
ATOM    580  C   PHE A 113      71.090  79.730  30.540  1.00  0.00            
ATOM    581  O   PHE A 113      71.520  80.790  30.060  1.00  0.00            
ATOM    582  N   ALA A 114      70.490  79.750  31.740  1.00  0.00            
ATOM    583  H   ALA A 114      70.130  78.880  32.110  1.00  0.00            
ATOM    584  CA  ALA A 114      70.490  80.910  32.630  1.00  0.00            
ATOM    585  HA  ALA A 114      70.390  81.780  31.980  1.00  0.00            
ATOM    586  CB  ALA A 114      69.370  80.840  33.620  1.00  0.00            
ATOM    587  HB1 ALA A 114      69.510  79.990  34.290  1.00  0.00            
ATOM    588  HB2 ALA A 114      69.220  81.780  34.140  1.00  0.00            
ATOM    589  HB3 ALA A 114      68.380  80.660  33.190  1.00  0.00            
ATOM    590  C   ALA A 114      71.820  81.100  33.360  1.00  0.00            
ATOM    591  O   ALA A 114      72.480  80.120  33.690  1.00  0.00            
ATOM    592  N   THR A 115      72.170  82.360  33.680  1.00  0.00            
ATOM    593  H   THR A 115      71.510  83.070  33.400  1.00  0.00            
ATOM    594  CA  THR A 115      73.440  82.670  34.490  1.00  0.00            
ATOM    595  HA  THR A 115      73.760  81.760  34.990  1.00  0.00            
ATOM    596  CB  THR A 115      74.720  83.060  33.620  1.00  0.00            
ATOM    597  HB  THR A 115      75.530  83.360  34.290  1.00  0.00            
ATOM    598  CG2 THR A 115      75.330  81.970  32.780  1.00  0.00            
ATOM    599 1HG2 THR A 115      74.640  81.740  31.970  1.00  0.00            
ATOM    600 2HG2 THR A 115      76.260  82.350  32.350  1.00  0.00            
ATOM    601 3HG2 THR A 115      75.550  81.080  33.380  1.00  0.00            
ATOM    602  OG1 THR A 115      74.440  84.200  32.910  1.00  0.00            
ATOM    603  HG1 THR A 115      73.640  84.000  32.420  1.00  0.00            
ATOM    604  C   THR A 115      73.140  83.740  35.580  1.00  0.00            
ATOM    605  O   THR A 115      72.380  84.680  35.380  1.00  0.00            
ATOM    606  N   VAL A 116      73.820  83.730  36.750  1.00  0.00            
ATOM    607  H   VAL A 116      74.400  82.920  36.940  1.00  0.00            
ATOM    608  CA  VAL A 116      73.780  84.630  37.900  1.00  0.00            
ATOM    609  HA  VAL A 116      73.300  85.550  37.570  1.00  0.00            
ATOM    610  CB  VAL A 116      72.830  83.940  38.930  1.00  0.00            
ATOM    611  HB  VAL A 116      72.840  84.590  39.800  1.00  0.00            
ATOM    612  CG1 VAL A 116      71.450  83.830  38.310  1.00  0.00            
ATOM    613 1HG1 VAL A 116      71.240  84.830  37.920  1.00  0.00            
ATOM    614 2HG1 VAL A 116      71.470  83.110  37.500  1.00  0.00            
ATOM    615 3HG1 VAL A 116      70.760  83.500  39.090  1.00  0.00            
ATOM    616  CG2 VAL A 116      73.270  82.610  39.450  1.00  0.00            
ATOM    617 1HG2 VAL A 116      74.230  82.650  39.960  1.00  0.00            
ATOM    618 2HG2 VAL A 116      72.530  82.140  40.100  1.00  0.00            
ATOM    619 3HG2 VAL A 116      73.430  81.970  38.590  1.00  0.00            
ATOM    620  C   VAL A 116      75.100  84.930  38.530  1.00  0.00            
ATOM    621  O   VAL A 116      75.920  83.980  38.590  1.00  0.00            
ATOM    622  N   GLY A 117      75.440  86.130  39.030  1.00  0.00            
ATOM    623  H   GLY A 117      74.750  86.830  38.820  1.00  0.00            
ATOM    624  CA  GLY A 117      76.690  86.510  39.650  1.00  0.00            
ATOM    625  HA1 GLY A 117      77.550  86.420  38.980  1.00  0.00            
ATOM    626  HA2 GLY A 117      76.910  85.890  40.520  1.00  0.00            
ATOM    627  C   GLY A 117      76.630  87.980  39.960  1.00  0.00            
ATOM    628  O   GLY A 117      76.460  88.790  39.080  1.00  0.00            
ATOM    629  N   SER A 118      76.570  88.410  41.240  1.00  0.00            
ATOM    630  H   SER A 118      76.610  87.720  41.970  1.00  0.00            
ATOM    631  CA  SER A 118      76.310  89.750  41.720  1.00  0.00            
ATOM    632  HA  SER A 118      76.360  89.730  42.800  1.00  0.00            
ATOM    633  CB  SER A 118      77.400  90.760  41.180  1.00  0.00            
ATOM    634  HB1 SER A 118      77.210  91.040  40.150  1.00  0.00            
ATOM    635  HB2 SER A 118      78.390  90.330  41.290  1.00  0.00            
ATOM    636  OG  SER A 118      77.450  91.940  41.960  1.00  0.00            
ATOM    637  HG  SER A 118      78.120  92.500  41.570  1.00  0.00            
ATOM    638  C   SER A 118      74.870  90.250  41.350  1.00  0.00            
ATOM    639  O   SER A 118      73.960  89.410  41.260  1.00  0.00            
ATOM    640  N   ASN A 119      74.690  91.530  41.040  1.00  0.00            
ATOM    641  H   ASN A 119      75.530  92.090  41.070  1.00  0.00            
ATOM    642  CA  ASN A 119      73.340  92.080  40.820  1.00  0.00            
ATOM    643  HA  ASN A 119      72.680  91.590  41.540  1.00  0.00            
ATOM    644  CB  ASN A 119      73.150  93.560  41.170  1.00  0.00            
ATOM    645  HB1 ASN A 119      73.570  93.780  42.150  1.00  0.00            
ATOM    646  HB2 ASN A 119      72.090  93.790  41.250  1.00  0.00            
ATOM    647  CG  ASN A 119      73.860  94.650  40.330  1.00  0.00            
ATOM    648  OD1 ASN A 119      75.000  94.570  40.030  1.00  0.00            
ATOM    649  ND2 ASN A 119      73.190  95.720  40.070  1.00  0.00            
ATOM    650 1HD2 ASN A 119      72.290  95.820  40.510  1.00  0.00            
ATOM    651 2HD2 ASN A 119      73.540  96.470  39.480  1.00  0.00            
ATOM    652  C   ASN A 119      72.900  91.780  39.360  1.00  0.00            
ATOM    653  O   ASN A 119      71.810  92.260  39.020  1.00  0.00            
ATOM    654  N   ARG A 120      73.620  91.060  38.500  1.00  0.00            
ATOM    655  H   ARG A 120      74.500  90.640  38.750  1.00  0.00            
ATOM    656  CA  ARG A 120      73.240  90.730  37.100  1.00  0.00            
ATOM    657  HA  ARG A 120      72.400  91.350  36.790  1.00  0.00            
ATOM    658  CB  ARG A 120      74.320  91.230  36.130  1.00  0.00            
ATOM    659  HB1 ARG A 120      74.510  92.280  36.350  1.00  0.00            
ATOM    660  HB2 ARG A 120      73.870  91.070  35.150  1.00  0.00            
ATOM    661  CG  ARG A 120      75.630  90.430  36.200  1.00  0.00            
ATOM    662  HG1 ARG A 120      75.470  89.370  36.050  1.00  0.00            
ATOM    663  HG2 ARG A 120      76.160  90.510  37.150  1.00  0.00            
ATOM    664  CD  ARG A 120      76.590  90.740  35.080  1.00  0.00            
ATOM    665  HD1 ARG A 120      76.300  90.430  34.080  1.00  0.00            
ATOM    666  HD2 ARG A 120      77.510  90.270  35.430  1.00  0.00            
ATOM    667  NE  ARG A 120      76.900  92.140  35.000  1.00  0.00            
ATOM    668  HE  ARG A 120      76.800  92.740  35.800  1.00  0.00            
ATOM    669  CZ  ARG A 120      77.480  92.760  34.030  1.00  0.00            
ATOM    670  NH1 ARG A 120      78.010  92.120  33.040  1.00  0.00            
ATOM    671 1HH1 ARG A 120      77.800  91.140  32.980  1.00  0.00            
ATOM    672 2HH1 ARG A 120      78.390  92.700  32.300  1.00  0.00            
ATOM    673  NH2 ARG A 120      77.420  94.050  33.960  1.00  0.00            
ATOM    674 1HH2 ARG A 120      76.880  94.540  34.670  1.00  0.00            
ATOM    675 2HH2 ARG A 120      78.010  94.480  33.260  1.00  0.00            
ATOM    676  C   ARG A 120      72.800  89.250  36.890  1.00  0.00            
ATOM    677  O   ARG A 120      73.210  88.300  37.540  1.00  0.00            
ATOM    678  N   VAL A 121      71.860  89.150  35.990  1.00  0.00            
ATOM    679  H   VAL A 121      71.560  89.970  35.480  1.00  0.00            
ATOM    680  CA  VAL A 121      71.350  87.870  35.390  1.00  0.00            
ATOM    681  HA  VAL A 121      71.970  87.060  35.770  1.00  0.00            
ATOM    682  CB  VAL A 121      69.900  87.550  35.750  1.00  0.00            
ATOM    683  HB  VAL A 121      69.260  88.240  35.200  1.00  0.00            
ATOM    684  CG1 VAL A 121      69.410  86.130  35.420  1.00  0.00            
ATOM    685 1HG1 VAL A 121      69.970  85.870  34.520  1.00  0.00            
ATOM    686 2HG1 VAL A 121      69.820  85.420  36.140  1.00  0.00            
ATOM    687 3HG1 VAL A 121      68.340  86.080  35.230  1.00  0.00            
ATOM    688  CG2 VAL A 121      69.550  87.810  37.280  1.00  0.00            
ATOM    689 1HG2 VAL A 121      70.050  87.080  37.920  1.00  0.00            
ATOM    690 2HG2 VAL A 121      69.690  88.840  37.600  1.00  0.00            
ATOM    691 3HG2 VAL A 121      68.500  87.580  37.440  1.00  0.00            
ATOM    692  C   VAL A 121      71.560  87.900  33.850  1.00  0.00            
ATOM    693  O   VAL A 121      71.180  88.920  33.280  1.00  0.00            
ATOM    694  N   THR A 122      71.940  86.820  33.160  1.00  0.00            
ATOM    695  H   THR A 122      72.110  85.940  33.630  1.00  0.00            
ATOM    696  CA  THR A 122      72.040  86.830  31.710  1.00  0.00            
ATOM    697  HA  THR A 122      71.410  87.660  31.400  1.00  0.00            
ATOM    698  CB  THR A 122      73.480  87.180  31.260  1.00  0.00            
ATOM    699  HB  THR A 122      74.070  86.260  31.330  1.00  0.00            
ATOM    700  CG2 THR A 122      73.400  87.610  29.730  1.00  0.00            
ATOM    701 1HG2 THR A 122      72.680  88.420  29.610  1.00  0.00            
ATOM    702 2HG2 THR A 122      74.430  87.900  29.520  1.00  0.00            
ATOM    703 3HG2 THR A 122      73.060  86.770  29.120  1.00  0.00            
ATOM    704  OG1 THR A 122      74.190  88.160  32.010  1.00  0.00            
ATOM    705  HG1 THR A 122      75.130  88.070  31.860  1.00  0.00            
ATOM    706  C   THR A 122      71.620  85.520  31.190  1.00  0.00            
ATOM    707  O   THR A 122      71.830  84.390  31.700  1.00  0.00            
ATOM    708  N   LEU A 123      70.950  85.610  30.060  1.00  0.00            
ATOM    709  H   LEU A 123      70.850  86.500  29.600  1.00  0.00            
ATOM    710  CA  LEU A 123      70.610  84.380  29.260  1.00  0.00            
ATOM    711  HA  LEU A 123      70.550  83.490  29.890  1.00  0.00            
ATOM    712  CB  LEU A 123      69.230  84.580  28.630  1.00  0.00            
ATOM    713  HB1 LEU A 123      69.010  83.760  27.950  1.00  0.00            
ATOM    714  HB2 LEU A 123      69.120  85.480  28.020  1.00  0.00            
ATOM    715  CG  LEU A 123      68.020  84.600  29.650  1.00  0.00            
ATOM    716  HG  LEU A 123      68.040  85.410  30.380  1.00  0.00            
ATOM    717  CD1 LEU A 123      66.670  84.490  29.030  1.00  0.00            
ATOM    718 1HD1 LEU A 123      65.900  84.550  29.800  1.00  0.00            
ATOM    719 2HD1 LEU A 123      66.620  85.370  28.390  1.00  0.00            
ATOM    720 3HD1 LEU A 123      66.400  83.620  28.430  1.00  0.00            
ATOM    721  CD2 LEU A 123      68.090  83.370  30.630  1.00  0.00            
ATOM    722 1HD2 LEU A 123      68.360  82.470  30.080  1.00  0.00            
ATOM    723 2HD2 LEU A 123      68.780  83.570  31.450  1.00  0.00            
ATOM    724 3HD2 LEU A 123      67.120  83.100  31.060  1.00  0.00            
ATOM    725  C   LEU A 123      71.600  84.160  28.070  1.00  0.00            
ATOM    726  O   LEU A 123      71.960  85.100  27.350  1.00  0.00            
ATOM    727  N   TYR A 124      71.960  82.860  27.810  1.00  0.00            
ATOM    728  H   TYR A 124      71.760  82.160  28.510  1.00  0.00            
ATOM    729  CA  TYR A 124      72.860  82.530  26.720  1.00  0.00            
ATOM    730  HA  TYR A 124      72.890  83.250  25.900  1.00  0.00            
ATOM    731  CB  TYR A 124      74.320  82.340  27.250  1.00  0.00            
ATOM    732  HB1 TYR A 124      74.880  81.780  26.500  1.00  0.00            
ATOM    733  HB2 TYR A 124      74.360  81.720  28.150  1.00  0.00            
ATOM    734  CG  TYR A 124      75.190  83.520  27.670  1.00  0.00            
ATOM    735  CD1 TYR A 124      75.250  83.910  29.020  1.00  0.00            
ATOM    736  HD1 TYR A 124      74.730  83.350  29.780  1.00  0.00            
ATOM    737  CE1 TYR A 124      75.890  85.060  29.430  1.00  0.00            
ATOM    738  HE1 TYR A 124      75.930  85.470  30.420  1.00  0.00            
ATOM    739  CZ  TYR A 124      76.660  85.770  28.480  1.00  0.00            
ATOM    740  OH  TYR A 124      77.210  86.970  28.870  1.00  0.00            
ATOM    741  HH  TYR A 124      77.120  87.180  29.800  1.00  0.00            
ATOM    742  CE2 TYR A 124      76.790  85.250  27.170  1.00  0.00            
ATOM    743  HE2 TYR A 124      77.410  85.780  26.460  1.00  0.00            
ATOM    744  CD2 TYR A 124      76.020  84.160  26.740  1.00  0.00            
ATOM    745  HD2 TYR A 124      75.960  83.780  25.730  1.00  0.00            
ATOM    746  C   TYR A 124      72.490  81.130  26.080  1.00  0.00            
ATOM    747  O   TYR A 124      71.650  80.390  26.620  1.00  0.00            
ATOM    748  N   GLU A 125      73.080  80.870  24.900  1.00  0.00            
ATOM    749  H   GLU A 125      73.720  81.600  24.610  1.00  0.00            
ATOM    750  CA  GLU A 125      72.680  79.770  23.960  1.00  0.00            
ATOM    751  HA  GLU A 125      72.190  78.930  24.450  1.00  0.00            
ATOM    752  CB  GLU A 125      71.510  80.160  23.040  1.00  0.00            
ATOM    753  HB1 GLU A 125      71.780  81.090  22.520  1.00  0.00            
ATOM    754  HB2 GLU A 125      70.690  80.440  23.690  1.00  0.00            
ATOM    755  CG  GLU A 125      71.080  79.010  22.090  1.00  0.00            
ATOM    756  HG1 GLU A 125      70.550  78.230  22.640  1.00  0.00            
ATOM    757  HG2 GLU A 125      72.020  78.570  21.750  1.00  0.00            
ATOM    758  CD  GLU A 125      70.380  79.390  20.800  1.00  0.00            
ATOM    759  OE1 GLU A 125      70.100  80.570  20.480  1.00  0.00            
ATOM    760  OE2 GLU A 125      70.070  78.500  19.960  1.00  0.00            
ATOM    761  C   GLU A 125      73.900  79.240  23.090  1.00  0.00            
ATOM    762  O   GLU A 125      74.650  80.090  22.640  1.00  0.00            
ATOM    763  N   CYS A 126      74.100  77.920  23.080  1.00  0.00            
ATOM    764  H   CYS A 126      73.530  77.350  23.690  1.00  0.00            
ATOM    765  CA  CYS A 126      74.960  77.280  22.160  1.00  0.00            
ATOM    766  HA  CYS A 126      75.880  77.870  22.220  1.00  0.00            
ATOM    767  CB  CYS A 126      75.070  75.730  22.560  1.00  0.00            
ATOM    768  HB1 CYS A 126      75.690  75.250  21.800  1.00  0.00            
ATOM    769  HB2 CYS A 126      74.070  75.290  22.540  1.00  0.00            
ATOM    770  SG  CYS A 126      75.790  75.660  24.210  1.00  0.00            
ATOM    771  HG  CYS A 126      74.760  76.180  24.880  1.00  0.00            
ATOM    772  C   CYS A 126      74.490  77.380  20.740  1.00  0.00            
ATOM    773  O   CYS A 126      73.340  77.030  20.350  1.00  0.00            
ATOM    774  N   HIS A 127      75.410  77.680  19.770  1.00  0.00            
ATOM    775  H   HIS A 127      76.370  77.720  20.090  1.00  0.00            
ATOM    776  CA  HIS A 127      75.080  77.730  18.340  1.00  0.00            
ATOM    777  HA  HIS A 127      74.360  76.930  18.190  1.00  0.00            
ATOM    778  CB  HIS A 127      74.530  79.110  17.900  1.00  0.00            
ATOM    779  HB1 HIS A 127      73.680  79.430  18.500  1.00  0.00            
ATOM    780  HB2 HIS A 127      74.080  78.930  16.920  1.00  0.00            
ATOM    781  CG  HIS A 127      75.540  80.210  17.710  1.00  0.00            
ATOM    782  ND1 HIS A 127      75.940  80.680  16.460  1.00  0.00            
ATOM    783  CE1 HIS A 127      77.020  81.490  16.720  1.00  0.00            
ATOM    784  HE1 HIS A 127      77.450  82.120  15.960  1.00  0.00            
ATOM    785  NE2 HIS A 127      77.180  81.640  18.050  1.00  0.00            
ATOM    786  HE2 HIS A 127      77.810  82.260  18.540  1.00  0.00            
ATOM    787  CD2 HIS A 127      76.360  80.670  18.700  1.00  0.00            
ATOM    788  HD2 HIS A 127      76.190  80.430  19.740  1.00  0.00            
ATOM    789  C   HIS A 127      76.260  77.290  17.500  1.00  0.00            
ATOM    790  O   HIS A 127      77.310  76.880  17.990  1.00  0.00            
ATOM    791  N   SER A 128      76.030  77.260  16.190  1.00  0.00            
ATOM    792  H   SER A 128      75.130  77.530  15.820  1.00  0.00            
ATOM    793  CA  SER A 128      76.930  76.930  15.130  1.00  0.00            
ATOM    794  HA  SER A 128      76.330  76.630  14.270  1.00  0.00            
ATOM    795  CB  SER A 128      77.680  78.250  14.710  1.00  0.00            
ATOM    796  HB1 SER A 128      78.270  78.010  13.820  1.00  0.00            
ATOM    797  HB2 SER A 128      78.260  78.540  15.590  1.00  0.00            
ATOM    798  OG  SER A 128      76.710  79.240  14.370  1.00  0.00            
ATOM    799  HG  SER A 128      76.370  79.590  15.200  1.00  0.00            
ATOM    800  C   SER A 128      77.910  75.750  15.370  1.00  0.00            
ATOM    801  O   SER A 128      79.080  75.710  15.070  1.00  0.00            
ATOM    802  N   GLN A 129      77.470  74.580  15.890  1.00  0.00            
ATOM    803  H   GLN A 129      76.460  74.520  15.970  1.00  0.00            
ATOM    804  CA  GLN A 129      78.250  73.390  16.180  1.00  0.00            
ATOM    805  HA  GLN A 129      77.540  72.940  16.870  1.00  0.00            
ATOM    806  CB  GLN A 129      78.360  72.520  14.840  1.00  0.00            
ATOM    807  HB1 GLN A 129      78.880  71.580  15.050  1.00  0.00            
ATOM    808  HB2 GLN A 129      78.950  73.080  14.110  1.00  0.00            
ATOM    809  CG  GLN A 129      76.950  72.080  14.350  1.00  0.00            
ATOM    810  HG1 GLN A 129      76.220  72.090  15.170  1.00  0.00            
ATOM    811  HG2 GLN A 129      77.010  71.040  14.060  1.00  0.00            
ATOM    812  CD  GLN A 129      76.480  73.020  13.310  1.00  0.00            
ATOM    813  OE1 GLN A 129      75.470  73.720  13.350  1.00  0.00            
ATOM    814  NE2 GLN A 129      77.150  73.060  12.170  1.00  0.00            
ATOM    815 1HE2 GLN A 129      77.980  72.480  12.130  1.00  0.00            
ATOM    816 2HE2 GLN A 129      76.760  73.420  11.320  1.00  0.00            
ATOM    817  C   GLN A 129      79.460  73.570  17.200  1.00  0.00            
ATOM    818  O   GLN A 129      80.270  72.650  17.440  1.00  0.00            
ATOM    819  N   GLY A 130      79.670  74.700  17.950  1.00  0.00            
ATOM    820  H   GLY A 130      78.980  75.430  17.870  1.00  0.00            
ATOM    821  CA  GLY A 130      80.990  74.980  18.560  1.00  0.00            
ATOM    822  HA1 GLY A 130      81.770  74.790  17.820  1.00  0.00            
ATOM    823  HA2 GLY A 130      81.200  74.310  19.390  1.00  0.00            
ATOM    824  C   GLY A 130      81.190  76.490  19.060  1.00  0.00            
ATOM    825  O   GLY A 130      82.290  76.890  19.480  1.00  0.00            
ATOM    826  N   GLU A 131      80.100  77.220  19.070  1.00  0.00            
ATOM    827  H   GLU A 131      79.240  76.800  18.740  1.00  0.00            
ATOM    828  CA  GLU A 131      80.020  78.640  19.470  1.00  0.00            
ATOM    829  HA  GLU A 131      81.030  78.950  19.760  1.00  0.00            
ATOM    830  CB  GLU A 131      79.640  79.460  18.260  1.00  0.00            
ATOM    831  HB1 GLU A 131      79.600  80.520  18.500  1.00  0.00            
ATOM    832  HB2 GLU A 131      78.630  79.120  18.040  1.00  0.00            
ATOM    833  CG  GLU A 131      80.530  79.210  17.040  1.00  0.00            
ATOM    834  HG1 GLU A 131      80.280  79.910  16.230  1.00  0.00            
ATOM    835  HG2 GLU A 131      80.400  78.220  16.590  1.00  0.00            
ATOM    836  CD  GLU A 131      82.030  79.530  17.290  1.00  0.00            
ATOM    837  OE1 GLU A 131      82.890  78.740  16.880  1.00  0.00            
ATOM    838  OE2 GLU A 131      82.330  80.480  18.100  1.00  0.00            
ATOM    839  C   GLU A 131      79.060  78.890  20.640  1.00  0.00            
ATOM    840  O   GLU A 131      78.420  78.040  21.160  1.00  0.00            
ATOM    841  N   ILE A 132      79.020  80.210  21.040  1.00  0.00            
ATOM    842  H   ILE A 132      79.650  80.880  20.630  1.00  0.00            
ATOM    843  CA  ILE A 132      78.060  80.720  22.080  1.00  0.00            
ATOM    844  HA  ILE A 132      77.160  80.110  22.110  1.00  0.00            
ATOM    845  CB  ILE A 132      78.720  80.710  23.550  1.00  0.00            
ATOM    846  HB  ILE A 132      79.370  81.570  23.690  1.00  0.00            
ATOM    847  CG2 ILE A 132      77.610  80.780  24.620  1.00  0.00            
ATOM    848 1HG2 ILE A 132      77.970  80.880  25.640  1.00  0.00            
ATOM    849 2HG2 ILE A 132      77.020  81.680  24.460  1.00  0.00            
ATOM    850 3HG2 ILE A 132      76.970  79.900  24.580  1.00  0.00            
ATOM    851  CG1 ILE A 132      79.550  79.390  23.890  1.00  0.00            
ATOM    852 1HG1 ILE A 132      80.270  79.230  23.080  1.00  0.00            
ATOM    853 2HG1 ILE A 132      78.920  78.520  24.040  1.00  0.00            
ATOM    854  CD  ILE A 132      80.330  79.640  25.200  1.00  0.00            
ATOM    855  HD1 ILE A 132      81.090  78.870  25.350  1.00  0.00            
ATOM    856  HD2 ILE A 132      80.860  80.580  25.000  1.00  0.00            
ATOM    857  HD3 ILE A 132      79.730  79.770  26.100  1.00  0.00            
ATOM    858  C   ILE A 132      77.660  82.120  21.640  1.00  0.00            
ATOM    859  O   ILE A 132      78.340  82.820  20.840  1.00  0.00            
ATOM    860  N   ARG A 133      76.420  82.500  22.120  1.00  0.00            
ATOM    861  H   ARG A 133      75.930  81.840  22.710  1.00  0.00            
ATOM    862  CA  ARG A 133      75.760  83.790  21.950  1.00  0.00            
ATOM    863  HA  ARG A 133      76.450  84.600  21.770  1.00  0.00            
ATOM    864  CB  ARG A 133      74.890  83.780  20.660  1.00  0.00            
ATOM    865  HB1 ARG A 133      75.480  83.290  19.880  1.00  0.00            
ATOM    866  HB2 ARG A 133      74.750  84.790  20.280  1.00  0.00            
ATOM    867  CG  ARG A 133      73.530  83.070  20.760  1.00  0.00            
ATOM    868  HG1 ARG A 133      72.900  83.410  21.590  1.00  0.00            
ATOM    869  HG2 ARG A 133      73.580  82.000  20.950  1.00  0.00            
ATOM    870  CD  ARG A 133      72.740  83.280  19.530  1.00  0.00            
ATOM    871  HD1 ARG A 133      73.220  82.720  18.730  1.00  0.00            
ATOM    872  HD2 ARG A 133      72.720  84.350  19.330  1.00  0.00            
ATOM    873  NE  ARG A 133      71.370  82.810  19.700  1.00  0.00            
ATOM    874  HE  ARG A 133      71.140  81.930  20.140  1.00  0.00            
ATOM    875  CZ  ARG A 133      70.430  83.340  18.980  1.00  0.00            
ATOM    876  NH1 ARG A 133      70.460  84.450  18.280  1.00  0.00            
ATOM    877 1HH1 ARG A 133      71.260  85.050  18.470  1.00  0.00            
ATOM    878 2HH1 ARG A 133      69.640  84.830  17.830  1.00  0.00            
ATOM    879  NH2 ARG A 133      69.300  82.690  18.900  1.00  0.00            
ATOM    880 1HH2 ARG A 133      69.240  82.010  19.640  1.00  0.00            
ATOM    881 2HH2 ARG A 133      68.490  82.950  18.350  1.00  0.00            
ATOM    882  C   ARG A 133      75.060  84.120  23.240  1.00  0.00            
ATOM    883  O   ARG A 133      74.620  83.240  23.970  1.00  0.00            
ATOM    884  N   LEU A 134      74.860  85.400  23.480  1.00  0.00            
ATOM    885  H   LEU A 134      75.380  86.050  22.890  1.00  0.00            
ATOM    886  CA  LEU A 134      74.000  86.020  24.430  1.00  0.00            
ATOM    887  HA  LEU A 134      74.000  85.380  25.320  1.00  0.00            
ATOM    888  CB  LEU A 134      74.580  87.430  24.820  1.00  0.00            
ATOM    889  HB1 LEU A 134      74.670  88.010  23.900  1.00  0.00            
ATOM    890  HB2 LEU A 134      75.620  87.280  25.100  1.00  0.00            
ATOM    891  CG  LEU A 134      73.870  88.310  25.900  1.00  0.00            
ATOM    892  HG  LEU A 134      73.200  87.680  26.490  1.00  0.00            
ATOM    893  CD1 LEU A 134      74.860  88.970  26.840  1.00  0.00            
ATOM    894 1HD1 LEU A 134      75.370  89.840  26.420  1.00  0.00            
ATOM    895 2HD1 LEU A 134      74.340  89.320  27.730  1.00  0.00            
ATOM    896 3HD1 LEU A 134      75.470  88.130  27.160  1.00  0.00            
ATOM    897  CD2 LEU A 134      73.040  89.410  25.300  1.00  0.00            
ATOM    898 1HD2 LEU A 134      72.370  89.010  24.530  1.00  0.00            
ATOM    899 2HD2 LEU A 134      72.600  90.010  26.090  1.00  0.00            
ATOM    900 3HD2 LEU A 134      73.670  90.090  24.730  1.00  0.00            
ATOM    901  C   LEU A 134      72.550  86.060  23.830  1.00  0.00            
ATOM    902  O   LEU A 134      72.460  86.060  22.640  1.00  0.00            
ATOM    903  N   LEU A 135      71.480  86.010  24.640  1.00  0.00            
ATOM    904  H   LEU A 135      71.680  85.880  25.620  1.00  0.00            
ATOM    905  CA  LEU A 135      70.120  86.340  24.160  1.00  0.00            
ATOM    906  HA  LEU A 135      70.130  86.540  23.090  1.00  0.00            
ATOM    907  CB  LEU A 135      69.210  85.130  24.490  1.00  0.00            
ATOM    908  HB1 LEU A 135      68.300  85.390  23.940  1.00  0.00            
ATOM    909  HB2 LEU A 135      68.940  85.220  25.540  1.00  0.00            
ATOM    910  CG  LEU A 135      69.800  83.750  24.020  1.00  0.00            
ATOM    911  HG  LEU A 135      70.830  83.600  24.360  1.00  0.00            
ATOM    912  CD1 LEU A 135      68.890  82.620  24.590  1.00  0.00            
ATOM    913 1HD1 LEU A 135      67.910  82.800  24.150  1.00  0.00            
ATOM    914 2HD1 LEU A 135      69.240  81.610  24.410  1.00  0.00            
ATOM    915 3HD1 LEU A 135      68.770  82.880  25.650  1.00  0.00            
ATOM    916  CD2 LEU A 135      69.850  83.590  22.510  1.00  0.00            
ATOM    917 1HD2 LEU A 135      69.940  82.530  22.270  1.00  0.00            
ATOM    918 2HD2 LEU A 135      69.000  83.990  21.960  1.00  0.00            
ATOM    919 3HD2 LEU A 135      70.740  84.090  22.130  1.00  0.00            
ATOM    920  C   LEU A 135      69.540  87.550  24.840  1.00  0.00            
ATOM    921  O   LEU A 135      69.230  88.500  24.120  1.00  0.00            
ATOM    922  N   GLN A 136      69.740  87.710  26.150  1.00  0.00            
ATOM    923  H   GLN A 136      70.110  86.900  26.640  1.00  0.00            
ATOM    924  CA  GLN A 136      69.280  88.890  26.920  1.00  0.00            
ATOM    925  HA  GLN A 136      69.470  89.780  26.320  1.00  0.00            
ATOM    926  CB  GLN A 136      67.810  88.860  27.350  1.00  0.00            
ATOM    927  HB1 GLN A 136      67.740  89.500  28.230  1.00  0.00            
ATOM    928  HB2 GLN A 136      67.560  87.810  27.480  1.00  0.00            
ATOM    929  CG  GLN A 136      66.900  89.480  26.340  1.00  0.00            
ATOM    930  HG1 GLN A 136      67.450  90.250  25.800  1.00  0.00            
ATOM    931  HG2 GLN A 136      66.000  89.840  26.840  1.00  0.00            
ATOM    932  CD  GLN A 136      66.380  88.530  25.300  1.00  0.00            
ATOM    933  OE1 GLN A 136      66.600  87.290  25.170  1.00  0.00            
ATOM    934  NE2 GLN A 136      65.640  89.010  24.370  1.00  0.00            
ATOM    935 1HE2 GLN A 136      65.420  89.980  24.490  1.00  0.00            
ATOM    936 2HE2 GLN A 136      65.210  88.470  23.640  1.00  0.00            
ATOM    937  C   GLN A 136      70.030  89.130  28.230  1.00  0.00            
ATOM    938  O   GLN A 136      70.290  88.240  29.030  1.00  0.00            
ATOM    939  N   SER A 137      70.360  90.410  28.490  1.00  0.00            
ATOM    940  H   SER A 137      70.040  91.170  27.910  1.00  0.00            
ATOM    941  CA  SER A 137      70.940  90.910  29.740  1.00  0.00            
ATOM    942  HA  SER A 137      71.380  90.090  30.320  1.00  0.00            
ATOM    943  CB  SER A 137      72.110  91.860  29.560  1.00  0.00            
ATOM    944  HB1 SER A 137      72.930  91.400  29.000  1.00  0.00            
ATOM    945  HB2 SER A 137      72.410  92.130  30.570  1.00  0.00            
ATOM    946  OG  SER A 137      71.700  93.100  28.920  1.00  0.00            
ATOM    947  HG  SER A 137      71.360  92.850  28.060  1.00  0.00            
ATOM    948  C   SER A 137      69.840  91.430  30.690  1.00  0.00            
ATOM    949  O   SER A 137      68.810  91.950  30.300  1.00  0.00            
ATOM    950  N   TYR A 138      70.170  91.360  31.980  1.00  0.00            
ATOM    951  H   TYR A 138      71.030  90.920  32.280  1.00  0.00            
ATOM    952  CA  TYR A 138      69.420  92.050  33.050  1.00  0.00            
ATOM    953  HA  TYR A 138      68.980  93.020  32.790  1.00  0.00            
ATOM    954  CB  TYR A 138      68.330  91.080  33.370  1.00  0.00            
ATOM    955  HB1 TYR A 138      68.760  90.090  33.520  1.00  0.00            
ATOM    956  HB2 TYR A 138      67.630  91.070  32.540  1.00  0.00            
ATOM    957  CG  TYR A 138      67.490  91.480  34.600  1.00  0.00            
ATOM    958  CD1 TYR A 138      66.270  92.080  34.430  1.00  0.00            
ATOM    959  HD1 TYR A 138      65.850  92.290  33.460  1.00  0.00            
ATOM    960  CE1 TYR A 138      65.600  92.550  35.560  1.00  0.00            
ATOM    961  HE1 TYR A 138      64.630  92.940  35.320  1.00  0.00            
ATOM    962  CZ  TYR A 138      66.180  92.490  36.870  1.00  0.00            
ATOM    963  OH  TYR A 138      65.530  93.090  37.890  1.00  0.00            
ATOM    964  HH  TYR A 138      64.820  93.630  37.540  1.00  0.00            
ATOM    965  CE2 TYR A 138      67.360  91.840  37.020  1.00  0.00            
ATOM    966  HE2 TYR A 138      67.740  91.710  38.020  1.00  0.00            
ATOM    967  CD2 TYR A 138      68.020  91.250  35.880  1.00  0.00            
ATOM    968  HD2 TYR A 138      68.930  90.700  36.060  1.00  0.00            
ATOM    969  C   TYR A 138      70.250  92.310  34.270  1.00  0.00            
ATOM    970  O   TYR A 138      71.100  91.520  34.650  1.00  0.00            
ATOM    971  N   VAL A 139      70.150  93.500  34.790  1.00  0.00            
ATOM    972  H   VAL A 139      69.680  94.240  34.290  1.00  0.00            
ATOM    973  CA  VAL A 139      70.670  93.990  36.070  1.00  0.00            
ATOM    974  HA  VAL A 139      71.170  93.160  36.580  1.00  0.00            
ATOM    975  CB  VAL A 139      71.900  94.930  35.710  1.00  0.00            
ATOM    976  HB  VAL A 139      72.540  94.430  34.990  1.00  0.00            
ATOM    977  CG1 VAL A 139      71.460  96.350  35.200  1.00  0.00            
ATOM    978 1HG1 VAL A 139      70.640  96.350  34.480  1.00  0.00            
ATOM    979 2HG1 VAL A 139      70.970  96.920  35.990  1.00  0.00            
ATOM    980 3HG1 VAL A 139      72.350  96.850  34.820  1.00  0.00            
ATOM    981  CG2 VAL A 139      72.770  95.310  36.960  1.00  0.00            
ATOM    982 1HG2 VAL A 139      73.690  95.870  36.780  1.00  0.00            
ATOM    983 2HG2 VAL A 139      72.120  95.830  37.680  1.00  0.00            
ATOM    984 3HG2 VAL A 139      73.200  94.500  37.540  1.00  0.00            
ATOM    985  C   VAL A 139      69.690  94.600  37.050  1.00  0.00            
ATOM    986  O   VAL A 139      68.840  95.350  36.620  1.00  0.00            
ATOM    987  N   ASP A 140      69.800  94.180  38.340  1.00  0.00            
ATOM    988  H   ASP A 140      70.550  93.510  38.470  1.00  0.00            
ATOM    989  CA  ASP A 140      68.920  94.700  39.370  1.00  0.00            
ATOM    990  HA  ASP A 140      67.900  94.750  38.990  1.00  0.00            
ATOM    991  CB  ASP A 140      68.870  93.650  40.530  1.00  0.00            
ATOM    992  HB1 ASP A 140      69.850  93.620  41.000  1.00  0.00            
ATOM    993  HB2 ASP A 140      68.690  92.710  40.000  1.00  0.00            
ATOM    994  CG  ASP A 140      67.770  93.920  41.480  1.00  0.00            
ATOM    995  OD1 ASP A 140      67.760  93.360  42.580  1.00  0.00            
ATOM    996  OD2 ASP A 140      66.740  94.570  41.080  1.00  0.00            
ATOM    997  C   ASP A 140      69.200  96.110  39.860  1.00  0.00            
ATOM    998  O   ASP A 140      70.340  96.560  39.920  1.00  0.00            
ATOM    999  N   ALA A 141      68.200  96.950  40.120  1.00  0.00            
ATOM   1000  H   ALA A 141      67.280  96.570  39.990  1.00  0.00            
ATOM   1001  CA  ALA A 141      68.330  98.290  40.640  1.00  0.00            
ATOM   1002  HA  ALA A 141      68.830  98.950  39.930  1.00  0.00            
ATOM   1003  CB  ALA A 141      66.870  98.740  40.740  1.00  0.00            
ATOM   1004  HB1 ALA A 141      66.930  99.750  41.160  1.00  0.00            
ATOM   1005  HB2 ALA A 141      66.540  98.770  39.700  1.00  0.00            
ATOM   1006  HB3 ALA A 141      66.250  98.120  41.380  1.00  0.00            
ATOM   1007  C   ALA A 141      69.030  98.410  42.020  1.00  0.00            
ATOM   1008  O   ALA A 141      69.710  99.440  42.280  1.00  0.00            
ATOM   1009  N   ASP A 142      68.930  97.370  42.840  1.00  0.00            
ATOM   1010  H   ASP A 142      68.540  96.560  42.360  1.00  0.00            
ATOM   1011  CA  ASP A 142      69.880  97.170  43.930  1.00  0.00            
ATOM   1012  HA  ASP A 142      69.930  98.110  44.490  1.00  0.00            
ATOM   1013  CB  ASP A 142      69.170  96.260  44.950  1.00  0.00            
ATOM   1014  HB1 ASP A 142      69.030  95.270  44.510  1.00  0.00            
ATOM   1015  HB2 ASP A 142      68.170  96.580  45.240  1.00  0.00            
ATOM   1016  CG  ASP A 142      70.060  96.170  46.220  1.00  0.00            
ATOM   1017  OD1 ASP A 142      71.130  96.830  46.390  1.00  0.00            
ATOM   1018  OD2 ASP A 142      69.540  95.480  47.180  1.00  0.00            
ATOM   1019  C   ASP A 142      71.270  96.640  43.480  1.00  0.00            
ATOM   1020  O   ASP A 142      71.320  95.540  42.930  1.00  0.00            
ATOM   1021  N   ALA A 143      72.320  97.510  43.580  1.00  0.00            
ATOM   1022  H   ALA A 143      72.160  98.400  44.020  1.00  0.00            
ATOM   1023  CA  ALA A 143      73.660  97.340  43.040  1.00  0.00            
ATOM   1024  HA  ALA A 143      73.710  97.060  41.990  1.00  0.00            
ATOM   1025  CB  ALA A 143      74.250  98.770  43.150  1.00  0.00            
ATOM   1026  HB1 ALA A 143      74.140  99.160  44.160  1.00  0.00            
ATOM   1027  HB2 ALA A 143      75.320  98.770  42.950  1.00  0.00            
ATOM   1028  HB3 ALA A 143      73.810  99.370  42.350  1.00  0.00            
ATOM   1029  C   ALA A 143      74.510  96.320  43.940  1.00  0.00            
ATOM   1030  O   ALA A 143      75.610  95.930  43.580  1.00  0.00            
ATOM   1031  N   ASP A 144      74.020  96.130  45.180  1.00  0.00            
ATOM   1032  H   ASP A 144      73.190  96.610  45.480  1.00  0.00            
ATOM   1033  CA  ASP A 144      74.620  95.290  46.230  1.00  0.00            
ATOM   1034  HA  ASP A 144      75.590  95.000  45.830  1.00  0.00            
ATOM   1035  CB  ASP A 144      74.740  96.120  47.480  1.00  0.00            
ATOM   1036  HB1 ASP A 144      75.240  95.540  48.250  1.00  0.00            
ATOM   1037  HB2 ASP A 144      73.750  96.440  47.790  1.00  0.00            
ATOM   1038  CG  ASP A 144      75.550  97.370  47.180  1.00  0.00            
ATOM   1039  OD1 ASP A 144      74.980  98.460  47.370  1.00  0.00            
ATOM   1040  OD2 ASP A 144      76.700  97.200  46.900  1.00  0.00            
ATOM   1041  C   ASP A 144      73.920  93.980  46.430  1.00  0.00            
ATOM   1042  O   ASP A 144      74.280  93.270  47.340  1.00  0.00            
ATOM   1043  N   GLU A 145      72.970  93.660  45.510  1.00  0.00            
ATOM   1044  H   GLU A 145      72.610  94.340  44.860  1.00  0.00            
ATOM   1045  CA  GLU A 145      72.410  92.290  45.360  1.00  0.00            
ATOM   1046  HA  GLU A 145      72.190  91.910  46.350  1.00  0.00            
ATOM   1047  CB  GLU A 145      71.100  92.370  44.570  1.00  0.00            
ATOM   1048  HB1 GLU A 145      71.380  92.980  43.710  1.00  0.00            
ATOM   1049  HB2 GLU A 145      70.360  92.840  45.220  1.00  0.00            
ATOM   1050  CG  GLU A 145      70.500  91.040  44.250  1.00  0.00            
ATOM   1051  HG1 GLU A 145      71.240  90.300  43.930  1.00  0.00            
ATOM   1052  HG2 GLU A 145      69.760  91.090  43.450  1.00  0.00            
ATOM   1053  CD  GLU A 145      69.920  90.210  45.440  1.00  0.00            
ATOM   1054  OE1 GLU A 145      70.690  90.180  46.450  1.00  0.00            
ATOM   1055  OE2 GLU A 145      68.760  89.820  45.450  1.00  0.00            
ATOM   1056  C   GLU A 145      73.380  91.270  44.840  1.00  0.00            
ATOM   1057  O   GLU A 145      74.200  91.580  43.950  1.00  0.00            
ATOM   1058  N   ASN A 146      73.300  90.020  45.240  1.00  0.00            
ATOM   1059  H   ASN A 146      72.520  89.840  45.850  1.00  0.00            
ATOM   1060  CA  ASN A 146      73.860  88.810  44.650  1.00  0.00            
ATOM   1061  HA  ASN A 146      74.280  89.100  43.680  1.00  0.00            
ATOM   1062  CB  ASN A 146      74.910  88.180  45.620  1.00  0.00            
ATOM   1063  HB1 ASN A 146      74.320  87.680  46.390  1.00  0.00            
ATOM   1064  HB2 ASN A 146      75.410  88.920  46.240  1.00  0.00            
ATOM   1065  CG  ASN A 146      75.900  87.230  44.990  1.00  0.00            
ATOM   1066  OD1 ASN A 146      76.130  87.320  43.780  1.00  0.00            
ATOM   1067  ND2 ASN A 146      76.530  86.390  45.700  1.00  0.00            
ATOM   1068 1HD2 ASN A 146      76.310  86.320  46.680  1.00  0.00            
ATOM   1069 2HD2 ASN A 146      77.160  85.720  45.260  1.00  0.00            
ATOM   1070  C   ASN A 146      72.680  87.750  44.270  1.00  0.00            
ATOM   1071  O   ASN A 146      72.200  87.030  45.120  1.00  0.00            
ATOM   1072  N   PHE A 147      72.440  87.520  42.970  1.00  0.00            
ATOM   1073  H   PHE A 147      72.760  88.270  42.370  1.00  0.00            
ATOM   1074  CA  PHE A 147      71.740  86.320  42.450  1.00  0.00            
ATOM   1075  HA  PHE A 147      70.780  86.160  42.950  1.00  0.00            
ATOM   1076  CB  PHE A 147      71.390  86.560  41.000  1.00  0.00            
ATOM   1077  HB1 PHE A 147      71.070  85.620  40.570  1.00  0.00            
ATOM   1078  HB2 PHE A 147      72.320  86.710  40.460  1.00  0.00            
ATOM   1079  CG  PHE A 147      70.380  87.660  40.890  1.00  0.00            
ATOM   1080  CD1 PHE A 147      69.010  87.370  40.740  1.00  0.00            
ATOM   1081  HD1 PHE A 147      68.730  86.320  40.760  1.00  0.00            
ATOM   1082  CE1 PHE A 147      68.080  88.450  40.610  1.00  0.00            
ATOM   1083  HE1 PHE A 147      67.040  88.170  40.460  1.00  0.00            
ATOM   1084  CZ  PHE A 147      68.560  89.750  40.460  1.00  0.00            
ATOM   1085  HZ  PHE A 147      67.850  90.540  40.240  1.00  0.00            
ATOM   1086  CE2 PHE A 147      69.920  90.040  40.480  1.00  0.00            
ATOM   1087  HE2 PHE A 147      70.280  91.060  40.480  1.00  0.00            
ATOM   1088  CD2 PHE A 147      70.790  88.970  40.660  1.00  0.00            
ATOM   1089  HD2 PHE A 147      71.860  89.150  40.600  1.00  0.00            
ATOM   1090  C   PHE A 147      72.560  85.050  42.590  1.00  0.00            
ATOM   1091  O   PHE A 147      73.750  85.020  42.220  1.00  0.00            
ATOM   1092  N   TYR A 148      71.990  84.020  43.120  1.00  0.00            
ATOM   1093  H   TYR A 148      71.020  84.140  43.390  1.00  0.00            
ATOM   1094  CA  TYR A 148      72.720  82.810  43.580  1.00  0.00            
ATOM   1095  HA  TYR A 148      73.670  82.760  43.050  1.00  0.00            
ATOM   1096  CB  TYR A 148      72.970  83.040  45.110  1.00  0.00            
ATOM   1097  HB1 TYR A 148      71.950  82.950  45.480  1.00  0.00            
ATOM   1098  HB2 TYR A 148      73.410  84.010  45.300  1.00  0.00            
ATOM   1099  CG  TYR A 148      73.760  81.910  45.800  1.00  0.00            
ATOM   1100  CD1 TYR A 148      75.110  82.150  46.130  1.00  0.00            
ATOM   1101  HD1 TYR A 148      75.710  82.960  45.760  1.00  0.00            
ATOM   1102  CE1 TYR A 148      75.810  81.160  46.810  1.00  0.00            
ATOM   1103  HE1 TYR A 148      76.820  81.380  47.120  1.00  0.00            
ATOM   1104  CZ  TYR A 148      75.190  79.980  47.220  1.00  0.00            
ATOM   1105  OH  TYR A 148      75.870  79.150  48.060  1.00  0.00            
ATOM   1106  HH  TYR A 148      75.620  78.260  47.830  1.00  0.00            
ATOM   1107  CE2 TYR A 148      73.820  79.830  46.970  1.00  0.00            
ATOM   1108  HE2 TYR A 148      73.310  78.980  47.400  1.00  0.00            
ATOM   1109  CD2 TYR A 148      73.080  80.750  46.240  1.00  0.00            
ATOM   1110  HD2 TYR A 148      72.010  80.710  46.090  1.00  0.00            
ATOM   1111  C   TYR A 148      71.990  81.540  43.190  1.00  0.00            
ATOM   1112  O   TYR A 148      72.560  80.450  43.160  1.00  0.00            
ATOM   1113  N   THR A 149      70.730  81.650  42.920  1.00  0.00            
ATOM   1114  H   THR A 149      70.290  82.560  42.980  1.00  0.00            
ATOM   1115  CA  THR A 149      69.920  80.550  42.390  1.00  0.00            
ATOM   1116  HA  THR A 149      70.550  79.840  41.850  1.00  0.00            
ATOM   1117  CB  THR A 149      69.290  79.750  43.520  1.00  0.00            
ATOM   1118  HB  THR A 149      70.200  79.390  44.020  1.00  0.00            
ATOM   1119  CG2 THR A 149      68.560  80.660  44.520  1.00  0.00            
ATOM   1120 1HG2 THR A 149      69.320  81.140  45.140  1.00  0.00            
ATOM   1121 2HG2 THR A 149      67.980  81.410  43.990  1.00  0.00            
ATOM   1122 3HG2 THR A 149      67.990  79.980  45.160  1.00  0.00            
ATOM   1123  OG1 THR A 149      68.480  78.730  43.010  1.00  0.00            
ATOM   1124  HG1 THR A 149      69.210  78.140  42.820  1.00  0.00            
ATOM   1125  C   THR A 149      68.880  81.030  41.380  1.00  0.00            
ATOM   1126  O   THR A 149      68.130  81.920  41.690  1.00  0.00            
ATOM   1127  N   CYS A 150      68.790  80.420  40.160  1.00  0.00            
ATOM   1128  H   CYS A 150      69.590  79.940  39.780  1.00  0.00            
ATOM   1129  CA  CYS A 150      67.700  80.580  39.200  1.00  0.00            
ATOM   1130  HA  CYS A 150      66.860  81.060  39.690  1.00  0.00            
ATOM   1131  CB  CYS A 150      68.290  81.400  38.040  1.00  0.00            
ATOM   1132  HB1 CYS A 150      68.660  82.330  38.470  1.00  0.00            
ATOM   1133  HB2 CYS A 150      67.560  81.760  37.320  1.00  0.00            
ATOM   1134  SG  CYS A 150      69.720  80.780  37.190  1.00  0.00            
ATOM   1135  HG  CYS A 150      70.580  80.560  38.190  1.00  0.00            
ATOM   1136  C   CYS A 150      67.220  79.200  38.590  1.00  0.00            
ATOM   1137  O   CYS A 150      68.070  78.330  38.540  1.00  0.00            
ATOM   1138  N   ALA A 151      65.960  78.900  38.250  1.00  0.00            
ATOM   1139  H   ALA A 151      65.340  79.690  38.390  1.00  0.00            
ATOM   1140  CA  ALA A 151      65.460  77.580  37.860  1.00  0.00            
ATOM   1141  HA  ALA A 151      66.230  77.030  37.320  1.00  0.00            
ATOM   1142  CB  ALA A 151      65.050  76.780  39.090  1.00  0.00            
ATOM   1143  HB1 ALA A 151      64.290  77.370  39.590  1.00  0.00            
ATOM   1144  HB2 ALA A 151      64.660  75.790  38.840  1.00  0.00            
ATOM   1145  HB3 ALA A 151      65.910  76.720  39.760  1.00  0.00            
ATOM   1146  C   ALA A 151      64.280  77.800  36.840  1.00  0.00            
ATOM   1147  O   ALA A 151      63.510  78.710  36.920  1.00  0.00            
ATOM   1148  N   TRP A 152      64.100  76.880  35.880  1.00  0.00            
ATOM   1149  H   TRP A 152      64.730  76.100  35.730  1.00  0.00            
ATOM   1150  CA  TRP A 152      63.030  76.900  34.850  1.00  0.00            
ATOM   1151  HA  TRP A 152      62.690  77.920  34.710  1.00  0.00            
ATOM   1152  CB  TRP A 152      63.740  76.460  33.580  1.00  0.00            
ATOM   1153  HB1 TRP A 152      63.020  76.380  32.770  1.00  0.00            
ATOM   1154  HB2 TRP A 152      64.170  75.480  33.770  1.00  0.00            
ATOM   1155  CG  TRP A 152      64.820  77.420  33.010  1.00  0.00            
ATOM   1156  CD1 TRP A 152      66.120  77.490  33.460  1.00  0.00            
ATOM   1157  HD1 TRP A 152      66.580  76.920  34.260  1.00  0.00            
ATOM   1158  NE1 TRP A 152      66.900  78.280  32.610  1.00  0.00            
ATOM   1159  HE1 TRP A 152      67.900  78.420  32.620  1.00  0.00            
ATOM   1160  CE2 TRP A 152      66.120  78.890  31.690  1.00  0.00            
ATOM   1161  CZ2 TRP A 152      66.410  79.750  30.640  1.00  0.00            
ATOM   1162  HZ2 TRP A 152      67.400  80.130  30.430  1.00  0.00            
ATOM   1163  CH2 TRP A 152      65.420  80.120  29.780  1.00  0.00            
ATOM   1164  HH2 TRP A 152      65.580  80.820  28.970  1.00  0.00            
ATOM   1165  CZ3 TRP A 152      64.100  79.620  29.920  1.00  0.00            
ATOM   1166  HZ3 TRP A 152      63.260  79.860  29.280  1.00  0.00            
ATOM   1167  CE3 TRP A 152      63.780  78.810  31.010  1.00  0.00            
ATOM   1168  HE3 TRP A 152      62.730  78.560  31.060  1.00  0.00            
ATOM   1169  CD2 TRP A 152      64.800  78.330  31.870  1.00  0.00            
ATOM   1170  C   TRP A 152      61.710  76.110  35.040  1.00  0.00            
ATOM   1171  O   TRP A 152      61.740  75.020  35.570  1.00  0.00            
ATOM   1172  N   THR A 153      60.570  76.680  34.610  1.00  0.00            
ATOM   1173  H   THR A 153      60.760  77.570  34.160  1.00  0.00            
ATOM   1174  CA  THR A 153      59.260  76.020  34.480  1.00  0.00            
ATOM   1175  HA  THR A 153      59.440  74.960  34.630  1.00  0.00            
ATOM   1176  CB  THR A 153      58.280  76.340  35.690  1.00  0.00            
ATOM   1177  HB  THR A 153      58.790  76.190  36.640  1.00  0.00            
ATOM   1178  CG2 THR A 153      57.690  77.710  35.590  1.00  0.00            
ATOM   1179 1HG2 THR A 153      58.400  78.470  35.910  1.00  0.00            
ATOM   1180 2HG2 THR A 153      57.120  77.810  34.660  1.00  0.00            
ATOM   1181 3HG2 THR A 153      56.890  77.780  36.330  1.00  0.00            
ATOM   1182  OG1 THR A 153      57.210  75.360  35.670  1.00  0.00            
ATOM   1183  HG1 THR A 153      56.710  75.360  36.490  1.00  0.00            
ATOM   1184  C   THR A 153      58.660  76.380  33.100  1.00  0.00            
ATOM   1185  O   THR A 153      59.350  77.000  32.240  1.00  0.00            
ATOM   1186  N   TYR A 154      57.350  76.100  32.870  1.00  0.00            
ATOM   1187  H   TYR A 154      56.850  75.810  33.700  1.00  0.00            
ATOM   1188  CA  TYR A 154      56.520  76.380  31.720  1.00  0.00            
ATOM   1189  HA  TYR A 154      56.880  77.300  31.260  1.00  0.00            
ATOM   1190  CB  TYR A 154      56.550  75.250  30.680  1.00  0.00            
ATOM   1191  HB1 TYR A 154      56.150  74.350  31.150  1.00  0.00            
ATOM   1192  HB2 TYR A 154      57.540  74.940  30.340  1.00  0.00            
ATOM   1193  CG  TYR A 154      55.750  75.380  29.350  1.00  0.00            
ATOM   1194  CD1 TYR A 154      54.380  74.970  29.240  1.00  0.00            
ATOM   1195  HD1 TYR A 154      53.860  74.560  30.100  1.00  0.00            
ATOM   1196  CE1 TYR A 154      53.670  75.000  28.000  1.00  0.00            
ATOM   1197  HE1 TYR A 154      52.690  74.580  27.820  1.00  0.00            
ATOM   1198  CZ  TYR A 154      54.330  75.560  26.930  1.00  0.00            
ATOM   1199  OH  TYR A 154      53.770  75.390  25.700  1.00  0.00            
ATOM   1200  HH  TYR A 154      54.180  75.900  25.000  1.00  0.00            
ATOM   1201  CE2 TYR A 154      55.610  76.110  26.970  1.00  0.00            
ATOM   1202  HE2 TYR A 154      56.090  76.430  26.060  1.00  0.00            
ATOM   1203  CD2 TYR A 154      56.300  76.130  28.250  1.00  0.00            
ATOM   1204  HD2 TYR A 154      57.310  76.510  28.310  1.00  0.00            
ATOM   1205  C   TYR A 154      55.070  76.720  32.200  1.00  0.00            
ATOM   1206  O   TYR A 154      54.680  76.250  33.220  1.00  0.00            
ATOM   1207  N   ASP A 155      54.190  77.460  31.490  1.00  0.00            
ATOM   1208  H   ASP A 155      54.500  77.810  30.590  1.00  0.00            
ATOM   1209  CA  ASP A 155      52.930  77.970  32.030  1.00  0.00            
ATOM   1210  HA  ASP A 155      52.680  77.530  33.000  1.00  0.00            
ATOM   1211  CB  ASP A 155      52.900  79.480  32.300  1.00  0.00            
ATOM   1212  HB1 ASP A 155      53.070  80.020  31.360  1.00  0.00            
ATOM   1213  HB2 ASP A 155      53.730  79.760  32.950  1.00  0.00            
ATOM   1214  CG  ASP A 155      51.550  79.950  32.900  1.00  0.00            
ATOM   1215  OD1 ASP A 155      50.880  79.120  33.560  1.00  0.00            
ATOM   1216  OD2 ASP A 155      51.290  81.150  32.710  1.00  0.00            
ATOM   1217  C   ASP A 155      51.770  77.650  30.990  1.00  0.00            
ATOM   1218  O   ASP A 155      51.800  78.250  29.920  1.00  0.00            
ATOM   1219  N   SER A 156      50.780  76.810  31.260  1.00  0.00            
ATOM   1220  H   SER A 156      50.760  76.350  32.160  1.00  0.00            
ATOM   1221  CA  SER A 156      49.710  76.490  30.310  1.00  0.00            
ATOM   1222  HA  SER A 156      50.140  76.000  29.440  1.00  0.00            
ATOM   1223  CB  SER A 156      48.870  75.360  30.920  1.00  0.00            
ATOM   1224  HB1 SER A 156      48.300  74.810  30.170  1.00  0.00            
ATOM   1225  HB2 SER A 156      48.080  75.760  31.550  1.00  0.00            
ATOM   1226  OG  SER A 156      49.690  74.420  31.630  1.00  0.00            
ATOM   1227  HG  SER A 156      49.180  73.810  32.170  1.00  0.00            
ATOM   1228  C   SER A 156      48.870  77.690  29.900  1.00  0.00            
ATOM   1229  O   SER A 156      48.160  77.720  28.890  1.00  0.00            
ATOM   1230  N   ASN A 157      48.830  78.730  30.780  1.00  0.00            
ATOM   1231  H   ASN A 157      49.490  78.710  31.550  1.00  0.00            
ATOM   1232  CA  ASN A 157      48.000  79.900  30.540  1.00  0.00            
ATOM   1233  HA  ASN A 157      47.010  79.460  30.430  1.00  0.00            
ATOM   1234  CB  ASN A 157      47.980  80.740  31.790  1.00  0.00            
ATOM   1235  HB1 ASN A 157      47.530  81.720  31.660  1.00  0.00            
ATOM   1236  HB2 ASN A 157      49.000  81.080  32.000  1.00  0.00            
ATOM   1237  CG  ASN A 157      47.340  80.030  33.030  1.00  0.00            
ATOM   1238  OD1 ASN A 157      46.140  80.150  33.230  1.00  0.00            
ATOM   1239  ND2 ASN A 157      48.070  79.370  33.890  1.00  0.00            
ATOM   1240 1HD2 ASN A 157      49.040  79.140  33.750  1.00  0.00            
ATOM   1241 2HD2 ASN A 157      47.560  79.140  34.730  1.00  0.00            
ATOM   1242  C   ASN A 157      48.430  80.740  29.310  1.00  0.00            
ATOM   1243  O   ASN A 157      47.600  81.280  28.560  1.00  0.00            
ATOM   1244  N   THR A 158      49.700  80.830  28.920  1.00  0.00            
ATOM   1245  H   THR A 158      50.430  80.520  29.540  1.00  0.00            
ATOM   1246  CA  THR A 158      50.260  81.540  27.680  1.00  0.00            
ATOM   1247  HA  THR A 158      49.490  82.100  27.160  1.00  0.00            
ATOM   1248  CB  THR A 158      51.260  82.610  28.080  1.00  0.00            
ATOM   1249  HB  THR A 158      51.520  83.250  27.230  1.00  0.00            
ATOM   1250  CG2 THR A 158      50.800  83.620  29.160  1.00  0.00            
ATOM   1251 1HG2 THR A 158      49.880  84.160  28.900  1.00  0.00            
ATOM   1252 2HG2 THR A 158      50.680  83.200  30.160  1.00  0.00            
ATOM   1253 3HG2 THR A 158      51.630  84.330  29.180  1.00  0.00            
ATOM   1254  OG1 THR A 158      52.400  82.070  28.610  1.00  0.00            
ATOM   1255  HG1 THR A 158      52.990  82.820  28.730  1.00  0.00            
ATOM   1256  C   THR A 158      50.990  80.490  26.740  1.00  0.00            
ATOM   1257  O   THR A 158      51.300  80.800  25.580  1.00  0.00            
ATOM   1258  N   SER A 159      51.270  79.290  27.280  1.00  0.00            
ATOM   1259  H   SER A 159      51.180  79.090  28.270  1.00  0.00            
ATOM   1260  CA  SER A 159      52.160  78.210  26.610  1.00  0.00            
ATOM   1261  HA  SER A 159      52.310  77.390  27.310  1.00  0.00            
ATOM   1262  CB  SER A 159      51.470  77.740  25.340  1.00  0.00            
ATOM   1263  HB1 SER A 159      52.020  76.930  24.870  1.00  0.00            
ATOM   1264  HB2 SER A 159      51.300  78.570  24.660  1.00  0.00            
ATOM   1265  OG  SER A 159      50.120  77.270  25.640  1.00  0.00            
ATOM   1266  HG  SER A 159      49.510  78.000  25.530  1.00  0.00            
ATOM   1267  C   SER A 159      53.590  78.680  26.280  1.00  0.00            
ATOM   1268  O   SER A 159      54.070  78.420  25.190  1.00  0.00            
ATOM   1269  N   HIS A 160      54.270  79.350  27.190  1.00  0.00            
ATOM   1270  H   HIS A 160      53.840  79.690  28.040  1.00  0.00            
ATOM   1271  CA  HIS A 160      55.740  79.640  27.150  1.00  0.00            
ATOM   1272  HA  HIS A 160      56.160  79.090  26.320  1.00  0.00            
ATOM   1273  CB  HIS A 160      55.980  81.210  26.900  1.00  0.00            
ATOM   1274  HB1 HIS A 160      57.050  81.340  27.000  1.00  0.00            
ATOM   1275  HB2 HIS A 160      55.450  81.650  27.740  1.00  0.00            
ATOM   1276  CG  HIS A 160      55.410  81.870  25.620  1.00  0.00            
ATOM   1277  ND1 HIS A 160      54.810  83.090  25.500  1.00  0.00            
ATOM   1278  HD1 HIS A 160      54.510  83.650  26.290  1.00  0.00            
ATOM   1279  CE1 HIS A 160      54.660  83.400  24.200  1.00  0.00            
ATOM   1280  HE1 HIS A 160      54.360  84.420  23.980  1.00  0.00            
ATOM   1281  NE2 HIS A 160      55.110  82.410  23.390  1.00  0.00            
ATOM   1282  CD2 HIS A 160      55.580  81.430  24.300  1.00  0.00            
ATOM   1283  HD2 HIS A 160      56.230  80.580  24.110  1.00  0.00            
ATOM   1284  C   HIS A 160      56.500  79.220  28.410  1.00  0.00            
ATOM   1285  O   HIS A 160      55.940  79.230  29.460  1.00  0.00            
ATOM   1286  N   PRO A 161      57.850  79.060  28.310  1.00  0.00            
ATOM   1287  CD  PRO A 161      58.610  78.960  27.120  1.00  0.00            
ATOM   1288  HD1 PRO A 161      58.350  79.740  26.400  1.00  0.00            
ATOM   1289  HD2 PRO A 161      58.330  77.990  26.720  1.00  0.00            
ATOM   1290  CG  PRO A 161      60.070  79.100  27.480  1.00  0.00            
ATOM   1291  HG1 PRO A 161      60.350  80.150  27.520  1.00  0.00            
ATOM   1292  HG2 PRO A 161      60.670  78.420  26.890  1.00  0.00            
ATOM   1293  CB  PRO A 161      60.120  78.630  28.930  1.00  0.00            
ATOM   1294  HB1 PRO A 161      60.850  79.230  29.470  1.00  0.00            
ATOM   1295  HB2 PRO A 161      60.260  77.550  28.870  1.00  0.00            
ATOM   1296  CA  PRO A 161      58.710  78.880  29.440  1.00  0.00            
ATOM   1297  HA  PRO A 161      58.330  78.040  30.020  1.00  0.00            
ATOM   1298  C   PRO A 161      58.790  80.050  30.460  1.00  0.00            
ATOM   1299  O   PRO A 161      58.410  81.190  30.150  1.00  0.00            
ATOM   1300  N   LEU A 162      59.220  79.790  31.670  1.00  0.00            
ATOM   1301  H   LEU A 162      59.650  78.880  31.780  1.00  0.00            
ATOM   1302  CA  LEU A 162      59.530  80.810  32.720  1.00  0.00            
ATOM   1303  HA  LEU A 162      59.630  81.740  32.160  1.00  0.00            
ATOM   1304  CB  LEU A 162      58.360  80.850  33.730  1.00  0.00            
ATOM   1305  HB1 LEU A 162      58.730  81.440  34.570  1.00  0.00            
ATOM   1306  HB2 LEU A 162      58.350  79.810  34.050  1.00  0.00            
ATOM   1307  CG  LEU A 162      56.990  81.370  33.230  1.00  0.00            
ATOM   1308  HG  LEU A 162      56.670  80.770  32.380  1.00  0.00            
ATOM   1309  CD1 LEU A 162      56.090  81.180  34.450  1.00  0.00            
ATOM   1310 1HD1 LEU A 162      56.030  80.110  34.620  1.00  0.00            
ATOM   1311 2HD1 LEU A 162      56.540  81.750  35.260  1.00  0.00            
ATOM   1312 3HD1 LEU A 162      55.120  81.670  34.310  1.00  0.00            
ATOM   1313  CD2 LEU A 162      56.940  82.910  32.830  1.00  0.00            
ATOM   1314 1HD2 LEU A 162      55.990  83.040  32.320  1.00  0.00            
ATOM   1315 2HD2 LEU A 162      57.080  83.590  33.680  1.00  0.00            
ATOM   1316 3HD2 LEU A 162      57.670  83.150  32.060  1.00  0.00            
ATOM   1317  C   LEU A 162      60.860  80.460  33.410  1.00  0.00            
ATOM   1318  O   LEU A 162      61.060  79.320  33.880  1.00  0.00            
ATOM   1319  N   LEU A 163      61.550  81.550  33.800  1.00  0.00            
ATOM   1320  H   LEU A 163      61.210  82.470  33.550  1.00  0.00            
ATOM   1321  CA  LEU A 163      62.690  81.520  34.770  1.00  0.00            
ATOM   1322  HA  LEU A 163      63.000  80.500  34.970  1.00  0.00            
ATOM   1323  CB  LEU A 163      63.910  82.260  34.100  1.00  0.00            
ATOM   1324  HB1 LEU A 163      63.750  83.340  34.180  1.00  0.00            
ATOM   1325  HB2 LEU A 163      64.030  81.920  33.070  1.00  0.00            
ATOM   1326  CG  LEU A 163      65.260  82.030  34.820  1.00  0.00            
ATOM   1327  HG  LEU A 163      65.130  82.170  35.890  1.00  0.00            
ATOM   1328  CD1 LEU A 163      65.770  80.590  34.720  1.00  0.00            
ATOM   1329 1HD1 LEU A 163      66.620  80.450  35.380  1.00  0.00            
ATOM   1330 2HD1 LEU A 163      64.990  79.870  34.960  1.00  0.00            
ATOM   1331 3HD1 LEU A 163      66.010  80.470  33.670  1.00  0.00            
ATOM   1332  CD2 LEU A 163      66.250  82.990  34.210  1.00  0.00            
ATOM   1333 1HD2 LEU A 163      67.110  82.870  34.870  1.00  0.00            
ATOM   1334 2HD2 LEU A 163      66.490  82.710  33.190  1.00  0.00            
ATOM   1335 3HD2 LEU A 163      65.900  84.010  34.390  1.00  0.00            
ATOM   1336  C   LEU A 163      62.230  82.010  36.120  1.00  0.00            
ATOM   1337  O   LEU A 163      61.620  83.060  36.260  1.00  0.00            
ATOM   1338  N   ALA A 164      62.400  81.280  37.220  1.00  0.00            
ATOM   1339  H   ALA A 164      62.810  80.360  37.160  1.00  0.00            
ATOM   1340  CA  ALA A 164      62.530  81.880  38.580  1.00  0.00            
ATOM   1341  HA  ALA A 164      61.830  82.710  38.700  1.00  0.00            
ATOM   1342  CB  ALA A 164      62.060  80.870  39.610  1.00  0.00            
ATOM   1343  HB1 ALA A 164      61.150  80.320  39.370  1.00  0.00            
ATOM   1344  HB2 ALA A 164      62.830  80.100  39.720  1.00  0.00            
ATOM   1345  HB3 ALA A 164      61.690  81.390  40.490  1.00  0.00            
ATOM   1346  C   ALA A 164      63.940  82.380  38.850  1.00  0.00            
ATOM   1347  O   ALA A 164      64.930  81.780  38.420  1.00  0.00            
ATOM   1348  N   VAL A 165      64.130  83.500  39.540  1.00  0.00            
ATOM   1349  H   VAL A 165      63.350  84.090  39.790  1.00  0.00            
ATOM   1350  CA  VAL A 165      65.470  84.030  39.950  1.00  0.00            
ATOM   1351  HA  VAL A 165      66.180  83.220  39.770  1.00  0.00            
ATOM   1352  CB  VAL A 165      65.970  85.130  38.910  1.00  0.00            
ATOM   1353  HB  VAL A 165      66.930  85.470  39.310  1.00  0.00            
ATOM   1354  CG1 VAL A 165      66.060  84.590  37.450  1.00  0.00            
ATOM   1355 1HG1 VAL A 165      65.040  84.460  37.080  1.00  0.00            
ATOM   1356 2HG1 VAL A 165      66.470  85.320  36.760  1.00  0.00            
ATOM   1357 3HG1 VAL A 165      66.690  83.700  37.370  1.00  0.00            
ATOM   1358  CG2 VAL A 165      65.210  86.410  38.870  1.00  0.00            
ATOM   1359 1HG2 VAL A 165      65.470  86.930  37.950  1.00  0.00            
ATOM   1360 2HG2 VAL A 165      64.170  86.150  38.670  1.00  0.00            
ATOM   1361 3HG2 VAL A 165      65.400  87.040  39.740  1.00  0.00            
ATOM   1362  C   VAL A 165      65.440  84.650  41.410  1.00  0.00            
ATOM   1363  O   VAL A 165      64.490  85.380  41.810  1.00  0.00            
ATOM   1364  N   ALA A 166      66.420  84.330  42.290  1.00  0.00            
ATOM   1365  H   ALA A 166      67.100  83.650  41.980  1.00  0.00            
ATOM   1366  CA  ALA A 166      66.370  84.740  43.700  1.00  0.00            
ATOM   1367  HA  ALA A 166      65.910  85.730  43.780  1.00  0.00            
ATOM   1368  CB  ALA A 166      65.570  83.720  44.440  1.00  0.00            
ATOM   1369  HB1 ALA A 166      66.160  82.800  44.410  1.00  0.00            
ATOM   1370  HB2 ALA A 166      65.410  84.010  45.470  1.00  0.00            
ATOM   1371  HB3 ALA A 166      64.650  83.480  43.900  1.00  0.00            
ATOM   1372  C   ALA A 166      67.820  84.900  44.250  1.00  0.00            
ATOM   1373  O   ALA A 166      68.770  84.470  43.500  1.00  0.00            
ATOM   1374  N   GLY A 167      68.040  85.520  45.450  1.00  0.00            
ATOM   1375  H   GLY A 167      67.220  85.870  45.940  1.00  0.00            
ATOM   1376  CA  GLY A 167      69.230  86.210  45.790  1.00  0.00            
ATOM   1377  HA1 GLY A 167      69.220  87.190  45.320  1.00  0.00            
ATOM   1378  HA2 GLY A 167      70.080  85.650  45.400  1.00  0.00            
ATOM   1379  C   GLY A 167      69.400  86.480  47.280  1.00  0.00            
ATOM   1380  O   GLY A 167      68.580  86.140  48.170  1.00  0.00            
ATOM   1381  N   SER A 168      70.510  87.150  47.590  1.00  0.00            
ATOM   1382  H   SER A 168      71.090  87.410  46.810  1.00  0.00            
ATOM   1383  CA  SER A 168      70.940  87.440  48.920  1.00  0.00            
ATOM   1384  HA  SER A 168      71.060  86.470  49.400  1.00  0.00            
ATOM   1385  CB  SER A 168      72.290  88.150  48.750  1.00  0.00            
ATOM   1386  HB1 SER A 168      72.880  87.720  47.950  1.00  0.00            
ATOM   1387  HB2 SER A 168      72.900  88.030  49.640  1.00  0.00            
ATOM   1388  OG  SER A 168      72.110  89.560  48.490  1.00  0.00            
ATOM   1389  HG  SER A 168      71.490  89.730  47.780  1.00  0.00            
ATOM   1390  C   SER A 168      70.000  88.350  49.820  1.00  0.00            
ATOM   1391  O   SER A 168      70.190  88.420  50.990  1.00  0.00            
ATOM   1392  N   ARG A 169      69.020  89.050  49.220  1.00  0.00            
ATOM   1393  H   ARG A 169      69.090  89.150  48.220  1.00  0.00            
ATOM   1394  CA  ARG A 169      67.850  89.570  49.990  1.00  0.00            
ATOM   1395  HA  ARG A 169      68.170  89.910  50.970  1.00  0.00            
ATOM   1396  CB  ARG A 169      67.240  90.740  49.270  1.00  0.00            
ATOM   1397  HB1 ARG A 169      66.380  91.110  49.830  1.00  0.00            
ATOM   1398  HB2 ARG A 169      66.700  90.290  48.450  1.00  0.00            
ATOM   1399  CG  ARG A 169      68.080  91.880  48.690  1.00  0.00            
ATOM   1400  HG1 ARG A 169      67.420  92.740  48.570  1.00  0.00            
ATOM   1401  HG2 ARG A 169      68.430  91.720  47.670  1.00  0.00            
ATOM   1402  CD  ARG A 169      69.280  92.290  49.550  1.00  0.00            
ATOM   1403  HD1 ARG A 169      69.980  91.460  49.510  1.00  0.00            
ATOM   1404  HD2 ARG A 169      68.920  92.510  50.560  1.00  0.00            
ATOM   1405  NE  ARG A 169      70.080  93.460  49.000  1.00  0.00            
ATOM   1406  HE  ARG A 169      69.660  94.010  48.260  1.00  0.00            
ATOM   1407  CZ  ARG A 169      71.250  93.800  49.410  1.00  0.00            
ATOM   1408  NH1 ARG A 169      71.780  93.250  50.470  1.00  0.00            
ATOM   1409 1HH1 ARG A 169      71.330  92.510  50.990  1.00  0.00            
ATOM   1410 2HH1 ARG A 169      72.670  93.550  50.830  1.00  0.00            
ATOM   1411  NH2 ARG A 169      71.860  94.790  48.860  1.00  0.00            
ATOM   1412 1HH2 ARG A 169      71.500  95.340  48.090  1.00  0.00            
ATOM   1413 2HH2 ARG A 169      72.740  95.030  49.300  1.00  0.00            
ATOM   1414  C   ARG A 169      66.670  88.610  50.320  1.00  0.00            
ATOM   1415  O   ARG A 169      65.800  88.990  51.120  1.00  0.00            
ATOM   1416  N   GLY A 170      66.700  87.410  49.780  1.00  0.00            
ATOM   1417  H   GLY A 170      67.510  87.200  49.220  1.00  0.00            
ATOM   1418  CA  GLY A 170      65.630  86.500  49.810  1.00  0.00            
ATOM   1419  HA1 GLY A 170      65.310  86.260  50.820  1.00  0.00            
ATOM   1420  HA2 GLY A 170      66.010  85.590  49.350  1.00  0.00            
ATOM   1421  C   GLY A 170      64.430  86.980  48.970  1.00  0.00            
ATOM   1422  O   GLY A 170      63.320  86.480  49.210  1.00  0.00            
ATOM   1423  N   ILE A 171      64.570  87.900  48.030  1.00  0.00            
ATOM   1424  H   ILE A 171      65.450  88.280  47.700  1.00  0.00            
ATOM   1425  CA  ILE A 171      63.480  88.170  47.010  1.00  0.00            
ATOM   1426  HA  ILE A 171      62.550  88.130  47.570  1.00  0.00            
ATOM   1427  CB  ILE A 171      63.590  89.680  46.450  1.00  0.00            
ATOM   1428  HB  ILE A 171      64.650  89.850  46.260  1.00  0.00            
ATOM   1429  CG2 ILE A 171      62.830  90.000  45.210  1.00  0.00            
ATOM   1430 1HG2 ILE A 171      61.780  90.080  45.490  1.00  0.00            
ATOM   1431 2HG2 ILE A 171      63.260  90.840  44.670  1.00  0.00            
ATOM   1432 3HG2 ILE A 171      62.900  89.170  44.500  1.00  0.00            
ATOM   1433  CG1 ILE A 171      63.300  90.620  47.670  1.00  0.00            
ATOM   1434 1HG1 ILE A 171      63.710  90.230  48.600  1.00  0.00            
ATOM   1435 2HG1 ILE A 171      62.220  90.770  47.760  1.00  0.00            
ATOM   1436  CD  ILE A 171      63.880  92.110  47.480  1.00  0.00            
ATOM   1437  HD1 ILE A 171      64.950  92.070  47.300  1.00  0.00            
ATOM   1438  HD2 ILE A 171      63.400  92.610  46.640  1.00  0.00            
ATOM   1439  HD3 ILE A 171      63.650  92.750  48.330  1.00  0.00            
ATOM   1440  C   ILE A 171      63.450  87.140  45.930  1.00  0.00            
ATOM   1441  O   ILE A 171      64.480  86.800  45.330  1.00  0.00            
ATOM   1442  N   ILE A 172      62.240  86.530  45.760  1.00  0.00            
ATOM   1443  H   ILE A 172      61.450  86.700  46.370  1.00  0.00            
ATOM   1444  CA  ILE A 172      62.040  85.700  44.560  1.00  0.00            
ATOM   1445  HA  ILE A 172      62.970  85.260  44.210  1.00  0.00            
ATOM   1446  CB  ILE A 172      61.090  84.520  44.940  1.00  0.00            
ATOM   1447  HB  ILE A 172      60.260  84.940  45.520  1.00  0.00            
ATOM   1448  CG2 ILE A 172      60.620  83.770  43.670  1.00  0.00            
ATOM   1449 1HG2 ILE A 172      59.860  84.330  43.120  1.00  0.00            
ATOM   1450 2HG2 ILE A 172      61.410  83.540  42.960  1.00  0.00            
ATOM   1451 3HG2 ILE A 172      60.240  82.790  43.970  1.00  0.00            
ATOM   1452  CG1 ILE A 172      61.870  83.490  45.730  1.00  0.00            
ATOM   1453 1HG1 ILE A 172      62.420  84.090  46.460  1.00  0.00            
ATOM   1454 2HG1 ILE A 172      62.500  83.000  44.980  1.00  0.00            
ATOM   1455  CD  ILE A 172      61.110  82.440  46.520  1.00  0.00            
ATOM   1456  HD1 ILE A 172      60.510  81.770  45.910  1.00  0.00            
ATOM   1457  HD2 ILE A 172      61.890  81.920  47.070  1.00  0.00            
ATOM   1458  HD3 ILE A 172      60.420  82.940  47.200  1.00  0.00            
ATOM   1459  C   ILE A 172      61.440  86.510  43.420  1.00  0.00            
ATOM   1460  O   ILE A 172      60.710  87.440  43.740  1.00  0.00            
ATOM   1461  N   ARG A 173      61.700  86.220  42.160  1.00  0.00            
ATOM   1462  H   ARG A 173      62.390  85.500  41.980  1.00  0.00            
ATOM   1463  CA  ARG A 173      61.210  86.930  40.990  1.00  0.00            
ATOM   1464  HA  ARG A 173      60.210  87.270  41.290  1.00  0.00            
ATOM   1465  CB  ARG A 173      62.250  88.060  40.570  1.00  0.00            
ATOM   1466  HB1 ARG A 173      62.050  88.290  39.520  1.00  0.00            
ATOM   1467  HB2 ARG A 173      63.260  87.670  40.560  1.00  0.00            
ATOM   1468  CG  ARG A 173      61.970  89.350  41.320  1.00  0.00            
ATOM   1469  HG1 ARG A 173      62.120  89.220  42.390  1.00  0.00            
ATOM   1470  HG2 ARG A 173      60.970  89.660  41.030  1.00  0.00            
ATOM   1471  CD  ARG A 173      62.800  90.570  40.820  1.00  0.00            
ATOM   1472  HD1 ARG A 173      62.350  91.480  41.230  1.00  0.00            
ATOM   1473  HD2 ARG A 173      62.930  90.550  39.740  1.00  0.00            
ATOM   1474  NE  ARG A 173      64.080  90.460  41.540  1.00  0.00            
ATOM   1475  HE  ARG A 173      64.180  89.550  41.980  1.00  0.00            
ATOM   1476  CZ  ARG A 173      64.920  91.410  41.720  1.00  0.00            
ATOM   1477  NH1 ARG A 173      64.910  92.450  40.960  1.00  0.00            
ATOM   1478 1HH1 ARG A 173      64.250  92.450  40.200  1.00  0.00            
ATOM   1479 2HH1 ARG A 173      65.690  93.080  41.040  1.00  0.00            
ATOM   1480  NH2 ARG A 173      65.810  91.360  42.630  1.00  0.00            
ATOM   1481 1HH2 ARG A 173      65.920  90.470  43.100  1.00  0.00            
ATOM   1482 2HH2 ARG A 173      66.450  92.120  42.810  1.00  0.00            
ATOM   1483  C   ARG A 173      60.910  85.860  39.910  1.00  0.00            
ATOM   1484  O   ARG A 173      61.720  84.970  39.650  1.00  0.00            
ATOM   1485  N   ILE A 174      59.780  85.980  39.210  1.00  0.00            
ATOM   1486  H   ILE A 174      59.350  86.870  39.410  1.00  0.00            
ATOM   1487  CA  ILE A 174      59.540  85.080  38.060  1.00  0.00            
ATOM   1488  HA  ILE A 174      60.250  84.250  38.050  1.00  0.00            
ATOM   1489  CB  ILE A 174      58.070  84.600  37.970  1.00  0.00            
ATOM   1490  HB  ILE A 174      57.410  85.420  38.270  1.00  0.00            
ATOM   1491  CG2 ILE A 174      57.770  83.980  36.530  1.00  0.00            
ATOM   1492 1HG2 ILE A 174      57.810  84.800  35.810  1.00  0.00            
ATOM   1493 2HG2 ILE A 174      58.550  83.280  36.240  1.00  0.00            
ATOM   1494 3HG2 ILE A 174      56.730  83.630  36.550  1.00  0.00            
ATOM   1495  CG1 ILE A 174      57.870  83.510  39.020  1.00  0.00            
ATOM   1496 1HG1 ILE A 174      56.800  83.340  39.150  1.00  0.00            
ATOM   1497 2HG1 ILE A 174      58.220  83.850  39.990  1.00  0.00            
ATOM   1498  CD  ILE A 174      58.640  82.260  38.770  1.00  0.00            
ATOM   1499  HD1 ILE A 174      59.120  81.960  39.700  1.00  0.00            
ATOM   1500  HD2 ILE A 174      58.020  81.490  38.290  1.00  0.00            
ATOM   1501  HD3 ILE A 174      59.450  82.380  38.060  1.00  0.00            
ATOM   1502  C   ILE A 174      59.780  86.010  36.850  1.00  0.00            
ATOM   1503  O   ILE A 174      59.190  87.130  36.740  1.00  0.00            
ATOM   1504  N   ILE A 175      60.510  85.510  35.870  1.00  0.00            
ATOM   1505  H   ILE A 175      60.960  84.630  36.090  1.00  0.00            
ATOM   1506  CA  ILE A 175      60.870  86.080  34.600  1.00  0.00            
ATOM   1507  HA  ILE A 175      60.380  87.040  34.710  1.00  0.00            
ATOM   1508  CB  ILE A 175      62.420  86.230  34.500  1.00  0.00            
ATOM   1509  HB  ILE A 175      62.750  85.200  34.400  1.00  0.00            
ATOM   1510  CG2 ILE A 175      62.830  86.970  33.210  1.00  0.00            
ATOM   1511 1HG2 ILE A 175      62.620  86.420  32.290  1.00  0.00            
ATOM   1512 2HG2 ILE A 175      62.290  87.900  33.010  1.00  0.00            
ATOM   1513 3HG2 ILE A 175      63.880  87.270  33.200  1.00  0.00            
ATOM   1514  CG1 ILE A 175      63.230  86.810  35.710  1.00  0.00            
ATOM   1515 1HG1 ILE A 175      64.290  86.730  35.480  1.00  0.00            
ATOM   1516 2HG1 ILE A 175      62.950  86.170  36.550  1.00  0.00            
ATOM   1517  CD  ILE A 175      62.960  88.210  36.150  1.00  0.00            
ATOM   1518  HD1 ILE A 175      63.720  88.450  36.890  1.00  0.00            
ATOM   1519  HD2 ILE A 175      62.950  88.990  35.400  1.00  0.00            
ATOM   1520  HD3 ILE A 175      62.010  88.220  36.690  1.00  0.00            
ATOM   1521  C   ILE A 175      60.250  85.470  33.380  1.00  0.00            
ATOM   1522  O   ILE A 175      60.270  84.240  33.290  1.00  0.00            
ATOM   1523  N   ASN A 176      59.780  86.330  32.430  1.00  0.00            
ATOM   1524  H   ASN A 176      59.810  87.320  32.620  1.00  0.00            
ATOM   1525  CA  ASN A 176      59.480  85.960  31.090  1.00  0.00            
ATOM   1526  HA  ASN A 176      58.940  85.010  31.060  1.00  0.00            
ATOM   1527  CB  ASN A 176      58.580  86.970  30.400  1.00  0.00            
ATOM   1528  HB1 ASN A 176      59.080  87.940  30.350  1.00  0.00            
ATOM   1529  HB2 ASN A 176      57.610  87.190  30.850  1.00  0.00            
ATOM   1530  CG  ASN A 176      58.300  86.500  29.000  1.00  0.00            
ATOM   1531  OD1 ASN A 176      58.640  85.500  28.530  1.00  0.00            
ATOM   1532  ND2 ASN A 176      57.620  87.320  28.290  1.00  0.00            
ATOM   1533 1HD2 ASN A 176      57.240  88.160  28.690  1.00  0.00            
ATOM   1534 2HD2 ASN A 176      57.270  87.070  27.380  1.00  0.00            
ATOM   1535  C   ASN A 176      60.790  85.870  30.360  1.00  0.00            
ATOM   1536  O   ASN A 176      61.390  86.910  30.020  1.00  0.00            
ATOM   1537  N   PRO A 177      61.330  84.730  29.940  1.00  0.00            
ATOM   1538  CD  PRO A 177      60.740  83.470  30.210  1.00  0.00            
ATOM   1539  HD1 PRO A 177      59.710  83.410  29.850  1.00  0.00            
ATOM   1540  HD2 PRO A 177      60.940  83.300  31.270  1.00  0.00            
ATOM   1541  CG  PRO A 177      61.590  82.500  29.380  1.00  0.00            
ATOM   1542  HG1 PRO A 177      61.200  82.260  28.390  1.00  0.00            
ATOM   1543  HG2 PRO A 177      61.560  81.510  29.850  1.00  0.00            
ATOM   1544  CB  PRO A 177      62.980  83.170  29.430  1.00  0.00            
ATOM   1545  HB1 PRO A 177      63.600  82.880  28.580  1.00  0.00            
ATOM   1546  HB2 PRO A 177      63.500  82.920  30.350  1.00  0.00            
ATOM   1547  CA  PRO A 177      62.640  84.630  29.330  1.00  0.00            
ATOM   1548  HA  PRO A 177      63.340  85.240  29.900  1.00  0.00            
ATOM   1549  C   PRO A 177      62.700  85.060  27.930  1.00  0.00            
ATOM   1550  O   PRO A 177      63.720  85.350  27.340  1.00  0.00            
ATOM   1551  N   ILE A 178      61.570  85.270  27.260  1.00  0.00            
ATOM   1552  H   ILE A 178      60.750  84.840  27.650  1.00  0.00            
ATOM   1553  CA  ILE A 178      61.580  85.640  25.820  1.00  0.00            
ATOM   1554  HA  ILE A 178      62.440  85.150  25.360  1.00  0.00            
ATOM   1555  CB  ILE A 178      60.240  85.110  25.210  1.00  0.00            
ATOM   1556  HB  ILE A 178      59.400  85.330  25.870  1.00  0.00            
ATOM   1557  CG2 ILE A 178      59.810  85.760  23.880  1.00  0.00            
ATOM   1558 1HG2 ILE A 178      59.030  85.110  23.470  1.00  0.00            
ATOM   1559 2HG2 ILE A 178      59.540  86.810  24.030  1.00  0.00            
ATOM   1560 3HG2 ILE A 178      60.630  85.780  23.160  1.00  0.00            
ATOM   1561  CG1 ILE A 178      60.360  83.540  25.130  1.00  0.00            
ATOM   1562 1HG1 ILE A 178      60.720  83.140  26.080  1.00  0.00            
ATOM   1563 2HG1 ILE A 178      60.910  83.360  24.200  1.00  0.00            
ATOM   1564  CD  ILE A 178      59.000  82.900  25.000  1.00  0.00            
ATOM   1565  HD1 ILE A 178      59.230  81.910  25.390  1.00  0.00            
ATOM   1566  HD2 ILE A 178      58.250  83.300  25.680  1.00  0.00            
ATOM   1567  HD3 ILE A 178      58.760  82.750  23.950  1.00  0.00            
ATOM   1568  C   ILE A 178      61.730  87.170  25.610  1.00  0.00            
ATOM   1569  O   ILE A 178      62.060  87.650  24.530  1.00  0.00            
ATOM   1570  N   THR A 179      61.710  87.930  26.690  1.00  0.00            
ATOM   1571  H   THR A 179      61.460  87.520  27.570  1.00  0.00            
ATOM   1572  CA  THR A 179      61.840  89.410  26.810  1.00  0.00            
ATOM   1573  HA  THR A 179      62.420  89.790  25.970  1.00  0.00            
ATOM   1574  CB  THR A 179      60.450  90.110  26.910  1.00  0.00            
ATOM   1575  HB  THR A 179      60.610  91.190  26.900  1.00  0.00            
ATOM   1576  CG2 THR A 179      59.400  89.700  25.890  1.00  0.00            
ATOM   1577 1HG2 THR A 179      59.030  88.690  26.080  1.00  0.00            
ATOM   1578 2HG2 THR A 179      58.520  90.330  26.020  1.00  0.00            
ATOM   1579 3HG2 THR A 179      59.700  89.910  24.870  1.00  0.00            
ATOM   1580  OG1 THR A 179      59.920  89.890  28.140  1.00  0.00            
ATOM   1581  HG1 THR A 179      59.050  90.270  28.010  1.00  0.00            
ATOM   1582  C   THR A 179      62.670  89.900  28.090  1.00  0.00            
ATOM   1583  O   THR A 179      62.850  91.090  28.250  1.00  0.00            
ATOM   1584  N   MET A 180      63.040  88.980  28.910  1.00  0.00            
ATOM   1585  H   MET A 180      62.740  88.070  28.600  1.00  0.00            
ATOM   1586  CA  MET A 180      63.750  89.130  30.220  1.00  0.00            
ATOM   1587  HA  MET A 180      63.760  88.160  30.710  1.00  0.00            
ATOM   1588  CB  MET A 180      65.190  89.600  29.980  1.00  0.00            
ATOM   1589  HB1 MET A 180      65.270  90.620  29.600  1.00  0.00            
ATOM   1590  HB2 MET A 180      65.420  88.950  29.130  1.00  0.00            
ATOM   1591  CG  MET A 180      66.130  89.260  31.210  1.00  0.00            
ATOM   1592  HG1 MET A 180      65.840  89.810  32.100  1.00  0.00            
ATOM   1593  HG2 MET A 180      67.100  89.680  30.960  1.00  0.00            
ATOM   1594  SD  MET A 180      66.260  87.460  31.420  1.00  0.00            
ATOM   1595  CE  MET A 180      67.420  87.430  32.740  1.00  0.00            
ATOM   1596  HE1 MET A 180      67.430  86.440  33.190  1.00  0.00            
ATOM   1597  HE2 MET A 180      68.380  87.630  32.270  1.00  0.00            
ATOM   1598  HE3 MET A 180      67.260  88.230  33.450  1.00  0.00            
ATOM   1599  C   MET A 180      62.900  89.940  31.200  1.00  0.00            
ATOM   1600  O   MET A 180      63.360  90.540  32.140  1.00  0.00            
ATOM   1601  N   GLN A 181      61.580  90.030  31.020  1.00  0.00            
ATOM   1602  H   GLN A 181      61.300  89.450  30.250  1.00  0.00            
ATOM   1603  CA  GLN A 181      60.710  90.920  31.770  1.00  0.00            
ATOM   1604  HA  GLN A 181      61.150  91.910  31.860  1.00  0.00            
ATOM   1605  CB  GLN A 181      59.480  91.130  30.930  1.00  0.00            
ATOM   1606  HB1 GLN A 181      59.100  90.140  30.670  1.00  0.00            
ATOM   1607  HB2 GLN A 181      59.690  91.720  30.040  1.00  0.00            
ATOM   1608  CG  GLN A 181      58.320  91.890  31.670  1.00  0.00            
ATOM   1609  HG1 GLN A 181      58.140  91.360  32.610  1.00  0.00            
ATOM   1610  HG2 GLN A 181      57.490  91.940  30.970  1.00  0.00            
ATOM   1611  CD  GLN A 181      58.820  93.320  32.060  1.00  0.00            
ATOM   1612  OE1 GLN A 181      59.570  93.960  31.330  1.00  0.00            
ATOM   1613  NE2 GLN A 181      58.580  93.740  33.300  1.00  0.00            
ATOM   1614 1HE2 GLN A 181      58.030  93.200  33.950  1.00  0.00            
ATOM   1615 2HE2 GLN A 181      59.000  94.630  33.520  1.00  0.00            
ATOM   1616  C   GLN A 181      60.320  90.300  33.140  1.00  0.00            
ATOM   1617  O   GLN A 181      59.810  89.160  33.140  1.00  0.00            
ATOM   1618  N   CYS A 182      60.500  90.970  34.280  1.00  0.00            
ATOM   1619  H   CYS A 182      61.050  91.810  34.330  1.00  0.00            
ATOM   1620  CA  CYS A 182      59.890  90.600  35.550  1.00  0.00            
ATOM   1621  HA  CYS A 182      60.080  89.580  35.880  1.00  0.00            
ATOM   1622  CB  CYS A 182      60.490  91.480  36.630  1.00  0.00            
ATOM   1623  HB1 CYS A 182      60.180  92.510  36.450  1.00  0.00            
ATOM   1624  HB2 CYS A 182      61.560  91.440  36.460  1.00  0.00            
ATOM   1625  SG  CYS A 182      59.970  90.940  38.290  1.00  0.00            
ATOM   1626  HG  CYS A 182      58.760  91.480  38.420  1.00  0.00            
ATOM   1627  C   CYS A 182      58.360  90.740  35.490  1.00  0.00            
ATOM   1628  O   CYS A 182      57.850  91.890  35.350  1.00  0.00            
ATOM   1629  N   ILE A 183      57.670  89.580  35.590  1.00  0.00            
ATOM   1630  H   ILE A 183      58.220  88.740  35.710  1.00  0.00            
ATOM   1631  CA  ILE A 183      56.220  89.500  35.610  1.00  0.00            
ATOM   1632  HA  ILE A 183      56.000  90.510  35.280  1.00  0.00            
ATOM   1633  CB  ILE A 183      55.680  88.500  34.580  1.00  0.00            
ATOM   1634  HB  ILE A 183      54.640  88.770  34.450  1.00  0.00            
ATOM   1635  CG2 ILE A 183      56.400  88.970  33.250  1.00  0.00            
ATOM   1636 1HG2 ILE A 183      57.460  88.730  33.320  1.00  0.00            
ATOM   1637 2HG2 ILE A 183      55.880  88.560  32.390  1.00  0.00            
ATOM   1638 3HG2 ILE A 183      56.340  90.050  33.090  1.00  0.00            
ATOM   1639  CG1 ILE A 183      55.880  87.000  34.980  1.00  0.00            
ATOM   1640 1HG1 ILE A 183      55.230  86.650  35.780  1.00  0.00            
ATOM   1641 2HG1 ILE A 183      56.890  86.910  35.380  1.00  0.00            
ATOM   1642  CD  ILE A 183      55.710  86.030  33.840  1.00  0.00            
ATOM   1643  HD1 ILE A 183      54.840  86.390  33.310  1.00  0.00            
ATOM   1644  HD2 ILE A 183      56.540  85.880  33.150  1.00  0.00            
ATOM   1645  HD3 ILE A 183      55.450  85.050  34.260  1.00  0.00            
ATOM   1646  C   ILE A 183      55.640  89.330  37.050  1.00  0.00            
ATOM   1647  O   ILE A 183      54.530  89.820  37.400  1.00  0.00            
ATOM   1648  N   LYS A 184      56.430  88.700  37.900  1.00  0.00            
ATOM   1649  H   LYS A 184      57.350  88.420  37.600  1.00  0.00            
ATOM   1650  CA  LYS A 184      56.120  88.670  39.390  1.00  0.00            
ATOM   1651  HA  LYS A 184      55.450  89.490  39.650  1.00  0.00            
ATOM   1652  CB  LYS A 184      55.330  87.410  39.740  1.00  0.00            
ATOM   1653  HB1 LYS A 184      55.030  87.500  40.780  1.00  0.00            
ATOM   1654  HB2 LYS A 184      55.980  86.540  39.600  1.00  0.00            
ATOM   1655  CG  LYS A 184      54.050  87.270  38.940  1.00  0.00            
ATOM   1656  HG1 LYS A 184      54.160  87.140  37.870  1.00  0.00            
ATOM   1657  HG2 LYS A 184      53.520  88.210  39.080  1.00  0.00            
ATOM   1658  CD  LYS A 184      53.290  86.060  39.450  1.00  0.00            
ATOM   1659  HD1 LYS A 184      53.400  85.980  40.530  1.00  0.00            
ATOM   1660  HD2 LYS A 184      53.700  85.120  39.070  1.00  0.00            
ATOM   1661  CE  LYS A 184      51.790  86.180  39.110  1.00  0.00            
ATOM   1662  HE1 LYS A 184      51.650  86.020  38.050  1.00  0.00            
ATOM   1663  HE2 LYS A 184      51.410  87.170  39.400  1.00  0.00            
ATOM   1664  NZ  LYS A 184      51.050  85.130  39.790  1.00  0.00            
ATOM   1665  HZ1 LYS A 184      50.090  85.330  39.530  1.00  0.00            
ATOM   1666  HZ2 LYS A 184      51.350  84.190  39.560  1.00  0.00            
ATOM   1667  HZ3 LYS A 184      51.090  85.240  40.790  1.00  0.00            
ATOM   1668  C   LYS A 184      57.240  88.760  40.350  1.00  0.00            
ATOM   1669  O   LYS A 184      58.360  88.370  39.980  1.00  0.00            
ATOM   1670  N   HIS A 185      57.080  89.400  41.540  1.00  0.00            
ATOM   1671  H   HIS A 185      56.150  89.640  41.840  1.00  0.00            
ATOM   1672  CA  HIS A 185      58.170  89.740  42.450  1.00  0.00            
ATOM   1673  HA  HIS A 185      59.080  89.180  42.200  1.00  0.00            
ATOM   1674  CB  HIS A 185      58.620  91.200  42.150  1.00  0.00            
ATOM   1675  HB1 HIS A 185      57.720  91.780  41.960  1.00  0.00            
ATOM   1676  HB2 HIS A 185      59.240  91.100  41.250  1.00  0.00            
ATOM   1677  CG  HIS A 185      59.400  91.850  43.270  1.00  0.00            
ATOM   1678  ND1 HIS A 185      60.750  91.920  43.390  1.00  0.00            
ATOM   1679  CE1 HIS A 185      60.940  92.670  44.500  1.00  0.00            
ATOM   1680  HE1 HIS A 185      61.920  92.970  44.830  1.00  0.00            
ATOM   1681  NE2 HIS A 185      59.740  92.960  45.090  1.00  0.00            
ATOM   1682  HE2 HIS A 185      59.710  93.330  46.020  1.00  0.00            
ATOM   1683  CD2 HIS A 185      58.780  92.450  44.350  1.00  0.00            
ATOM   1684  HD2 HIS A 185      57.710  92.410  44.480  1.00  0.00            
ATOM   1685  C   HIS A 185      57.610  89.510  43.870  1.00  0.00            
ATOM   1686  O   HIS A 185      56.740  90.260  44.330  1.00  0.00            
ATOM   1687  N   TYR A 186      58.200  88.580  44.580  1.00  0.00            
ATOM   1688  H   TYR A 186      59.060  88.220  44.190  1.00  0.00            
ATOM   1689  CA  TYR A 186      57.840  88.230  45.910  1.00  0.00            
ATOM   1690  HA  TYR A 186      56.880  88.720  46.080  1.00  0.00            
ATOM   1691  CB  TYR A 186      57.630  86.730  46.100  1.00  0.00            
ATOM   1692  HB1 TYR A 186      57.060  86.650  47.030  1.00  0.00            
ATOM   1693  HB2 TYR A 186      58.610  86.250  46.100  1.00  0.00            
ATOM   1694  CG  TYR A 186      56.700  86.060  45.080  1.00  0.00            
ATOM   1695  CD1 TYR A 186      55.610  86.740  44.510  1.00  0.00            
ATOM   1696  HD1 TYR A 186      55.370  87.790  44.590  1.00  0.00            
ATOM   1697  CE1 TYR A 186      54.810  86.220  43.510  1.00  0.00            
ATOM   1698  HE1 TYR A 186      54.010  86.860  43.150  1.00  0.00            
ATOM   1699  CZ  TYR A 186      54.990  84.850  43.200  1.00  0.00            
ATOM   1700  OH  TYR A 186      54.040  84.240  42.420  1.00  0.00            
ATOM   1701  HH  TYR A 186      53.310  84.830  42.240  1.00  0.00            
ATOM   1702  CE2 TYR A 186      56.000  84.100  43.890  1.00  0.00            
ATOM   1703  HE2 TYR A 186      56.150  83.080  43.580  1.00  0.00            
ATOM   1704  CD2 TYR A 186      56.850  84.710  44.800  1.00  0.00            
ATOM   1705  HD2 TYR A 186      57.640  84.070  45.170  1.00  0.00            
ATOM   1706  C   TYR A 186      58.930  88.720  46.910  1.00  0.00            
ATOM   1707  O   TYR A 186      60.090  88.380  46.790  1.00  0.00            
ATOM   1708  N   VAL A 187      58.550  89.470  47.890  1.00  0.00            
ATOM   1709  H   VAL A 187      57.610  89.830  47.950  1.00  0.00            
ATOM   1710  CA  VAL A 187      59.430  90.260  48.740  1.00  0.00            
ATOM   1711  HA  VAL A 187      60.140  90.780  48.110  1.00  0.00            
ATOM   1712  CB  VAL A 187      58.580  91.370  49.450  1.00  0.00            
ATOM   1713  HB  VAL A 187      57.830  90.880  50.070  1.00  0.00            
ATOM   1714  CG1 VAL A 187      59.230  92.290  50.410  1.00  0.00            
ATOM   1715 1HG1 VAL A 187      58.530  93.010  50.840  1.00  0.00            
ATOM   1716 2HG1 VAL A 187      59.730  91.680  51.160  1.00  0.00            
ATOM   1717 3HG1 VAL A 187      59.950  92.930  49.890  1.00  0.00            
ATOM   1718  CG2 VAL A 187      57.930  92.290  48.400  1.00  0.00            
ATOM   1719 1HG2 VAL A 187      57.100  92.890  48.780  1.00  0.00            
ATOM   1720 2HG2 VAL A 187      58.620  92.960  47.870  1.00  0.00            
ATOM   1721 3HG2 VAL A 187      57.450  91.740  47.590  1.00  0.00            
ATOM   1722  C   VAL A 187      60.270  89.390  49.670  1.00  0.00            
ATOM   1723  O   VAL A 187      59.890  88.330  50.180  1.00  0.00            
ATOM   1724  N   GLY A 188      61.360  90.080  50.170  1.00  0.00            
ATOM   1725  H   GLY A 188      61.510  90.950  49.690  1.00  0.00            
ATOM   1726  CA  GLY A 188      62.210  89.600  51.280  1.00  0.00            
ATOM   1727  HA1 GLY A 188      62.980  88.880  50.990  1.00  0.00            
ATOM   1728  HA2 GLY A 188      61.610  89.270  52.130  1.00  0.00            
ATOM   1729  C   GLY A 188      63.010  90.800  51.890  1.00  0.00            
ATOM   1730  O   GLY A 188      62.970  91.910  51.370  1.00  0.00            
ATOM   1731  N   HIS A 189      63.740  90.530  53.000  1.00  0.00            
ATOM   1732  H   HIS A 189      63.710  89.570  53.300  1.00  0.00            
ATOM   1733  CA  HIS A 189      64.280  91.530  53.970  1.00  0.00            
ATOM   1734  HA  HIS A 189      64.240  92.510  53.510  1.00  0.00            
ATOM   1735  CB  HIS A 189      63.190  91.540  55.090  1.00  0.00            
ATOM   1736  HB1 HIS A 189      63.480  91.950  56.060  1.00  0.00            
ATOM   1737  HB2 HIS A 189      62.970  90.540  55.450  1.00  0.00            
ATOM   1738  CG  HIS A 189      61.860  92.100  54.650  1.00  0.00            
ATOM   1739  ND1 HIS A 189      61.690  93.280  53.980  1.00  0.00            
ATOM   1740  HD1 HIS A 189      62.420  93.820  53.540  1.00  0.00            
ATOM   1741  CE1 HIS A 189      60.380  93.390  53.780  1.00  0.00            
ATOM   1742  HE1 HIS A 189      59.890  94.190  53.240  1.00  0.00            
ATOM   1743  NE2 HIS A 189      59.710  92.370  54.290  1.00  0.00            
ATOM   1744  HE2 HIS A 189      58.740  92.120  54.210  1.00  0.00            
ATOM   1745  CD2 HIS A 189      60.630  91.530  54.870  1.00  0.00            
ATOM   1746  HD2 HIS A 189      60.360  90.650  55.440  1.00  0.00            
ATOM   1747  C   HIS A 189      65.680  91.090  54.460  1.00  0.00            
ATOM   1748  O   HIS A 189      66.100  91.650  55.450  1.00  0.00            
ATOM   1749  N   GLY A 190      66.360  90.230  53.730  1.00  0.00            
ATOM   1750  H   GLY A 190      65.860  89.840  52.940  1.00  0.00            
ATOM   1751  CA  GLY A 190      67.640  89.620  54.140  1.00  0.00            
ATOM   1752  HA1 GLY A 190      68.130  90.060  55.010  1.00  0.00            
ATOM   1753  HA2 GLY A 190      68.310  89.780  53.290  1.00  0.00            
ATOM   1754  C   GLY A 190      67.720  88.130  54.380  1.00  0.00            
ATOM   1755  O   GLY A 190      68.770  87.590  54.780  1.00  0.00            
ATOM   1756  N   ASN A 191      66.600  87.470  54.160  1.00  0.00            
ATOM   1757  H   ASN A 191      65.810  87.990  53.810  1.00  0.00            
ATOM   1758  CA  ASN A 191      66.370  86.090  54.250  1.00  0.00            
ATOM   1759  HA  ASN A 191      66.800  85.700  55.170  1.00  0.00            
ATOM   1760  CB  ASN A 191      64.840  85.830  54.360  1.00  0.00            
ATOM   1761  HB1 ASN A 191      64.500  86.290  55.280  1.00  0.00            
ATOM   1762  HB2 ASN A 191      64.660  84.760  54.500  1.00  0.00            
ATOM   1763  CG  ASN A 191      63.950  86.350  53.250  1.00  0.00            
ATOM   1764  OD1 ASN A 191      63.680  87.520  53.160  1.00  0.00            
ATOM   1765  ND2 ASN A 191      63.360  85.590  52.420  1.00  0.00            
ATOM   1766 1HD2 ASN A 191      63.460  84.580  52.480  1.00  0.00            
ATOM   1767 2HD2 ASN A 191      62.880  85.960  51.610  1.00  0.00            
ATOM   1768  C   ASN A 191      67.020  85.290  53.070  1.00  0.00            
ATOM   1769  O   ASN A 191      66.400  84.540  52.320  1.00  0.00            
ATOM   1770  N   ALA A 192      68.340  85.480  52.940  1.00  0.00            
ATOM   1771  H   ALA A 192      68.680  86.140  53.620  1.00  0.00            
ATOM   1772  CA  ALA A 192      69.120  85.170  51.800  1.00  0.00            
ATOM   1773  HA  ALA A 192      68.850  85.870  51.010  1.00  0.00            
ATOM   1774  CB  ALA A 192      70.580  85.510  52.210  1.00  0.00            
ATOM   1775  HB1 ALA A 192      70.950  84.850  53.000  1.00  0.00            
ATOM   1776  HB2 ALA A 192      71.320  85.270  51.450  1.00  0.00            
ATOM   1777  HB3 ALA A 192      70.680  86.530  52.570  1.00  0.00            
ATOM   1778  C   ALA A 192      68.950  83.660  51.230  1.00  0.00            
ATOM   1779  O   ALA A 192      69.290  82.720  51.970  1.00  0.00            
ATOM   1780  N   ILE A 193      68.390  83.560  50.030  1.00  0.00            
ATOM   1781  H   ILE A 193      68.230  84.400  49.480  1.00  0.00            
ATOM   1782  CA  ILE A 193      67.890  82.230  49.460  1.00  0.00            
ATOM   1783  HA  ILE A 193      67.660  81.590  50.310  1.00  0.00            
ATOM   1784  CB  ILE A 193      66.660  82.440  48.590  1.00  0.00            
ATOM   1785  HB  ILE A 193      66.770  83.390  48.070  1.00  0.00            
ATOM   1786  CG2 ILE A 193      66.550  81.300  47.630  1.00  0.00            
ATOM   1787 1HG2 ILE A 193      66.500  80.350  48.160  1.00  0.00            
ATOM   1788 2HG2 ILE A 193      65.630  81.410  47.050  1.00  0.00            
ATOM   1789 3HG2 ILE A 193      67.330  81.430  46.890  1.00  0.00            
ATOM   1790  CG1 ILE A 193      65.390  82.460  49.480  1.00  0.00            
ATOM   1791 1HG1 ILE A 193      65.660  83.010  50.390  1.00  0.00            
ATOM   1792 2HG1 ILE A 193      65.120  81.430  49.710  1.00  0.00            
ATOM   1793  CD  ILE A 193      64.150  83.180  48.900  1.00  0.00            
ATOM   1794  HD1 ILE A 193      64.260  83.120  47.820  1.00  0.00            
ATOM   1795  HD2 ILE A 193      63.250  82.690  49.260  1.00  0.00            
ATOM   1796  HD3 ILE A 193      64.140  84.210  49.250  1.00  0.00            
ATOM   1797  C   ILE A 193      69.060  81.580  48.810  1.00  0.00            
ATOM   1798  O   ILE A 193      69.870  82.230  48.100  1.00  0.00            
ATOM   1799  N   ASN A 194      69.100  80.260  48.890  1.00  0.00            
ATOM   1800  H   ASN A 194      68.430  79.750  49.450  1.00  0.00            
ATOM   1801  CA  ASN A 194      70.170  79.410  48.310  1.00  0.00            
ATOM   1802  HA  ASN A 194      70.820  80.100  47.780  1.00  0.00            
ATOM   1803  CB  ASN A 194      70.970  78.640  49.300  1.00  0.00            
ATOM   1804  HB1 ASN A 194      71.730  78.000  48.860  1.00  0.00            
ATOM   1805  HB2 ASN A 194      70.340  77.990  49.910  1.00  0.00            
ATOM   1806  CG  ASN A 194      71.660  79.600  50.270  1.00  0.00            
ATOM   1807  OD1 ASN A 194      72.300  80.570  49.890  1.00  0.00            
ATOM   1808  ND2 ASN A 194      71.470  79.420  51.550  1.00  0.00            
ATOM   1809 1HD2 ASN A 194      71.080  78.590  51.970  1.00  0.00            
ATOM   1810 2HD2 ASN A 194      71.960  80.070  52.150  1.00  0.00            
ATOM   1811  C   ASN A 194      69.770  78.380  47.220  1.00  0.00            
ATOM   1812  O   ASN A 194      70.570  78.210  46.290  1.00  0.00            
ATOM   1813  N   GLU A 195      68.590  77.780  47.220  1.00  0.00            
ATOM   1814  H   GLU A 195      68.130  77.700  48.110  1.00  0.00            
ATOM   1815  CA  GLU A 195      68.180  76.940  46.120  1.00  0.00            
ATOM   1816  HA  GLU A 195      68.670  77.210  45.190  1.00  0.00            
ATOM   1817  CB  GLU A 195      68.540  75.450  46.320  1.00  0.00            
ATOM   1818  HB1 GLU A 195      68.020  74.890  47.100  1.00  0.00            
ATOM   1819  HB2 GLU A 195      69.620  75.350  46.440  1.00  0.00            
ATOM   1820  CG  GLU A 195      68.270  74.600  44.990  1.00  0.00            
ATOM   1821  HG1 GLU A 195      68.260  75.260  44.120  1.00  0.00            
ATOM   1822  HG2 GLU A 195      67.310  74.100  45.080  1.00  0.00            
ATOM   1823  CD  GLU A 195      69.340  73.560  44.660  1.00  0.00            
ATOM   1824  OE1 GLU A 195      69.590  73.170  43.450  1.00  0.00            
ATOM   1825  OE2 GLU A 195      70.030  73.080  45.630  1.00  0.00            
ATOM   1826  C   GLU A 195      66.650  77.170  45.850  1.00  0.00            
ATOM   1827  O   GLU A 195      65.820  77.210  46.740  1.00  0.00            
ATOM   1828  N   LEU A 196      66.270  77.260  44.560  1.00  0.00            
ATOM   1829  H   LEU A 196      67.000  77.270  43.870  1.00  0.00            
ATOM   1830  CA  LEU A 196      64.950  77.200  43.960  1.00  0.00            
ATOM   1831  HA  LEU A 196      64.190  77.340  44.720  1.00  0.00            
ATOM   1832  CB  LEU A 196      64.770  78.300  42.840  1.00  0.00            
ATOM   1833  HB1 LEU A 196      63.800  78.210  42.340  1.00  0.00            
ATOM   1834  HB2 LEU A 196      65.470  78.120  42.020  1.00  0.00            
ATOM   1835  CG  LEU A 196      65.110  79.700  43.420  1.00  0.00            
ATOM   1836  HG  LEU A 196      66.040  79.750  43.980  1.00  0.00            
ATOM   1837  CD1 LEU A 196      65.180  80.630  42.190  1.00  0.00            
ATOM   1838 1HD1 LEU A 196      65.330  81.680  42.430  1.00  0.00            
ATOM   1839 2HD1 LEU A 196      66.110  80.430  41.660  1.00  0.00            
ATOM   1840 3HD1 LEU A 196      64.220  80.500  41.670  1.00  0.00            
ATOM   1841  CD2 LEU A 196      64.140  80.310  44.390  1.00  0.00            
ATOM   1842 1HD2 LEU A 196      63.790  79.560  45.090  1.00  0.00            
ATOM   1843 2HD2 LEU A 196      64.500  81.200  44.900  1.00  0.00            
ATOM   1844 3HD2 LEU A 196      63.330  80.640  43.740  1.00  0.00            
ATOM   1845  C   LEU A 196      64.750  75.820  43.270  1.00  0.00            
ATOM   1846  O   LEU A 196      65.590  75.290  42.520  1.00  0.00            
ATOM   1847  N   LYS A 197      63.570  75.240  43.560  1.00  0.00            
ATOM   1848  H   LYS A 197      62.950  75.620  44.250  1.00  0.00            
ATOM   1849  CA  LYS A 197      63.160  73.930  43.010  1.00  0.00            
ATOM   1850  HA  LYS A 197      63.580  73.850  42.000  1.00  0.00            
ATOM   1851  CB  LYS A 197      63.780  72.770  43.850  1.00  0.00            
ATOM   1852  HB1 LYS A 197      63.030  72.640  44.630  1.00  0.00            
ATOM   1853  HB2 LYS A 197      64.720  73.120  44.270  1.00  0.00            
ATOM   1854  CG  LYS A 197      64.100  71.540  43.000  1.00  0.00            
ATOM   1855  HG1 LYS A 197      63.180  71.170  42.550  1.00  0.00            
ATOM   1856  HG2 LYS A 197      64.440  70.760  43.680  1.00  0.00            
ATOM   1857  CD  LYS A 197      65.230  71.800  41.950  1.00  0.00            
ATOM   1858  HD1 LYS A 197      64.970  72.680  41.350  1.00  0.00            
ATOM   1859  HD2 LYS A 197      65.320  70.910  41.320  1.00  0.00            
ATOM   1860  CE  LYS A 197      66.540  72.090  42.770  1.00  0.00            
ATOM   1861  HE1 LYS A 197      66.740  71.380  43.570  1.00  0.00            
ATOM   1862  HE2 LYS A 197      66.490  73.060  43.270  1.00  0.00            
ATOM   1863  NZ  LYS A 197      67.640  72.040  41.820  1.00  0.00            
ATOM   1864  HZ1 LYS A 197      67.430  72.600  41.010  1.00  0.00            
ATOM   1865  HZ2 LYS A 197      68.500  72.400  42.220  1.00  0.00            
ATOM   1866  HZ3 LYS A 197      67.650  71.070  41.520  1.00  0.00            
ATOM   1867  C   LYS A 197      61.590  73.830  42.870  1.00  0.00            
ATOM   1868  O   LYS A 197      60.840  73.970  43.830  1.00  0.00            
ATOM   1869  N   PHE A 198      61.220  73.430  41.620  1.00  0.00            
ATOM   1870  H   PHE A 198      61.980  73.190  41.000  1.00  0.00            
ATOM   1871  CA  PHE A 198      59.850  73.200  41.230  1.00  0.00            
ATOM   1872  HA  PHE A 198      59.220  73.840  41.840  1.00  0.00            
ATOM   1873  CB  PHE A 198      59.580  73.630  39.830  1.00  0.00            
ATOM   1874  HB1 PHE A 198      58.710  73.080  39.450  1.00  0.00            
ATOM   1875  HB2 PHE A 198      60.350  73.200  39.190  1.00  0.00            
ATOM   1876  CG  PHE A 198      59.500  75.110  39.460  1.00  0.00            
ATOM   1877  CD1 PHE A 198      58.300  75.770  39.680  1.00  0.00            
ATOM   1878  HD1 PHE A 198      57.450  75.250  40.090  1.00  0.00            
ATOM   1879  CE1 PHE A 198      58.190  77.070  39.310  1.00  0.00            
ATOM   1880  HE1 PHE A 198      57.240  77.560  39.470  1.00  0.00            
ATOM   1881  CZ  PHE A 198      59.320  77.790  38.830  1.00  0.00            
ATOM   1882  HZ  PHE A 198      59.190  78.810  38.480  1.00  0.00            
ATOM   1883  CE2 PHE A 198      60.560  77.170  38.630  1.00  0.00            
ATOM   1884  HE2 PHE A 198      61.440  77.750  38.370  1.00  0.00            
ATOM   1885  CD2 PHE A 198      60.650  75.800  39.000  1.00  0.00            
ATOM   1886  HD2 PHE A 198      61.620  75.340  38.890  1.00  0.00            
ATOM   1887  C   PHE A 198      59.440  71.750  41.530  1.00  0.00            
ATOM   1888  O   PHE A 198      60.290  70.920  41.590  1.00  0.00            
ATOM   1889  N   HIS A 199      58.230  71.490  41.870  1.00  0.00            
ATOM   1890  H   HIS A 199      57.540  72.210  42.010  1.00  0.00            
ATOM   1891  CA  HIS A 199      57.660  70.270  42.230  1.00  0.00            
ATOM   1892  HA  HIS A 199      58.360  69.780  42.910  1.00  0.00            
ATOM   1893  CB  HIS A 199      56.380  70.710  43.060  1.00  0.00            
ATOM   1894  HB1 HIS A 199      55.690  71.180  42.370  1.00  0.00            
ATOM   1895  HB2 HIS A 199      56.640  71.440  43.840  1.00  0.00            
ATOM   1896  CG  HIS A 199      55.630  69.610  43.650  1.00  0.00            
ATOM   1897  ND1 HIS A 199      55.960  68.280  43.730  1.00  0.00            
ATOM   1898  CE1 HIS A 199      54.970  67.600  44.350  1.00  0.00            
ATOM   1899  HE1 HIS A 199      54.870  66.530  44.400  1.00  0.00            
ATOM   1900  NE2 HIS A 199      53.970  68.460  44.650  1.00  0.00            
ATOM   1901  HE2 HIS A 199      53.130  68.230  45.160  1.00  0.00            
ATOM   1902  CD2 HIS A 199      54.350  69.750  44.140  1.00  0.00            
ATOM   1903  HD2 HIS A 199      53.800  70.680  44.150  1.00  0.00            
ATOM   1904  C   HIS A 199      57.330  69.390  41.090  1.00  0.00            
ATOM   1905  O   HIS A 199      56.550  69.800  40.230  1.00  0.00            
ATOM   1906  N   PRO A 200      57.880  68.210  40.940  1.00  0.00            
ATOM   1907  CD  PRO A 200      58.990  67.670  41.720  1.00  0.00            
ATOM   1908  HD1 PRO A 200      58.800  67.670  42.790  1.00  0.00            
ATOM   1909  HD2 PRO A 200      59.880  68.220  41.400  1.00  0.00            
ATOM   1910  CG  PRO A 200      59.170  66.260  41.220  1.00  0.00            
ATOM   1911  HG1 PRO A 200      58.300  65.750  41.640  1.00  0.00            
ATOM   1912  HG2 PRO A 200      60.130  65.800  41.460  1.00  0.00            
ATOM   1913  CB  PRO A 200      59.010  66.440  39.710  1.00  0.00            
ATOM   1914  HB1 PRO A 200      58.910  65.520  39.150  1.00  0.00            
ATOM   1915  HB2 PRO A 200      59.910  66.980  39.420  1.00  0.00            
ATOM   1916  CA  PRO A 200      57.830  67.510  39.660  1.00  0.00            
ATOM   1917  HA  PRO A 200      58.060  68.250  38.890  1.00  0.00            
ATOM   1918  C   PRO A 200      56.450  66.880  39.440  1.00  0.00            
ATOM   1919  O   PRO A 200      56.200  66.470  38.360  1.00  0.00            
ATOM   1920  N   ARG A 201      55.490  66.770  40.390  1.00  0.00            
ATOM   1921  H   ARG A 201      55.790  67.030  41.320  1.00  0.00            
ATOM   1922  CA  ARG A 201      54.100  66.330  40.180  1.00  0.00            
ATOM   1923  HA  ARG A 201      54.090  65.660  39.330  1.00  0.00            
ATOM   1924  CB  ARG A 201      53.680  65.560  41.420  1.00  0.00            
ATOM   1925  HB1 ARG A 201      53.410  66.230  42.240  1.00  0.00            
ATOM   1926  HB2 ARG A 201      54.490  64.970  41.840  1.00  0.00            
ATOM   1927  CG  ARG A 201      52.560  64.550  41.050  1.00  0.00            
ATOM   1928  HG1 ARG A 201      52.680  64.030  40.090  1.00  0.00            
ATOM   1929  HG2 ARG A 201      51.620  65.110  41.120  1.00  0.00            
ATOM   1930  CD  ARG A 201      52.380  63.520  42.120  1.00  0.00            
ATOM   1931  HD1 ARG A 201      51.400  63.060  42.030  1.00  0.00            
ATOM   1932  HD2 ARG A 201      52.440  64.020  43.090  1.00  0.00            
ATOM   1933  NE  ARG A 201      53.450  62.480  42.140  1.00  0.00            
ATOM   1934  HE  ARG A 201      54.130  62.480  41.390  1.00  0.00            
ATOM   1935  CZ  ARG A 201      53.430  61.490  42.990  1.00  0.00            
ATOM   1936  NH1 ARG A 201      52.630  61.360  43.920  1.00  0.00            
ATOM   1937 1HH1 ARG A 201      51.970  62.120  44.020  1.00  0.00            
ATOM   1938 2HH1 ARG A 201      52.590  60.510  44.450  1.00  0.00            
ATOM   1939  NH2 ARG A 201      54.230  60.450  42.870  1.00  0.00            
ATOM   1940 1HH2 ARG A 201      55.020  60.400  42.230  1.00  0.00            
ATOM   1941 2HH2 ARG A 201      54.080  59.740  43.570  1.00  0.00            
ATOM   1942  C   ARG A 201      53.200  67.570  39.890  1.00  0.00            
ATOM   1943  O   ARG A 201      52.100  67.330  39.340  1.00  0.00            
ATOM   1944  N   ASP A 202      53.580  68.840  40.050  1.00  0.00            
ATOM   1945  H   ASP A 202      54.470  68.910  40.530  1.00  0.00            
ATOM   1946  CA  ASP A 202      52.780  70.080  39.790  1.00  0.00            
ATOM   1947  HA  ASP A 202      52.130  69.920  38.930  1.00  0.00            
ATOM   1948  CB  ASP A 202      51.790  70.260  40.930  1.00  0.00            
ATOM   1949  HB1 ASP A 202      52.420  70.330  41.820  1.00  0.00            
ATOM   1950  HB2 ASP A 202      51.210  69.350  41.090  1.00  0.00            
ATOM   1951  CG  ASP A 202      50.890  71.510  40.750  1.00  0.00            
ATOM   1952  OD1 ASP A 202      50.050  71.870  41.560  1.00  0.00            
ATOM   1953  OD2 ASP A 202      50.950  72.110  39.640  1.00  0.00            
ATOM   1954  C   ASP A 202      53.650  71.290  39.520  1.00  0.00            
ATOM   1955  O   ASP A 202      54.120  71.900  40.440  1.00  0.00            
ATOM   1956  N   PRO A 203      53.820  71.680  38.250  1.00  0.00            
ATOM   1957  CD  PRO A 203      53.260  71.060  37.100  1.00  0.00            
ATOM   1958  HD1 PRO A 203      52.180  71.090  37.160  1.00  0.00            
ATOM   1959  HD2 PRO A 203      53.720  70.070  37.140  1.00  0.00            
ATOM   1960  CG  PRO A 203      53.730  71.840  35.850  1.00  0.00            
ATOM   1961  HG1 PRO A 203      53.030  72.650  35.630  1.00  0.00            
ATOM   1962  HG2 PRO A 203      53.950  71.210  34.990  1.00  0.00            
ATOM   1963  CB  PRO A 203      54.990  72.550  36.420  1.00  0.00            
ATOM   1964  HB1 PRO A 203      55.030  73.450  35.820  1.00  0.00            
ATOM   1965  HB2 PRO A 203      55.900  72.000  36.200  1.00  0.00            
ATOM   1966  CA  PRO A 203      54.830  72.690  37.900  1.00  0.00            
ATOM   1967  HA  PRO A 203      55.700  72.330  38.450  1.00  0.00            
ATOM   1968  C   PRO A 203      54.410  74.110  38.310  1.00  0.00            
ATOM   1969  O   PRO A 203      55.190  74.980  38.030  1.00  0.00            
ATOM   1970  N   ASN A 204      53.250  74.310  38.930  1.00  0.00            
ATOM   1971  H   ASN A 204      52.550  73.590  39.040  1.00  0.00            
ATOM   1972  CA  ASN A 204      53.030  75.680  39.590  1.00  0.00            
ATOM   1973  HA  ASN A 204      53.380  76.540  39.020  1.00  0.00            
ATOM   1974  CB  ASN A 204      51.500  75.670  39.650  1.00  0.00            
ATOM   1975  HB1 ASN A 204      51.130  76.600  40.080  1.00  0.00            
ATOM   1976  HB2 ASN A 204      51.190  74.850  40.300  1.00  0.00            
ATOM   1977  CG  ASN A 204      50.770  75.560  38.330  1.00  0.00            
ATOM   1978  OD1 ASN A 204      50.890  76.420  37.440  1.00  0.00            
ATOM   1979  ND2 ASN A 204      50.000  74.530  38.230  1.00  0.00            
ATOM   1980 1HD2 ASN A 204      49.780  73.980  39.040  1.00  0.00            
ATOM   1981 2HD2 ASN A 204      49.320  74.460  37.490  1.00  0.00            
ATOM   1982  C   ASN A 204      53.570  75.920  40.960  1.00  0.00            
ATOM   1983  O   ASN A 204      53.380  77.080  41.410  1.00  0.00            
ATOM   1984  N   LEU A 205      54.190  74.940  41.610  1.00  0.00            
ATOM   1985  H   LEU A 205      54.230  74.040  41.140  1.00  0.00            
ATOM   1986  CA  LEU A 205      54.640  74.910  42.980  1.00  0.00            
ATOM   1987  HA  LEU A 205      54.170  75.780  43.440  1.00  0.00            
ATOM   1988  CB  LEU A 205      54.040  73.680  43.670  1.00  0.00            
ATOM   1989  HB1 LEU A 205      54.610  73.300  44.510  1.00  0.00            
ATOM   1990  HB2 LEU A 205      54.080  72.880  42.930  1.00  0.00            
ATOM   1991  CG  LEU A 205      52.580  73.810  44.230  1.00  0.00            
ATOM   1992  HG  LEU A 205      52.300  72.770  44.400  1.00  0.00            
ATOM   1993  CD1 LEU A 205      52.440  74.500  45.570  1.00  0.00            
ATOM   1994 1HD1 LEU A 205      51.380  74.650  45.760  1.00  0.00            
ATOM   1995 2HD1 LEU A 205      52.870  73.810  46.300  1.00  0.00            
ATOM   1996 3HD1 LEU A 205      52.870  75.500  45.600  1.00  0.00            
ATOM   1997  CD2 LEU A 205      51.600  74.350  43.310  1.00  0.00            
ATOM   1998 1HD2 LEU A 205      50.590  74.230  43.710  1.00  0.00            
ATOM   1999 2HD2 LEU A 205      51.670  75.420  43.120  1.00  0.00            
ATOM   2000 3HD2 LEU A 205      51.640  73.950  42.300  1.00  0.00            
ATOM   2001  C   LEU A 205      56.180  75.000  43.070  1.00  0.00            
ATOM   2002  O   LEU A 205      56.830  74.310  42.300  1.00  0.00            
ATOM   2003  N   LEU A 206      56.640  75.820  44.010  1.00  0.00            
ATOM   2004  H   LEU A 206      56.000  76.340  44.590  1.00  0.00            
ATOM   2005  CA  LEU A 206      57.940  76.420  44.010  1.00  0.00            
ATOM   2006  HA  LEU A 206      58.540  75.770  43.380  1.00  0.00            
ATOM   2007  CB  LEU A 206      57.870  77.740  43.230  1.00  0.00            
ATOM   2008  HB1 LEU A 206      56.990  78.290  43.560  1.00  0.00            
ATOM   2009  HB2 LEU A 206      57.750  77.490  42.180  1.00  0.00            
ATOM   2010  CG  LEU A 206      59.110  78.610  43.350  1.00  0.00            
ATOM   2011  HG  LEU A 206      59.350  78.640  44.410  1.00  0.00            
ATOM   2012  CD1 LEU A 206      60.340  78.010  42.580  1.00  0.00            
ATOM   2013 1HD1 LEU A 206      61.230  78.570  42.880  1.00  0.00            
ATOM   2014 2HD1 LEU A 206      60.450  76.940  42.730  1.00  0.00            
ATOM   2015 3HD1 LEU A 206      60.280  78.060  41.500  1.00  0.00            
ATOM   2016  CD2 LEU A 206      59.040  80.040  42.840  1.00  0.00            
ATOM   2017 1HD2 LEU A 206      59.870  80.550  43.330  1.00  0.00            
ATOM   2018 2HD2 LEU A 206      59.220  80.140  41.770  1.00  0.00            
ATOM   2019 3HD2 LEU A 206      58.130  80.570  43.140  1.00  0.00            
ATOM   2020  C   LEU A 206      58.590  76.520  45.370  1.00  0.00            
ATOM   2021  O   LEU A 206      58.180  77.270  46.220  1.00  0.00            
ATOM   2022  N   LEU A 207      59.470  75.590  45.670  1.00  0.00            
ATOM   2023  H   LEU A 207      59.800  75.060  44.870  1.00  0.00            
ATOM   2024  CA  LEU A 207      60.260  75.440  46.930  1.00  0.00            
ATOM   2025  HA  LEU A 207      59.580  75.810  47.700  1.00  0.00            
ATOM   2026  CB  LEU A 207      60.680  73.880  47.030  1.00  0.00            
ATOM   2027  HB1 LEU A 207      61.610  73.770  46.480  1.00  0.00            
ATOM   2028  HB2 LEU A 207      59.860  73.320  46.570  1.00  0.00            
ATOM   2029  CG  LEU A 207      61.000  73.360  48.410  1.00  0.00            
ATOM   2030  HG  LEU A 207      61.790  74.020  48.770  1.00  0.00            
ATOM   2031  CD1 LEU A 207      59.790  73.600  49.300  1.00  0.00            
ATOM   2032 1HD1 LEU A 207      59.800  74.630  49.650  1.00  0.00            
ATOM   2033 2HD1 LEU A 207      58.870  73.440  48.740  1.00  0.00            
ATOM   2034 3HD1 LEU A 207      59.840  73.010  50.220  1.00  0.00            
ATOM   2035  CD2 LEU A 207      61.540  71.930  48.440  1.00  0.00            
ATOM   2036 1HD2 LEU A 207      60.700  71.280  48.190  1.00  0.00            
ATOM   2037 2HD2 LEU A 207      62.300  71.760  47.680  1.00  0.00            
ATOM   2038 3HD2 LEU A 207      61.890  71.580  49.410  1.00  0.00            
ATOM   2039  C   LEU A 207      61.450  76.340  46.890  1.00  0.00            
ATOM   2040  O   LEU A 207      62.330  76.130  46.010  1.00  0.00            
ATOM   2041  N   SER A 208      61.480  77.250  47.870  1.00  0.00            
ATOM   2042  H   SER A 208      60.740  77.300  48.550  1.00  0.00            
ATOM   2043  CA  SER A 208      62.740  78.040  48.270  1.00  0.00            
ATOM   2044  HA  SER A 208      63.450  77.960  47.450  1.00  0.00            
ATOM   2045  CB  SER A 208      62.340  79.520  48.250  1.00  0.00            
ATOM   2046  HB1 SER A 208      61.830  79.600  47.290  1.00  0.00            
ATOM   2047  HB2 SER A 208      63.190  80.200  48.280  1.00  0.00            
ATOM   2048  OG  SER A 208      61.510  79.950  49.250  1.00  0.00            
ATOM   2049  HG  SER A 208      62.020  80.070  50.050  1.00  0.00            
ATOM   2050  C   SER A 208      63.440  77.600  49.630  1.00  0.00            
ATOM   2051  O   SER A 208      62.750  77.090  50.540  1.00  0.00            
ATOM   2052  N   VAL A 209      64.760  77.630  49.650  1.00  0.00            
ATOM   2053  H   VAL A 209      65.190  78.040  48.840  1.00  0.00            
ATOM   2054  CA  VAL A 209      65.590  77.300  50.840  1.00  0.00            
ATOM   2055  HA  VAL A 209      65.040  77.240  51.780  1.00  0.00            
ATOM   2056  CB  VAL A 209      66.140  75.820  50.770  1.00  0.00            
ATOM   2057  HB  VAL A 209      66.340  75.510  51.800  1.00  0.00            
ATOM   2058  CG1 VAL A 209      65.160  74.800  50.180  1.00  0.00            
ATOM   2059 1HG1 VAL A 209      65.110  74.820  49.090  1.00  0.00            
ATOM   2060 2HG1 VAL A 209      65.580  73.830  50.410  1.00  0.00            
ATOM   2061 3HG1 VAL A 209      64.180  74.940  50.640  1.00  0.00            
ATOM   2062  CG2 VAL A 209      67.410  75.770  49.870  1.00  0.00            
ATOM   2063 1HG2 VAL A 209      68.240  76.250  50.390  1.00  0.00            
ATOM   2064 2HG2 VAL A 209      67.610  74.740  49.560  1.00  0.00            
ATOM   2065 3HG2 VAL A 209      67.210  76.230  48.910  1.00  0.00            
ATOM   2066  C   VAL A 209      66.690  78.300  51.100  1.00  0.00            
ATOM   2067  O   VAL A 209      67.220  78.870  50.190  1.00  0.00            
ATOM   2068  N   SER A 210      66.850  78.620  52.410  1.00  0.00            
ATOM   2069  H   SER A 210      66.380  78.040  53.090  1.00  0.00            
ATOM   2070  CA  SER A 210      67.210  79.950  52.800  1.00  0.00            
ATOM   2071  HA  SER A 210      67.850  80.380  52.040  1.00  0.00            
ATOM   2072  CB  SER A 210      65.970  80.920  52.920  1.00  0.00            
ATOM   2073  HB1 SER A 210      65.380  80.990  52.000  1.00  0.00            
ATOM   2074  HB2 SER A 210      66.200  81.980  53.000  1.00  0.00            
ATOM   2075  OG  SER A 210      65.010  80.640  53.920  1.00  0.00            
ATOM   2076  HG  SER A 210      65.080  81.470  54.400  1.00  0.00            
ATOM   2077  C   SER A 210      68.010  79.950  54.100  1.00  0.00            
ATOM   2078  O   SER A 210      67.950  79.000  54.920  1.00  0.00            
ATOM   2079  N   LYS A 211      68.760  81.060  54.330  1.00  0.00            
ATOM   2080  H   LYS A 211      68.790  81.700  53.550  1.00  0.00            
ATOM   2081  CA  LYS A 211      69.660  81.390  55.440  1.00  0.00            
ATOM   2082  HA  LYS A 211      70.460  80.650  55.530  1.00  0.00            
ATOM   2083  CB  LYS A 211      70.400  82.710  55.230  1.00  0.00            
ATOM   2084  HB1 LYS A 211      69.610  83.450  55.120  1.00  0.00            
ATOM   2085  HB2 LYS A 211      70.890  82.800  54.260  1.00  0.00            
ATOM   2086  CG  LYS A 211      71.300  83.190  56.370  1.00  0.00            
ATOM   2087  HG1 LYS A 211      72.150  82.510  56.430  1.00  0.00            
ATOM   2088  HG2 LYS A 211      70.730  83.210  57.300  1.00  0.00            
ATOM   2089  CD  LYS A 211      71.850  84.650  56.200  1.00  0.00            
ATOM   2090  HD1 LYS A 211      70.990  85.310  56.340  1.00  0.00            
ATOM   2091  HD2 LYS A 211      72.330  84.740  55.230  1.00  0.00            
ATOM   2092  CE  LYS A 211      72.890  85.020  57.300  1.00  0.00            
ATOM   2093  HE1 LYS A 211      73.540  84.150  57.320  1.00  0.00            
ATOM   2094  HE2 LYS A 211      72.330  85.070  58.230  1.00  0.00            
ATOM   2095  NZ  LYS A 211      73.600  86.330  56.990  1.00  0.00            
ATOM   2096  HZ1 LYS A 211      73.870  86.360  56.020  1.00  0.00            
ATOM   2097  HZ2 LYS A 211      73.060  87.130  57.280  1.00  0.00            
ATOM   2098  HZ3 LYS A 211      74.410  86.450  57.590  1.00  0.00            
ATOM   2099  C   LYS A 211      68.850  81.370  56.750  1.00  0.00            
ATOM   2100  O   LYS A 211      69.350  80.920  57.770  1.00  0.00            
ATOM   2101  N   ASP A 212      67.570  81.770  56.740  1.00  0.00            
ATOM   2102  H   ASP A 212      67.110  81.890  55.860  1.00  0.00            
ATOM   2103  CA  ASP A 212      66.600  81.610  57.830  1.00  0.00            
ATOM   2104  HA  ASP A 212      67.130  81.920  58.730  1.00  0.00            
ATOM   2105  CB  ASP A 212      65.450  82.680  57.770  1.00  0.00            
ATOM   2106  HB1 ASP A 212      65.850  83.690  57.890  1.00  0.00            
ATOM   2107  HB2 ASP A 212      64.840  82.430  58.640  1.00  0.00            
ATOM   2108  CG  ASP A 212      64.700  82.660  56.420  1.00  0.00            
ATOM   2109  OD1 ASP A 212      65.390  82.640  55.330  1.00  0.00            
ATOM   2110  OD2 ASP A 212      63.470  82.640  56.330  1.00  0.00            
ATOM   2111  C   ASP A 212      66.010  80.220  58.170  1.00  0.00            
ATOM   2112  O   ASP A 212      64.800  80.080  58.370  1.00  0.00            
ATOM   2113  N   HIS A 213      66.900  79.230  58.220  1.00  0.00            
ATOM   2114  H   HIS A 213      67.830  79.570  58.070  1.00  0.00            
ATOM   2115  CA  HIS A 213      66.780  77.870  58.750  1.00  0.00            
ATOM   2116  HA  HIS A 213      67.650  77.260  58.480  1.00  0.00            
ATOM   2117  CB  HIS A 213      66.570  77.940  60.260  1.00  0.00            
ATOM   2118  HB1 HIS A 213      66.520  76.890  60.570  1.00  0.00            
ATOM   2119  HB2 HIS A 213      65.540  78.200  60.510  1.00  0.00            
ATOM   2120  CG  HIS A 213      67.520  78.820  61.070  1.00  0.00            
ATOM   2121  ND1 HIS A 213      67.440  79.090  62.480  1.00  0.00            
ATOM   2122  CE1 HIS A 213      68.550  79.810  62.710  1.00  0.00            
ATOM   2123  HE1 HIS A 213      68.800  80.220  63.680  1.00  0.00            
ATOM   2124  NE2 HIS A 213      69.370  79.870  61.630  1.00  0.00            
ATOM   2125  HE2 HIS A 213      70.240  80.370  61.590  1.00  0.00            
ATOM   2126  CD2 HIS A 213      68.730  79.300  60.570  1.00  0.00            
ATOM   2127  HD2 HIS A 213      69.120  79.220  59.570  1.00  0.00            
ATOM   2128  C   HIS A 213      65.720  76.930  58.200  1.00  0.00            
ATOM   2129  O   HIS A 213      65.720  75.730  58.510  1.00  0.00            
ATOM   2130  N   ALA A 214      64.730  77.500  57.520  1.00  0.00            
ATOM   2131  H   ALA A 214      64.730  78.500  57.420  1.00  0.00            
ATOM   2132  CA  ALA A 214      63.480  76.850  57.090  1.00  0.00            
ATOM   2133  HA  ALA A 214      63.590  75.770  57.210  1.00  0.00            
ATOM   2134  CB  ALA A 214      62.330  77.460  57.920  1.00  0.00            
ATOM   2135  HB1 ALA A 214      62.340  78.550  57.820  1.00  0.00            
ATOM   2136  HB2 ALA A 214      61.330  77.190  57.590  1.00  0.00            
ATOM   2137  HB3 ALA A 214      62.520  77.250  58.970  1.00  0.00            
ATOM   2138  C   ALA A 214      63.160  77.000  55.610  1.00  0.00            
ATOM   2139  O   ALA A 214      63.440  78.010  54.940  1.00  0.00            
ATOM   2140  N   LEU A 215      62.490  75.970  55.110  1.00  0.00            
ATOM   2141  H   LEU A 215      62.160  75.230  55.710  1.00  0.00            
ATOM   2142  CA  LEU A 215      62.070  75.970  53.680  1.00  0.00            
ATOM   2143  HA  LEU A 215      62.730  76.580  53.070  1.00  0.00            
ATOM   2144  CB  LEU A 215      61.960  74.530  53.170  1.00  0.00            
ATOM   2145  HB1 LEU A 215      61.760  74.660  52.110  1.00  0.00            
ATOM   2146  HB2 LEU A 215      61.100  74.040  53.640  1.00  0.00            
ATOM   2147  CG  LEU A 215      63.160  73.570  53.210  1.00  0.00            
ATOM   2148  HG  LEU A 215      63.950  74.140  52.720  1.00  0.00            
ATOM   2149  CD1 LEU A 215      63.670  73.180  54.620  1.00  0.00            
ATOM   2150 1HD1 LEU A 215      64.340  72.330  54.490  1.00  0.00            
ATOM   2151 2HD1 LEU A 215      64.320  73.900  55.120  1.00  0.00            
ATOM   2152 3HD1 LEU A 215      62.840  72.820  55.220  1.00  0.00            
ATOM   2153  CD2 LEU A 215      62.840  72.280  52.430  1.00  0.00            
ATOM   2154 1HD2 LEU A 215      63.670  71.620  52.180  1.00  0.00            
ATOM   2155 2HD2 LEU A 215      62.200  71.670  53.060  1.00  0.00            
ATOM   2156 3HD2 LEU A 215      62.320  72.550  51.510  1.00  0.00            
ATOM   2157  C   LEU A 215      60.690  76.690  53.630  1.00  0.00            
ATOM   2158  O   LEU A 215      59.880  76.720  54.530  1.00  0.00            
ATOM   2159  N   ARG A 216      60.330  77.240  52.460  1.00  0.00            
ATOM   2160  H   ARG A 216      60.890  77.040  51.650  1.00  0.00            
ATOM   2161  CA  ARG A 216      59.010  77.880  52.140  1.00  0.00            
ATOM   2162  HA  ARG A 216      58.190  77.550  52.770  1.00  0.00            
ATOM   2163  CB  ARG A 216      59.100  79.390  52.350  1.00  0.00            
ATOM   2164  HB1 ARG A 216      58.320  79.900  51.780  1.00  0.00            
ATOM   2165  HB2 ARG A 216      60.010  79.870  51.990  1.00  0.00            
ATOM   2166  CG  ARG A 216      58.850  79.770  53.820  1.00  0.00            
ATOM   2167  HG1 ARG A 216      59.720  79.450  54.400  1.00  0.00            
ATOM   2168  HG2 ARG A 216      57.930  79.320  54.190  1.00  0.00            
ATOM   2169  CD  ARG A 216      58.750  81.250  54.000  1.00  0.00            
ATOM   2170  HD1 ARG A 216      57.960  81.590  53.340  1.00  0.00            
ATOM   2171  HD2 ARG A 216      59.690  81.690  53.660  1.00  0.00            
ATOM   2172  NE  ARG A 216      58.270  81.680  55.350  1.00  0.00            
ATOM   2173  HE  ARG A 216      58.390  80.960  56.050  1.00  0.00            
ATOM   2174  CZ  ARG A 216      57.710  82.850  55.620  1.00  0.00            
ATOM   2175  NH1 ARG A 216      57.550  83.830  54.750  1.00  0.00            
ATOM   2176 1HH1 ARG A 216      58.230  83.810  54.000  1.00  0.00            
ATOM   2177 2HH1 ARG A 216      56.850  84.550  54.900  1.00  0.00            
ATOM   2178  NH2 ARG A 216      57.330  83.150  56.870  1.00  0.00            
ATOM   2179 1HH2 ARG A 216      57.500  82.450  57.570  1.00  0.00            
ATOM   2180 2HH2 ARG A 216      56.790  83.950  57.160  1.00  0.00            
ATOM   2181  C   ARG A 216      58.620  77.470  50.750  1.00  0.00            
ATOM   2182  O   ARG A 216      59.460  77.460  49.870  1.00  0.00            
ATOM   2183  N   LEU A 217      57.330  77.180  50.550  1.00  0.00            
ATOM   2184  H   LEU A 217      56.740  77.230  51.370  1.00  0.00            
ATOM   2185  CA  LEU A 217      56.720  76.660  49.290  1.00  0.00            
ATOM   2186  HA  LEU A 217      57.550  76.540  48.600  1.00  0.00            
ATOM   2187  CB  LEU A 217      56.250  75.200  49.590  1.00  0.00            
ATOM   2188  HB1 LEU A 217      55.560  75.340  50.420  1.00  0.00            
ATOM   2189  HB2 LEU A 217      57.090  74.530  49.750  1.00  0.00            
ATOM   2190  CG  LEU A 217      55.360  74.520  48.550  1.00  0.00            
ATOM   2191  HG  LEU A 217      54.460  75.120  48.380  1.00  0.00            
ATOM   2192  CD1 LEU A 217      55.940  74.470  47.140  1.00  0.00            
ATOM   2193 1HD1 LEU A 217      56.870  73.900  47.060  1.00  0.00            
ATOM   2194 2HD1 LEU A 217      55.190  74.020  46.480  1.00  0.00            
ATOM   2195 3HD1 LEU A 217      56.010  75.460  46.710  1.00  0.00            
ATOM   2196  CD2 LEU A 217      54.790  73.160  48.960  1.00  0.00            
ATOM   2197 1HD2 LEU A 217      55.580  72.650  49.510  1.00  0.00            
ATOM   2198 2HD2 LEU A 217      53.960  73.260  49.660  1.00  0.00            
ATOM   2199 3HD2 LEU A 217      54.520  72.640  48.040  1.00  0.00            
ATOM   2200  C   LEU A 217      55.740  77.690  48.790  1.00  0.00            
ATOM   2201  O   LEU A 217      54.690  77.850  49.390  1.00  0.00            
ATOM   2202  N   TRP A 218      56.030  78.280  47.590  1.00  0.00            
ATOM   2203  H   TRP A 218      56.820  77.940  47.060  1.00  0.00            
ATOM   2204  CA  TRP A 218      55.120  79.240  46.970  1.00  0.00            
ATOM   2205  HA  TRP A 218      54.420  79.620  47.710  1.00  0.00            
ATOM   2206  CB  TRP A 218      56.070  80.310  46.350  1.00  0.00            
ATOM   2207  HB1 TRP A 218      55.400  81.110  46.010  1.00  0.00            
ATOM   2208  HB2 TRP A 218      56.550  79.960  45.440  1.00  0.00            
ATOM   2209  CG  TRP A 218      57.090  80.800  47.290  1.00  0.00            
ATOM   2210  CD1 TRP A 218      58.330  80.370  47.410  1.00  0.00            
ATOM   2211  HD1 TRP A 218      58.710  79.610  46.730  1.00  0.00            
ATOM   2212  NE1 TRP A 218      58.960  81.070  48.480  1.00  0.00            
ATOM   2213  HE1 TRP A 218      59.950  80.980  48.660  1.00  0.00            
ATOM   2214  CE2 TRP A 218      58.090  81.960  49.040  1.00  0.00            
ATOM   2215  CZ2 TRP A 218      58.200  82.870  50.160  1.00  0.00            
ATOM   2216  HZ2 TRP A 218      59.090  82.890  50.770  1.00  0.00            
ATOM   2217  CH2 TRP A 218      57.150  83.770  50.320  1.00  0.00            
ATOM   2218  HH2 TRP A 218      57.240  84.430  51.170  1.00  0.00            
ATOM   2219  CZ3 TRP A 218      56.000  83.760  49.500  1.00  0.00            
ATOM   2220  HZ3 TRP A 218      55.160  84.400  49.740  1.00  0.00            
ATOM   2221  CE3 TRP A 218      55.890  82.770  48.530  1.00  0.00            
ATOM   2222  HE3 TRP A 218      54.940  82.810  48.010  1.00  0.00            
ATOM   2223  CD2 TRP A 218      56.910  81.890  48.280  1.00  0.00            
ATOM   2224  C   TRP A 218      54.280  78.590  45.860  1.00  0.00            
ATOM   2225  O   TRP A 218      54.720  77.630  45.230  1.00  0.00            
ATOM   2226  N   ASN A 219      53.050  79.010  45.570  1.00  0.00            
ATOM   2227  H   ASN A 219      52.590  79.470  46.340  1.00  0.00            
ATOM   2228  CA  ASN A 219      52.320  78.740  44.280  1.00  0.00            
ATOM   2229  HA  ASN A 219      52.720  77.890  43.720  1.00  0.00            
ATOM   2230  CB  ASN A 219      50.840  78.360  44.700  1.00  0.00            
ATOM   2231  HB1 ASN A 219      50.410  79.200  45.240  1.00  0.00            
ATOM   2232  HB2 ASN A 219      50.950  77.480  45.340  1.00  0.00            
ATOM   2233  CG  ASN A 219      49.970  77.970  43.440  1.00  0.00            
ATOM   2234  OD1 ASN A 219      50.060  78.700  42.490  1.00  0.00            
ATOM   2235  ND2 ASN A 219      49.130  76.980  43.550  1.00  0.00            
ATOM   2236 1HD2 ASN A 219      49.050  76.470  44.420  1.00  0.00            
ATOM   2237 2HD2 ASN A 219      48.370  76.880  42.900  1.00  0.00            
ATOM   2238  C   ASN A 219      52.390  80.020  43.310  1.00  0.00            
ATOM   2239  O   ASN A 219      52.300  81.190  43.760  1.00  0.00            
ATOM   2240  N   ILE A 220      52.680  79.780  42.010  1.00  0.00            
ATOM   2241  H   ILE A 220      52.710  78.820  41.680  1.00  0.00            
ATOM   2242  CA  ILE A 220      52.990  80.890  41.070  1.00  0.00            
ATOM   2243  HA  ILE A 220      53.400  81.700  41.680  1.00  0.00            
ATOM   2244  CB  ILE A 220      54.130  80.460  40.070  1.00  0.00            
ATOM   2245  HB  ILE A 220      54.560  81.390  39.690  1.00  0.00            
ATOM   2246  CG2 ILE A 220      55.380  79.790  40.670  1.00  0.00            
ATOM   2247 1HG2 ILE A 220      55.790  80.550  41.340  1.00  0.00            
ATOM   2248 2HG2 ILE A 220      55.140  78.840  41.140  1.00  0.00            
ATOM   2249 3HG2 ILE A 220      56.150  79.750  39.900  1.00  0.00            
ATOM   2250  CG1 ILE A 220      53.540  79.600  39.000  1.00  0.00            
ATOM   2251 1HG1 ILE A 220      52.780  80.140  38.440  1.00  0.00            
ATOM   2252 2HG1 ILE A 220      53.090  78.700  39.420  1.00  0.00            
ATOM   2253  CD  ILE A 220      54.550  79.060  38.020  1.00  0.00            
ATOM   2254  HD1 ILE A 220      55.140  79.840  37.560  1.00  0.00            
ATOM   2255  HD2 ILE A 220      55.190  78.340  38.530  1.00  0.00            
ATOM   2256  HD3 ILE A 220      54.070  78.570  37.170  1.00  0.00            
ATOM   2257  C   ILE A 220      51.840  81.480  40.390  1.00  0.00            
ATOM   2258  O   ILE A 220      52.000  82.510  39.730  1.00  0.00            
ATOM   2259  N   GLN A 221      50.680  80.840  40.410  1.00  0.00            
ATOM   2260  H   GLN A 221      50.520  80.040  41.010  1.00  0.00            
ATOM   2261  CA  GLN A 221      49.420  81.310  39.880  1.00  0.00            
ATOM   2262  HA  GLN A 221      49.570  81.850  38.940  1.00  0.00            
ATOM   2263  CB  GLN A 221      48.540  80.040  39.550  1.00  0.00            
ATOM   2264  HB1 GLN A 221      47.640  80.420  39.060  1.00  0.00            
ATOM   2265  HB2 GLN A 221      48.280  79.560  40.490  1.00  0.00            
ATOM   2266  CG  GLN A 221      49.350  79.070  38.650  1.00  0.00            
ATOM   2267  HG1 GLN A 221      48.810  78.140  38.510  1.00  0.00            
ATOM   2268  HG2 GLN A 221      50.320  78.720  39.020  1.00  0.00            
ATOM   2269  CD  GLN A 221      49.660  79.640  37.280  1.00  0.00            
ATOM   2270  OE1 GLN A 221      49.180  80.650  36.840  1.00  0.00            
ATOM   2271  NE2 GLN A 221      50.480  78.970  36.490  1.00  0.00            
ATOM   2272 1HE2 GLN A 221      50.950  78.130  36.790  1.00  0.00            
ATOM   2273 2HE2 GLN A 221      50.680  79.480  35.640  1.00  0.00            
ATOM   2274  C   GLN A 221      48.760  82.250  40.880  1.00  0.00            
ATOM   2275  O   GLN A 221      48.260  83.310  40.540  1.00  0.00            
ATOM   2276  N   THR A 222      48.850  81.900  42.150  1.00  0.00            
ATOM   2277  H   THR A 222      49.210  81.010  42.480  1.00  0.00            
ATOM   2278  CA  THR A 222      48.170  82.730  43.200  1.00  0.00            
ATOM   2279  HA  THR A 222      47.550  83.400  42.600  1.00  0.00            
ATOM   2280  CB  THR A 222      47.170  81.870  44.040  1.00  0.00            
ATOM   2281  HB  THR A 222      46.700  82.560  44.740  1.00  0.00            
ATOM   2282  CG2 THR A 222      46.140  81.100  43.160  1.00  0.00            
ATOM   2283 1HG2 THR A 222      46.590  80.220  42.700  1.00  0.00            
ATOM   2284 2HG2 THR A 222      45.170  80.860  43.590  1.00  0.00            
ATOM   2285 3HG2 THR A 222      45.760  81.780  42.390  1.00  0.00            
ATOM   2286  OG1 THR A 222      47.890  81.010  44.810  1.00  0.00            
ATOM   2287  HG1 THR A 222      47.270  80.300  44.970  1.00  0.00            
ATOM   2288  C   THR A 222      49.070  83.600  44.090  1.00  0.00            
ATOM   2289  O   THR A 222      48.630  84.160  45.100  1.00  0.00            
ATOM   2290  N   ASP A 223      50.400  83.550  43.840  1.00  0.00            
ATOM   2291  H   ASP A 223      50.760  83.030  43.050  1.00  0.00            
ATOM   2292  CA  ASP A 223      51.450  84.130  44.730  1.00  0.00            
ATOM   2293  HA  ASP A 223      52.400  83.760  44.350  1.00  0.00            
ATOM   2294  CB  ASP A 223      51.390  85.650  44.720  1.00  0.00            
ATOM   2295  HB1 ASP A 223      52.300  86.010  45.180  1.00  0.00            
ATOM   2296  HB2 ASP A 223      50.520  85.800  45.360  1.00  0.00            
ATOM   2297  CG  ASP A 223      51.170  86.330  43.350  1.00  0.00            
ATOM   2298  OD1 ASP A 223      51.780  85.860  42.340  1.00  0.00            
ATOM   2299  OD2 ASP A 223      50.410  87.360  43.360  1.00  0.00            
ATOM   2300  C   ASP A 223      51.470  83.610  46.160  1.00  0.00            
ATOM   2301  O   ASP A 223      52.090  84.110  47.100  1.00  0.00            
ATOM   2302  N   THR A 224      50.770  82.540  46.430  1.00  0.00            
ATOM   2303  H   THR A 224      50.450  82.000  45.640  1.00  0.00            
ATOM   2304  CA  THR A 224      50.500  82.110  47.770  1.00  0.00            
ATOM   2305  HA  THR A 224      50.180  83.000  48.310  1.00  0.00            
ATOM   2306  CB  THR A 224      49.300  81.170  47.780  1.00  0.00            
ATOM   2307  HB  THR A 224      49.530  80.390  47.060  1.00  0.00            
ATOM   2308  CG2 THR A 224      48.930  80.650  49.230  1.00  0.00            
ATOM   2309 1HG2 THR A 224      49.630  79.860  49.480  1.00  0.00            
ATOM   2310 2HG2 THR A 224      48.800  81.550  49.830  1.00  0.00            
ATOM   2311 3HG2 THR A 224      47.940  80.200  49.100  1.00  0.00            
ATOM   2312  OG1 THR A 224      48.090  81.840  47.390  1.00  0.00            
ATOM   2313  HG1 THR A 224      47.990  81.850  46.440  1.00  0.00            
ATOM   2314  C   THR A 224      51.750  81.550  48.470  1.00  0.00            
ATOM   2315  O   THR A 224      52.290  80.610  47.910  1.00  0.00            
ATOM   2316  N   LEU A 225      52.020  81.880  49.720  1.00  0.00            
ATOM   2317  H   LEU A 225      51.380  82.520  50.170  1.00  0.00            
ATOM   2318  CA  LEU A 225      52.880  80.980  50.550  1.00  0.00            
ATOM   2319  HA  LEU A 225      53.690  80.670  49.890  1.00  0.00            
ATOM   2320  CB  LEU A 225      53.500  81.820  51.640  1.00  0.00            
ATOM   2321  HB1 LEU A 225      52.760  82.270  52.300  1.00  0.00            
ATOM   2322  HB2 LEU A 225      54.110  82.610  51.200  1.00  0.00            
ATOM   2323  CG  LEU A 225      54.350  81.030  52.660  1.00  0.00            
ATOM   2324  HG  LEU A 225      53.750  80.250  53.120  1.00  0.00            
ATOM   2325  CD1 LEU A 225      55.650  80.410  52.040  1.00  0.00            
ATOM   2326 1HD1 LEU A 225      55.470  79.870  51.110  1.00  0.00            
ATOM   2327 2HD1 LEU A 225      56.340  81.210  51.770  1.00  0.00            
ATOM   2328 3HD1 LEU A 225      56.080  79.720  52.770  1.00  0.00            
ATOM   2329  CD2 LEU A 225      54.970  82.030  53.640  1.00  0.00            
ATOM   2330 1HD2 LEU A 225      55.470  82.860  53.140  1.00  0.00            
ATOM   2331 2HD2 LEU A 225      54.220  82.470  54.280  1.00  0.00            
ATOM   2332 3HD2 LEU A 225      55.680  81.510  54.290  1.00  0.00            
ATOM   2333  C   LEU A 225      52.050  79.740  51.040  1.00  0.00            
ATOM   2334  O   LEU A 225      51.250  79.930  51.950  1.00  0.00            
ATOM   2335  N   VAL A 226      52.170  78.640  50.300  1.00  0.00            
ATOM   2336  H   VAL A 226      52.790  78.550  49.510  1.00  0.00            
ATOM   2337  CA  VAL A 226      51.450  77.380  50.640  1.00  0.00            
ATOM   2338  HA  VAL A 226      50.420  77.740  50.700  1.00  0.00            
ATOM   2339  CB  VAL A 226      51.370  76.430  49.430  1.00  0.00            
ATOM   2340  HB  VAL A 226      52.310  75.870  49.410  1.00  0.00            
ATOM   2341  CG1 VAL A 226      50.240  75.420  49.670  1.00  0.00            
ATOM   2342 1HG1 VAL A 226      49.270  75.850  49.920  1.00  0.00            
ATOM   2343 2HG1 VAL A 226      50.240  74.750  48.810  1.00  0.00            
ATOM   2344 3HG1 VAL A 226      50.540  74.790  50.510  1.00  0.00            
ATOM   2345  CG2 VAL A 226      51.320  77.210  48.050  1.00  0.00            
ATOM   2346 1HG2 VAL A 226      50.800  76.640  47.270  1.00  0.00            
ATOM   2347 2HG2 VAL A 226      50.860  78.190  48.170  1.00  0.00            
ATOM   2348 3HG2 VAL A 226      52.320  77.230  47.620  1.00  0.00            
ATOM   2349  C   VAL A 226      51.920  76.650  51.890  1.00  0.00            
ATOM   2350  O   VAL A 226      51.170  76.080  52.660  1.00  0.00            
ATOM   2351  N   ALA A 227      53.210  76.730  52.210  1.00  0.00            
ATOM   2352  H   ALA A 227      53.850  77.210  51.590  1.00  0.00            
ATOM   2353  CA  ALA A 227      53.780  75.950  53.350  1.00  0.00            
ATOM   2354  HA  ALA A 227      53.030  75.970  54.130  1.00  0.00            
ATOM   2355  CB  ALA A 227      54.010  74.440  52.930  1.00  0.00            
ATOM   2356  HB1 ALA A 227      54.810  73.890  53.420  1.00  0.00            
ATOM   2357  HB2 ALA A 227      53.130  73.890  53.270  1.00  0.00            
ATOM   2358  HB3 ALA A 227      54.160  74.300  51.860  1.00  0.00            
ATOM   2359  C   ALA A 227      55.060  76.570  53.900  1.00  0.00            
ATOM   2360  O   ALA A 227      55.860  77.180  53.200  1.00  0.00            
ATOM   2361  N   ILE A 228      55.380  76.180  55.200  1.00  0.00            
ATOM   2362  H   ILE A 228      54.870  75.570  55.820  1.00  0.00            
ATOM   2363  CA  ILE A 228      56.640  76.470  55.890  1.00  0.00            
ATOM   2364  HA  ILE A 228      57.350  76.850  55.160  1.00  0.00            
ATOM   2365  CB  ILE A 228      56.470  77.610  56.910  1.00  0.00            
ATOM   2366  HB  ILE A 228      55.590  77.340  57.500  1.00  0.00            
ATOM   2367  CG2 ILE A 228      57.640  77.770  57.920  1.00  0.00            
ATOM   2368 1HG2 ILE A 228      57.750  76.890  58.550  1.00  0.00            
ATOM   2369 2HG2 ILE A 228      58.590  77.920  57.420  1.00  0.00            
ATOM   2370 3HG2 ILE A 228      57.410  78.660  58.510  1.00  0.00            
ATOM   2371  CG1 ILE A 228      56.060  78.990  56.240  1.00  0.00            
ATOM   2372 1HG1 ILE A 228      55.790  78.790  55.210  1.00  0.00            
ATOM   2373 2HG1 ILE A 228      56.910  79.670  56.110  1.00  0.00            
ATOM   2374  CD  ILE A 228      54.860  79.640  56.900  1.00  0.00            
ATOM   2375  HD1 ILE A 228      55.200  80.190  57.770  1.00  0.00            
ATOM   2376  HD2 ILE A 228      54.360  80.310  56.200  1.00  0.00            
ATOM   2377  HD3 ILE A 228      54.190  78.870  57.280  1.00  0.00            
ATOM   2378  C   ILE A 228      57.170  75.170  56.490  1.00  0.00            
ATOM   2379  O   ILE A 228      56.450  74.470  57.220  1.00  0.00            
ATOM   2380  N   PHE A 229      58.450  74.840  56.340  1.00  0.00            
ATOM   2381  H   PHE A 229      59.040  75.350  55.700  1.00  0.00            
ATOM   2382  CA  PHE A 229      59.070  73.610  56.910  1.00  0.00            
ATOM   2383  HA  PHE A 229      58.350  73.030  57.490  1.00  0.00            
ATOM   2384  CB  PHE A 229      59.480  72.610  55.820  1.00  0.00            
ATOM   2385  HB1 PHE A 229      59.420  71.590  56.210  1.00  0.00            
ATOM   2386  HB2 PHE A 229      60.520  72.760  55.550  1.00  0.00            
ATOM   2387  CG  PHE A 229      58.610  72.520  54.500  1.00  0.00            
ATOM   2388  CD1 PHE A 229      58.230  71.220  54.000  1.00  0.00            
ATOM   2389  HD1 PHE A 229      58.470  70.360  54.610  1.00  0.00            
ATOM   2390  CE1 PHE A 229      57.590  71.040  52.800  1.00  0.00            
ATOM   2391  HE1 PHE A 229      57.330  70.040  52.470  1.00  0.00            
ATOM   2392  CZ  PHE A 229      57.410  72.150  51.980  1.00  0.00            
ATOM   2393  HZ  PHE A 229      56.940  71.990  51.020  1.00  0.00            
ATOM   2394  CE2 PHE A 229      57.740  73.470  52.450  1.00  0.00            
ATOM   2395  HE2 PHE A 229      57.530  74.290  51.780  1.00  0.00            
ATOM   2396  CD2 PHE A 229      58.370  73.660  53.680  1.00  0.00            
ATOM   2397  HD2 PHE A 229      58.760  74.650  53.830  1.00  0.00            
ATOM   2398  C   PHE A 229      60.300  73.950  57.800  1.00  0.00            
ATOM   2399  O   PHE A 229      61.430  74.170  57.340  1.00  0.00            
ATOM   2400  N   GLY A 230      60.120  73.790  59.100  1.00  0.00            
ATOM   2401  H   GLY A 230      59.220  73.420  59.370  1.00  0.00            
ATOM   2402  CA  GLY A 230      61.010  74.310  60.210  1.00  0.00            
ATOM   2403  HA1 GLY A 230      60.560  75.290  60.400  1.00  0.00            
ATOM   2404  HA2 GLY A 230      62.040  74.290  59.870  1.00  0.00            
ATOM   2405  C   GLY A 230      60.930  73.440  61.510  1.00  0.00            
ATOM   2406  O   GLY A 230      60.860  72.190  61.490  1.00  0.00            
ATOM   2407  N   GLY A 231      61.030  74.050  62.680  1.00  0.00            
ATOM   2408  H   GLY A 231      61.100  75.050  62.570  1.00  0.00            
ATOM   2409  CA  GLY A 231      60.540  73.460  63.920  1.00  0.00            
ATOM   2410  HA1 GLY A 231      59.650  72.860  63.710  1.00  0.00            
ATOM   2411  HA2 GLY A 231      60.160  74.220  64.600  1.00  0.00            
ATOM   2412  C   GLY A 231      61.410  72.490  64.720  1.00  0.00            
ATOM   2413  O   GLY A 231      62.630  72.760  64.710  1.00  0.00            
ATOM   2414  N   VAL A 232      60.860  71.600  65.520  1.00  0.00            
ATOM   2415  H   VAL A 232      59.850  71.540  65.520  1.00  0.00            
ATOM   2416  CA  VAL A 232      61.540  70.760  66.570  1.00  0.00            
ATOM   2417  HA  VAL A 232      62.110  71.440  67.210  1.00  0.00            
ATOM   2418  CB  VAL A 232      60.590  69.890  67.380  1.00  0.00            
ATOM   2419  HB  VAL A 232      61.220  69.340  68.080  1.00  0.00            
ATOM   2420  CG1 VAL A 232      59.660  70.770  68.200  1.00  0.00            
ATOM   2421 1HG1 VAL A 232      60.360  71.280  68.870  1.00  0.00            
ATOM   2422 2HG1 VAL A 232      59.140  71.530  67.620  1.00  0.00            
ATOM   2423 3HG1 VAL A 232      58.900  70.280  68.800  1.00  0.00            
ATOM   2424  CG2 VAL A 232      59.600  69.010  66.550  1.00  0.00            
ATOM   2425 1HG2 VAL A 232      59.160  68.180  67.110  1.00  0.00            
ATOM   2426 2HG2 VAL A 232      58.780  69.560  66.100  1.00  0.00            
ATOM   2427 3HG2 VAL A 232      60.160  68.530  65.750  1.00  0.00            
ATOM   2428  C   VAL A 232      62.640  69.820  65.890  1.00  0.00            
ATOM   2429  O   VAL A 232      63.500  69.300  66.600  1.00  0.00            
ATOM   2430  N   GLU A 233      62.560  69.550  64.560  1.00  0.00            
ATOM   2431  H   GLU A 233      61.770  69.940  64.070  1.00  0.00            
ATOM   2432  CA  GLU A 233      63.550  68.740  63.900  1.00  0.00            
ATOM   2433  HA  GLU A 233      64.470  69.090  64.370  1.00  0.00            
ATOM   2434  CB  GLU A 233      63.350  67.250  64.200  1.00  0.00            
ATOM   2435  HB1 GLU A 233      62.440  66.870  63.730  1.00  0.00            
ATOM   2436  HB2 GLU A 233      63.160  67.120  65.260  1.00  0.00            
ATOM   2437  CG  GLU A 233      64.450  66.280  63.770  1.00  0.00            
ATOM   2438  HG1 GLU A 233      64.510  66.380  62.680  1.00  0.00            
ATOM   2439  HG2 GLU A 233      64.060  65.320  64.100  1.00  0.00            
ATOM   2440  CD  GLU A 233      65.730  66.510  64.390  1.00  0.00            
ATOM   2441  OE1 GLU A 233      66.750  66.500  63.630  1.00  0.00            
ATOM   2442  OE2 GLU A 233      65.880  66.790  65.590  1.00  0.00            
ATOM   2443  C   GLU A 233      63.770  69.150  62.410  1.00  0.00            
ATOM   2444  O   GLU A 233      64.360  68.410  61.590  1.00  0.00            
ATOM   2445  N   GLY A 234      63.500  70.410  62.090  1.00  0.00            
ATOM   2446  H   GLY A 234      63.030  70.810  62.900  1.00  0.00            
ATOM   2447  CA  GLY A 234      64.010  71.240  60.960  1.00  0.00            
ATOM   2448  HA1 GLY A 234      63.420  72.150  60.850  1.00  0.00            
ATOM   2449  HA2 GLY A 234      63.990  70.730  60.000  1.00  0.00            
ATOM   2450  C   GLY A 234      65.410  71.650  61.160  1.00  0.00            
ATOM   2451  O   GLY A 234      65.970  71.320  62.190  1.00  0.00            
ATOM   2452  N   HIS A 235      66.100  72.170  60.140  1.00  0.00            
ATOM   2453  H   HIS A 235      65.540  72.560  59.390  1.00  0.00            
ATOM   2454  CA  HIS A 235      67.460  72.620  60.240  1.00  0.00            
ATOM   2455  HA  HIS A 235      68.040  71.720  60.460  1.00  0.00            
ATOM   2456  CB  HIS A 235      68.090  73.170  58.960  1.00  0.00            
ATOM   2457  HB1 HIS A 235      69.160  73.340  59.090  1.00  0.00            
ATOM   2458  HB2 HIS A 235      67.530  74.090  58.750  1.00  0.00            
ATOM   2459  CG  HIS A 235      67.980  72.130  57.810  1.00  0.00            
ATOM   2460  ND1 HIS A 235      68.910  71.080  57.650  1.00  0.00            
ATOM   2461  CE1 HIS A 235      68.340  70.240  56.780  1.00  0.00            
ATOM   2462  HE1 HIS A 235      68.780  69.340  56.390  1.00  0.00            
ATOM   2463  NE2 HIS A 235      67.200  70.750  56.270  1.00  0.00            
ATOM   2464  HE2 HIS A 235      66.690  70.380  55.480  1.00  0.00            
ATOM   2465  CD2 HIS A 235      66.960  71.970  56.940  1.00  0.00            
ATOM   2466  HD2 HIS A 235      66.210  72.740  56.790  1.00  0.00            
ATOM   2467  C   HIS A 235      67.670  73.650  61.370  1.00  0.00            
ATOM   2468  O   HIS A 235      66.830  74.580  61.540  1.00  0.00            
ATOM   2469  N   ARG A 236      68.760  73.430  62.150  1.00  0.00            
ATOM   2470  H   ARG A 236      69.250  72.560  62.040  1.00  0.00            
ATOM   2471  CA  ARG A 236      69.110  74.380  63.240  1.00  0.00            
ATOM   2472  HA  ARG A 236      68.180  74.780  63.630  1.00  0.00            
ATOM   2473  CB  ARG A 236      69.920  73.750  64.370  1.00  0.00            
ATOM   2474  HB1 ARG A 236      70.550  74.430  64.940  1.00  0.00            
ATOM   2475  HB2 ARG A 236      70.660  73.100  63.900  1.00  0.00            
ATOM   2476  CG  ARG A 236      69.100  72.960  65.310  1.00  0.00            
ATOM   2477  HG1 ARG A 236      68.150  73.500  65.400  1.00  0.00            
ATOM   2478  HG2 ARG A 236      69.650  72.910  66.250  1.00  0.00            
ATOM   2479  CD  ARG A 236      68.910  71.490  64.960  1.00  0.00            
ATOM   2480  HD1 ARG A 236      69.840  70.950  65.100  1.00  0.00            
ATOM   2481  HD2 ARG A 236      68.570  71.330  63.940  1.00  0.00            
ATOM   2482  NE  ARG A 236      67.880  70.900  65.830  1.00  0.00            
ATOM   2483  HE  ARG A 236      67.320  71.480  66.440  1.00  0.00            
ATOM   2484  CZ  ARG A 236      67.550  69.630  65.910  1.00  0.00            
ATOM   2485  NH1 ARG A 236      68.040  68.800  65.080  1.00  0.00            
ATOM   2486 1HH1 ARG A 236      68.630  69.180  64.350  1.00  0.00            
ATOM   2487 2HH1 ARG A 236      67.630  67.880  65.040  1.00  0.00            
ATOM   2488  NH2 ARG A 236      66.610  69.180  66.600  1.00  0.00            
ATOM   2489 1HH2 ARG A 236      66.040  69.820  67.140  1.00  0.00            
ATOM   2490 2HH2 ARG A 236      66.300  68.230  66.480  1.00  0.00            
ATOM   2491  C   ARG A 236      69.900  75.610  62.680  1.00  0.00            
ATOM   2492  O   ARG A 236      69.940  76.640  63.440  1.00  0.00            
ATOM   2493  N   ASP A 237      70.440  75.670  61.480  1.00  0.00            
ATOM   2494  H   ASP A 237      70.150  74.920  60.860  1.00  0.00            
ATOM   2495  CA  ASP A 237      71.170  76.790  60.860  1.00  0.00            
ATOM   2496  HA  ASP A 237      71.080  77.770  61.330  1.00  0.00            
ATOM   2497  CB  ASP A 237      72.710  76.510  61.150  1.00  0.00            
ATOM   2498  HB1 ASP A 237      73.130  75.770  60.470  1.00  0.00            
ATOM   2499  HB2 ASP A 237      72.830  76.120  62.160  1.00  0.00            
ATOM   2500  CG  ASP A 237      73.660  77.720  60.980  1.00  0.00            
ATOM   2501  OD1 ASP A 237      73.160  78.840  60.700  1.00  0.00            
ATOM   2502  OD2 ASP A 237      74.810  77.570  61.360  1.00  0.00            
ATOM   2503  C   ASP A 237      70.880  76.850  59.340  1.00  0.00            
ATOM   2504  O   ASP A 237      70.100  76.040  58.820  1.00  0.00            
ATOM   2505  N   GLU A 238      71.460  77.810  58.630  1.00  0.00            
ATOM   2506  H   GLU A 238      72.150  78.410  59.060  1.00  0.00            
ATOM   2507  CA  GLU A 238      71.260  78.030  57.170  1.00  0.00            
ATOM   2508  HA  GLU A 238      70.320  78.590  57.090  1.00  0.00            
ATOM   2509  CB  GLU A 238      72.380  78.950  56.680  1.00  0.00            
ATOM   2510  HB1 GLU A 238      73.320  78.530  57.030  1.00  0.00            
ATOM   2511  HB2 GLU A 238      72.260  79.890  57.220  1.00  0.00            
ATOM   2512  CG  GLU A 238      72.530  79.110  55.140  1.00  0.00            
ATOM   2513  HG1 GLU A 238      71.590  79.150  54.580  1.00  0.00            
ATOM   2514  HG2 GLU A 238      72.930  78.170  54.770  1.00  0.00            
ATOM   2515  CD  GLU A 238      73.420  80.290  54.630  1.00  0.00            
ATOM   2516  OE1 GLU A 238      74.310  80.730  55.390  1.00  0.00            
ATOM   2517  OE2 GLU A 238      73.260  80.740  53.470  1.00  0.00            
ATOM   2518  C   GLU A 238      71.130  76.780  56.240  1.00  0.00            
ATOM   2519  O   GLU A 238      72.050  75.960  56.190  1.00  0.00            
ATOM   2520  N   VAL A 239      70.020  76.620  55.480  1.00  0.00            
ATOM   2521  H   VAL A 239      69.370  77.390  55.470  1.00  0.00            
ATOM   2522  CA  VAL A 239      69.830  75.590  54.460  1.00  0.00            
ATOM   2523  HA  VAL A 239      70.270  74.670  54.830  1.00  0.00            
ATOM   2524  CB  VAL A 239      68.330  75.150  54.230  1.00  0.00            
ATOM   2525  HB  VAL A 239      68.080  75.830  53.410  1.00  0.00            
ATOM   2526  CG1 VAL A 239      68.180  73.840  53.540  1.00  0.00            
ATOM   2527 1HG1 VAL A 239      68.650  73.960  52.560  1.00  0.00            
ATOM   2528 2HG1 VAL A 239      68.690  73.060  54.100  1.00  0.00            
ATOM   2529 3HG1 VAL A 239      67.150  73.500  53.400  1.00  0.00            
ATOM   2530  CG2 VAL A 239      67.340  75.320  55.360  1.00  0.00            
ATOM   2531 1HG2 VAL A 239      67.160  76.370  55.590  1.00  0.00            
ATOM   2532 2HG2 VAL A 239      66.390  74.820  55.140  1.00  0.00            
ATOM   2533 3HG2 VAL A 239      67.820  74.900  56.240  1.00  0.00            
ATOM   2534  C   VAL A 239      70.450  76.080  53.180  1.00  0.00            
ATOM   2535  O   VAL A 239      70.280  77.240  52.840  1.00  0.00            
ATOM   2536  N   LEU A 240      71.170  75.210  52.520  1.00  0.00            
ATOM   2537  H   LEU A 240      71.400  74.310  52.920  1.00  0.00            
ATOM   2538  CA  LEU A 240      71.930  75.530  51.320  1.00  0.00            
ATOM   2539  HA  LEU A 240      71.930  76.600  51.130  1.00  0.00            
ATOM   2540  CB  LEU A 240      73.430  75.190  51.610  1.00  0.00            
ATOM   2541  HB1 LEU A 240      73.980  75.450  50.700  1.00  0.00            
ATOM   2542  HB2 LEU A 240      73.440  74.110  51.750  1.00  0.00            
ATOM   2543  CG  LEU A 240      74.170  75.890  52.770  1.00  0.00            
ATOM   2544  HG  LEU A 240      73.690  75.840  53.750  1.00  0.00            
ATOM   2545  CD1 LEU A 240      75.570  75.310  52.950  1.00  0.00            
ATOM   2546 1HD1 LEU A 240      76.230  75.380  52.090  1.00  0.00            
ATOM   2547 2HD1 LEU A 240      76.140  75.730  53.780  1.00  0.00            
ATOM   2548 3HD1 LEU A 240      75.430  74.230  53.040  1.00  0.00            
ATOM   2549  CD2 LEU A 240      74.330  77.400  52.470  1.00  0.00            
ATOM   2550 1HD2 LEU A 240      73.370  77.900  52.320  1.00  0.00            
ATOM   2551 2HD2 LEU A 240      74.840  77.910  53.280  1.00  0.00            
ATOM   2552 3HD2 LEU A 240      74.900  77.630  51.570  1.00  0.00            
ATOM   2553  C   LEU A 240      71.550  74.920  49.990  1.00  0.00            
ATOM   2554  O   LEU A 240      71.780  75.580  48.910  1.00  0.00            
ATOM   2555  N   SER A 241      70.960  73.710  49.970  1.00  0.00            
ATOM   2556  H   SER A 241      70.660  73.320  50.850  1.00  0.00            
ATOM   2557  CA  SER A 241      70.480  73.040  48.770  1.00  0.00            
ATOM   2558  HA  SER A 241      70.120  73.740  48.020  1.00  0.00            
ATOM   2559  CB  SER A 241      71.670  72.320  48.220  1.00  0.00            
ATOM   2560  HB1 SER A 241      72.030  71.720  49.060  1.00  0.00            
ATOM   2561  HB2 SER A 241      72.480  72.940  47.850  1.00  0.00            
ATOM   2562  OG  SER A 241      71.260  71.440  47.120  1.00  0.00            
ATOM   2563  HG  SER A 241      70.640  72.000  46.640  1.00  0.00            
ATOM   2564  C   SER A 241      69.290  72.140  49.110  1.00  0.00            
ATOM   2565  O   SER A 241      69.110  71.590  50.220  1.00  0.00            
ATOM   2566  N   ALA A 242      68.510  71.830  48.030  1.00  0.00            
ATOM   2567  H   ALA A 242      68.820  72.330  47.210  1.00  0.00            
ATOM   2568  CA  ALA A 242      67.480  70.930  48.050  1.00  0.00            
ATOM   2569  HA  ALA A 242      67.640  70.220  48.870  1.00  0.00            
ATOM   2570  CB  ALA A 242      66.150  71.580  48.500  1.00  0.00            
ATOM   2571  HB1 ALA A 242      66.230  71.870  49.550  1.00  0.00            
ATOM   2572  HB2 ALA A 242      65.970  72.460  47.890  1.00  0.00            
ATOM   2573  HB3 ALA A 242      65.350  70.850  48.330  1.00  0.00            
ATOM   2574  C   ALA A 242      67.290  70.330  46.650  1.00  0.00            
ATOM   2575  O   ALA A 242      67.670  70.940  45.700  1.00  0.00            
ATOM   2576  N   ASP A 243      66.710  69.130  46.610  1.00  0.00            
ATOM   2577  H   ASP A 243      66.570  68.600  47.460  1.00  0.00            
ATOM   2578  CA  ASP A 243      66.320  68.390  45.430  1.00  0.00            
ATOM   2579  HA  ASP A 243      66.110  69.130  44.670  1.00  0.00            
ATOM   2580  CB  ASP A 243      67.370  67.450  44.910  1.00  0.00            
ATOM   2581  HB1 ASP A 243      67.320  66.540  45.500  1.00  0.00            
ATOM   2582  HB2 ASP A 243      68.370  67.880  44.970  1.00  0.00            
ATOM   2583  CG  ASP A 243      67.220  67.100  43.430  1.00  0.00            
ATOM   2584  OD1 ASP A 243      66.450  67.810  42.800  1.00  0.00            
ATOM   2585  OD2 ASP A 243      67.840  66.150  42.950  1.00  0.00            
ATOM   2586  C   ASP A 243      65.080  67.620  45.730  1.00  0.00            
ATOM   2587  O   ASP A 243      64.920  66.940  46.750  1.00  0.00            
ATOM   2588  N   TYR A 244      64.170  67.710  44.810  1.00  0.00            
ATOM   2589  H   TYR A 244      64.370  68.320  44.030  1.00  0.00            
ATOM   2590  CA  TYR A 244      63.010  66.860  44.690  1.00  0.00            
ATOM   2591  HA  TYR A 244      62.590  66.680  45.690  1.00  0.00            
ATOM   2592  CB  TYR A 244      61.840  67.450  43.820  1.00  0.00            
ATOM   2593  HB1 TYR A 244      61.170  66.630  43.550  1.00  0.00            
ATOM   2594  HB2 TYR A 244      62.240  67.960  42.950  1.00  0.00            
ATOM   2595  CG  TYR A 244      60.810  68.360  44.480  1.00  0.00            
ATOM   2596  CD1 TYR A 244      59.700  67.880  45.170  1.00  0.00            
ATOM   2597  HD1 TYR A 244      59.430  66.830  45.220  1.00  0.00            
ATOM   2598  CE1 TYR A 244      58.770  68.790  45.670  1.00  0.00            
ATOM   2599  HE1 TYR A 244      57.940  68.330  46.170  1.00  0.00            
ATOM   2600  CZ  TYR A 244      58.910  70.190  45.540  1.00  0.00            
ATOM   2601  OH  TYR A 244      58.050  71.030  46.140  1.00  0.00            
ATOM   2602  HH  TYR A 244      57.170  70.790  45.860  1.00  0.00            
ATOM   2603  CE2 TYR A 244      60.140  70.680  45.030  1.00  0.00            
ATOM   2604  HE2 TYR A 244      60.310  71.750  45.010  1.00  0.00            
ATOM   2605  CD2 TYR A 244      61.070  69.730  44.520  1.00  0.00            
ATOM   2606  HD2 TYR A 244      62.030  70.020  44.110  1.00  0.00            
ATOM   2607  C   TYR A 244      63.450  65.500  44.210  1.00  0.00            
ATOM   2608  O   TYR A 244      64.280  65.460  43.290  1.00  0.00            
ATOM   2609  N   ASP A 245      62.860  64.450  44.690  1.00  0.00            
ATOM   2610  H   ASP A 245      62.330  64.510  45.550  1.00  0.00            
ATOM   2611  CA  ASP A 245      63.170  63.120  44.130  1.00  0.00            
ATOM   2612  HA  ASP A 245      64.240  63.090  43.960  1.00  0.00            
ATOM   2613  CB  ASP A 245      62.940  61.970  45.080  1.00  0.00            
ATOM   2614  HB1 ASP A 245      63.030  62.310  46.110  1.00  0.00            
ATOM   2615  HB2 ASP A 245      63.670  61.200  44.820  1.00  0.00            
ATOM   2616  CG  ASP A 245      61.500  61.360  45.020  1.00  0.00            
ATOM   2617  OD1 ASP A 245      60.550  62.210  45.210  1.00  0.00            
ATOM   2618  OD2 ASP A 245      61.340  60.160  44.760  1.00  0.00            
ATOM   2619  C   ASP A 245      62.460  62.870  42.790  1.00  0.00            
ATOM   2620  O   ASP A 245      61.450  63.460  42.390  1.00  0.00            
ATOM   2621  N   LEU A 246      62.970  61.850  42.100  1.00  0.00            
ATOM   2622  H   LEU A 246      63.840  61.510  42.490  1.00  0.00            
ATOM   2623  CA  LEU A 246      62.510  61.230  40.890  1.00  0.00            
ATOM   2624  HA  LEU A 246      62.440  62.010  40.130  1.00  0.00            
ATOM   2625  CB  LEU A 246      63.590  60.230  40.360  1.00  0.00            
ATOM   2626  HB1 LEU A 246      63.140  59.500  39.680  1.00  0.00            
ATOM   2627  HB2 LEU A 246      63.880  59.670  41.250  1.00  0.00            
ATOM   2628  CG  LEU A 246      64.810  60.740  39.550  1.00  0.00            
ATOM   2629  HG  LEU A 246      65.550  59.950  39.470  1.00  0.00            
ATOM   2630  CD1 LEU A 246      64.360  61.130  38.110  1.00  0.00            
ATOM   2631 1HD1 LEU A 246      65.190  61.320  37.420  1.00  0.00            
ATOM   2632 2HD1 LEU A 246      63.860  60.260  37.680  1.00  0.00            
ATOM   2633 3HD1 LEU A 246      63.730  62.020  38.070  1.00  0.00            
ATOM   2634  CD2 LEU A 246      65.570  61.880  40.290  1.00  0.00            
ATOM   2635 1HD2 LEU A 246      66.570  62.120  39.930  1.00  0.00            
ATOM   2636 2HD2 LEU A 246      64.980  62.790  40.260  1.00  0.00            
ATOM   2637 3HD2 LEU A 246      65.720  61.510  41.310  1.00  0.00            
ATOM   2638  C   LEU A 246      61.120  60.610  40.810  1.00  0.00            
ATOM   2639  O   LEU A 246      60.470  60.900  39.770  1.00  0.00            
ATOM   2640  N   LEU A 247      60.590  59.880  41.750  1.00  0.00            
ATOM   2641  H   LEU A 247      61.190  59.660  42.540  1.00  0.00            
ATOM   2642  CA  LEU A 247      59.230  59.360  41.830  1.00  0.00            
ATOM   2643  HA  LEU A 247      59.040  58.780  40.920  1.00  0.00            
ATOM   2644  CB  LEU A 247      59.210  58.280  42.920  1.00  0.00            
ATOM   2645  HB1 LEU A 247      59.510  58.700  43.880  1.00  0.00            
ATOM   2646  HB2 LEU A 247      60.030  57.580  42.740  1.00  0.00            
ATOM   2647  CG  LEU A 247      57.980  57.360  42.990  1.00  0.00            
ATOM   2648  HG  LEU A 247      57.090  57.950  43.210  1.00  0.00            
ATOM   2649  CD1 LEU A 247      57.720  56.570  41.690  1.00  0.00            
ATOM   2650 1HD1 LEU A 247      57.370  57.190  40.870  1.00  0.00            
ATOM   2651 2HD1 LEU A 247      58.610  56.140  41.230  1.00  0.00            
ATOM   2652 3HD1 LEU A 247      56.920  55.840  41.830  1.00  0.00            
ATOM   2653  CD2 LEU A 247      58.270  56.220  44.030  1.00  0.00            
ATOM   2654 1HD2 LEU A 247      58.600  56.540  45.020  1.00  0.00            
ATOM   2655 2HD2 LEU A 247      57.310  55.740  44.180  1.00  0.00            
ATOM   2656 3HD2 LEU A 247      59.000  55.550  43.580  1.00  0.00            
ATOM   2657  C   LEU A 247      58.130  60.360  42.110  1.00  0.00            
ATOM   2658  O   LEU A 247      56.940  60.100  42.000  1.00  0.00            
ATOM   2659  N   GLY A 248      58.440  61.660  42.410  1.00  0.00            
ATOM   2660  H   GLY A 248      59.430  61.820  42.510  1.00  0.00            
ATOM   2661  CA  GLY A 248      57.430  62.680  42.720  1.00  0.00            
ATOM   2662  HA1 GLY A 248      56.570  62.610  42.060  1.00  0.00            
ATOM   2663  HA2 GLY A 248      57.920  63.650  42.600  1.00  0.00            
ATOM   2664  C   GLY A 248      56.920  62.690  44.190  1.00  0.00            
ATOM   2665  O   GLY A 248      55.810  63.130  44.480  1.00  0.00            
ATOM   2666  N   GLU A 249      57.710  62.140  45.120  1.00  0.00            
ATOM   2667  H   GLU A 249      58.670  61.960  44.900  1.00  0.00            
ATOM   2668  CA  GLU A 249      57.260  61.780  46.480  1.00  0.00            
ATOM   2669  HA  GLU A 249      56.250  62.170  46.600  1.00  0.00            
ATOM   2670  CB  GLU A 249      57.000  60.300  46.620  1.00  0.00            
ATOM   2671  HB1 GLU A 249      56.810  60.070  47.670  1.00  0.00            
ATOM   2672  HB2 GLU A 249      57.950  59.820  46.360  1.00  0.00            
ATOM   2673  CG  GLU A 249      55.890  59.590  45.770  1.00  0.00            
ATOM   2674  HG1 GLU A 249      56.170  58.530  45.770  1.00  0.00            
ATOM   2675  HG2 GLU A 249      55.930  59.870  44.720  1.00  0.00            
ATOM   2676  CD  GLU A 249      54.490  59.660  46.200  1.00  0.00            
ATOM   2677  OE1 GLU A 249      54.070  60.350  47.180  1.00  0.00            
ATOM   2678  OE2 GLU A 249      53.660  59.130  45.410  1.00  0.00            
ATOM   2679  C   GLU A 249      57.960  62.320  47.700  1.00  0.00            
ATOM   2680  O   GLU A 249      57.260  62.390  48.720  1.00  0.00            
ATOM   2681  N   LYS A 250      59.180  62.690  47.590  1.00  0.00            
ATOM   2682  H   LYS A 250      59.710  62.620  46.740  1.00  0.00            
ATOM   2683  CA  LYS A 250      59.840  63.320  48.800  1.00  0.00            
ATOM   2684  HA  LYS A 250      59.080  63.930  49.280  1.00  0.00            
ATOM   2685  CB  LYS A 250      60.340  62.300  49.820  1.00  0.00            
ATOM   2686  HB1 LYS A 250      59.420  61.780  50.090  1.00  0.00            
ATOM   2687  HB2 LYS A 250      60.700  62.800  50.720  1.00  0.00            
ATOM   2688  CG  LYS A 250      61.450  61.350  49.330  1.00  0.00            
ATOM   2689  HG1 LYS A 250      61.870  60.830  50.190  1.00  0.00            
ATOM   2690  HG2 LYS A 250      62.180  61.950  48.780  1.00  0.00            
ATOM   2691  CD  LYS A 250      60.830  60.240  48.490  1.00  0.00            
ATOM   2692  HD1 LYS A 250      60.430  60.490  47.510  1.00  0.00            
ATOM   2693  HD2 LYS A 250      60.070  59.770  49.100  1.00  0.00            
ATOM   2694  CE  LYS A 250      61.880  59.160  48.210  1.00  0.00            
ATOM   2695  HE1 LYS A 250      62.170  58.720  49.170  1.00  0.00            
ATOM   2696  HE2 LYS A 250      62.690  59.710  47.730  1.00  0.00            
ATOM   2697  NZ  LYS A 250      61.370  58.210  47.260  1.00  0.00            
ATOM   2698  HZ1 LYS A 250      60.460  57.870  47.540  1.00  0.00            
ATOM   2699  HZ2 LYS A 250      61.210  58.630  46.360  1.00  0.00            
ATOM   2700  HZ3 LYS A 250      61.930  57.400  47.030  1.00  0.00            
ATOM   2701  C   LYS A 250      60.890  64.370  48.400  1.00  0.00            
ATOM   2702  O   LYS A 250      61.640  64.280  47.420  1.00  0.00            
ATOM   2703  N   ILE A 251      61.100  65.350  49.250  1.00  0.00            
ATOM   2704  H   ILE A 251      60.610  65.350  50.140  1.00  0.00            
ATOM   2705  CA  ILE A 251      62.030  66.440  49.160  1.00  0.00            
ATOM   2706  HA  ILE A 251      62.340  66.670  48.140  1.00  0.00            
ATOM   2707  CB  ILE A 251      61.340  67.690  49.740  1.00  0.00            
ATOM   2708  HB  ILE A 251      60.860  67.360  50.670  1.00  0.00            
ATOM   2709  CG2 ILE A 251      62.360  68.800  50.070  1.00  0.00            
ATOM   2710 1HG2 ILE A 251      62.900  69.100  49.180  1.00  0.00            
ATOM   2711 2HG2 ILE A 251      61.910  69.690  50.500  1.00  0.00            
ATOM   2712 3HG2 ILE A 251      63.050  68.550  50.880  1.00  0.00            
ATOM   2713  CG1 ILE A 251      60.360  68.230  48.660  1.00  0.00            
ATOM   2714 1HG1 ILE A 251      59.940  67.370  48.140  1.00  0.00            
ATOM   2715 2HG1 ILE A 251      60.850  68.760  47.840  1.00  0.00            
ATOM   2716  CD  ILE A 251      59.230  69.050  49.230  1.00  0.00            
ATOM   2717  HD1 ILE A 251      59.590  69.900  49.800  1.00  0.00            
ATOM   2718  HD2 ILE A 251      58.650  69.490  48.420  1.00  0.00            
ATOM   2719  HD3 ILE A 251      58.570  68.360  49.750  1.00  0.00            
ATOM   2720  C   ILE A 251      63.230  66.010  49.990  1.00  0.00            
ATOM   2721  O   ILE A 251      63.030  65.370  51.020  1.00  0.00            
ATOM   2722  N   MET A 252      64.410  66.390  49.510  1.00  0.00            
ATOM   2723  H   MET A 252      64.450  66.800  48.590  1.00  0.00            
ATOM   2724  CA  MET A 252      65.620  66.370  50.360  1.00  0.00            
ATOM   2725  HA  MET A 252      65.450  66.000  51.370  1.00  0.00            
ATOM   2726  CB  MET A 252      66.700  65.480  49.710  1.00  0.00            
ATOM   2727  HB1 MET A 252      67.010  65.910  48.750  1.00  0.00            
ATOM   2728  HB2 MET A 252      66.220  64.510  49.580  1.00  0.00            
ATOM   2729  CG  MET A 252      68.040  65.350  50.500  1.00  0.00            
ATOM   2730  HG1 MET A 252      68.510  66.330  50.420  1.00  0.00            
ATOM   2731  HG2 MET A 252      68.620  64.540  50.060  1.00  0.00            
ATOM   2732  SD  MET A 252      67.850  64.880  52.250  1.00  0.00            
ATOM   2733  CE  MET A 252      67.320  63.140  52.200  1.00  0.00            
ATOM   2734  HE1 MET A 252      67.030  62.900  53.220  1.00  0.00            
ATOM   2735  HE2 MET A 252      66.490  62.920  51.530  1.00  0.00            
ATOM   2736  HE3 MET A 252      68.100  62.460  51.850  1.00  0.00            
ATOM   2737  C   MET A 252      66.150  67.780  50.510  1.00  0.00            
ATOM   2738  O   MET A 252      65.990  68.610  49.620  1.00  0.00            
ATOM   2739  N   SER A 253      66.800  68.090  51.610  1.00  0.00            
ATOM   2740  H   SER A 253      66.680  67.370  52.310  1.00  0.00            
ATOM   2741  CA  SER A 253      67.350  69.360  52.080  1.00  0.00            
ATOM   2742  HA  SER A 253      67.720  69.810  51.150  1.00  0.00            
ATOM   2743  CB  SER A 253      66.220  70.120  52.680  1.00  0.00            
ATOM   2744  HB1 SER A 253      65.360  70.270  52.020  1.00  0.00            
ATOM   2745  HB2 SER A 253      66.550  71.100  53.020  1.00  0.00            
ATOM   2746  OG  SER A 253      65.720  69.470  53.820  1.00  0.00            
ATOM   2747  HG  SER A 253      65.650  68.520  53.750  1.00  0.00            
ATOM   2748  C   SER A 253      68.500  69.230  52.990  1.00  0.00            
ATOM   2749  O   SER A 253      68.460  68.310  53.820  1.00  0.00            
ATOM   2750  N   CYS A 254      69.490  70.090  52.940  1.00  0.00            
ATOM   2751  H   CYS A 254      69.510  70.850  52.270  1.00  0.00            
ATOM   2752  CA  CYS A 254      70.650  70.180  53.890  1.00  0.00            
ATOM   2753  HA  CYS A 254      70.240  69.950  54.870  1.00  0.00            
ATOM   2754  CB  CYS A 254      71.710  69.270  53.430  1.00  0.00            
ATOM   2755  HB1 CYS A 254      71.350  68.240  53.410  1.00  0.00            
ATOM   2756  HB2 CYS A 254      72.620  69.350  54.020  1.00  0.00            
ATOM   2757  SG  CYS A 254      72.240  69.860  51.700  1.00  0.00            
ATOM   2758  HG  CYS A 254      73.170  70.770  52.030  1.00  0.00            
ATOM   2759  C   CYS A 254      71.240  71.530  53.870  1.00  0.00            
ATOM   2760  O   CYS A 254      70.820  72.440  53.190  1.00  0.00            
ATOM   2761  N   GLY A 255      72.100  71.710  54.830  1.00  0.00            
ATOM   2762  H   GLY A 255      72.240  71.030  55.570  1.00  0.00            
ATOM   2763  CA  GLY A 255      72.830  72.990  55.040  1.00  0.00            
ATOM   2764  HA1 GLY A 255      72.100  73.690  55.450  1.00  0.00            
ATOM   2765  HA2 GLY A 255      73.320  73.360  54.140  1.00  0.00            
ATOM   2766  C   GLY A 255      73.960  73.010  56.040  1.00  0.00            
ATOM   2767  O   GLY A 255      74.780  72.100  56.170  1.00  0.00            
ATOM   2768  N   MET A 256      74.120  74.150  56.710  1.00  0.00            
ATOM   2769  H   MET A 256      73.370  74.790  56.490  1.00  0.00            
ATOM   2770  CA  MET A 256      75.230  74.570  57.470  1.00  0.00            
ATOM   2771  HA  MET A 256      76.160  74.260  57.000  1.00  0.00            
ATOM   2772  CB  MET A 256      75.040  76.090  57.540  1.00  0.00            
ATOM   2773  HB1 MET A 256      74.140  76.310  58.110  1.00  0.00            
ATOM   2774  HB2 MET A 256      74.800  76.480  56.550  1.00  0.00            
ATOM   2775  CG  MET A 256      76.250  76.910  58.040  1.00  0.00            
ATOM   2776  HG1 MET A 256      76.520  76.600  59.050  1.00  0.00            
ATOM   2777  HG2 MET A 256      75.980  77.960  58.140  1.00  0.00            
ATOM   2778  SD  MET A 256      77.730  76.690  57.070  1.00  0.00            
ATOM   2779  CE  MET A 256      77.310  77.890  55.820  1.00  0.00            
ATOM   2780  HE1 MET A 256      76.250  77.850  55.600  1.00  0.00            
ATOM   2781  HE2 MET A 256      77.520  78.810  56.380  1.00  0.00            
ATOM   2782  HE3 MET A 256      77.920  77.780  54.930  1.00  0.00            
ATOM   2783  C   MET A 256      75.250  73.880  58.830  1.00  0.00            
ATOM   2784  O   MET A 256      76.330  73.810  59.460  1.00  0.00            
ATOM   2785  N   ASP A 257      74.140  73.320  59.440  1.00  0.00            
ATOM   2786  H   ASP A 257      73.210  73.390  59.030  1.00  0.00            
ATOM   2787  CA  ASP A 257      74.270  72.440  60.620  1.00  0.00            
ATOM   2788  HA  ASP A 257      75.020  72.840  61.300  1.00  0.00            
ATOM   2789  CB  ASP A 257      73.010  72.420  61.500  1.00  0.00            
ATOM   2790  HB1 ASP A 257      72.710  73.460  61.630  1.00  0.00            
ATOM   2791  HB2 ASP A 257      73.380  72.250  62.510  1.00  0.00            
ATOM   2792  CG  ASP A 257      71.910  71.430  61.110  1.00  0.00            
ATOM   2793  OD1 ASP A 257      71.990  70.690  60.150  1.00  0.00            
ATOM   2794  OD2 ASP A 257      70.980  71.300  61.930  1.00  0.00            
ATOM   2795  C   ASP A 257      74.800  71.010  60.250  1.00  0.00            
ATOM   2796  O   ASP A 257      74.910  70.230  61.160  1.00  0.00            
ATOM   2797  N   HIS A 258      75.050  70.710  58.990  1.00  0.00            
ATOM   2798  H   HIS A 258      74.770  71.460  58.380  1.00  0.00            
ATOM   2799  CA  HIS A 258      75.580  69.510  58.310  1.00  0.00            
ATOM   2800  HA  HIS A 258      75.500  69.700  57.240  1.00  0.00            
ATOM   2801  CB  HIS A 258      77.050  69.200  58.730  1.00  0.00            
ATOM   2802  HB1 HIS A 258      77.600  70.120  58.490  1.00  0.00            
ATOM   2803  HB2 HIS A 258      77.360  68.370  58.100  1.00  0.00            
ATOM   2804  CG  HIS A 258      77.370  68.810  60.130  1.00  0.00            
ATOM   2805  ND1 HIS A 258      78.040  69.530  61.070  1.00  0.00            
ATOM   2806  CE1 HIS A 258      78.140  68.780  62.150  1.00  0.00            
ATOM   2807  HE1 HIS A 258      78.670  69.160  63.020  1.00  0.00            
ATOM   2808  NE2 HIS A 258      77.730  67.530  61.900  1.00  0.00            
ATOM   2809  HE2 HIS A 258      77.560  66.830  62.620  1.00  0.00            
ATOM   2810  CD2 HIS A 258      77.240  67.510  60.620  1.00  0.00            
ATOM   2811  HD2 HIS A 258      76.710  66.690  60.160  1.00  0.00            
ATOM   2812  C   HIS A 258      74.610  68.310  58.430  1.00  0.00            
ATOM   2813  O   HIS A 258      74.960  67.220  57.990  1.00  0.00            
ATOM   2814  N   SER A 259      73.380  68.490  58.870  1.00  0.00            
ATOM   2815  H   SER A 259      73.050  69.370  59.220  1.00  0.00            
ATOM   2816  CA  SER A 259      72.390  67.430  58.750  1.00  0.00            
ATOM   2817  HA  SER A 259      72.970  66.520  58.920  1.00  0.00            
ATOM   2818  CB  SER A 259      71.350  67.520  59.840  1.00  0.00            
ATOM   2819  HB1 SER A 259      71.780  67.870  60.780  1.00  0.00            
ATOM   2820  HB2 SER A 259      70.880  66.550  60.010  1.00  0.00            
ATOM   2821  OG  SER A 259      70.450  68.560  59.540  1.00  0.00            
ATOM   2822  HG  SER A 259      70.950  69.370  59.640  1.00  0.00            
ATOM   2823  C   SER A 259      71.800  67.350  57.300  1.00  0.00            
ATOM   2824  O   SER A 259      71.940  68.210  56.420  1.00  0.00            
ATOM   2825  N   LEU A 260      71.160  66.210  56.930  1.00  0.00            
ATOM   2826  H   LEU A 260      71.130  65.510  57.660  1.00  0.00            
ATOM   2827  CA  LEU A 260      70.230  65.930  55.790  1.00  0.00            
ATOM   2828  HA  LEU A 260      70.280  66.750  55.070  1.00  0.00            
ATOM   2829  CB  LEU A 260      70.800  64.720  55.000  1.00  0.00            
ATOM   2830  HB1 LEU A 260      70.050  64.380  54.290  1.00  0.00            
ATOM   2831  HB2 LEU A 260      71.080  63.920  55.680  1.00  0.00            
ATOM   2832  CG  LEU A 260      72.050  65.160  54.230  1.00  0.00            
ATOM   2833  HG  LEU A 260      72.000  66.230  54.060  1.00  0.00            
ATOM   2834  CD1 LEU A 260      73.340  64.850  55.030  1.00  0.00            
ATOM   2835 1HD1 LEU A 260      74.190  64.940  54.350  1.00  0.00            
ATOM   2836 2HD1 LEU A 260      73.460  65.610  55.810  1.00  0.00            
ATOM   2837 3HD1 LEU A 260      73.360  63.880  55.520  1.00  0.00            
ATOM   2838  CD2 LEU A 260      72.050  64.550  52.820  1.00  0.00            
ATOM   2839 1HD2 LEU A 260      71.100  64.800  52.360  1.00  0.00            
ATOM   2840 2HD2 LEU A 260      72.830  65.000  52.200  1.00  0.00            
ATOM   2841 3HD2 LEU A 260      72.130  63.470  52.940  1.00  0.00            
ATOM   2842  C   LEU A 260      68.730  65.570  56.270  1.00  0.00            
ATOM   2843  O   LEU A 260      68.620  64.740  57.190  1.00  0.00            
ATOM   2844  N   LYS A 261      67.690  66.210  55.700  1.00  0.00            
ATOM   2845  H   LYS A 261      67.860  66.860  54.940  1.00  0.00            
ATOM   2846  CA  LYS A 261      66.300  66.130  56.180  1.00  0.00            
ATOM   2847  HA  LYS A 261      66.170  65.360  56.940  1.00  0.00            
ATOM   2848  CB  LYS A 261      66.030  67.400  56.980  1.00  0.00            
ATOM   2849  HB1 LYS A 261      64.960  67.640  57.050  1.00  0.00            
ATOM   2850  HB2 LYS A 261      66.350  68.330  56.510  1.00  0.00            
ATOM   2851  CG  LYS A 261      66.710  67.310  58.370  1.00  0.00            
ATOM   2852  HG1 LYS A 261      67.800  67.220  58.370  1.00  0.00            
ATOM   2853  HG2 LYS A 261      66.220  66.560  58.990  1.00  0.00            
ATOM   2854  CD  LYS A 261      66.340  68.570  59.200  1.00  0.00            
ATOM   2855  HD1 LYS A 261      65.300  68.630  59.490  1.00  0.00            
ATOM   2856  HD2 LYS A 261      66.510  69.420  58.540  1.00  0.00            
ATOM   2857  CE  LYS A 261      67.260  68.960  60.420  1.00  0.00            
ATOM   2858  HE1 LYS A 261      67.010  69.960  60.770  1.00  0.00            
ATOM   2859  HE2 LYS A 261      68.250  68.880  59.960  1.00  0.00            
ATOM   2860  NZ  LYS A 261      67.170  68.080  61.540  1.00  0.00            
ATOM   2861  HZ1 LYS A 261      67.820  68.330  62.280  1.00  0.00            
ATOM   2862  HZ2 LYS A 261      66.270  68.050  61.990  1.00  0.00            
ATOM   2863  HZ3 LYS A 261      67.450  67.140  61.300  1.00  0.00            
ATOM   2864  C   LYS A 261      65.370  65.930  54.970  1.00  0.00            
ATOM   2865  O   LYS A 261      65.590  66.590  53.940  1.00  0.00            
ATOM   2866  N   LEU A 262      64.470  64.970  55.130  1.00  0.00            
ATOM   2867  H   LEU A 262      64.290  64.610  56.050  1.00  0.00            
ATOM   2868  CA  LEU A 262      63.490  64.380  54.150  1.00  0.00            
ATOM   2869  HA  LEU A 262      63.650  64.860  53.180  1.00  0.00            
ATOM   2870  CB  LEU A 262      63.830  62.940  54.010  1.00  0.00            
ATOM   2871  HB1 LEU A 262      63.960  62.520  55.000  1.00  0.00            
ATOM   2872  HB2 LEU A 262      64.860  63.010  53.650  1.00  0.00            
ATOM   2873  CG  LEU A 262      62.990  62.110  53.100  1.00  0.00            
ATOM   2874  HG  LEU A 262      62.740  62.680  52.210  1.00  0.00            
ATOM   2875  CD1 LEU A 262      63.740  60.830  52.600  1.00  0.00            
ATOM   2876 1HD1 LEU A 262      64.060  60.170  53.420  1.00  0.00            
ATOM   2877 2HD1 LEU A 262      63.210  60.300  51.820  1.00  0.00            
ATOM   2878 3HD1 LEU A 262      64.660  61.270  52.220  1.00  0.00            
ATOM   2879  CD2 LEU A 262      61.810  61.560  53.840  1.00  0.00            
ATOM   2880 1HD2 LEU A 262      61.960  60.630  54.380  1.00  0.00            
ATOM   2881 2HD2 LEU A 262      61.250  62.260  54.470  1.00  0.00            
ATOM   2882 3HD2 LEU A 262      61.190  61.220  53.010  1.00  0.00            
ATOM   2883  C   LEU A 262      62.080  64.780  54.540  1.00  0.00            
ATOM   2884  O   LEU A 262      61.620  64.490  55.630  1.00  0.00            
ATOM   2885  N   TRP A 263      61.300  65.450  53.660  1.00  0.00            
ATOM   2886  H   TRP A 263      61.620  65.660  52.730  1.00  0.00            
ATOM   2887  CA  TRP A 263      59.930  65.960  53.810  1.00  0.00            
ATOM   2888  HA  TRP A 263      59.600  65.760  54.830  1.00  0.00            
ATOM   2889  CB  TRP A 263      60.080  67.500  53.760  1.00  0.00            
ATOM   2890  HB1 TRP A 263      59.100  67.950  53.920  1.00  0.00            
ATOM   2891  HB2 TRP A 263      60.260  67.770  52.710  1.00  0.00            
ATOM   2892  CG  TRP A 263      61.110  68.230  54.570  1.00  0.00            
ATOM   2893  CD1 TRP A 263      62.350  68.510  54.140  1.00  0.00            
ATOM   2894  HD1 TRP A 263      62.800  68.250  53.200  1.00  0.00            
ATOM   2895  NE1 TRP A 263      62.950  69.320  55.100  1.00  0.00            
ATOM   2896  HE1 TRP A 263      63.750  69.890  54.850  1.00  0.00            
ATOM   2897  CE2 TRP A 263      62.140  69.550  56.170  1.00  0.00            
ATOM   2898  CZ2 TRP A 263      62.330  70.300  57.350  1.00  0.00            
ATOM   2899  HZ2 TRP A 263      63.250  70.820  57.590  1.00  0.00            
ATOM   2900  CH2 TRP A 263      61.310  70.290  58.290  1.00  0.00            
ATOM   2901  HH2 TRP A 263      61.440  70.810  59.230  1.00  0.00            
ATOM   2902  CZ3 TRP A 263      60.140  69.550  58.050  1.00  0.00            
ATOM   2903  HZ3 TRP A 263      59.330  69.640  58.760  1.00  0.00            
ATOM   2904  CE3 TRP A 263      59.940  68.710  56.930  1.00  0.00            
ATOM   2905  HE3 TRP A 263      59.020  68.140  56.830  1.00  0.00            
ATOM   2906  CD2 TRP A 263      60.980  68.710  55.940  1.00  0.00            
ATOM   2907  C   TRP A 263      59.030  65.360  52.810  1.00  0.00            
ATOM   2908  O   TRP A 263      59.440  65.360  51.630  1.00  0.00            
ATOM   2909  N   ARG A 264      57.810  64.850  53.170  1.00  0.00            
ATOM   2910  H   ARG A 264      57.790  64.570  54.140  1.00  0.00            
ATOM   2911  CA  ARG A 264      56.630  64.530  52.290  1.00  0.00            
ATOM   2912  HA  ARG A 264      56.970  63.850  51.510  1.00  0.00            
ATOM   2913  CB  ARG A 264      55.570  63.750  53.180  1.00  0.00            
ATOM   2914  HB1 ARG A 264      54.550  63.900  52.820  1.00  0.00            
ATOM   2915  HB2 ARG A 264      55.520  64.170  54.190  1.00  0.00            
ATOM   2916  CG  ARG A 264      55.930  62.280  53.300  1.00  0.00            
ATOM   2917  HG1 ARG A 264      56.780  62.380  53.970  1.00  0.00            
ATOM   2918  HG2 ARG A 264      56.240  61.960  52.300  1.00  0.00            
ATOM   2919  CD  ARG A 264      54.790  61.400  53.790  1.00  0.00            
ATOM   2920  HD1 ARG A 264      55.120  60.360  53.870  1.00  0.00            
ATOM   2921  HD2 ARG A 264      54.150  61.450  52.910  1.00  0.00            
ATOM   2922  NE  ARG A 264      54.080  61.780  55.070  1.00  0.00            
ATOM   2923  HE  ARG A 264      54.730  62.130  55.770  1.00  0.00            
ATOM   2924  CZ  ARG A 264      52.770  61.770  55.390  1.00  0.00            
ATOM   2925  NH1 ARG A 264      51.840  61.360  54.590  1.00  0.00            
ATOM   2926 1HH1 ARG A 264      51.890  61.200  53.590  1.00  0.00            
ATOM   2927 2HH1 ARG A 264      50.940  61.380  55.040  1.00  0.00            
ATOM   2928  NH2 ARG A 264      52.350  62.050  56.570  1.00  0.00            
ATOM   2929 1HH2 ARG A 264      52.920  62.430  57.310  1.00  0.00            
ATOM   2930 2HH2 ARG A 264      51.360  62.050  56.750  1.00  0.00            
ATOM   2931  C   ARG A 264      56.090  65.780  51.640  1.00  0.00            
ATOM   2932  O   ARG A 264      56.020  66.840  52.300  1.00  0.00            
ATOM   2933  N   ILE A 265      55.500  65.550  50.480  1.00  0.00            
ATOM   2934  H   ILE A 265      55.320  64.620  50.120  1.00  0.00            
ATOM   2935  CA  ILE A 265      54.890  66.610  49.660  1.00  0.00            
ATOM   2936  HA  ILE A 265      54.860  67.530  50.240  1.00  0.00            
ATOM   2937  CB  ILE A 265      55.800  66.910  48.400  1.00  0.00            
ATOM   2938  HB  ILE A 265      56.790  67.200  48.760  1.00  0.00            
ATOM   2939  CG2 ILE A 265      56.030  65.700  47.440  1.00  0.00            
ATOM   2940 1HG2 ILE A 265      56.410  66.130  46.510  1.00  0.00            
ATOM   2941 2HG2 ILE A 265      56.840  65.040  47.750  1.00  0.00            
ATOM   2942 3HG2 ILE A 265      55.110  65.190  47.160  1.00  0.00            
ATOM   2943  CG1 ILE A 265      55.240  68.130  47.650  1.00  0.00            
ATOM   2944 1HG1 ILE A 265      54.330  67.780  47.170  1.00  0.00            
ATOM   2945 2HG1 ILE A 265      55.970  68.350  46.870  1.00  0.00            
ATOM   2946  CD  ILE A 265      54.920  69.380  48.460  1.00  0.00            
ATOM   2947  HD1 ILE A 265      55.610  69.390  49.310  1.00  0.00            
ATOM   2948  HD2 ILE A 265      55.050  70.180  47.740  1.00  0.00            
ATOM   2949  HD3 ILE A 265      53.930  69.400  48.910  1.00  0.00            
ATOM   2950  C   ILE A 265      53.360  66.300  49.310  1.00  0.00            
ATOM   2951  O   ILE A 265      52.550  67.190  49.060  1.00  0.00            
ATOM   2952  N   ASN A 266      52.980  64.980  49.240  1.00  0.00            
ATOM   2953  H   ASN A 266      53.680  64.260  49.360  1.00  0.00            
ATOM   2954  CA  ASN A 266      51.630  64.520  48.860  1.00  0.00            
ATOM   2955  HA  ASN A 266      51.060  65.370  48.490  1.00  0.00            
ATOM   2956  CB  ASN A 266      51.730  63.500  47.670  1.00  0.00            
ATOM   2957  HB1 ASN A 266      50.760  63.260  47.240  1.00  0.00            
ATOM   2958  HB2 ASN A 266      52.150  62.620  48.160  1.00  0.00            
ATOM   2959  CG  ASN A 266      52.790  63.810  46.650  1.00  0.00            
ATOM   2960  OD1 ASN A 266      52.870  64.920  46.080  1.00  0.00            
ATOM   2961  ND2 ASN A 266      53.680  62.950  46.350  1.00  0.00            
ATOM   2962 1HD2 ASN A 266      53.800  62.010  46.710  1.00  0.00            
ATOM   2963 2HD2 ASN A 266      54.290  63.240  45.590  1.00  0.00            
ATOM   2964  C   ASN A 266      50.810  63.980  50.070  1.00  0.00            
ATOM   2965  O   ASN A 266      50.050  63.070  49.860  1.00  0.00            
ATOM   2966  N   SER A 267      51.040  64.410  51.330  1.00  0.00            
ATOM   2967  H   SER A 267      51.830  65.040  51.390  1.00  0.00            
ATOM   2968  CA  SER A 267      50.300  64.100  52.600  1.00  0.00            
ATOM   2969  HA  SER A 267      50.110  63.020  52.580  1.00  0.00            
ATOM   2970  CB  SER A 267      51.080  64.670  53.830  1.00  0.00            
ATOM   2971  HB1 SER A 267      52.120  64.360  53.780  1.00  0.00            
ATOM   2972  HB2 SER A 267      50.660  64.130  54.680  1.00  0.00            
ATOM   2973  OG  SER A 267      50.980  66.090  54.160  1.00  0.00            
ATOM   2974  HG  SER A 267      51.440  66.370  54.950  1.00  0.00            
ATOM   2975  C   SER A 267      48.850  64.650  52.550  1.00  0.00            
ATOM   2976  O   SER A 267      48.580  65.570  51.710  1.00  0.00            
ATOM   2977  N   LYS A 268      47.900  64.180  53.430  1.00  0.00            
ATOM   2978  H   LYS A 268      48.150  63.410  54.030  1.00  0.00            
ATOM   2979  CA  LYS A 268      46.490  64.640  53.490  1.00  0.00            
ATOM   2980  HA  LYS A 268      46.040  64.520  52.500  1.00  0.00            
ATOM   2981  CB  LYS A 268      45.650  63.750  54.510  1.00  0.00            
ATOM   2982  HB1 LYS A 268      45.930  63.960  55.540  1.00  0.00            
ATOM   2983  HB2 LYS A 268      45.860  62.710  54.280  1.00  0.00            
ATOM   2984  CG  LYS A 268      44.150  64.020  54.310  1.00  0.00            
ATOM   2985  HG1 LYS A 268      43.910  64.000  53.240  1.00  0.00            
ATOM   2986  HG2 LYS A 268      43.980  65.010  54.740  1.00  0.00            
ATOM   2987  CD  LYS A 268      43.270  63.110  55.140  1.00  0.00            
ATOM   2988  HD1 LYS A 268      42.300  63.560  55.350  1.00  0.00            
ATOM   2989  HD2 LYS A 268      43.790  62.880  56.060  1.00  0.00            
ATOM   2990  CE  LYS A 268      43.180  61.810  54.320  1.00  0.00            
ATOM   2991  HE1 LYS A 268      44.190  61.660  53.950  1.00  0.00            
ATOM   2992  HE2 LYS A 268      42.560  61.910  53.430  1.00  0.00            
ATOM   2993  NZ  LYS A 268      42.840  60.620  55.180  1.00  0.00            
ATOM   2994  HZ1 LYS A 268      42.870  59.800  54.590  1.00  0.00            
ATOM   2995  HZ2 LYS A 268      43.630  60.490  55.800  1.00  0.00            
ATOM   2996  HZ3 LYS A 268      41.980  60.820  55.670  1.00  0.00            
ATOM   2997  C   LYS A 268      46.360  66.100  53.770  1.00  0.00            
ATOM   2998  O   LYS A 268      45.880  66.830  52.910  1.00  0.00            
ATOM   2999  N   ARG A 269      47.070  66.660  54.800  1.00  0.00            
ATOM   3000  H   ARG A 269      47.510  65.980  55.400  1.00  0.00            
ATOM   3001  CA  ARG A 269      47.230  68.050  55.190  1.00  0.00            
ATOM   3002  HA  ARG A 269      46.250  68.500  55.030  1.00  0.00            
ATOM   3003  CB  ARG A 269      47.740  68.110  56.670  1.00  0.00            
ATOM   3004  HB1 ARG A 269      47.900  69.130  57.030  1.00  0.00            
ATOM   3005  HB2 ARG A 269      48.700  67.590  56.650  1.00  0.00            
ATOM   3006  CG  ARG A 269      46.800  67.440  57.660  1.00  0.00            
ATOM   3007  HG1 ARG A 269      47.430  67.450  58.550  1.00  0.00            
ATOM   3008  HG2 ARG A 269      46.610  66.390  57.430  1.00  0.00            
ATOM   3009  CD  ARG A 269      45.370  68.020  57.800  1.00  0.00            
ATOM   3010  HD1 ARG A 269      44.900  67.440  58.600  1.00  0.00            
ATOM   3011  HD2 ARG A 269      44.850  67.940  56.850  1.00  0.00            
ATOM   3012  NE  ARG A 269      45.250  69.400  58.230  1.00  0.00            
ATOM   3013  HE  ARG A 269      46.090  69.940  58.390  1.00  0.00            
ATOM   3014  CZ  ARG A 269      44.120  69.920  58.720  1.00  0.00            
ATOM   3015  NH1 ARG A 269      43.020  69.300  58.780  1.00  0.00            
ATOM   3016 1HH1 ARG A 269      43.000  68.360  58.410  1.00  0.00            
ATOM   3017 2HH1 ARG A 269      42.200  69.790  59.100  1.00  0.00            
ATOM   3018  NH2 ARG A 269      44.050  71.170  59.030  1.00  0.00            
ATOM   3019 1HH2 ARG A 269      44.910  71.700  58.960  1.00  0.00            
ATOM   3020 2HH2 ARG A 269      43.230  71.730  59.220  1.00  0.00            
ATOM   3021  C   ARG A 269      48.030  68.900  54.190  1.00  0.00            
ATOM   3022  O   ARG A 269      47.640  70.020  53.950  1.00  0.00            
ATOM   3023  N   MET A 270      49.090  68.430  53.520  1.00  0.00            
ATOM   3024  H   MET A 270      49.440  67.500  53.740  1.00  0.00            
ATOM   3025  CA  MET A 270      49.730  69.230  52.440  1.00  0.00            
ATOM   3026  HA  MET A 270      49.910  70.250  52.780  1.00  0.00            
ATOM   3027  CB  MET A 270      51.040  68.650  52.030  1.00  0.00            
ATOM   3028  HB1 MET A 270      50.880  67.660  51.600  1.00  0.00            
ATOM   3029  HB2 MET A 270      51.600  68.460  52.950  1.00  0.00            
ATOM   3030  CG  MET A 270      51.880  69.330  50.990  1.00  0.00            
ATOM   3031  HG1 MET A 270      51.420  69.220  50.010  1.00  0.00            
ATOM   3032  HG2 MET A 270      52.760  68.710  50.800  1.00  0.00            
ATOM   3033  SD  MET A 270      52.520  70.970  51.310  1.00  0.00            
ATOM   3034  CE  MET A 270      53.850  70.550  52.450  1.00  0.00            
ATOM   3035  HE1 MET A 270      53.420  70.050  53.320  1.00  0.00            
ATOM   3036  HE2 MET A 270      54.410  69.710  52.030  1.00  0.00            
ATOM   3037  HE3 MET A 270      54.460  71.420  52.680  1.00  0.00            
ATOM   3038  C   MET A 270      48.850  69.350  51.200  1.00  0.00            
ATOM   3039  O   MET A 270      48.680  70.440  50.690  1.00  0.00            
ATOM   3040  N   MET A 271      48.200  68.250  50.790  1.00  0.00            
ATOM   3041  H   MET A 271      48.240  67.440  51.390  1.00  0.00            
ATOM   3042  CA  MET A 271      47.380  68.130  49.600  1.00  0.00            
ATOM   3043  HA  MET A 271      47.950  68.480  48.730  1.00  0.00            
ATOM   3044  CB  MET A 271      47.220  66.670  49.290  1.00  0.00            
ATOM   3045  HB1 MET A 271      46.570  66.220  50.040  1.00  0.00            
ATOM   3046  HB2 MET A 271      48.180  66.180  49.160  1.00  0.00            
ATOM   3047  CG  MET A 271      46.360  66.410  48.040  1.00  0.00            
ATOM   3048  HG1 MET A 271      46.800  67.040  47.260  1.00  0.00            
ATOM   3049  HG2 MET A 271      45.390  66.890  48.210  1.00  0.00            
ATOM   3050  SD  MET A 271      46.130  64.720  47.570  1.00  0.00            
ATOM   3051  CE  MET A 271      47.670  64.330  46.800  1.00  0.00            
ATOM   3052  HE1 MET A 271      47.780  63.270  46.540  1.00  0.00            
ATOM   3053  HE2 MET A 271      47.760  64.790  45.820  1.00  0.00            
ATOM   3054  HE3 MET A 271      48.470  64.540  47.510  1.00  0.00            
ATOM   3055  C   MET A 271      46.160  68.930  49.760  1.00  0.00            
ATOM   3056  O   MET A 271      45.790  69.580  48.790  1.00  0.00            
ATOM   3057  N   ASN A 272      45.510  69.010  50.940  1.00  0.00            
ATOM   3058  H   ASN A 272      45.880  68.390  51.660  1.00  0.00            
ATOM   3059  CA  ASN A 272      44.390  69.950  51.230  1.00  0.00            
ATOM   3060  HA  ASN A 272      43.560  69.690  50.570  1.00  0.00            
ATOM   3061  CB  ASN A 272      44.050  69.930  52.720  1.00  0.00            
ATOM   3062  HB1 ASN A 272      43.410  70.790  52.900  1.00  0.00            
ATOM   3063  HB2 ASN A 272      44.940  69.990  53.350  1.00  0.00            
ATOM   3064  CG  ASN A 272      43.170  68.710  53.000  1.00  0.00            
ATOM   3065  OD1 ASN A 272      42.690  67.980  52.090  1.00  0.00            
ATOM   3066  ND2 ASN A 272      42.720  68.680  54.240  1.00  0.00            
ATOM   3067 1HD2 ASN A 272      43.050  69.320  54.950  1.00  0.00            
ATOM   3068 2HD2 ASN A 272      42.270  67.800  54.440  1.00  0.00            
ATOM   3069  C   ASN A 272      44.810  71.370  50.890  1.00  0.00            
ATOM   3070  O   ASN A 272      44.080  72.020  50.170  1.00  0.00            
ATOM   3071  N   ALA A 273      45.960  71.780  51.490  1.00  0.00            
ATOM   3072  H   ALA A 273      46.640  71.150  51.890  1.00  0.00            
ATOM   3073  CA  ALA A 273      46.520  73.070  51.220  1.00  0.00            
ATOM   3074  HA  ALA A 273      45.850  73.830  51.610  1.00  0.00            
ATOM   3075  CB  ALA A 273      47.780  73.180  52.140  1.00  0.00            
ATOM   3076  HB1 ALA A 273      48.260  74.150  51.960  1.00  0.00            
ATOM   3077  HB2 ALA A 273      47.490  73.010  53.170  1.00  0.00            
ATOM   3078  HB3 ALA A 273      48.570  72.510  51.810  1.00  0.00            
ATOM   3079  C   ALA A 273      46.860  73.410  49.770  1.00  0.00            
ATOM   3080  O   ALA A 273      46.480  74.490  49.330  1.00  0.00            
ATOM   3081  N   ILE A 274      47.510  72.500  49.000  1.00  0.00            
ATOM   3082  H   ILE A 274      47.800  71.690  49.520  1.00  0.00            
ATOM   3083  CA  ILE A 274      47.900  72.750  47.610  1.00  0.00            
ATOM   3084  HA  ILE A 274      48.450  73.690  47.690  1.00  0.00            
ATOM   3085  CB  ILE A 274      48.810  71.660  46.980  1.00  0.00            
ATOM   3086  HB  ILE A 274      48.260  70.770  47.300  1.00  0.00            
ATOM   3087  CG2 ILE A 274      48.950  71.780  45.530  1.00  0.00            
ATOM   3088 1HG2 ILE A 274      49.540  70.970  45.110  1.00  0.00            
ATOM   3089 2HG2 ILE A 274      47.990  71.510  45.080  1.00  0.00            
ATOM   3090 3HG2 ILE A 274      49.280  72.790  45.310  1.00  0.00            
ATOM   3091  CG1 ILE A 274      50.220  71.720  47.640  1.00  0.00            
ATOM   3092 1HG1 ILE A 274      50.190  71.780  48.720  1.00  0.00            
ATOM   3093 2HG1 ILE A 274      50.660  72.670  47.340  1.00  0.00            
ATOM   3094  CD  ILE A 274      51.270  70.680  47.200  1.00  0.00            
ATOM   3095  HD1 ILE A 274      50.880  69.680  47.410  1.00  0.00            
ATOM   3096  HD2 ILE A 274      51.370  70.740  46.110  1.00  0.00            
ATOM   3097  HD3 ILE A 274      52.270  70.850  47.570  1.00  0.00            
ATOM   3098  C   ILE A 274      46.610  72.950  46.800  1.00  0.00            
ATOM   3099  O   ILE A 274      46.630  73.830  45.950  1.00  0.00            
ATOM   3100  N   LYS A 275      45.500  72.220  47.150  1.00  0.00            
ATOM   3101  H   LYS A 275      45.570  71.540  47.890  1.00  0.00            
ATOM   3102  CA  LYS A 275      44.260  72.410  46.410  1.00  0.00            
ATOM   3103  HA  LYS A 275      44.460  72.390  45.340  1.00  0.00            
ATOM   3104  CB  LYS A 275      43.340  71.190  46.700  1.00  0.00            
ATOM   3105  HB1 LYS A 275      42.840  71.440  47.640  1.00  0.00            
ATOM   3106  HB2 LYS A 275      43.900  70.260  46.790  1.00  0.00            
ATOM   3107  CG  LYS A 275      42.260  70.910  45.600  1.00  0.00            
ATOM   3108  HG1 LYS A 275      42.780  70.560  44.710  1.00  0.00            
ATOM   3109  HG2 LYS A 275      41.680  71.800  45.350  1.00  0.00            
ATOM   3110  CD  LYS A 275      41.360  69.810  46.130  1.00  0.00            
ATOM   3111  HD1 LYS A 275      40.810  70.100  47.030  1.00  0.00            
ATOM   3112  HD2 LYS A 275      42.050  69.010  46.380  1.00  0.00            
ATOM   3113  CE  LYS A 275      40.260  69.530  45.190  1.00  0.00            
ATOM   3114  HE1 LYS A 275      39.800  70.470  44.900  1.00  0.00            
ATOM   3115  HE2 LYS A 275      39.530  68.950  45.760  1.00  0.00            
ATOM   3116  NZ  LYS A 275      40.820  68.910  44.000  1.00  0.00            
ATOM   3117  HZ1 LYS A 275      41.190  67.990  44.200  1.00  0.00            
ATOM   3118  HZ2 LYS A 275      40.050  68.780  43.360  1.00  0.00            
ATOM   3119  HZ3 LYS A 275      41.540  69.550  43.700  1.00  0.00            
ATOM   3120  C   LYS A 275      43.600  73.800  46.700  1.00  0.00            
ATOM   3121  O   LYS A 275      43.350  74.580  45.760  1.00  0.00            
ATOM   3122  N   GLU A 276      43.510  74.160  47.980  1.00  0.00            
ATOM   3123  H   GLU A 276      43.820  73.540  48.710  1.00  0.00            
ATOM   3124  CA  GLU A 276      43.110  75.540  48.430  1.00  0.00            
ATOM   3125  HA  GLU A 276      42.040  75.670  48.240  1.00  0.00            
ATOM   3126  CB  GLU A 276      43.190  75.620  50.030  1.00  0.00            
ATOM   3127  HB1 GLU A 276      43.110  76.670  50.310  1.00  0.00            
ATOM   3128  HB2 GLU A 276      44.150  75.230  50.370  1.00  0.00            
ATOM   3129  CG  GLU A 276      42.040  74.870  50.600  1.00  0.00            
ATOM   3130  HG1 GLU A 276      42.320  74.740  51.640  1.00  0.00            
ATOM   3131  HG2 GLU A 276      41.990  73.920  50.080  1.00  0.00            
ATOM   3132  CD  GLU A 276      40.730  75.640  50.510  1.00  0.00            
ATOM   3133  OE1 GLU A 276      39.810  75.170  51.190  1.00  0.00            
ATOM   3134  OE2 GLU A 276      40.640  76.640  49.710  1.00  0.00            
ATOM   3135  C   GLU A 276      43.890  76.660  47.850  1.00  0.00            
ATOM   3136  O   GLU A 276      43.370  77.730  47.700  1.00  0.00            
ATOM   3137  N   SER A 277      45.190  76.440  47.550  1.00  0.00            
ATOM   3138  H   SER A 277      45.650  75.590  47.830  1.00  0.00            
ATOM   3139  CA  SER A 277      46.120  77.460  47.070  1.00  0.00            
ATOM   3140  HA  SER A 277      46.130  78.300  47.760  1.00  0.00            
ATOM   3141  CB  SER A 277      47.500  76.990  46.990  1.00  0.00            
ATOM   3142  HB1 SER A 277      47.680  76.500  47.960  1.00  0.00            
ATOM   3143  HB2 SER A 277      48.100  77.900  46.940  1.00  0.00            
ATOM   3144  OG  SER A 277      47.810  76.170  45.820  1.00  0.00            
ATOM   3145  HG  SER A 277      47.260  75.400  46.010  1.00  0.00            
ATOM   3146  C   SER A 277      45.690  78.120  45.720  1.00  0.00            
ATOM   3147  O   SER A 277      45.970  79.310  45.490  1.00  0.00            
ATOM   3148  N   TYR A 278      45.090  77.330  44.870  1.00  0.00            
ATOM   3149  H   TYR A 278      45.000  76.340  45.060  1.00  0.00            
ATOM   3150  CA  TYR A 278      44.540  77.750  43.640  1.00  0.00            
ATOM   3151  HA  TYR A 278      45.290  78.370  43.150  1.00  0.00            
ATOM   3152  CB  TYR A 278      44.420  76.600  42.750  1.00  0.00            
ATOM   3153  HB1 TYR A 278      43.950  76.980  41.840  1.00  0.00            
ATOM   3154  HB2 TYR A 278      43.770  75.820  43.140  1.00  0.00            
ATOM   3155  CG  TYR A 278      45.740  75.910  42.330  1.00  0.00            
ATOM   3156  CD1 TYR A 278      46.540  76.630  41.440  1.00  0.00            
ATOM   3157  HD1 TYR A 278      46.350  77.680  41.300  1.00  0.00            
ATOM   3158  CE1 TYR A 278      47.680  75.990  41.000  1.00  0.00            
ATOM   3159  HE1 TYR A 278      48.440  76.480  40.400  1.00  0.00            
ATOM   3160  CZ  TYR A 278      48.040  74.670  41.350  1.00  0.00            
ATOM   3161  OH  TYR A 278      49.190  74.110  40.890  1.00  0.00            
ATOM   3162  HH  TYR A 278      49.410  73.230  41.210  1.00  0.00            
ATOM   3163  CE2 TYR A 278      47.130  73.970  42.200  1.00  0.00            
ATOM   3164  HE2 TYR A 278      47.340  72.930  42.410  1.00  0.00            
ATOM   3165  CD2 TYR A 278      45.990  74.580  42.700  1.00  0.00            
ATOM   3166  HD2 TYR A 278      45.290  73.940  43.230  1.00  0.00            
ATOM   3167  C   TYR A 278      43.260  78.470  43.770  1.00  0.00            
ATOM   3168  O   TYR A 278      42.930  79.200  42.820  1.00  0.00            
ATOM   3169  N   ASP A 279      42.480  78.220  44.800  1.00  0.00            
ATOM   3170  H   ASP A 279      42.810  77.600  45.530  1.00  0.00            
ATOM   3171  CA  ASP A 279      41.190  78.800  45.100  1.00  0.00            
ATOM   3172  HA  ASP A 279      40.650  78.840  44.150  1.00  0.00            
ATOM   3173  CB  ASP A 279      40.320  77.820  45.940  1.00  0.00            
ATOM   3174  HB1 ASP A 279      40.610  77.830  46.990  1.00  0.00            
ATOM   3175  HB2 ASP A 279      40.350  76.810  45.510  1.00  0.00            
ATOM   3176  CG  ASP A 279      38.840  78.240  45.870  1.00  0.00            
ATOM   3177  OD1 ASP A 279      38.480  79.320  46.390  1.00  0.00            
ATOM   3178  OD2 ASP A 279      38.040  77.310  45.640  1.00  0.00            
ATOM   3179  C   ASP A 279      41.320  80.200  45.740  1.00  0.00            
ATOM   3180  O   ASP A 279      40.640  81.120  45.180  1.00  0.00            
ATOM   3181  N   TYR A 280      42.300  80.390  46.640  1.00  0.00            
ATOM   3182  H   TYR A 280      42.670  79.510  46.980  1.00  0.00            
ATOM   3183  CA  TYR A 280      42.550  81.650  47.360  1.00  0.00            
ATOM   3184  HA  TYR A 280      41.650  81.960  47.900  1.00  0.00            
ATOM   3185  CB  TYR A 280      43.620  81.430  48.410  1.00  0.00            
ATOM   3186  HB1 TYR A 280      44.550  81.070  47.960  1.00  0.00            
ATOM   3187  HB2 TYR A 280      43.330  80.680  49.140  1.00  0.00            
ATOM   3188  CG  TYR A 280      44.000  82.710  49.160  1.00  0.00            
ATOM   3189  CD1 TYR A 280      43.140  83.160  50.160  1.00  0.00            
ATOM   3190  HD1 TYR A 280      42.450  82.480  50.640  1.00  0.00            
ATOM   3191  CE1 TYR A 280      43.170  84.440  50.650  1.00  0.00            
ATOM   3192  HE1 TYR A 280      42.490  84.740  51.430  1.00  0.00            
ATOM   3193  CZ  TYR A 280      44.070  85.360  50.080  1.00  0.00            
ATOM   3194  OH  TYR A 280      44.090  86.660  50.550  1.00  0.00            
ATOM   3195  HH  TYR A 280      43.610  86.880  51.360  1.00  0.00            
ATOM   3196  CE2 TYR A 280      45.020  84.920  49.090  1.00  0.00            
ATOM   3197  HE2 TYR A 280      45.690  85.620  48.630  1.00  0.00            
ATOM   3198  CD2 TYR A 280      44.990  83.590  48.660  1.00  0.00            
ATOM   3199  HD2 TYR A 280      45.550  83.280  47.790  1.00  0.00            
ATOM   3200  C   TYR A 280      42.900  82.760  46.340  1.00  0.00            
ATOM   3201  O   TYR A 280      43.740  82.530  45.450  1.00  0.00            
ATOM   3202  N   ASN A 281      42.290  83.910  46.600  1.00  0.00            
ATOM   3203  H   ASN A 281      41.790  84.030  47.470  1.00  0.00            
ATOM   3204  CA  ASN A 281      42.680  85.160  45.970  1.00  0.00            
ATOM   3205  HA  ASN A 281      43.730  85.110  45.650  1.00  0.00            
ATOM   3206  CB  ASN A 281      41.890  85.380  44.630  1.00  0.00            
ATOM   3207  HB1 ASN A 281      40.830  85.360  44.880  1.00  0.00            
ATOM   3208  HB2 ASN A 281      41.960  84.580  43.890  1.00  0.00            
ATOM   3209  CG  ASN A 281      42.210  86.710  43.970  1.00  0.00            
ATOM   3210  OD1 ASN A 281      41.570  87.770  44.140  1.00  0.00            
ATOM   3211  ND2 ASN A 281      43.250  86.750  43.200  1.00  0.00            
ATOM   3212 1HD2 ASN A 281      43.830  85.920  43.110  1.00  0.00            
ATOM   3213 2HD2 ASN A 281      43.440  87.650  42.780  1.00  0.00            
ATOM   3214  C   ASN A 281      42.430  86.350  47.010  1.00  0.00            
ATOM   3215  O   ASN A 281      41.490  86.200  47.830  1.00  0.00            
ATOM   3216  N   PRO A 282      43.060  87.510  46.980  1.00  0.00            
ATOM   3217  CD  PRO A 282      44.300  87.700  46.240  1.00  0.00            
ATOM   3218  HD1 PRO A 282      44.080  88.250  45.330  1.00  0.00            
ATOM   3219  HD2 PRO A 282      44.750  86.740  45.980  1.00  0.00            
ATOM   3220  CG  PRO A 282      45.170  88.530  47.230  1.00  0.00            
ATOM   3221  HG1 PRO A 282      45.880  89.150  46.670  1.00  0.00            
ATOM   3222  HG2 PRO A 282      45.670  87.790  47.850  1.00  0.00            
ATOM   3223  CB  PRO A 282      44.160  89.450  48.010  1.00  0.00            
ATOM   3224  HB1 PRO A 282      43.970  90.360  47.460  1.00  0.00            
ATOM   3225  HB2 PRO A 282      44.480  89.710  49.020  1.00  0.00            
ATOM   3226  CA  PRO A 282      42.900  88.600  48.020  1.00  0.00            
ATOM   3227  HA  PRO A 282      42.850  88.180  49.030  1.00  0.00            
ATOM   3228  C   PRO A 282      41.690  89.450  47.880  1.00  0.00            
ATOM   3229  O   PRO A 282      41.400  90.260  48.760  1.00  0.00            
ATOM   3230  N   ASN A 283      40.980  89.360  46.730  1.00  0.00            
ATOM   3231  H   ASN A 283      41.340  88.760  46.000  1.00  0.00            
ATOM   3232  CA  ASN A 283      39.660  90.050  46.570  1.00  0.00            
ATOM   3233  HA  ASN A 283      39.520  91.010  47.060  1.00  0.00            
ATOM   3234  CB  ASN A 283      39.450  90.290  45.060  1.00  0.00            
ATOM   3235  HB1 ASN A 283      38.480  90.740  44.890  1.00  0.00            
ATOM   3236  HB2 ASN A 283      39.480  89.370  44.480  1.00  0.00            
ATOM   3237  CG  ASN A 283      40.630  91.080  44.490  1.00  0.00            
ATOM   3238  OD1 ASN A 283      40.650  92.260  44.710  1.00  0.00            
ATOM   3239  ND2 ASN A 283      41.490  90.560  43.620  1.00  0.00            
ATOM   3240 1HD2 ASN A 283      41.450  89.570  43.480  1.00  0.00            
ATOM   3241 2HD2 ASN A 283      42.010  91.160  42.990  1.00  0.00            
ATOM   3242  C   ASN A 283      38.550  89.250  47.220  1.00  0.00            
ATOM   3243  O   ASN A 283      37.420  89.760  47.410  1.00  0.00            
ATOM   3244  N   LYS A 284      38.810  87.950  47.490  1.00  0.00            
ATOM   3245  H   LYS A 284      39.750  87.620  47.280  1.00  0.00            
ATOM   3246  CA  LYS A 284      37.790  87.000  48.100  1.00  0.00            
ATOM   3247  HA  LYS A 284      36.850  87.110  47.560  1.00  0.00            
ATOM   3248  CB  LYS A 284      38.230  85.610  47.810  1.00  0.00            
ATOM   3249  HB1 LYS A 284      39.100  85.290  48.390  1.00  0.00            
ATOM   3250  HB2 LYS A 284      38.570  85.620  46.770  1.00  0.00            
ATOM   3251  CG  LYS A 284      37.150  84.510  48.000  1.00  0.00            
ATOM   3252  HG1 LYS A 284      36.250  84.820  47.450  1.00  0.00            
ATOM   3253  HG2 LYS A 284      37.020  84.490  49.080  1.00  0.00            
ATOM   3254  CD  LYS A 284      37.540  83.150  47.430  1.00  0.00            
ATOM   3255  HD1 LYS A 284      36.770  82.410  47.670  1.00  0.00            
ATOM   3256  HD2 LYS A 284      38.510  82.860  47.820  1.00  0.00            
ATOM   3257  CE  LYS A 284      37.630  83.200  45.900  1.00  0.00            
ATOM   3258  HE1 LYS A 284      38.390  83.930  45.650  1.00  0.00            
ATOM   3259  HE2 LYS A 284      36.690  83.580  45.500  1.00  0.00            
ATOM   3260  NZ  LYS A 284      37.840  81.840  45.280  1.00  0.00            
ATOM   3261  HZ1 LYS A 284      37.090  81.580  44.640  1.00  0.00            
ATOM   3262  HZ2 LYS A 284      38.710  81.740  44.780  1.00  0.00            
ATOM   3263  HZ3 LYS A 284      37.890  81.070  45.930  1.00  0.00            
ATOM   3264  C   LYS A 284      37.510  87.180  49.610  1.00  0.00            
ATOM   3265  O   LYS A 284      36.380  87.070  50.120  1.00  0.00            
ATOM   3266  N   THR A 285      38.550  87.620  50.320  1.00  0.00            
ATOM   3267  H   THR A 285      39.390  87.910  49.830  1.00  0.00            
ATOM   3268  CA  THR A 285      38.520  87.650  51.760  1.00  0.00            
ATOM   3269  HA  THR A 285      37.580  88.090  52.100  1.00  0.00            
ATOM   3270  CB  THR A 285      38.560  86.230  52.360  1.00  0.00            
ATOM   3271  HB  THR A 285      37.750  85.690  51.870  1.00  0.00            
ATOM   3272  CG2 THR A 285      39.870  85.390  52.300  1.00  0.00            
ATOM   3273 1HG2 THR A 285      39.700  84.360  52.620  1.00  0.00            
ATOM   3274 2HG2 THR A 285      40.240  85.450  51.270  1.00  0.00            
ATOM   3275 3HG2 THR A 285      40.670  85.820  52.900  1.00  0.00            
ATOM   3276  OG1 THR A 285      38.250  86.120  53.730  1.00  0.00            
ATOM   3277  HG1 THR A 285      37.310  86.300  53.720  1.00  0.00            
ATOM   3278  C   THR A 285      39.640  88.490  52.410  1.00  0.00            
ATOM   3279  O   THR A 285      40.690  88.760  51.810  1.00  0.00            
ATOM   3280  N   ASN A 286      39.370  88.940  53.630  1.00  0.00            
ATOM   3281  H   ASN A 286      38.540  88.660  54.140  1.00  0.00            
ATOM   3282  CA  ASN A 286      40.090  90.150  54.160  1.00  0.00            
ATOM   3283  HA  ASN A 286      40.320  90.910  53.420  1.00  0.00            
ATOM   3284  CB  ASN A 286      39.220  90.930  55.140  1.00  0.00            
ATOM   3285  HB1 ASN A 286      39.820  91.620  55.740  1.00  0.00            
ATOM   3286  HB2 ASN A 286      38.820  90.180  55.820  1.00  0.00            
ATOM   3287  CG  ASN A 286      38.040  91.610  54.540  1.00  0.00            
ATOM   3288  OD1 ASN A 286      38.200  92.180  53.490  1.00  0.00            
ATOM   3289  ND2 ASN A 286      36.930  91.600  55.080  1.00  0.00            
ATOM   3290 1HD2 ASN A 286      36.720  91.090  55.930  1.00  0.00            
ATOM   3291 2HD2 ASN A 286      36.260  91.990  54.430  1.00  0.00            
ATOM   3292  C   ASN A 286      41.460  89.870  54.820  1.00  0.00            
ATOM   3293  O   ASN A 286      42.080  90.720  55.460  1.00  0.00            
ATOM   3294  N   ARG A 287      42.000  88.670  54.600  1.00  0.00            
ATOM   3295  H   ARG A 287      41.640  88.160  53.800  1.00  0.00            
ATOM   3296  CA  ARG A 287      43.220  88.090  55.150  1.00  0.00            
ATOM   3297  HA  ARG A 287      43.840  88.940  55.420  1.00  0.00            
ATOM   3298  CB  ARG A 287      42.800  87.280  56.410  1.00  0.00            
ATOM   3299  HB1 ARG A 287      42.160  87.890  57.050  1.00  0.00            
ATOM   3300  HB2 ARG A 287      43.660  86.990  57.000  1.00  0.00            
ATOM   3301  CG  ARG A 287      41.890  86.030  56.140  1.00  0.00            
ATOM   3302  HG1 ARG A 287      41.850  85.420  57.050  1.00  0.00            
ATOM   3303  HG2 ARG A 287      42.320  85.340  55.410  1.00  0.00            
ATOM   3304  CD  ARG A 287      40.450  86.300  55.690  1.00  0.00            
ATOM   3305  HD1 ARG A 287      40.040  85.300  55.540  1.00  0.00            
ATOM   3306  HD2 ARG A 287      40.360  86.860  54.760  1.00  0.00            
ATOM   3307  NE  ARG A 287      39.700  86.980  56.710  1.00  0.00            
ATOM   3308  HE  ARG A 287      40.210  87.600  57.340  1.00  0.00            
ATOM   3309  CZ  ARG A 287      38.460  86.750  57.050  1.00  0.00            
ATOM   3310  NH1 ARG A 287      37.670  85.990  56.400  1.00  0.00            
ATOM   3311 1HH1 ARG A 287      38.020  85.680  55.510  1.00  0.00            
ATOM   3312 2HH1 ARG A 287      36.760  85.710  56.760  1.00  0.00            
ATOM   3313  NH2 ARG A 287      37.990  87.320  58.110  1.00  0.00            
ATOM   3314 1HH2 ARG A 287      38.590  87.820  58.760  1.00  0.00            
ATOM   3315 2HH2 ARG A 287      37.180  86.860  58.500  1.00  0.00            
ATOM   3316  C   ARG A 287      43.890  87.170  54.060  1.00  0.00            
ATOM   3317  O   ARG A 287      43.190  86.750  53.120  1.00  0.00            
ATOM   3318  N   PRO A 288      45.140  86.800  54.190  1.00  0.00            
ATOM   3319  CD  PRO A 288      46.130  87.350  55.070  1.00  0.00            
ATOM   3320  HD1 PRO A 288      45.770  87.400  56.090  1.00  0.00            
ATOM   3321  HD2 PRO A 288      46.450  88.350  54.780  1.00  0.00            
ATOM   3322  CG  PRO A 288      47.390  86.490  54.970  1.00  0.00            
ATOM   3323  HG1 PRO A 288      47.290  85.750  55.770  1.00  0.00            
ATOM   3324  HG2 PRO A 288      48.350  86.990  55.050  1.00  0.00            
ATOM   3325  CB  PRO A 288      47.250  85.880  53.620  1.00  0.00            
ATOM   3326  HB1 PRO A 288      47.740  84.910  53.690  1.00  0.00            
ATOM   3327  HB2 PRO A 288      47.760  86.560  52.940  1.00  0.00            
ATOM   3328  CA  PRO A 288      45.720  85.750  53.400  1.00  0.00            
ATOM   3329  HA  PRO A 288      45.520  85.950  52.350  1.00  0.00            
ATOM   3330  C   PRO A 288      45.160  84.330  53.740  1.00  0.00            
ATOM   3331  O   PRO A 288      44.590  84.050  54.790  1.00  0.00            
ATOM   3332  N   PHE A 289      45.570  83.460  52.860  1.00  0.00            
ATOM   3333  H   PHE A 289      45.960  83.810  52.000  1.00  0.00            
ATOM   3334  CA  PHE A 289      45.590  82.000  53.090  1.00  0.00            
ATOM   3335  HA  PHE A 289      44.580  81.580  53.080  1.00  0.00            
ATOM   3336  CB  PHE A 289      46.220  81.460  51.880  1.00  0.00            
ATOM   3337  HB1 PHE A 289      47.190  81.960  51.830  1.00  0.00            
ATOM   3338  HB2 PHE A 289      45.610  81.820  51.050  1.00  0.00            
ATOM   3339  CG  PHE A 289      46.470  79.970  51.720  1.00  0.00            
ATOM   3340  CD1 PHE A 289      45.530  79.120  51.060  1.00  0.00            
ATOM   3341  HD1 PHE A 289      44.590  79.510  50.700  1.00  0.00            
ATOM   3342  CE1 PHE A 289      45.850  77.750  50.890  1.00  0.00            
ATOM   3343  HE1 PHE A 289      45.210  77.150  50.250  1.00  0.00            
ATOM   3344  CZ  PHE A 289      47.040  77.240  51.390  1.00  0.00            
ATOM   3345  HZ  PHE A 289      47.210  76.170  51.360  1.00  0.00            
ATOM   3346  CE2 PHE A 289      47.920  78.010  52.070  1.00  0.00            
ATOM   3347  HE2 PHE A 289      48.810  77.560  52.470  1.00  0.00            
ATOM   3348  CD2 PHE A 289      47.680  79.360  52.270  1.00  0.00            
ATOM   3349  HD2 PHE A 289      48.460  79.950  52.720  1.00  0.00            
ATOM   3350  C   PHE A 289      46.400  81.610  54.380  1.00  0.00            
ATOM   3351  O   PHE A 289      47.510  82.130  54.580  1.00  0.00            
ATOM   3352  N   ILE A 290      45.890  80.620  55.140  1.00  0.00            
ATOM   3353  H   ILE A 290      45.060  80.120  54.830  1.00  0.00            
ATOM   3354  CA  ILE A 290      46.490  80.020  56.340  1.00  0.00            
ATOM   3355  HA  ILE A 290      46.930  80.810  56.950  1.00  0.00            
ATOM   3356  CB  ILE A 290      45.660  79.100  57.270  1.00  0.00            
ATOM   3357  HB  ILE A 290      45.370  78.260  56.640  1.00  0.00            
ATOM   3358  CG2 ILE A 290      46.530  78.490  58.390  1.00  0.00            
ATOM   3359 1HG2 ILE A 290      47.230  77.760  58.000  1.00  0.00            
ATOM   3360 2HG2 ILE A 290      47.060  79.340  58.820  1.00  0.00            
ATOM   3361 3HG2 ILE A 290      45.880  78.040  59.140  1.00  0.00            
ATOM   3362  CG1 ILE A 290      44.350  79.730  57.890  1.00  0.00            
ATOM   3363 1HG1 ILE A 290      43.690  78.880  58.050  1.00  0.00            
ATOM   3364 2HG1 ILE A 290      43.810  80.340  57.170  1.00  0.00            
ATOM   3365  CD  ILE A 290      44.550  80.600  59.150  1.00  0.00            
ATOM   3366  HD1 ILE A 290      43.590  80.860  59.600  1.00  0.00            
ATOM   3367  HD2 ILE A 290      45.160  80.230  59.980  1.00  0.00            
ATOM   3368  HD3 ILE A 290      45.110  81.480  58.850  1.00  0.00            
ATOM   3369  C   ILE A 290      47.650  79.090  55.810  1.00  0.00            
ATOM   3370  O   ILE A 290      47.490  78.130  55.070  1.00  0.00            
ATOM   3371  N   SER A 291      48.870  79.410  56.130  1.00  0.00            
ATOM   3372  H   SER A 291      48.960  80.160  56.800  1.00  0.00            
ATOM   3373  CA  SER A 291      50.090  78.670  55.700  1.00  0.00            
ATOM   3374  HA  SER A 291      50.010  78.450  54.630  1.00  0.00            
ATOM   3375  CB  SER A 291      51.320  79.510  55.830  1.00  0.00            
ATOM   3376  HB1 SER A 291      52.280  79.040  56.060  1.00  0.00            
ATOM   3377  HB2 SER A 291      51.120  80.160  56.680  1.00  0.00            
ATOM   3378  OG  SER A 291      51.450  80.480  54.830  1.00  0.00            
ATOM   3379  HG  SER A 291      51.460  80.060  53.970  1.00  0.00            
ATOM   3380  C   SER A 291      50.260  77.370  56.470  1.00  0.00            
ATOM   3381  O   SER A 291      50.290  77.340  57.710  1.00  0.00            
ATOM   3382  N   GLN A 292      50.580  76.270  55.750  1.00  0.00            
ATOM   3383  H   GLN A 292      50.770  76.350  54.770  1.00  0.00            
ATOM   3384  CA  GLN A 292      50.620  74.990  56.450  1.00  0.00            
ATOM   3385  HA  GLN A 292      49.870  75.000  57.240  1.00  0.00            
ATOM   3386  CB  GLN A 292      50.350  73.830  55.450  1.00  0.00            
ATOM   3387  HB1 GLN A 292      50.910  73.930  54.520  1.00  0.00            
ATOM   3388  HB2 GLN A 292      49.290  73.880  55.200  1.00  0.00            
ATOM   3389  CG  GLN A 292      50.640  72.390  55.960  1.00  0.00            
ATOM   3390  HG1 GLN A 292      51.700  72.180  56.110  1.00  0.00            
ATOM   3391  HG2 GLN A 292      50.250  71.670  55.240  1.00  0.00            
ATOM   3392  CD  GLN A 292      49.890  72.010  57.270  1.00  0.00            
ATOM   3393  OE1 GLN A 292      49.450  72.840  58.070  1.00  0.00            
ATOM   3394  NE2 GLN A 292      49.870  70.860  57.790  1.00  0.00            
ATOM   3395 1HE2 GLN A 292      50.360  70.100  57.360  1.00  0.00            
ATOM   3396 2HE2 GLN A 292      49.480  70.870  58.730  1.00  0.00            
ATOM   3397  C   GLN A 292      52.020  74.990  57.070  1.00  0.00            
ATOM   3398  O   GLN A 292      52.970  75.070  56.300  1.00  0.00            
ATOM   3399  N   LYS A 293      52.150  74.830  58.400  1.00  0.00            
ATOM   3400  H   LYS A 293      51.300  74.720  58.930  1.00  0.00            
ATOM   3401  CA  LYS A 293      53.460  74.740  59.120  1.00  0.00            
ATOM   3402  HA  LYS A 293      54.220  75.330  58.620  1.00  0.00            
ATOM   3403  CB  LYS A 293      53.300  75.340  60.480  1.00  0.00            
ATOM   3404  HB1 LYS A 293      54.200  75.190  61.080  1.00  0.00            
ATOM   3405  HB2 LYS A 293      52.520  74.920  61.110  1.00  0.00            
ATOM   3406  CG  LYS A 293      53.050  76.860  60.210  1.00  0.00            
ATOM   3407  HG1 LYS A 293      52.040  76.940  59.800  1.00  0.00            
ATOM   3408  HG2 LYS A 293      53.660  77.250  59.400  1.00  0.00            
ATOM   3409  CD  LYS A 293      53.250  77.720  61.440  1.00  0.00            
ATOM   3410  HD1 LYS A 293      53.190  78.730  61.030  1.00  0.00            
ATOM   3411  HD2 LYS A 293      54.270  77.490  61.750  1.00  0.00            
ATOM   3412  CE  LYS A 293      52.260  77.430  62.560  1.00  0.00            
ATOM   3413  HE1 LYS A 293      52.270  76.360  62.730  1.00  0.00            
ATOM   3414  HE2 LYS A 293      51.290  77.700  62.150  1.00  0.00            
ATOM   3415  NZ  LYS A 293      52.420  78.180  63.780  1.00  0.00            
ATOM   3416  HZ1 LYS A 293      53.400  78.120  64.020  1.00  0.00            
ATOM   3417  HZ2 LYS A 293      52.130  79.150  63.670  1.00  0.00            
ATOM   3418  HZ3 LYS A 293      51.790  77.860  64.510  1.00  0.00            
ATOM   3419  C   LYS A 293      53.840  73.270  59.240  1.00  0.00            
ATOM   3420  O   LYS A 293      53.060  72.430  59.700  1.00  0.00            
ATOM   3421  N   ILE A 294      55.020  72.830  58.890  1.00  0.00            
ATOM   3422  H   ILE A 294      55.510  73.400  58.230  1.00  0.00            
ATOM   3423  CA  ILE A 294      55.570  71.480  59.110  1.00  0.00            
ATOM   3424  HA  ILE A 294      54.830  70.790  59.510  1.00  0.00            
ATOM   3425  CB  ILE A 294      55.810  70.800  57.730  1.00  0.00            
ATOM   3426  HB  ILE A 294      56.680  71.190  57.210  1.00  0.00            
ATOM   3427  CG2 ILE A 294      56.110  69.320  57.960  1.00  0.00            
ATOM   3428 1HG2 ILE A 294      55.310  68.840  58.510  1.00  0.00            
ATOM   3429 2HG2 ILE A 294      56.050  68.780  57.020  1.00  0.00            
ATOM   3430 3HG2 ILE A 294      57.100  69.150  58.380  1.00  0.00            
ATOM   3431  CG1 ILE A 294      54.610  70.860  56.740  1.00  0.00            
ATOM   3432 1HG1 ILE A 294      53.660  70.910  57.290  1.00  0.00            
ATOM   3433 2HG1 ILE A 294      54.500  69.990  56.100  1.00  0.00            
ATOM   3434  CD  ILE A 294      54.670  72.040  55.760  1.00  0.00            
ATOM   3435  HD1 ILE A 294      54.890  72.980  56.270  1.00  0.00            
ATOM   3436  HD2 ILE A 294      55.420  71.840  55.000  1.00  0.00            
ATOM   3437  HD3 ILE A 294      53.640  72.150  55.430  1.00  0.00            
ATOM   3438  C   ILE A 294      56.860  71.410  59.960  1.00  0.00            
ATOM   3439  O   ILE A 294      57.890  71.940  59.530  1.00  0.00            
ATOM   3440  N   HIS A 295      56.660  70.880  61.200  1.00  0.00            
ATOM   3441  H   HIS A 295      55.760  70.420  61.240  1.00  0.00            
ATOM   3442  CA  HIS A 295      57.550  71.040  62.320  1.00  0.00            
ATOM   3443  HA  HIS A 295      58.120  71.940  62.100  1.00  0.00            
ATOM   3444  CB  HIS A 295      56.820  71.460  63.590  1.00  0.00            
ATOM   3445  HB1 HIS A 295      57.550  71.570  64.400  1.00  0.00            
ATOM   3446  HB2 HIS A 295      56.050  70.760  63.900  1.00  0.00            
ATOM   3447  CG  HIS A 295      56.160  72.790  63.580  1.00  0.00            
ATOM   3448  ND1 HIS A 295      56.870  74.010  63.500  1.00  0.00            
ATOM   3449  CE1 HIS A 295      55.950  74.940  63.710  1.00  0.00            
ATOM   3450  HE1 HIS A 295      56.270  75.970  63.800  1.00  0.00            
ATOM   3451  NE2 HIS A 295      54.750  74.420  63.840  1.00  0.00            
ATOM   3452  HE2 HIS A 295      53.990  74.900  64.310  1.00  0.00            
ATOM   3453  CD2 HIS A 295      54.800  73.070  63.840  1.00  0.00            
ATOM   3454  HD2 HIS A 295      54.110  72.330  64.220  1.00  0.00            
ATOM   3455  C   HIS A 295      58.480  69.920  62.470  1.00  0.00            
ATOM   3456  O   HIS A 295      59.360  69.980  63.340  1.00  0.00            
ATOM   3457  N   PHE A 296      58.370  68.820  61.660  1.00  0.00            
ATOM   3458  H   PHE A 296      57.510  68.780  61.130  1.00  0.00            
ATOM   3459  CA  PHE A 296      59.360  67.720  61.650  1.00  0.00            
ATOM   3460  HA  PHE A 296      60.340  68.170  61.840  1.00  0.00            
ATOM   3461  CB  PHE A 296      59.140  66.690  62.790  1.00  0.00            
ATOM   3462  HB1 PHE A 296      59.360  67.050  63.790  1.00  0.00            
ATOM   3463  HB2 PHE A 296      59.850  65.890  62.590  1.00  0.00            
ATOM   3464  CG  PHE A 296      57.820  66.010  62.870  1.00  0.00            
ATOM   3465  CD1 PHE A 296      57.590  64.730  62.320  1.00  0.00            
ATOM   3466  HD1 PHE A 296      58.410  64.220  61.830  1.00  0.00            
ATOM   3467  CE1 PHE A 296      56.290  64.080  62.510  1.00  0.00            
ATOM   3468  HE1 PHE A 296      56.120  63.080  62.130  1.00  0.00            
ATOM   3469  CZ  PHE A 296      55.250  64.760  63.180  1.00  0.00            
ATOM   3470  HZ  PHE A 296      54.260  64.330  63.270  1.00  0.00            
ATOM   3471  CE2 PHE A 296      55.570  65.930  63.830  1.00  0.00            
ATOM   3472  HE2 PHE A 296      54.800  66.460  64.390  1.00  0.00            
ATOM   3473  CD2 PHE A 296      56.820  66.540  63.710  1.00  0.00            
ATOM   3474  HD2 PHE A 296      56.980  67.460  64.260  1.00  0.00            
ATOM   3475  C   PHE A 296      59.490  67.130  60.260  1.00  0.00            
ATOM   3476  O   PHE A 296      58.490  66.900  59.650  1.00  0.00            
ATOM   3477  N   PRO A 297      60.720  66.680  59.830  1.00  0.00            
ATOM   3478  CD  PRO A 297      61.940  67.130  60.360  1.00  0.00            
ATOM   3479  HD1 PRO A 297      61.980  66.860  61.410  1.00  0.00            
ATOM   3480  HD2 PRO A 297      62.050  68.210  60.210  1.00  0.00            
ATOM   3481  CG  PRO A 297      63.000  66.290  59.670  1.00  0.00            
ATOM   3482  HG1 PRO A 297      63.190  65.390  60.260  1.00  0.00            
ATOM   3483  HG2 PRO A 297      63.910  66.880  59.620  1.00  0.00            
ATOM   3484  CB  PRO A 297      62.320  65.980  58.330  1.00  0.00            
ATOM   3485  HB1 PRO A 297      62.690  65.020  57.950  1.00  0.00            
ATOM   3486  HB2 PRO A 297      62.470  66.880  57.740  1.00  0.00            
ATOM   3487  CA  PRO A 297      60.840  65.800  58.670  1.00  0.00            
ATOM   3488  HA  PRO A 297      60.170  66.170  57.900  1.00  0.00            
ATOM   3489  C   PRO A 297      60.300  64.420  59.020  1.00  0.00            
ATOM   3490  O   PRO A 297      60.350  63.920  60.150  1.00  0.00            
ATOM   3491  N   ASP A 298      59.760  63.830  58.030  1.00  0.00            
ATOM   3492  H   ASP A 298      59.840  64.280  57.130  1.00  0.00            
ATOM   3493  CA  ASP A 298      59.550  62.430  58.020  1.00  0.00            
ATOM   3494  HA  ASP A 298      58.840  62.140  58.790  1.00  0.00            
ATOM   3495  CB  ASP A 298      58.860  62.010  56.700  1.00  0.00            
ATOM   3496  HB1 ASP A 298      58.340  61.060  56.820  1.00  0.00            
ATOM   3497  HB2 ASP A 298      59.500  61.950  55.830  1.00  0.00            
ATOM   3498  CG  ASP A 298      57.660  62.860  56.430  1.00  0.00            
ATOM   3499  OD1 ASP A 298      56.530  62.450  56.700  1.00  0.00            
ATOM   3500  OD2 ASP A 298      57.790  64.000  55.940  1.00  0.00            
ATOM   3501  C   ASP A 298      60.810  61.520  58.260  1.00  0.00            
ATOM   3502  O   ASP A 298      60.680  60.390  58.680  1.00  0.00            
ATOM   3503  N   PHE A 299      62.000  62.010  57.930  1.00  0.00            
ATOM   3504  H   PHE A 299      62.070  62.900  57.470  1.00  0.00            
ATOM   3505  CA  PHE A 299      63.290  61.430  58.400  1.00  0.00            
ATOM   3506  HA  PHE A 299      63.220  61.130  59.440  1.00  0.00            
ATOM   3507  CB  PHE A 299      63.520  60.200  57.460  1.00  0.00            
ATOM   3508  HB1 PHE A 299      63.470  60.550  56.430  1.00  0.00            
ATOM   3509  HB2 PHE A 299      62.720  59.480  57.600  1.00  0.00            
ATOM   3510  CG  PHE A 299      64.870  59.530  57.600  1.00  0.00            
ATOM   3511  CD1 PHE A 299      64.940  58.410  58.440  1.00  0.00            
ATOM   3512  HD1 PHE A 299      64.070  57.980  58.910  1.00  0.00            
ATOM   3513  CE1 PHE A 299      66.190  57.890  58.720  1.00  0.00            
ATOM   3514  HE1 PHE A 299      66.150  57.140  59.500  1.00  0.00            
ATOM   3515  CZ  PHE A 299      67.370  58.440  58.200  1.00  0.00            
ATOM   3516  HZ  PHE A 299      68.360  58.140  58.520  1.00  0.00            
ATOM   3517  CE2 PHE A 299      67.300  59.440  57.190  1.00  0.00            
ATOM   3518  HE2 PHE A 299      68.200  59.780  56.710  1.00  0.00            
ATOM   3519  CD2 PHE A 299      66.000  59.910  56.840  1.00  0.00            
ATOM   3520  HD2 PHE A 299      65.870  60.690  56.100  1.00  0.00            
ATOM   3521  C   PHE A 299      64.440  62.440  58.380  1.00  0.00            
ATOM   3522  O   PHE A 299      64.510  63.200  57.440  1.00  0.00            
ATOM   3523  N   SER A 300      65.240  62.490  59.420  1.00  0.00            
ATOM   3524  H   SER A 300      65.130  61.760  60.110  1.00  0.00            
ATOM   3525  CA  SER A 300      66.450  63.370  59.520  1.00  0.00            
ATOM   3526  HA  SER A 300      66.750  63.890  58.610  1.00  0.00            
ATOM   3527  CB  SER A 300      66.180  64.370  60.690  1.00  0.00            
ATOM   3528  HB1 SER A 300      66.020  63.830  61.620  1.00  0.00            
ATOM   3529  HB2 SER A 300      65.330  65.030  60.510  1.00  0.00            
ATOM   3530  OG  SER A 300      67.240  65.290  60.750  1.00  0.00            
ATOM   3531  HG  SER A 300      67.930  64.890  61.290  1.00  0.00            
ATOM   3532  C   SER A 300      67.620  62.510  59.990  1.00  0.00            
ATOM   3533  O   SER A 300      67.450  61.530  60.690  1.00  0.00            
ATOM   3534  N   THR A 301      68.890  62.850  59.680  1.00  0.00            
ATOM   3535  H   THR A 301      68.880  63.610  59.020  1.00  0.00            
ATOM   3536  CA  THR A 301      70.110  62.190  60.110  1.00  0.00            
ATOM   3537  HA  THR A 301      70.000  61.910  61.160  1.00  0.00            
ATOM   3538  CB  THR A 301      70.490  60.880  59.310  1.00  0.00            
ATOM   3539  HB  THR A 301      69.820  60.030  59.450  1.00  0.00            
ATOM   3540  CG2 THR A 301      70.680  61.030  57.770  1.00  0.00            
ATOM   3541 1HG2 THR A 301      69.690  61.300  57.390  1.00  0.00            
ATOM   3542 2HG2 THR A 301      71.340  61.850  57.510  1.00  0.00            
ATOM   3543 3HG2 THR A 301      70.970  60.030  57.450  1.00  0.00            
ATOM   3544  OG1 THR A 301      71.760  60.390  59.610  1.00  0.00            
ATOM   3545  HG1 THR A 301      71.650  59.740  60.320  1.00  0.00            
ATOM   3546  C   THR A 301      71.300  63.250  59.990  1.00  0.00            
ATOM   3547  O   THR A 301      71.260  64.120  59.120  1.00  0.00            
ATOM   3548  N   ARG A 302      72.320  63.130  60.840  1.00  0.00            
ATOM   3549  H   ARG A 302      72.280  62.420  61.560  1.00  0.00            
ATOM   3550  CA  ARG A 302      73.600  63.930  60.890  1.00  0.00            
ATOM   3551  HA  ARG A 302      73.520  64.650  60.080  1.00  0.00            
ATOM   3552  CB  ARG A 302      73.590  64.720  62.210  1.00  0.00            
ATOM   3553  HB1 ARG A 302      74.120  64.110  62.940  1.00  0.00            
ATOM   3554  HB2 ARG A 302      72.570  64.770  62.590  1.00  0.00            
ATOM   3555  CG  ARG A 302      74.280  66.060  62.200  1.00  0.00            
ATOM   3556  HG1 ARG A 302      73.790  66.720  61.480  1.00  0.00            
ATOM   3557  HG2 ARG A 302      75.330  65.890  61.950  1.00  0.00            
ATOM   3558  CD  ARG A 302      74.310  66.840  63.520  1.00  0.00            
ATOM   3559  HD1 ARG A 302      74.960  66.280  64.180  1.00  0.00            
ATOM   3560  HD2 ARG A 302      73.390  66.890  64.100  1.00  0.00            
ATOM   3561  NE  ARG A 302      74.720  68.260  63.290  1.00  0.00            
ATOM   3562  HE  ARG A 302      74.730  68.570  62.330  1.00  0.00            
ATOM   3563  CZ  ARG A 302      75.130  69.090  64.230  1.00  0.00            
ATOM   3564  NH1 ARG A 302      75.150  68.840  65.480  1.00  0.00            
ATOM   3565 1HH1 ARG A 302      74.820  67.930  65.780  1.00  0.00            
ATOM   3566 2HH1 ARG A 302      75.530  69.580  66.060  1.00  0.00            
ATOM   3567  NH2 ARG A 302      75.490  70.220  63.820  1.00  0.00            
ATOM   3568 1HH2 ARG A 302      75.530  70.340  62.820  1.00  0.00            
ATOM   3569 2HH2 ARG A 302      75.570  71.040  64.400  1.00  0.00            
ATOM   3570  C   ARG A 302      74.930  63.150  60.710  1.00  0.00            
ATOM   3571  O   ARG A 302      75.990  63.740  60.680  1.00  0.00            
ATOM   3572  N   ASP A 303      74.800  61.770  60.540  1.00  0.00            
ATOM   3573  H   ASP A 303      73.900  61.330  60.410  1.00  0.00            
ATOM   3574  CA  ASP A 303      75.980  60.900  60.590  1.00  0.00            
ATOM   3575  HA  ASP A 303      76.730  61.200  61.320  1.00  0.00            
ATOM   3576  CB  ASP A 303      75.510  59.470  60.990  1.00  0.00            
ATOM   3577  HB1 ASP A 303      76.310  58.740  61.090  1.00  0.00            
ATOM   3578  HB2 ASP A 303      74.890  59.000  60.230  1.00  0.00            
ATOM   3579  CG  ASP A 303      74.670  59.390  62.300  1.00  0.00            
ATOM   3580  OD1 ASP A 303      73.960  58.380  62.500  1.00  0.00            
ATOM   3581  OD2 ASP A 303      74.850  60.130  63.260  1.00  0.00            
ATOM   3582  C   ASP A 303      76.760  60.710  59.320  1.00  0.00            
ATOM   3583  O   ASP A 303      77.870  60.220  59.380  1.00  0.00            
ATOM   3584  N   ILE A 304      76.290  61.260  58.180  1.00  0.00            
ATOM   3585  H   ILE A 304      75.460  61.830  58.300  1.00  0.00            
ATOM   3586  CA  ILE A 304      76.820  61.050  56.820  1.00  0.00            
ATOM   3587  HA  ILE A 304      77.030  60.000  56.630  1.00  0.00            
ATOM   3588  CB  ILE A 304      75.800  61.540  55.720  1.00  0.00            
ATOM   3589  HB  ILE A 304      75.760  62.600  55.960  1.00  0.00            
ATOM   3590  CG2 ILE A 304      76.240  61.170  54.340  1.00  0.00            
ATOM   3591 1HG2 ILE A 304      76.480  60.110  54.230  1.00  0.00            
ATOM   3592 2HG2 ILE A 304      75.430  61.400  53.650  1.00  0.00            
ATOM   3593 3HG2 ILE A 304      77.160  61.630  53.990  1.00  0.00            
ATOM   3594  CG1 ILE A 304      74.390  61.000  56.040  1.00  0.00            
ATOM   3595 1HG1 ILE A 304      73.710  61.410  55.290  1.00  0.00            
ATOM   3596 2HG1 ILE A 304      74.080  61.310  57.040  1.00  0.00            
ATOM   3597  CD  ILE A 304      74.160  59.500  55.980  1.00  0.00            
ATOM   3598  HD1 ILE A 304      74.570  59.180  55.020  1.00  0.00            
ATOM   3599  HD2 ILE A 304      74.650  59.020  56.830  1.00  0.00            
ATOM   3600  HD3 ILE A 304      73.130  59.180  55.810  1.00  0.00            
ATOM   3601  C   ILE A 304      78.130  61.820  56.620  1.00  0.00            
ATOM   3602  O   ILE A 304      78.990  61.440  55.870  1.00  0.00            
ATOM   3603  N   HIS A 305      78.170  63.000  57.350  1.00  0.00            
ATOM   3604  H   HIS A 305      77.400  63.200  57.980  1.00  0.00            
ATOM   3605  CA  HIS A 305      79.260  64.100  57.340  1.00  0.00            
ATOM   3606  HA  HIS A 305      80.230  63.650  57.120  1.00  0.00            
ATOM   3607  CB  HIS A 305      79.070  65.110  56.160  1.00  0.00            
ATOM   3608  HB1 HIS A 305      79.780  65.940  56.200  1.00  0.00            
ATOM   3609  HB2 HIS A 305      78.140  65.660  56.330  1.00  0.00            
ATOM   3610  CG  HIS A 305      78.920  64.700  54.770  1.00  0.00            
ATOM   3611  ND1 HIS A 305      80.010  64.400  53.870  1.00  0.00            
ATOM   3612  CE1 HIS A 305      79.440  64.060  52.700  1.00  0.00            
ATOM   3613  HE1 HIS A 305      80.070  63.790  51.860  1.00  0.00            
ATOM   3614  NE2 HIS A 305      78.120  64.050  52.740  1.00  0.00            
ATOM   3615  HE2 HIS A 305      77.490  63.760  52.010  1.00  0.00            
ATOM   3616  CD2 HIS A 305      77.730  64.450  54.050  1.00  0.00            
ATOM   3617  HD2 HIS A 305      76.700  64.450  54.370  1.00  0.00            
ATOM   3618  C   HIS A 305      79.360  64.850  58.680  1.00  0.00            
ATOM   3619  O   HIS A 305      78.320  64.950  59.350  1.00  0.00            
ATOM   3620  N   ARG A 306      80.520  65.390  58.990  1.00  0.00            
ATOM   3621  H   ARG A 306      81.260  65.300  58.320  1.00  0.00            
ATOM   3622  CA  ARG A 306      80.670  66.260  60.200  1.00  0.00            
ATOM   3623  HA  ARG A 306      79.680  66.430  60.610  1.00  0.00            
ATOM   3624  CB  ARG A 306      81.590  65.680  61.280  1.00  0.00            
ATOM   3625  HB1 ARG A 306      81.100  64.800  61.680  1.00  0.00            
ATOM   3626  HB2 ARG A 306      81.520  66.410  62.090  1.00  0.00            
ATOM   3627  CG  ARG A 306      83.170  65.450  60.970  1.00  0.00            
ATOM   3628  HG1 ARG A 306      83.470  66.460  60.700  1.00  0.00            
ATOM   3629  HG2 ARG A 306      83.270  64.800  60.100  1.00  0.00            
ATOM   3630  CD  ARG A 306      84.000  64.890  62.070  1.00  0.00            
ATOM   3631  HD1 ARG A 306      85.060  64.860  61.810  1.00  0.00            
ATOM   3632  HD2 ARG A 306      83.620  63.880  62.220  1.00  0.00            
ATOM   3633  NE  ARG A 306      83.850  65.720  63.350  1.00  0.00            
ATOM   3634  HE  ARG A 306      82.950  65.730  63.820  1.00  0.00            
ATOM   3635  CZ  ARG A 306      84.900  66.340  63.920  1.00  0.00            
ATOM   3636  NH1 ARG A 306      86.100  66.320  63.380  1.00  0.00            
ATOM   3637 1HH1 ARG A 306      86.170  65.850  62.490  1.00  0.00            
ATOM   3638 2HH1 ARG A 306      86.900  66.600  63.930  1.00  0.00            
ATOM   3639  NH2 ARG A 306      84.810  66.980  65.060  1.00  0.00            
ATOM   3640 1HH2 ARG A 306      83.920  66.950  65.550  1.00  0.00            
ATOM   3641 2HH2 ARG A 306      85.650  67.440  65.390  1.00  0.00            
ATOM   3642  C   ARG A 306      81.050  67.720  59.800  1.00  0.00            
ATOM   3643  O   ARG A 306      81.630  68.500  60.610  1.00  0.00            
ATOM   3644  N   ASN A 307      80.790  68.070  58.600  1.00  0.00            
ATOM   3645  H   ASN A 307      80.170  67.450  58.110  1.00  0.00            
ATOM   3646  CA  ASN A 307      81.320  69.240  57.860  1.00  0.00            
ATOM   3647  HA  ASN A 307      81.520  69.990  58.620  1.00  0.00            
ATOM   3648  CB  ASN A 307      82.560  68.870  57.130  1.00  0.00            
ATOM   3649  HB1 ASN A 307      82.320  68.270  56.250  1.00  0.00            
ATOM   3650  HB2 ASN A 307      83.220  68.280  57.760  1.00  0.00            
ATOM   3651  CG  ASN A 307      83.460  70.060  56.690  1.00  0.00            
ATOM   3652  OD1 ASN A 307      82.980  71.200  56.660  1.00  0.00            
ATOM   3653  ND2 ASN A 307      84.770  69.850  56.460  1.00  0.00            
ATOM   3654 1HD2 ASN A 307      85.100  68.890  56.460  1.00  0.00            
ATOM   3655 2HD2 ASN A 307      85.390  70.630  56.310  1.00  0.00            
ATOM   3656  C   ASN A 307      80.200  69.750  56.910  1.00  0.00            
ATOM   3657  O   ASN A 307      79.350  68.960  56.420  1.00  0.00            
ATOM   3658  N   TYR A 308      80.130  71.050  56.590  1.00  0.00            
ATOM   3659  H   TYR A 308      80.950  71.620  56.770  1.00  0.00            
ATOM   3660  CA  TYR A 308      78.940  71.650  56.020  1.00  0.00            
ATOM   3661  HA  TYR A 308      78.070  71.440  56.650  1.00  0.00            
ATOM   3662  CB  TYR A 308      79.150  73.120  55.900  1.00  0.00            
ATOM   3663  HB1 TYR A 308      78.200  73.650  55.830  1.00  0.00            
ATOM   3664  HB2 TYR A 308      79.690  73.260  54.960  1.00  0.00            
ATOM   3665  CG  TYR A 308      80.000  73.730  57.070  1.00  0.00            
ATOM   3666  CD1 TYR A 308      79.500  74.110  58.310  1.00  0.00            
ATOM   3667  HD1 TYR A 308      78.460  73.920  58.550  1.00  0.00            
ATOM   3668  CE1 TYR A 308      80.330  74.470  59.420  1.00  0.00            
ATOM   3669  HE1 TYR A 308      79.960  74.560  60.430  1.00  0.00            
ATOM   3670  CZ  TYR A 308      81.690  74.690  59.200  1.00  0.00            
ATOM   3671  OH  TYR A 308      82.460  75.040  60.240  1.00  0.00            
ATOM   3672  HH  TYR A 308      81.920  75.200  61.030  1.00  0.00            
ATOM   3673  CE2 TYR A 308      82.260  74.440  57.860  1.00  0.00            
ATOM   3674  HE2 TYR A 308      83.290  74.680  57.680  1.00  0.00            
ATOM   3675  CD2 TYR A 308      81.350  74.020  56.850  1.00  0.00            
ATOM   3676  HD2 TYR A 308      81.770  73.730  55.900  1.00  0.00            
ATOM   3677  C   TYR A 308      78.500  71.030  54.590  1.00  0.00            
ATOM   3678  O   TYR A 308      79.290  70.800  53.700  1.00  0.00            
ATOM   3679  N   VAL A 309      77.190  70.670  54.530  1.00  0.00            
ATOM   3680  H   VAL A 309      76.580  70.900  55.290  1.00  0.00            
ATOM   3681  CA  VAL A 309      76.710  69.930  53.340  1.00  0.00            
ATOM   3682  HA  VAL A 309      77.480  69.340  52.850  1.00  0.00            
ATOM   3683  CB  VAL A 309      75.680  68.830  53.800  1.00  0.00            
ATOM   3684  HB  VAL A 309      74.750  69.230  54.210  1.00  0.00            
ATOM   3685  CG1 VAL A 309      75.250  67.990  52.600  1.00  0.00            
ATOM   3686 1HG1 VAL A 309      74.420  67.350  52.900  1.00  0.00            
ATOM   3687 2HG1 VAL A 309      74.920  68.620  51.780  1.00  0.00            
ATOM   3688 3HG1 VAL A 309      76.120  67.420  52.280  1.00  0.00            
ATOM   3689  CG2 VAL A 309      76.370  67.840  54.780  1.00  0.00            
ATOM   3690 1HG2 VAL A 309      75.640  67.120  55.160  1.00  0.00            
ATOM   3691 2HG2 VAL A 309      77.160  67.320  54.240  1.00  0.00            
ATOM   3692 3HG2 VAL A 309      76.700  68.400  55.650  1.00  0.00            
ATOM   3693  C   VAL A 309      76.110  70.900  52.400  1.00  0.00            
ATOM   3694  O   VAL A 309      75.000  71.380  52.490  1.00  0.00            
ATOM   3695  N   ASP A 310      76.890  71.330  51.430  1.00  0.00            
ATOM   3696  H   ASP A 310      77.710  70.790  51.200  1.00  0.00            
ATOM   3697  CA  ASP A 310      76.640  72.460  50.510  1.00  0.00            
ATOM   3698  HA  ASP A 310      76.000  73.150  51.070  1.00  0.00            
ATOM   3699  CB  ASP A 310      77.990  73.060  50.170  1.00  0.00            
ATOM   3700  HB1 ASP A 310      78.480  73.340  51.110  1.00  0.00            
ATOM   3701  HB2 ASP A 310      77.840  74.050  49.740  1.00  0.00            
ATOM   3702  CG  ASP A 310      78.900  72.300  49.260  1.00  0.00            
ATOM   3703  OD1 ASP A 310      79.090  72.770  48.070  1.00  0.00            
ATOM   3704  OD2 ASP A 310      79.460  71.280  49.720  1.00  0.00            
ATOM   3705  C   ASP A 310      75.880  72.190  49.190  1.00  0.00            
ATOM   3706  O   ASP A 310      75.450  73.180  48.570  1.00  0.00            
ATOM   3707  N   CYS A 311      75.590  70.940  48.810  1.00  0.00            
ATOM   3708  H   CYS A 311      75.990  70.230  49.410  1.00  0.00            
ATOM   3709  CA  CYS A 311      74.820  70.620  47.590  1.00  0.00            
ATOM   3710  HA  CYS A 311      73.980  71.310  47.660  1.00  0.00            
ATOM   3711  CB  CYS A 311      75.660  70.910  46.370  1.00  0.00            
ATOM   3712  HB1 CYS A 311      76.450  70.150  46.380  1.00  0.00            
ATOM   3713  HB2 CYS A 311      75.950  71.950  46.380  1.00  0.00            
ATOM   3714  SG  CYS A 311      74.820  70.640  44.800  1.00  0.00            
ATOM   3715  HG  CYS A 311      74.220  71.830  44.850  1.00  0.00            
ATOM   3716  C   CYS A 311      74.360  69.120  47.720  1.00  0.00            
ATOM   3717  O   CYS A 311      75.160  68.270  48.230  1.00  0.00            
ATOM   3718  N   VAL A 312      73.130  68.790  47.270  1.00  0.00            
ATOM   3719  H   VAL A 312      72.490  69.530  47.020  1.00  0.00            
ATOM   3720  CA  VAL A 312      72.530  67.470  47.300  1.00  0.00            
ATOM   3721  HA  VAL A 312      73.310  66.710  47.400  1.00  0.00            
ATOM   3722  CB  VAL A 312      71.680  67.370  48.630  1.00  0.00            
ATOM   3723  HB  VAL A 312      72.300  67.530  49.510  1.00  0.00            
ATOM   3724  CG1 VAL A 312      70.510  68.290  48.690  1.00  0.00            
ATOM   3725 1HG1 VAL A 312      70.730  69.330  48.450  1.00  0.00            
ATOM   3726 2HG1 VAL A 312      69.780  67.950  47.950  1.00  0.00            
ATOM   3727 3HG1 VAL A 312      70.040  68.230  49.670  1.00  0.00            
ATOM   3728  CG2 VAL A 312      71.150  65.940  48.740  1.00  0.00            
ATOM   3729 1HG2 VAL A 312      71.890  65.180  48.520  1.00  0.00            
ATOM   3730 2HG2 VAL A 312      70.920  65.760  49.790  1.00  0.00            
ATOM   3731 3HG2 VAL A 312      70.290  65.780  48.080  1.00  0.00            
ATOM   3732  C   VAL A 312      71.700  67.260  46.030  1.00  0.00            
ATOM   3733  O   VAL A 312      71.170  68.230  45.510  1.00  0.00            
ATOM   3734  N   ARG A 313      71.560  65.960  45.550  1.00  0.00            
ATOM   3735  H   ARG A 313      72.070  65.290  46.100  1.00  0.00            
ATOM   3736  CA  ARG A 313      70.800  65.560  44.330  1.00  0.00            
ATOM   3737  HA  ARG A 313      69.860  66.110  44.280  1.00  0.00            
ATOM   3738  CB  ARG A 313      71.750  65.730  43.100  1.00  0.00            
ATOM   3739  HB1 ARG A 313      71.240  65.220  42.280  1.00  0.00            
ATOM   3740  HB2 ARG A 313      72.640  65.180  43.380  1.00  0.00            
ATOM   3741  CG  ARG A 313      71.970  67.200  42.740  1.00  0.00            
ATOM   3742  HG1 ARG A 313      72.690  67.210  41.930  1.00  0.00            
ATOM   3743  HG2 ARG A 313      72.550  67.650  43.550  1.00  0.00            
ATOM   3744  CD  ARG A 313      70.780  68.070  42.250  1.00  0.00            
ATOM   3745  HD1 ARG A 313      69.940  68.120  42.940  1.00  0.00            
ATOM   3746  HD2 ARG A 313      70.410  67.720  41.290  1.00  0.00            
ATOM   3747  NE  ARG A 313      71.270  69.440  41.950  1.00  0.00            
ATOM   3748  HE  ARG A 313      71.680  69.580  41.040  1.00  0.00            
ATOM   3749  CZ  ARG A 313      71.120  70.520  42.660  1.00  0.00            
ATOM   3750  NH1 ARG A 313      70.680  70.660  43.850  1.00  0.00            
ATOM   3751 1HH1 ARG A 313      70.410  69.830  44.360  1.00  0.00            
ATOM   3752 2HH1 ARG A 313      70.370  71.530  44.260  1.00  0.00            
ATOM   3753  NH2 ARG A 313      71.240  71.570  41.930  1.00  0.00            
ATOM   3754 1HH2 ARG A 313      71.320  71.370  40.950  1.00  0.00            
ATOM   3755 2HH2 ARG A 313      70.770  72.390  42.300  1.00  0.00            
ATOM   3756  C   ARG A 313      70.290  64.140  44.520  1.00  0.00            
ATOM   3757  O   ARG A 313      71.000  63.330  45.190  1.00  0.00            
ATOM   3758  N   TRP A 314      69.110  63.840  43.990  1.00  0.00            
ATOM   3759  H   TRP A 314      68.570  64.550  43.520  1.00  0.00            
ATOM   3760  CA  TRP A 314      68.570  62.490  43.940  1.00  0.00            
ATOM   3761  HA  TRP A 314      68.910  61.940  44.820  1.00  0.00            
ATOM   3762  CB  TRP A 314      67.020  62.490  43.960  1.00  0.00            
ATOM   3763  HB1 TRP A 314      66.660  61.510  43.650  1.00  0.00            
ATOM   3764  HB2 TRP A 314      66.600  63.210  43.250  1.00  0.00            
ATOM   3765  CG  TRP A 314      66.360  62.810  45.290  1.00  0.00            
ATOM   3766  CD1 TRP A 314      66.000  64.060  45.680  1.00  0.00            
ATOM   3767  HD1 TRP A 314      66.060  64.980  45.120  1.00  0.00            
ATOM   3768  NE1 TRP A 314      65.530  63.940  46.950  1.00  0.00            
ATOM   3769  HE1 TRP A 314      65.070  64.680  47.470  1.00  0.00            
ATOM   3770  CE2 TRP A 314      65.530  62.670  47.470  1.00  0.00            
ATOM   3771  CZ2 TRP A 314      65.120  62.030  48.670  1.00  0.00            
ATOM   3772  HZ2 TRP A 314      64.630  62.610  49.430  1.00  0.00            
ATOM   3773  CH2 TRP A 314      65.190  60.680  48.780  1.00  0.00            
ATOM   3774  HH2 TRP A 314      64.750  60.170  49.620  1.00  0.00            
ATOM   3775  CZ3 TRP A 314      65.520  59.870  47.690  1.00  0.00            
ATOM   3776  HZ3 TRP A 314      65.480  58.790  47.610  1.00  0.00            
ATOM   3777  CE3 TRP A 314      66.120  60.520  46.600  1.00  0.00            
ATOM   3778  HE3 TRP A 314      66.540  59.890  45.830  1.00  0.00            
ATOM   3779  CD2 TRP A 314      66.040  61.890  46.410  1.00  0.00            
ATOM   3780  C   TRP A 314      69.060  61.780  42.680  1.00  0.00            
ATOM   3781  O   TRP A 314      68.820  62.210  41.550  1.00  0.00            
ATOM   3782  N   LEU A 315      69.630  60.580  42.830  1.00  0.00            
ATOM   3783  H   LEU A 315      69.810  60.210  43.750  1.00  0.00            
ATOM   3784  CA  LEU A 315      69.790  59.490  41.790  1.00  0.00            
ATOM   3785  HA  LEU A 315      69.700  59.840  40.770  1.00  0.00            
ATOM   3786  CB  LEU A 315      71.210  59.000  41.980  1.00  0.00            
ATOM   3787  HB1 LEU A 315      71.310  58.640  43.000  1.00  0.00            
ATOM   3788  HB2 LEU A 315      71.810  59.880  41.780  1.00  0.00            
ATOM   3789  CG  LEU A 315      71.740  57.890  41.060  1.00  0.00            
ATOM   3790  HG  LEU A 315      71.040  57.060  41.060  1.00  0.00            
ATOM   3791  CD1 LEU A 315      71.890  58.500  39.620  1.00  0.00            
ATOM   3792 1HD1 LEU A 315      70.890  58.640  39.190  1.00  0.00            
ATOM   3793 2HD1 LEU A 315      72.480  59.410  39.730  1.00  0.00            
ATOM   3794 3HD1 LEU A 315      72.490  57.850  38.980  1.00  0.00            
ATOM   3795  CD2 LEU A 315      73.030  57.260  41.550  1.00  0.00            
ATOM   3796 1HD2 LEU A 315      73.590  56.670  40.820  1.00  0.00            
ATOM   3797 2HD2 LEU A 315      73.680  58.090  41.840  1.00  0.00            
ATOM   3798 3HD2 LEU A 315      72.860  56.690  42.460  1.00  0.00            
ATOM   3799  C   LEU A 315      68.780  58.410  42.010  1.00  0.00            
ATOM   3800  O   LEU A 315      68.870  57.610  42.920  1.00  0.00            
ATOM   3801  N   GLY A 316      67.700  58.490  41.220  1.00  0.00            
ATOM   3802  H   GLY A 316      67.590  59.250  40.570  1.00  0.00            
ATOM   3803  CA  GLY A 316      66.530  57.630  41.420  1.00  0.00            
ATOM   3804  HA1 GLY A 316      66.790  56.600  41.170  1.00  0.00            
ATOM   3805  HA2 GLY A 316      65.660  57.970  40.860  1.00  0.00            
ATOM   3806  C   GLY A 316      66.090  57.600  42.880  1.00  0.00            
ATOM   3807  O   GLY A 316      65.560  58.640  43.290  1.00  0.00            
ATOM   3808  N   ASP A 317      66.040  56.480  43.580  1.00  0.00            
ATOM   3809  H   ASP A 317      66.600  55.720  43.230  1.00  0.00            
ATOM   3810  CA  ASP A 317      65.650  56.440  45.010  1.00  0.00            
ATOM   3811  HA  ASP A 317      65.090  57.360  45.180  1.00  0.00            
ATOM   3812  CB  ASP A 317      64.680  55.270  45.260  1.00  0.00            
ATOM   3813  HB1 ASP A 317      65.220  54.330  45.220  1.00  0.00            
ATOM   3814  HB2 ASP A 317      63.900  55.340  44.510  1.00  0.00            
ATOM   3815  CG  ASP A 317      63.850  55.360  46.520  1.00  0.00            
ATOM   3816  OD1 ASP A 317      63.250  54.270  46.840  1.00  0.00            
ATOM   3817  OD2 ASP A 317      63.610  56.470  47.080  1.00  0.00            
ATOM   3818  C   ASP A 317      66.870  56.510  45.940  1.00  0.00            
ATOM   3819  O   ASP A 317      66.850  55.870  46.970  1.00  0.00            
ATOM   3820  N   LEU A 318      67.980  57.140  45.560  1.00  0.00            
ATOM   3821  H   LEU A 318      67.920  57.620  44.670  1.00  0.00            
ATOM   3822  CA  LEU A 318      69.230  57.380  46.320  1.00  0.00            
ATOM   3823  HA  LEU A 318      69.100  56.940  47.310  1.00  0.00            
ATOM   3824  CB  LEU A 318      70.410  56.740  45.650  1.00  0.00            
ATOM   3825  HB1 LEU A 318      71.330  56.890  46.230  1.00  0.00            
ATOM   3826  HB2 LEU A 318      70.450  57.230  44.680  1.00  0.00            
ATOM   3827  CG  LEU A 318      70.370  55.190  45.250  1.00  0.00            
ATOM   3828  HG  LEU A 318      69.430  54.910  44.770  1.00  0.00            
ATOM   3829  CD1 LEU A 318      71.520  54.840  44.350  1.00  0.00            
ATOM   3830 1HD1 LEU A 318      72.510  55.170  44.670  1.00  0.00            
ATOM   3831 2HD1 LEU A 318      71.620  53.760  44.220  1.00  0.00            
ATOM   3832 3HD1 LEU A 318      71.330  55.380  43.420  1.00  0.00            
ATOM   3833  CD2 LEU A 318      70.440  54.350  46.470  1.00  0.00            
ATOM   3834 1HD2 LEU A 318      70.270  53.310  46.190  1.00  0.00            
ATOM   3835 2HD2 LEU A 318      71.390  54.520  46.970  1.00  0.00            
ATOM   3836 3HD2 LEU A 318      69.620  54.630  47.130  1.00  0.00            
ATOM   3837  C   LEU A 318      69.570  58.840  46.460  1.00  0.00            
ATOM   3838  O   LEU A 318      69.250  59.650  45.620  1.00  0.00            
ATOM   3839  N   ILE A 319      70.340  59.180  47.480  1.00  0.00            
ATOM   3840  H   ILE A 319      70.650  58.420  48.070  1.00  0.00            
ATOM   3841  CA  ILE A 319      70.860  60.580  47.740  1.00  0.00            
ATOM   3842  HA  ILE A 319      70.460  61.290  47.030  1.00  0.00            
ATOM   3843  CB  ILE A 319      70.420  61.090  49.080  1.00  0.00            
ATOM   3844  HB  ILE A 319      70.910  60.500  49.860  1.00  0.00            
ATOM   3845  CG2 ILE A 319      70.810  62.580  49.340  1.00  0.00            
ATOM   3846 1HG2 ILE A 319      70.420  62.710  50.350  1.00  0.00            
ATOM   3847 2HG2 ILE A 319      71.900  62.680  49.250  1.00  0.00            
ATOM   3848 3HG2 ILE A 319      70.230  63.200  48.650  1.00  0.00            
ATOM   3849  CG1 ILE A 319      68.920  61.000  49.340  1.00  0.00            
ATOM   3850 1HG1 ILE A 319      68.370  61.240  48.430  1.00  0.00            
ATOM   3851 2HG1 ILE A 319      68.560  61.730  50.060  1.00  0.00            
ATOM   3852  CD  ILE A 319      68.450  59.730  50.050  1.00  0.00            
ATOM   3853  HD1 ILE A 319      68.650  58.790  49.550  1.00  0.00            
ATOM   3854  HD2 ILE A 319      68.900  59.700  51.050  1.00  0.00            
ATOM   3855  HD3 ILE A 319      67.370  59.800  50.170  1.00  0.00            
ATOM   3856  C   ILE A 319      72.410  60.670  47.640  1.00  0.00            
ATOM   3857  O   ILE A 319      73.190  60.130  48.420  1.00  0.00            
ATOM   3858  N   LEU A 320      72.790  61.460  46.640  1.00  0.00            
ATOM   3859  H   LEU A 320      71.990  61.890  46.200  1.00  0.00            
ATOM   3860  CA  LEU A 320      74.140  62.090  46.450  1.00  0.00            
ATOM   3861  HA  LEU A 320      74.860  61.340  46.800  1.00  0.00            
ATOM   3862  CB  LEU A 320      74.480  62.330  44.930  1.00  0.00            
ATOM   3863  HB1 LEU A 320      75.390  62.900  44.830  1.00  0.00            
ATOM   3864  HB2 LEU A 320      73.770  63.110  44.670  1.00  0.00            
ATOM   3865  CG  LEU A 320      74.310  61.160  43.880  1.00  0.00            
ATOM   3866  HG  LEU A 320      73.500  60.500  44.190  1.00  0.00            
ATOM   3867  CD1 LEU A 320      73.900  61.720  42.530  1.00  0.00            
ATOM   3868 1HD1 LEU A 320      73.750  60.930  41.800  1.00  0.00            
ATOM   3869 2HD1 LEU A 320      72.930  62.200  42.570  1.00  0.00            
ATOM   3870 3HD1 LEU A 320      74.640  62.370  42.050  1.00  0.00            
ATOM   3871  CD2 LEU A 320      75.540  60.260  43.850  1.00  0.00            
ATOM   3872 1HD2 LEU A 320      75.570  59.770  44.830  1.00  0.00            
ATOM   3873 2HD2 LEU A 320      75.360  59.570  43.020  1.00  0.00            
ATOM   3874 3HD2 LEU A 320      76.440  60.850  43.710  1.00  0.00            
ATOM   3875  C   LEU A 320      74.280  63.350  47.270  1.00  0.00            
ATOM   3876  O   LEU A 320      73.600  64.300  47.070  1.00  0.00            
ATOM   3877  N   SER A 321      75.130  63.410  48.270  1.00  0.00            
ATOM   3878  H   SER A 321      75.740  62.610  48.350  1.00  0.00            
ATOM   3879  CA  SER A 321      75.410  64.600  49.070  1.00  0.00            
ATOM   3880  HA  SER A 321      74.780  65.440  48.800  1.00  0.00            
ATOM   3881  CB  SER A 321      75.000  64.380  50.570  1.00  0.00            
ATOM   3882  HB1 SER A 321      73.940  64.140  50.570  1.00  0.00            
ATOM   3883  HB2 SER A 321      75.150  65.250  51.210  1.00  0.00            
ATOM   3884  OG  SER A 321      75.660  63.260  51.150  1.00  0.00            
ATOM   3885  HG  SER A 321      75.610  62.510  50.560  1.00  0.00            
ATOM   3886  C   SER A 321      76.910  64.940  48.990  1.00  0.00            
ATOM   3887  O   SER A 321      77.800  64.180  49.470  1.00  0.00            
ATOM   3888  N   LYS A 322      77.230  66.200  48.510  1.00  0.00            
ATOM   3889  H   LYS A 322      76.460  66.770  48.200  1.00  0.00            
ATOM   3890  CA  LYS A 322      78.530  66.920  48.610  1.00  0.00            
ATOM   3891  HA  LYS A 322      79.340  66.190  48.540  1.00  0.00            
ATOM   3892  CB  LYS A 322      78.850  68.130  47.540  1.00  0.00            
ATOM   3893  HB1 LYS A 322      78.130  68.930  47.700  1.00  0.00            
ATOM   3894  HB2 LYS A 322      78.630  67.800  46.520  1.00  0.00            
ATOM   3895  CG  LYS A 322      80.230  68.720  47.540  1.00  0.00            
ATOM   3896  HG1 LYS A 322      80.930  67.890  47.430  1.00  0.00            
ATOM   3897  HG2 LYS A 322      80.370  69.310  48.440  1.00  0.00            
ATOM   3898  CD  LYS A 322      80.460  69.680  46.390  1.00  0.00            
ATOM   3899  HD1 LYS A 322      79.660  70.420  46.280  1.00  0.00            
ATOM   3900  HD2 LYS A 322      80.690  69.160  45.460  1.00  0.00            
ATOM   3901  CE  LYS A 322      81.730  70.520  46.680  1.00  0.00            
ATOM   3902  HE1 LYS A 322      82.050  71.090  45.810  1.00  0.00            
ATOM   3903  HE2 LYS A 322      82.600  69.880  46.860  1.00  0.00            
ATOM   3904  NZ  LYS A 322      81.470  71.460  47.810  1.00  0.00            
ATOM   3905  HZ1 LYS A 322      82.100  72.260  47.810  1.00  0.00            
ATOM   3906  HZ2 LYS A 322      80.600  71.940  47.630  1.00  0.00            
ATOM   3907  HZ3 LYS A 322      81.460  71.010  48.710  1.00  0.00            
ATOM   3908  C   LYS A 322      78.620  67.560  49.970  1.00  0.00            
ATOM   3909  O   LYS A 322      77.690  68.240  50.310  1.00  0.00            
ATOM   3910  N   SER A 323      79.790  67.530  50.610  1.00  0.00            
ATOM   3911  H   SER A 323      80.600  67.100  50.190  1.00  0.00            
ATOM   3912  CA  SER A 323      80.070  68.580  51.640  1.00  0.00            
ATOM   3913  HA  SER A 323      79.310  69.350  51.610  1.00  0.00            
ATOM   3914  CB  SER A 323      80.070  67.890  53.040  1.00  0.00            
ATOM   3915  HB1 SER A 323      79.150  67.340  53.240  1.00  0.00            
ATOM   3916  HB2 SER A 323      80.180  68.690  53.770  1.00  0.00            
ATOM   3917  OG  SER A 323      81.240  66.990  53.180  1.00  0.00            
ATOM   3918  HG  SER A 323      80.960  66.150  53.540  1.00  0.00            
ATOM   3919  C   SER A 323      81.380  69.250  51.360  1.00  0.00            
ATOM   3920  O   SER A 323      82.130  69.010  50.390  1.00  0.00            
ATOM   3921  N   CYS A 324      81.720  70.110  52.340  1.00  0.00            
ATOM   3922  H   CYS A 324      80.980  70.340  52.990  1.00  0.00            
ATOM   3923  CA  CYS A 324      82.950  70.850  52.430  1.00  0.00            
ATOM   3924  HA  CYS A 324      83.070  71.190  51.400  1.00  0.00            
ATOM   3925  CB  CYS A 324      82.760  72.050  53.300  1.00  0.00            
ATOM   3926  HB1 CYS A 324      83.690  72.610  53.310  1.00  0.00            
ATOM   3927  HB2 CYS A 324      82.390  71.750  54.280  1.00  0.00            
ATOM   3928  SG  CYS A 324      81.520  73.050  52.380  1.00  0.00            
ATOM   3929  HG  CYS A 324      80.670  72.060  52.100  1.00  0.00            
ATOM   3930  C   CYS A 324      84.170  70.010  52.910  1.00  0.00            
ATOM   3931  O   CYS A 324      85.240  70.600  52.920  1.00  0.00            
ATOM   3932  N   GLU A 325      84.070  68.690  53.140  1.00  0.00            
ATOM   3933  H   GLU A 325      83.190  68.270  52.880  1.00  0.00            
ATOM   3934  CA  GLU A 325      85.120  67.720  53.410  1.00  0.00            
ATOM   3935  HA  GLU A 325      85.890  68.170  54.040  1.00  0.00            
ATOM   3936  CB  GLU A 325      84.330  66.640  54.200  1.00  0.00            
ATOM   3937  HB1 GLU A 325      83.680  66.110  53.500  1.00  0.00            
ATOM   3938  HB2 GLU A 325      83.720  67.130  54.960  1.00  0.00            
ATOM   3939  CG  GLU A 325      85.230  65.720  54.920  1.00  0.00            
ATOM   3940  HG1 GLU A 325      85.640  65.000  54.220  1.00  0.00            
ATOM   3941  HG2 GLU A 325      84.500  65.140  55.500  1.00  0.00            
ATOM   3942  CD  GLU A 325      86.290  66.220  55.960  1.00  0.00            
ATOM   3943  OE1 GLU A 325      86.330  67.420  56.360  1.00  0.00            
ATOM   3944  OE2 GLU A 325      87.180  65.420  56.210  1.00  0.00            
ATOM   3945  C   GLU A 325      85.940  67.120  52.220  1.00  0.00            
ATOM   3946  O   GLU A 325      86.700  66.190  52.410  1.00  0.00            
ATOM   3947  N   ASN A 326      85.810  67.730  51.020  1.00  0.00            
ATOM   3948  H   ASN A 326      85.370  68.640  50.960  1.00  0.00            
ATOM   3949  CA  ASN A 326      86.360  67.220  49.740  1.00  0.00            
ATOM   3950  HA  ASN A 326      85.960  68.000  49.090  1.00  0.00            
ATOM   3951  CB  ASN A 326      87.860  67.440  49.720  1.00  0.00            
ATOM   3952  HB1 ASN A 326      88.340  66.600  49.210  1.00  0.00            
ATOM   3953  HB2 ASN A 326      88.220  67.400  50.750  1.00  0.00            
ATOM   3954  CG  ASN A 326      88.330  68.570  48.850  1.00  0.00            
ATOM   3955  OD1 ASN A 326      88.690  68.470  47.700  1.00  0.00            
ATOM   3956  ND2 ASN A 326      88.620  69.620  49.500  1.00  0.00            
ATOM   3957 1HD2 ASN A 326      88.360  69.670  50.480  1.00  0.00            
ATOM   3958 2HD2 ASN A 326      89.240  70.300  49.100  1.00  0.00            
ATOM   3959  C   ASN A 326      85.750  65.890  49.320  1.00  0.00            
ATOM   3960  O   ASN A 326      86.400  65.100  48.680  1.00  0.00            
ATOM   3961  N   ALA A 327      84.460  65.630  49.600  1.00  0.00            
ATOM   3962  H   ALA A 327      83.940  66.390  50.000  1.00  0.00            
ATOM   3963  CA  ALA A 327      83.780  64.390  49.430  1.00  0.00            
ATOM   3964  HA  ALA A 327      84.340  63.760  48.740  1.00  0.00            
ATOM   3965  CB  ALA A 327      83.600  63.720  50.800  1.00  0.00            
ATOM   3966  HB1 ALA A 327      83.270  62.690  50.610  1.00  0.00            
ATOM   3967  HB2 ALA A 327      84.600  63.830  51.210  1.00  0.00            
ATOM   3968  HB3 ALA A 327      82.880  64.180  51.480  1.00  0.00            
ATOM   3969  C   ALA A 327      82.440  64.560  48.800  1.00  0.00            
ATOM   3970  O   ALA A 327      81.760  65.540  49.170  1.00  0.00            
ATOM   3971  N   ILE A 328      81.920  63.490  48.160  1.00  0.00            
ATOM   3972  H   ILE A 328      82.550  62.710  48.110  1.00  0.00            
ATOM   3973  CA  ILE A 328      80.490  63.290  47.820  1.00  0.00            
ATOM   3974  HA  ILE A 328      79.920  63.930  48.490  1.00  0.00            
ATOM   3975  CB  ILE A 328      80.160  63.600  46.340  1.00  0.00            
ATOM   3976  HB  ILE A 328      80.450  62.760  45.710  1.00  0.00            
ATOM   3977  CG2 ILE A 328      78.670  63.520  46.090  1.00  0.00            
ATOM   3978 1HG2 ILE A 328      78.190  62.640  46.530  1.00  0.00            
ATOM   3979 2HG2 ILE A 328      78.240  64.350  46.650  1.00  0.00            
ATOM   3980 3HG2 ILE A 328      78.380  63.590  45.050  1.00  0.00            
ATOM   3981  CG1 ILE A 328      80.800  64.960  45.880  1.00  0.00            
ATOM   3982 1HG1 ILE A 328      81.850  64.990  46.160  1.00  0.00            
ATOM   3983 2HG1 ILE A 328      80.310  65.750  46.460  1.00  0.00            
ATOM   3984  CD  ILE A 328      80.700  65.300  44.430  1.00  0.00            
ATOM   3985  HD1 ILE A 328      79.690  65.560  44.130  1.00  0.00            
ATOM   3986  HD2 ILE A 328      81.320  66.160  44.160  1.00  0.00            
ATOM   3987  HD3 ILE A 328      81.140  64.460  43.890  1.00  0.00            
ATOM   3988  C   ILE A 328      80.120  61.860  48.230  1.00  0.00            
ATOM   3989  O   ILE A 328      80.520  60.930  47.470  1.00  0.00            
ATOM   3990  N   VAL A 329      79.320  61.610  49.240  1.00  0.00            
ATOM   3991  H   VAL A 329      78.970  62.430  49.720  1.00  0.00            
ATOM   3992  CA  VAL A 329      78.780  60.290  49.710  1.00  0.00            
ATOM   3993  HA  VAL A 329      79.510  59.510  49.490  1.00  0.00            
ATOM   3994  CB  VAL A 329      78.410  60.190  51.240  1.00  0.00            
ATOM   3995  HB  VAL A 329      77.650  60.960  51.380  1.00  0.00            
ATOM   3996  CG1 VAL A 329      77.940  58.820  51.720  1.00  0.00            
ATOM   3997 1HG1 VAL A 329      77.860  58.880  52.800  1.00  0.00            
ATOM   3998 2HG1 VAL A 329      77.000  58.500  51.260  1.00  0.00            
ATOM   3999 3HG1 VAL A 329      78.640  58.060  51.390  1.00  0.00            
ATOM   4000  CG2 VAL A 329      79.670  60.590  52.050  1.00  0.00            
ATOM   4001 1HG2 VAL A 329      80.200  59.640  52.100  1.00  0.00            
ATOM   4002 2HG2 VAL A 329      80.210  61.400  51.570  1.00  0.00            
ATOM   4003 3HG2 VAL A 329      79.280  60.910  53.010  1.00  0.00            
ATOM   4004  C   VAL A 329      77.490  60.110  48.940  1.00  0.00            
ATOM   4005  O   VAL A 329      76.710  61.080  48.930  1.00  0.00            
ATOM   4006  N   CYS A 330      77.280  58.900  48.430  1.00  0.00            
ATOM   4007  H   CYS A 330      77.970  58.190  48.630  1.00  0.00            
ATOM   4008  CA  CYS A 330      75.960  58.400  48.080  1.00  0.00            
ATOM   4009  HA  CYS A 330      75.240  59.150  47.760  1.00  0.00            
ATOM   4010  CB  CYS A 330      76.010  57.590  46.770  1.00  0.00            
ATOM   4011  HB1 CYS A 330      76.630  56.710  46.940  1.00  0.00            
ATOM   4012  HB2 CYS A 330      76.440  58.240  46.000  1.00  0.00            
ATOM   4013  SG  CYS A 330      74.310  57.190  46.130  1.00  0.00            
ATOM   4014  HG  CYS A 330      74.710  56.320  45.190  1.00  0.00            
ATOM   4015  C   CYS A 330      75.340  57.540  49.200  1.00  0.00            
ATOM   4016  O   CYS A 330      76.010  56.610  49.650  1.00  0.00            
ATOM   4017  N   TRP A 331      74.130  57.740  49.580  1.00  0.00            
ATOM   4018  H   TRP A 331      73.580  58.470  49.150  1.00  0.00            
ATOM   4019  CA  TRP A 331      73.460  56.960  50.610  1.00  0.00            
ATOM   4020  HA  TRP A 331      73.910  55.970  50.570  1.00  0.00            
ATOM   4021  CB  TRP A 331      73.740  57.650  51.950  1.00  0.00            
ATOM   4022  HB1 TRP A 331      74.810  57.760  52.130  1.00  0.00            
ATOM   4023  HB2 TRP A 331      73.440  57.000  52.770  1.00  0.00            
ATOM   4024  CG  TRP A 331      73.120  58.970  52.250  1.00  0.00            
ATOM   4025  CD1 TRP A 331      73.500  60.060  51.620  1.00  0.00            
ATOM   4026  HD1 TRP A 331      74.280  60.210  50.900  1.00  0.00            
ATOM   4027  NE1 TRP A 331      72.690  61.060  51.920  1.00  0.00            
ATOM   4028  HE1 TRP A 331      72.870  61.980  51.540  1.00  0.00            
ATOM   4029  CE2 TRP A 331      71.650  60.670  52.730  1.00  0.00            
ATOM   4030  CZ2 TRP A 331      70.530  61.390  53.270  1.00  0.00            
ATOM   4031  HZ2 TRP A 331      70.140  62.330  52.930  1.00  0.00            
ATOM   4032  CH2 TRP A 331      69.640  60.650  54.100  1.00  0.00            
ATOM   4033  HH2 TRP A 331      68.760  61.200  54.410  1.00  0.00            
ATOM   4034  CZ3 TRP A 331      69.880  59.260  54.410  1.00  0.00            
ATOM   4035  HZ3 TRP A 331      69.220  58.620  54.960  1.00  0.00            
ATOM   4036  CE3 TRP A 331      70.950  58.600  53.750  1.00  0.00            
ATOM   4037  HE3 TRP A 331      71.120  57.550  53.950  1.00  0.00            
ATOM   4038  CD2 TRP A 331      71.930  59.300  53.030  1.00  0.00            
ATOM   4039  C   TRP A 331      71.940  56.920  50.390  1.00  0.00            
ATOM   4040  O   TRP A 331      71.420  57.600  49.470  1.00  0.00            
ATOM   4041  N   LYS A 332      71.300  56.130  51.250  1.00  0.00            
ATOM   4042  H   LYS A 332      71.870  55.600  51.890  1.00  0.00            
ATOM   4043  CA  LYS A 332      69.880  55.980  51.540  1.00  0.00            
ATOM   4044  HA  LYS A 332      69.290  56.730  51.030  1.00  0.00            
ATOM   4045  CB  LYS A 332      69.480  54.750  50.730  1.00  0.00            
ATOM   4046  HB1 LYS A 332      70.150  53.930  51.000  1.00  0.00            
ATOM   4047  HB2 LYS A 332      69.770  54.930  49.700  1.00  0.00            
ATOM   4048  CG  LYS A 332      68.060  54.330  50.800  1.00  0.00            
ATOM   4049  HG1 LYS A 332      67.530  54.820  49.990  1.00  0.00            
ATOM   4050  HG2 LYS A 332      67.580  54.560  51.760  1.00  0.00            
ATOM   4051  CD  LYS A 332      68.090  52.830  50.650  1.00  0.00            
ATOM   4052  HD1 LYS A 332      68.760  52.400  51.390  1.00  0.00            
ATOM   4053  HD2 LYS A 332      68.580  52.710  49.680  1.00  0.00            
ATOM   4054  CE  LYS A 332      66.790  52.090  50.660  1.00  0.00            
ATOM   4055  HE1 LYS A 332      66.870  51.100  50.210  1.00  0.00            
ATOM   4056  HE2 LYS A 332      66.110  52.720  50.080  1.00  0.00            
ATOM   4057  NZ  LYS A 332      66.260  52.070  51.990  1.00  0.00            
ATOM   4058  HZ1 LYS A 332      66.000  52.980  52.340  1.00  0.00            
ATOM   4059  HZ2 LYS A 332      65.440  51.480  52.050  1.00  0.00            
ATOM   4060  HZ3 LYS A 332      66.900  51.690  52.670  1.00  0.00            
ATOM   4061  C   LYS A 332      69.600  55.800  52.990  1.00  0.00            
ATOM   4062  O   LYS A 332      70.340  55.190  53.730  1.00  0.00            
ATOM   4063  N   PRO A 333      68.410  56.290  53.440  1.00  0.00            
ATOM   4064  CD  PRO A 333      67.520  57.220  52.790  1.00  0.00            
ATOM   4065  HD1 PRO A 333      66.910  56.820  51.980  1.00  0.00            
ATOM   4066  HD2 PRO A 333      68.090  58.010  52.300  1.00  0.00            
ATOM   4067  CG  PRO A 333      66.620  57.840  53.880  1.00  0.00            
ATOM   4068  HG1 PRO A 333      65.650  57.980  53.410  1.00  0.00            
ATOM   4069  HG2 PRO A 333      67.040  58.800  54.180  1.00  0.00            
ATOM   4070  CB  PRO A 333      66.540  56.730  54.880  1.00  0.00            
ATOM   4071  HB1 PRO A 333      65.880  56.000  54.420  1.00  0.00            
ATOM   4072  HB2 PRO A 333      66.160  57.030  55.860  1.00  0.00            
ATOM   4073  CA  PRO A 333      67.900  56.020  54.790  1.00  0.00            
ATOM   4074  HA  PRO A 333      68.670  56.320  55.500  1.00  0.00            
ATOM   4075  C   PRO A 333      67.610  54.480  55.100  1.00  0.00            
ATOM   4076  O   PRO A 333      67.530  53.750  54.100  1.00  0.00            
ATOM   4077  N   GLY A 334      67.460  54.110  56.380  1.00  0.00            
ATOM   4078  H   GLY A 334      67.660  54.690  57.180  1.00  0.00            
ATOM   4079  CA  GLY A 334      67.300  52.740  56.830  1.00  0.00            
ATOM   4080  HA1 GLY A 334      66.260  52.460  56.700  1.00  0.00            
ATOM   4081  HA2 GLY A 334      67.470  52.830  57.910  1.00  0.00            
ATOM   4082  C   GLY A 334      68.360  51.750  56.300  1.00  0.00            
ATOM   4083  O   GLY A 334      69.550  52.130  56.130  1.00  0.00            
ATOM   4084  N   LYS A 335      68.000  50.410  56.150  1.00  0.00            
ATOM   4085  H   LYS A 335      67.120  50.060  56.480  1.00  0.00            
ATOM   4086  CA  LYS A 335      68.760  49.480  55.390  1.00  0.00            
ATOM   4087  HA  LYS A 335      69.820  49.720  55.390  1.00  0.00            
ATOM   4088  CB  LYS A 335      68.620  48.120  56.130  1.00  0.00            
ATOM   4089  HB1 LYS A 335      68.830  47.370  55.370  1.00  0.00            
ATOM   4090  HB2 LYS A 335      67.560  47.980  56.300  1.00  0.00            
ATOM   4091  CG  LYS A 335      69.310  47.840  57.430  1.00  0.00            
ATOM   4092  HG1 LYS A 335      68.950  46.940  57.930  1.00  0.00            
ATOM   4093  HG2 LYS A 335      69.120  48.590  58.200  1.00  0.00            
ATOM   4094  CD  LYS A 335      70.770  47.580  57.310  1.00  0.00            
ATOM   4095  HD1 LYS A 335      71.290  48.320  56.710  1.00  0.00            
ATOM   4096  HD2 LYS A 335      70.970  46.620  56.840  1.00  0.00            
ATOM   4097  CE  LYS A 335      71.240  47.630  58.750  1.00  0.00            
ATOM   4098  HE1 LYS A 335      70.980  46.660  59.160  1.00  0.00            
ATOM   4099  HE2 LYS A 335      70.760  48.400  59.350  1.00  0.00            
ATOM   4100  NZ  LYS A 335      72.780  47.700  58.770  1.00  0.00            
ATOM   4101  HZ1 LYS A 335      73.190  46.960  58.220  1.00  0.00            
ATOM   4102  HZ2 LYS A 335      73.140  48.590  58.470  1.00  0.00            
ATOM   4103  HZ3 LYS A 335      73.140  47.510  59.700  1.00  0.00            
ATOM   4104  C   LYS A 335      68.280  49.520  53.910  1.00  0.00            
ATOM   4105  O   LYS A 335      67.270  50.090  53.560  1.00  0.00            
ATOM   4106  N   MET A 336      69.100  48.940  53.010  1.00  0.00            
ATOM   4107  H   MET A 336      70.040  48.660  53.250  1.00  0.00            
ATOM   4108  CA  MET A 336      68.620  48.780  51.640  1.00  0.00            
ATOM   4109  HA  MET A 336      68.390  49.770  51.250  1.00  0.00            
ATOM   4110  CB  MET A 336      69.700  48.200  50.750  1.00  0.00            
ATOM   4111  HB1 MET A 336      69.250  48.270  49.760  1.00  0.00            
ATOM   4112  HB2 MET A 336      69.910  47.150  50.960  1.00  0.00            
ATOM   4113  CG  MET A 336      71.010  48.980  50.640  1.00  0.00            
ATOM   4114  HG1 MET A 336      71.560  48.500  49.830  1.00  0.00            
ATOM   4115  HG2 MET A 336      71.580  48.810  51.560  1.00  0.00            
ATOM   4116  SD  MET A 336      70.740  50.740  50.290  1.00  0.00            
ATOM   4117  CE  MET A 336      70.590  50.790  48.490  1.00  0.00            
ATOM   4118  HE1 MET A 336      71.420  50.270  48.020  1.00  0.00            
ATOM   4119  HE2 MET A 336      69.610  50.380  48.220  1.00  0.00            
ATOM   4120  HE3 MET A 336      70.600  51.850  48.260  1.00  0.00            
ATOM   4121  C   MET A 336      67.320  47.970  51.560  1.00  0.00            
ATOM   4122  O   MET A 336      66.560  48.250  50.600  1.00  0.00            
ATOM   4123  N   GLU A 337      67.100  47.010  52.530  1.00  0.00            
ATOM   4124  H   GLU A 337      67.850  46.870  53.190  1.00  0.00            
ATOM   4125  CA  GLU A 337      65.860  46.200  52.740  1.00  0.00            
ATOM   4126  HA  GLU A 337      65.400  45.830  51.830  1.00  0.00            
ATOM   4127  CB  GLU A 337      66.220  44.910  53.460  1.00  0.00            
ATOM   4128  HB1 GLU A 337      65.250  44.420  53.520  1.00  0.00            
ATOM   4129  HB2 GLU A 337      66.320  45.090  54.530  1.00  0.00            
ATOM   4130  CG  GLU A 337      67.300  43.990  52.840  1.00  0.00            
ATOM   4131  HG1 GLU A 337      67.000  43.660  51.850  1.00  0.00            
ATOM   4132  HG2 GLU A 337      67.260  43.140  53.530  1.00  0.00            
ATOM   4133  CD  GLU A 337      68.760  44.440  52.950  1.00  0.00            
ATOM   4134  OE1 GLU A 337      69.060  45.280  53.830  1.00  0.00            
ATOM   4135  OE2 GLU A 337      69.610  43.970  52.170  1.00  0.00            
ATOM   4136  C   GLU A 337      64.740  46.950  53.430  1.00  0.00            
ATOM   4137  O   GLU A 337      63.660  46.450  53.650  1.00  0.00            
ATOM   4138  N   ASP A 338      64.950  48.200  53.770  1.00  0.00            
ATOM   4139  H   ASP A 338      65.800  48.650  53.460  1.00  0.00            
ATOM   4140  CA  ASP A 338      63.900  49.140  54.150  1.00  0.00            
ATOM   4141  HA  ASP A 338      62.980  48.640  54.450  1.00  0.00            
ATOM   4142  CB  ASP A 338      64.250  49.970  55.400  1.00  0.00            
ATOM   4143  HB1 ASP A 338      63.350  50.530  55.650  1.00  0.00            
ATOM   4144  HB2 ASP A 338      64.940  50.800  55.240  1.00  0.00            
ATOM   4145  CG  ASP A 338      64.740  49.330  56.680  1.00  0.00            
ATOM   4146  OD1 ASP A 338      64.470  48.180  56.990  1.00  0.00            
ATOM   4147  OD2 ASP A 338      65.430  49.950  57.440  1.00  0.00            
ATOM   4148  C   ASP A 338      63.530  50.140  53.000  1.00  0.00            
ATOM   4149  O   ASP A 338      64.170  50.260  51.970  1.00  0.00            
ATOM   4150  N   ASP A 339      62.380  50.790  53.200  1.00  0.00            
ATOM   4151  H   ASP A 339      61.830  50.570  54.020  1.00  0.00            
ATOM   4152  CA  ASP A 339      61.750  51.760  52.180  1.00  0.00            
ATOM   4153  HA  ASP A 339      62.610  52.150  51.640  1.00  0.00            
ATOM   4154  CB  ASP A 339      60.820  50.950  51.190  1.00  0.00            
ATOM   4155  HB1 ASP A 339      60.210  50.360  51.870  1.00  0.00            
ATOM   4156  HB2 ASP A 339      61.470  50.400  50.500  1.00  0.00            
ATOM   4157  CG  ASP A 339      59.940  51.910  50.390  1.00  0.00            
ATOM   4158  OD1 ASP A 339      58.710  51.850  50.630  1.00  0.00            
ATOM   4159  OD2 ASP A 339      60.400  52.810  49.630  1.00  0.00            
ATOM   4160  C   ASP A 339      61.040  52.910  52.950  1.00  0.00            
ATOM   4161  O   ASP A 339      60.620  52.700  54.090  1.00  0.00            
ATOM   4162  N   ILE A 340      60.800  54.070  52.380  1.00  0.00            
ATOM   4163  H   ILE A 340      60.930  54.170  51.390  1.00  0.00            
ATOM   4164  CA  ILE A 340      60.350  55.250  53.030  1.00  0.00            
ATOM   4165  HA  ILE A 340      60.900  55.260  53.970  1.00  0.00            
ATOM   4166  CB  ILE A 340      60.640  56.550  52.140  1.00  0.00            
ATOM   4167  HB  ILE A 340      61.460  56.290  51.460  1.00  0.00            
ATOM   4168  CG2 ILE A 340      59.440  56.870  51.230  1.00  0.00            
ATOM   4169 1HG2 ILE A 340      58.710  57.500  51.740  1.00  0.00            
ATOM   4170 2HG2 ILE A 340      59.730  57.450  50.350  1.00  0.00            
ATOM   4171 3HG2 ILE A 340      58.940  55.960  50.910  1.00  0.00            
ATOM   4172  CG1 ILE A 340      61.060  57.850  52.940  1.00  0.00            
ATOM   4173 1HG1 ILE A 340      60.190  58.120  53.540  1.00  0.00            
ATOM   4174 2HG1 ILE A 340      61.370  58.640  52.250  1.00  0.00            
ATOM   4175  CD  ILE A 340      62.210  57.580  53.900  1.00  0.00            
ATOM   4176  HD1 ILE A 340      63.090  57.290  53.320  1.00  0.00            
ATOM   4177  HD2 ILE A 340      62.490  58.530  54.360  1.00  0.00            
ATOM   4178  HD3 ILE A 340      61.930  56.860  54.680  1.00  0.00            
ATOM   4179  C   ILE A 340      58.840  55.160  53.420  1.00  0.00            
ATOM   4180  O   ILE A 340      58.400  56.030  54.170  1.00  0.00            
ATOM   4181  N   ASP A 341      58.130  54.190  52.890  1.00  0.00            
ATOM   4182  H   ASP A 341      58.550  53.660  52.140  1.00  0.00            
ATOM   4183  CA  ASP A 341      56.820  53.790  53.500  1.00  0.00            
ATOM   4184  HA  ASP A 341      56.230  54.680  53.740  1.00  0.00            
ATOM   4185  CB  ASP A 341      55.890  53.000  52.480  1.00  0.00            
ATOM   4186  HB1 ASP A 341      54.950  52.780  52.970  1.00  0.00            
ATOM   4187  HB2 ASP A 341      56.180  51.970  52.270  1.00  0.00            
ATOM   4188  CG  ASP A 341      55.500  53.690  51.160  1.00  0.00            
ATOM   4189  OD1 ASP A 341      54.550  53.180  50.480  1.00  0.00            
ATOM   4190  OD2 ASP A 341      56.060  54.760  50.760  1.00  0.00            
ATOM   4191  C   ASP A 341      57.040  52.950  54.850  1.00  0.00            
ATOM   4192  O   ASP A 341      56.250  53.060  55.790  1.00  0.00            
ATOM   4193  N   LYS A 342      58.080  52.190  55.040  1.00  0.00            
ATOM   4194  H   LYS A 342      58.740  52.210  54.270  1.00  0.00            
ATOM   4195  CA  LYS A 342      58.410  51.380  56.250  1.00  0.00            
ATOM   4196  HA  LYS A 342      57.530  51.050  56.800  1.00  0.00            
ATOM   4197  CB  LYS A 342      59.230  50.130  55.690  1.00  0.00            
ATOM   4198  HB1 LYS A 342      59.410  49.390  56.470  1.00  0.00            
ATOM   4199  HB2 LYS A 342      60.240  50.480  55.470  1.00  0.00            
ATOM   4200  CG  LYS A 342      58.700  49.430  54.430  1.00  0.00            
ATOM   4201  HG1 LYS A 342      59.340  48.610  54.090  1.00  0.00            
ATOM   4202  HG2 LYS A 342      58.850  50.090  53.570  1.00  0.00            
ATOM   4203  CD  LYS A 342      57.320  48.900  54.600  1.00  0.00            
ATOM   4204  HD1 LYS A 342      56.720  49.810  54.660  1.00  0.00            
ATOM   4205  HD2 LYS A 342      57.240  48.290  55.500  1.00  0.00            
ATOM   4206  CE  LYS A 342      56.890  48.040  53.420  1.00  0.00            
ATOM   4207  HE1 LYS A 342      57.620  47.240  53.330  1.00  0.00            
ATOM   4208  HE2 LYS A 342      56.980  48.600  52.480  1.00  0.00            
ATOM   4209  NZ  LYS A 342      55.520  47.520  53.540  1.00  0.00            
ATOM   4210  HZ1 LYS A 342      55.220  46.910  52.790  1.00  0.00            
ATOM   4211  HZ2 LYS A 342      55.430  47.020  54.410  1.00  0.00            
ATOM   4212  HZ3 LYS A 342      54.970  48.370  53.530  1.00  0.00            
ATOM   4213  C   LYS A 342      59.250  52.160  57.240  1.00  0.00            
ATOM   4214  O   LYS A 342      58.800  52.240  58.400  1.00  0.00            
ATOM   4215  N   ILE A 343      60.370  52.780  56.840  1.00  0.00            
ATOM   4216  H   ILE A 343      60.540  52.570  55.870  1.00  0.00            
ATOM   4217  CA  ILE A 343      61.110  53.820  57.630  1.00  0.00            
ATOM   4218  HA  ILE A 343      61.710  53.250  58.340  1.00  0.00            
ATOM   4219  CB  ILE A 343      62.180  54.480  56.650  1.00  0.00            
ATOM   4220  HB  ILE A 343      61.580  54.900  55.850  1.00  0.00            
ATOM   4221  CG2 ILE A 343      63.030  55.510  57.360  1.00  0.00            
ATOM   4222 1HG2 ILE A 343      63.340  56.260  56.640  1.00  0.00            
ATOM   4223 2HG2 ILE A 343      62.370  56.040  58.050  1.00  0.00            
ATOM   4224 3HG2 ILE A 343      63.920  55.180  57.890  1.00  0.00            
ATOM   4225  CG1 ILE A 343      63.180  53.410  56.080  1.00  0.00            
ATOM   4226 1HG1 ILE A 343      62.580  52.720  55.490  1.00  0.00            
ATOM   4227 2HG1 ILE A 343      63.640  52.910  56.940  1.00  0.00            
ATOM   4228  CD  ILE A 343      64.270  53.970  55.180  1.00  0.00            
ATOM   4229  HD1 ILE A 343      64.750  53.130  54.680  1.00  0.00            
ATOM   4230  HD2 ILE A 343      63.800  54.580  54.400  1.00  0.00            
ATOM   4231  HD3 ILE A 343      64.980  54.510  55.790  1.00  0.00            
ATOM   4232  C   ILE A 343      60.190  54.860  58.390  1.00  0.00            
ATOM   4233  O   ILE A 343      59.470  55.640  57.730  1.00  0.00            
ATOM   4234  N   LYS A 344      60.140  54.850  59.710  1.00  0.00            
ATOM   4235  H   LYS A 344      60.760  54.140  60.090  1.00  0.00            
ATOM   4236  CA  LYS A 344      59.400  55.770  60.610  1.00  0.00            
ATOM   4237  HA  LYS A 344      58.490  56.100  60.100  1.00  0.00            
ATOM   4238  CB  LYS A 344      58.760  55.010  61.810  1.00  0.00            
ATOM   4239  HB1 LYS A 344      58.190  54.180  61.380  1.00  0.00            
ATOM   4240  HB2 LYS A 344      58.020  55.580  62.360  1.00  0.00            
ATOM   4241  CG  LYS A 344      59.870  54.400  62.730  1.00  0.00            
ATOM   4242  HG1 LYS A 344      60.460  55.130  63.290  1.00  0.00            
ATOM   4243  HG2 LYS A 344      60.480  53.750  62.120  1.00  0.00            
ATOM   4244  CD  LYS A 344      59.220  53.430  63.740  1.00  0.00            
ATOM   4245  HD1 LYS A 344      58.510  52.760  63.260  1.00  0.00            
ATOM   4246  HD2 LYS A 344      58.660  54.020  64.480  1.00  0.00            
ATOM   4247  CE  LYS A 344      60.310  52.750  64.520  1.00  0.00            
ATOM   4248  HE1 LYS A 344      61.020  53.520  64.800  1.00  0.00            
ATOM   4249  HE2 LYS A 344      60.910  52.160  63.840  1.00  0.00            
ATOM   4250  NZ  LYS A 344      59.880  51.980  65.650  1.00  0.00            
ATOM   4251  HZ1 LYS A 344      60.670  51.480  66.050  1.00  0.00            
ATOM   4252  HZ2 LYS A 344      59.620  52.570  66.420  1.00  0.00            
ATOM   4253  HZ3 LYS A 344      59.280  51.210  65.390  1.00  0.00            
ATOM   4254  C   LYS A 344      60.150  57.050  60.960  1.00  0.00            
ATOM   4255  O   LYS A 344      61.350  57.070  60.770  1.00  0.00            
ATOM   4256  N   PRO A 345      59.550  58.110  61.570  1.00  0.00            
ATOM   4257  CD  PRO A 345      58.120  58.390  61.480  1.00  0.00            
ATOM   4258  HD1 PRO A 345      57.600  57.970  62.350  1.00  0.00            
ATOM   4259  HD2 PRO A 345      57.570  58.090  60.580  1.00  0.00            
ATOM   4260  CG  PRO A 345      58.070  59.900  61.440  1.00  0.00            
ATOM   4261  HG1 PRO A 345      57.140  60.280  61.870  1.00  0.00            
ATOM   4262  HG2 PRO A 345      58.290  60.250  60.430  1.00  0.00            
ATOM   4263  CB  PRO A 345      59.270  60.290  62.330  1.00  0.00            
ATOM   4264  HB1 PRO A 345      59.040  60.200  63.390  1.00  0.00            
ATOM   4265  HB2 PRO A 345      59.510  61.340  62.180  1.00  0.00            
ATOM   4266  CA  PRO A 345      60.410  59.310  61.990  1.00  0.00            
ATOM   4267  HA  PRO A 345      61.010  59.640  61.150  1.00  0.00            
ATOM   4268  C   PRO A 345      61.290  59.160  63.240  1.00  0.00            
ATOM   4269  O   PRO A 345      62.310  59.870  63.420  1.00  0.00            
ATOM   4270  N   SER A 346      60.960  58.110  63.980  1.00  0.00            
ATOM   4271  H   SER A 346      60.040  57.750  63.790  1.00  0.00            
ATOM   4272  CA  SER A 346      61.820  57.630  65.050  1.00  0.00            
ATOM   4273  HA  SER A 346      62.340  58.510  65.430  1.00  0.00            
ATOM   4274  CB  SER A 346      60.890  57.150  66.160  1.00  0.00            
ATOM   4275  HB1 SER A 346      60.370  58.070  66.450  1.00  0.00            
ATOM   4276  HB2 SER A 346      61.330  56.770  67.080  1.00  0.00            
ATOM   4277  OG  SER A 346      59.930  56.260  65.710  1.00  0.00            
ATOM   4278  HG  SER A 346      59.280  56.820  65.280  1.00  0.00            
ATOM   4279  C   SER A 346      62.830  56.480  64.590  1.00  0.00            
ATOM   4280  O   SER A 346      63.610  56.010  65.400  1.00  0.00            
ATOM   4281  N   GLU A 347      63.000  56.250  63.280  1.00  0.00            
ATOM   4282  H   GLU A 347      62.250  56.510  62.650  1.00  0.00            
ATOM   4283  CA  GLU A 347      64.150  55.560  62.760  1.00  0.00            
ATOM   4284  HA  GLU A 347      64.290  54.700  63.420  1.00  0.00            
ATOM   4285  CB  GLU A 347      63.880  54.940  61.400  1.00  0.00            
ATOM   4286  HB1 GLU A 347      63.580  55.700  60.670  1.00  0.00            
ATOM   4287  HB2 GLU A 347      63.030  54.260  61.400  1.00  0.00            
ATOM   4288  CG  GLU A 347      65.100  54.260  60.760  1.00  0.00            
ATOM   4289  HG1 GLU A 347      65.930  54.950  60.580  1.00  0.00            
ATOM   4290  HG2 GLU A 347      64.780  53.800  59.820  1.00  0.00            
ATOM   4291  CD  GLU A 347      65.650  53.120  61.520  1.00  0.00            
ATOM   4292  OE1 GLU A 347      66.210  53.300  62.610  1.00  0.00            
ATOM   4293  OE2 GLU A 347      65.530  51.950  61.050  1.00  0.00            
ATOM   4294  C   GLU A 347      65.390  56.550  62.750  1.00  0.00            
ATOM   4295  O   GLU A 347      65.260  57.740  62.670  1.00  0.00            
ATOM   4296  N   SER A 348      66.590  56.020  62.970  1.00  0.00            
ATOM   4297  H   SER A 348      66.660  55.010  62.950  1.00  0.00            
ATOM   4298  CA  SER A 348      67.860  56.770  62.970  1.00  0.00            
ATOM   4299  HA  SER A 348      67.780  57.810  62.630  1.00  0.00            
ATOM   4300  CB  SER A 348      68.320  56.900  64.410  1.00  0.00            
ATOM   4301  HB1 SER A 348      67.460  57.120  65.040  1.00  0.00            
ATOM   4302  HB2 SER A 348      69.040  57.700  64.600  1.00  0.00            
ATOM   4303  OG  SER A 348      68.880  55.610  64.880  1.00  0.00            
ATOM   4304  HG  SER A 348      69.280  55.730  65.750  1.00  0.00            
ATOM   4305  C   SER A 348      68.890  56.070  62.060  1.00  0.00            
ATOM   4306  O   SER A 348      69.880  56.730  61.690  1.00  0.00            
ATOM   4307  N   ASN A 349      68.700  54.770  61.760  1.00  0.00            
ATOM   4308  H   ASN A 349      67.810  54.350  62.010  1.00  0.00            
ATOM   4309  CA  ASN A 349      69.650  54.010  60.890  1.00  0.00            
ATOM   4310  HA  ASN A 349      70.660  54.120  61.290  1.00  0.00            
ATOM   4311  CB  ASN A 349      69.280  52.520  60.900  1.00  0.00            
ATOM   4312  HB1 ASN A 349      69.960  51.970  60.250  1.00  0.00            
ATOM   4313  HB2 ASN A 349      68.320  52.400  60.410  1.00  0.00            
ATOM   4314  CG  ASN A 349      69.450  51.920  62.280  1.00  0.00            
ATOM   4315  OD1 ASN A 349      70.370  52.220  63.030  1.00  0.00            
ATOM   4316  ND2 ASN A 349      68.660  50.970  62.600  1.00  0.00            
ATOM   4317 1HD2 ASN A 349      68.030  50.540  61.930  1.00  0.00            
ATOM   4318 2HD2 ASN A 349      68.830  50.510  63.480  1.00  0.00            
ATOM   4319  C   ASN A 349      69.810  54.490  59.450  1.00  0.00            
ATOM   4320  O   ASN A 349      68.770  54.880  58.880  1.00  0.00            
ATOM   4321  N   VAL A 350      70.990  54.370  58.800  1.00  0.00            
ATOM   4322  H   VAL A 350      71.770  54.020  59.340  1.00  0.00            
ATOM   4323  CA  VAL A 350      71.180  54.550  57.320  1.00  0.00            
ATOM   4324  HA  VAL A 350      70.290  54.380  56.720  1.00  0.00            
ATOM   4325  CB  VAL A 350      71.610  55.960  56.990  1.00  0.00            
ATOM   4326  HB  VAL A 350      71.740  56.000  55.910  1.00  0.00            
ATOM   4327  CG1 VAL A 350      70.550  56.980  57.470  1.00  0.00            
ATOM   4328 1HG1 VAL A 350      70.740  57.960  57.030  1.00  0.00            
ATOM   4329 2HG1 VAL A 350      69.520  56.650  57.270  1.00  0.00            
ATOM   4330 3HG1 VAL A 350      70.690  57.100  58.540  1.00  0.00            
ATOM   4331  CG2 VAL A 350      72.930  56.460  57.610  1.00  0.00            
ATOM   4332 1HG2 VAL A 350      73.130  57.410  57.100  1.00  0.00            
ATOM   4333 2HG2 VAL A 350      72.790  56.630  58.680  1.00  0.00            
ATOM   4334 3HG2 VAL A 350      73.730  55.790  57.300  1.00  0.00            
ATOM   4335  C   VAL A 350      72.150  53.590  56.710  1.00  0.00            
ATOM   4336  O   VAL A 350      72.780  52.910  57.540  1.00  0.00            
ATOM   4337  N   THR A 351      72.280  53.560  55.420  1.00  0.00            
ATOM   4338  H   THR A 351      71.510  53.990  54.940  1.00  0.00            
ATOM   4339  CA  THR A 351      73.280  52.860  54.590  1.00  0.00            
ATOM   4340  HA  THR A 351      74.130  52.450  55.130  1.00  0.00            
ATOM   4341  CB  THR A 351      72.560  51.690  53.880  1.00  0.00            
ATOM   4342  HB  THR A 351      71.710  52.070  53.300  1.00  0.00            
ATOM   4343  CG2 THR A 351      73.460  50.980  52.890  1.00  0.00            
ATOM   4344 1HG2 THR A 351      74.370  50.800  53.460  1.00  0.00            
ATOM   4345 2HG2 THR A 351      73.020  50.020  52.630  1.00  0.00            
ATOM   4346 3HG2 THR A 351      73.710  51.500  51.960  1.00  0.00            
ATOM   4347  OG1 THR A 351      72.020  50.760  54.920  1.00  0.00            
ATOM   4348  HG1 THR A 351      71.310  51.280  55.300  1.00  0.00            
ATOM   4349  C   THR A 351      74.000  53.770  53.570  1.00  0.00            
ATOM   4350  O   THR A 351      73.410  54.440  52.740  1.00  0.00            
ATOM   4351  N   ILE A 352      75.340  53.900  53.610  1.00  0.00            
ATOM   4352  H   ILE A 352      75.820  53.570  54.440  1.00  0.00            
ATOM   4353  CA  ILE A 352      76.240  54.420  52.640  1.00  0.00            
ATOM   4354  HA  ILE A 352      75.850  55.350  52.250  1.00  0.00            
ATOM   4355  CB  ILE A 352      77.510  54.940  53.410  1.00  0.00            
ATOM   4356  HB  ILE A 352      77.940  54.110  53.970  1.00  0.00            
ATOM   4357  CG2 ILE A 352      78.640  55.370  52.400  1.00  0.00            
ATOM   4358 1HG2 ILE A 352      79.000  54.450  51.950  1.00  0.00            
ATOM   4359 2HG2 ILE A 352      78.290  55.990  51.570  1.00  0.00            
ATOM   4360 3HG2 ILE A 352      79.530  55.880  52.780  1.00  0.00            
ATOM   4361  CG1 ILE A 352      77.160  56.130  54.330  1.00  0.00            
ATOM   4362 1HG1 ILE A 352      76.170  56.060  54.780  1.00  0.00            
ATOM   4363 2HG1 ILE A 352      77.160  56.990  53.660  1.00  0.00            
ATOM   4364  CD  ILE A 352      78.180  56.420  55.390  1.00  0.00            
ATOM   4365  HD1 ILE A 352      78.400  55.480  55.900  1.00  0.00            
ATOM   4366  HD2 ILE A 352      79.000  56.900  54.870  1.00  0.00            
ATOM   4367  HD3 ILE A 352      77.740  57.170  56.050  1.00  0.00            
ATOM   4368  C   ILE A 352      76.520  53.430  51.550  1.00  0.00            
ATOM   4369  O   ILE A 352      77.200  52.450  51.810  1.00  0.00            
ATOM   4370  N   LEU A 353      76.080  53.640  50.310  1.00  0.00            
ATOM   4371  H   LEU A 353      75.670  54.530  50.070  1.00  0.00            
ATOM   4372  CA  LEU A 353      76.470  52.820  49.120  1.00  0.00            
ATOM   4373  HA  LEU A 353      76.400  51.760  49.340  1.00  0.00            
ATOM   4374  CB  LEU A 353      75.440  53.060  47.970  1.00  0.00            
ATOM   4375  HB1 LEU A 353      75.850  52.600  47.070  1.00  0.00            
ATOM   4376  HB2 LEU A 353      75.290  54.100  47.700  1.00  0.00            
ATOM   4377  CG  LEU A 353      74.090  52.440  48.170  1.00  0.00            
ATOM   4378  HG  LEU A 353      74.200  51.470  48.650  1.00  0.00            
ATOM   4379  CD1 LEU A 353      73.250  53.400  49.040  1.00  0.00            
ATOM   4380 1HD1 LEU A 353      73.420  53.230  50.100  1.00  0.00            
ATOM   4381 2HD1 LEU A 353      73.450  54.460  48.910  1.00  0.00            
ATOM   4382 3HD1 LEU A 353      72.180  53.320  48.840  1.00  0.00            
ATOM   4383  CD2 LEU A 353      73.470  52.130  46.780  1.00  0.00            
ATOM   4384 1HD2 LEU A 353      74.070  51.310  46.380  1.00  0.00            
ATOM   4385 2HD2 LEU A 353      72.450  51.840  47.010  1.00  0.00            
ATOM   4386 3HD2 LEU A 353      73.350  52.980  46.100  1.00  0.00            
ATOM   4387  C   LEU A 353      77.970  53.070  48.830  1.00  0.00            
ATOM   4388  O   LEU A 353      78.670  52.120  48.350  1.00  0.00            
ATOM   4389  N   GLY A 354      78.480  54.280  49.020  1.00  0.00            
ATOM   4390  H   GLY A 354      77.900  55.060  49.300  1.00  0.00            
ATOM   4391  CA  GLY A 354      79.810  54.600  48.600  1.00  0.00            
ATOM   4392  HA1 GLY A 354      79.950  54.290  47.560  1.00  0.00            
ATOM   4393  HA2 GLY A 354      80.620  54.070  49.100  1.00  0.00            
ATOM   4394  C   GLY A 354      80.150  56.090  48.740  1.00  0.00            
ATOM   4395  O   GLY A 354      79.300  56.980  48.990  1.00  0.00            
ATOM   4396  N   ARG A 355      81.450  56.380  48.560  1.00  0.00            
ATOM   4397  H   ARG A 355      82.170  55.690  48.470  1.00  0.00            
ATOM   4398  CA  ARG A 355      81.970  57.830  48.550  1.00  0.00            
ATOM   4399  HA  ARG A 355      81.100  58.420  48.280  1.00  0.00            
ATOM   4400  CB  ARG A 355      82.380  58.160  49.980  1.00  0.00            
ATOM   4401  HB1 ARG A 355      82.920  57.320  50.420  1.00  0.00            
ATOM   4402  HB2 ARG A 355      81.510  58.290  50.610  1.00  0.00            
ATOM   4403  CG  ARG A 355      83.200  59.450  50.110  1.00  0.00            
ATOM   4404  HG1 ARG A 355      82.640  60.210  49.570  1.00  0.00            
ATOM   4405  HG2 ARG A 355      84.130  59.410  49.560  1.00  0.00            
ATOM   4406  CD  ARG A 355      83.500  59.680  51.630  1.00  0.00            
ATOM   4407  HD1 ARG A 355      83.910  58.740  52.000  1.00  0.00            
ATOM   4408  HD2 ARG A 355      82.560  59.980  52.100  1.00  0.00            
ATOM   4409  NE  ARG A 355      84.560  60.640  51.800  1.00  0.00            
ATOM   4410  HE  ARG A 355      85.120  60.880  50.990  1.00  0.00            
ATOM   4411  CZ  ARG A 355      85.120  61.000  52.920  1.00  0.00            
ATOM   4412  NH1 ARG A 355      84.690  60.830  54.090  1.00  0.00            
ATOM   4413 1HH1 ARG A 355      83.960  60.150  54.280  1.00  0.00            
ATOM   4414 2HH1 ARG A 355      85.100  61.360  54.850  1.00  0.00            
ATOM   4415  NH2 ARG A 355      86.200  61.630  52.870  1.00  0.00            
ATOM   4416 1HH2 ARG A 355      86.660  61.560  51.980  1.00  0.00            
ATOM   4417 2HH2 ARG A 355      86.800  61.840  53.650  1.00  0.00            
ATOM   4418  C   ARG A 355      82.960  58.090  47.410  1.00  0.00            
ATOM   4419  O   ARG A 355      83.960  57.410  47.340  1.00  0.00            
ATOM   4420  N   PHE A 356      82.780  59.210  46.750  1.00  0.00            
ATOM   4421  H   PHE A 356      81.990  59.780  47.040  1.00  0.00            
ATOM   4422  CA  PHE A 356      83.730  59.870  45.840  1.00  0.00            
ATOM   4423  HA  PHE A 356      84.330  59.070  45.420  1.00  0.00            
ATOM   4424  CB  PHE A 356      82.870  60.660  44.800  1.00  0.00            
ATOM   4425  HB1 PHE A 356      83.620  61.280  44.300  1.00  0.00            
ATOM   4426  HB2 PHE A 356      82.210  61.390  45.270  1.00  0.00            
ATOM   4427  CG  PHE A 356      82.030  59.840  43.860  1.00  0.00            
ATOM   4428  CD1 PHE A 356      82.380  58.550  43.500  1.00  0.00            
ATOM   4429  HD1 PHE A 356      83.180  58.080  44.050  1.00  0.00            
ATOM   4430  CE1 PHE A 356      81.650  57.780  42.580  1.00  0.00            
ATOM   4431  HE1 PHE A 356      81.960  56.760  42.390  1.00  0.00            
ATOM   4432  CZ  PHE A 356      80.510  58.380  42.040  1.00  0.00            
ATOM   4433  HZ  PHE A 356      79.880  57.750  41.420  1.00  0.00            
ATOM   4434  CE2 PHE A 356      80.200  59.700  42.280  1.00  0.00            
ATOM   4435  HE2 PHE A 356      79.260  60.120  41.940  1.00  0.00            
ATOM   4436  CD2 PHE A 356      80.960  60.450  43.200  1.00  0.00            
ATOM   4437  HD2 PHE A 356      80.730  61.500  43.340  1.00  0.00            
ATOM   4438  C   PHE A 356      84.580  60.780  46.670  1.00  0.00            
ATOM   4439  O   PHE A 356      84.050  61.510  47.530  1.00  0.00            
ATOM   4440  N   ASP A 357      85.870  60.820  46.370  1.00  0.00            
ATOM   4441  H   ASP A 357      86.200  60.230  45.620  1.00  0.00            
ATOM   4442  CA  ASP A 357      86.850  61.690  47.060  1.00  0.00            
ATOM   4443  HA  ASP A 357      86.320  62.430  47.660  1.00  0.00            
ATOM   4444  CB  ASP A 357      87.730  60.970  48.070  1.00  0.00            
ATOM   4445  HB1 ASP A 357      88.640  61.510  48.310  1.00  0.00            
ATOM   4446  HB2 ASP A 357      88.140  60.050  47.650  1.00  0.00            
ATOM   4447  CG  ASP A 357      87.040  60.600  49.320  1.00  0.00            
ATOM   4448  OD1 ASP A 357      86.660  61.470  50.150  1.00  0.00            
ATOM   4449  OD2 ASP A 357      86.920  59.370  49.470  1.00  0.00            
ATOM   4450  C   ASP A 357      87.820  62.350  46.040  1.00  0.00            
ATOM   4451  O   ASP A 357      88.310  61.600  45.190  1.00  0.00            
ATOM   4452  N   TYR A 358      88.160  63.630  46.250  1.00  0.00            
ATOM   4453  H   TYR A 358      87.720  64.220  46.940  1.00  0.00            
ATOM   4454  CA  TYR A 358      89.010  64.300  45.360  1.00  0.00            
ATOM   4455  HA  TYR A 358      89.780  63.740  44.820  1.00  0.00            
ATOM   4456  CB  TYR A 358      88.150  64.910  44.260  1.00  0.00            
ATOM   4457  HB1 TYR A 358      87.900  64.050  43.640  1.00  0.00            
ATOM   4458  HB2 TYR A 358      88.750  65.620  43.700  1.00  0.00            
ATOM   4459  CG  TYR A 358      86.830  65.660  44.640  1.00  0.00            
ATOM   4460  CD1 TYR A 358      86.790  66.560  45.720  1.00  0.00            
ATOM   4461  HD1 TYR A 358      87.730  66.760  46.220  1.00  0.00            
ATOM   4462  CE1 TYR A 358      85.660  67.230  46.080  1.00  0.00            
ATOM   4463  HE1 TYR A 358      85.630  68.010  46.830  1.00  0.00            
ATOM   4464  CZ  TYR A 358      84.390  66.900  45.480  1.00  0.00            
ATOM   4465  OH  TYR A 358      83.220  67.440  45.800  1.00  0.00            
ATOM   4466  HH  TYR A 358      83.300  67.820  46.680  1.00  0.00            
ATOM   4467  CE2 TYR A 358      84.470  66.050  44.340  1.00  0.00            
ATOM   4468  HE2 TYR A 358      83.550  65.840  43.820  1.00  0.00            
ATOM   4469  CD2 TYR A 358      85.700  65.440  43.900  1.00  0.00            
ATOM   4470  HD2 TYR A 358      85.790  64.740  43.080  1.00  0.00            
ATOM   4471  C   TYR A 358      89.920  65.380  46.020  1.00  0.00            
ATOM   4472  O   TYR A 358      90.020  65.460  47.270  1.00  0.00            
ATOM   4473  N   SER A 359      90.620  66.220  45.250  1.00  0.00            
ATOM   4474  H   SER A 359      90.450  66.250  44.260  1.00  0.00            
ATOM   4475  CA  SER A 359      91.410  67.330  45.790  1.00  0.00            
ATOM   4476  HA  SER A 359      91.160  67.570  46.830  1.00  0.00            
ATOM   4477  CB  SER A 359      92.930  66.980  45.830  1.00  0.00            
ATOM   4478  HB1 SER A 359      93.000  65.890  45.890  1.00  0.00            
ATOM   4479  HB2 SER A 359      93.230  67.390  46.790  1.00  0.00            
ATOM   4480  OG  SER A 359      93.790  67.450  44.850  1.00  0.00            
ATOM   4481  HG  SER A 359      94.680  67.250  45.160  1.00  0.00            
ATOM   4482  C   SER A 359      91.110  68.580  45.000  1.00  0.00            
ATOM   4483  O   SER A 359      90.250  68.570  44.120  1.00  0.00            
ATOM   4484  N   GLN A 360      91.720  69.730  45.340  1.00  0.00            
ATOM   4485  H   GLN A 360      92.440  69.610  46.040  1.00  0.00            
ATOM   4486  CA  GLN A 360      91.590  71.090  44.640  1.00  0.00            
ATOM   4487  HA  GLN A 360      92.050  71.770  45.350  1.00  0.00            
ATOM   4488  CB  GLN A 360      92.350  71.070  43.300  1.00  0.00            
ATOM   4489  HB1 GLN A 360      92.160  72.030  42.830  1.00  0.00            
ATOM   4490  HB2 GLN A 360      91.970  70.250  42.690  1.00  0.00            
ATOM   4491  CG  GLN A 360      93.870  70.820  43.340  1.00  0.00            
ATOM   4492  HG1 GLN A 360      94.070  70.380  42.370  1.00  0.00            
ATOM   4493  HG2 GLN A 360      94.180  70.060  44.070  1.00  0.00            
ATOM   4494  CD  GLN A 360      94.770  72.070  43.620  1.00  0.00            
ATOM   4495  OE1 GLN A 360      94.380  73.060  44.130  1.00  0.00            
ATOM   4496  NE2 GLN A 360      96.020  72.130  43.120  1.00  0.00            
ATOM   4497 1HE2 GLN A 360      96.270  71.390  42.480  1.00  0.00            
ATOM   4498 2HE2 GLN A 360      96.540  72.980  43.260  1.00  0.00            
ATOM   4499  C   GLN A 360      90.130  71.620  44.540  1.00  0.00            
ATOM   4500  O   GLN A 360      89.680  72.140  43.560  1.00  0.00            
ATOM   4501  N   CYS A 361      89.310  71.400  45.620  1.00  0.00            
ATOM   4502  H   CYS A 361      89.690  70.920  46.420  1.00  0.00            
ATOM   4503  CA  CYS A 361      87.900  71.870  45.880  1.00  0.00            
ATOM   4504  HA  CYS A 361      87.610  72.600  45.140  1.00  0.00            
ATOM   4505  CB  CYS A 361      86.930  70.680  45.580  1.00  0.00            
ATOM   4506  HB1 CYS A 361      87.050  69.940  46.370  1.00  0.00            
ATOM   4507  HB2 CYS A 361      87.170  70.290  44.590  1.00  0.00            
ATOM   4508  SG  CYS A 361      85.220  71.120  45.760  1.00  0.00            
ATOM   4509  HG  CYS A 361      85.480  71.770  46.900  1.00  0.00            
ATOM   4510  C   CYS A 361      87.880  72.400  47.320  1.00  0.00            
ATOM   4511  O   CYS A 361      87.070  71.980  48.160  1.00  0.00            
ATOM   4512  N   ASP A 362      88.920  73.200  47.760  1.00  0.00            
ATOM   4513  H   ASP A 362      89.560  73.510  47.050  1.00  0.00            
ATOM   4514  CA  ASP A 362      89.190  73.640  49.120  1.00  0.00            
ATOM   4515  HA  ASP A 362      88.800  72.900  49.810  1.00  0.00            
ATOM   4516  CB  ASP A 362      90.700  73.590  49.390  1.00  0.00            
ATOM   4517  HB1 ASP A 362      90.940  73.720  50.440  1.00  0.00            
ATOM   4518  HB2 ASP A 362      91.090  74.460  48.870  1.00  0.00            
ATOM   4519  CG  ASP A 362      91.530  72.420  48.910  1.00  0.00            
ATOM   4520  OD1 ASP A 362      92.780  72.520  48.720  1.00  0.00            
ATOM   4521  OD2 ASP A 362      91.010  71.320  48.710  1.00  0.00            
ATOM   4522  C   ASP A 362      88.490  74.980  49.440  1.00  0.00            
ATOM   4523  O   ASP A 362      88.310  75.230  50.650  1.00  0.00            
ATOM   4524  N   ILE A 363      88.080  75.750  48.340  1.00  0.00            
ATOM   4525  H   ILE A 363      88.420  75.490  47.420  1.00  0.00            
ATOM   4526  CA  ILE A 363      87.050  76.800  48.320  1.00  0.00            
ATOM   4527  HA  ILE A 363      87.290  77.480  49.130  1.00  0.00            
ATOM   4528  CB  ILE A 363      87.020  77.600  46.990  1.00  0.00            
ATOM   4529  HB  ILE A 363      87.200  76.890  46.190  1.00  0.00            
ATOM   4530  CG2 ILE A 363      85.660  78.310  46.800  1.00  0.00            
ATOM   4531 1HG2 ILE A 363      85.750  78.890  45.890  1.00  0.00            
ATOM   4532 2HG2 ILE A 363      84.840  77.600  46.660  1.00  0.00            
ATOM   4533 3HG2 ILE A 363      85.580  79.070  47.580  1.00  0.00            
ATOM   4534  CG1 ILE A 363      88.310  78.520  46.910  1.00  0.00            
ATOM   4535 1HG1 ILE A 363      89.220  77.940  47.050  1.00  0.00            
ATOM   4536 2HG1 ILE A 363      88.250  79.150  47.790  1.00  0.00            
ATOM   4537  CD  ILE A 363      88.390  79.300  45.600  1.00  0.00            
ATOM   4538  HD1 ILE A 363      89.400  79.720  45.590  1.00  0.00            
ATOM   4539  HD2 ILE A 363      88.160  78.660  44.750  1.00  0.00            
ATOM   4540  HD3 ILE A 363      87.690  80.140  45.600  1.00  0.00            
ATOM   4541  C   ILE A 363      85.670  76.210  48.710  1.00  0.00            
ATOM   4542  O   ILE A 363      85.400  75.110  48.270  1.00  0.00            
ATOM   4543  N   TRP A 364      84.940  76.980  49.480  1.00  0.00            
ATOM   4544  H   TRP A 364      85.330  77.850  49.800  1.00  0.00            
ATOM   4545  CA  TRP A 364      83.630  76.650  50.020  1.00  0.00            
ATOM   4546  HA  TRP A 364      83.540  75.610  50.310  1.00  0.00            
ATOM   4547  CB  TRP A 364      83.350  77.540  51.310  1.00  0.00            
ATOM   4548  HB1 TRP A 364      82.480  77.170  51.850  1.00  0.00            
ATOM   4549  HB2 TRP A 364      83.230  78.560  50.960  1.00  0.00            
ATOM   4550  CG  TRP A 364      84.460  77.670  52.320  1.00  0.00            
ATOM   4551  CD1 TRP A 364      85.420  78.640  52.300  1.00  0.00            
ATOM   4552  HD1 TRP A 364      85.570  79.460  51.620  1.00  0.00            
ATOM   4553  NE1 TRP A 364      86.310  78.380  53.310  1.00  0.00            
ATOM   4554  HE1 TRP A 364      87.190  78.830  53.510  1.00  0.00            
ATOM   4555  CE2 TRP A 364      85.990  77.290  54.080  1.00  0.00            
ATOM   4556  CZ2 TRP A 364      86.590  76.590  55.120  1.00  0.00            
ATOM   4557  HZ2 TRP A 364      87.490  77.010  55.560  1.00  0.00            
ATOM   4558  CH2 TRP A 364      86.040  75.420  55.580  1.00  0.00            
ATOM   4559  HH2 TRP A 364      86.510  74.970  56.440  1.00  0.00            
ATOM   4560  CZ3 TRP A 364      84.860  74.930  54.990  1.00  0.00            
ATOM   4561  HZ3 TRP A 364      84.450  74.010  55.380  1.00  0.00            
ATOM   4562  CE3 TRP A 364      84.220  75.620  53.960  1.00  0.00            
ATOM   4563  HE3 TRP A 364      83.310  75.190  53.570  1.00  0.00            
ATOM   4564  CD2 TRP A 364      84.810  76.810  53.430  1.00  0.00            
ATOM   4565  C   TRP A 364      82.430  76.910  49.080  1.00  0.00            
ATOM   4566  O   TRP A 364      82.520  77.880  48.320  1.00  0.00            
ATOM   4567  N   TYR A 365      81.350  76.090  49.080  1.00  0.00            
ATOM   4568  H   TYR A 365      81.570  75.200  49.500  1.00  0.00            
ATOM   4569  CA  TYR A 365      80.170  76.170  48.220  1.00  0.00            
ATOM   4570  HA  TYR A 365      79.670  75.220  48.450  1.00  0.00            
ATOM   4571  CB  TYR A 365      79.210  77.310  48.690  1.00  0.00            
ATOM   4572  HB1 TYR A 365      78.180  77.050  48.470  1.00  0.00            
ATOM   4573  HB2 TYR A 365      79.460  78.190  48.090  1.00  0.00            
ATOM   4574  CG  TYR A 365      79.290  77.650  50.180  1.00  0.00            
ATOM   4575  CD1 TYR A 365      79.990  78.770  50.600  1.00  0.00            
ATOM   4576  HD1 TYR A 365      80.370  79.570  49.980  1.00  0.00            
ATOM   4577  CE1 TYR A 365      80.230  78.870  51.990  1.00  0.00            
ATOM   4578  HE1 TYR A 365      80.900  79.600  52.420  1.00  0.00            
ATOM   4579  CZ  TYR A 365      79.710  77.940  52.910  1.00  0.00            
ATOM   4580  OH  TYR A 365      80.120  77.960  54.220  1.00  0.00            
ATOM   4581  HH  TYR A 365      80.330  78.870  54.410  1.00  0.00            
ATOM   4582  CE2 TYR A 365      78.860  76.930  52.470  1.00  0.00            
ATOM   4583  HE2 TYR A 365      78.520  76.230  53.220  1.00  0.00            
ATOM   4584  CD2 TYR A 365      78.570  76.810  51.070  1.00  0.00            
ATOM   4585  HD2 TYR A 365      77.930  76.050  50.660  1.00  0.00            
ATOM   4586  C   TYR A 365      80.430  76.190  46.670  1.00  0.00            
ATOM   4587  O   TYR A 365      79.710  76.650  45.850  1.00  0.00            
ATOM   4588  N   MET A 366      81.390  75.430  46.220  1.00  0.00            
ATOM   4589  H   MET A 366      82.010  75.040  46.910  1.00  0.00            
ATOM   4590  CA  MET A 366      81.610  74.920  44.860  1.00  0.00            
ATOM   4591  HA  MET A 366      81.590  75.670  44.070  1.00  0.00            
ATOM   4592  CB  MET A 366      83.080  74.230  44.830  1.00  0.00            
ATOM   4593  HB1 MET A 366      83.100  73.530  44.000  1.00  0.00            
ATOM   4594  HB2 MET A 366      83.350  73.700  45.740  1.00  0.00            
ATOM   4595  CG  MET A 366      84.160  75.350  44.680  1.00  0.00            
ATOM   4596  HG1 MET A 366      83.960  76.070  45.480  1.00  0.00            
ATOM   4597  HG2 MET A 366      83.980  75.790  43.700  1.00  0.00            
ATOM   4598  SD  MET A 366      85.950  74.980  44.590  1.00  0.00            
ATOM   4599  CE  MET A 366      85.990  73.900  43.220  1.00  0.00            
ATOM   4600  HE1 MET A 366      85.250  73.120  43.410  1.00  0.00            
ATOM   4601  HE2 MET A 366      85.750  74.380  42.270  1.00  0.00            
ATOM   4602  HE3 MET A 366      86.980  73.420  43.240  1.00  0.00            
ATOM   4603  C   MET A 366      80.560  73.810  44.430  1.00  0.00            
ATOM   4604  O   MET A 366      80.730  72.670  44.940  1.00  0.00            
ATOM   4605  N   ARG A 367      79.690  74.010  43.450  1.00  0.00            
ATOM   4606  H   ARG A 367      79.580  74.950  43.110  1.00  0.00            
ATOM   4607  CA  ARG A 367      78.470  73.100  43.260  1.00  0.00            
ATOM   4608  HA  ARG A 367      78.360  72.510  44.170  1.00  0.00            
ATOM   4609  CB  ARG A 367      77.190  73.960  43.150  1.00  0.00            
ATOM   4610  HB1 ARG A 367      76.400  73.340  42.730  1.00  0.00            
ATOM   4611  HB2 ARG A 367      77.300  74.820  42.490  1.00  0.00            
ATOM   4612  CG  ARG A 367      76.710  74.460  44.470  1.00  0.00            
ATOM   4613  HG1 ARG A 367      77.360  75.130  45.020  1.00  0.00            
ATOM   4614  HG2 ARG A 367      76.470  73.590  45.080  1.00  0.00            
ATOM   4615  CD  ARG A 367      75.400  75.210  44.120  1.00  0.00            
ATOM   4616  HD1 ARG A 367      74.770  75.120  45.000  1.00  0.00            
ATOM   4617  HD2 ARG A 367      74.920  74.740  43.270  1.00  0.00            
ATOM   4618  NE  ARG A 367      75.600  76.640  43.890  1.00  0.00            
ATOM   4619  HE  ARG A 367      76.560  76.930  43.910  1.00  0.00            
ATOM   4620  CZ  ARG A 367      74.620  77.470  43.560  1.00  0.00            
ATOM   4621  NH1 ARG A 367      73.410  77.230  43.880  1.00  0.00            
ATOM   4622 1HH1 ARG A 367      73.140  76.470  44.490  1.00  0.00            
ATOM   4623 2HH1 ARG A 367      72.660  77.750  43.450  1.00  0.00            
ATOM   4624  NH2 ARG A 367      74.840  78.600  42.930  1.00  0.00            
ATOM   4625 1HH2 ARG A 367      75.800  78.820  42.730  1.00  0.00            
ATOM   4626 2HH2 ARG A 367      74.070  79.220  42.740  1.00  0.00            
ATOM   4627  C   ARG A 367      78.620  72.200  42.030  1.00  0.00            
ATOM   4628  O   ARG A 367      78.900  72.740  40.990  1.00  0.00            
ATOM   4629  N   PHE A 368      78.400  70.900  42.270  1.00  0.00            
ATOM   4630  H   PHE A 368      78.280  70.560  43.210  1.00  0.00            
ATOM   4631  CA  PHE A 368      78.520  69.870  41.210  1.00  0.00            
ATOM   4632  HA  PHE A 368      79.380  70.060  40.570  1.00  0.00            
ATOM   4633  CB  PHE A 368      78.730  68.480  41.850  1.00  0.00            
ATOM   4634  HB1 PHE A 368      79.620  68.500  42.490  1.00  0.00            
ATOM   4635  HB2 PHE A 368      78.910  67.800  41.020  1.00  0.00            
ATOM   4636  CG  PHE A 368      77.600  67.840  42.660  1.00  0.00            
ATOM   4637  CD1 PHE A 368      76.740  66.820  42.080  1.00  0.00            
ATOM   4638  HD1 PHE A 368      76.920  66.450  41.080  1.00  0.00            
ATOM   4639  CE1 PHE A 368      75.850  66.190  42.930  1.00  0.00            
ATOM   4640  HE1 PHE A 368      75.200  65.400  42.580  1.00  0.00            
ATOM   4641  CZ  PHE A 368      75.700  66.590  44.250  1.00  0.00            
ATOM   4642  HZ  PHE A 368      74.940  66.120  44.850  1.00  0.00            
ATOM   4643  CE2 PHE A 368      76.560  67.500  44.880  1.00  0.00            
ATOM   4644  HE2 PHE A 368      76.440  67.770  45.920  1.00  0.00            
ATOM   4645  CD2 PHE A 368      77.520  68.190  44.070  1.00  0.00            
ATOM   4646  HD2 PHE A 368      78.310  68.800  44.480  1.00  0.00            
ATOM   4647  C   PHE A 368      77.290  69.820  40.340  1.00  0.00            
ATOM   4648  O   PHE A 368      76.210  70.350  40.680  1.00  0.00            
ATOM   4649  N   SER A 369      77.360  68.980  39.280  1.00  0.00            
ATOM   4650  H   SER A 369      78.280  68.630  39.090  1.00  0.00            
ATOM   4651  CA  SER A 369      76.230  68.700  38.350  1.00  0.00            
ATOM   4652  HA  SER A 369      75.240  68.870  38.780  1.00  0.00            
ATOM   4653  CB  SER A 369      76.500  69.430  37.150  1.00  0.00            
ATOM   4654  HB1 SER A 369      77.320  68.930  36.620  1.00  0.00            
ATOM   4655  HB2 SER A 369      76.760  70.440  37.470  1.00  0.00            
ATOM   4656  OG  SER A 369      75.290  69.690  36.360  1.00  0.00            
ATOM   4657  HG  SER A 369      74.720  70.310  36.830  1.00  0.00            
ATOM   4658  C   SER A 369      76.110  67.230  38.080  1.00  0.00            
ATOM   4659  O   SER A 369      77.100  66.490  38.080  1.00  0.00            
ATOM   4660  N   MET A 370      74.910  66.790  37.620  1.00  0.00            
ATOM   4661  H   MET A 370      74.270  67.530  37.350  1.00  0.00            
ATOM   4662  CA  MET A 370      74.630  65.490  37.130  1.00  0.00            
ATOM   4663  HA  MET A 370      75.560  65.000  36.860  1.00  0.00            
ATOM   4664  CB  MET A 370      73.930  64.680  38.190  1.00  0.00            
ATOM   4665  HB1 MET A 370      73.030  65.100  38.640  1.00  0.00            
ATOM   4666  HB2 MET A 370      74.620  64.480  39.000  1.00  0.00            
ATOM   4667  CG  MET A 370      73.440  63.320  37.720  1.00  0.00            
ATOM   4668  HG1 MET A 370      74.040  62.900  36.910  1.00  0.00            
ATOM   4669  HG2 MET A 370      72.460  63.590  37.340  1.00  0.00            
ATOM   4670  SD  MET A 370      73.160  62.280  39.120  1.00  0.00            
ATOM   4671  CE  MET A 370      72.080  63.250  40.160  1.00  0.00            
ATOM   4672  HE1 MET A 370      71.500  62.640  40.850  1.00  0.00            
ATOM   4673  HE2 MET A 370      72.610  63.950  40.800  1.00  0.00            
ATOM   4674  HE3 MET A 370      71.320  63.650  39.490  1.00  0.00            
ATOM   4675  C   MET A 370      73.780  65.640  35.880  1.00  0.00            
ATOM   4676  O   MET A 370      73.160  66.700  35.700  1.00  0.00            
ATOM   4677  N   ASP A 371      73.980  64.640  34.960  1.00  0.00            
ATOM   4678  H   ASP A 371      74.500  63.810  35.180  1.00  0.00            
ATOM   4679  CA  ASP A 371      73.230  64.690  33.670  1.00  0.00            
ATOM   4680  HA  ASP A 371      73.160  65.730  33.340  1.00  0.00            
ATOM   4681  CB  ASP A 371      74.090  64.050  32.590  1.00  0.00            
ATOM   4682  HB1 ASP A 371      75.130  63.970  32.900  1.00  0.00            
ATOM   4683  HB2 ASP A 371      74.210  64.630  31.680  1.00  0.00            
ATOM   4684  CG  ASP A 371      73.620  62.650  32.170  1.00  0.00            
ATOM   4685  OD1 ASP A 371      74.090  61.640  32.700  1.00  0.00            
ATOM   4686  OD2 ASP A 371      72.840  62.570  31.200  1.00  0.00            
ATOM   4687  C   ASP A 371      71.790  64.160  33.690  1.00  0.00            
ATOM   4688  O   ASP A 371      71.470  63.270  34.460  1.00  0.00            
ATOM   4689  N   PHE A 372      70.930  64.590  32.790  1.00  0.00            
ATOM   4690  H   PHE A 372      71.300  65.120  32.020  1.00  0.00            
ATOM   4691  CA  PHE A 372      69.470  64.360  32.750  1.00  0.00            
ATOM   4692  HA  PHE A 372      69.070  64.770  33.670  1.00  0.00            
ATOM   4693  CB  PHE A 372      68.810  65.060  31.500  1.00  0.00            
ATOM   4694  HB1 PHE A 372      69.280  64.640  30.610  1.00  0.00            
ATOM   4695  HB2 PHE A 372      69.120  66.110  31.520  1.00  0.00            
ATOM   4696  CG  PHE A 372      67.340  64.850  31.340  1.00  0.00            
ATOM   4697  CD1 PHE A 372      66.440  65.220  32.340  1.00  0.00            
ATOM   4698  HD1 PHE A 372      66.780  65.650  33.270  1.00  0.00            
ATOM   4699  CE1 PHE A 372      65.040  65.080  32.060  1.00  0.00            
ATOM   4700  HE1 PHE A 372      64.300  65.440  32.750  1.00  0.00            
ATOM   4701  CZ  PHE A 372      64.570  64.560  30.840  1.00  0.00            
ATOM   4702  HZ  PHE A 372      63.510  64.470  30.640  1.00  0.00            
ATOM   4703  CE2 PHE A 372      65.460  64.150  29.890  1.00  0.00            
ATOM   4704  HE2 PHE A 372      65.160  63.860  28.900  1.00  0.00            
ATOM   4705  CD2 PHE A 372      66.880  64.230  30.140  1.00  0.00            
ATOM   4706  HD2 PHE A 372      67.630  63.950  29.420  1.00  0.00            
ATOM   4707  C   PHE A 372      69.090  62.860  32.680  1.00  0.00            
ATOM   4708  O   PHE A 372      68.150  62.470  33.320  1.00  0.00            
ATOM   4709  N   TRP A 373      69.860  62.110  31.920  1.00  0.00            
ATOM   4710  H   TRP A 373      70.720  62.490  31.560  1.00  0.00            
ATOM   4711  CA  TRP A 373      69.640  60.660  31.760  1.00  0.00            
ATOM   4712  HA  TRP A 373      68.570  60.470  31.710  1.00  0.00            
ATOM   4713  CB  TRP A 373      70.190  60.240  30.380  1.00  0.00            
ATOM   4714  HB1 TRP A 373      69.940  59.200  30.210  1.00  0.00            
ATOM   4715  HB2 TRP A 373      71.260  60.370  30.540  1.00  0.00            
ATOM   4716  CG  TRP A 373      69.670  61.000  29.220  1.00  0.00            
ATOM   4717  CD1 TRP A 373      70.290  62.140  28.740  1.00  0.00            
ATOM   4718  HD1 TRP A 373      71.180  62.480  29.250  1.00  0.00            
ATOM   4719  NE1 TRP A 373      69.480  62.750  27.790  1.00  0.00            
ATOM   4720  HE1 TRP A 373      69.730  63.540  27.210  1.00  0.00            
ATOM   4721  CE2 TRP A 373      68.380  61.990  27.540  1.00  0.00            
ATOM   4722  CZ2 TRP A 373      67.300  62.130  26.660  1.00  0.00            
ATOM   4723  HZ2 TRP A 373      67.260  63.010  26.040  1.00  0.00            
ATOM   4724  CH2 TRP A 373      66.150  61.360  26.870  1.00  0.00            
ATOM   4725  HH2 TRP A 373      65.290  61.630  26.260  1.00  0.00            
ATOM   4726  CZ3 TRP A 373      66.170  60.340  27.820  1.00  0.00            
ATOM   4727  HZ3 TRP A 373      65.300  59.730  28.000  1.00  0.00            
ATOM   4728  CE3 TRP A 373      67.280  60.050  28.580  1.00  0.00            
ATOM   4729  HE3 TRP A 373      67.360  59.290  29.340  1.00  0.00            
ATOM   4730  CD2 TRP A 373      68.420  60.930  28.470  1.00  0.00            
ATOM   4731  C   TRP A 373      70.140  59.770  32.940  1.00  0.00            
ATOM   4732  O   TRP A 373      70.040  58.550  32.980  1.00  0.00            
ATOM   4733  N   GLN A 374      70.740  60.470  33.930  1.00  0.00            
ATOM   4734  H   GLN A 374      70.850  61.470  33.810  1.00  0.00            
ATOM   4735  CA  GLN A 374      71.300  59.940  35.160  1.00  0.00            
ATOM   4736  HA  GLN A 374      71.730  60.820  35.660  1.00  0.00            
ATOM   4737  CB  GLN A 374      70.190  59.460  35.980  1.00  0.00            
ATOM   4738  HB1 GLN A 374      70.580  59.180  36.960  1.00  0.00            
ATOM   4739  HB2 GLN A 374      69.780  58.590  35.470  1.00  0.00            
ATOM   4740  CG  GLN A 374      69.140  60.430  36.340  1.00  0.00            
ATOM   4741  HG1 GLN A 374      68.240  59.970  35.920  1.00  0.00            
ATOM   4742  HG2 GLN A 374      69.180  61.440  35.930  1.00  0.00            
ATOM   4743  CD  GLN A 374      68.820  60.460  37.880  1.00  0.00            
ATOM   4744  OE1 GLN A 374      68.260  59.590  38.480  1.00  0.00            
ATOM   4745  NE2 GLN A 374      69.090  61.540  38.590  1.00  0.00            
ATOM   4746 1HE2 GLN A 374      69.700  62.200  38.120  1.00  0.00            
ATOM   4747 2HE2 GLN A 374      68.690  61.600  39.510  1.00  0.00            
ATOM   4748  C   GLN A 374      72.480  58.960  35.100  1.00  0.00            
ATOM   4749  O   GLN A 374      72.650  57.940  35.820  1.00  0.00            
ATOM   4750  N   LYS A 375      73.420  59.310  34.250  1.00  0.00            
ATOM   4751  H   LYS A 375      73.390  60.180  33.720  1.00  0.00            
ATOM   4752  CA  LYS A 375      74.570  58.400  33.900  1.00  0.00            
ATOM   4753  HA  LYS A 375      74.470  57.420  34.380  1.00  0.00            
ATOM   4754  CB  LYS A 375      74.670  58.070  32.380  1.00  0.00            
ATOM   4755  HB1 LYS A 375      75.650  57.620  32.250  1.00  0.00            
ATOM   4756  HB2 LYS A 375      74.460  58.930  31.740  1.00  0.00            
ATOM   4757  CG  LYS A 375      73.510  57.100  32.100  1.00  0.00            
ATOM   4758  HG1 LYS A 375      72.560  57.450  32.490  1.00  0.00            
ATOM   4759  HG2 LYS A 375      73.750  56.210  32.680  1.00  0.00            
ATOM   4760  CD  LYS A 375      73.460  56.900  30.580  1.00  0.00            
ATOM   4761  HD1 LYS A 375      74.470  56.670  30.230  1.00  0.00            
ATOM   4762  HD2 LYS A 375      73.120  57.770  30.020  1.00  0.00            
ATOM   4763  CE  LYS A 375      72.540  55.740  30.100  1.00  0.00            
ATOM   4764  HE1 LYS A 375      72.270  55.880  29.050  1.00  0.00            
ATOM   4765  HE2 LYS A 375      71.620  55.840  30.660  1.00  0.00            
ATOM   4766  NZ  LYS A 375      73.210  54.420  30.320  1.00  0.00            
ATOM   4767  HZ1 LYS A 375      73.470  54.280  31.280  1.00  0.00            
ATOM   4768  HZ2 LYS A 375      72.620  53.700  29.940  1.00  0.00            
ATOM   4769  HZ3 LYS A 375      74.020  54.300  29.730  1.00  0.00            
ATOM   4770  C   LYS A 375      75.850  58.940  34.410  1.00  0.00            
ATOM   4771  O   LYS A 375      76.600  58.190  35.060  1.00  0.00            
ATOM   4772  N   MET A 376      76.180  60.250  34.180  1.00  0.00            
ATOM   4773  H   MET A 376      75.530  60.780  33.620  1.00  0.00            
ATOM   4774  CA  MET A 376      77.520  60.890  34.490  1.00  0.00            
ATOM   4775  HA  MET A 376      78.050  60.130  35.070  1.00  0.00            
ATOM   4776  CB  MET A 376      78.320  61.140  33.220  1.00  0.00            
ATOM   4777  HB1 MET A 376      78.510  60.180  32.730  1.00  0.00            
ATOM   4778  HB2 MET A 376      79.270  61.650  33.390  1.00  0.00            
ATOM   4779  CG  MET A 376      77.530  61.970  32.220  1.00  0.00            
ATOM   4780  HG1 MET A 376      77.230  62.920  32.670  1.00  0.00            
ATOM   4781  HG2 MET A 376      76.640  61.410  31.940  1.00  0.00            
ATOM   4782  SD  MET A 376      78.360  62.420  30.690  1.00  0.00            
ATOM   4783  CE  MET A 376      76.910  63.350  30.090  1.00  0.00            
ATOM   4784  HE1 MET A 376      76.910  63.680  29.050  1.00  0.00            
ATOM   4785  HE2 MET A 376      76.020  62.730  30.240  1.00  0.00            
ATOM   4786  HE3 MET A 376      76.790  64.300  30.610  1.00  0.00            
ATOM   4787  C   MET A 376      77.380  62.120  35.400  1.00  0.00            
ATOM   4788  O   MET A 376      76.440  62.940  35.330  1.00  0.00            
ATOM   4789  N   LEU A 377      78.270  62.170  36.360  1.00  0.00            
ATOM   4790  H   LEU A 377      79.080  61.570  36.280  1.00  0.00            
ATOM   4791  CA  LEU A 377      78.400  63.220  37.320  1.00  0.00            
ATOM   4792  HA  LEU A 377      77.510  63.860  37.230  1.00  0.00            
ATOM   4793  CB  LEU A 377      78.390  62.620  38.770  1.00  0.00            
ATOM   4794  HB1 LEU A 377      79.230  61.930  38.780  1.00  0.00            
ATOM   4795  HB2 LEU A 377      77.450  62.060  38.760  1.00  0.00            
ATOM   4796  CG  LEU A 377      78.270  63.650  39.860  1.00  0.00            
ATOM   4797  HG  LEU A 377      78.000  64.620  39.450  1.00  0.00            
ATOM   4798  CD1 LEU A 377      77.290  63.220  40.970  1.00  0.00            
ATOM   4799 1HD1 LEU A 377      76.260  63.180  40.600  1.00  0.00            
ATOM   4800 2HD1 LEU A 377      77.570  62.210  41.250  1.00  0.00            
ATOM   4801 3HD1 LEU A 377      77.340  63.880  41.830  1.00  0.00            
ATOM   4802  CD2 LEU A 377      79.620  63.840  40.610  1.00  0.00            
ATOM   4803 1HD2 LEU A 377      80.420  64.300  40.040  1.00  0.00            
ATOM   4804 2HD2 LEU A 377      79.430  64.490  41.460  1.00  0.00            
ATOM   4805 3HD2 LEU A 377      79.990  62.890  41.000  1.00  0.00            
ATOM   4806  C   LEU A 377      79.640  64.080  36.920  1.00  0.00            
ATOM   4807  O   LEU A 377      80.540  63.550  36.310  1.00  0.00            
ATOM   4808  N   ALA A 378      79.690  65.350  37.350  1.00  0.00            
ATOM   4809  H   ALA A 378      78.890  65.850  37.710  1.00  0.00            
ATOM   4810  CA  ALA A 378      80.830  66.240  37.080  1.00  0.00            
ATOM   4811  HA  ALA A 378      81.730  65.640  37.190  1.00  0.00            
ATOM   4812  CB  ALA A 378      80.770  66.900  35.700  1.00  0.00            
ATOM   4813  HB1 ALA A 378      80.830  66.190  34.880  1.00  0.00            
ATOM   4814  HB2 ALA A 378      79.780  67.320  35.500  1.00  0.00            
ATOM   4815  HB3 ALA A 378      81.390  67.800  35.680  1.00  0.00            
ATOM   4816  C   ALA A 378      81.040  67.290  38.240  1.00  0.00            
ATOM   4817  O   ALA A 378      80.140  67.770  38.920  1.00  0.00            
ATOM   4818  N   LEU A 379      82.270  67.670  38.470  1.00  0.00            
ATOM   4819  H   LEU A 379      82.940  67.220  37.860  1.00  0.00            
ATOM   4820  CA  LEU A 379      82.730  68.730  39.390  1.00  0.00            
ATOM   4821  HA  LEU A 379      81.900  69.430  39.360  1.00  0.00            
ATOM   4822  CB  LEU A 379      82.950  68.030  40.710  1.00  0.00            
ATOM   4823  HB1 LEU A 379      83.780  67.360  40.520  1.00  0.00            
ATOM   4824  HB2 LEU A 379      82.060  67.440  40.920  1.00  0.00            
ATOM   4825  CG  LEU A 379      83.180  68.850  42.020  1.00  0.00            
ATOM   4826  HG  LEU A 379      82.890  68.180  42.830  1.00  0.00            
ATOM   4827  CD1 LEU A 379      84.610  69.340  42.300  1.00  0.00            
ATOM   4828 1HD1 LEU A 379      84.850  70.120  41.580  1.00  0.00            
ATOM   4829 2HD1 LEU A 379      84.620  69.760  43.310  1.00  0.00            
ATOM   4830 3HD1 LEU A 379      85.410  68.600  42.340  1.00  0.00            
ATOM   4831  CD2 LEU A 379      82.290  70.100  42.000  1.00  0.00            
ATOM   4832 1HD2 LEU A 379      81.320  69.800  41.600  1.00  0.00            
ATOM   4833 2HD2 LEU A 379      82.210  70.490  43.010  1.00  0.00            
ATOM   4834 3HD2 LEU A 379      82.720  70.870  41.350  1.00  0.00            
ATOM   4835  C   LEU A 379      83.870  69.550  38.820  1.00  0.00            
ATOM   4836  O   LEU A 379      84.920  69.050  38.380  1.00  0.00            
ATOM   4837  N   GLY A 380      83.590  70.830  38.740  1.00  0.00            
ATOM   4838  H   GLY A 380      82.780  71.170  39.240  1.00  0.00            
ATOM   4839  CA  GLY A 380      84.490  71.850  38.230  1.00  0.00            
ATOM   4840  HA1 GLY A 380      83.770  72.570  37.860  1.00  0.00            
ATOM   4841  HA2 GLY A 380      85.050  71.490  37.370  1.00  0.00            
ATOM   4842  C   GLY A 380      85.390  72.390  39.360  1.00  0.00            
ATOM   4843  O   GLY A 380      84.880  73.050  40.330  1.00  0.00            
ATOM   4844  N   ASN A 381      86.730  72.110  39.290  1.00  0.00            
ATOM   4845  H   ASN A 381      87.060  71.740  38.410  1.00  0.00            
ATOM   4846  CA  ASN A 381      87.680  72.410  40.350  1.00  0.00            
ATOM   4847  HA  ASN A 381      87.100  72.320  41.260  1.00  0.00            
ATOM   4848  CB  ASN A 381      88.640  71.210  40.350  1.00  0.00            
ATOM   4849  HB1 ASN A 381      88.260  70.420  39.700  1.00  0.00            
ATOM   4850  HB2 ASN A 381      88.620  70.690  41.310  1.00  0.00            
ATOM   4851  CG  ASN A 381      90.050  71.530  39.930  1.00  0.00            
ATOM   4852  OD1 ASN A 381      90.260  72.560  39.270  1.00  0.00            
ATOM   4853  ND2 ASN A 381      91.070  70.910  40.290  1.00  0.00            
ATOM   4854 1HD2 ASN A 381      90.960  70.050  40.820  1.00  0.00            
ATOM   4855 2HD2 ASN A 381      91.990  71.210  40.020  1.00  0.00            
ATOM   4856  C   ASN A 381      88.260  73.880  40.480  1.00  0.00            
ATOM   4857  O   ASN A 381      88.030  74.740  39.650  1.00  0.00            
ATOM   4858  N   GLN A 382      88.910  74.140  41.670  1.00  0.00            
ATOM   4859  H   GLN A 382      89.000  73.300  42.230  1.00  0.00            
ATOM   4860  CA  GLN A 382      89.440  75.450  42.000  1.00  0.00            
ATOM   4861  HA  GLN A 382      88.690  76.180  41.690  1.00  0.00            
ATOM   4862  CB  GLN A 382      89.720  75.580  43.540  1.00  0.00            
ATOM   4863  HB1 GLN A 382      88.810  75.280  44.060  1.00  0.00            
ATOM   4864  HB2 GLN A 382      89.900  76.630  43.770  1.00  0.00            
ATOM   4865  CG  GLN A 382      91.010  74.970  44.100  1.00  0.00            
ATOM   4866  HG1 GLN A 382      91.780  75.690  43.800  1.00  0.00            
ATOM   4867  HG2 GLN A 382      91.300  74.040  43.620  1.00  0.00            
ATOM   4868  CD  GLN A 382      91.010  74.810  45.630  1.00  0.00            
ATOM   4869  OE1 GLN A 382      90.130  75.180  46.360  1.00  0.00            
ATOM   4870  NE2 GLN A 382      92.110  74.230  46.180  1.00  0.00            
ATOM   4871 1HE2 GLN A 382      92.960  74.110  45.650  1.00  0.00            
ATOM   4872 2HE2 GLN A 382      92.120  74.270  47.190  1.00  0.00            
ATOM   4873  C   GLN A 382      90.680  75.940  41.270  1.00  0.00            
ATOM   4874  O   GLN A 382      91.160  77.050  41.460  1.00  0.00            
ATOM   4875  N   VAL A 383      91.230  75.150  40.280  1.00  0.00            
ATOM   4876  H   VAL A 383      90.890  74.200  40.240  1.00  0.00            
ATOM   4877  CA  VAL A 383      92.230  75.620  39.250  1.00  0.00            
ATOM   4878  HA  VAL A 383      92.370  76.680  39.480  1.00  0.00            
ATOM   4879  CB  VAL A 383      93.610  75.020  39.480  1.00  0.00            
ATOM   4880  HB  VAL A 383      94.410  75.550  38.970  1.00  0.00            
ATOM   4881  CG1 VAL A 383      94.090  75.080  40.920  1.00  0.00            
ATOM   4882 1HG1 VAL A 383      93.860  76.070  41.310  1.00  0.00            
ATOM   4883 2HG1 VAL A 383      93.610  74.360  41.590  1.00  0.00            
ATOM   4884 3HG1 VAL A 383      95.150  74.850  40.800  1.00  0.00            
ATOM   4885  CG2 VAL A 383      93.620  73.570  39.090  1.00  0.00            
ATOM   4886 1HG2 VAL A 383      93.540  73.590  38.000  1.00  0.00            
ATOM   4887 2HG2 VAL A 383      94.570  73.070  39.270  1.00  0.00            
ATOM   4888 3HG2 VAL A 383      92.840  72.950  39.560  1.00  0.00            
ATOM   4889  C   VAL A 383      91.770  75.570  37.780  1.00  0.00            
ATOM   4890  O   VAL A 383      92.500  75.470  36.830  1.00  0.00            
ATOM   4891  N   GLY A 384      90.450  75.470  37.580  1.00  0.00            
ATOM   4892  H   GLY A 384      89.960  75.330  38.460  1.00  0.00            
ATOM   4893  CA  GLY A 384      89.690  75.370  36.330  1.00  0.00            
ATOM   4894  HA1 GLY A 384      90.140  76.100  35.650  1.00  0.00            
ATOM   4895  HA2 GLY A 384      88.690  75.690  36.630  1.00  0.00            
ATOM   4896  C   GLY A 384      89.690  74.010  35.620  1.00  0.00            
ATOM   4897  O   GLY A 384      89.390  74.060  34.440  1.00  0.00            
ATOM   4898  N   LYS A 385      89.850  72.880  36.360  1.00  0.00            
ATOM   4899  H   LYS A 385      89.870  73.000  37.360  1.00  0.00            
ATOM   4900  CA  LYS A 385      89.800  71.500  35.760  1.00  0.00            
ATOM   4901  HA  LYS A 385      89.850  71.610  34.670  1.00  0.00            
ATOM   4902  CB  LYS A 385      90.990  70.620  36.170  1.00  0.00            
ATOM   4903  HB1 LYS A 385      90.880  69.600  35.820  1.00  0.00            
ATOM   4904  HB2 LYS A 385      91.040  70.410  37.240  1.00  0.00            
ATOM   4905  CG  LYS A 385      92.370  71.130  35.700  1.00  0.00            
ATOM   4906  HG1 LYS A 385      92.590  72.180  35.910  1.00  0.00            
ATOM   4907  HG2 LYS A 385      92.430  70.960  34.630  1.00  0.00            
ATOM   4908  CD  LYS A 385      93.430  70.160  36.330  1.00  0.00            
ATOM   4909  HD1 LYS A 385      93.180  69.120  36.130  1.00  0.00            
ATOM   4910  HD2 LYS A 385      93.370  70.300  37.410  1.00  0.00            
ATOM   4911  CE  LYS A 385      94.790  70.320  35.720  1.00  0.00            
ATOM   4912  HE1 LYS A 385      94.940  71.380  35.490  1.00  0.00            
ATOM   4913  HE2 LYS A 385      94.810  69.890  34.730  1.00  0.00            
ATOM   4914  NZ  LYS A 385      95.930  69.720  36.500  1.00  0.00            
ATOM   4915  HZ1 LYS A 385      96.750  69.750  35.920  1.00  0.00            
ATOM   4916  HZ2 LYS A 385      96.030  70.030  37.450  1.00  0.00            
ATOM   4917  HZ3 LYS A 385      95.850  68.720  36.610  1.00  0.00            
ATOM   4918  C   LYS A 385      88.450  70.830  36.030  1.00  0.00            
ATOM   4919  O   LYS A 385      87.780  71.160  36.990  1.00  0.00            
ATOM   4920  N   LEU A 386      88.190  69.850  35.170  1.00  0.00            
ATOM   4921  H   LEU A 386      88.810  69.730  34.380  1.00  0.00            
ATOM   4922  CA  LEU A 386      86.880  69.140  35.130  1.00  0.00            
ATOM   4923  HA  LEU A 386      86.250  69.730  35.800  1.00  0.00            
ATOM   4924  CB  LEU A 386      86.260  69.290  33.750  1.00  0.00            
ATOM   4925  HB1 LEU A 386      86.950  68.870  33.010  1.00  0.00            
ATOM   4926  HB2 LEU A 386      86.170  70.330  33.440  1.00  0.00            
ATOM   4927  CG  LEU A 386      84.930  68.590  33.640  1.00  0.00            
ATOM   4928  HG  LEU A 386      84.910  67.520  33.880  1.00  0.00            
ATOM   4929  CD1 LEU A 386      83.930  69.270  34.590  1.00  0.00            
ATOM   4930 1HD1 LEU A 386      83.680  68.770  35.520  1.00  0.00            
ATOM   4931 2HD1 LEU A 386      84.340  70.230  34.910  1.00  0.00            
ATOM   4932 3HD1 LEU A 386      83.080  69.560  33.950  1.00  0.00            
ATOM   4933  CD2 LEU A 386      84.490  68.660  32.160  1.00  0.00            
ATOM   4934 1HD2 LEU A 386      83.610  68.060  31.930  1.00  0.00            
ATOM   4935 2HD2 LEU A 386      84.330  69.710  31.910  1.00  0.00            
ATOM   4936 3HD2 LEU A 386      85.230  68.270  31.460  1.00  0.00            
ATOM   4937  C   LEU A 386      86.990  67.640  35.600  1.00  0.00            
ATOM   4938  O   LEU A 386      87.410  66.770  34.860  1.00  0.00            
ATOM   4939  N   TYR A 387      86.620  67.350  36.830  1.00  0.00            
ATOM   4940  H   TYR A 387      86.140  68.090  37.330  1.00  0.00            
ATOM   4941  CA  TYR A 387      86.340  65.930  37.230  1.00  0.00            
ATOM   4942  HA  TYR A 387      87.210  65.330  36.940  1.00  0.00            
ATOM   4943  CB  TYR A 387      86.170  65.910  38.780  1.00  0.00            
ATOM   4944  HB1 TYR A 387      85.950  64.900  39.120  1.00  0.00            
ATOM   4945  HB2 TYR A 387      85.280  66.440  39.110  1.00  0.00            
ATOM   4946  CG  TYR A 387      87.360  66.310  39.620  1.00  0.00            
ATOM   4947  CD1 TYR A 387      88.660  66.100  39.200  1.00  0.00            
ATOM   4948  HD1 TYR A 387      88.920  65.580  38.290  1.00  0.00            
ATOM   4949  CE1 TYR A 387      89.810  66.410  39.980  1.00  0.00            
ATOM   4950  HE1 TYR A 387      90.800  66.050  39.790  1.00  0.00            
ATOM   4951  CZ  TYR A 387      89.580  67.070  41.170  1.00  0.00            
ATOM   4952  OH  TYR A 387      90.630  67.170  42.020  1.00  0.00            
ATOM   4953  HH  TYR A 387      90.460  67.540  42.890  1.00  0.00            
ATOM   4954  CE2 TYR A 387      88.270  67.550  41.540  1.00  0.00            
ATOM   4955  HE2 TYR A 387      88.170  68.140  42.430  1.00  0.00            
ATOM   4956  CD2 TYR A 387      87.130  67.130  40.790  1.00  0.00            
ATOM   4957  HD2 TYR A 387      86.080  67.240  41.020  1.00  0.00            
ATOM   4958  C   TYR A 387      85.160  65.310  36.500  1.00  0.00            
ATOM   4959  O   TYR A 387      84.170  66.010  36.360  1.00  0.00            
ATOM   4960  N   VAL A 388      85.230  64.020  36.080  1.00  0.00            
ATOM   4961  H   VAL A 388      86.160  63.620  36.050  1.00  0.00            
ATOM   4962  CA  VAL A 388      84.050  63.290  35.530  1.00  0.00            
ATOM   4963  HA  VAL A 388      83.120  63.830  35.720  1.00  0.00            
ATOM   4964  CB  VAL A 388      84.260  63.120  33.970  1.00  0.00            
ATOM   4965  HB  VAL A 388      85.150  62.520  33.820  1.00  0.00            
ATOM   4966  CG1 VAL A 388      82.990  62.540  33.280  1.00  0.00            
ATOM   4967 1HG1 VAL A 388      83.050  62.520  32.190  1.00  0.00            
ATOM   4968 2HG1 VAL A 388      82.720  61.540  33.640  1.00  0.00            
ATOM   4969 3HG1 VAL A 388      82.120  63.180  33.420  1.00  0.00            
ATOM   4970  CG2 VAL A 388      84.480  64.460  33.250  1.00  0.00            
ATOM   4971 1HG2 VAL A 388      84.850  64.270  32.240  1.00  0.00            
ATOM   4972 2HG2 VAL A 388      83.580  65.080  33.250  1.00  0.00            
ATOM   4973 3HG2 VAL A 388      85.350  64.990  33.640  1.00  0.00            
ATOM   4974  C   VAL A 388      83.910  61.820  36.060  1.00  0.00            
ATOM   4975  O   VAL A 388      84.910  61.120  36.140  1.00  0.00            
ATOM   4976  N   TRP A 389      82.620  61.360  36.330  1.00  0.00            
ATOM   4977  H   TRP A 389      81.830  61.960  36.150  1.00  0.00            
ATOM   4978  CA  TRP A 389      82.270  60.070  36.810  1.00  0.00            
ATOM   4979  HA  TRP A 389      83.230  59.560  36.880  1.00  0.00            
ATOM   4980  CB  TRP A 389      81.790  60.080  38.260  1.00  0.00            
ATOM   4981  HB1 TRP A 389      81.560  59.060  38.540  1.00  0.00            
ATOM   4982  HB2 TRP A 389      80.790  60.520  38.310  1.00  0.00            
ATOM   4983  CG  TRP A 389      82.630  60.600  39.310  1.00  0.00            
ATOM   4984  CD1 TRP A 389      83.320  59.820  40.170  1.00  0.00            
ATOM   4985  HD1 TRP A 389      83.370  58.740  40.110  1.00  0.00            
ATOM   4986  NE1 TRP A 389      84.000  60.560  41.010  1.00  0.00            
ATOM   4987  HE1 TRP A 389      84.510  60.070  41.730  1.00  0.00            
ATOM   4988  CE2 TRP A 389      83.760  61.910  40.870  1.00  0.00            
ATOM   4989  CZ2 TRP A 389      84.160  63.100  41.490  1.00  0.00            
ATOM   4990  HZ2 TRP A 389      84.690  63.050  42.420  1.00  0.00            
ATOM   4991  CH2 TRP A 389      83.920  64.310  40.830  1.00  0.00            
ATOM   4992  HH2 TRP A 389      84.340  65.270  41.100  1.00  0.00            
ATOM   4993  CZ3 TRP A 389      83.170  64.330  39.710  1.00  0.00            
ATOM   4994  HZ3 TRP A 389      82.870  65.270  39.270  1.00  0.00            
ATOM   4995  CE3 TRP A 389      82.720  63.150  39.090  1.00  0.00            
ATOM   4996  HE3 TRP A 389      82.070  63.240  38.230  1.00  0.00            
ATOM   4997  CD2 TRP A 389      82.940  61.910  39.660  1.00  0.00            
ATOM   4998  C   TRP A 389      81.250  59.370  35.970  1.00  0.00            
ATOM   4999  O   TRP A 389      80.260  60.000  35.600  1.00  0.00            
ATOM   5000  N   ASP A 390      81.370  58.060  35.850  1.00  0.00            
ATOM   5001  H   ASP A 390      82.170  57.590  36.250  1.00  0.00            
ATOM   5002  CA  ASP A 390      80.270  57.150  35.480  1.00  0.00            
ATOM   5003  HA  ASP A 390      79.570  57.710  34.860  1.00  0.00            
ATOM   5004  CB  ASP A 390      80.950  55.980  34.690  1.00  0.00            
ATOM   5005  HB1 ASP A 390      81.780  55.670  35.320  1.00  0.00            
ATOM   5006  HB2 ASP A 390      81.280  56.320  33.710  1.00  0.00            
ATOM   5007  CG  ASP A 390      80.100  54.760  34.400  1.00  0.00            
ATOM   5008  OD1 ASP A 390      78.860  54.980  34.460  1.00  0.00            
ATOM   5009  OD2 ASP A 390      80.610  53.750  33.890  1.00  0.00            
ATOM   5010  C   ASP A 390      79.500  56.630  36.750  1.00  0.00            
ATOM   5011  O   ASP A 390      80.160  56.170  37.660  1.00  0.00            
ATOM   5012  N   LEU A 391      78.250  56.880  36.980  1.00  0.00            
ATOM   5013  H   LEU A 391      77.710  57.320  36.260  1.00  0.00            
ATOM   5014  CA  LEU A 391      77.460  56.440  38.210  1.00  0.00            
ATOM   5015  HA  LEU A 391      78.040  56.490  39.130  1.00  0.00            
ATOM   5016  CB  LEU A 391      76.240  57.360  38.310  1.00  0.00            
ATOM   5017  HB1 LEU A 391      75.580  57.120  39.140  1.00  0.00            
ATOM   5018  HB2 LEU A 391      75.810  57.240  37.310  1.00  0.00            
ATOM   5019  CG  LEU A 391      76.610  58.860  38.450  1.00  0.00            
ATOM   5020  HG  LEU A 391      77.520  59.040  37.880  1.00  0.00            
ATOM   5021  CD1 LEU A 391      75.500  59.790  38.020  1.00  0.00            
ATOM   5022 1HD1 LEU A 391      75.040  59.480  37.090  1.00  0.00            
ATOM   5023 2HD1 LEU A 391      74.820  59.850  38.870  1.00  0.00            
ATOM   5024 3HD1 LEU A 391      75.930  60.780  37.890  1.00  0.00            
ATOM   5025  CD2 LEU A 391      77.100  59.150  39.900  1.00  0.00            
ATOM   5026 1HD2 LEU A 391      76.280  59.090  40.610  1.00  0.00            
ATOM   5027 2HD2 LEU A 391      77.920  58.510  40.220  1.00  0.00            
ATOM   5028 3HD2 LEU A 391      77.330  60.220  39.950  1.00  0.00            
ATOM   5029  C   LEU A 391      77.030  55.010  38.020  1.00  0.00            
ATOM   5030  O   LEU A 391      76.550  54.430  38.990  1.00  0.00            
ATOM   5031  N   GLU A 392      77.230  54.390  36.890  1.00  0.00            
ATOM   5032  H   GLU A 392      77.850  54.810  36.210  1.00  0.00            
ATOM   5033  CA  GLU A 392      76.700  53.020  36.530  1.00  0.00            
ATOM   5034  HA  GLU A 392      75.850  52.810  37.180  1.00  0.00            
ATOM   5035  CB  GLU A 392      76.190  53.080  35.120  1.00  0.00            
ATOM   5036  HB1 GLU A 392      75.860  52.090  34.810  1.00  0.00            
ATOM   5037  HB2 GLU A 392      76.930  53.340  34.370  1.00  0.00            
ATOM   5038  CG  GLU A 392      74.980  54.070  35.010  1.00  0.00            
ATOM   5039  HG1 GLU A 392      75.340  55.090  34.900  1.00  0.00            
ATOM   5040  HG2 GLU A 392      74.380  54.020  35.920  1.00  0.00            
ATOM   5041  CD  GLU A 392      74.120  53.780  33.790  1.00  0.00            
ATOM   5042  OE1 GLU A 392      72.900  53.480  33.990  1.00  0.00            
ATOM   5043  OE2 GLU A 392      74.670  53.780  32.640  1.00  0.00            
ATOM   5044  C   GLU A 392      77.780  51.920  36.750  1.00  0.00            
ATOM   5045  O   GLU A 392      77.480  50.750  36.370  1.00  0.00            
ATOM   5046  N   VAL A 393      78.960  52.280  37.340  1.00  0.00            
ATOM   5047  H   VAL A 393      79.020  53.250  37.610  1.00  0.00            
ATOM   5048  CA  VAL A 393      80.020  51.260  37.820  1.00  0.00            
ATOM   5049  HA  VAL A 393      80.290  50.680  36.940  1.00  0.00            
ATOM   5050  CB  VAL A 393      81.240  52.000  38.420  1.00  0.00            
ATOM   5051  HB  VAL A 393      80.910  52.670  39.210  1.00  0.00            
ATOM   5052  CG1 VAL A 393      82.230  51.070  39.120  1.00  0.00            
ATOM   5053 1HG1 VAL A 393      83.230  51.480  39.230  1.00  0.00            
ATOM   5054 2HG1 VAL A 393      81.720  50.730  40.020  1.00  0.00            
ATOM   5055 3HG1 VAL A 393      82.330  50.170  38.520  1.00  0.00            
ATOM   5056  CG2 VAL A 393      81.980  52.820  37.460  1.00  0.00            
ATOM   5057 1HG2 VAL A 393      82.680  53.480  37.980  1.00  0.00            
ATOM   5058 2HG2 VAL A 393      82.490  52.200  36.720  1.00  0.00            
ATOM   5059 3HG2 VAL A 393      81.290  53.400  36.860  1.00  0.00            
ATOM   5060  C   VAL A 393      79.440  50.070  38.640  1.00  0.00
[truncated: 65,345 more chars]
