# Supplementary material for: Insight into the Inhibitory Mechanism of Embryonic Ectoderm Development Subunit by Triazolopyrimidine Derivatives as Inhibitors through Molecular Dynamics Simulation
Source: Molecules. 2023 Dec 7;28(24):7997. doi: 10.3390/molecules28247997 (PMC10745707; doi:10.3390/molecules28247997)
Supplement: Supplementary file 1 [file molecules-28-07997-s001.zip › Supplement/sampling/Complex3.pdb]

REMARK    GENERATED BY TRJCONV
TITLE     Protein in water t= 101530.00000
REMARK    THIS IS A SIMULATION BOX
CRYST1   90.698   90.698   90.698  90.00  90.00  90.00 P 1           1
MODEL        0
ATOM      1  N   CYS A  78      66.400 156.980  80.030  1.00  0.00            
ATOM      2  H1  CYS A  78      67.290 157.290  80.400  1.00  0.00            
ATOM      3  H2  CYS A  78      66.230 156.010  80.230  1.00  0.00            
ATOM      4  H3  CYS A  78      66.310 157.010  79.020  1.00  0.00            
ATOM      5  CA  CYS A  78      65.330 157.760  80.660  1.00  0.00            
ATOM      6  HA  CYS A  78      65.320 158.740  80.180  1.00  0.00            
ATOM      7  CB  CYS A  78      63.980 157.130  80.360  1.00  0.00            
ATOM      8  HB1 CYS A  78      63.910 157.100  79.270  1.00  0.00            
ATOM      9  HB2 CYS A  78      63.240 157.800  80.800  1.00  0.00            
ATOM     10  SG  CYS A  78      63.960 155.430  81.070  1.00  0.00            
ATOM     11  HG  CYS A  78      62.670 155.350  81.420  1.00  0.00            
ATOM     12  C   CYS A  78      65.480 158.030  82.240  1.00  0.00            
ATOM     13  O   CYS A  78      66.220 157.330  82.870  1.00  0.00            
ATOM     14  N   LYS A  79      64.780 159.030  82.760  1.00  0.00            
ATOM     15  H   LYS A  79      64.230 159.610  82.150  1.00  0.00            
ATOM     16  CA  LYS A  79      64.750 159.280  84.250  1.00  0.00            
ATOM     17  HA  LYS A  79      65.780 159.250  84.590  1.00  0.00            
ATOM     18  CB  LYS A  79      64.130 160.680  84.450  1.00  0.00            
ATOM     19  HB1 LYS A  79      63.070 160.600  84.190  1.00  0.00            
ATOM     20  HB2 LYS A  79      64.570 161.350  83.710  1.00  0.00            
ATOM     21  CG  LYS A  79      64.190 161.070  85.960  1.00  0.00            
ATOM     22  HG1 LYS A  79      65.130 160.750  86.410  1.00  0.00            
ATOM     23  HG2 LYS A  79      63.520 160.490  86.600  1.00  0.00            
ATOM     24  CD  LYS A  79      63.930 162.470  86.270  1.00  0.00            
ATOM     25  HD1 LYS A  79      62.900 162.750  86.050  1.00  0.00            
ATOM     26  HD2 LYS A  79      64.670 162.920  85.610  1.00  0.00            
ATOM     27  CE  LYS A  79      64.310 162.790  87.750  1.00  0.00            
ATOM     28  HE1 LYS A  79      65.380 162.930  87.890  1.00  0.00            
ATOM     29  HE2 LYS A  79      63.830 162.070  88.410  1.00  0.00            
ATOM     30  NZ  LYS A  79      63.670 164.060  87.970  1.00  0.00            
ATOM     31  HZ1 LYS A  79      63.670 164.370  88.930  1.00  0.00            
ATOM     32  HZ2 LYS A  79      64.080 164.800  87.420  1.00  0.00            
ATOM     33  HZ3 LYS A  79      62.680 164.050  87.770  1.00  0.00            
ATOM     34  C   LYS A  79      64.000 158.090  84.950  1.00  0.00            
ATOM     35  O   LYS A  79      64.550 157.580  85.940  1.00  0.00            
ATOM     36  N   TYR A  80      62.790 157.680  84.520  1.00  0.00            
ATOM     37  H   TYR A  80      62.400 158.150  83.720  1.00  0.00            
ATOM     38  CA  TYR A  80      61.890 156.660  85.310  1.00  0.00            
ATOM     39  HA  TYR A  80      62.430 156.580  86.250  1.00  0.00            
ATOM     40  CB  TYR A  80      60.510 157.410  85.510  1.00  0.00            
ATOM     41  HB1 TYR A  80      59.800 156.770  86.030  1.00  0.00            
ATOM     42  HB2 TYR A  80      60.090 157.480  84.500  1.00  0.00            
ATOM     43  CG  TYR A  80      60.580 158.650  86.160  1.00  0.00            
ATOM     44  CD1 TYR A  80      60.870 158.530  87.520  1.00  0.00            
ATOM     45  HD1 TYR A  80      61.020 157.570  88.000  1.00  0.00            
ATOM     46  CE1 TYR A  80      60.900 159.710  88.280  1.00  0.00            
ATOM     47  HE1 TYR A  80      61.120 159.720  89.340  1.00  0.00            
ATOM     48  CZ  TYR A  80      60.600 160.970  87.660  1.00  0.00            
ATOM     49  OH  TYR A  80      60.780 162.110  88.330  1.00  0.00            
ATOM     50  HH  TYR A  80      60.750 162.910  87.800  1.00  0.00            
ATOM     51  CE2 TYR A  80      60.270 161.010  86.310  1.00  0.00            
ATOM     52  HE2 TYR A  80      60.150 161.990  85.850  1.00  0.00            
ATOM     53  CD2 TYR A  80      60.220 159.860  85.560  1.00  0.00            
ATOM     54  HD2 TYR A  80      60.010 159.910  84.500  1.00  0.00            
ATOM     55  C   TYR A  80      61.800 155.290  84.610  1.00  0.00            
ATOM     56  O   TYR A  80      61.610 155.240  83.350  1.00  0.00            
ATOM     57  N   SER A  81      62.150 154.210  85.340  1.00  0.00            
ATOM     58  H   SER A  81      62.450 154.350  86.290  1.00  0.00            
ATOM     59  CA  SER A  81      62.280 152.790  84.890  1.00  0.00            
ATOM     60  HA  SER A  81      61.450 152.610  84.210  1.00  0.00            
ATOM     61  CB  SER A  81      63.700 152.710  84.270  1.00  0.00            
ATOM     62  HB1 SER A  81      64.460 153.250  84.840  1.00  0.00            
ATOM     63  HB2 SER A  81      63.580 153.050  83.250  1.00  0.00            
ATOM     64  OG  SER A  81      63.940 151.300  84.230  1.00  0.00            
ATOM     65  HG  SER A  81      64.860 151.240  83.960  1.00  0.00            
ATOM     66  C   SER A  81      62.010 151.790  86.120  1.00  0.00            
ATOM     67  O   SER A  81      62.060 152.130  87.270  1.00  0.00            
ATOM     68  N   PHE A  82      61.470 150.610  85.780  1.00  0.00            
ATOM     69  H   PHE A  82      61.550 150.310  84.820  1.00  0.00            
ATOM     70  CA  PHE A  82      60.790 149.620  86.620  1.00  0.00            
ATOM     71  HA  PHE A  82      60.990 149.830  87.670  1.00  0.00            
ATOM     72  CB  PHE A  82      59.280 149.950  86.370  1.00  0.00            
ATOM     73  HB1 PHE A  82      58.730 149.080  86.730  1.00  0.00            
ATOM     74  HB2 PHE A  82      59.070 149.880  85.310  1.00  0.00            
ATOM     75  CG  PHE A  82      58.690 151.190  87.000  1.00  0.00            
ATOM     76  CD1 PHE A  82      58.470 152.400  86.260  1.00  0.00            
ATOM     77  HD1 PHE A  82      58.590 152.310  85.190  1.00  0.00            
ATOM     78  CE1 PHE A  82      58.140 153.610  86.920  1.00  0.00            
ATOM     79  HE1 PHE A  82      58.030 154.510  86.330  1.00  0.00            
ATOM     80  CZ  PHE A  82      57.890 153.580  88.290  1.00  0.00            
ATOM     81  HZ  PHE A  82      57.370 154.440  88.710  1.00  0.00            
ATOM     82  CE2 PHE A  82      57.900 152.340  88.960  1.00  0.00            
ATOM     83  HE2 PHE A  82      57.580 152.390  90.000  1.00  0.00            
ATOM     84  CD2 PHE A  82      58.470 151.210  88.400  1.00  0.00            
ATOM     85  HD2 PHE A  82      58.660 150.330  89.010  1.00  0.00            
ATOM     86  C   PHE A  82      61.210 148.260  86.190  1.00  0.00            
ATOM     87  O   PHE A  82      61.610 148.010  85.060  1.00  0.00            
ATOM     88  N   LYS A  83      61.100 147.260  87.100  1.00  0.00            
ATOM     89  H   LYS A  83      60.720 147.510  88.000  1.00  0.00            
ATOM     90  CA  LYS A  83      61.590 145.910  86.930  1.00  0.00            
ATOM     91  HA  LYS A  83      61.660 145.660  85.880  1.00  0.00            
ATOM     92  CB  LYS A  83      63.030 145.710  87.550  1.00  0.00            
ATOM     93  HB1 LYS A  83      63.710 146.330  86.960  1.00  0.00            
ATOM     94  HB2 LYS A  83      63.260 144.670  87.330  1.00  0.00            
ATOM     95  CG  LYS A  83      63.350 146.040  89.050  1.00  0.00            
ATOM     96  HG1 LYS A  83      62.610 145.510  89.640  1.00  0.00            
ATOM     97  HG2 LYS A  83      63.220 147.090  89.330  1.00  0.00            
ATOM     98  CD  LYS A  83      64.690 145.610  89.660  1.00  0.00            
ATOM     99  HD1 LYS A  83      65.410 146.310  89.220  1.00  0.00            
ATOM    100  HD2 LYS A  83      64.960 144.610  89.330  1.00  0.00            
ATOM    101  CE  LYS A  83      64.720 145.560  91.170  1.00  0.00            
ATOM    102  HE1 LYS A  83      64.120 144.720  91.550  1.00  0.00            
ATOM    103  HE2 LYS A  83      64.420 146.560  91.480  1.00  0.00            
ATOM    104  NZ  LYS A  83      66.050 145.300  91.710  1.00  0.00            
ATOM    105  HZ1 LYS A  83      66.030 145.440  92.710  1.00  0.00            
ATOM    106  HZ2 LYS A  83      66.340 144.380  91.410  1.00  0.00            
ATOM    107  HZ3 LYS A  83      66.750 145.880  91.270  1.00  0.00            
ATOM    108  C   LYS A  83      60.670 144.890  87.590  1.00  0.00            
ATOM    109  O   LYS A  83      60.390 144.900  88.760  1.00  0.00            
ATOM    110  N   CYS A  84      60.150 143.930  86.770  1.00  0.00            
ATOM    111  H   CYS A  84      60.380 144.070  85.800  1.00  0.00            
ATOM    112  CA  CYS A  84      59.290 142.820  87.130  1.00  0.00            
ATOM    113  HA  CYS A  84      58.330 143.190  87.490  1.00  0.00            
ATOM    114  CB  CYS A  84      58.940 142.000  85.900  1.00  0.00            
ATOM    115  HB1 CYS A  84      59.800 141.360  85.700  1.00  0.00            
ATOM    116  HB2 CYS A  84      58.490 142.540  85.070  1.00  0.00            
ATOM    117  SG  CYS A  84      57.780 140.680  86.460  1.00  0.00            
ATOM    118  HG  CYS A  84      58.640 139.700  86.750  1.00  0.00            
ATOM    119  C   CYS A  84      59.970 141.940  88.220  1.00  0.00            
ATOM    120  O   CYS A  84      60.960 141.240  87.950  1.00  0.00            
ATOM    121  N   VAL A  85      59.400 141.980  89.460  1.00  0.00            
ATOM    122  H   VAL A  85      58.640 142.600  89.700  1.00  0.00            
ATOM    123  CA  VAL A  85      59.880 141.130  90.610  1.00  0.00            
ATOM    124  HA  VAL A  85      60.780 140.580  90.350  1.00  0.00            
ATOM    125  CB  VAL A  85      60.180 141.890  91.930  1.00  0.00            
ATOM    126  HB  VAL A  85      60.580 141.190  92.670  1.00  0.00            
ATOM    127  CG1 VAL A  85      61.380 142.850  91.630  1.00  0.00            
ATOM    128 1HG1 VAL A  85      62.240 142.270  91.300  1.00  0.00            
ATOM    129 2HG1 VAL A  85      61.260 143.580  90.830  1.00  0.00            
ATOM    130 3HG1 VAL A  85      61.770 143.390  92.500  1.00  0.00            
ATOM    131  CG2 VAL A  85      59.000 142.670  92.560  1.00  0.00            
ATOM    132 1HG2 VAL A  85      58.070 142.110  92.650  1.00  0.00            
ATOM    133 2HG2 VAL A  85      59.220 143.160  93.510  1.00  0.00            
ATOM    134 3HG2 VAL A  85      58.800 143.510  91.890  1.00  0.00            
ATOM    135  C   VAL A  85      58.840 140.000  91.030  1.00  0.00            
ATOM    136  O   VAL A  85      59.210 139.020  91.680  1.00  0.00            
ATOM    137  N   ASN A  86      57.510 140.200  90.830  1.00  0.00            
ATOM    138  H   ASN A  86      57.230 141.030  90.330  1.00  0.00            
ATOM    139  CA  ASN A  86      56.440 139.270  91.330  1.00  0.00            
ATOM    140  HA  ASN A  86      56.890 138.280  91.320  1.00  0.00            
ATOM    141  CB  ASN A  86      56.060 139.630  92.790  1.00  0.00            
ATOM    142  HB1 ASN A  86      55.300 140.410  92.880  1.00  0.00            
ATOM    143  HB2 ASN A  86      56.910 140.040  93.340  1.00  0.00            
ATOM    144  CG  ASN A  86      55.550 138.480  93.660  1.00  0.00            
ATOM    145  OD1 ASN A  86      55.100 137.480  93.150  1.00  0.00            
ATOM    146  ND2 ASN A  86      55.740 138.460  94.950  1.00  0.00            
ATOM    147 1HD2 ASN A  86      56.280 139.230  95.300  1.00  0.00            
ATOM    148 2HD2 ASN A  86      55.370 137.720  95.530  1.00  0.00            
ATOM    149  C   ASN A  86      55.250 139.150  90.440  1.00  0.00            
ATOM    150  O   ASN A  86      55.090 140.030  89.560  1.00  0.00            
ATOM    151  N   SER A  87      54.410 138.160  90.710  1.00  0.00            
ATOM    152  H   SER A  87      54.520 137.600  91.540  1.00  0.00            
ATOM    153  CA  SER A  87      53.290 137.780  89.770  1.00  0.00            
ATOM    154  HA  SER A  87      52.790 138.730  89.560  1.00  0.00            
ATOM    155  CB  SER A  87      53.760 137.090  88.550  1.00  0.00            
ATOM    156  HB1 SER A  87      54.070 136.080  88.820  1.00  0.00            
ATOM    157  HB2 SER A  87      54.600 137.630  88.110  1.00  0.00            
ATOM    158  OG  SER A  87      52.700 136.840  87.640  1.00  0.00            
ATOM    159  HG  SER A  87      52.390 137.700  87.360  1.00  0.00            
ATOM    160  C   SER A  87      52.390 136.800  90.490  1.00  0.00            
ATOM    161  O   SER A  87      52.870 136.130  91.400  1.00  0.00            
ATOM    162  N   LEU A  88      51.050 136.800  90.240  1.00  0.00            
ATOM    163  H   LEU A  88      50.760 137.350  89.440  1.00  0.00            
ATOM    164  CA  LEU A  88      50.030 135.930  90.940  1.00  0.00            
ATOM    165  HA  LEU A  88      50.500 134.950  90.990  1.00  0.00            
ATOM    166  CB  LEU A  88      49.730 136.430  92.360  1.00  0.00            
ATOM    167  HB1 LEU A  88      49.260 137.420  92.330  1.00  0.00            
ATOM    168  HB2 LEU A  88      50.680 136.630  92.850  1.00  0.00            
ATOM    169  CG  LEU A  88      48.870 135.490  93.170  1.00  0.00            
ATOM    170  HG  LEU A  88      48.080 135.140  92.510  1.00  0.00            
ATOM    171  CD1 LEU A  88      49.640 134.210  93.670  1.00  0.00            
ATOM    172 1HD1 LEU A  88      50.160 133.720  92.850  1.00  0.00            
ATOM    173 2HD1 LEU A  88      50.450 134.620  94.270  1.00  0.00            
ATOM    174 3HD1 LEU A  88      49.000 133.460  94.140  1.00  0.00            
ATOM    175  CD2 LEU A  88      48.360 136.230  94.380  1.00  0.00            
ATOM    176 1HD2 LEU A  88      49.140 136.710  94.960  1.00  0.00            
ATOM    177 2HD2 LEU A  88      47.610 136.960  94.090  1.00  0.00            
ATOM    178 3HD2 LEU A  88      47.790 135.490  94.950  1.00  0.00            
ATOM    179  C   LEU A  88      48.760 135.830  90.010  1.00  0.00            
ATOM    180  O   LEU A  88      48.290 136.830  89.510  1.00  0.00            
ATOM    181  N   LYS A  89      48.340 134.580  89.750  1.00  0.00            
ATOM    182  H   LYS A  89      48.750 133.810  90.270  1.00  0.00            
ATOM    183  CA  LYS A  89      47.190 134.340  88.900  1.00  0.00            
ATOM    184  HA  LYS A  89      47.120 135.110  88.140  1.00  0.00            
ATOM    185  CB  LYS A  89      47.110 132.920  88.320  1.00  0.00            
ATOM    186  HB1 LYS A  89      46.070 132.680  88.080  1.00  0.00            
ATOM    187  HB2 LYS A  89      47.400 132.190  89.070  1.00  0.00            
ATOM    188  CG  LYS A  89      47.870 132.640  87.050  1.00  0.00            
ATOM    189  HG1 LYS A  89      47.830 131.570  86.810  1.00  0.00            
ATOM    190  HG2 LYS A  89      48.880 132.950  87.290  1.00  0.00            
ATOM    191  CD  LYS A  89      47.350 133.290  85.750  1.00  0.00            
ATOM    192  HD1 LYS A  89      47.720 134.310  85.760  1.00  0.00            
ATOM    193  HD2 LYS A  89      46.260 133.330  85.700  1.00  0.00            
ATOM    194  CE  LYS A  89      47.750 132.680  84.410  1.00  0.00            
ATOM    195  HE1 LYS A  89      48.830 132.510  84.420  1.00  0.00            
ATOM    196  HE2 LYS A  89      47.490 133.480  83.720  1.00  0.00            
ATOM    197  NZ  LYS A  89      46.990 131.430  84.120  1.00  0.00            
ATOM    198  HZ1 LYS A  89      47.010 130.700  84.820  1.00  0.00            
ATOM    199  HZ2 LYS A  89      46.020 131.710  84.170  1.00  0.00            
ATOM    200  HZ3 LYS A  89      47.360 131.060  83.260  1.00  0.00            
ATOM    201  C   LYS A  89      45.900 134.510  89.780  1.00  0.00            
ATOM    202  O   LYS A  89      45.890 134.040  90.920  1.00  0.00            
ATOM    203  N   GLU A  90      44.750 135.020  89.230  1.00  0.00            
ATOM    204  H   GLU A  90      44.710 135.340  88.280  1.00  0.00            
ATOM    205  CA  GLU A  90      43.530 135.070  90.010  1.00  0.00            
ATOM    206  HA  GLU A  90      43.770 135.290  91.060  1.00  0.00            
ATOM    207  CB  GLU A  90      42.630 136.200  89.550  1.00  0.00            
ATOM    208  HB1 GLU A  90      42.500 136.110  88.470  1.00  0.00            
ATOM    209  HB2 GLU A  90      43.210 137.100  89.740  1.00  0.00            
ATOM    210  CG  GLU A  90      41.180 136.340  90.140  1.00  0.00            
ATOM    211  HG1 GLU A  90      40.500 135.510  90.010  1.00  0.00            
ATOM    212  HG2 GLU A  90      40.700 137.130  89.560  1.00  0.00            
ATOM    213  CD  GLU A  90      41.330 136.860  91.550  1.00  0.00            
ATOM    214  OE1 GLU A  90      41.940 136.130  92.390  1.00  0.00            
ATOM    215  OE2 GLU A  90      40.610 137.790  91.950  1.00  0.00            
ATOM    216  C   GLU A  90      42.850 133.710  90.170  1.00  0.00            
ATOM    217  O   GLU A  90      42.790 132.890  89.280  1.00  0.00            
ATOM    218  N   ASP A  91      42.230 133.380  91.310  1.00  0.00            
ATOM    219  H   ASP A  91      42.140 134.160  91.940  1.00  0.00            
ATOM    220  CA  ASP A  91      41.910 132.010  91.830  1.00  0.00            
ATOM    221  HA  ASP A  91      42.800 131.380  91.870  1.00  0.00            
ATOM    222  CB  ASP A  91      41.490 132.190  93.280  1.00  0.00            
ATOM    223  HB1 ASP A  91      40.590 132.780  93.420  1.00  0.00            
ATOM    224  HB2 ASP A  91      42.290 132.780  93.740  1.00  0.00            
ATOM    225  CG  ASP A  91      41.260 130.880  94.070  1.00  0.00            
ATOM    226  OD1 ASP A  91      40.530 130.970  95.030  1.00  0.00            
ATOM    227  OD2 ASP A  91      41.910 129.800  93.820  1.00  0.00            
ATOM    228  C   ASP A  91      40.780 131.370  91.050  1.00  0.00            
ATOM    229  O   ASP A  91      40.640 130.160  90.990  1.00  0.00            
ATOM    230  N   HIS A  92      40.030 132.190  90.260  1.00  0.00            
ATOM    231  H   HIS A  92      40.210 133.180  90.190  1.00  0.00            
ATOM    232  CA  HIS A  92      39.080 131.750  89.160  1.00  0.00            
ATOM    233  HA  HIS A  92      38.780 130.730  89.430  1.00  0.00            
ATOM    234  CB  HIS A  92      37.800 132.600  89.190  1.00  0.00            
ATOM    235  HB1 HIS A  92      37.180 132.550  90.090  1.00  0.00            
ATOM    236  HB2 HIS A  92      37.160 132.030  88.530  1.00  0.00            
ATOM    237  CG  HIS A  92      37.900 133.980  88.620  1.00  0.00            
ATOM    238  ND1 HIS A  92      38.830 134.390  87.660  1.00  0.00            
ATOM    239  CE1 HIS A  92      38.640 135.760  87.530  1.00  0.00            
ATOM    240  HE1 HIS A  92      39.150 136.390  86.820  1.00  0.00            
ATOM    241  NE2 HIS A  92      37.640 136.130  88.310  1.00  0.00            
ATOM    242  HE2 HIS A  92      37.330 137.090  88.320  1.00  0.00            
ATOM    243  CD2 HIS A  92      37.110 135.040  88.940  1.00  0.00            
ATOM    244  HD2 HIS A  92      36.380 135.000  89.730  1.00  0.00            
ATOM    245  C   HIS A  92      39.720 131.510  87.780  1.00  0.00            
ATOM    246  O   HIS A  92      39.080 130.860  86.940  1.00  0.00            
ATOM    247  N   ASN A  93      40.950 131.960  87.530  1.00  0.00            
ATOM    248  H   ASN A  93      41.440 132.450  88.270  1.00  0.00            
ATOM    249  CA  ASN A  93      41.740 131.860  86.240  1.00  0.00            
ATOM    250  HA  ASN A  93      42.570 132.570  86.340  1.00  0.00            
ATOM    251  CB  ASN A  93      42.520 130.560  86.230  1.00  0.00            
ATOM    252  HB1 ASN A  93      41.810 129.720  86.160  1.00  0.00            
ATOM    253  HB2 ASN A  93      43.150 130.510  87.110  1.00  0.00            
ATOM    254  CG  ASN A  93      43.400 130.360  85.030  1.00  0.00            
ATOM    255  OD1 ASN A  93      44.150 131.290  84.670  1.00  0.00            
ATOM    256  ND2 ASN A  93      43.430 129.220  84.430  1.00  0.00            
ATOM    257 1HD2 ASN A  93      42.830 128.580  84.930  1.00  0.00            
ATOM    258 2HD2 ASN A  93      43.930 128.990  83.580  1.00  0.00            
ATOM    259  C   ASN A  93      40.980 132.370  84.950  1.00  0.00            
ATOM    260  O   ASN A  93      41.320 131.930  83.810  1.00  0.00            
ATOM    261  N   GLN A  94      40.050 133.300  85.080  1.00  0.00            
ATOM    262  H   GLN A  94      39.820 133.630  86.000  1.00  0.00            
ATOM    263  CA  GLN A  94      39.510 134.020  83.970  1.00  0.00            
ATOM    264  HA  GLN A  94      39.730 133.550  83.020  1.00  0.00            
ATOM    265  CB  GLN A  94      37.960 133.980  84.180  1.00  0.00            
ATOM    266  HB1 GLN A  94      37.490 134.630  83.440  1.00  0.00            
ATOM    267  HB2 GLN A  94      37.780 134.570  85.080  1.00  0.00            
ATOM    268  CG  GLN A  94      37.310 132.600  84.360  1.00  0.00            
ATOM    269  HG1 GLN A  94      38.010 131.940  84.880  1.00  0.00            
ATOM    270  HG2 GLN A  94      37.270 132.210  83.340  1.00  0.00            
ATOM    271  CD  GLN A  94      35.880 132.670  84.960  1.00  0.00            
ATOM    272  OE1 GLN A  94      35.050 133.510  84.680  1.00  0.00            
ATOM    273  NE2 GLN A  94      35.610 131.930  85.990  1.00  0.00            
ATOM    274 1HE2 GLN A  94      36.260 131.200  86.230  1.00  0.00            
ATOM    275 2HE2 GLN A  94      34.690 132.090  86.380  1.00  0.00            
ATOM    276  C   GLN A  94      39.970 135.510  84.050  1.00  0.00            
ATOM    277  O   GLN A  94      40.550 135.960  85.040  1.00  0.00            
ATOM    278  N   PRO A  95      39.780 136.290  82.970  1.00  0.00            
ATOM    279  CD  PRO A  95      39.050 135.980  81.720  1.00  0.00            
ATOM    280  HD1 PRO A  95      37.990 136.180  81.830  1.00  0.00            
ATOM    281  HD2 PRO A  95      39.110 134.950  81.350  1.00  0.00            
ATOM    282  CG  PRO A  95      39.640 136.900  80.660  1.00  0.00            
ATOM    283  HG1 PRO A  95      38.900 137.140  79.900  1.00  0.00            
ATOM    284  HG2 PRO A  95      40.610 136.630  80.230  1.00  0.00            
ATOM    285  CB  PRO A  95      39.800 138.130  81.530  1.00  0.00            
ATOM    286  HB1 PRO A  95      38.780 138.480  81.690  1.00  0.00            
ATOM    287  HB2 PRO A  95      40.420 138.860  80.990  1.00  0.00            
ATOM    288  CA  PRO A  95      40.510 137.560  82.740  1.00  0.00            
ATOM    289  HA  PRO A  95      41.540 137.420  82.420  1.00  0.00            
ATOM    290  C   PRO A  95      40.420 138.600  83.860  1.00  0.00            
ATOM    291  O   PRO A  95      39.360 138.570  84.490  1.00  0.00            
ATOM    292  N   LEU A  96      41.420 139.440  84.030  1.00  0.00            
ATOM    293  H   LEU A  96      42.280 139.290  83.530  1.00  0.00            
ATOM    294  CA  LEU A  96      41.230 140.690  84.750  1.00  0.00            
ATOM    295  HA  LEU A  96      40.360 140.540  85.380  1.00  0.00            
ATOM    296  CB  LEU A  96      42.420 140.940  85.730  1.00  0.00            
ATOM    297  HB1 LEU A  96      42.140 141.840  86.270  1.00  0.00            
ATOM    298  HB2 LEU A  96      43.260 141.100  85.060  1.00  0.00            
ATOM    299  CG  LEU A  96      42.700 139.730  86.650  1.00  0.00            
ATOM    300  HG  LEU A  96      42.720 138.790  86.110  1.00  0.00            
ATOM    301  CD1 LEU A  96      44.080 140.020  87.280  1.00  0.00            
ATOM    302 1HD1 LEU A  96      44.280 139.220  87.990  1.00  0.00            
ATOM    303 2HD1 LEU A  96      44.810 140.030  86.470  1.00  0.00            
ATOM    304 3HD1 LEU A  96      44.120 140.950  87.850  1.00  0.00            
ATOM    305  CD2 LEU A  96      41.650 139.540  87.760  1.00  0.00            
ATOM    306 1HD2 LEU A  96      42.030 139.100  88.690  1.00  0.00            
ATOM    307 2HD2 LEU A  96      41.250 140.510  88.070  1.00  0.00            
ATOM    308 3HD2 LEU A  96      41.000 138.720  87.490  1.00  0.00            
ATOM    309  C   LEU A  96      40.970 141.950  83.890  1.00  0.00            
ATOM    310  O   LEU A  96      41.430 142.060  82.770  1.00  0.00            
ATOM    311  N   PHE A  97      40.350 142.990  84.410  1.00  0.00            
ATOM    312  H   PHE A  97      40.110 142.980  85.390  1.00  0.00            
ATOM    313  CA  PHE A  97      40.210 144.290  83.760  1.00  0.00            
ATOM    314  HA  PHE A  97      40.600 144.220  82.750  1.00  0.00            
ATOM    315  CB  PHE A  97      38.680 144.490  83.580  1.00  0.00            
ATOM    316  HB1 PHE A  97      38.560 145.370  82.950  1.00  0.00            
ATOM    317  HB2 PHE A  97      38.300 144.690  84.580  1.00  0.00            
ATOM    318  CG  PHE A  97      37.950 143.310  83.010  1.00  0.00            
ATOM    319  CD1 PHE A  97      38.110 142.870  81.710  1.00  0.00            
ATOM    320  HD1 PHE A  97      38.720 143.470  81.050  1.00  0.00            
ATOM    321  CE1 PHE A  97      37.430 141.730  81.220  1.00  0.00            
ATOM    322  HE1 PHE A  97      37.600 141.380  80.210  1.00  0.00            
ATOM    323  CZ  PHE A  97      36.480 141.120  82.030  1.00  0.00            
ATOM    324  HZ  PHE A  97      35.850 140.300  81.700  1.00  0.00            
ATOM    325  CE2 PHE A  97      36.240 141.580  83.310  1.00  0.00            
ATOM    326  HE2 PHE A  97      35.450 141.130  83.880  1.00  0.00            
ATOM    327  CD2 PHE A  97      37.010 142.630  83.840  1.00  0.00            
ATOM    328  HD2 PHE A  97      36.890 143.050  84.830  1.00  0.00            
ATOM    329  C   PHE A  97      40.810 145.450  84.410  1.00  0.00            
ATOM    330  O   PHE A  97      41.060 146.480  83.760  1.00  0.00            
ATOM    331  N   GLY A  98      40.910 145.440  85.700  1.00  0.00            
ATOM    332  H   GLY A  98      40.810 144.570  86.190  1.00  0.00            
ATOM    333  CA  GLY A  98      41.160 146.610  86.520  1.00  0.00            
ATOM    334  HA1 GLY A  98      40.180 146.960  86.830  1.00  0.00            
ATOM    335  HA2 GLY A  98      41.590 147.400  85.910  1.00  0.00            
ATOM    336  C   GLY A  98      42.090 146.350  87.700  1.00  0.00            
ATOM    337  O   GLY A  98      42.020 145.230  88.300  1.00  0.00            
ATOM    338  N   VAL A  99      42.850 147.350  88.060  1.00  0.00            
ATOM    339  H   VAL A  99      42.860 148.220  87.540  1.00  0.00            
ATOM    340  CA  VAL A  99      43.720 147.310  89.250  1.00  0.00            
ATOM    341  HA  VAL A  99      43.260 146.740  90.060  1.00  0.00            
ATOM    342  CB  VAL A  99      45.070 146.550  89.000  1.00  0.00            
ATOM    343  HB  VAL A  99      44.790 145.610  88.530  1.00  0.00            
ATOM    344  CG1 VAL A  99      46.020 147.240  87.950  1.00  0.00            
ATOM    345 1HG1 VAL A  99      46.950 146.700  87.760  1.00  0.00            
ATOM    346 2HG1 VAL A  99      45.520 147.540  87.020  1.00  0.00            
ATOM    347 3HG1 VAL A  99      46.370 148.180  88.370  1.00  0.00            
ATOM    348  CG2 VAL A  99      45.700 146.220  90.310  1.00  0.00            
ATOM    349 1HG2 VAL A  99      46.540 145.530  90.180  1.00  0.00            
ATOM    350 2HG2 VAL A  99      46.270 147.000  90.830  1.00  0.00            
ATOM    351 3HG2 VAL A  99      45.040 145.750  91.040  1.00  0.00            
ATOM    352  C   VAL A  99      44.060 148.730  89.670  1.00  0.00            
ATOM    353  O   VAL A  99      44.400 149.540  88.830  1.00  0.00            
ATOM    354  N   GLN A 100      44.010 148.930  91.010  1.00  0.00            
ATOM    355  H   GLN A 100      43.840 148.190  91.670  1.00  0.00            
ATOM    356  CA  GLN A 100      44.200 150.290  91.540  1.00  0.00            
ATOM    357  HA  GLN A 100      44.980 150.740  90.930  1.00  0.00            
ATOM    358  CB  GLN A 100      42.870 151.080  91.620  1.00  0.00            
ATOM    359  HB1 GLN A 100      43.080 151.940  92.250  1.00  0.00            
ATOM    360  HB2 GLN A 100      42.130 150.540  92.210  1.00  0.00            
ATOM    361  CG  GLN A 100      42.270 151.580  90.290  1.00  0.00            
ATOM    362  HG1 GLN A 100      41.250 151.920  90.450  1.00  0.00            
ATOM    363  HG2 GLN A 100      42.250 150.720  89.620  1.00  0.00            
ATOM    364  CD  GLN A 100      43.140 152.620  89.630  1.00  0.00            
ATOM    365  OE1 GLN A 100      43.020 153.780  89.960  1.00  0.00            
ATOM    366  NE2 GLN A 100      43.980 152.190  88.730  1.00  0.00            
ATOM    367 1HE2 GLN A 100      44.210 151.210  88.610  1.00  0.00            
ATOM    368 2HE2 GLN A 100      44.690 152.880  88.530  1.00  0.00            
ATOM    369  C   GLN A 100      44.880 150.150  92.940  1.00  0.00            
ATOM    370  O   GLN A 100      44.260 149.620  93.860  1.00  0.00            
ATOM    371  N   PHE A 101      46.050 150.670  93.140  1.00  0.00            
ATOM    372  H   PHE A 101      46.590 151.150  92.440  1.00  0.00            
ATOM    373  CA  PHE A 101      46.480 150.920  94.490  1.00  0.00            
ATOM    374  HA  PHE A 101      46.530 149.940  94.960  1.00  0.00            
ATOM    375  CB  PHE A 101      47.920 151.500  94.550  1.00  0.00            
ATOM    376  HB1 PHE A 101      48.100 152.100  95.440  1.00  0.00            
ATOM    377  HB2 PHE A 101      48.020 152.250  93.770  1.00  0.00            
ATOM    378  CG  PHE A 101      49.050 150.490  94.350  1.00  0.00            
ATOM    379  CD1 PHE A 101      49.600 149.810  95.490  1.00  0.00            
ATOM    380  HD1 PHE A 101      49.180 150.130  96.430  1.00  0.00            
ATOM    381  CE1 PHE A 101      50.680 148.920  95.400  1.00  0.00            
ATOM    382  HE1 PHE A 101      51.060 148.410  96.280  1.00  0.00            
ATOM    383  CZ  PHE A 101      51.270 148.730  94.230  1.00  0.00            
ATOM    384  HZ  PHE A 101      52.080 148.010  94.250  1.00  0.00            
ATOM    385  CE2 PHE A 101      50.840 149.410  93.030  1.00  0.00            
ATOM    386  HE2 PHE A 101      51.370 149.320  92.090  1.00  0.00            
ATOM    387  CD2 PHE A 101      49.720 150.290  93.100  1.00  0.00            
ATOM    388  HD2 PHE A 101      49.380 150.630  92.130  1.00  0.00            
ATOM    389  C   PHE A 101      45.550 151.890  95.280  1.00  0.00            
ATOM    390  O   PHE A 101      45.020 152.840  94.680  1.00  0.00            
ATOM    391  N   ASN A 102      45.480 151.840  96.620  1.00  0.00            
ATOM    392  H   ASN A 102      45.870 151.000  97.020  1.00  0.00            
ATOM    393  CA  ASN A 102      44.820 152.830  97.500  1.00  0.00            
ATOM    394  HA  ASN A 102      43.850 153.150  97.140  1.00  0.00            
ATOM    395  CB  ASN A 102      44.620 152.180  98.900  1.00  0.00            
ATOM    396  HB1 ASN A 102      45.590 151.920  99.300  1.00  0.00            
ATOM    397  HB2 ASN A 102      44.040 151.260  98.810  1.00  0.00            
ATOM    398  CG  ASN A 102      43.860 153.060  99.870  1.00  0.00            
ATOM    399  OD1 ASN A 102      43.340 154.140  99.550  1.00  0.00            
ATOM    400  ND2 ASN A 102      43.730 152.610 101.100  1.00  0.00            
ATOM    401 1HD2 ASN A 102      44.110 151.730 101.400  1.00  0.00            
ATOM    402 2HD2 ASN A 102      43.270 153.170 101.800  1.00  0.00            
ATOM    403  C   ASN A 102      45.640 154.180  97.590  1.00  0.00            
ATOM    404  O   ASN A 102      46.640 154.190  98.280  1.00  0.00            
ATOM    405  N   TRP A 103      45.110 155.260  97.030  1.00  0.00            
ATOM    406  H   TRP A 103      44.220 155.070  96.580  1.00  0.00            
ATOM    407  CA  TRP A 103      45.680 156.550  97.250  1.00  0.00            
ATOM    408  HA  TRP A 103      46.660 156.460  97.720  1.00  0.00            
ATOM    409  CB  TRP A 103      45.900 157.290  95.940  1.00  0.00            
ATOM    410  HB1 TRP A 103      46.350 158.260  96.170  1.00  0.00            
ATOM    411  HB2 TRP A 103      44.910 157.620  95.630  1.00  0.00            
ATOM    412  CG  TRP A 103      46.800 156.800  94.860  1.00  0.00            
ATOM    413  CD1 TRP A 103      47.560 155.730  94.940  1.00  0.00            
ATOM    414  HD1 TRP A 103      47.650 155.180  95.860  1.00  0.00            
ATOM    415  NE1 TRP A 103      48.310 155.560  93.800  1.00  0.00            
ATOM    416  HE1 TRP A 103      48.740 154.680  93.530  1.00  0.00            
ATOM    417  CE2 TRP A 103      48.050 156.570  92.900  1.00  0.00            
ATOM    418  CZ2 TRP A 103      48.660 156.950  91.630  1.00  0.00            
ATOM    419  HZ2 TRP A 103      49.450 156.300  91.260  1.00  0.00            
ATOM    420  CH2 TRP A 103      48.180 158.090  90.950  1.00  0.00            
ATOM    421  HH2 TRP A 103      48.520 158.400  89.970  1.00  0.00            
ATOM    422  CZ3 TRP A 103      47.230 158.900  91.610  1.00  0.00            
ATOM    423  HZ3 TRP A 103      46.790 159.690  91.030  1.00  0.00            
ATOM    424  CE3 TRP A 103      46.620 158.470  92.780  1.00  0.00            
ATOM    425  HE3 TRP A 103      45.870 159.060  93.290  1.00  0.00            
ATOM    426  CD2 TRP A 103      47.100 157.410  93.530  1.00  0.00            
ATOM    427  C   TRP A 103      44.830 157.470  98.160  1.00  0.00            
ATOM    428  O   TRP A 103      45.060 158.650  98.180  1.00  0.00            
ATOM    429  N   HIS A 104      43.860 156.870  98.880  1.00  0.00            
ATOM    430  H   HIS A 104      43.680 155.880  98.800  1.00  0.00            
ATOM    431  CA  HIS A 104      43.020 157.540  99.940  1.00  0.00            
ATOM    432  HA  HIS A 104      43.150 158.630  99.930  1.00  0.00            
ATOM    433  CB  HIS A 104      41.510 157.380  99.760  1.00  0.00            
ATOM    434  HB1 HIS A 104      41.070 157.720 100.690  1.00  0.00            
ATOM    435  HB2 HIS A 104      41.340 156.310  99.760  1.00  0.00            
ATOM    436  CG  HIS A 104      40.950 158.120  98.550  1.00  0.00            
ATOM    437  ND1 HIS A 104      41.110 157.780  97.180  1.00  0.00            
ATOM    438  CE1 HIS A 104      40.380 158.690  96.590  1.00  0.00            
ATOM    439  HE1 HIS A 104      40.230 158.700  95.520  1.00  0.00            
ATOM    440  NE2 HIS A 104      39.950 159.680  97.370  1.00  0.00            
ATOM    441  HE2 HIS A 104      39.520 160.550  97.120  1.00  0.00            
ATOM    442  CD2 HIS A 104      40.180 159.230  98.640  1.00  0.00            
ATOM    443  HD2 HIS A 104      39.930 159.720  99.570  1.00  0.00            
ATOM    444  C   HIS A 104      43.470 157.160 101.430  1.00  0.00            
ATOM    445  O   HIS A 104      42.890 157.590 102.440  1.00  0.00            
ATOM    446  N   SER A 105      44.580 156.430 101.480  1.00  0.00            
ATOM    447  H   SER A 105      44.890 156.110 100.570  1.00  0.00            
ATOM    448  CA  SER A 105      45.510 156.400 102.590  1.00  0.00            
ATOM    449  HA  SER A 105      45.010 156.760 103.490  1.00  0.00            
ATOM    450  CB  SER A 105      46.060 154.980 102.870  1.00  0.00            
ATOM    451  HB1 SER A 105      46.760 155.100 103.700  1.00  0.00            
ATOM    452  HB2 SER A 105      46.570 154.610 101.980  1.00  0.00            
ATOM    453  OG  SER A 105      45.090 153.980 103.130  1.00  0.00            
ATOM    454  HG  SER A 105      45.280 153.290 102.500  1.00  0.00            
ATOM    455  C   SER A 105      46.690 157.370 102.280  1.00  0.00            
ATOM    456  O   SER A 105      46.710 157.910 101.240  1.00  0.00            
ATOM    457  N   LYS A 106      47.590 157.610 103.250  1.00  0.00            
ATOM    458  H   LYS A 106      47.490 157.070 104.100  1.00  0.00            
ATOM    459  CA  LYS A 106      48.740 158.420 102.930  1.00  0.00            
ATOM    460  HA  LYS A 106      48.400 159.250 102.310  1.00  0.00            
ATOM    461  CB  LYS A 106      49.420 158.940 104.210  1.00  0.00            
ATOM    462  HB1 LYS A 106      50.340 159.450 103.900  1.00  0.00            
ATOM    463  HB2 LYS A 106      49.650 158.080 104.830  1.00  0.00            
ATOM    464  CG  LYS A 106      48.490 159.870 105.010  1.00  0.00            
ATOM    465  HG1 LYS A 106      47.660 159.370 105.510  1.00  0.00            
ATOM    466  HG2 LYS A 106      47.980 160.590 104.380  1.00  0.00            
ATOM    467  CD  LYS A 106      49.290 160.570 106.150  1.00  0.00            
ATOM    468  HD1 LYS A 106      48.600 161.230 106.670  1.00  0.00            
ATOM    469  HD2 LYS A 106      50.130 161.150 105.760  1.00  0.00            
ATOM    470  CE  LYS A 106      49.780 159.500 107.140  1.00  0.00            
ATOM    471  HE1 LYS A 106      50.170 160.050 108.000  1.00  0.00            
ATOM    472  HE2 LYS A 106      50.650 158.950 106.770  1.00  0.00            
ATOM    473  NZ  LYS A 106      48.740 158.470 107.520  1.00  0.00            
ATOM    474  HZ1 LYS A 106      47.890 158.870 107.910  1.00  0.00            
ATOM    475  HZ2 LYS A 106      48.370 157.930 106.750  1.00  0.00            
ATOM    476  HZ3 LYS A 106      48.930 157.840 108.280  1.00  0.00            
ATOM    477  C   LYS A 106      49.830 157.680 102.050  1.00  0.00            
ATOM    478  O   LYS A 106      49.830 156.440 101.990  1.00  0.00            
ATOM    479  N   GLU A 107      50.760 158.430 101.520  1.00  0.00            
ATOM    480  H   GLU A 107      50.650 159.430 101.610  1.00  0.00            
ATOM    481  CA  GLU A 107      51.960 157.920 100.910  1.00  0.00            
ATOM    482  HA  GLU A 107      51.720 157.200 100.130  1.00  0.00            
ATOM    483  CB  GLU A 107      52.860 159.080 100.370  1.00  0.00            
ATOM    484  HB1 GLU A 107      53.760 158.530 100.110  1.00  0.00            
ATOM    485  HB2 GLU A 107      52.960 159.860 101.120  1.00  0.00            
ATOM    486  CG  GLU A 107      52.440 159.720  99.030  1.00  0.00            
ATOM    487  HG1 GLU A 107      51.480 160.190  99.280  1.00  0.00            
ATOM    488  HG2 GLU A 107      52.500 158.860  98.370  1.00  0.00            
ATOM    489  CD  GLU A 107      53.500 160.760  98.460  1.00  0.00            
ATOM    490  OE1 GLU A 107      53.130 161.930  98.190  1.00  0.00            
ATOM    491  OE2 GLU A 107      54.720 160.450  98.290  1.00  0.00            
ATOM    492  C   GLU A 107      52.780 157.140 101.940  1.00  0.00            
ATOM    493  O   GLU A 107      53.420 156.180 101.540  1.00  0.00            
ATOM    494  N   GLY A 108      52.770 157.450 103.230  1.00  0.00            
ATOM    495  H   GLY A 108      52.270 158.280 103.510  1.00  0.00            
ATOM    496  CA  GLY A 108      53.460 156.690 104.340  1.00  0.00            
ATOM    497  HA1 GLY A 108      53.620 157.400 105.150  1.00  0.00            
ATOM    498  HA2 GLY A 108      54.430 156.320 104.010  1.00  0.00            
ATOM    499  C   GLY A 108      52.680 155.550 104.920  1.00  0.00            
ATOM    500  O   GLY A 108      53.210 154.790 105.590  1.00  0.00            
ATOM    501  N   ASP A 109      51.420 155.340 104.450  1.00  0.00            
ATOM    502  H   ASP A 109      51.070 155.980 103.750  1.00  0.00            
ATOM    503  CA  ASP A 109      50.520 154.180 104.810  1.00  0.00            
ATOM    504  HA  ASP A 109      50.870 153.930 105.820  1.00  0.00            
ATOM    505  CB  ASP A 109      49.070 154.630 104.770  1.00  0.00            
ATOM    506  HB1 ASP A 109      48.490 153.800 105.160  1.00  0.00            
ATOM    507  HB2 ASP A 109      48.790 154.880 103.750  1.00  0.00            
ATOM    508  CG  ASP A 109      48.800 155.760 105.780  1.00  0.00            
ATOM    509  OD1 ASP A 109      49.630 156.010 106.680  1.00  0.00            
ATOM    510  OD2 ASP A 109      47.770 156.380 105.720  1.00  0.00            
ATOM    511  C   ASP A 109      50.840 152.880 104.070  1.00  0.00            
ATOM    512  O   ASP A 109      51.530 152.940 103.070  1.00  0.00            
ATOM    513  N   PRO A 110      50.400 151.650 104.570  1.00  0.00            
ATOM    514  CD  PRO A 110      49.640 151.400 105.800  1.00  0.00            
ATOM    515  HD1 PRO A 110      48.590 151.600 105.590  1.00  0.00            
ATOM    516  HD2 PRO A 110      50.020 151.940 106.660  1.00  0.00            
ATOM    517  CG  PRO A 110      49.760 149.910 106.180  1.00  0.00            
ATOM    518  HG1 PRO A 110      48.860 149.540 106.690  1.00  0.00            
ATOM    519  HG2 PRO A 110      50.600 149.680 106.840  1.00  0.00            
ATOM    520  CB  PRO A 110      49.950 149.380 104.800  1.00  0.00            
ATOM    521  HB1 PRO A 110      48.950 149.150 104.420  1.00  0.00            
ATOM    522  HB2 PRO A 110      50.470 148.430 104.730  1.00  0.00            
ATOM    523  CA  PRO A 110      50.690 150.430 103.900  1.00  0.00            
ATOM    524  HA  PRO A 110      51.770 150.280 103.920  1.00  0.00            
ATOM    525  C   PRO A 110      50.090 150.290 102.450  1.00  0.00            
ATOM    526  O   PRO A 110      48.980 150.680 102.150  1.00  0.00            
ATOM    527  N   LEU A 111      50.840 149.580 101.590  1.00  0.00            
ATOM    528  H   LEU A 111      51.660 149.120 101.950  1.00  0.00            
ATOM    529  CA  LEU A 111      50.670 149.520 100.120  1.00  0.00            
ATOM    530  HA  LEU A 111      50.220 150.480  99.850  1.00  0.00            
ATOM    531  CB  LEU A 111      52.100 149.360  99.450  1.00  0.00            
ATOM    532  HB1 LEU A 111      51.970 149.210  98.380  1.00  0.00            
ATOM    533  HB2 LEU A 111      52.680 148.550  99.890  1.00  0.00            
ATOM    534  CG  LEU A 111      52.820 150.710  99.590  1.00  0.00            
ATOM    535  HG  LEU A 111      52.070 151.460  99.310  1.00  0.00            
ATOM    536  CD1 LEU A 111      53.500 151.040 100.930  1.00  0.00            
ATOM    537 1HD1 LEU A 111      52.770 151.350 101.670  1.00  0.00            
ATOM    538 2HD1 LEU A 111      54.030 150.170 101.310  1.00  0.00            
ATOM    539 3HD1 LEU A 111      54.210 151.860 100.860  1.00  0.00            
ATOM    540  CD2 LEU A 111      53.970 150.610  98.570  1.00  0.00            
ATOM    541 1HD2 LEU A 111      54.430 149.620  98.670  1.00  0.00            
ATOM    542 2HD2 LEU A 111      53.670 150.670  97.520  1.00  0.00            
ATOM    543 3HD2 LEU A 111      54.680 151.410  98.770  1.00  0.00            
ATOM    544  C   LEU A 111      49.640 148.550  99.720  1.00  0.00            
ATOM    545  O   LEU A 111      49.960 147.460  99.260  1.00  0.00            
ATOM    546  N   VAL A 112      48.350 148.880  99.950  1.00  0.00            
ATOM    547  H   VAL A 112      48.160 149.790 100.350  1.00  0.00            
ATOM    548  CA  VAL A 112      47.160 148.140  99.510  1.00  0.00            
ATOM    549  HA  VAL A 112      47.320 147.070  99.640  1.00  0.00            
ATOM    550  CB  VAL A 112      45.870 148.280 100.470  1.00  0.00            
ATOM    551  HB  VAL A 112      45.510 149.310 100.450  1.00  0.00            
ATOM    552  CG1 VAL A 112      44.650 147.440 100.030  1.00  0.00            
ATOM    553 1HG1 VAL A 112      44.370 147.850  99.060  1.00  0.00            
ATOM    554 2HG1 VAL A 112      44.980 146.420  99.830  1.00  0.00            
ATOM    555 3HG1 VAL A 112      43.770 147.460 100.680  1.00  0.00            
ATOM    556  CG2 VAL A 112      46.320 147.910 101.880  1.00  0.00            
ATOM    557 1HG2 VAL A 112      45.470 148.050 102.540  1.00  0.00            
ATOM    558 2HG2 VAL A 112      46.630 146.870 102.000  1.00  0.00            
ATOM    559 3HG2 VAL A 112      47.130 148.510 102.300  1.00  0.00            
ATOM    560  C   VAL A 112      46.830 148.380  98.070  1.00  0.00            
ATOM    561  O   VAL A 112      46.940 149.490  97.570  1.00  0.00            
ATOM    562  N   PHE A 113      46.360 147.370  97.310  1.00  0.00            
ATOM    563  H   PHE A 113      46.440 146.460  97.740  1.00  0.00            
ATOM    564  CA  PHE A 113      45.780 147.400  95.930  1.00  0.00            
ATOM    565  HA  PHE A 113      45.360 148.400  95.810  1.00  0.00            
ATOM    566  CB  PHE A 113      46.880 147.210  94.830  1.00  0.00            
ATOM    567  HB1 PHE A 113      47.650 147.970  94.930  1.00  0.00            
ATOM    568  HB2 PHE A 113      46.410 147.380  93.860  1.00  0.00            
ATOM    569  CG  PHE A 113      47.520 145.770  94.700  1.00  0.00            
ATOM    570  CD1 PHE A 113      48.650 145.490  95.490  1.00  0.00            
ATOM    571  HD1 PHE A 113      49.020 146.150  96.260  1.00  0.00            
ATOM    572  CE1 PHE A 113      49.430 144.330  95.180  1.00  0.00            
ATOM    573  HE1 PHE A 113      50.320 144.080  95.730  1.00  0.00            
ATOM    574  CZ  PHE A 113      48.990 143.460  94.180  1.00  0.00            
ATOM    575  HZ  PHE A 113      49.550 142.530  94.170  1.00  0.00            
ATOM    576  CE2 PHE A 113      47.730 143.650  93.570  1.00  0.00            
ATOM    577  HE2 PHE A 113      47.380 142.840  92.950  1.00  0.00            
ATOM    578  CD2 PHE A 113      47.100 144.890  93.690  1.00  0.00            
ATOM    579  HD2 PHE A 113      46.260 145.180  93.080  1.00  0.00            
ATOM    580  C   PHE A 113      44.570 146.390  95.740  1.00  0.00            
ATOM    581  O   PHE A 113      44.710 145.310  96.310  1.00  0.00            
ATOM    582  N   ALA A 114      43.460 146.810  95.060  1.00  0.00            
ATOM    583  H   ALA A 114      43.540 147.660  94.520  1.00  0.00            
ATOM    584  CA  ALA A 114      42.300 145.990  94.660  1.00  0.00            
ATOM    585  HA  ALA A 114      42.320 145.100  95.280  1.00  0.00            
ATOM    586  CB  ALA A 114      40.990 146.790  94.920  1.00  0.00            
ATOM    587  HB1 ALA A 114      40.080 146.190  94.850  1.00  0.00            
ATOM    588  HB2 ALA A 114      40.940 147.200  95.930  1.00  0.00            
ATOM    589  HB3 ALA A 114      40.860 147.580  94.180  1.00  0.00            
ATOM    590  C   ALA A 114      42.480 145.610  93.160  1.00  0.00            
ATOM    591  O   ALA A 114      43.040 146.420  92.400  1.00  0.00            
ATOM    592  N   THR A 115      42.040 144.400  92.830  1.00  0.00            
ATOM    593  H   THR A 115      41.730 143.810  93.580  1.00  0.00            
ATOM    594  CA  THR A 115      41.880 143.980  91.430  1.00  0.00            
ATOM    595  HA  THR A 115      42.170 144.770  90.740  1.00  0.00            
ATOM    596  CB  THR A 115      42.710 142.710  91.030  1.00  0.00            
ATOM    597  HB  THR A 115      42.790 142.610  89.940  1.00  0.00            
ATOM    598  CG2 THR A 115      44.250 142.630  91.370  1.00  0.00            
ATOM    599 1HG2 THR A 115      44.260 142.820  92.450  1.00  0.00            
ATOM    600 2HG2 THR A 115      44.720 141.680  91.140  1.00  0.00            
ATOM    601 3HG2 THR A 115      44.700 143.400  90.750  1.00  0.00            
ATOM    602  OG1 THR A 115      42.200 141.500  91.640  1.00  0.00            
ATOM    603  HG1 THR A 115      41.260 141.390  91.450  1.00  0.00            
ATOM    604  C   THR A 115      40.380 143.650  91.040  1.00  0.00            
ATOM    605  O   THR A 115      39.600 143.240  91.910  1.00  0.00            
ATOM    606  N   VAL A 116      40.040 143.700  89.730  1.00  0.00            
ATOM    607  H   VAL A 116      40.690 144.020  89.040  1.00  0.00            
ATOM    608  CA  VAL A 116      38.720 143.230  89.300  1.00  0.00            
ATOM    609  HA  VAL A 116      38.230 142.760  90.150  1.00  0.00            
ATOM    610  CB  VAL A 116      37.810 144.430  88.980  1.00  0.00            
ATOM    611  HB  VAL A 116      36.900 143.930  88.650  1.00  0.00            
ATOM    612  CG1 VAL A 116      37.570 145.240  90.230  1.00  0.00            
ATOM    613 1HG1 VAL A 116      36.770 145.920  89.940  1.00  0.00            
ATOM    614 2HG1 VAL A 116      37.200 144.660  91.080  1.00  0.00            
ATOM    615 3HG1 VAL A 116      38.470 145.830  90.380  1.00  0.00            
ATOM    616  CG2 VAL A 116      38.380 145.390  87.900  1.00  0.00            
ATOM    617 1HG2 VAL A 116      39.410 145.560  88.220  1.00  0.00            
ATOM    618 2HG2 VAL A 116      38.370 144.820  86.970  1.00  0.00            
ATOM    619 3HG2 VAL A 116      37.760 146.290  87.830  1.00  0.00            
ATOM    620  C   VAL A 116      38.810 142.350  88.110  1.00  0.00            
ATOM    621  O   VAL A 116      39.670 142.630  87.260  1.00  0.00            
ATOM    622  N   GLY A 117      37.910 141.400  88.030  1.00  0.00            
ATOM    623  H   GLY A 117      37.280 141.250  88.800  1.00  0.00            
ATOM    624  CA  GLY A 117      37.980 140.410  86.930  1.00  0.00            
ATOM    625  HA1 GLY A 117      39.000 140.040  87.070  1.00  0.00            
ATOM    626  HA2 GLY A 117      37.810 140.970  86.010  1.00  0.00            
ATOM    627  C   GLY A 117      36.960 139.350  86.840  1.00  0.00            
ATOM    628  O   GLY A 117      36.720 138.760  87.860  1.00  0.00            
ATOM    629  N   SER A 118      36.300 139.120  85.690  1.00  0.00            
ATOM    630  H   SER A 118      36.590 139.610  84.850  1.00  0.00            
ATOM    631  CA  SER A 118      35.000 138.420  85.740  1.00  0.00            
ATOM    632  HA  SER A 118      34.530 138.680  84.790  1.00  0.00            
ATOM    633  CB  SER A 118      35.280 136.930  85.850  1.00  0.00            
ATOM    634  HB1 SER A 118      35.650 136.620  86.820  1.00  0.00            
ATOM    635  HB2 SER A 118      35.990 136.670  85.070  1.00  0.00            
ATOM    636  OG  SER A 118      34.090 136.120  85.640  1.00  0.00            
ATOM    637  HG  SER A 118      34.330 135.200  85.460  1.00  0.00            
ATOM    638  C   SER A 118      34.130 139.070  86.800  1.00  0.00            
ATOM    639  O   SER A 118      34.280 140.220  87.080  1.00  0.00            
ATOM    640  N   ASN A 119      33.230 138.300  87.420  1.00  0.00            
ATOM    641  H   ASN A 119      33.110 137.320  87.200  1.00  0.00            
ATOM    642  CA  ASN A 119      32.390 138.740  88.520  1.00  0.00            
ATOM    643  HA  ASN A 119      31.950 139.660  88.150  1.00  0.00            
ATOM    644  CB  ASN A 119      31.190 137.770  88.660  1.00  0.00            
ATOM    645  HB1 ASN A 119      30.710 137.510  87.720  1.00  0.00            
ATOM    646  HB2 ASN A 119      30.420 138.270  89.250  1.00  0.00            
ATOM    647  CG  ASN A 119      31.660 136.530  89.370  1.00  0.00            
ATOM    648  OD1 ASN A 119      32.620 135.920  88.990  1.00  0.00            
ATOM    649  ND2 ASN A 119      30.920 136.060  90.310  1.00  0.00            
ATOM    650 1HD2 ASN A 119      30.080 136.580  90.520  1.00  0.00            
ATOM    651 2HD2 ASN A 119      31.250 135.250  90.830  1.00  0.00            
ATOM    652  C   ASN A 119      33.060 139.050  89.850  1.00  0.00            
ATOM    653  O   ASN A 119      32.280 139.090  90.800  1.00  0.00            
ATOM    654  N   ARG A 120      34.410 139.260  89.950  1.00  0.00            
ATOM    655  H   ARG A 120      34.880 139.310  89.060  1.00  0.00            
ATOM    656  CA  ARG A 120      35.170 139.090  91.160  1.00  0.00            
ATOM    657  HA  ARG A 120      34.380 138.890  91.880  1.00  0.00            
ATOM    658  CB  ARG A 120      36.200 137.880  90.960  1.00  0.00            
ATOM    659  HB1 ARG A 120      37.020 138.260  90.360  1.00  0.00            
ATOM    660  HB2 ARG A 120      35.630 137.040  90.540  1.00  0.00            
ATOM    661  CG  ARG A 120      36.760 137.310  92.300  1.00  0.00            
ATOM    662  HG1 ARG A 120      35.960 137.050  92.990  1.00  0.00            
ATOM    663  HG2 ARG A 120      37.330 138.080  92.820  1.00  0.00            
ATOM    664  CD  ARG A 120      37.690 136.090  92.210  1.00  0.00            
ATOM    665  HD1 ARG A 120      38.650 136.440  91.830  1.00  0.00            
ATOM    666  HD2 ARG A 120      37.230 135.310  91.600  1.00  0.00            
ATOM    667  NE  ARG A 120      38.060 135.480  93.520  1.00  0.00            
ATOM    668  HE  ARG A 120      38.850 135.920  93.980  1.00  0.00            
ATOM    669  CZ  ARG A 120      37.880 134.290  94.060  1.00  0.00            
ATOM    670  NH1 ARG A 120      37.140 133.390  93.510  1.00  0.00            
ATOM    671 1HH1 ARG A 120      36.500 133.660  92.780  1.00  0.00            
ATOM    672 2HH1 ARG A 120      36.980 132.490  93.930  1.00  0.00            
ATOM    673  NH2 ARG A 120      38.520 134.010  95.150  1.00  0.00            
ATOM    674 1HH2 ARG A 120      38.880 134.790  95.680  1.00  0.00            
ATOM    675 2HH2 ARG A 120      38.480 133.090  95.550  1.00  0.00            
ATOM    676  C   ARG A 120      35.970 140.320  91.500  1.00  0.00            
ATOM    677  O   ARG A 120      36.580 140.970  90.680  1.00  0.00            
ATOM    678  N   VAL A 121      36.280 140.600  92.750  1.00  0.00            
ATOM    679  H   VAL A 121      35.880 139.980  93.450  1.00  0.00            
ATOM    680  CA  VAL A 121      36.990 141.720  93.320  1.00  0.00            
ATOM    681  HA  VAL A 121      37.590 142.230  92.570  1.00  0.00            
ATOM    682  CB  VAL A 121      36.010 142.740  93.960  1.00  0.00            
ATOM    683  HB  VAL A 121      35.640 142.270  94.870  1.00  0.00            
ATOM    684  CG1 VAL A 121      36.690 144.000  94.460  1.00  0.00            
ATOM    685 1HG1 VAL A 121      37.630 143.770  94.960  1.00  0.00            
ATOM    686 2HG1 VAL A 121      37.040 144.710  93.710  1.00  0.00            
ATOM    687 3HG1 VAL A 121      36.070 144.450  95.240  1.00  0.00            
ATOM    688  CG2 VAL A 121      34.760 143.090  93.090  1.00  0.00            
ATOM    689 1HG2 VAL A 121      34.080 142.230  93.110  1.00  0.00            
ATOM    690 2HG2 VAL A 121      34.450 144.020  93.560  1.00  0.00            
ATOM    691 3HG2 VAL A 121      35.140 143.320  92.100  1.00  0.00            
ATOM    692  C   VAL A 121      37.890 141.160  94.420  1.00  0.00            
ATOM    693  O   VAL A 121      37.400 140.520  95.330  1.00  0.00            
ATOM    694  N   THR A 122      39.180 141.480  94.360  1.00  0.00            
ATOM    695  H   THR A 122      39.610 141.920  93.560  1.00  0.00            
ATOM    696  CA  THR A 122      40.170 140.900  95.330  1.00  0.00            
ATOM    697  HA  THR A 122      39.680 140.450  96.200  1.00  0.00            
ATOM    698  CB  THR A 122      40.900 139.750  94.720  1.00  0.00            
ATOM    699  HB  THR A 122      41.540 140.120  93.920  1.00  0.00            
ATOM    700  CG2 THR A 122      41.890 139.100  95.700  1.00  0.00            
ATOM    701 1HG2 THR A 122      41.480 139.000  96.710  1.00  0.00            
ATOM    702 2HG2 THR A 122      42.350 138.150  95.420  1.00  0.00            
ATOM    703 3HG2 THR A 122      42.720 139.680  96.100  1.00  0.00            
ATOM    704  OG1 THR A 122      40.020 138.780  94.320  1.00  0.00            
ATOM    705  HG1 THR A 122      40.260 138.420  93.460  1.00  0.00            
ATOM    706  C   THR A 122      41.140 142.060  95.820  1.00  0.00            
ATOM    707  O   THR A 122      41.630 142.870  95.000  1.00  0.00            
ATOM    708  N   LEU A 123      41.650 141.930  97.100  1.00  0.00            
ATOM    709  H   LEU A 123      41.180 141.340  97.780  1.00  0.00            
ATOM    710  CA  LEU A 123      42.610 142.910  97.720  1.00  0.00            
ATOM    711  HA  LEU A 123      42.720 143.740  97.030  1.00  0.00            
ATOM    712  CB  LEU A 123      42.060 143.370  99.050  1.00  0.00            
ATOM    713  HB1 LEU A 123      42.780 143.910  99.660  1.00  0.00            
ATOM    714  HB2 LEU A 123      41.680 142.530  99.630  1.00  0.00            
ATOM    715  CG  LEU A 123      40.870 144.440  98.910  1.00  0.00            
ATOM    716  HG  LEU A 123      40.280 144.100  98.060  1.00  0.00            
ATOM    717  CD1 LEU A 123      40.020 144.570 100.150  1.00  0.00            
ATOM    718 1HD1 LEU A 123      39.170 145.250 100.000  1.00  0.00            
ATOM    719 2HD1 LEU A 123      39.530 143.640 100.420  1.00  0.00            
ATOM    720 3HD1 LEU A 123      40.670 144.750 101.000  1.00  0.00            
ATOM    721  CD2 LEU A 123      41.440 145.790  98.570  1.00  0.00            
ATOM    722 1HD2 LEU A 123      41.930 145.690  97.600  1.00  0.00            
ATOM    723 2HD2 LEU A 123      40.590 146.470  98.500  1.00  0.00            
ATOM    724 3HD2 LEU A 123      42.200 146.040  99.300  1.00  0.00            
ATOM    725  C   LEU A 123      43.980 142.170  97.980  1.00  0.00            
ATOM    726  O   LEU A 123      44.080 140.980  98.400  1.00  0.00            
ATOM    727  N   TYR A 124      45.100 142.950  97.770  1.00  0.00            
ATOM    728  H   TYR A 124      44.910 143.870  97.410  1.00  0.00            
ATOM    729  CA  TYR A 124      46.450 142.600  98.080  1.00  0.00            
ATOM    730  HA  TYR A 124      46.510 141.810  98.830  1.00  0.00            
ATOM    731  CB  TYR A 124      47.230 142.210  96.880  1.00  0.00            
ATOM    732  HB1 TYR A 124      48.300 142.070  97.060  1.00  0.00            
ATOM    733  HB2 TYR A 124      47.210 143.040  96.170  1.00  0.00            
ATOM    734  CG  TYR A 124      46.700 141.170  95.990  1.00  0.00            
ATOM    735  CD1 TYR A 124      47.110 139.880  96.390  1.00  0.00            
ATOM    736  HD1 TYR A 124      47.790 139.760  97.210  1.00  0.00            
ATOM    737  CE1 TYR A 124      46.550 138.800  95.720  1.00  0.00            
ATOM    738  HE1 TYR A 124      46.810 137.800  96.040  1.00  0.00            
ATOM    739  CZ  TYR A 124      45.570 139.050  94.770  1.00  0.00            
ATOM    740  OH  TYR A 124      44.950 138.000  94.110  1.00  0.00            
ATOM    741  HH  TYR A 124      44.440 138.290  93.350  1.00  0.00            
ATOM    742  CE2 TYR A 124      45.220 140.290  94.350  1.00  0.00            
ATOM    743  HE2 TYR A 124      44.580 140.480  93.500  1.00  0.00            
ATOM    744  CD2 TYR A 124      45.830 141.430  94.960  1.00  0.00            
ATOM    745  HD2 TYR A 124      45.580 142.410  94.590  1.00  0.00            
ATOM    746  C   TYR A 124      47.200 143.750  98.780  1.00  0.00            
ATOM    747  O   TYR A 124      46.920 144.970  98.610  1.00  0.00            
ATOM    748  N   GLU A 125      48.300 143.400  99.530  1.00  0.00            
ATOM    749  H   GLU A 125      48.500 142.410  99.480  1.00  0.00            
ATOM    750  CA  GLU A 125      49.370 144.280 100.010  1.00  0.00            
ATOM    751  HA  GLU A 125      49.070 145.300  99.760  1.00  0.00            
ATOM    752  CB  GLU A 125      49.430 144.140 101.500  1.00  0.00            
ATOM    753  HB1 GLU A 125      49.670 143.120 101.780  1.00  0.00            
ATOM    754  HB2 GLU A 125      48.580 144.490 102.080  1.00  0.00            
ATOM    755  CG  GLU A 125      50.510 145.000 102.090  1.00  0.00            
ATOM    756  HG1 GLU A 125      50.530 146.010 101.680  1.00  0.00            
ATOM    757  HG2 GLU A 125      51.420 144.450 101.830  1.00  0.00            
ATOM    758  CD  GLU A 125      50.580 145.050 103.650  1.00  0.00            
ATOM    759  OE1 GLU A 125      49.940 144.290 104.430  1.00  0.00            
ATOM    760  OE2 GLU A 125      51.400 145.760 104.230  1.00  0.00            
ATOM    761  C   GLU A 125      50.780 143.950  99.310  1.00  0.00            
ATOM    762  O   GLU A 125      51.210 142.830  99.430  1.00  0.00            
ATOM    763  N   CYS A 126      51.460 145.010  98.750  1.00  0.00            
ATOM    764  H   CYS A 126      51.050 145.940  98.830  1.00  0.00            
ATOM    765  CA  CYS A 126      52.930 144.980  98.480  1.00  0.00            
ATOM    766  HA  CYS A 126      53.140 144.000  98.040  1.00  0.00            
ATOM    767  CB  CYS A 126      53.350 146.050  97.450  1.00  0.00            
ATOM    768  HB1 CYS A 126      54.440 146.100  97.450  1.00  0.00            
ATOM    769  HB2 CYS A 126      52.940 147.020  97.740  1.00  0.00            
ATOM    770  SG  CYS A 126      52.700 145.600  95.840  1.00  0.00            
ATOM    771  HG  CYS A 126      51.520 146.130  96.200  1.00  0.00            
ATOM    772  C   CYS A 126      53.640 145.120  99.800  1.00  0.00            
ATOM    773  O   CYS A 126      53.340 146.040 100.620  1.00  0.00            
ATOM    774  N   HIS A 127      54.590 144.250 100.030  1.00  0.00            
ATOM    775  H   HIS A 127      54.740 143.520  99.350  1.00  0.00            
ATOM    776  CA  HIS A 127      55.360 144.070 101.280  1.00  0.00            
ATOM    777  HA  HIS A 127      55.410 144.980 101.880  1.00  0.00            
ATOM    778  CB  HIS A 127      54.700 143.070 102.170  1.00  0.00            
ATOM    779  HB1 HIS A 127      54.480 142.150 101.630  1.00  0.00            
ATOM    780  HB2 HIS A 127      53.730 143.470 102.460  1.00  0.00            
ATOM    781  CG  HIS A 127      55.410 142.550 103.380  1.00  0.00            
ATOM    782  ND1 HIS A 127      55.780 143.410 104.460  1.00  0.00            
ATOM    783  CE1 HIS A 127      56.360 142.600 105.360  1.00  0.00            
ATOM    784  HE1 HIS A 127      56.740 143.000 106.290  1.00  0.00            
ATOM    785  NE2 HIS A 127      56.440 141.360 104.930  1.00  0.00            
ATOM    786  HE2 HIS A 127      56.930 140.600 105.370  1.00  0.00            
ATOM    787  CD2 HIS A 127      55.790 141.290 103.690  1.00  0.00            
ATOM    788  HD2 HIS A 127      55.540 140.400 103.140  1.00  0.00            
ATOM    789  C   HIS A 127      56.840 143.750 101.000  1.00  0.00            
ATOM    790  O   HIS A 127      57.210 143.570  99.820  1.00  0.00            
ATOM    791  N   SER A 128      57.650 143.720 102.080  1.00  0.00            
ATOM    792  H   SER A 128      57.210 143.570 102.980  1.00  0.00            
ATOM    793  CA  SER A 128      59.170 143.620 102.080  1.00  0.00            
ATOM    794  HA  SER A 128      59.470 144.420 101.400  1.00  0.00            
ATOM    795  CB  SER A 128      59.830 143.770 103.460  1.00  0.00            
ATOM    796  HB1 SER A 128      60.830 143.340 103.470  1.00  0.00            
ATOM    797  HB2 SER A 128      59.100 143.290 104.110  1.00  0.00            
ATOM    798  OG  SER A 128      59.880 145.130 103.860  1.00  0.00            
ATOM    799  HG  SER A 128      60.700 145.130 104.350  1.00  0.00            
ATOM    800  C   SER A 128      59.590 142.220 101.530  1.00  0.00            
ATOM    801  O   SER A 128      58.840 141.240 101.430  1.00  0.00            
ATOM    802  N   GLN A 129      60.820 142.190 101.030  1.00  0.00            
ATOM    803  H   GLN A 129      61.350 143.050 100.990  1.00  0.00            
ATOM    804  CA  GLN A 129      61.390 141.150 100.130  1.00  0.00            
ATOM    805  HA  GLN A 129      62.300 141.470  99.620  1.00  0.00            
ATOM    806  CB  GLN A 129      61.820 139.920 101.010  1.00  0.00            
ATOM    807  HB1 GLN A 129      62.430 139.310 100.340  1.00  0.00            
ATOM    808  HB2 GLN A 129      60.990 139.260 101.250  1.00  0.00            
ATOM    809  CG  GLN A 129      62.640 140.260 102.270  1.00  0.00            
ATOM    810  HG1 GLN A 129      63.180 141.200 102.140  1.00  0.00            
ATOM    811  HG2 GLN A 129      63.460 139.550 102.400  1.00  0.00            
ATOM    812  CD  GLN A 129      61.800 140.450 103.510  1.00  0.00            
ATOM    813  OE1 GLN A 129      60.730 139.900 103.730  1.00  0.00            
ATOM    814  NE2 GLN A 129      62.330 141.260 104.420  1.00  0.00            
ATOM    815 1HE2 GLN A 129      63.300 141.490 104.270  1.00  0.00            
ATOM    816 2HE2 GLN A 129      61.890 141.370 105.320  1.00  0.00            
ATOM    817  C   GLN A 129      60.600 140.760  98.890  1.00  0.00            
ATOM    818  O   GLN A 129      60.440 139.560  98.570  1.00  0.00            
ATOM    819  N   GLY A 130      60.160 141.830  98.160  1.00  0.00            
ATOM    820  H   GLY A 130      60.450 142.730  98.520  1.00  0.00            
ATOM    821  CA  GLY A 130      59.460 141.820  96.860  1.00  0.00            
ATOM    822  HA1 GLY A 130      60.030 141.170  96.200  1.00  0.00            
ATOM    823  HA2 GLY A 130      59.530 142.820  96.440  1.00  0.00            
ATOM    824  C   GLY A 130      57.990 141.300  96.880  1.00  0.00            
ATOM    825  O   GLY A 130      57.340 141.260  95.810  1.00  0.00            
ATOM    826  N   GLU A 131      57.400 140.840  98.040  1.00  0.00            
ATOM    827  H   GLU A 131      57.930 140.950  98.890  1.00  0.00            
ATOM    828  CA  GLU A 131      56.140 140.010  98.050  1.00  0.00            
ATOM    829  HA  GLU A 131      56.310 139.210  97.330  1.00  0.00            
ATOM    830  CB  GLU A 131      56.090 139.380  99.480  1.00  0.00            
ATOM    831  HB1 GLU A 131      56.140 140.170 100.230  1.00  0.00            
ATOM    832  HB2 GLU A 131      56.920 138.680  99.470  1.00  0.00            
ATOM    833  CG  GLU A 131      54.790 138.550  99.700  1.00  0.00            
ATOM    834  HG1 GLU A 131      53.900 139.180  99.620  1.00  0.00            
ATOM    835  HG2 GLU A 131      54.790 138.260 100.750  1.00  0.00            
ATOM    836  CD  GLU A 131      54.720 137.350  98.790  1.00  0.00            
ATOM    837  OE1 GLU A 131      54.540 136.240  99.340  1.00  0.00            
ATOM    838  OE2 GLU A 131      54.840 137.450  97.550  1.00  0.00            
ATOM    839  C   GLU A 131      54.810 140.710  97.760  1.00  0.00            
ATOM    840  O   GLU A 131      54.770 141.910  98.070  1.00  0.00            
ATOM    841  N   ILE A 132      53.750 140.140  97.160  1.00  0.00            
ATOM    842  H   ILE A 132      53.930 139.170  96.950  1.00  0.00            
ATOM    843  CA  ILE A 132      52.390 140.580  97.130  1.00  0.00            
ATOM    844  HA  ILE A 132      52.470 141.500  97.710  1.00  0.00            
ATOM    845  CB  ILE A 132      51.930 140.920  95.670  1.00  0.00            
ATOM    846  HB  ILE A 132      50.840 141.010  95.710  1.00  0.00            
ATOM    847  CG2 ILE A 132      52.640 142.220  95.300  1.00  0.00            
ATOM    848 1HG2 ILE A 132      52.420 142.980  96.050  1.00  0.00            
ATOM    849 2HG2 ILE A 132      53.700 141.980  95.250  1.00  0.00            
ATOM    850 3HG2 ILE A 132      52.500 142.640  94.300  1.00  0.00            
ATOM    851  CG1 ILE A 132      52.250 139.930  94.580  1.00  0.00            
ATOM    852 1HG1 ILE A 132      51.720 139.020  94.870  1.00  0.00            
ATOM    853 2HG1 ILE A 132      53.270 139.520  94.610  1.00  0.00            
ATOM    854  CD  ILE A 132      51.750 140.190  93.130  1.00  0.00            
ATOM    855  HD1 ILE A 132      52.430 140.930  92.710  1.00  0.00            
ATOM    856  HD2 ILE A 132      51.810 139.230  92.620  1.00  0.00            
ATOM    857  HD3 ILE A 132      50.750 140.610  93.170  1.00  0.00            
ATOM    858  C   ILE A 132      51.440 139.560  97.800  1.00  0.00            
ATOM    859  O   ILE A 132      51.290 138.460  97.310  1.00  0.00            
ATOM    860  N   ARG A 133      50.920 139.940  98.970  1.00  0.00            
ATOM    861  H   ARG A 133      51.140 140.870  99.290  1.00  0.00            
ATOM    862  CA  ARG A 133      50.200 139.040  99.880  1.00  0.00            
ATOM    863  HA  ARG A 133      50.350 137.990  99.620  1.00  0.00            
ATOM    864  CB  ARG A 133      50.800 139.260 101.330  1.00  0.00            
ATOM    865  HB1 ARG A 133      51.850 138.970 101.320  1.00  0.00            
ATOM    866  HB2 ARG A 133      50.340 138.600 102.060  1.00  0.00            
ATOM    867  CG  ARG A 133      50.680 140.650 102.010  1.00  0.00            
ATOM    868  HG1 ARG A 133      49.670 140.870 102.350  1.00  0.00            
ATOM    869  HG2 ARG A 133      50.940 141.460 101.320  1.00  0.00            
ATOM    870  CD  ARG A 133      51.700 140.690 103.130  1.00  0.00            
ATOM    871  HD1 ARG A 133      52.740 140.760 102.800  1.00  0.00            
ATOM    872  HD2 ARG A 133      51.670 139.750 103.680  1.00  0.00            
ATOM    873  NE  ARG A 133      51.460 141.810 103.980  1.00  0.00            
ATOM    874  HE  ARG A 133      50.710 142.450 103.760  1.00  0.00            
ATOM    875  CZ  ARG A 133      52.310 142.090 104.910  1.00  0.00            
ATOM    876  NH1 ARG A 133      53.280 141.340 105.390  1.00  0.00            
ATOM    877 1HH1 ARG A 133      53.460 140.390 105.100  1.00  0.00            
ATOM    878 2HH1 ARG A 133      53.910 141.770 106.050  1.00  0.00            
ATOM    879  NH2 ARG A 133      52.210 143.250 105.510  1.00  0.00            
ATOM    880 1HH2 ARG A 133      51.350 143.750 105.350  1.00  0.00            
ATOM    881 2HH2 ARG A 133      52.920 143.570 106.160  1.00  0.00            
ATOM    882  C   ARG A 133      48.710 139.230  99.780  1.00  0.00            
ATOM    883  O   ARG A 133      48.170 140.370  99.830  1.00  0.00            
ATOM    884  N   LEU A 134      47.950 138.200  99.550  1.00  0.00            
ATOM    885  H   LEU A 134      48.410 137.300  99.520  1.00  0.00            
ATOM    886  CA  LEU A 134      46.490 138.160  99.480  1.00  0.00            
ATOM    887  HA  LEU A 134      46.150 138.800  98.670  1.00  0.00            
ATOM    888  CB  LEU A 134      46.010 136.750  99.080  1.00  0.00            
ATOM    889  HB1 LEU A 134      46.400 136.160  99.900  1.00  0.00            
ATOM    890  HB2 LEU A 134      46.340 136.380  98.100  1.00  0.00            
ATOM    891  CG  LEU A 134      44.460 136.600  99.070  1.00  0.00            
ATOM    892  HG  LEU A 134      43.910 136.880  99.970  1.00  0.00            
ATOM    893  CD1 LEU A 134      43.850 137.390  97.990  1.00  0.00            
ATOM    894 1HD1 LEU A 134      42.770 137.180  97.970  1.00  0.00            
ATOM    895 2HD1 LEU A 134      43.990 138.460  98.120  1.00  0.00            
ATOM    896 3HD1 LEU A 134      44.240 137.050  97.030  1.00  0.00            
ATOM    897  CD2 LEU A 134      44.120 135.100  98.890  1.00  0.00            
ATOM    898 1HD2 LEU A 134      44.400 134.490  99.750  1.00  0.00            
ATOM    899 2HD2 LEU A 134      43.060 135.020  98.660  1.00  0.00            
ATOM    900 3HD2 LEU A 134      44.650 134.620  98.070  1.00  0.00            
ATOM    901  C   LEU A 134      45.820 138.540 100.850  1.00  0.00            
ATOM    902  O   LEU A 134      46.160 138.060 101.920  1.00  0.00            
ATOM    903  N   LEU A 135      44.810 139.390 100.780  1.00  0.00            
ATOM    904  H   LEU A 135      44.740 139.810  99.870  1.00  0.00            
ATOM    905  CA  LEU A 135      44.050 139.930 101.850  1.00  0.00            
ATOM    906  HA  LEU A 135      44.480 139.650 102.810  1.00  0.00            
ATOM    907  CB  LEU A 135      44.160 141.510 101.800  1.00  0.00            
ATOM    908  HB1 LEU A 135      43.500 141.800 102.610  1.00  0.00            
ATOM    909  HB2 LEU A 135      43.860 141.940 100.850  1.00  0.00            
ATOM    910  CG  LEU A 135      45.570 142.110 102.000  1.00  0.00            
ATOM    911  HG  LEU A 135      46.260 141.720 101.250  1.00  0.00            
ATOM    912  CD1 LEU A 135      45.460 143.560 101.800  1.00  0.00            
ATOM    913 1HD1 LEU A 135      46.430 144.040 101.880  1.00  0.00            
ATOM    914 2HD1 LEU A 135      45.150 143.820 100.780  1.00  0.00            
ATOM    915 3HD1 LEU A 135      44.790 144.050 102.500  1.00  0.00            
ATOM    916  CD2 LEU A 135      46.140 141.840 103.370  1.00  0.00            
ATOM    917 1HD2 LEU A 135      45.290 142.160 103.980  1.00  0.00            
ATOM    918 2HD2 LEU A 135      46.450 140.800 103.410  1.00  0.00            
ATOM    919 3HD2 LEU A 135      46.960 142.520 103.630  1.00  0.00            
ATOM    920  C   LEU A 135      42.570 139.430 101.930  1.00  0.00            
ATOM    921  O   LEU A 135      42.220 138.750 102.960  1.00  0.00            
ATOM    922  N   GLN A 136      41.700 139.820 100.990  1.00  0.00            
ATOM    923  H   GLN A 136      42.030 140.270 100.150  1.00  0.00            
ATOM    924  CA  GLN A 136      40.270 139.610 101.050  1.00  0.00            
ATOM    925  HA  GLN A 136      40.170 138.600 101.450  1.00  0.00            
ATOM    926  CB  GLN A 136      39.640 140.740 101.900  1.00  0.00            
ATOM    927  HB1 GLN A 136      38.850 141.210 101.320  1.00  0.00            
ATOM    928  HB2 GLN A 136      40.350 141.550 102.050  1.00  0.00            
ATOM    929  CG  GLN A 136      39.210 140.180 103.310  1.00  0.00            
ATOM    930  HG1 GLN A 136      39.200 141.000 104.030  1.00  0.00            
ATOM    931  HG2 GLN A 136      39.940 139.480 103.700  1.00  0.00            
ATOM    932  CD  GLN A 136      37.880 139.430 103.170  1.00  0.00            
ATOM    933  OE1 GLN A 136      37.630 138.660 102.290  1.00  0.00            
ATOM    934  NE2 GLN A 136      36.950 139.730 104.070  1.00  0.00            
ATOM    935 1HE2 GLN A 136      37.180 140.400 104.790  1.00  0.00            
ATOM    936 2HE2 GLN A 136      36.130 139.130 104.070  1.00  0.00            
ATOM    937  C   GLN A 136      39.600 139.610  99.620  1.00  0.00            
ATOM    938  O   GLN A 136      40.180 140.250  98.720  1.00  0.00            
ATOM    939  N   SER A 137      38.400 139.010  99.480  1.00  0.00            
ATOM    940  H   SER A 137      37.910 138.640 100.280  1.00  0.00            
ATOM    941  CA  SER A 137      37.750 138.930  98.190  1.00  0.00            
ATOM    942  HA  SER A 137      38.090 139.840  97.680  1.00  0.00            
ATOM    943  CB  SER A 137      38.260 137.690  97.410  1.00  0.00            
ATOM    944  HB1 SER A 137      37.910 136.820  97.970  1.00  0.00            
ATOM    945  HB2 SER A 137      39.340 137.600  97.550  1.00  0.00            
ATOM    946  OG  SER A 137      37.850 137.570  96.040  1.00  0.00            
ATOM    947  HG  SER A 137      38.410 138.080  95.450  1.00  0.00            
ATOM    948  C   SER A 137      36.160 139.000  98.310  1.00  0.00            
ATOM    949  O   SER A 137      35.520 138.840  99.350  1.00  0.00            
ATOM    950  N   TYR A 138      35.510 139.240  97.180  1.00  0.00            
ATOM    951  H   TYR A 138      36.060 139.280  96.330  1.00  0.00            
ATOM    952  CA  TYR A 138      34.100 139.450  96.960  1.00  0.00            
ATOM    953  HA  TYR A 138      33.560 138.830  97.680  1.00  0.00            
ATOM    954  CB  TYR A 138      33.700 140.900  97.050  1.00  0.00            
ATOM    955  HB1 TYR A 138      34.200 141.350  96.200  1.00  0.00            
ATOM    956  HB2 TYR A 138      34.130 141.410  97.910  1.00  0.00            
ATOM    957  CG  TYR A 138      32.220 141.290  97.080  1.00  0.00            
ATOM    958  CD1 TYR A 138      31.420 141.190  98.200  1.00  0.00            
ATOM    959  HD1 TYR A 138      31.950 140.890  99.090  1.00  0.00            
ATOM    960  CE1 TYR A 138      30.110 141.600  98.090  1.00  0.00            
ATOM    961  HE1 TYR A 138      29.590 141.460  99.020  1.00  0.00            
ATOM    962  CZ  TYR A 138      29.590 142.290  96.930  1.00  0.00            
ATOM    963  OH  TYR A 138      28.300 142.700  97.000  1.00  0.00            
ATOM    964  HH  TYR A 138      27.820 142.470  97.800  1.00  0.00            
ATOM    965  CE2 TYR A 138      30.430 142.420  95.800  1.00  0.00            
ATOM    966  HE2 TYR A 138      30.100 143.020  94.970  1.00  0.00            
ATOM    967  CD2 TYR A 138      31.700 141.890  95.880  1.00  0.00            
ATOM    968  HD2 TYR A 138      32.210 142.110  94.950  1.00  0.00            
ATOM    969  C   TYR A 138      33.730 138.940  95.640  1.00  0.00            
ATOM    970  O   TYR A 138      34.490 139.220  94.680  1.00  0.00            
ATOM    971  N   VAL A 139      32.490 138.490  95.410  1.00  0.00            
ATOM    972  H   VAL A 139      32.010 138.150  96.230  1.00  0.00            
ATOM    973  CA  VAL A 139      31.890 138.220  94.110  1.00  0.00            
ATOM    974  HA  VAL A 139      32.630 138.600  93.400  1.00  0.00            
ATOM    975  CB  VAL A 139      31.880 136.710  93.740  1.00  0.00            
ATOM    976  HB  VAL A 139      31.610 136.720  92.690  1.00  0.00            
ATOM    977  CG1 VAL A 139      33.230 135.960  93.750  1.00  0.00            
ATOM    978 1HG1 VAL A 139      34.010 136.480  93.190  1.00  0.00            
ATOM    979 2HG1 VAL A 139      33.600 135.820  94.760  1.00  0.00            
ATOM    980 3HG1 VAL A 139      33.180 134.930  93.400  1.00  0.00            
ATOM    981  CG2 VAL A 139      30.840 135.910  94.440  1.00  0.00            
ATOM    982 1HG2 VAL A 139      30.790 134.920  93.990  1.00  0.00            
ATOM    983 2HG2 VAL A 139      31.110 135.850  95.490  1.00  0.00            
ATOM    984 3HG2 VAL A 139      29.830 136.270  94.230  1.00  0.00            
ATOM    985  C   VAL A 139      30.550 138.980  94.030  1.00  0.00            
ATOM    986  O   VAL A 139      29.800 139.070  95.040  1.00  0.00            
ATOM    987  N   ASP A 140      30.170 139.300  92.750  1.00  0.00            
ATOM    988  H   ASP A 140      30.880 139.280  92.030  1.00  0.00            
ATOM    989  CA  ASP A 140      28.720 139.350  92.340  1.00  0.00            
ATOM    990  HA  ASP A 140      28.110 139.790  93.120  1.00  0.00            
ATOM    991  CB  ASP A 140      28.530 140.040  91.010  1.00  0.00            
ATOM    992  HB1 ASP A 140      28.710 139.320  90.220  1.00  0.00            
ATOM    993  HB2 ASP A 140      29.150 140.920  90.820  1.00  0.00            
ATOM    994  CG  ASP A 140      27.140 140.600  90.850  1.00  0.00            
ATOM    995  OD1 ASP A 140      26.190 140.170  91.530  1.00  0.00            
ATOM    996  OD2 ASP A 140      27.000 141.510  90.040  1.00  0.00            
ATOM    997  C   ASP A 140      28.160 137.930  92.310  1.00  0.00            
ATOM    998  O   ASP A 140      28.700 137.000  91.740  1.00  0.00            
ATOM    999  N   ALA A 141      26.950 137.730  92.880  1.00  0.00            
ATOM   1000  H   ALA A 141      26.520 138.520  93.350  1.00  0.00            
ATOM   1001  CA  ALA A 141      26.060 136.530  92.640  1.00  0.00            
ATOM   1002  HA  ALA A 141      26.500 135.730  93.240  1.00  0.00            
ATOM   1003  CB  ALA A 141      24.660 136.800  93.190  1.00  0.00            
ATOM   1004  HB1 ALA A 141      24.090 135.880  93.320  1.00  0.00            
ATOM   1005  HB2 ALA A 141      24.620 137.120  94.230  1.00  0.00            
ATOM   1006  HB3 ALA A 141      24.160 137.540  92.560  1.00  0.00            
ATOM   1007  C   ALA A 141      25.940 136.200  91.080  1.00  0.00            
ATOM   1008  O   ALA A 141      26.040 135.050  90.650  1.00  0.00            
ATOM   1009  N   ASP A 142      25.890 137.230  90.220  1.00  0.00            
ATOM   1010  H   ASP A 142      25.820 138.150  90.630  1.00  0.00            
ATOM   1011  CA  ASP A 142      25.970 137.090  88.760  1.00  0.00            
ATOM   1012  HA  ASP A 142      25.240 136.320  88.470  1.00  0.00            
ATOM   1013  CB  ASP A 142      25.530 138.420  88.010  1.00  0.00            
ATOM   1014  HB1 ASP A 142      26.290 139.200  88.090  1.00  0.00            
ATOM   1015  HB2 ASP A 142      24.660 138.810  88.520  1.00  0.00            
ATOM   1016  CG  ASP A 142      25.080 138.110  86.500  1.00  0.00            
ATOM   1017  OD1 ASP A 142      24.100 138.640  86.000  1.00  0.00            
ATOM   1018  OD2 ASP A 142      25.570 137.100  85.930  1.00  0.00            
ATOM   1019  C   ASP A 142      27.330 136.620  88.270  1.00  0.00            
ATOM   1020  O   ASP A 142      28.240 137.420  88.150  1.00  0.00            
ATOM   1021  N   ALA A 143      27.560 135.300  88.110  1.00  0.00            
ATOM   1022  H   ALA A 143      26.820 134.730  88.510  1.00  0.00            
ATOM   1023  CA  ALA A 143      28.760 134.650  87.640  1.00  0.00            
ATOM   1024  HA  ALA A 143      29.520 134.830  88.400  1.00  0.00            
ATOM   1025  CB  ALA A 143      28.460 133.200  87.640  1.00  0.00            
ATOM   1026  HB1 ALA A 143      28.030 132.920  88.600  1.00  0.00            
ATOM   1027  HB2 ALA A 143      27.720 132.930  86.880  1.00  0.00            
ATOM   1028  HB3 ALA A 143      29.330 132.560  87.540  1.00  0.00            
ATOM   1029  C   ALA A 143      29.250 135.270  86.330  1.00  0.00            
ATOM   1030  O   ALA A 143      30.450 135.210  86.170  1.00  0.00            
ATOM   1031  N   ASP A 144      28.400 135.730  85.420  1.00  0.00            
ATOM   1032  H   ASP A 144      27.450 135.830  85.740  1.00  0.00            
ATOM   1033  CA  ASP A 144      28.740 136.220  84.070  1.00  0.00            
ATOM   1034  HA  ASP A 144      29.730 135.920  83.720  1.00  0.00            
ATOM   1035  CB  ASP A 144      27.770 135.540  83.110  1.00  0.00            
ATOM   1036  HB1 ASP A 144      27.960 135.980  82.130  1.00  0.00            
ATOM   1037  HB2 ASP A 144      26.830 135.920  83.510  1.00  0.00            
ATOM   1038  CG  ASP A 144      27.750 134.020  83.120  1.00  0.00            
ATOM   1039  OD1 ASP A 144      28.770 133.310  83.110  1.00  0.00            
ATOM   1040  OD2 ASP A 144      26.600 133.600  83.170  1.00  0.00            
ATOM   1041  C   ASP A 144      28.880 137.740  83.990  1.00  0.00            
ATOM   1042  O   ASP A 144      28.840 138.340  82.890  1.00  0.00            
ATOM   1043  N   GLU A 145      28.900 138.470  85.150  1.00  0.00            
ATOM   1044  H   GLU A 145      28.940 137.920  86.000  1.00  0.00            
ATOM   1045  CA  GLU A 145      29.260 139.860  85.190  1.00  0.00            
ATOM   1046  HA  GLU A 145      28.690 140.360  84.410  1.00  0.00            
ATOM   1047  CB  GLU A 145      28.960 140.400  86.630  1.00  0.00            
ATOM   1048  HB1 GLU A 145      29.320 139.710  87.390  1.00  0.00            
ATOM   1049  HB2 GLU A 145      27.880 140.510  86.730  1.00  0.00            
ATOM   1050  CG  GLU A 145      29.560 141.810  87.010  1.00  0.00            
ATOM   1051  HG1 GLU A 145      30.640 141.870  86.930  1.00  0.00            
ATOM   1052  HG2 GLU A 145      29.330 141.920  88.070  1.00  0.00            
ATOM   1053  CD  GLU A 145      29.030 142.970  86.230  1.00  0.00            
ATOM   1054  OE1 GLU A 145      28.910 142.800  85.000  1.00  0.00            
ATOM   1055  OE2 GLU A 145      28.630 144.010  86.800  1.00  0.00            
ATOM   1056  C   GLU A 145      30.740 140.020  84.780  1.00  0.00            
ATOM   1057  O   GLU A 145      31.470 139.030  84.790  1.00  0.00            
ATOM   1058  N   ASN A 146      31.180 141.230  84.350  1.00  0.00            
ATOM   1059  H   ASN A 146      30.570 142.030  84.430  1.00  0.00            
ATOM   1060  CA  ASN A 146      32.510 141.540  83.890  1.00  0.00            
ATOM   1061  HA  ASN A 146      33.240 140.800  84.230  1.00  0.00            
ATOM   1062  CB  ASN A 146      32.530 141.510  82.340  1.00  0.00            
ATOM   1063  HB1 ASN A 146      33.510 141.930  82.110  1.00  0.00            
ATOM   1064  HB2 ASN A 146      31.690 141.990  81.850  1.00  0.00            
ATOM   1065  CG  ASN A 146      32.720 140.180  81.690  1.00  0.00            
ATOM   1066  OD1 ASN A 146      33.030 140.100  80.570  1.00  0.00            
ATOM   1067  ND2 ASN A 146      32.720 139.030  82.400  1.00  0.00            
ATOM   1068 1HD2 ASN A 146      32.380 138.980  83.350  1.00  0.00            
ATOM   1069 2HD2 ASN A 146      33.190 138.190  82.090  1.00  0.00            
ATOM   1070  C   ASN A 146      32.770 142.920  84.460  1.00  0.00            
ATOM   1071  O   ASN A 146      32.210 143.880  83.890  1.00  0.00            
ATOM   1072  N   PHE A 147      33.570 143.040  85.540  1.00  0.00            
ATOM   1073  H   PHE A 147      33.880 142.140  85.870  1.00  0.00            
ATOM   1074  CA  PHE A 147      33.730 144.290  86.240  1.00  0.00            
ATOM   1075  HA  PHE A 147      32.820 144.880  86.220  1.00  0.00            
ATOM   1076  CB  PHE A 147      34.130 144.020  87.760  1.00  0.00            
ATOM   1077  HB1 PHE A 147      34.590 144.940  88.120  1.00  0.00            
ATOM   1078  HB2 PHE A 147      34.890 143.250  87.880  1.00  0.00            
ATOM   1079  CG  PHE A 147      33.000 143.780  88.670  1.00  0.00            
ATOM   1080  CD1 PHE A 147      31.770 144.500  88.640  1.00  0.00            
ATOM   1081  HD1 PHE A 147      31.720 145.400  88.050  1.00  0.00            
ATOM   1082  CE1 PHE A 147      30.670 144.180  89.450  1.00  0.00            
ATOM   1083  HE1 PHE A 147      29.720 144.680  89.320  1.00  0.00            
ATOM   1084  CZ  PHE A 147      30.760 143.110  90.310  1.00  0.00            
ATOM   1085  HZ  PHE A 147      30.010 142.900  91.070  1.00  0.00            
ATOM   1086  CE2 PHE A 147      31.940 142.350  90.370  1.00  0.00            
ATOM   1087  HE2 PHE A 147      32.010 141.470  90.990  1.00  0.00            
ATOM   1088  CD2 PHE A 147      33.110 142.760  89.600  1.00  0.00            
ATOM   1089  HD2 PHE A 147      33.990 142.140  89.590  1.00  0.00            
ATOM   1090  C   PHE A 147      34.910 145.100  85.610  1.00  0.00            
ATOM   1091  O   PHE A 147      35.990 145.220  86.100  1.00  0.00            
ATOM   1092  N   TYR A 148      34.560 145.750  84.470  1.00  0.00            
ATOM   1093  H   TYR A 148      33.730 145.420  83.990  1.00  0.00            
ATOM   1094  CA  TYR A 148      35.400 146.650  83.740  1.00  0.00            
ATOM   1095  HA  TYR A 148      36.170 146.100  83.190  1.00  0.00            
ATOM   1096  CB  TYR A 148      34.620 147.200  82.560  1.00  0.00            
ATOM   1097  HB1 TYR A 148      35.340 147.760  81.960  1.00  0.00            
ATOM   1098  HB2 TYR A 148      33.850 147.860  82.950  1.00  0.00            
ATOM   1099  CG  TYR A 148      33.890 146.270  81.590  1.00  0.00            
ATOM   1100  CD1 TYR A 148      34.410 145.070  81.170  1.00  0.00            
ATOM   1101  HD1 TYR A 148      35.380 144.860  81.590  1.00  0.00            
ATOM   1102  CE1 TYR A 148      33.780 144.200  80.230  1.00  0.00            
ATOM   1103  HE1 TYR A 148      34.310 143.370  79.790  1.00  0.00            
ATOM   1104  CZ  TYR A 148      32.430 144.450  79.860  1.00  0.00            
ATOM   1105  OH  TYR A 148      31.770 143.560  79.110  1.00  0.00            
ATOM   1106  HH  TYR A 148      32.430 142.890  78.890  1.00  0.00            
ATOM   1107  CE2 TYR A 148      31.870 145.720  80.200  1.00  0.00            
ATOM   1108  HE2 TYR A 148      30.830 145.880  79.940  1.00  0.00            
ATOM   1109  CD2 TYR A 148      32.560 146.620  81.100  1.00  0.00            
ATOM   1110  HD2 TYR A 148      32.180 147.550  81.500  1.00  0.00            
ATOM   1111  C   TYR A 148      36.040 147.870  84.440  1.00  0.00            
ATOM   1112  O   TYR A 148      36.950 148.430  83.780  1.00  0.00            
ATOM   1113  N   THR A 149      35.690 148.320  85.670  1.00  0.00            
ATOM   1114  H   THR A 149      34.830 148.000  86.070  1.00  0.00            
ATOM   1115  CA  THR A 149      36.290 149.500  86.330  1.00  0.00            
ATOM   1116  HA  THR A 149      37.350 149.580  86.080  1.00  0.00            
ATOM   1117  CB  THR A 149      35.550 150.740  85.780  1.00  0.00            
ATOM   1118  HB  THR A 149      35.620 150.790  84.700  1.00  0.00            
ATOM   1119  CG2 THR A 149      34.130 150.840  86.110  1.00  0.00            
ATOM   1120 1HG2 THR A 149      33.500 150.310  85.400  1.00  0.00            
ATOM   1121 2HG2 THR A 149      33.890 150.540  87.130  1.00  0.00            
ATOM   1122 3HG2 THR A 149      33.810 151.870  85.920  1.00  0.00            
ATOM   1123  OG1 THR A 149      36.250 151.910  86.300  1.00  0.00            
ATOM   1124  HG1 THR A 149      37.140 152.030  85.980  1.00  0.00            
ATOM   1125  C   THR A 149      36.250 149.380  87.900  1.00  0.00            
ATOM   1126  O   THR A 149      35.280 148.920  88.550  1.00  0.00            
ATOM   1127  N   CYS A 150      37.220 149.870  88.580  1.00  0.00            
ATOM   1128  H   CYS A 150      37.960 150.340  88.080  1.00  0.00            
ATOM   1129  CA  CYS A 150      37.260 150.060  90.050  1.00  0.00            
ATOM   1130  HA  CYS A 150      36.230 150.010  90.410  1.00  0.00            
ATOM   1131  CB  CYS A 150      38.150 149.030  90.760  1.00  0.00            
ATOM   1132  HB1 CYS A 150      37.720 148.040  90.590  1.00  0.00            
ATOM   1133  HB2 CYS A 150      38.170 149.250  91.830  1.00  0.00            
ATOM   1134  SG  CYS A 150      39.890 148.920  90.170  1.00  0.00            
ATOM   1135  HG  CYS A 150      39.670 148.780  88.860  1.00  0.00            
ATOM   1136  C   CYS A 150      37.770 151.500  90.340  1.00  0.00            
ATOM   1137  O   CYS A 150      38.580 151.960  89.510  1.00  0.00            
ATOM   1138  N   ALA A 151      37.450 152.040  91.500  1.00  0.00            
ATOM   1139  H   ALA A 151      36.840 151.600  92.170  1.00  0.00            
ATOM   1140  CA  ALA A 151      38.350 153.080  91.970  1.00  0.00            
ATOM   1141  HA  ALA A 151      39.380 152.870  91.710  1.00  0.00            
ATOM   1142  CB  ALA A 151      38.020 154.430  91.320  1.00  0.00            
ATOM   1143  HB1 ALA A 151      38.850 155.050  90.990  1.00  0.00            
ATOM   1144  HB2 ALA A 151      37.520 154.250  90.370  1.00  0.00            
ATOM   1145  HB3 ALA A 151      37.530 155.110  92.020  1.00  0.00            
ATOM   1146  C   ALA A 151      38.200 153.180  93.490  1.00  0.00            
ATOM   1147  O   ALA A 151      37.150 152.840  94.040  1.00  0.00            
ATOM   1148  N   TRP A 152      39.020 153.940  94.190  1.00  0.00            
ATOM   1149  H   TRP A 152      39.800 154.330  93.690  1.00  0.00            
ATOM   1150  CA  TRP A 152      39.060 154.110  95.610  1.00  0.00            
ATOM   1151  HA  TRP A 152      38.510 153.270  96.050  1.00  0.00            
ATOM   1152  CB  TRP A 152      40.450 154.030  96.100  1.00  0.00            
ATOM   1153  HB1 TRP A 152      40.440 154.450  97.110  1.00  0.00            
ATOM   1154  HB2 TRP A 152      41.100 154.690  95.520  1.00  0.00            
ATOM   1155  CG  TRP A 152      41.080 152.740  96.190  1.00  0.00            
ATOM   1156  CD1 TRP A 152      41.710 152.150  95.160  1.00  0.00            
ATOM   1157  HD1 TRP A 152      41.720 152.540  94.150  1.00  0.00            
ATOM   1158  NE1 TRP A 152      42.130 150.930  95.570  1.00  0.00            
ATOM   1159  HE1 TRP A 152      42.790 150.390  95.030  1.00  0.00            
ATOM   1160  CE2 TRP A 152      41.890 150.700  96.920  1.00  0.00            
ATOM   1161  CZ2 TRP A 152      42.110 149.620  97.750  1.00  0.00            
ATOM   1162  HZ2 TRP A 152      42.460 148.690  97.330  1.00  0.00            
ATOM   1163  CH2 TRP A 152      41.710 149.690  99.070  1.00  0.00            
ATOM   1164  HH2 TRP A 152      41.880 148.850  99.720  1.00  0.00            
ATOM   1165  CZ3 TRP A 152      41.100 150.880  99.600  1.00  0.00            
ATOM   1166  HZ3 TRP A 152      40.830 150.890 100.640  1.00  0.00            
ATOM   1167  CE3 TRP A 152      40.780 151.900  98.670  1.00  0.00            
ATOM   1168  HE3 TRP A 152      40.260 152.780  99.040  1.00  0.00            
ATOM   1169  CD2 TRP A 152      41.200 151.840  97.320  1.00  0.00            
ATOM   1170  C   TRP A 152      38.380 155.470  95.980  1.00  0.00            
ATOM   1171  O   TRP A 152      38.390 156.420  95.230  1.00  0.00            
ATOM   1172  N   THR A 153      37.910 155.630  97.250  1.00  0.00            
ATOM   1173  H   THR A 153      38.130 154.830  97.830  1.00  0.00            
ATOM   1174  CA  THR A 153      37.270 156.780  97.890  1.00  0.00            
ATOM   1175  HA  THR A 153      37.820 157.610  97.460  1.00  0.00            
ATOM   1176  CB  THR A 153      35.800 156.830  97.480  1.00  0.00            
ATOM   1177  HB  THR A 153      35.770 156.640  96.410  1.00  0.00            
ATOM   1178  CG2 THR A 153      34.800 155.810  98.060  1.00  0.00            
ATOM   1179 1HG2 THR A 153      35.280 154.830  98.020  1.00  0.00            
ATOM   1180 2HG2 THR A 153      34.550 156.210  99.040  1.00  0.00            
ATOM   1181 3HG2 THR A 153      33.860 155.890  97.510  1.00  0.00            
ATOM   1182  OG1 THR A 153      35.210 158.060  97.910  1.00  0.00            
ATOM   1183  HG1 THR A 153      34.930 158.630  97.200  1.00  0.00            
ATOM   1184  C   THR A 153      37.610 156.840  99.400  1.00  0.00            
ATOM   1185  O   THR A 153      38.500 156.140  99.860  1.00  0.00            
ATOM   1186  N   TYR A 154      36.790 157.550 100.220  1.00  0.00            
ATOM   1187  H   TYR A 154      35.960 157.980  99.830  1.00  0.00            
ATOM   1188  CA  TYR A 154      37.130 157.750 101.670  1.00  0.00            
ATOM   1189  HA  TYR A 154      37.590 156.920 102.200  1.00  0.00            
ATOM   1190  CB  TYR A 154      38.190 158.830 101.640  1.00  0.00            
ATOM   1191  HB1 TYR A 154      37.880 159.670 101.020  1.00  0.00            
ATOM   1192  HB2 TYR A 154      39.110 158.540 101.140  1.00  0.00            
ATOM   1193  CG  TYR A 154      38.730 159.260 102.940  1.00  0.00            
ATOM   1194  CD1 TYR A 154      39.920 158.700 103.470  1.00  0.00            
ATOM   1195  HD1 TYR A 154      40.440 157.900 102.950  1.00  0.00            
ATOM   1196  CE1 TYR A 154      40.530 159.250 104.610  1.00  0.00            
ATOM   1197  HE1 TYR A 154      41.360 158.700 105.020  1.00  0.00            
ATOM   1198  CZ  TYR A 154      40.030 160.460 105.180  1.00  0.00            
ATOM   1199  OH  TYR A 154      40.700 161.040 106.190  1.00  0.00            
ATOM   1200  HH  TYR A 154      41.330 160.440 106.590  1.00  0.00            
ATOM   1201  CE2 TYR A 154      38.790 161.030 104.710  1.00  0.00            
ATOM   1202  HE2 TYR A 154      38.380 161.860 105.260  1.00  0.00            
ATOM   1203  CD2 TYR A 154      38.190 160.430 103.560  1.00  0.00            
ATOM   1204  HD2 TYR A 154      37.350 160.860 103.040  1.00  0.00            
ATOM   1205  C   TYR A 154      35.830 158.220 102.450  1.00  0.00            
ATOM   1206  O   TYR A 154      35.100 159.090 101.980  1.00  0.00            
ATOM   1207  N   ASP A 155      35.640 157.730 103.710  1.00  0.00            
ATOM   1208  H   ASP A 155      36.250 157.040 104.120  1.00  0.00            
ATOM   1209  CA  ASP A 155      34.370 158.060 104.420  1.00  0.00            
ATOM   1210  HA  ASP A 155      33.510 157.950 103.760  1.00  0.00            
ATOM   1211  CB  ASP A 155      34.120 156.960 105.500  1.00  0.00            
ATOM   1212  HB1 ASP A 155      34.940 157.040 106.210  1.00  0.00            
ATOM   1213  HB2 ASP A 155      34.190 155.980 105.040  1.00  0.00            
ATOM   1214  CG  ASP A 155      32.790 157.140 106.240  1.00  0.00            
ATOM   1215  OD1 ASP A 155      32.560 156.470 107.290  1.00  0.00            
ATOM   1216  OD2 ASP A 155      31.910 157.840 105.720  1.00  0.00            
ATOM   1217  C   ASP A 155      34.280 159.460 105.070  1.00  0.00            
ATOM   1218  O   ASP A 155      34.980 159.730 106.070  1.00  0.00            
ATOM   1219  N   SER A 156      33.360 160.310 104.610  1.00  0.00            
ATOM   1220  H   SER A 156      32.830 160.020 103.800  1.00  0.00            
ATOM   1221  CA  SER A 156      33.150 161.590 105.230  1.00  0.00            
ATOM   1222  HA  SER A 156      33.950 162.270 104.950  1.00  0.00            
ATOM   1223  CB  SER A 156      31.820 162.140 104.660  1.00  0.00            
ATOM   1224  HB1 SER A 156      31.530 163.110 105.080  1.00  0.00            
ATOM   1225  HB2 SER A 156      31.050 161.370 104.650  1.00  0.00            
ATOM   1226  OG  SER A 156      31.970 162.360 103.280  1.00  0.00            
ATOM   1227  HG  SER A 156      32.780 162.790 103.030  1.00  0.00            
ATOM   1228  C   SER A 156      32.960 161.480 106.770  1.00  0.00            
ATOM   1229  O   SER A 156      33.440 162.340 107.430  1.00  0.00            
ATOM   1230  N   ASN A 157      32.420 160.380 107.290  1.00  0.00            
ATOM   1231  H   ASN A 157      31.910 159.760 106.680  1.00  0.00            
ATOM   1232  CA  ASN A 157      31.960 160.220 108.650  1.00  0.00            
ATOM   1233  HA  ASN A 157      31.860 161.210 109.110  1.00  0.00            
ATOM   1234  CB  ASN A 157      30.570 159.390 108.740  1.00  0.00            
ATOM   1235  HB1 ASN A 157      30.160 159.640 109.710  1.00  0.00            
ATOM   1236  HB2 ASN A 157      30.750 158.320 108.590  1.00  0.00            
ATOM   1237  CG  ASN A 157      29.680 159.950 107.660  1.00  0.00            
ATOM   1238  OD1 ASN A 157      29.790 160.970 106.970  1.00  0.00            
ATOM   1239  ND2 ASN A 157      28.630 159.210 107.380  1.00  0.00            
ATOM   1240 1HD2 ASN A 157      28.390 158.480 108.030  1.00  0.00            
ATOM   1241 2HD2 ASN A 157      27.970 159.550 106.700  1.00  0.00            
ATOM   1242  C   ASN A 157      33.030 159.490 109.640  1.00  0.00            
ATOM   1243  O   ASN A 157      32.900 159.720 110.840  1.00  0.00            
ATOM   1244  N   THR A 158      33.960 158.710 109.160  1.00  0.00            
ATOM   1245  H   THR A 158      33.890 158.500 108.180  1.00  0.00            
ATOM   1246  CA  THR A 158      34.900 157.930 109.970  1.00  0.00            
ATOM   1247  HA  THR A 158      34.800 158.300 110.990  1.00  0.00            
ATOM   1248  CB  THR A 158      34.480 156.480 109.920  1.00  0.00            
ATOM   1249  HB  THR A 158      34.840 156.120 108.950  1.00  0.00            
ATOM   1250  CG2 THR A 158      34.920 155.690 111.110  1.00  0.00            
ATOM   1251 1HG2 THR A 158      34.690 154.630 111.070  1.00  0.00            
ATOM   1252 2HG2 THR A 158      36.000 155.800 111.190  1.00  0.00            
ATOM   1253 3HG2 THR A 158      34.530 156.150 112.020  1.00  0.00            
ATOM   1254  OG1 THR A 158      33.140 156.350 109.950  1.00  0.00            
ATOM   1255  HG1 THR A 158      32.900 156.570 109.050  1.00  0.00            
ATOM   1256  C   THR A 158      36.360 158.110 109.520  1.00  0.00            
ATOM   1257  O   THR A 158      37.210 157.550 110.080  1.00  0.00            
ATOM   1258  N   SER A 159      36.700 158.900 108.460  1.00  0.00            
ATOM   1259  H   SER A 159      35.940 159.380 108.000  1.00  0.00            
ATOM   1260  CA  SER A 159      38.070 159.330 107.920  1.00  0.00            
ATOM   1261  HA  SER A 159      37.850 159.910 107.030  1.00  0.00            
ATOM   1262  CB  SER A 159      38.820 160.250 108.900  1.00  0.00            
ATOM   1263  HB1 SER A 159      39.840 160.350 108.540  1.00  0.00            
ATOM   1264  HB2 SER A 159      38.940 159.720 109.840  1.00  0.00            
ATOM   1265  OG  SER A 159      38.230 161.450 109.140  1.00  0.00            
ATOM   1266  HG  SER A 159      37.520 161.630 108.510  1.00  0.00            
ATOM   1267  C   SER A 159      38.870 158.070 107.570  1.00  0.00            
ATOM   1268  O   SER A 159      40.050 157.970 107.930  1.00  0.00            
ATOM   1269  N   HIS A 160      38.270 157.100 106.920  1.00  0.00            
ATOM   1270  H   HIS A 160      37.290 157.250 106.710  1.00  0.00            
ATOM   1271  CA  HIS A 160      38.940 155.960 106.280  1.00  0.00            
ATOM   1272  HA  HIS A 160      40.020 156.130 106.270  1.00  0.00            
ATOM   1273  CB  HIS A 160      38.610 154.730 107.100  1.00  0.00            
ATOM   1274  HB1 HIS A 160      39.050 154.800 108.090  1.00  0.00            
ATOM   1275  HB2 HIS A 160      39.170 153.860 106.760  1.00  0.00            
ATOM   1276  CG  HIS A 160      37.210 154.210 107.140  1.00  0.00            
ATOM   1277  ND1 HIS A 160      36.630 153.490 106.190  1.00  0.00            
ATOM   1278  HD1 HIS A 160      37.080 153.230 105.320  1.00  0.00            
ATOM   1279  CE1 HIS A 160      35.370 153.090 106.590  1.00  0.00            
ATOM   1280  HE1 HIS A 160      34.730 152.340 106.160  1.00  0.00            
ATOM   1281  NE2 HIS A 160      35.150 153.630 107.820  1.00  0.00            
ATOM   1282  CD2 HIS A 160      36.310 154.300 108.160  1.00  0.00            
ATOM   1283  HD2 HIS A 160      36.660 154.640 109.120  1.00  0.00            
ATOM   1284  C   HIS A 160      38.690 155.680 104.800  1.00  0.00            
ATOM   1285  O   HIS A 160      37.630 156.010 104.260  1.00  0.00            
ATOM   1286  N   PRO A 161      39.710 155.030 104.080  1.00  0.00            
ATOM   1287  CD  PRO A 161      40.940 154.560 104.640  1.00  0.00            
ATOM   1288  HD1 PRO A 161      40.720 153.670 105.220  1.00  0.00            
ATOM   1289  HD2 PRO A 161      41.380 155.320 105.280  1.00  0.00            
ATOM   1290  CG  PRO A 161      41.890 154.320 103.480  1.00  0.00            
ATOM   1291  HG1 PRO A 161      42.680 153.610 103.720  1.00  0.00            
ATOM   1292  HG2 PRO A 161      42.370 155.250 103.170  1.00  0.00            
ATOM   1293  CB  PRO A 161      40.910 153.810 102.450  1.00  0.00            
ATOM   1294  HB1 PRO A 161      40.800 152.730 102.560  1.00  0.00            
ATOM   1295  HB2 PRO A 161      41.210 153.870 101.410  1.00  0.00            
ATOM   1296  CA  PRO A 161      39.580 154.590 102.680  1.00  0.00            
ATOM   1297  HA  PRO A 161      39.490 155.410 101.960  1.00  0.00            
ATOM   1298  C   PRO A 161      38.370 153.730 102.490  1.00  0.00            
ATOM   1299  O   PRO A 161      37.950 152.940 103.370  1.00  0.00            
ATOM   1300  N   LEU A 162      37.880 153.720 101.190  1.00  0.00            
ATOM   1301  H   LEU A 162      38.290 154.330 100.490  1.00  0.00            
ATOM   1302  CA  LEU A 162      36.790 152.840 100.660  1.00  0.00            
ATOM   1303  HA  LEU A 162      36.670 151.910 101.210  1.00  0.00            
ATOM   1304  CB  LEU A 162      35.460 153.650 100.800  1.00  0.00            
ATOM   1305  HB1 LEU A 162      34.730 153.040 100.280  1.00  0.00            
ATOM   1306  HB2 LEU A 162      35.670 154.580 100.270  1.00  0.00            
ATOM   1307  CG  LEU A 162      34.950 153.970 102.220  1.00  0.00            
ATOM   1308  HG  LEU A 162      35.690 154.390 102.900  1.00  0.00            
ATOM   1309  CD1 LEU A 162      33.740 154.900 102.130  1.00  0.00            
ATOM   1310 1HD1 LEU A 162      34.020 155.790 101.550  1.00  0.00            
ATOM   1311 2HD1 LEU A 162      32.870 154.510 101.590  1.00  0.00            
ATOM   1312 3HD1 LEU A 162      33.410 155.200 103.120  1.00  0.00            
ATOM   1313  CD2 LEU A 162      34.470 152.640 102.880  1.00  0.00            
ATOM   1314 1HD2 LEU A 162      33.890 152.020 102.200  1.00  0.00            
ATOM   1315 2HD2 LEU A 162      35.300 151.950 103.020  1.00  0.00            
ATOM   1316 3HD2 LEU A 162      33.940 152.700 103.830  1.00  0.00            
ATOM   1317  C   LEU A 162      36.990 152.420  99.200  1.00  0.00            
ATOM   1318  O   LEU A 162      37.720 153.100  98.490  1.00  0.00            
ATOM   1319  N   LEU A 163      36.210 151.450  98.660  1.00  0.00            
ATOM   1320  H   LEU A 163      35.620 150.900  99.270  1.00  0.00            
ATOM   1321  CA  LEU A 163      36.320 151.000  97.280  1.00  0.00            
ATOM   1322  HA  LEU A 163      36.970 151.710  96.760  1.00  0.00            
ATOM   1323  CB  LEU A 163      37.020 149.620  97.330  1.00  0.00            
ATOM   1324  HB1 LEU A 163      36.280 149.050  97.890  1.00  0.00            
ATOM   1325  HB2 LEU A 163      37.980 149.480  97.830  1.00  0.00            
ATOM   1326  CG  LEU A 163      37.130 148.890  95.970  1.00  0.00            
ATOM   1327  HG  LEU A 163      36.280 148.890  95.280  1.00  0.00            
ATOM   1328  CD1 LEU A 163      38.170 149.370  94.970  1.00  0.00            
ATOM   1329 1HD1 LEU A 163      39.030 149.610  95.600  1.00  0.00            
ATOM   1330 2HD1 LEU A 163      38.360 148.550  94.290  1.00  0.00            
ATOM   1331 3HD1 LEU A 163      37.820 150.320  94.570  1.00  0.00            
ATOM   1332  CD2 LEU A 163      37.460 147.410  96.220  1.00  0.00            
ATOM   1333 1HD2 LEU A 163      38.310 147.300  96.890  1.00  0.00            
ATOM   1334 2HD2 LEU A 163      36.650 146.850  96.670  1.00  0.00            
ATOM   1335 3HD2 LEU A 163      37.640 146.760  95.370  1.00  0.00            
ATOM   1336  C   LEU A 163      34.960 151.090  96.530  1.00  0.00            
ATOM   1337  O   LEU A 163      33.870 151.010  97.120  1.00  0.00            
ATOM   1338  N   ALA A 164      35.000 151.210  95.230  1.00  0.00            
ATOM   1339  H   ALA A 164      35.910 151.330  94.790  1.00  0.00            
ATOM   1340  CA  ALA A 164      33.840 150.900  94.400  1.00  0.00            
ATOM   1341  HA  ALA A 164      33.250 150.170  94.950  1.00  0.00            
ATOM   1342  CB  ALA A 164      33.260 152.270  94.050  1.00  0.00            
ATOM   1343  HB1 ALA A 164      32.360 152.100  93.470  1.00  0.00            
ATOM   1344  HB2 ALA A 164      33.000 152.770  94.980  1.00  0.00            
ATOM   1345  HB3 ALA A 164      33.890 152.760  93.310  1.00  0.00            
ATOM   1346  C   ALA A 164      34.240 150.060  93.250  1.00  0.00            
ATOM   1347  O   ALA A 164      35.420 150.170  92.750  1.00  0.00            
ATOM   1348  N   VAL A 165      33.310 149.310  92.620  1.00  0.00            
ATOM   1349  H   VAL A 165      32.440 149.360  93.130  1.00  0.00            
ATOM   1350  CA  VAL A 165      33.410 148.560  91.360  1.00  0.00            
ATOM   1351  HA  VAL A 165      34.160 149.030  90.720  1.00  0.00            
ATOM   1352  CB  VAL A 165      33.880 147.100  91.650  1.00  0.00            
ATOM   1353  HB  VAL A 165      34.050 146.610  90.690  1.00  0.00            
ATOM   1354  CG1 VAL A 165      35.180 146.800  92.440  1.00  0.00            
ATOM   1355 1HG1 VAL A 165      35.000 146.990  93.500  1.00  0.00            
ATOM   1356 2HG1 VAL A 165      35.580 145.800  92.310  1.00  0.00            
ATOM   1357 3HG1 VAL A 165      36.030 147.370  92.070  1.00  0.00            
ATOM   1358  CG2 VAL A 165      32.790 146.220  92.260  1.00  0.00            
ATOM   1359 1HG2 VAL A 165      33.010 145.220  91.890  1.00  0.00            
ATOM   1360 2HG2 VAL A 165      32.810 146.190  93.350  1.00  0.00            
ATOM   1361 3HG2 VAL A 165      31.780 146.550  92.020  1.00  0.00            
ATOM   1362  C   VAL A 165      32.140 148.610  90.500  1.00  0.00            
ATOM   1363  O   VAL A 165      31.000 148.600  90.980  1.00  0.00            
ATOM   1364  N   ALA A 166      32.290 148.600  89.170  1.00  0.00            
ATOM   1365  H   ALA A 166      33.200 148.560  88.740  1.00  0.00            
ATOM   1366  CA  ALA A 166      31.130 148.550  88.230  1.00  0.00            
ATOM   1367  HA  ALA A 166      30.340 147.970  88.700  1.00  0.00            
ATOM   1368  CB  ALA A 166      30.550 149.930  88.000  1.00  0.00            
ATOM   1369  HB1 ALA A 166      29.690 150.000  87.340  1.00  0.00            
ATOM   1370  HB2 ALA A 166      30.170 150.410  88.910  1.00  0.00            
ATOM   1371  HB3 ALA A 166      31.290 150.590  87.540  1.00  0.00            
ATOM   1372  C   ALA A 166      31.450 147.930  86.900  1.00  0.00            
ATOM   1373  O   ALA A 166      32.610 148.040  86.550  1.00  0.00            
ATOM   1374  N   GLY A 167      30.520 147.280  86.240  1.00  0.00            
ATOM   1375  H   GLY A 167      29.580 147.280  86.610  1.00  0.00            
ATOM   1376  CA  GLY A 167      30.730 146.440  85.030  1.00  0.00            
ATOM   1377  HA1 GLY A 167      30.940 145.420  85.340  1.00  0.00            
ATOM   1378  HA2 GLY A 167      31.530 146.800  84.390  1.00  0.00            
ATOM   1379  C   GLY A 167      29.570 146.310  84.090  1.00  0.00            
ATOM   1380  O   GLY A 167      28.790 147.260  83.930  1.00  0.00            
ATOM   1381  N   SER A 168      29.490 145.150  83.470  1.00  0.00            
ATOM   1382  H   SER A 168      30.040 144.420  83.900  1.00  0.00            
ATOM   1383  CA  SER A 168      28.570 144.890  82.390  1.00  0.00            
ATOM   1384  HA  SER A 168      28.750 145.610  81.590  1.00  0.00            
ATOM   1385  CB  SER A 168      28.860 143.640  81.670  1.00  0.00            
ATOM   1386  HB1 SER A 168      29.910 143.510  81.400  1.00  0.00            
ATOM   1387  HB2 SER A 168      28.280 143.610  80.750  1.00  0.00            
ATOM   1388  OG  SER A 168      28.420 142.510  82.460  1.00  0.00            
ATOM   1389  HG  SER A 168      28.720 142.660  83.360  1.00  0.00            
ATOM   1390  C   SER A 168      27.150 144.990  82.840  1.00  0.00            
ATOM   1391  O   SER A 168      26.310 145.570  82.130  1.00  0.00            
ATOM   1392  N   ARG A 169      26.780 144.530  83.990  1.00  0.00            
ATOM   1393  H   ARG A 169      27.480 144.080  84.570  1.00  0.00            
ATOM   1394  CA  ARG A 169      25.330 144.470  84.490  1.00  0.00            
ATOM   1395  HA  ARG A 169      24.630 144.310  83.660  1.00  0.00            
ATOM   1396  CB  ARG A 169      25.160 143.550  85.620  1.00  0.00            
ATOM   1397  HB1 ARG A 169      24.130 143.660  85.960  1.00  0.00            
ATOM   1398  HB2 ARG A 169      25.920 143.870  86.330  1.00  0.00            
ATOM   1399  CG  ARG A 169      25.380 142.060  85.330  1.00  0.00            
ATOM   1400  HG1 ARG A 169      24.900 141.500  86.130  1.00  0.00            
ATOM   1401  HG2 ARG A 169      26.460 141.860  85.320  1.00  0.00            
ATOM   1402  CD  ARG A 169      24.910 141.590  83.990  1.00  0.00            
ATOM   1403  HD1 ARG A 169      25.570 142.090  83.290  1.00  0.00            
ATOM   1404  HD2 ARG A 169      23.830 141.700  83.880  1.00  0.00            
ATOM   1405  NE  ARG A 169      25.000 140.120  83.880  1.00  0.00            
ATOM   1406  HE  ARG A 169      24.530 139.660  84.640  1.00  0.00            
ATOM   1407  CZ  ARG A 169      25.390 139.350  82.910  1.00  0.00            
ATOM   1408  NH1 ARG A 169      25.830 139.790  81.770  1.00  0.00            
ATOM   1409 1HH1 ARG A 169      25.680 140.720  81.410  1.00  0.00            
ATOM   1410 2HH1 ARG A 169      26.200 139.090  81.140  1.00  0.00            
ATOM   1411  NH2 ARG A 169      25.370 138.060  83.070  1.00  0.00            
ATOM   1412 1HH2 ARG A 169      25.190 137.700  83.990  1.00  0.00            
ATOM   1413 2HH2 ARG A 169      25.550 137.460  82.270  1.00  0.00            
ATOM   1414  C   ARG A 169      24.840 145.920  84.960  1.00  0.00            
ATOM   1415  O   ARG A 169      23.680 146.040  85.230  1.00  0.00            
ATOM   1416  N   GLY A 170      25.650 146.970  85.030  1.00  0.00            
ATOM   1417  H   GLY A 170      26.630 146.850  84.780  1.00  0.00            
ATOM   1418  CA  GLY A 170      25.060 148.330  85.290  1.00  0.00            
ATOM   1419  HA1 GLY A 170      24.090 148.560  84.850  1.00  0.00            
ATOM   1420  HA2 GLY A 170      25.690 149.010  84.710  1.00  0.00            
ATOM   1421  C   GLY A 170      24.980 148.710  86.770  1.00  0.00            
ATOM   1422  O   GLY A 170      24.800 149.880  87.070  1.00  0.00            
ATOM   1423  N   ILE A 171      25.210 147.790  87.690  1.00  0.00            
ATOM   1424  H   ILE A 171      25.420 146.860  87.370  1.00  0.00            
ATOM   1425  CA  ILE A 171      25.140 147.930  89.140  1.00  0.00            
ATOM   1426  HA  ILE A 171      24.330 148.600  89.430  1.00  0.00            
ATOM   1427  CB  ILE A 171      24.960 146.610  89.750  1.00  0.00            
ATOM   1428  HB  ILE A 171      25.830 146.010  89.470  1.00  0.00            
ATOM   1429  CG2 ILE A 171      24.880 146.830  91.300  1.00  0.00            
ATOM   1430 1HG2 ILE A 171      24.820 145.870  91.800  1.00  0.00            
ATOM   1431 2HG2 ILE A 171      25.740 147.420  91.620  1.00  0.00            
ATOM   1432 3HG2 ILE A 171      23.920 147.300  91.500  1.00  0.00            
ATOM   1433  CG1 ILE A 171      23.670 145.880  89.260  1.00  0.00            
ATOM   1434 1HG1 ILE A 171      23.730 145.760  88.180  1.00  0.00            
ATOM   1435 2HG1 ILE A 171      22.760 146.490  89.310  1.00  0.00            
ATOM   1436  CD  ILE A 171      23.410 144.430  89.790  1.00  0.00            
ATOM   1437  HD1 ILE A 171      22.470 144.010  89.430  1.00  0.00            
ATOM   1438  HD2 ILE A 171      24.300 143.830  89.570  1.00  0.00            
ATOM   1439  HD3 ILE A 171      23.320 144.490  90.880  1.00  0.00            
ATOM   1440  C   ILE A 171      26.440 148.530  89.590  1.00  0.00            
ATOM   1441  O   ILE A 171      27.520 147.900  89.550  1.00  0.00            
ATOM   1442  N   ILE A 172      26.430 149.790  90.060  1.00  0.00            
ATOM   1443  H   ILE A 172      25.560 150.290  90.010  1.00  0.00            
ATOM   1444  CA  ILE A 172      27.530 150.340  90.830  1.00  0.00            
ATOM   1445  HA  ILE A 172      28.470 149.890  90.510  1.00  0.00            
ATOM   1446  CB  ILE A 172      27.660 151.920  90.760  1.00  0.00            
ATOM   1447  HB  ILE A 172      26.770 152.210  91.330  1.00  0.00            
ATOM   1448  CG2 ILE A 172      28.860 152.480  91.560  1.00  0.00            
ATOM   1449 1HG2 ILE A 172      28.830 152.270  92.630  1.00  0.00            
ATOM   1450 2HG2 ILE A 172      29.860 152.230  91.200  1.00  0.00            
ATOM   1451 3HG2 ILE A 172      28.800 153.570  91.610  1.00  0.00            
ATOM   1452  CG1 ILE A 172      27.450 152.570  89.330  1.00  0.00            
ATOM   1453 1HG1 ILE A 172      26.600 152.200  88.760  1.00  0.00            
ATOM   1454 2HG1 ILE A 172      28.300 152.380  88.660  1.00  0.00            
ATOM   1455  CD  ILE A 172      27.230 154.080  89.340  1.00  0.00            
ATOM   1456  HD1 ILE A 172      26.440 154.330  90.050  1.00  0.00            
ATOM   1457  HD2 ILE A 172      28.150 154.650  89.490  1.00  0.00            
ATOM   1458  HD3 ILE A 172      26.960 154.420  88.340  1.00  0.00            
ATOM   1459  C   ILE A 172      27.410 149.790  92.240  1.00  0.00            
ATOM   1460  O   ILE A 172      26.350 149.890  92.890  1.00  0.00            
ATOM   1461  N   ARG A 173      28.450 149.310  92.870  1.00  0.00            
ATOM   1462  H   ARG A 173      29.300 149.320  92.330  1.00  0.00            
ATOM   1463  CA  ARG A 173      28.600 149.010  94.240  1.00  0.00            
ATOM   1464  HA  ARG A 173      27.610 149.230  94.640  1.00  0.00            
ATOM   1465  CB  ARG A 173      28.880 147.510  94.430  1.00  0.00            
ATOM   1466  HB1 ARG A 173      29.070 147.450  95.500  1.00  0.00            
ATOM   1467  HB2 ARG A 173      29.800 147.230  93.910  1.00  0.00            
ATOM   1468  CG  ARG A 173      27.600 146.730  94.170  1.00  0.00            
ATOM   1469  HG1 ARG A 173      27.380 146.900  93.120  1.00  0.00            
ATOM   1470  HG2 ARG A 173      26.740 147.170  94.670  1.00  0.00            
ATOM   1471  CD  ARG A 173      27.810 145.150  94.390  1.00  0.00            
ATOM   1472  HD1 ARG A 173      27.840 145.040  95.470  1.00  0.00            
ATOM   1473  HD2 ARG A 173      28.750 144.910  93.900  1.00  0.00            
ATOM   1474  NE  ARG A 173      26.650 144.400  93.940  1.00  0.00            
ATOM   1475  HE  ARG A 173      25.890 144.240  94.580  1.00  0.00            
ATOM   1476  CZ  ARG A 173      26.630 143.990  92.650  1.00  0.00            
ATOM   1477  NH1 ARG A 173      27.520 144.400  91.760  1.00  0.00            
ATOM   1478 1HH1 ARG A 173      28.220 145.120  91.860  1.00  0.00            
ATOM   1479 2HH1 ARG A 173      27.460 143.940  90.860  1.00  0.00            
ATOM   1480  NH2 ARG A 173      25.720 143.130  92.330  1.00  0.00            
ATOM   1481 1HH2 ARG A 173      24.990 142.860  92.970  1.00  0.00            
ATOM   1482 2HH2 ARG A 173      25.670 142.750  91.390  1.00  0.00            
ATOM   1483  C   ARG A 173      29.760 149.700  94.960  1.00  0.00            
ATOM   1484  O   ARG A 173      30.870 149.710  94.400  1.00  0.00            
ATOM   1485  N   ILE A 174      29.540 150.170  96.150  1.00  0.00            
ATOM   1486  H   ILE A 174      28.610 150.150  96.530  1.00  0.00            
ATOM   1487  CA  ILE A 174      30.460 150.800  97.130  1.00  0.00            
ATOM   1488  HA  ILE A 174      31.390 151.100  96.650  1.00  0.00            
ATOM   1489  CB  ILE A 174      29.940 152.080  97.780  1.00  0.00            
ATOM   1490  HB  ILE A 174      29.210 151.920  98.580  1.00  0.00            
ATOM   1491  CG2 ILE A 174      31.150 152.820  98.430  1.00  0.00            
ATOM   1492 1HG2 ILE A 174      31.620 152.270  99.260  1.00  0.00            
ATOM   1493 2HG2 ILE A 174      31.990 152.790  97.740  1.00  0.00            
ATOM   1494 3HG2 ILE A 174      30.860 153.730  98.950  1.00  0.00            
ATOM   1495  CG1 ILE A 174      29.270 153.060  96.750  1.00  0.00            
ATOM   1496 1HG1 ILE A 174      29.070 154.030  97.190  1.00  0.00            
ATOM   1497 2HG1 ILE A 174      28.340 152.600  96.420  1.00  0.00            
ATOM   1498  CD  ILE A 174      30.190 153.520  95.530  1.00  0.00            
ATOM   1499  HD1 ILE A 174      30.840 154.270  95.980  1.00  0.00            
ATOM   1500  HD2 ILE A 174      30.740 152.720  95.040  1.00  0.00            
ATOM   1501  HD3 ILE A 174      29.630 153.940  94.700  1.00  0.00            
ATOM   1502  C   ILE A 174      30.720 149.770  98.190  1.00  0.00            
ATOM   1503  O   ILE A 174      29.800 149.030  98.560  1.00  0.00            
ATOM   1504  N   ILE A 175      31.970 149.540  98.440  1.00  0.00            
ATOM   1505  H   ILE A 175      32.660 150.200  98.110  1.00  0.00            
ATOM   1506  CA  ILE A 175      32.580 148.370  99.020  1.00  0.00            
ATOM   1507  HA  ILE A 175      31.800 147.720  99.410  1.00  0.00            
ATOM   1508  CB  ILE A 175      33.460 147.650  97.980  1.00  0.00            
ATOM   1509  HB  ILE A 175      34.230 148.380  97.740  1.00  0.00            
ATOM   1510  CG2 ILE A 175      34.240 146.410  98.500  1.00  0.00            
ATOM   1511 1HG2 ILE A 175      33.460 145.760  98.900  1.00  0.00            
ATOM   1512 2HG2 ILE A 175      34.870 145.970  97.720  1.00  0.00            
ATOM   1513 3HG2 ILE A 175      34.950 146.630  99.300  1.00  0.00            
ATOM   1514  CG1 ILE A 175      32.810 147.290  96.650  1.00  0.00            
ATOM   1515 1HG1 ILE A 175      33.540 146.810  95.990  1.00  0.00            
ATOM   1516 2HG1 ILE A 175      32.310 148.120  96.160  1.00  0.00            
ATOM   1517  CD  ILE A 175      31.650 146.250  96.960  1.00  0.00            
ATOM   1518  HD1 ILE A 175      31.300 145.970  95.970  1.00  0.00            
ATOM   1519  HD2 ILE A 175      32.020 145.340  97.420  1.00  0.00            
ATOM   1520  HD3 ILE A 175      30.880 146.800  97.500  1.00  0.00            
ATOM   1521  C   ILE A 175      33.330 148.830 100.290  1.00  0.00            
ATOM   1522  O   ILE A 175      34.140 149.760 100.140  1.00  0.00            
ATOM   1523  N   ASN A 176      33.200 148.170 101.470  1.00  0.00            
ATOM   1524  H   ASN A 176      32.560 147.390 101.400  1.00  0.00            
ATOM   1525  CA  ASN A 176      34.140 148.410 102.490  1.00  0.00            
ATOM   1526  HA  ASN A 176      34.470 149.440 102.390  1.00  0.00            
ATOM   1527  CB  ASN A 176      33.540 148.260 103.840  1.00  0.00            
ATOM   1528  HB1 ASN A 176      32.860 147.400 103.870  1.00  0.00            
ATOM   1529  HB2 ASN A 176      32.840 149.090 103.910  1.00  0.00            
ATOM   1530  CG  ASN A 176      34.520 148.410 105.020  1.00  0.00            
ATOM   1531  OD1 ASN A 176      35.570 147.810 104.960  1.00  0.00            
ATOM   1532  ND2 ASN A 176      34.270 149.180 106.040  1.00  0.00            
ATOM   1533 1HD2 ASN A 176      33.340 149.530 106.230  1.00  0.00            
ATOM   1534 2HD2 ASN A 176      35.070 149.340 106.640  1.00  0.00            
ATOM   1535  C   ASN A 176      35.340 147.450 102.230  1.00  0.00            
ATOM   1536  O   ASN A 176      35.100 146.240 102.110  1.00  0.00            
ATOM   1537  N   PRO A 177      36.620 147.910 102.180  1.00  0.00            
ATOM   1538  CD  PRO A 177      37.000 149.320 102.220  1.00  0.00            
ATOM   1539  HD1 PRO A 177      36.780 149.770 103.190  1.00  0.00            
ATOM   1540  HD2 PRO A 177      36.520 149.870 101.410  1.00  0.00            
ATOM   1541  CG  PRO A 177      38.510 149.420 102.090  1.00  0.00            
ATOM   1542  HG1 PRO A 177      39.040 149.430 103.050  1.00  0.00            
ATOM   1543  HG2 PRO A 177      38.840 150.320 101.570  1.00  0.00            
ATOM   1544  CB  PRO A 177      38.850 148.130 101.400  1.00  0.00            
ATOM   1545  HB1 PRO A 177      39.880 147.800 101.520  1.00  0.00            
ATOM   1546  HB2 PRO A 177      38.570 148.310 100.370  1.00  0.00            
ATOM   1547  CA  PRO A 177      37.820 147.090 101.920  1.00  0.00            
ATOM   1548  HA  PRO A 177      37.540 146.420 101.100  1.00  0.00            
ATOM   1549  C   PRO A 177      38.370 146.200 103.050  1.00  0.00            
ATOM   1550  O   PRO A 177      38.960 145.180 102.800  1.00  0.00            
ATOM   1551  N   ILE A 178      38.070 146.590 104.300  1.00  0.00            
ATOM   1552  H   ILE A 178      37.420 147.320 104.560  1.00  0.00            
ATOM   1553  CA  ILE A 178      38.550 145.790 105.430  1.00  0.00            
ATOM   1554  HA  ILE A 178      39.530 145.410 105.170  1.00  0.00            
ATOM   1555  CB  ILE A 178      38.710 146.720 106.710  1.00  0.00            
ATOM   1556  HB  ILE A 178      37.760 147.160 107.000  1.00  0.00            
ATOM   1557  CG2 ILE A 178      39.210 145.820 107.900  1.00  0.00            
ATOM   1558 1HG2 ILE A 178      40.220 145.450 107.710  1.00  0.00            
ATOM   1559 2HG2 ILE A 178      39.230 146.390 108.830  1.00  0.00            
ATOM   1560 3HG2 ILE A 178      38.500 145.020 108.070  1.00  0.00            
ATOM   1561  CG1 ILE A 178      39.720 147.760 106.280  1.00  0.00            
ATOM   1562 1HG1 ILE A 178      39.330 148.380 105.480  1.00  0.00            
ATOM   1563 2HG1 ILE A 178      40.650 147.280 105.960  1.00  0.00            
ATOM   1564  CD  ILE A 178      40.110 148.750 107.450  1.00  0.00            
ATOM   1565  HD1 ILE A 178      40.850 149.470 107.100  1.00  0.00            
ATOM   1566  HD2 ILE A 178      39.250 149.350 107.760  1.00  0.00            
ATOM   1567  HD3 ILE A 178      40.550 148.270 108.320  1.00  0.00            
ATOM   1568  C   ILE A 178      37.490 144.640 105.700  1.00  0.00            
ATOM   1569  O   ILE A 178      37.910 143.540 105.830  1.00  0.00            
ATOM   1570  N   THR A 179      36.180 144.940 105.660  1.00  0.00            
ATOM   1571  H   THR A 179      35.900 145.900 105.830  1.00  0.00            
ATOM   1572  CA  THR A 179      35.180 143.900 105.800  1.00  0.00            
ATOM   1573  HA  THR A 179      35.520 143.180 106.540  1.00  0.00            
ATOM   1574  CB  THR A 179      33.830 144.520 106.300  1.00  0.00            
ATOM   1575  HB  THR A 179      33.150 143.690 106.510  1.00  0.00            
ATOM   1576  CG2 THR A 179      33.850 145.420 107.530  1.00  0.00            
ATOM   1577 1HG2 THR A 179      34.580 144.990 108.210  1.00  0.00            
ATOM   1578 2HG2 THR A 179      34.280 146.380 107.230  1.00  0.00            
ATOM   1579 3HG2 THR A 179      32.930 145.580 108.080  1.00  0.00            
ATOM   1580  OG1 THR A 179      33.190 145.390 105.460  1.00  0.00            
ATOM   1581  HG1 THR A 179      32.560 145.870 106.000  1.00  0.00            
ATOM   1582  C   THR A 179      34.960 143.100 104.530  1.00  0.00            
ATOM   1583  O   THR A 179      34.330 142.090 104.620  1.00  0.00            
ATOM   1584  N   MET A 180      35.450 143.600 103.380  1.00  0.00            
ATOM   1585  H   MET A 180      36.070 144.390 103.340  1.00  0.00            
ATOM   1586  CA  MET A 180      34.980 143.170 102.040  1.00  0.00            
ATOM   1587  HA  MET A 180      35.040 143.940 101.270  1.00  0.00            
ATOM   1588  CB  MET A 180      35.820 142.030 101.510  1.00  0.00            
ATOM   1589  HB1 MET A 180      35.500 141.090 101.950  1.00  0.00            
ATOM   1590  HB2 MET A 180      36.830 142.340 101.740  1.00  0.00            
ATOM   1591  CG  MET A 180      35.880 142.010  99.980  1.00  0.00            
ATOM   1592  HG1 MET A 180      34.890 141.780  99.590  1.00  0.00            
ATOM   1593  HG2 MET A 180      36.570 141.230  99.680  1.00  0.00            
ATOM   1594  SD  MET A 180      36.570 143.500  99.180  1.00  0.00            
ATOM   1595  CE  MET A 180      37.460 142.830  97.750  1.00  0.00            
ATOM   1596  HE1 MET A 180      36.760 142.480  96.990  1.00  0.00            
ATOM   1597  HE2 MET A 180      38.160 143.590  97.390  1.00  0.00            
ATOM   1598  HE3 MET A 180      38.040 141.960  98.050  1.00  0.00            
ATOM   1599  C   MET A 180      33.500 142.890 102.030  1.00  0.00            
ATOM   1600  O   MET A 180      33.060 141.720 101.880  1.00  0.00            
ATOM   1601  N   GLN A 181      32.730 144.000 102.080  1.00  0.00            
ATOM   1602  H   GLN A 181      33.180 144.900 102.200  1.00  0.00            
ATOM   1603  CA  GLN A 181      31.260 144.010 102.070  1.00  0.00            
ATOM   1604  HA  GLN A 181      30.890 143.000 101.880  1.00  0.00            
ATOM   1605  CB  GLN A 181      30.600 144.270 103.460  1.00  0.00            
ATOM   1606  HB1 GLN A 181      29.560 144.510 103.230  1.00  0.00            
ATOM   1607  HB2 GLN A 181      30.970 145.180 103.930  1.00  0.00            
ATOM   1608  CG  GLN A 181      30.670 143.120 104.470  1.00  0.00            
ATOM   1609  HG1 GLN A 181      31.630 142.640 104.320  1.00  0.00            
ATOM   1610  HG2 GLN A 181      29.920 142.410 104.110  1.00  0.00            
ATOM   1611  CD  GLN A 181      30.350 143.270 105.910  1.00  0.00            
ATOM   1612  OE1 GLN A 181      29.900 144.260 106.380  1.00  0.00            
ATOM   1613  NE2 GLN A 181      30.390 142.250 106.690  1.00  0.00            
ATOM   1614 1HE2 GLN A 181      30.690 141.370 106.300  1.00  0.00            
ATOM   1615 2HE2 GLN A 181      30.130 142.320 107.660  1.00  0.00            
ATOM   1616  C   GLN A 181      30.810 145.050 101.080  1.00  0.00            
ATOM   1617  O   GLN A 181      31.250 146.190 101.180  1.00  0.00            
ATOM   1618  N   CYS A 182      29.790 144.730 100.240  1.00  0.00            
ATOM   1619  H   CYS A 182      29.440 143.800 100.380  1.00  0.00            
ATOM   1620  CA  CYS A 182      28.980 145.840  99.700  1.00  0.00            
ATOM   1621  HA  CYS A 182      29.610 146.580  99.190  1.00  0.00            
ATOM   1622  CB  CYS A 182      27.970 145.330  98.670  1.00  0.00            
ATOM   1623  HB1 CYS A 182      27.320 144.620  99.180  1.00  0.00            
ATOM   1624  HB2 CYS A 182      28.450 144.900  97.790  1.00  0.00            
ATOM   1625  SG  CYS A 182      27.060 146.830  98.170  1.00  0.00            
ATOM   1626  HG  CYS A 182      25.910 146.330  98.650  1.00  0.00            
ATOM   1627  C   CYS A 182      28.270 146.600 100.900  1.00  0.00            
ATOM   1628  O   CYS A 182      27.570 146.000 101.730  1.00  0.00            
ATOM   1629  N   ILE A 183      28.400 147.920 100.860  1.00  0.00            
ATOM   1630  H   ILE A 183      28.950 148.240 100.080  1.00  0.00            
ATOM   1631  CA  ILE A 183      27.840 148.900 101.820  1.00  0.00            
ATOM   1632  HA  ILE A 183      27.300 148.340 102.580  1.00  0.00            
ATOM   1633  CB  ILE A 183      28.970 149.680 102.560  1.00  0.00            
ATOM   1634  HB  ILE A 183      28.380 150.360 103.180  1.00  0.00            
ATOM   1635  CG2 ILE A 183      29.870 148.670 103.310  1.00  0.00            
ATOM   1636 1HG2 ILE A 183      29.330 147.780 103.620  1.00  0.00            
ATOM   1637 2HG2 ILE A 183      30.600 148.280 102.610  1.00  0.00            
ATOM   1638 3HG2 ILE A 183      30.330 149.070 104.210  1.00  0.00            
ATOM   1639  CG1 ILE A 183      29.840 150.680 101.730  1.00  0.00            
ATOM   1640 1HG1 ILE A 183      29.250 151.250 101.010  1.00  0.00            
ATOM   1641 2HG1 ILE A 183      30.540 150.080 101.140  1.00  0.00            
ATOM   1642  CD  ILE A 183      30.610 151.700 102.620  1.00  0.00            
ATOM   1643  HD1 ILE A 183      30.080 152.140 103.460  1.00  0.00            
ATOM   1644  HD2 ILE A 183      31.520 151.290 103.080  1.00  0.00            
ATOM   1645  HD3 ILE A 183      30.930 152.590 102.090  1.00  0.00            
ATOM   1646  C   ILE A 183      26.790 149.750 101.190  1.00  0.00            
ATOM   1647  O   ILE A 183      25.720 149.980 101.790  1.00  0.00            
ATOM   1648  N   LYS A 184      26.920 150.100  99.940  1.00  0.00            
ATOM   1649  H   LYS A 184      27.790 149.760  99.540  1.00  0.00            
ATOM   1650  CA  LYS A 184      25.960 150.900  99.130  1.00  0.00            
ATOM   1651  HA  LYS A 184      24.960 150.810  99.560  1.00  0.00            
ATOM   1652  CB  LYS A 184      26.310 152.410  99.270  1.00  0.00            
ATOM   1653  HB1 LYS A 184      25.570 152.970  98.690  1.00  0.00            
ATOM   1654  HB2 LYS A 184      27.230 152.620  98.730  1.00  0.00            
ATOM   1655  CG  LYS A 184      26.220 152.970 100.670  1.00  0.00            
ATOM   1656  HG1 LYS A 184      26.850 152.410 101.360  1.00  0.00            
ATOM   1657  HG2 LYS A 184      25.160 153.070 100.900  1.00  0.00            
ATOM   1658  CD  LYS A 184      26.830 154.390 100.830  1.00  0.00            
ATOM   1659  HD1 LYS A 184      26.200 155.090 100.280  1.00  0.00            
ATOM   1660  HD2 LYS A 184      27.810 154.340 100.340  1.00  0.00            
ATOM   1661  CE  LYS A 184      26.950 154.790 102.330  1.00  0.00            
ATOM   1662  HE1 LYS A 184      27.230 153.900 102.900  1.00  0.00            
ATOM   1663  HE2 LYS A 184      25.940 155.040 102.650  1.00  0.00            
ATOM   1664  NZ  LYS A 184      27.900 155.910 102.530  1.00  0.00            
ATOM   1665  HZ1 LYS A 184      27.600 156.420 103.350  1.00  0.00            
ATOM   1666  HZ2 LYS A 184      28.850 155.560 102.490  1.00  0.00            
ATOM   1667  HZ3 LYS A 184      27.800 156.570 101.770  1.00  0.00            
ATOM   1668  C   LYS A 184      25.860 150.400  97.670  1.00  0.00            
ATOM   1669  O   LYS A 184      26.860 150.000  97.090  1.00  0.00            
ATOM   1670  N   HIS A 185      24.700 150.400  97.010  1.00  0.00            
ATOM   1671  H   HIS A 185      23.920 150.830  97.490  1.00  0.00            
ATOM   1672  CA  HIS A 185      24.450 149.980  95.640  1.00  0.00            
ATOM   1673  HA  HIS A 185      25.380 150.170  95.100  1.00  0.00            
ATOM   1674  CB  HIS A 185      24.270 148.420  95.640  1.00  0.00            
ATOM   1675  HB1 HIS A 185      25.130 147.940  96.120  1.00  0.00            
ATOM   1676  HB2 HIS A 185      24.180 148.060  94.620  1.00  0.00            
ATOM   1677  CG  HIS A 185      23.130 147.940  96.540  1.00  0.00            
ATOM   1678  ND1 HIS A 185      21.810 147.660  96.100  1.00  0.00            
ATOM   1679  CE1 HIS A 185      21.190 147.160  97.160  1.00  0.00            
ATOM   1680  HE1 HIS A 185      20.220 146.680  97.140  1.00  0.00            
ATOM   1681  NE2 HIS A 185      22.040 146.980  98.150  1.00  0.00            
ATOM   1682  HE2 HIS A 185      21.830 146.530  99.030  1.00  0.00            
ATOM   1683  CD2 HIS A 185      23.300 147.470  97.810  1.00  0.00            
ATOM   1684  HD2 HIS A 185      24.220 147.470  98.390  1.00  0.00            
ATOM   1685  C   HIS A 185      23.430 150.790  94.900  1.00  0.00            
ATOM   1686  O   HIS A 185      22.490 151.250  95.440  1.00  0.00            
ATOM   1687  N   TYR A 186      23.710 150.840  93.620  1.00  0.00            
ATOM   1688  H   TYR A 186      24.600 150.470  93.320  1.00  0.00            
ATOM   1689  CA  TYR A 186      22.930 151.550  92.640  1.00  0.00            
ATOM   1690  HA  TYR A 186      21.890 151.710  92.930  1.00  0.00            
ATOM   1691  CB  TYR A 186      23.590 152.960  92.320  1.00  0.00            
ATOM   1692  HB1 TYR A 186      22.730 153.480  91.880  1.00  0.00            
ATOM   1693  HB2 TYR A 186      24.370 152.920  91.560  1.00  0.00            
ATOM   1694  CG  TYR A 186      24.080 153.710  93.540  1.00  0.00            
ATOM   1695  CD1 TYR A 186      23.200 154.170  94.510  1.00  0.00            
ATOM   1696  HD1 TYR A 186      22.130 154.170  94.350  1.00  0.00            
ATOM   1697  CE1 TYR A 186      23.630 154.500  95.810  1.00  0.00            
ATOM   1698  HE1 TYR A 186      22.950 154.950  96.510  1.00  0.00            
ATOM   1699  CZ  TYR A 186      25.030 154.540  96.100  1.00  0.00            
ATOM   1700  OH  TYR A 186      25.510 154.960  97.320  1.00  0.00            
ATOM   1701  HH  TYR A 186      24.810 155.160  97.950  1.00  0.00            
ATOM   1702  CE2 TYR A 186      25.940 154.100  95.070  1.00  0.00            
ATOM   1703  HE2 TYR A 186      26.980 154.110  95.350  1.00  0.00            
ATOM   1704  CD2 TYR A 186      25.450 153.630  93.840  1.00  0.00            
ATOM   1705  HD2 TYR A 186      26.090 153.030  93.220  1.00  0.00            
ATOM   1706  C   TYR A 186      22.890 150.800  91.290  1.00  0.00            
ATOM   1707  O   TYR A 186      23.710 150.850  90.410  1.00  0.00            
ATOM   1708  N   VAL A 187      21.790 150.120  91.020  1.00  0.00            
ATOM   1709  H   VAL A 187      21.040 150.070  91.700  1.00  0.00            
ATOM   1710  CA  VAL A 187      21.370 149.620  89.730  1.00  0.00            
ATOM   1711  HA  VAL A 187      22.080 148.870  89.370  1.00  0.00            
ATOM   1712  CB  VAL A 187      19.980 148.920  89.790  1.00  0.00            
ATOM   1713  HB  VAL A 187      19.560 148.710  88.810  1.00  0.00            
ATOM   1714  CG1 VAL A 187      20.180 147.660  90.650  1.00  0.00            
ATOM   1715 1HG1 VAL A 187      20.470 147.890  91.680  1.00  0.00            
ATOM   1716 2HG1 VAL A 187      19.200 147.270  90.920  1.00  0.00            
ATOM   1717 3HG1 VAL A 187      20.860 146.980  90.120  1.00  0.00            
ATOM   1718  CG2 VAL A 187      18.950 149.770  90.540  1.00  0.00            
ATOM   1719 1HG2 VAL A 187      18.760 150.670  89.950  1.00  0.00            
ATOM   1720 2HG2 VAL A 187      17.950 149.320  90.560  1.00  0.00            
ATOM   1721 3HG2 VAL A 187      19.280 150.040  91.540  1.00  0.00            
ATOM   1722  C   VAL A 187      21.230 150.800  88.740  1.00  0.00            
ATOM   1723  O   VAL A 187      20.980 151.930  89.190  1.00  0.00            
ATOM   1724  N   GLY A 188      21.400 150.460  87.450  1.00  0.00            
ATOM   1725  H   GLY A 188      21.610 149.480  87.340  1.00  0.00            
ATOM   1726  CA  GLY A 188      21.740 151.400  86.360  1.00  0.00            
ATOM   1727  HA1 GLY A 188      22.770 151.200  86.060  1.00  0.00            
ATOM   1728  HA2 GLY A 188      21.630 152.430  86.710  1.00  0.00            
ATOM   1729  C   GLY A 188      20.970 150.960  85.110  1.00  0.00            
ATOM   1730  O   GLY A 188      21.490 151.040  84.030  1.00  0.00            
ATOM   1731  N   HIS A 189      19.760 150.410  85.210  1.00  0.00            
ATOM   1732  H   HIS A 189      19.460 150.340  86.180  1.00  0.00            
ATOM   1733  CA  HIS A 189      18.860 150.060  84.120  1.00  0.00            
ATOM   1734  HA  HIS A 189      18.060 149.400  84.470  1.00  0.00            
ATOM   1735  CB  HIS A 189      18.210 151.390  83.640  1.00  0.00            
ATOM   1736  HB1 HIS A 189      18.880 151.990  83.020  1.00  0.00            
ATOM   1737  HB2 HIS A 189      17.750 151.930  84.470  1.00  0.00            
ATOM   1738  CG  HIS A 189      17.120 151.090  82.640  1.00  0.00            
ATOM   1739  ND1 HIS A 189      16.110 150.150  82.730  1.00  0.00            
ATOM   1740  HD1 HIS A 189      15.960 149.590  83.550  1.00  0.00            
ATOM   1741  CE1 HIS A 189      15.330 150.150  81.620  1.00  0.00            
ATOM   1742  HE1 HIS A 189      14.470 149.530  81.420  1.00  0.00            
ATOM   1743  NE2 HIS A 189      15.840 151.090  80.870  1.00  0.00            
ATOM   1744  HE2 HIS A 189      15.510 151.290  79.940  1.00  0.00            
ATOM   1745  CD2 HIS A 189      17.000 151.600  81.390  1.00  0.00            
ATOM   1746  HD2 HIS A 189      17.650 152.310  80.900  1.00  0.00            
ATOM   1747  C   HIS A 189      19.520 149.270  83.050  1.00  0.00            
ATOM   1748  O   HIS A 189      19.300 149.480  81.840  1.00  0.00            
ATOM   1749  N   GLY A 190      20.360 148.330  83.370  1.00  0.00            
ATOM   1750  H   GLY A 190      20.710 148.210  84.310  1.00  0.00            
ATOM   1751  CA  GLY A 190      20.990 147.240  82.580  1.00  0.00            
ATOM   1752  HA1 GLY A 190      20.260 146.630  82.060  1.00  0.00            
ATOM   1753  HA2 GLY A 190      21.470 146.510  83.230  1.00  0.00            
ATOM   1754  C   GLY A 190      21.970 147.750  81.580  1.00  0.00            
ATOM   1755  O   GLY A 190      22.520 146.900  80.880  1.00  0.00            
ATOM   1756  N   ASN A 191      22.160 149.060  81.400  1.00  0.00            
ATOM   1757  H   ASN A 191      21.540 149.720  81.840  1.00  0.00            
ATOM   1758  CA  ASN A 191      23.170 149.580  80.590  1.00  0.00            
ATOM   1759  HA  ASN A 191      23.360 149.050  79.660  1.00  0.00            
ATOM   1760  CB  ASN A 191      22.800 151.080  80.200  1.00  0.00            
ATOM   1761  HB1 ASN A 191      23.660 151.640  79.830  1.00  0.00            
ATOM   1762  HB2 ASN A 191      22.480 151.630  81.090  1.00  0.00            
ATOM   1763  CG  ASN A 191      21.760 151.160  79.060  1.00  0.00            
ATOM   1764  OD1 ASN A 191      21.800 150.360  78.170  1.00  0.00            
ATOM   1765  ND2 ASN A 191      20.910 152.160  79.040  1.00  0.00            
ATOM   1766 1HD2 ASN A 191      20.870 152.720  79.870  1.00  0.00            
ATOM   1767 2HD2 ASN A 191      20.300 152.380  78.260  1.00  0.00            
ATOM   1768  C   ASN A 191      24.510 149.550  81.320  1.00  0.00            
ATOM   1769  O   ASN A 191      24.610 150.060  82.480  1.00  0.00            
ATOM   1770  N   ALA A 192      25.490 148.930  80.710  1.00  0.00            
ATOM   1771  H   ALA A 192      25.130 148.310  80.000  1.00  0.00            
ATOM   1772  CA  ALA A 192      26.830 148.760  81.340  1.00  0.00            
ATOM   1773  HA  ALA A 192      26.740 148.220  82.290  1.00  0.00            
ATOM   1774  CB  ALA A 192      27.680 147.950  80.340  1.00  0.00            
ATOM   1775  HB1 ALA A 192      28.740 147.900  80.600  1.00  0.00            
ATOM   1776  HB2 ALA A 192      27.160 146.990  80.300  1.00  0.00            
ATOM   1777  HB3 ALA A 192      27.600 148.530  79.420  1.00  0.00            
ATOM   1778  C   ALA A 192      27.640 150.040  81.700  1.00  0.00            
ATOM   1779  O   ALA A 192      27.330 151.120  81.230  1.00  0.00            
ATOM   1780  N   ILE A 193      28.520 149.860  82.740  1.00  0.00            
ATOM   1781  H   ILE A 193      28.700 148.950  83.130  1.00  0.00            
ATOM   1782  CA  ILE A 193      29.390 150.950  83.170  1.00  0.00            
ATOM   1783  HA  ILE A 193      29.190 151.790  82.500  1.00  0.00            
ATOM   1784  CB  ILE A 193      29.060 151.400  84.580  1.00  0.00            
ATOM   1785  HB  ILE A 193      28.960 150.550  85.250  1.00  0.00            
ATOM   1786  CG2 ILE A 193      30.180 152.340  85.160  1.00  0.00            
ATOM   1787 1HG2 ILE A 193      29.910 152.690  86.150  1.00  0.00            
ATOM   1788 2HG2 ILE A 193      31.090 151.740  85.100  1.00  0.00            
ATOM   1789 3HG2 ILE A 193      30.200 153.190  84.480  1.00  0.00            
ATOM   1790  CG1 ILE A 193      27.760 152.200  84.570  1.00  0.00            
ATOM   1791 1HG1 ILE A 193      27.080 151.730  83.860  1.00  0.00            
ATOM   1792 2HG1 ILE A 193      27.970 153.180  84.160  1.00  0.00            
ATOM   1793  CD  ILE A 193      27.000 152.310  85.870  1.00  0.00            
ATOM   1794  HD1 ILE A 193      27.030 151.360  86.410  1.00  0.00            
ATOM   1795  HD2 ILE A 193      27.120 153.280  86.340  1.00  0.00            
ATOM   1796  HD3 ILE A 193      25.950 152.440  85.610  1.00  0.00            
ATOM   1797  C   ILE A 193      30.860 150.570  82.830  1.00  0.00            
ATOM   1798  O   ILE A 193      31.310 149.480  83.120  1.00  0.00            
ATOM   1799  N   ASN A 194      31.500 151.590  82.220  1.00  0.00            
ATOM   1800  H   ASN A 194      31.030 152.470  82.030  1.00  0.00            
ATOM   1801  CA  ASN A 194      32.850 151.490  81.740  1.00  0.00            
ATOM   1802  HA  ASN A 194      33.110 150.430  81.730  1.00  0.00            
ATOM   1803  CB  ASN A 194      32.770 151.830  80.260  1.00  0.00            
ATOM   1804  HB1 ASN A 194      33.720 151.880  79.730  1.00  0.00            
ATOM   1805  HB2 ASN A 194      32.390 152.850  80.250  1.00  0.00            
ATOM   1806  CG  ASN A 194      31.820 150.990  79.430  1.00  0.00            
ATOM   1807  OD1 ASN A 194      31.750 149.830  79.650  1.00  0.00            
ATOM   1808  ND2 ASN A 194      31.220 151.610  78.430  1.00  0.00            
ATOM   1809 1HD2 ASN A 194      31.230 152.620  78.310  1.00  0.00            
ATOM   1810 2HD2 ASN A 194      30.690 151.050  77.780  1.00  0.00            
ATOM   1811  C   ASN A 194      33.920 152.280  82.490  1.00  0.00            
ATOM   1812  O   ASN A 194      35.090 151.880  82.390  1.00  0.00            
ATOM   1813  N   GLU A 195      33.530 153.300  83.290  1.00  0.00            
ATOM   1814  H   GLU A 195      32.560 153.570  83.140  1.00  0.00            
ATOM   1815  CA  GLU A 195      34.400 154.020  84.180  1.00  0.00            
ATOM   1816  HA  GLU A 195      35.080 153.300  84.640  1.00  0.00            
ATOM   1817  CB  GLU A 195      35.230 155.120  83.430  1.00  0.00            
ATOM   1818  HB1 GLU A 195      34.610 155.890  82.970  1.00  0.00            
ATOM   1819  HB2 GLU A 195      35.730 154.570  82.630  1.00  0.00            
ATOM   1820  CG  GLU A 195      36.390 155.750  84.270  1.00  0.00            
ATOM   1821  HG1 GLU A 195      36.500 155.190  85.190  1.00  0.00            
ATOM   1822  HG2 GLU A 195      36.060 156.790  84.380  1.00  0.00            
ATOM   1823  CD  GLU A 195      37.740 155.800  83.500  1.00  0.00            
ATOM   1824  OE1 GLU A 195      38.650 155.080  83.890  1.00  0.00            
ATOM   1825  OE2 GLU A 195      37.800 156.490  82.470  1.00  0.00            
ATOM   1826  C   GLU A 195      33.700 154.530  85.450  1.00  0.00            
ATOM   1827  O   GLU A 195      32.640 155.120  85.460  1.00  0.00            
ATOM   1828  N   LEU A 196      34.380 154.400  86.570  1.00  0.00            
ATOM   1829  H   LEU A 196      35.220 153.840  86.540  1.00  0.00            
ATOM   1830  CA  LEU A 196      34.080 154.980  87.900  1.00  0.00            
ATOM   1831  HA  LEU A 196      33.160 155.540  87.750  1.00  0.00            
ATOM   1832  CB  LEU A 196      34.020 153.940  88.990  1.00  0.00            
ATOM   1833  HB1 LEU A 196      33.970 154.410  89.970  1.00  0.00            
ATOM   1834  HB2 LEU A 196      34.940 153.350  88.960  1.00  0.00            
ATOM   1835  CG  LEU A 196      32.910 152.870  88.880  1.00  0.00            
ATOM   1836  HG  LEU A 196      32.870 152.380  87.900  1.00  0.00            
ATOM   1837  CD1 LEU A 196      33.120 151.840  89.980  1.00  0.00            
ATOM   1838 1HD1 LEU A 196      32.310 151.110  89.990  1.00  0.00            
ATOM   1839 2HD1 LEU A 196      34.090 151.360  89.870  1.00  0.00            
ATOM   1840 3HD1 LEU A 196      33.070 152.340  90.940  1.00  0.00            
ATOM   1841  CD2 LEU A 196      31.460 153.490  89.050  1.00  0.00            
ATOM   1842 1HD2 LEU A 196      30.680 152.730  88.990  1.00  0.00            
ATOM   1843 2HD2 LEU A 196      31.420 153.970  90.030  1.00  0.00            
ATOM   1844 3HD2 LEU A 196      31.230 154.310  88.380  1.00  0.00            
ATOM   1845  C   LEU A 196      35.200 155.950  88.230  1.00  0.00            
ATOM   1846  O   LEU A 196      36.330 155.620  87.930  1.00  0.00            
ATOM   1847  N   LYS A 197      34.880 157.120  88.790  1.00  0.00            
ATOM   1848  H   LYS A 197      33.890 157.330  88.860  1.00  0.00            
ATOM   1849  CA  LYS A 197      35.780 158.220  89.200  1.00  0.00            
ATOM   1850  HA  LYS A 197      36.790 157.860  89.400  1.00  0.00            
ATOM   1851  CB  LYS A 197      35.830 159.150  87.990  1.00  0.00            
ATOM   1852  HB1 LYS A 197      35.370 160.100  88.240  1.00  0.00            
ATOM   1853  HB2 LYS A 197      35.310 158.730  87.120  1.00  0.00            
ATOM   1854  CG  LYS A 197      37.280 159.490  87.590  1.00  0.00            
ATOM   1855  HG1 LYS A 197      37.880 159.950  88.380  1.00  0.00            
ATOM   1856  HG2 LYS A 197      37.230 160.060  86.670  1.00  0.00            
ATOM   1857  CD  LYS A 197      38.020 158.200  87.100  1.00  0.00            
ATOM   1858  HD1 LYS A 197      37.350 157.580  86.500  1.00  0.00            
ATOM   1859  HD2 LYS A 197      38.200 157.610  87.990  1.00  0.00            
ATOM   1860  CE  LYS A 197      39.350 158.450  86.410  1.00  0.00            
ATOM   1861  HE1 LYS A 197      39.280 159.160  85.590  1.00  0.00            
ATOM   1862  HE2 LYS A 197      39.830 157.500  86.150  1.00  0.00            
ATOM   1863  NZ  LYS A 197      40.300 159.170  87.340  1.00  0.00            
ATOM   1864  HZ1 LYS A 197      41.220 159.230  86.940  1.00  0.00            
ATOM   1865  HZ2 LYS A 197      40.070 160.150  87.450  1.00  0.00            
ATOM   1866  HZ3 LYS A 197      40.440 158.640  88.190  1.00  0.00            
ATOM   1867  C   LYS A 197      35.170 159.050  90.460  1.00  0.00            
ATOM   1868  O   LYS A 197      33.940 159.140  90.690  1.00  0.00            
ATOM   1869  N   PHE A 198      36.080 159.620  91.310  1.00  0.00            
ATOM   1870  H   PHE A 198      37.030 159.300  91.240  1.00  0.00            
ATOM   1871  CA  PHE A 198      35.780 160.400  92.480  1.00  0.00            
ATOM   1872  HA  PHE A 198      34.700 160.520  92.570  1.00  0.00            
ATOM   1873  CB  PHE A 198      36.320 159.580  93.700  1.00  0.00            
ATOM   1874  HB1 PHE A 198      36.180 160.200  94.590  1.00  0.00            
ATOM   1875  HB2 PHE A 198      37.360 159.260  93.630  1.00  0.00            
ATOM   1876  CG  PHE A 198      35.460 158.320  93.900  1.00  0.00            
ATOM   1877  CD1 PHE A 198      34.250 158.410  94.490  1.00  0.00            
ATOM   1878  HD1 PHE A 198      33.880 159.420  94.590  1.00  0.00            
ATOM   1879  CE1 PHE A 198      33.450 157.280  94.710  1.00  0.00            
ATOM   1880  HE1 PHE A 198      32.500 157.300  95.210  1.00  0.00            
ATOM   1881  CZ  PHE A 198      33.960 156.010  94.400  1.00  0.00            
ATOM   1882  HZ  PHE A 198      33.300 155.210  94.710  1.00  0.00            
ATOM   1883  CE2 PHE A 198      35.230 155.870  93.760  1.00  0.00            
ATOM   1884  HE2 PHE A 198      35.570 154.940  93.340  1.00  0.00            
ATOM   1885  CD2 PHE A 198      36.010 157.040  93.550  1.00  0.00            
ATOM   1886  HD2 PHE A 198      36.930 156.950  93.000  1.00  0.00            
ATOM   1887  C   PHE A 198      36.370 161.820  92.380  1.00  0.00            
ATOM   1888  O   PHE A 198      37.500 162.020  91.910  1.00  0.00            
ATOM   1889  N   HIS A 199      35.580 162.700  92.870  1.00  0.00            
ATOM   1890  H   HIS A 199      34.660 162.410  93.150  1.00  0.00            
ATOM   1891  CA  HIS A 199      35.920 164.110  93.080  1.00  0.00            
ATOM   1892  HA  HIS A 199      36.230 164.550  92.130  1.00  0.00            
ATOM   1893  CB  HIS A 199      34.670 164.920  93.580  1.00  0.00            
ATOM   1894  HB1 HIS A 199      34.430 164.740  94.630  1.00  0.00            
ATOM   1895  HB2 HIS A 199      33.760 164.590  93.080  1.00  0.00            
ATOM   1896  CG  HIS A 199      34.710 166.440  93.490  1.00  0.00            
ATOM   1897  ND1 HIS A 199      35.460 167.340  94.350  1.00  0.00            
ATOM   1898  CE1 HIS A 199      35.290 168.540  93.730  1.00  0.00            
ATOM   1899  HE1 HIS A 199      35.670 169.490  94.070  1.00  0.00            
ATOM   1900  NE2 HIS A 199      34.490 168.420  92.640  1.00  0.00            
ATOM   1901  HE2 HIS A 199      34.300 169.220  92.050  1.00  0.00            
ATOM   1902  CD2 HIS A 199      34.090 167.110  92.490  1.00  0.00            
ATOM   1903  HD2 HIS A 199      33.510 166.730  91.660  1.00  0.00            
ATOM   1904  C   HIS A 199      37.110 164.320  94.040  1.00  0.00            
ATOM   1905  O   HIS A 199      37.050 163.860  95.220  1.00  0.00            
ATOM   1906  N   PRO A 200      38.140 165.110  93.690  1.00  0.00            
ATOM   1907  CD  PRO A 200      38.310 165.720  92.440  1.00  0.00            
ATOM   1908  HD1 PRO A 200      37.430 166.330  92.290  1.00  0.00            
ATOM   1909  HD2 PRO A 200      38.610 165.020  91.670  1.00  0.00            
ATOM   1910  CG  PRO A 200      39.540 166.610  92.670  1.00  0.00            
ATOM   1911  HG1 PRO A 200      39.230 167.600  93.010  1.00  0.00            
ATOM   1912  HG2 PRO A 200      40.010 166.750  91.700  1.00  0.00            
ATOM   1913  CB  PRO A 200      40.420 165.950  93.780  1.00  0.00            
ATOM   1914  HB1 PRO A 200      40.980 166.690  94.360  1.00  0.00            
ATOM   1915  HB2 PRO A 200      41.120 165.270  93.280  1.00  0.00            
ATOM   1916  CA  PRO A 200      39.350 165.220  94.560  1.00  0.00            
ATOM   1917  HA  PRO A 200      39.800 164.240  94.750  1.00  0.00            
ATOM   1918  C   PRO A 200      39.120 165.950  95.860  1.00  0.00            
ATOM   1919  O   PRO A 200      39.650 165.470  96.860  1.00  0.00            
ATOM   1920  N   ARG A 201      38.170 166.990  95.950  1.00  0.00            
ATOM   1921  H   ARG A 201      37.690 167.430  95.180  1.00  0.00            
ATOM   1922  CA  ARG A 201      37.930 167.670  97.230  1.00  0.00            
ATOM   1923  HA  ARG A 201      38.950 167.810  97.600  1.00  0.00            
ATOM   1924  CB  ARG A 201      37.240 169.030  97.020  1.00  0.00            
ATOM   1925  HB1 ARG A 201      36.160 168.900  96.880  1.00  0.00            
ATOM   1926  HB2 ARG A 201      37.790 169.530  96.220  1.00  0.00            
ATOM   1927  CG  ARG A 201      37.430 169.870  98.300  1.00  0.00            
ATOM   1928  HG1 ARG A 201      38.480 169.860  98.590  1.00  0.00            
ATOM   1929  HG2 ARG A 201      36.780 169.530  99.100  1.00  0.00            
ATOM   1930  CD  ARG A 201      37.050 171.320  97.900  1.00  0.00            
ATOM   1931  HD1 ARG A 201      36.050 171.290  97.460  1.00  0.00            
ATOM   1932  HD2 ARG A 201      37.670 171.800  97.140  1.00  0.00            
ATOM   1933  NE  ARG A 201      37.060 172.090  99.060  1.00  0.00            
ATOM   1934  HE  ARG A 201      37.920 172.030  99.590  1.00  0.00            
ATOM   1935  CZ  ARG A 201      36.090 172.890  99.550  1.00  0.00            
ATOM   1936  NH1 ARG A 201      34.910 173.010  98.910  1.00  0.00            
ATOM   1937 1HH1 ARG A 201      34.720 172.220  98.310  1.00  0.00            
ATOM   1938 2HH1 ARG A 201      34.110 173.450  99.330  1.00  0.00            
ATOM   1939  NH2 ARG A 201      36.270 173.420 100.710  1.00  0.00            
ATOM   1940 1HH2 ARG A 201      37.200 173.450 101.100  1.00  0.00            
ATOM   1941 2HH2 ARG A 201      35.490 173.900 101.130  1.00  0.00            
ATOM   1942  C   ARG A 201      37.080 166.900  98.260  1.00  0.00            
ATOM   1943  O   ARG A 201      37.340 167.090  99.460  1.00  0.00            
ATOM   1944  N   ASP A 202      36.110 166.100  97.780  1.00  0.00            
ATOM   1945  H   ASP A 202      36.160 165.790  96.820  1.00  0.00            
ATOM   1946  CA  ASP A 202      34.920 165.650  98.400  1.00  0.00            
ATOM   1947  HA  ASP A 202      34.980 165.570  99.490  1.00  0.00            
ATOM   1948  CB  ASP A 202      33.770 166.650  98.050  1.00  0.00            
ATOM   1949  HB1 ASP A 202      32.790 166.220  98.260  1.00  0.00            
ATOM   1950  HB2 ASP A 202      33.880 166.890  96.990  1.00  0.00            
ATOM   1951  CG  ASP A 202      33.790 167.980  98.820  1.00  0.00            
ATOM   1952  OD1 ASP A 202      34.430 168.070  99.900  1.00  0.00            
ATOM   1953  OD2 ASP A 202      33.030 168.860  98.390  1.00  0.00            
ATOM   1954  C   ASP A 202      34.780 164.260  97.840  1.00  0.00            
ATOM   1955  O   ASP A 202      34.070 164.010  96.790  1.00  0.00            
ATOM   1956  N   PRO A 203      35.410 163.260  98.450  1.00  0.00            
ATOM   1957  CD  PRO A 203      36.240 163.330  99.620  1.00  0.00            
ATOM   1958  HD1 PRO A 203      35.650 163.140 100.520  1.00  0.00            
ATOM   1959  HD2 PRO A 203      36.820 164.250  99.670  1.00  0.00            
ATOM   1960  CG  PRO A 203      37.210 162.170  99.550  1.00  0.00            
ATOM   1961  HG1 PRO A 203      37.500 161.830 100.550  1.00  0.00            
ATOM   1962  HG2 PRO A 203      38.070 162.540  99.000  1.00  0.00            
ATOM   1963  CB  PRO A 203      36.390 161.100  98.840  1.00  0.00            
ATOM   1964  HB1 PRO A 203      35.740 160.540  99.510  1.00  0.00            
ATOM   1965  HB2 PRO A 203      37.060 160.440  98.280  1.00  0.00            
ATOM   1966  CA  PRO A 203      35.500 161.860  97.920  1.00  0.00            
ATOM   1967  HA  PRO A 203      35.980 161.950  96.950  1.00  0.00            
ATOM   1968  C   PRO A 203      34.090 161.230  97.690  1.00  0.00            
ATOM   1969  O   PRO A 203      33.990 160.300  96.940  1.00  0.00            
ATOM   1970  N   ASN A 204      33.110 161.810  98.360  1.00  0.00            
ATOM   1971  H   ASN A 204      33.390 162.680  98.790  1.00  0.00            
ATOM   1972  CA  ASN A 204      31.710 161.390  98.340  1.00  0.00            
ATOM   1973  HA  ASN A 204      31.780 160.310  98.490  1.00  0.00            
ATOM   1974  CB  ASN A 204      30.820 162.030  99.450  1.00  0.00            
ATOM   1975  HB1 ASN A 204      31.380 161.680 100.320  1.00  0.00            
ATOM   1976  HB2 ASN A 204      29.790 161.690  99.430  1.00  0.00            
ATOM   1977  CG  ASN A 204      30.760 163.540  99.500  1.00  0.00            
ATOM   1978  OD1 ASN A 204      31.660 164.190 100.010  1.00  0.00            
ATOM   1979  ND2 ASN A 204      29.820 164.160  98.790  1.00  0.00            
ATOM   1980 1HD2 ASN A 204      29.010 163.570  98.630  1.00  0.00            
ATOM   1981 2HD2 ASN A 204      29.760 165.170  98.800  1.00  0.00            
ATOM   1982  C   ASN A 204      30.960 161.750  97.030  1.00  0.00            
ATOM   1983  O   ASN A 204      29.960 161.080  96.730  1.00  0.00            
ATOM   1984  N   LEU A 205      31.400 162.750  96.210  1.00  0.00            
ATOM   1985  H   LEU A 205      32.280 163.180  96.430  1.00  0.00            
ATOM   1986  CA  LEU A 205      30.850 163.070  94.930  1.00  0.00            
ATOM   1987  HA  LEU A 205      29.770 162.970  95.050  1.00  0.00            
ATOM   1988  CB  LEU A 205      31.160 164.580  94.610  1.00  0.00            
ATOM   1989  HB1 LEU A 205      31.060 164.850  93.560  1.00  0.00            
ATOM   1990  HB2 LEU A 205      32.220 164.690  94.850  1.00  0.00            
ATOM   1991  CG  LEU A 205      30.430 165.700  95.310  1.00  0.00            
ATOM   1992  HG  LEU A 205      30.980 165.650  96.250  1.00  0.00            
ATOM   1993  CD1 LEU A 205      30.730 167.090  94.730  1.00  0.00            
ATOM   1994 1HD1 LEU A 205      30.100 167.160  93.840  1.00  0.00            
ATOM   1995 2HD1 LEU A 205      30.410 167.900  95.380  1.00  0.00            
ATOM   1996 3HD1 LEU A 205      31.760 167.290  94.430  1.00  0.00            
ATOM   1997  CD2 LEU A 205      28.960 165.370  95.660  1.00  0.00            
ATOM   1998 1HD2 LEU A 205      28.660 164.400  96.050  1.00  0.00            
ATOM   1999 2HD2 LEU A 205      28.520 166.170  96.260  1.00  0.00            
ATOM   2000 3HD2 LEU A 205      28.320 165.510  94.790  1.00  0.00            
ATOM   2001  C   LEU A 205      31.360 162.120  93.740  1.00  0.00            
ATOM   2002  O   LEU A 205      32.360 162.350  93.070  1.00  0.00            
ATOM   2003  N   LEU A 206      30.770 160.950  93.660  1.00  0.00            
ATOM   2004  H   LEU A 206      30.080 160.790  94.380  1.00  0.00            
ATOM   2005  CA  LEU A 206      30.920 159.940  92.660  1.00  0.00            
ATOM   2006  HA  LEU A 206      31.950 159.590  92.680  1.00  0.00            
ATOM   2007  CB  LEU A 206      29.950 158.790  93.050  1.00  0.00            
ATOM   2008  HB1 LEU A 206      28.910 159.120  93.040  1.00  0.00            
ATOM   2009  HB2 LEU A 206      30.230 158.580  94.080  1.00  0.00            
ATOM   2010  CG  LEU A 206      29.910 157.530  92.190  1.00  0.00            
ATOM   2011  HG  LEU A 206      29.540 157.870  91.220  1.00  0.00            
ATOM   2012  CD1 LEU A 206      31.240 156.910  91.850  1.00  0.00            
ATOM   2013 1HD1 LEU A 206      31.470 156.180  92.620  1.00  0.00            
ATOM   2014 2HD1 LEU A 206      31.220 156.450  90.870  1.00  0.00            
ATOM   2015 3HD1 LEU A 206      31.950 157.720  91.700  1.00  0.00            
ATOM   2016  CD2 LEU A 206      29.040 156.570  92.850  1.00  0.00            
ATOM   2017 1HD2 LEU A 206      28.110 157.030  93.180  1.00  0.00            
ATOM   2018 2HD2 LEU A 206      28.800 155.820  92.100  1.00  0.00            
ATOM   2019 3HD2 LEU A 206      29.540 156.070  93.680  1.00  0.00            
ATOM   2020  C   LEU A 206      30.580 160.490  91.250  1.00  0.00            
ATOM   2021  O   LEU A 206      29.680 161.240  91.070  1.00  0.00            
ATOM   2022  N   LEU A 207      31.220 159.860  90.310  1.00  0.00            
ATOM   2023  H   LEU A 207      31.950 159.230  90.610  1.00  0.00            
ATOM   2024  CA  LEU A 207      31.200 159.850  88.870  1.00  0.00            
ATOM   2025  HA  LEU A 207      30.240 160.300  88.600  1.00  0.00            
ATOM   2026  CB  LEU A 207      32.260 160.780  88.250  1.00  0.00            
ATOM   2027  HB1 LEU A 207      33.210 160.270  88.400  1.00  0.00            
ATOM   2028  HB2 LEU A 207      32.190 161.780  88.680  1.00  0.00            
ATOM   2029  CG  LEU A 207      32.200 160.920  86.720  1.00  0.00            
ATOM   2030  HG  LEU A 207      32.090 159.970  86.190  1.00  0.00            
ATOM   2031  CD1 LEU A 207      30.890 161.710  86.340  1.00  0.00            
ATOM   2032 1HD1 LEU A 207      30.860 162.030  85.300  1.00  0.00            
ATOM   2033 2HD1 LEU A 207      30.000 161.130  86.590  1.00  0.00            
ATOM   2034 3HD1 LEU A 207      30.850 162.560  87.020  1.00  0.00            
ATOM   2035  CD2 LEU A 207      33.450 161.580  86.210  1.00  0.00            
ATOM   2036 1HD2 LEU A 207      33.380 161.790  85.140  1.00  0.00            
ATOM   2037 2HD2 LEU A 207      33.610 162.570  86.630  1.00  0.00            
ATOM   2038 3HD2 LEU A 207      34.250 160.870  86.410  1.00  0.00            
ATOM   2039  C   LEU A 207      31.130 158.480  88.250  1.00  0.00            
ATOM   2040  O   LEU A 207      32.020 157.740  88.480  1.00  0.00            
ATOM   2041  N   SER A 208      30.130 158.320  87.410  1.00  0.00            
ATOM   2042  H   SER A 208      29.500 159.100  87.290  1.00  0.00            
ATOM   2043  CA  SER A 208      29.920 157.140  86.560  1.00  0.00            
ATOM   2044  HA  SER A 208      30.850 156.590  86.660  1.00  0.00            
ATOM   2045  CB  SER A 208      28.900 156.180  87.110  1.00  0.00            
ATOM   2046  HB1 SER A 208      29.220 155.980  88.130  1.00  0.00            
ATOM   2047  HB2 SER A 208      28.850 155.230  86.580  1.00  0.00            
ATOM   2048  OG  SER A 208      27.640 156.800  87.090  1.00  0.00            
ATOM   2049  HG  SER A 208      27.180 156.330  86.390  1.00  0.00            
ATOM   2050  C   SER A 208      29.730 157.470  85.070  1.00  0.00            
ATOM   2051  O   SER A 208      29.160 158.480  84.670  1.00  0.00            
ATOM   2052  N   VAL A 209      30.160 156.540  84.260  1.00  0.00            
ATOM   2053  H   VAL A 209      30.330 155.650  84.720  1.00  0.00            
ATOM   2054  CA  VAL A 209      30.330 156.640  82.790  1.00  0.00            
ATOM   2055  HA  VAL A 209      29.880 157.540  82.360  1.00  0.00            
ATOM   2056  CB  VAL A 209      31.820 156.710  82.550  1.00  0.00            
ATOM   2057  HB  VAL A 209      32.150 155.780  83.010  1.00  0.00            
ATOM   2058  CG1 VAL A 209      32.340 156.550  81.140  1.00  0.00            
ATOM   2059 1HG1 VAL A 209      31.820 157.250  80.490  1.00  0.00            
ATOM   2060 2HG1 VAL A 209      33.410 156.780  81.100  1.00  0.00            
ATOM   2061 3HG1 VAL A 209      32.100 155.600  80.660  1.00  0.00            
ATOM   2062  CG2 VAL A 209      32.400 158.010  83.070  1.00  0.00            
ATOM   2063 1HG2 VAL A 209      32.250 158.100  84.150  1.00  0.00            
ATOM   2064 2HG2 VAL A 209      33.480 158.040  82.900  1.00  0.00            
ATOM   2065 3HG2 VAL A 209      31.890 158.820  82.550  1.00  0.00            
ATOM   2066  C   VAL A 209      29.720 155.390  82.210  1.00  0.00            
ATOM   2067  O   VAL A 209      30.210 154.240  82.420  1.00  0.00            
ATOM   2068  N   SER A 210      28.650 155.570  81.410  1.00  0.00            
ATOM   2069  H   SER A 210      28.360 156.530  81.270  1.00  0.00            
ATOM   2070  CA  SER A 210      27.720 154.420  80.960  1.00  0.00            
ATOM   2071  HA  SER A 210      28.110 153.480  81.330  1.00  0.00            
ATOM   2072  CB  SER A 210      26.400 154.490  81.730  1.00  0.00            
ATOM   2073  HB1 SER A 210      25.990 155.430  81.370  1.00  0.00            
ATOM   2074  HB2 SER A 210      26.590 154.650  82.790  1.00  0.00            
ATOM   2075  OG  SER A 210      25.560 153.410  81.360  1.00  0.00            
ATOM   2076  HG  SER A 210      25.830 152.560  81.720  1.00  0.00            
ATOM   2077  C   SER A 210      27.450 154.230  79.480  1.00  0.00            
ATOM   2078  O   SER A 210      27.440 155.160  78.700  1.00  0.00            
ATOM   2079  N   LYS A 211      27.140 153.030  79.150  1.00  0.00            
ATOM   2080  H   LYS A 211      27.100 152.380  79.930  1.00  0.00            
ATOM   2081  CA  LYS A 211      26.430 152.490  77.940  1.00  0.00            
ATOM   2082  HA  LYS A 211      27.140 152.750  77.150  1.00  0.00            
ATOM   2083  CB  LYS A 211      26.390 151.000  77.930  1.00  0.00            
ATOM   2084  HB1 LYS A 211      25.850 150.710  78.830  1.00  0.00            
ATOM   2085  HB2 LYS A 211      27.410 150.670  78.120  1.00  0.00            
ATOM   2086  CG  LYS A 211      25.940 150.320  76.600  1.00  0.00            
ATOM   2087  HG1 LYS A 211      26.490 150.660  75.720  1.00  0.00            
ATOM   2088  HG2 LYS A 211      24.880 150.460  76.380  1.00  0.00            
ATOM   2089  CD  LYS A 211      26.130 148.800  76.610  1.00  0.00            
ATOM   2090  HD1 LYS A 211      26.170 148.350  77.600  1.00  0.00            
ATOM   2091  HD2 LYS A 211      27.040 148.690  76.030  1.00  0.00            
ATOM   2092  CE  LYS A 211      24.910 148.110  75.980  1.00  0.00            
ATOM   2093  HE1 LYS A 211      24.590 148.710  75.130  1.00  0.00            
ATOM   2094  HE2 LYS A 211      24.030 148.210  76.620  1.00  0.00            
ATOM   2095  NZ  LYS A 211      25.110 146.710  75.530  1.00  0.00            
ATOM   2096  HZ1 LYS A 211      24.310 146.360  75.020  1.00  0.00            
ATOM   2097  HZ2 LYS A 211      25.910 146.570  74.930  1.00  0.00            
ATOM   2098  HZ3 LYS A 211      25.180 146.100  76.340  1.00  0.00            
ATOM   2099  C   LYS A 211      25.030 153.210  77.730  1.00  0.00            
ATOM   2100  O   LYS A 211      24.430 153.040  76.650  1.00  0.00            
ATOM   2101  N   ASP A 212      24.430 154.010  78.620  1.00  0.00            
ATOM   2102  H   ASP A 212      24.900 154.210  79.490  1.00  0.00            
ATOM   2103  CA  ASP A 212      23.190 154.860  78.360  1.00  0.00            
ATOM   2104  HA  ASP A 212      22.570 154.130  77.840  1.00  0.00            
ATOM   2105  CB  ASP A 212      22.510 155.100  79.670  1.00  0.00            
ATOM   2106  HB1 ASP A 212      22.530 154.180  80.250  1.00  0.00            
ATOM   2107  HB2 ASP A 212      21.460 155.350  79.520  1.00  0.00            
ATOM   2108  CG  ASP A 212      23.120 156.110  80.620  1.00  0.00            
ATOM   2109  OD1 ASP A 212      24.210 156.640  80.320  1.00  0.00            
ATOM   2110  OD2 ASP A 212      22.600 156.380  81.690  1.00  0.00            
ATOM   2111  C   ASP A 212      23.350 156.160  77.620  1.00  0.00            
ATOM   2112  O   ASP A 212      22.430 156.930  77.530  1.00  0.00            
ATOM   2113  N   HIS A 213      24.660 156.390  77.120  1.00  0.00            
ATOM   2114  H   HIS A 213      25.320 155.690  77.430  1.00  0.00            
ATOM   2115  CA  HIS A 213      25.100 157.610  76.380  1.00  0.00            
ATOM   2116  HA  HIS A 213      26.050 157.380  75.910  1.00  0.00            
ATOM   2117  CB  HIS A 213      24.090 158.010  75.280  1.00  0.00            
ATOM   2118  HB1 HIS A 213      24.420 158.790  74.600  1.00  0.00            
ATOM   2119  HB2 HIS A 213      23.180 158.390  75.760  1.00  0.00            
ATOM   2120  CG  HIS A 213      23.690 156.900  74.250  1.00  0.00            
ATOM   2121  ND1 HIS A 213      22.970 157.130  73.110  1.00  0.00            
ATOM   2122  CE1 HIS A 213      23.100 156.050  72.390  1.00  0.00            
ATOM   2123  HE1 HIS A 213      22.680 156.040  71.390  1.00  0.00            
ATOM   2124  NE2 HIS A 213      23.900 155.120  72.960  1.00  0.00            
ATOM   2125  HE2 HIS A 213      24.300 154.240  72.650  1.00  0.00            
ATOM   2126  CD2 HIS A 213      24.200 155.590  74.220  1.00  0.00            
ATOM   2127  HD2 HIS A 213      24.800 155.050  74.940  1.00  0.00            
ATOM   2128  C   HIS A 213      25.300 158.890  77.240  1.00  0.00            
ATOM   2129  O   HIS A 213      25.610 159.990  76.720  1.00  0.00            
ATOM   2130  N   ALA A 214      25.270 158.640  78.580  1.00  0.00            
ATOM   2131  H   ALA A 214      25.020 157.720  78.900  1.00  0.00            
ATOM   2132  CA  ALA A 214      25.400 159.650  79.670  1.00  0.00            
ATOM   2133  HA  ALA A 214      25.580 160.600  79.160  1.00  0.00            
ATOM   2134  CB  ALA A 214      24.020 159.870  80.350  1.00  0.00            
ATOM   2135  HB1 ALA A 214      23.740 158.940  80.850  1.00  0.00            
ATOM   2136  HB2 ALA A 214      24.060 160.630  81.120  1.00  0.00            
ATOM   2137  HB3 ALA A 214      23.290 160.240  79.630  1.00  0.00            
ATOM   2138  C   ALA A 214      26.540 159.350  80.670  1.00  0.00            
ATOM   2139  O   ALA A 214      26.870 158.220  81.050  1.00  0.00            
ATOM   2140  N   LEU A 215      27.020 160.440  81.270  1.00  0.00            
ATOM   2141  H   LEU A 215      26.700 161.340  80.930  1.00  0.00            
ATOM   2142  CA  LEU A 215      27.560 160.410  82.650  1.00  0.00            
ATOM   2143  HA  LEU A 215      27.960 159.400  82.780  1.00  0.00            
ATOM   2144  CB  LEU A 215      28.800 161.260  82.850  1.00  0.00            
ATOM   2145  HB1 LEU A 215      29.170 161.010  83.840  1.00  0.00            
ATOM   2146  HB2 LEU A 215      28.670 162.330  83.010  1.00  0.00            
ATOM   2147  CG  LEU A 215      29.990 161.120  81.940  1.00  0.00            
ATOM   2148  HG  LEU A 215      30.030 160.050  81.730  1.00  0.00            
ATOM   2149  CD1 LEU A 215      29.650 161.890  80.640  1.00  0.00            
ATOM   2150 1HD1 LEU A 215      28.880 162.640  80.800  1.00  0.00            
ATOM   2151 2HD1 LEU A 215      30.520 162.270  80.100  1.00  0.00            
ATOM   2152 3HD1 LEU A 215      29.170 161.100  80.050  1.00  0.00            
ATOM   2153  CD2 LEU A 215      31.290 161.760  82.500  1.00  0.00            
ATOM   2154 1HD2 LEU A 215      32.050 161.450  81.790  1.00  0.00            
ATOM   2155 2HD2 LEU A 215      31.200 162.850  82.500  1.00  0.00            
ATOM   2156 3HD2 LEU A 215      31.630 161.400  83.470  1.00  0.00            
ATOM   2157  C   LEU A 215      26.450 160.650  83.730  1.00  0.00            
ATOM   2158  O   LEU A 215      25.480 161.470  83.540  1.00  0.00            
ATOM   2159  N   ARG A 216      26.650 160.170  84.960  1.00  0.00            
ATOM   2160  H   ARG A 216      27.430 159.540  85.080  1.00  0.00            
ATOM   2161  CA  ARG A 216      25.810 160.430  86.160  1.00  0.00            
ATOM   2162  HA  ARG A 216      25.250 161.350  85.960  1.00  0.00            
ATOM   2163  CB  ARG A 216      24.840 159.250  86.430  1.00  0.00            
ATOM   2164  HB1 ARG A 216      24.390 159.440  87.400  1.00  0.00            
ATOM   2165  HB2 ARG A 216      25.540 158.410  86.420  1.00  0.00            
ATOM   2166  CG  ARG A 216      23.790 159.100  85.310  1.00  0.00            
ATOM   2167  HG1 ARG A 216      24.170 159.240  84.300  1.00  0.00            
ATOM   2168  HG2 ARG A 216      22.960 159.820  85.340  1.00  0.00            
ATOM   2169  CD  ARG A 216      23.190 157.700  85.430  1.00  0.00            
ATOM   2170  HD1 ARG A 216      22.690 157.660  86.400  1.00  0.00            
ATOM   2171  HD2 ARG A 216      24.000 157.010  85.210  1.00  0.00            
ATOM   2172  NE  ARG A 216      22.150 157.540  84.370  1.00  0.00            
ATOM   2173  HE  ARG A 216      22.470 157.340  83.440  1.00  0.00            
ATOM   2174  CZ  ARG A 216      20.810 157.400  84.370  1.00  0.00            
ATOM   2175  NH1 ARG A 216      20.230 157.220  85.470  1.00  0.00            
ATOM   2176 1HH1 ARG A 216      20.670 157.180  86.370  1.00  0.00            
ATOM   2177 2HH1 ARG A 216      19.220 157.220  85.420  1.00  0.00            
ATOM   2178  NH2 ARG A 216      20.110 157.290  83.300  1.00  0.00            
ATOM   2179 1HH2 ARG A 216      20.470 157.550  82.390  1.00  0.00            
ATOM   2180 2HH2 ARG A 216      19.160 156.970  83.430  1.00  0.00            
ATOM   2181  C   ARG A 216      26.690 160.730  87.340  1.00  0.00            
ATOM   2182  O   ARG A 216      27.700 160.060  87.510  1.00  0.00            
ATOM   2183  N   LEU A 217      26.310 161.660  88.170  1.00  0.00            
ATOM   2184  H   LEU A 217      25.420 162.130  88.070  1.00  0.00            
ATOM   2185  CA  LEU A 217      27.060 162.100  89.350  1.00  0.00            
ATOM   2186  HA  LEU A 217      27.920 161.460  89.540  1.00  0.00            
ATOM   2187  CB  LEU A 217      27.600 163.530  88.970  1.00  0.00            
ATOM   2188  HB1 LEU A 217      26.770 164.220  88.870  1.00  0.00            
ATOM   2189  HB2 LEU A 217      28.130 163.380  88.030  1.00  0.00            
ATOM   2190  CG  LEU A 217      28.620 164.120  89.990  1.00  0.00            
ATOM   2191  HG  LEU A 217      29.540 163.540  89.900  1.00  0.00            
ATOM   2192  CD1 LEU A 217      28.950 165.480  89.410  1.00  0.00            
ATOM   2193 1HD1 LEU A 217      29.520 165.390  88.490  1.00  0.00            
ATOM   2194 2HD1 LEU A 217      28.050 166.070  89.250  1.00  0.00            
ATOM   2195 3HD1 LEU A 217      29.590 165.960  90.140  1.00  0.00            
ATOM   2196  CD2 LEU A 217      28.130 164.310  91.490  1.00  0.00            
ATOM   2197 1HD2 LEU A 217      28.700 165.020  92.090  1.00  0.00            
ATOM   2198 2HD2 LEU A 217      27.130 164.750  91.520  1.00  0.00            
ATOM   2199 3HD2 LEU A 217      28.240 163.360  92.010  1.00  0.00            
ATOM   2200  C   LEU A 217      26.090 161.910  90.570  1.00  0.00            
ATOM   2201  O   LEU A 217      24.940 162.260  90.550  1.00  0.00            
ATOM   2202  N   TRP A 218      26.570 161.270  91.620  1.00  0.00            
ATOM   2203  H   TRP A 218      27.570 161.090  91.590  1.00  0.00            
ATOM   2204  CA  TRP A 218      25.830 160.760  92.750  1.00  0.00            
ATOM   2205  HA  TRP A 218      24.840 161.220  92.790  1.00  0.00            
ATOM   2206  CB  TRP A 218      25.630 159.230  92.630  1.00  0.00            
ATOM   2207  HB1 TRP A 218      24.730 159.040  93.210  1.00  0.00            
ATOM   2208  HB2 TRP A 218      26.440 158.720  93.150  1.00  0.00            
ATOM   2209  CG  TRP A 218      25.570 158.550  91.250  1.00  0.00            
ATOM   2210  CD1 TRP A 218      26.560 158.430  90.320  1.00  0.00            
ATOM   2211  HD1 TRP A 218      27.510 158.930  90.410  1.00  0.00            
ATOM   2212  NE1 TRP A 218      26.130 157.730  89.220  1.00  0.00            
ATOM   2213  HE1 TRP A 218      26.710 157.460  88.440  1.00  0.00            
ATOM   2214  CE2 TRP A 218      24.850 157.210  89.360  1.00  0.00            
ATOM   2215  CZ2 TRP A 218      24.100 156.300  88.670  1.00  0.00            
ATOM   2216  HZ2 TRP A 218      24.420 155.980  87.690  1.00  0.00            
ATOM   2217  CH2 TRP A 218      23.030 155.660  89.330  1.00  0.00            
ATOM   2218  HH2 TRP A 218      22.510 154.870  88.810  1.00  0.00            
ATOM   2219  CZ3 TRP A 218      22.610 156.090  90.580  1.00  0.00            
ATOM   2220  HZ3 TRP A 218      21.730 155.640  91.020  1.00  0.00            
ATOM   2221  CE3 TRP A 218      23.320 157.160  91.220  1.00  0.00            
ATOM   2222  HE3 TRP A 218      23.140 157.370  92.260  1.00  0.00            
ATOM   2223  CD2 TRP A 218      24.490 157.690  90.670  1.00  0.00            
ATOM   2224  C   TRP A 218      26.550 161.110  94.100  1.00  0.00            
ATOM   2225  O   TRP A 218      27.770 161.230  94.160  1.00  0.00            
ATOM   2226  N   ASN A 219      25.820 161.290  95.150  1.00  0.00            
ATOM   2227  H   ASN A 219      24.830 161.090  95.110  1.00  0.00            
ATOM   2228  CA  ASN A 219      26.410 161.540  96.510  1.00  0.00            
ATOM   2229  HA  ASN A 219      27.490 161.690  96.540  1.00  0.00            
ATOM   2230  CB  ASN A 219      25.910 162.870  97.040  1.00  0.00            
ATOM   2231  HB1 ASN A 219      24.860 162.720  97.320  1.00  0.00            
ATOM   2232  HB2 ASN A 219      25.720 163.640  96.290  1.00  0.00            
ATOM   2233  CG  ASN A 219      26.660 163.340  98.270  1.00  0.00            
ATOM   2234  OD1 ASN A 219      27.350 162.620  98.960  1.00  0.00            
ATOM   2235  ND2 ASN A 219      26.500 164.620  98.610  1.00  0.00            
ATOM   2236 1HD2 ASN A 219      26.050 165.320  98.030  1.00  0.00            
ATOM   2237 2HD2 ASN A 219      27.040 164.880  99.420  1.00  0.00            
ATOM   2238  C   ASN A 219      26.260 160.260  97.420  1.00  0.00            
ATOM   2239  O   ASN A 219      25.190 159.940  97.850  1.00  0.00            
ATOM   2240  N   ILE A 220      27.310 159.520  97.450  1.00  0.00            
ATOM   2241  H   ILE A 220      28.150 159.810  96.970  1.00  0.00            
ATOM   2242  CA  ILE A 220      27.520 158.250  98.260  1.00  0.00            
ATOM   2243  HA  ILE A 220      26.800 157.480  97.980  1.00  0.00            
ATOM   2244  CB  ILE A 220      28.910 157.590  97.960  1.00  0.00            
ATOM   2245  HB  ILE A 220      28.950 156.650  98.490  1.00  0.00            
ATOM   2246  CG2 ILE A 220      29.040 157.240  96.470  1.00  0.00            
ATOM   2247 1HG2 ILE A 220      29.930 156.680  96.190  1.00  0.00            
ATOM   2248 2HG2 ILE A 220      28.190 156.620  96.190  1.00  0.00            
ATOM   2249 3HG2 ILE A 220      29.090 158.170  95.900  1.00  0.00            
ATOM   2250  CG1 ILE A 220      30.100 158.380  98.480  1.00  0.00            
ATOM   2251 1HG1 ILE A 220      29.930 158.670  99.520  1.00  0.00            
ATOM   2252 2HG1 ILE A 220      30.060 159.290  97.900  1.00  0.00            
ATOM   2253  CD  ILE A 220      31.440 157.700  98.330  1.00  0.00            
ATOM   2254  HD1 ILE A 220      32.230 158.310  98.780  1.00  0.00            
ATOM   2255  HD2 ILE A 220      31.330 156.700  98.740  1.00  0.00            
ATOM   2256  HD3 ILE A 220      31.680 157.520  97.280  1.00  0.00            
ATOM   2257  C   ILE A 220      27.230 158.610  99.740  1.00  0.00            
ATOM   2258  O   ILE A 220      26.870 157.660 100.430  1.00  0.00            
ATOM   2259  N   GLN A 221      27.260 159.850 100.180  1.00  0.00            
ATOM   2260  H   GLN A 221      27.530 160.660  99.630  1.00  0.00            
ATOM   2261  CA  GLN A 221      26.860 160.150 101.550  1.00  0.00            
ATOM   2262  HA  GLN A 221      27.350 159.440 102.200  1.00  0.00            
ATOM   2263  CB  GLN A 221      27.440 161.510 102.110  1.00  0.00            
ATOM   2264  HB1 GLN A 221      26.740 162.300 101.830  1.00  0.00            
ATOM   2265  HB2 GLN A 221      28.380 161.800 101.640  1.00  0.00            
ATOM   2266  CG  GLN A 221      27.660 161.490 103.650  1.00  0.00            
ATOM   2267  HG1 GLN A 221      28.340 160.670 103.890  1.00  0.00            
ATOM   2268  HG2 GLN A 221      26.730 161.320 104.200  1.00  0.00            
ATOM   2269  CD  GLN A 221      28.200 162.810 104.110  1.00  0.00            
ATOM   2270  OE1 GLN A 221      28.440 163.840 103.430  1.00  0.00            
ATOM   2271  NE2 GLN A 221      28.560 162.960 105.360  1.00  0.00            
ATOM   2272 1HE2 GLN A 221      28.620 162.200 106.020  1.00  0.00            
ATOM   2273 2HE2 GLN A 221      29.060 163.820 105.520  1.00  0.00            
ATOM   2274  C   GLN A 221      25.360 159.940 101.860  1.00  0.00            
ATOM   2275  O   GLN A 221      25.030 159.870 103.040  1.00  0.00            
ATOM   2276  N   THR A 222      24.530 160.030 100.810  1.00  0.00            
ATOM   2277  H   THR A 222      25.010 160.060  99.930  1.00  0.00            
ATOM   2278  CA  THR A 222      23.060 160.160 100.790  1.00  0.00            
ATOM   2279  HA  THR A 222      22.630 159.660 101.660  1.00  0.00            
ATOM   2280  CB  THR A 222      22.670 161.610 100.810  1.00  0.00            
ATOM   2281  HB  THR A 222      21.580 161.570 100.730  1.00  0.00            
ATOM   2282  CG2 THR A 222      22.960 162.420 102.130  1.00  0.00            
ATOM   2283 1HG2 THR A 222      22.230 163.200 102.350  1.00  0.00            
ATOM   2284 2HG2 THR A 222      22.920 161.660 102.910  1.00  0.00            
ATOM   2285 3HG2 THR A 222      23.980 162.800 102.130  1.00  0.00            
ATOM   2286  OG1 THR A 222      23.130 162.360  99.740  1.00  0.00            
ATOM   2287  HG1 THR A 222      22.910 163.260  99.990  1.00  0.00            
ATOM   2288  C   THR A 222      22.320 159.400  99.670  1.00  0.00            
ATOM   2289  O   THR A 222      21.120 159.650  99.490  1.00  0.00            
ATOM   2290  N   ASP A 223      23.020 158.520  98.900  1.00  0.00            
ATOM   2291  H   ASP A 223      23.970 158.390  99.220  1.00  0.00            
ATOM   2292  CA  ASP A 223      22.560 157.690  97.830  1.00  0.00            
ATOM   2293  HA  ASP A 223      23.450 157.230  97.410  1.00  0.00            
ATOM   2294  CB  ASP A 223      21.630 156.590  98.390  1.00  0.00            
ATOM   2295  HB1 ASP A 223      21.240 155.980  97.580  1.00  0.00            
ATOM   2296  HB2 ASP A 223      20.720 157.000  98.830  1.00  0.00            
ATOM   2297  CG  ASP A 223      22.320 155.680  99.360  1.00  0.00            
ATOM   2298  OD1 ASP A 223      21.780 155.620 100.480  1.00  0.00            
ATOM   2299  OD2 ASP A 223      23.460 155.260  99.070  1.00  0.00            
ATOM   2300  C   ASP A 223      21.830 158.490  96.710  1.00  0.00            
ATOM   2301  O   ASP A 223      21.220 158.010  95.750  1.00  0.00            
ATOM   2302  N   THR A 224      21.930 159.780  96.730  1.00  0.00            
ATOM   2303  H   THR A 224      22.690 160.180  97.260  1.00  0.00            
ATOM   2304  CA  THR A 224      21.290 160.780  95.910  1.00  0.00            
ATOM   2305  HA  THR A 224      20.290 160.390  95.720  1.00  0.00            
ATOM   2306  CB  THR A 224      21.120 162.130  96.650  1.00  0.00            
ATOM   2307  HB  THR A 224      22.030 162.430  97.180  1.00  0.00            
ATOM   2308  CG2 THR A 224      20.550 163.270  95.790  1.00  0.00            
ATOM   2309 1HG2 THR A 224      19.710 162.890  95.200  1.00  0.00            
ATOM   2310 2HG2 THR A 224      20.290 164.060  96.500  1.00  0.00            
ATOM   2311 3HG2 THR A 224      21.270 163.560  95.030  1.00  0.00            
ATOM   2312  OG1 THR A 224      20.160 161.870  97.590  1.00  0.00            
ATOM   2313  HG1 THR A 224      20.500 161.340  98.320  1.00  0.00            
ATOM   2314  C   THR A 224      21.850 160.950  94.530  1.00  0.00            
ATOM   2315  O   THR A 224      23.050 161.190  94.350  1.00  0.00            
ATOM   2316  N   LEU A 225      21.010 160.900  93.530  1.00  0.00            
ATOM   2317  H   LEU A 225      20.090 160.490  93.660  1.00  0.00            
ATOM   2318  CA  LEU A 225      21.420 161.230  92.160  1.00  0.00            
ATOM   2319  HA  LEU A 225      22.460 160.900  92.100  1.00  0.00            
ATOM   2320  CB  LEU A 225      20.470 160.490  91.190  1.00  0.00            
ATOM   2321  HB1 LEU A 225      19.450 160.740  91.480  1.00  0.00            
ATOM   2322  HB2 LEU A 225      20.590 159.420  91.360  1.00  0.00            
ATOM   2323  CG  LEU A 225      20.740 160.810  89.710  1.00  0.00            
ATOM   2324  HG  LEU A 225      20.750 161.880  89.500  1.00  0.00            
ATOM   2325  CD1 LEU A 225      22.160 160.410  89.320  1.00  0.00            
ATOM   2326 1HD1 LEU A 225      22.390 160.700  88.290  1.00  0.00            
ATOM   2327 2HD1 LEU A 225      22.970 160.820  89.920  1.00  0.00            
ATOM   2328 3HD1 LEU A 225      22.200 159.320  89.320  1.00  0.00            
ATOM   2329  CD2 LEU A 225      19.710 160.120  88.810  1.00  0.00            
ATOM   2330 1HD2 LEU A 225      18.720 160.450  89.110  1.00  0.00            
ATOM   2331 2HD2 LEU A 225      19.860 160.370  87.760  1.00  0.00            
ATOM   2332 3HD2 LEU A 225      19.670 159.080  89.110  1.00  0.00            
ATOM   2333  C   LEU A 225      21.380 162.740  92.000  1.00  0.00            
ATOM   2334  O   LEU A 225      20.320 163.300  91.750  1.00  0.00            
ATOM   2335  N   VAL A 226      22.570 163.380  92.060  1.00  0.00            
ATOM   2336  H   VAL A 226      23.400 162.800  92.110  1.00  0.00            
ATOM   2337  CA  VAL A 226      22.610 164.860  91.890  1.00  0.00            
ATOM   2338  HA  VAL A 226      21.790 165.260  92.480  1.00  0.00            
ATOM   2339  CB  VAL A 226      23.840 165.470  92.610  1.00  0.00            
ATOM   2340  HB  VAL A 226      24.710 165.420  91.950  1.00  0.00            
ATOM   2341  CG1 VAL A 226      23.620 166.990  92.780  1.00  0.00            
ATOM   2342 1HG1 VAL A 226      23.640 167.550  91.850  1.00  0.00            
ATOM   2343 2HG1 VAL A 226      22.700 167.170  93.340  1.00  0.00            
ATOM   2344 3HG1 VAL A 226      24.430 167.440  93.350  1.00  0.00            
ATOM   2345  CG2 VAL A 226      24.240 164.850  93.960  1.00  0.00            
ATOM   2346 1HG2 VAL A 226      23.390 164.930  94.640  1.00  0.00            
ATOM   2347 2HG2 VAL A 226      24.290 163.770  93.810  1.00  0.00            
ATOM   2348 3HG2 VAL A 226      25.140 165.370  94.300  1.00  0.00            
ATOM   2349  C   VAL A 226      22.480 165.310  90.420  1.00  0.00            
ATOM   2350  O   VAL A 226      21.730 166.270  90.220  1.00  0.00            
ATOM   2351  N   ALA A 227      23.260 164.680  89.520  1.00  0.00            
ATOM   2352  H   ALA A 227      23.680 163.780  89.690  1.00  0.00            
ATOM   2353  CA  ALA A 227      23.400 165.280  88.130  1.00  0.00            
ATOM   2354  HA  ALA A 227      22.420 165.730  87.980  1.00  0.00            
ATOM   2355  CB  ALA A 227      24.520 166.370  88.050  1.00  0.00            
ATOM   2356  HB1 ALA A 227      25.400 166.190  88.670  1.00  0.00            
ATOM   2357  HB2 ALA A 227      24.730 166.710  87.030  1.00  0.00            
ATOM   2358  HB3 ALA A 227      24.030 167.180  88.600  1.00  0.00            
ATOM   2359  C   ALA A 227      23.590 164.230  87.010  1.00  0.00            
ATOM   2360  O   ALA A 227      24.150 163.180  87.350  1.00  0.00            
ATOM   2361  N   ILE A 228      23.020 164.420  85.830  1.00  0.00            
ATOM   2362  H   ILE A 228      22.620 165.350  85.850  1.00  0.00            
ATOM   2363  CA  ILE A 228      23.090 163.600  84.630  1.00  0.00            
ATOM   2364  HA  ILE A 228      23.760 162.740  84.740  1.00  0.00            
ATOM   2365  CB  ILE A 228      21.720 163.010  84.290  1.00  0.00            
ATOM   2366  HB  ILE A 228      21.080 163.750  83.800  1.00  0.00            
ATOM   2367  CG2 ILE A 228      21.870 161.950  83.150  1.00  0.00            
ATOM   2368 1HG2 ILE A 228      22.560 162.270  82.370  1.00  0.00            
ATOM   2369 2HG2 ILE A 228      22.180 160.990  83.580  1.00  0.00            
ATOM   2370 3HG2 ILE A 228      20.880 161.770  82.740  1.00  0.00            
ATOM   2371  CG1 ILE A 228      20.970 162.320  85.460  1.00  0.00            
ATOM   2372 1HG1 ILE A 228      21.530 161.610  86.070  1.00  0.00            
ATOM   2373 2HG1 ILE A 228      20.220 161.610  85.090  1.00  0.00            
ATOM   2374  CD  ILE A 228      20.000 163.260  86.250  1.00  0.00            
ATOM   2375  HD1 ILE A 228      20.640 163.840  86.920  1.00  0.00            
ATOM   2376  HD2 ILE A 228      19.430 163.910  85.580  1.00  0.00            
ATOM   2377  HD3 ILE A 228      19.300 162.600  86.770  1.00  0.00            
ATOM   2378  C   ILE A 228      23.660 164.520  83.570  1.00  0.00            
ATOM   2379  O   ILE A 228      23.320 165.670  83.420  1.00  0.00            
ATOM   2380  N   PHE A 229      24.510 163.940  82.740  1.00  0.00            
ATOM   2381  H   PHE A 229      24.730 163.010  83.060  1.00  0.00            
ATOM   2382  CA  PHE A 229      25.300 164.590  81.650  1.00  0.00            
ATOM   2383  HA  PHE A 229      24.890 165.590  81.490  1.00  0.00            
ATOM   2384  CB  PHE A 229      26.710 164.660  82.020  1.00  0.00            
ATOM   2385  HB1 PHE A 229      27.410 164.990  81.250  1.00  0.00            
ATOM   2386  HB2 PHE A 229      26.950 163.630  82.280  1.00  0.00            
ATOM   2387  CG  PHE A 229      27.010 165.560  83.180  1.00  0.00            
ATOM   2388  CD1 PHE A 229      27.030 166.970  83.050  1.00  0.00            
ATOM   2389  HD1 PHE A 229      26.850 167.470  82.110  1.00  0.00            
ATOM   2390  CE1 PHE A 229      27.440 167.780  84.120  1.00  0.00            
ATOM   2391  HE1 PHE A 229      27.270 168.840  84.060  1.00  0.00            
ATOM   2392  CZ  PHE A 229      27.720 167.230  85.360  1.00  0.00            
ATOM   2393  HZ  PHE A 229      27.850 167.820  86.260  1.00  0.00            
ATOM   2394  CE2 PHE A 229      27.760 165.850  85.530  1.00  0.00            
ATOM   2395  HE2 PHE A 229      28.050 165.390  86.470  1.00  0.00            
ATOM   2396  CD2 PHE A 229      27.410 165.020  84.440  1.00  0.00            
ATOM   2397  HD2 PHE A 229      27.480 163.940  84.520  1.00  0.00            
ATOM   2398  C   PHE A 229      25.010 163.830  80.290  1.00  0.00            
ATOM   2399  O   PHE A 229      25.730 162.910  79.910  1.00  0.00            
ATOM   2400  N   GLY A 230      23.930 164.160  79.650  1.00  0.00            
ATOM   2401  H   GLY A 230      23.610 165.090  79.890  1.00  0.00            
ATOM   2402  CA  GLY A 230      23.390 163.630  78.350  1.00  0.00            
ATOM   2403  HA1 GLY A 230      23.010 162.610  78.430  1.00  0.00            
ATOM   2404  HA2 GLY A 230      24.180 163.550  77.600  1.00  0.00            
ATOM   2405  C   GLY A 230      22.150 164.350  77.710  1.00  0.00            
ATOM   2406  O   GLY A 230      21.320 164.960  78.350  1.00  0.00            
ATOM   2407  N   GLY A 231      22.100 164.260  76.360  1.00  0.00            
ATOM   2408  H   GLY A 231      22.770 163.580  76.020  1.00  0.00            
ATOM   2409  CA  GLY A 231      21.210 165.070  75.420  1.00  0.00            
ATOM   2410  HA1 GLY A 231      21.470 166.120  75.500  1.00  0.00            
ATOM   2411  HA2 GLY A 231      20.180 164.900  75.730  1.00  0.00            
ATOM   2412  C   GLY A 231      21.370 164.600  74.000  1.00  0.00            
ATOM   2413  O   GLY A 231      21.450 163.400  73.760  1.00  0.00            
ATOM   2414  N   VAL A 232      21.600 165.510  72.990  1.00  0.00            
ATOM   2415  H   VAL A 232      21.330 166.450  73.240  1.00  0.00            
ATOM   2416  CA  VAL A 232      21.920 165.280  71.560  1.00  0.00            
ATOM   2417  HA  VAL A 232      22.130 164.230  71.370  1.00  0.00            
ATOM   2418  CB  VAL A 232      20.760 165.850  70.650  1.00  0.00            
ATOM   2419  HB  VAL A 232      21.060 165.900  69.600  1.00  0.00            
ATOM   2420  CG1 VAL A 232      19.570 164.860  70.670  1.00  0.00            
ATOM   2421 1HG1 VAL A 232      18.730 165.320  70.170  1.00  0.00            
ATOM   2422 2HG1 VAL A 232      19.820 164.050  69.980  1.00  0.00            
ATOM   2423 3HG1 VAL A 232      19.480 164.380  71.650  1.00  0.00            
ATOM   2424  CG2 VAL A 232      20.170 167.170  71.120  1.00  0.00            
ATOM   2425 1HG2 VAL A 232      19.390 167.470  70.420  1.00  0.00            
ATOM   2426 2HG2 VAL A 232      19.710 167.080  72.110  1.00  0.00            
ATOM   2427 3HG2 VAL A 232      20.810 168.050  71.070  1.00  0.00            
ATOM   2428  C   VAL A 232      23.200 166.060  71.260  1.00  0.00            
ATOM   2429  O   VAL A 232      24.050 165.590  70.500  1.00  0.00            
ATOM   2430  N   GLU A 233      23.460 167.150  71.980  1.00  0.00            
ATOM   2431  H   GLU A 233      22.620 167.630  72.290  1.00  0.00            
ATOM   2432  CA  GLU A 233      24.730 167.860  72.210  1.00  0.00            
ATOM   2433  HA  GLU A 233      25.280 167.810  71.270  1.00  0.00            
ATOM   2434  CB  GLU A 233      24.500 169.370  72.490  1.00  0.00            
ATOM   2435  HB1 GLU A 233      25.410 169.920  72.720  1.00  0.00            
ATOM   2436  HB2 GLU A 233      23.820 169.480  73.340  1.00  0.00            
ATOM   2437  CG  GLU A 233      23.650 170.070  71.410  1.00  0.00            
ATOM   2438  HG1 GLU A 233      23.560 171.090  71.800  1.00  0.00            
ATOM   2439  HG2 GLU A 233      22.630 169.690  71.380  1.00  0.00            
ATOM   2440  CD  GLU A 233      24.270 170.200  70.030  1.00  0.00            
ATOM   2441  OE1 GLU A 233      25.440 169.820  69.860  1.00  0.00            
ATOM   2442  OE2 GLU A 233      23.580 170.630  69.060  1.00  0.00            
ATOM   2443  C   GLU A 233      25.590 167.130  73.230  1.00  0.00            
ATOM   2444  O   GLU A 233      26.810 167.240  73.180  1.00  0.00            
ATOM   2445  N   GLY A 234      24.940 166.280  74.020  1.00  0.00            
ATOM   2446  H   GLY A 234      23.940 166.260  73.980  1.00  0.00            
ATOM   2447  CA  GLY A 234      25.660 165.160  74.700  1.00  0.00            
ATOM   2448  HA1 GLY A 234      24.900 164.710  75.350  1.00  0.00            
ATOM   2449  HA2 GLY A 234      26.430 165.610  75.320  1.00  0.00            
ATOM   2450  C   GLY A 234      26.340 164.080  73.740  1.00  0.00            
ATOM   2451  O   GLY A 234      26.270 164.250  72.490  1.00  0.00            
ATOM   2452  N   HIS A 235      26.970 163.010  74.310  1.00  0.00            
ATOM   2453  H   HIS A 235      26.970 162.750  75.280  1.00  0.00            
ATOM   2454  CA  HIS A 235      27.390 162.030  73.380  1.00  0.00            
ATOM   2455  HA  HIS A 235      28.050 162.540  72.680  1.00  0.00            
ATOM   2456  CB  HIS A 235      28.260 161.030  74.070  1.00  0.00            
ATOM   2457  HB1 HIS A 235      28.570 160.300  73.330  1.00  0.00            
ATOM   2458  HB2 HIS A 235      27.800 160.490  74.900  1.00  0.00            
ATOM   2459  CG  HIS A 235      29.570 161.620  74.600  1.00  0.00            
ATOM   2460  ND1 HIS A 235      30.740 161.830  73.860  1.00  0.00            
ATOM   2461  CE1 HIS A 235      31.670 162.230  74.740  1.00  0.00            
ATOM   2462  HE1 HIS A 235      32.630 162.720  74.610  1.00  0.00            
ATOM   2463  NE2 HIS A 235      31.120 162.340  75.960  1.00  0.00            
ATOM   2464  HE2 HIS A 235      31.540 162.910  76.680  1.00  0.00            
ATOM   2465  CD2 HIS A 235      29.780 161.980  75.860  1.00  0.00            
ATOM   2466  HD2 HIS A 235      29.100 161.820  76.680  1.00  0.00            
ATOM   2467  C   HIS A 235      26.270 161.320  72.600  1.00  0.00            
ATOM   2468  O   HIS A 235      25.250 160.860  73.240  1.00  0.00            
ATOM   2469  N   ARG A 236      26.570 160.890  71.320  1.00  0.00            
ATOM   2470  H   ARG A 236      27.320 161.290  70.780  1.00  0.00            
ATOM   2471  CA  ARG A 236      25.580 160.160  70.470  1.00  0.00            
ATOM   2472  HA  ARG A 236      24.600 160.370  70.910  1.00  0.00            
ATOM   2473  CB  ARG A 236      25.490 160.820  69.040  1.00  0.00            
ATOM   2474  HB1 ARG A 236      24.730 160.390  68.400  1.00  0.00            
ATOM   2475  HB2 ARG A 236      26.420 160.580  68.530  1.00  0.00            
ATOM   2476  CG  ARG A 236      25.300 162.340  68.990  1.00  0.00            
ATOM   2477  HG1 ARG A 236      25.950 162.830  69.710  1.00  0.00            
ATOM   2478  HG2 ARG A 236      24.310 162.630  69.340  1.00  0.00            
ATOM   2479  CD  ARG A 236      25.510 162.830  67.590  1.00  0.00            
ATOM   2480  HD1 ARG A 236      25.530 163.920  67.600  1.00  0.00            
ATOM   2481  HD2 ARG A 236      24.750 162.550  66.860  1.00  0.00            
ATOM   2482  NE  ARG A 236      26.830 162.340  67.030  1.00  0.00            
ATOM   2483  HE  ARG A 236      27.510 161.950  67.670  1.00  0.00            
ATOM   2484  CZ  ARG A 236      27.260 162.610  65.800  1.00  0.00            
ATOM   2485  NH1 ARG A 236      26.610 163.420  65.020  1.00  0.00            
ATOM   2486 1HH1 ARG A 236      25.920 164.030  65.440  1.00  0.00            
ATOM   2487 2HH1 ARG A 236      27.010 163.750  64.150  1.00  0.00            
ATOM   2488  NH2 ARG A 236      28.450 162.160  65.460  1.00  0.00            
ATOM   2489 1HH2 ARG A 236      28.970 161.630  66.150  1.00  0.00            
ATOM   2490 2HH2 ARG A 236      28.660 162.160  64.470  1.00  0.00            
ATOM   2491  C   ARG A 236      25.730 158.650  70.360  1.00  0.00            
ATOM   2492  O   ARG A 236      25.200 158.010  69.510  1.00  0.00            
ATOM   2493  N   ASP A 237      26.450 158.110  71.280  1.00  0.00            
ATOM   2494  H   ASP A 237      26.900 158.710  71.960  1.00  0.00            
ATOM   2495  CA  ASP A 237      26.730 156.710  71.500  1.00  0.00            
ATOM   2496  HA  ASP A 237      25.780 156.190  71.410  1.00  0.00            
ATOM   2497  CB  ASP A 237      27.760 156.140  70.550  1.00  0.00            
ATOM   2498  HB1 ASP A 237      28.700 155.910  71.040  1.00  0.00            
ATOM   2499  HB2 ASP A 237      27.910 156.800  69.690  1.00  0.00            
ATOM   2500  CG  ASP A 237      27.230 154.820  70.030  1.00  0.00            
ATOM   2501  OD1 ASP A 237      27.360 154.550  68.790  1.00  0.00            
ATOM   2502  OD2 ASP A 237      26.850 153.920  70.820  1.00  0.00            
ATOM   2503  C   ASP A 237      27.290 156.480  72.960  1.00  0.00            
ATOM   2504  O   ASP A 237      27.560 157.470  73.710  1.00  0.00            
ATOM   2505  N   GLU A 238      27.630 155.260  73.280  1.00  0.00            
ATOM   2506  H   GLU A 238      27.740 154.570  72.560  1.00  0.00            
ATOM   2507  CA  GLU A 238      28.080 154.780  74.610  1.00  0.00            
ATOM   2508  HA  GLU A 238      27.320 155.010  75.340  1.00  0.00            
ATOM   2509  CB  GLU A 238      28.190 153.230  74.540  1.00  0.00            
ATOM   2510  HB1 GLU A 238      28.300 152.850  73.520  1.00  0.00            
ATOM   2511  HB2 GLU A 238      27.240 152.930  74.990  1.00  0.00            
ATOM   2512  CG  GLU A 238      29.440 152.760  75.260  1.00  0.00            
ATOM   2513  HG1 GLU A 238      29.260 153.130  76.270  1.00  0.00            
ATOM   2514  HG2 GLU A 238      30.360 153.200  74.870  1.00  0.00            
ATOM   2515  CD  GLU A 238      29.410 151.250  75.100  1.00  0.00            
ATOM   2516  OE1 GLU A 238      29.650 150.650  76.180  1.00  0.00            
ATOM   2517  OE2 GLU A 238      29.240 150.620  74.000  1.00  0.00            
ATOM   2518  C   GLU A 238      29.280 155.580  75.090  1.00  0.00            
ATOM   2519  O   GLU A 238      30.220 155.690  74.310  1.00  0.00            
ATOM   2520  N   VAL A 239      29.410 155.940  76.330  1.00  0.00            
ATOM   2521  H   VAL A 239      28.610 155.700  76.900  1.00  0.00            
ATOM   2522  CA  VAL A 239      30.580 156.610  76.930  1.00  0.00            
ATOM   2523  HA  VAL A 239      31.140 157.130  76.150  1.00  0.00            
ATOM   2524  CB  VAL A 239      30.210 157.620  77.970  1.00  0.00            
ATOM   2525  HB  VAL A 239      30.000 157.100  78.910  1.00  0.00            
ATOM   2526  CG1 VAL A 239      31.240 158.720  78.090  1.00  0.00            
ATOM   2527 1HG1 VAL A 239      31.030 159.360  78.950  1.00  0.00            
ATOM   2528 2HG1 VAL A 239      32.220 158.290  78.270  1.00  0.00            
ATOM   2529 3HG1 VAL A 239      31.310 159.410  77.250  1.00  0.00            
ATOM   2530  CG2 VAL A 239      28.850 158.340  77.640  1.00  0.00            
ATOM   2531 1HG2 VAL A 239      28.630 159.050  78.440  1.00  0.00            
ATOM   2532 2HG2 VAL A 239      28.940 158.860  76.690  1.00  0.00            
ATOM   2533 3HG2 VAL A 239      28.070 157.580  77.580  1.00  0.00            
ATOM   2534  C   VAL A 239      31.490 155.560  77.610  1.00  0.00            
ATOM   2535  O   VAL A 239      31.050 154.740  78.400  1.00  0.00            
ATOM   2536  N   LEU A 240      32.830 155.610  77.340  1.00  0.00            
ATOM   2537  H   LEU A 240      33.140 156.440  76.860  1.00  0.00            
ATOM   2538  CA  LEU A 240      33.910 154.750  77.810  1.00  0.00            
ATOM   2539  HA  LEU A 240      33.530 153.800  78.200  1.00  0.00            
ATOM   2540  CB  LEU A 240      34.810 154.420  76.570  1.00  0.00            
ATOM   2541  HB1 LEU A 240      35.520 153.620  76.790  1.00  0.00            
ATOM   2542  HB2 LEU A 240      35.250 155.340  76.200  1.00  0.00            
ATOM   2543  CG  LEU A 240      34.150 153.760  75.370  1.00  0.00            
ATOM   2544  HG  LEU A 240      33.460 154.460  74.900  1.00  0.00            
ATOM   2545  CD1 LEU A 240      35.210 153.630  74.230  1.00  0.00            
ATOM   2546 1HD1 LEU A 240      35.710 154.600  74.210  1.00  0.00            
ATOM   2547 2HD1 LEU A 240      35.860 152.790  74.440  1.00  0.00            
ATOM   2548 3HD1 LEU A 240      34.780 153.510  73.240  1.00  0.00            
ATOM   2549  CD2 LEU A 240      33.500 152.390  75.670  1.00  0.00            
ATOM   2550 1HD2 LEU A 240      32.630 152.600  76.300  1.00  0.00            
ATOM   2551 2HD2 LEU A 240      33.080 152.010  74.740  1.00  0.00            
ATOM   2552 3HD2 LEU A 240      34.280 151.720  76.020  1.00  0.00            
ATOM   2553  C   LEU A 240      34.790 155.300  78.990  1.00  0.00            
ATOM   2554  O   LEU A 240      35.140 154.510  79.890  1.00  0.00            
ATOM   2555  N   SER A 241      35.030 156.630  78.950  1.00  0.00            
ATOM   2556  H   SER A 241      34.680 157.200  78.190  1.00  0.00            
ATOM   2557  CA  SER A 241      35.900 157.220  79.960  1.00  0.00            
ATOM   2558  HA  SER A 241      35.850 156.570  80.830  1.00  0.00            
ATOM   2559  CB  SER A 241      37.340 157.230  79.410  1.00  0.00            
ATOM   2560  HB1 SER A 241      37.270 157.980  78.620  1.00  0.00            
ATOM   2561  HB2 SER A 241      37.590 156.250  79.000  1.00  0.00            
ATOM   2562  OG  SER A 241      38.320 157.630  80.330  1.00  0.00            
ATOM   2563  HG  SER A 241      38.030 157.370  81.200  1.00  0.00            
ATOM   2564  C   SER A 241      35.530 158.610  80.370  1.00  0.00            
ATOM   2565  O   SER A 241      34.740 159.270  79.670  1.00  0.00            
ATOM   2566  N   ALA A 242      36.040 158.980  81.560  1.00  0.00            
ATOM   2567  H   ALA A 242      36.560 158.240  82.010  1.00  0.00            
ATOM   2568  CA  ALA A 242      36.000 160.330  82.050  1.00  0.00            
ATOM   2569  HA  ALA A 242      36.010 161.060  81.240  1.00  0.00            
ATOM   2570  CB  ALA A 242      34.680 160.460  82.770  1.00  0.00            
ATOM   2571  HB1 ALA A 242      33.850 159.970  82.260  1.00  0.00            
ATOM   2572  HB2 ALA A 242      34.670 160.190  83.830  1.00  0.00            
ATOM   2573  HB3 ALA A 242      34.500 161.540  82.750  1.00  0.00            
ATOM   2574  C   ALA A 242      37.140 160.520  83.070  1.00  0.00            
ATOM   2575  O   ALA A 242      37.670 159.610  83.690  1.00  0.00            
ATOM   2576  N   ASP A 243      37.500 161.750  83.230  1.00  0.00            
ATOM   2577  H   ASP A 243      37.050 162.430  82.630  1.00  0.00            
ATOM   2578  CA  ASP A 243      38.300 162.200  84.390  1.00  0.00            
ATOM   2579  HA  ASP A 243      38.230 161.490  85.210  1.00  0.00            
ATOM   2580  CB  ASP A 243      39.760 162.100  83.930  1.00  0.00            
ATOM   2581  HB1 ASP A 243      39.950 162.990  83.320  1.00  0.00            
ATOM   2582  HB2 ASP A 243      39.770 161.170  83.370  1.00  0.00            
ATOM   2583  CG  ASP A 243      40.800 162.060  85.080  1.00  0.00            
ATOM   2584  OD1 ASP A 243      40.410 161.830  86.230  1.00  0.00            
ATOM   2585  OD2 ASP A 243      42.020 162.260  84.880  1.00  0.00            
ATOM   2586  C   ASP A 243      37.780 163.610  84.900  1.00  0.00            
ATOM   2587  O   ASP A 243      37.380 164.440  84.100  1.00  0.00            
ATOM   2588  N   TYR A 244      37.840 163.910  86.220  1.00  0.00            
ATOM   2589  H   TYR A 244      38.020 163.110  86.820  1.00  0.00            
ATOM   2590  CA  TYR A 244      37.850 165.260  86.770  1.00  0.00            
ATOM   2591  HA  TYR A 244      37.110 165.840  86.230  1.00  0.00            
ATOM   2592  CB  TYR A 244      37.510 165.170  88.190  1.00  0.00            
ATOM   2593  HB1 TYR A 244      37.830 166.090  88.670  1.00  0.00            
ATOM   2594  HB2 TYR A 244      38.170 164.450  88.680  1.00  0.00            
ATOM   2595  CG  TYR A 244      36.110 164.830  88.570  1.00  0.00            
ATOM   2596  CD1 TYR A 244      35.110 165.770  88.380  1.00  0.00            
ATOM   2597  HD1 TYR A 244      35.420 166.630  87.810  1.00  0.00            
ATOM   2598  CE1 TYR A 244      33.750 165.610  88.810  1.00  0.00            
ATOM   2599  HE1 TYR A 244      32.990 166.360  88.660  1.00  0.00            
ATOM   2600  CZ  TYR A 244      33.450 164.370  89.460  1.00  0.00            
ATOM   2601  OH  TYR A 244      32.260 164.050  90.030  1.00  0.00            
ATOM   2602  HH  TYR A 244      32.230 163.420  90.760  1.00  0.00            
ATOM   2603  CE2 TYR A 244      34.480 163.420  89.680  1.00  0.00            
ATOM   2604  HE2 TYR A 244      34.410 162.540  90.310  1.00  0.00            
ATOM   2605  CD2 TYR A 244      35.800 163.700  89.270  1.00  0.00            
ATOM   2606  HD2 TYR A 244      36.620 163.090  89.620  1.00  0.00            
ATOM   2607  C   TYR A 244      39.270 165.820  86.520  1.00  0.00            
ATOM   2608  O   TYR A 244      40.260 165.080  86.600  1.00  0.00            
ATOM   2609  N   ASP A 245      39.430 167.130  86.470  1.00  0.00            
ATOM   2610  H   ASP A 245      38.620 167.710  86.600  1.00  0.00            
ATOM   2611  CA  ASP A 245      40.700 167.750  86.760  1.00  0.00            
ATOM   2612  HA  ASP A 245      41.500 167.230  86.220  1.00  0.00            
ATOM   2613  CB  ASP A 245      40.600 169.260  86.470  1.00  0.00            
ATOM   2614  HB1 ASP A 245      40.140 169.470  85.510  1.00  0.00            
ATOM   2615  HB2 ASP A 245      41.630 169.600  86.380  1.00  0.00            
ATOM   2616  CG  ASP A 245      39.800 170.010  87.560  1.00  0.00            
ATOM   2617  OD1 ASP A 245      38.560 169.850  87.460  1.00  0.00            
ATOM   2618  OD2 ASP A 245      40.460 170.720  88.400  1.00  0.00            
ATOM   2619  C   ASP A 245      41.070 167.590  88.270  1.00  0.00            
ATOM   2620  O   ASP A 245      40.250 167.130  89.050  1.00  0.00            
ATOM   2621  N   LEU A 246      42.330 167.910  88.550  1.00  0.00            
ATOM   2622  H   LEU A 246      42.840 168.200  87.730  1.00  0.00            
ATOM   2623  CA  LEU A 246      42.990 167.750  89.860  1.00  0.00            
ATOM   2624  HA  LEU A 246      43.080 166.720  90.180  1.00  0.00            
ATOM   2625  CB  LEU A 246      44.390 168.450  89.690  1.00  0.00            
ATOM   2626  HB1 LEU A 246      44.310 169.450  89.280  1.00  0.00            
ATOM   2627  HB2 LEU A 246      44.800 167.870  88.870  1.00  0.00            
ATOM   2628  CG  LEU A 246      45.260 168.370  90.970  1.00  0.00            
ATOM   2629  HG  LEU A 246      44.880 167.550  91.580  1.00  0.00            
ATOM   2630  CD1 LEU A 246      46.730 168.130  90.660  1.00  0.00            
ATOM   2631 1HD1 LEU A 246      46.850 167.280  89.990  1.00  0.00            
ATOM   2632 2HD1 LEU A 246      47.060 169.070  90.220  1.00  0.00            
ATOM   2633 3HD1 LEU A 246      47.390 168.040  91.530  1.00  0.00            
ATOM   2634  CD2 LEU A 246      45.160 169.670  91.870  1.00  0.00            
ATOM   2635 1HD2 LEU A 246      45.570 170.420  91.200  1.00  0.00            
ATOM   2636 2HD2 LEU A 246      44.100 169.820  92.090  1.00  0.00            
ATOM   2637 3HD2 LEU A 246      45.710 169.520  92.790  1.00  0.00            
ATOM   2638  C   LEU A 246      42.230 168.490  90.990  1.00  0.00            
ATOM   2639  O   LEU A 246      42.300 168.050  92.140  1.00  0.00            
ATOM   2640  N   LEU A 247      41.450 169.570  90.750  1.00  0.00            
ATOM   2641  H   LEU A 247      41.200 169.840  89.800  1.00  0.00            
ATOM   2642  CA  LEU A 247      40.540 170.250  91.670  1.00  0.00            
ATOM   2643  HA  LEU A 247      40.760 170.040  92.720  1.00  0.00            
ATOM   2644  CB  LEU A 247      40.760 171.770  91.650  1.00  0.00            
ATOM   2645  HB1 LEU A 247      40.080 172.150  92.420  1.00  0.00            
ATOM   2646  HB2 LEU A 247      40.510 172.010  90.610  1.00  0.00            
ATOM   2647  CG  LEU A 247      42.230 172.230  91.940  1.00  0.00            
ATOM   2648  HG  LEU A 247      42.920 171.780  91.230  1.00  0.00            
ATOM   2649  CD1 LEU A 247      42.250 173.740  91.730  1.00  0.00            
ATOM   2650 1HD1 LEU A 247      42.000 173.890  90.670  1.00  0.00            
ATOM   2651 2HD1 LEU A 247      41.460 174.070  92.410  1.00  0.00            
ATOM   2652 3HD1 LEU A 247      43.240 174.140  91.940  1.00  0.00            
ATOM   2653  CD2 LEU A 247      42.430 171.990  93.420  1.00  0.00            
ATOM   2654 1HD2 LEU A 247      42.440 170.940  93.700  1.00  0.00            
ATOM   2655 2HD2 LEU A 247      43.370 172.500  93.650  1.00  0.00            
ATOM   2656 3HD2 LEU A 247      41.600 172.470  93.930  1.00  0.00            
ATOM   2657  C   LEU A 247      39.070 169.880  91.470  1.00  0.00            
ATOM   2658  O   LEU A 247      38.260 170.480  92.180  1.00  0.00            
ATOM   2659  N   GLY A 248      38.630 168.980  90.560  1.00  0.00            
ATOM   2660  H   GLY A 248      39.270 168.540  89.920  1.00  0.00            
ATOM   2661  CA  GLY A 248      37.210 168.580  90.410  1.00  0.00            
ATOM   2662  HA1 GLY A 248      36.970 168.280  91.440  1.00  0.00            
ATOM   2663  HA2 GLY A 248      37.200 167.670  89.800  1.00  0.00            
ATOM   2664  C   GLY A 248      36.230 169.730  89.980  1.00  0.00            
ATOM   2665  O   GLY A 248      34.980 169.600  90.160  1.00  0.00            
ATOM   2666  N   GLU A 249      36.740 170.780  89.390  1.00  0.00            
ATOM   2667  H   GLU A 249      37.680 170.690  89.030  1.00  0.00            
ATOM   2668  CA  GLU A 249      36.000 171.910  88.930  1.00  0.00            
ATOM   2669  HA  GLU A 249      35.240 172.130  89.690  1.00  0.00            
ATOM   2670  CB  GLU A 249      36.890 173.110  88.760  1.00  0.00            
ATOM   2671  HB1 GLU A 249      36.290 173.990  88.580  1.00  0.00            
ATOM   2672  HB2 GLU A 249      37.600 172.970  87.940  1.00  0.00            
ATOM   2673  CG  GLU A 249      37.750 173.520  89.970  1.00  0.00            
ATOM   2674  HG1 GLU A 249      38.580 172.820  90.020  1.00  0.00            
ATOM   2675  HG2 GLU A 249      37.160 173.320  90.870  1.00  0.00            
ATOM   2676  CD  GLU A 249      38.240 174.960  89.900  1.00  0.00            
ATOM   2677  OE1 GLU A 249      38.060 175.620  90.910  1.00  0.00            
ATOM   2678  OE2 GLU A 249      38.810 175.290  88.880  1.00  0.00            
ATOM   2679  C   GLU A 249      35.280 171.650  87.630  1.00  0.00            
ATOM   2680  O   GLU A 249      34.240 172.210  87.380  1.00  0.00            
ATOM   2681  N   LYS A 250      35.790 170.680  86.800  1.00  0.00            
ATOM   2682  H   LYS A 250      36.600 170.190  87.150  1.00  0.00            
ATOM   2683  CA  LYS A 250      35.280 170.160  85.580  1.00  0.00            
ATOM   2684  HA  LYS A 250      34.200 170.270  85.660  1.00  0.00            
ATOM   2685  CB  LYS A 250      35.640 171.090  84.470  1.00  0.00            
ATOM   2686  HB1 LYS A 250      35.460 172.110  84.790  1.00  0.00            
ATOM   2687  HB2 LYS A 250      35.050 170.890  83.570  1.00  0.00            
ATOM   2688  CG  LYS A 250      37.140 170.910  84.130  1.00  0.00            
ATOM   2689  HG1 LYS A 250      37.210 170.890  83.040  1.00  0.00            
ATOM   2690  HG2 LYS A 250      37.660 169.980  84.350  1.00  0.00            
ATOM   2691  CD  LYS A 250      37.980 172.050  84.650  1.00  0.00            
ATOM   2692  HD1 LYS A 250      37.990 172.050  85.740  1.00  0.00            
ATOM   2693  HD2 LYS A 250      37.540 172.970  84.260  1.00  0.00            
ATOM   2694  CE  LYS A 250      39.370 171.990  84.100  1.00  0.00            
ATOM   2695  HE1 LYS A 250      39.370 172.190  83.030  1.00  0.00            
ATOM   2696  HE2 LYS A 250      39.860 171.050  84.370  1.00  0.00            
ATOM   2697  NZ  LYS A 250      40.140 173.150  84.700  1.00  0.00            
ATOM   2698  HZ1 LYS A 250      39.700 174.000  84.380  1.00  0.00            
ATOM   2699  HZ2 LYS A 250      40.120 173.110  85.710  1.00  0.00            
ATOM   2700  HZ3 LYS A 250      41.100 173.250  84.420  1.00  0.00            
ATOM   2701  C   LYS A 250      35.560 168.670  85.310  1.00  0.00            
ATOM   2702  O   LYS A 250      36.550 168.150  85.820  1.00  0.00            
ATOM   2703  N   ILE A 251      34.760 168.030  84.460  1.00  0.00            
ATOM   2704  H   ILE A 251      34.010 168.580  84.080  1.00  0.00            
ATOM   2705  CA  ILE A 251      34.970 166.720  83.870  1.00  0.00            
ATOM   2706  HA  ILE A 251      35.790 166.320  84.470  1.00  0.00            
ATOM   2707  CB  ILE A 251      33.670 165.840  83.950  1.00  0.00            
ATOM   2708  HB  ILE A 251      32.940 166.170  83.210  1.00  0.00            
ATOM   2709  CG2 ILE A 251      34.040 164.360  83.570  1.00  0.00            
ATOM   2710 1HG2 ILE A 251      34.860 164.090  84.230  1.00  0.00            
ATOM   2711 2HG2 ILE A 251      33.210 163.660  83.710  1.00  0.00            
ATOM   2712 3HG2 ILE A 251      34.370 164.270  82.540  1.00  0.00            
ATOM   2713  CG1 ILE A 251      33.100 165.840  85.440  1.00  0.00            
ATOM   2714 1HG1 ILE A 251      33.240 166.800  85.950  1.00  0.00            
ATOM   2715 2HG1 ILE A 251      33.710 165.120  85.980  1.00  0.00            
ATOM   2716  CD  ILE A 251      31.690 165.290  85.540  1.00  0.00            
ATOM   2717  HD1 ILE A 251      31.050 166.010  85.040  1.00  0.00            
ATOM   2718  HD2 ILE A 251      31.510 164.420  84.910  1.00  0.00            
ATOM   2719  HD3 ILE A 251      31.340 165.070  86.550  1.00  0.00            
ATOM   2720  C   ILE A 251      35.450 166.960  82.410  1.00  0.00            
ATOM   2721  O   ILE A 251      35.010 167.860  81.800  1.00  0.00            
ATOM   2722  N   MET A 252      36.370 166.100  81.910  1.00  0.00            
ATOM   2723  H   MET A 252      36.740 165.440  82.580  1.00  0.00            
ATOM   2724  CA  MET A 252      36.460 165.730  80.530  1.00  0.00            
ATOM   2725  HA  MET A 252      35.750 166.340  79.970  1.00  0.00            
ATOM   2726  CB  MET A 252      37.900 166.060  80.080  1.00  0.00            
ATOM   2727  HB1 MET A 252      38.630 165.570  80.720  1.00  0.00            
ATOM   2728  HB2 MET A 252      38.000 167.150  80.080  1.00  0.00            
ATOM   2729  CG  MET A 252      38.110 165.440  78.680  1.00  0.00            
ATOM   2730  HG1 MET A 252      38.190 164.360  78.770  1.00  0.00            
ATOM   2731  HG2 MET A 252      39.040 165.840  78.290  1.00  0.00            
ATOM   2732  SD  MET A 252      37.010 165.820  77.300  1.00  0.00            
ATOM   2733  CE  MET A 252      37.090 167.610  77.450  1.00  0.00            
ATOM   2734  HE1 MET A 252      36.740 167.880  78.440  1.00  0.00            
ATOM   2735  HE2 MET A 252      38.150 167.870  77.350  1.00  0.00            
ATOM   2736  HE3 MET A 252      36.480 168.120  76.700  1.00  0.00            
ATOM   2737  C   MET A 252      36.020 164.220  80.400  1.00  0.00            
ATOM   2738  O   MET A 252      36.330 163.350  81.200  1.00  0.00            
ATOM   2739  N   SER A 253      35.280 163.940  79.330  1.00  0.00            
ATOM   2740  H   SER A 253      35.080 164.650  78.630  1.00  0.00            
ATOM   2741  CA  SER A 253      34.570 162.680  78.970  1.00  0.00            
ATOM   2742  HA  SER A 253      35.120 161.950  79.560  1.00  0.00            
ATOM   2743  CB  SER A 253      33.100 162.800  79.480  1.00  0.00            
ATOM   2744  HB1 SER A 253      33.060 163.270  80.460  1.00  0.00            
ATOM   2745  HB2 SER A 253      32.750 161.770  79.360  1.00  0.00            
ATOM   2746  OG  SER A 253      32.330 163.560  78.630  1.00  0.00            
ATOM   2747  HG  SER A 253      32.810 164.370  78.440  1.00  0.00            
ATOM   2748  C   SER A 253      34.550 162.290  77.480  1.00  0.00            
ATOM   2749  O   SER A 253      34.360 163.110  76.560  1.00  0.00            
ATOM   2750  N   CYS A 254      34.620 160.960  77.230  1.00  0.00            
ATOM   2751  H   CYS A 254      34.680 160.370  78.050  1.00  0.00            
ATOM   2752  CA  CYS A 254      34.630 160.460  75.850  1.00  0.00            
ATOM   2753  HA  CYS A 254      34.030 161.010  75.130  1.00  0.00            
ATOM   2754  CB  CYS A 254      36.060 160.660  75.340  1.00  0.00            
ATOM   2755  HB1 CYS A 254      36.310 161.720  75.410  1.00  0.00            
ATOM   2756  HB2 CYS A 254      36.000 160.200  74.350  1.00  0.00            
ATOM   2757  SG  CYS A 254      37.230 159.570  76.340  1.00  0.00            
ATOM   2758  HG  CYS A 254      36.730 158.450  75.800  1.00  0.00            
ATOM   2759  C   CYS A 254      34.240 159.010  75.640  1.00  0.00            
ATOM   2760  O   CYS A 254      34.000 158.270  76.590  1.00  0.00            
ATOM   2761  N   GLY A 255      33.980 158.600  74.380  1.00  0.00            
ATOM   2762  H   GLY A 255      34.130 159.340  73.710  1.00  0.00            
ATOM   2763  CA  GLY A 255      33.520 157.270  74.080  1.00  0.00            
ATOM   2764  HA1 GLY A 255      32.560 157.150  74.570  1.00  0.00            
ATOM   2765  HA2 GLY A 255      34.170 156.540  74.550  1.00  0.00            
ATOM   2766  C   GLY A 255      33.390 156.870  72.640  1.00  0.00            
ATOM   2767  O   GLY A 255      34.180 157.290  71.760  1.00  0.00            
ATOM   2768  N   MET A 256      32.350 156.130  72.360  1.00  0.00            
ATOM   2769  H   MET A 256      31.730 155.810  73.070  1.00  0.00            
ATOM   2770  CA  MET A 256      32.170 155.500  71.060  1.00  0.00            
ATOM   2771  HA  MET A 256      33.130 155.150  70.680  1.00  0.00            
ATOM   2772  CB  MET A 256      31.110 154.380  71.250  1.00  0.00            
ATOM   2773  HB1 MET A 256      30.590 153.990  70.380  1.00  0.00            
ATOM   2774  HB2 MET A 256      30.280 154.660  71.890  1.00  0.00            
ATOM   2775  CG  MET A 256      31.760 153.140  71.920  1.00  0.00            
ATOM   2776  HG1 MET A 256      30.990 152.360  71.900  1.00  0.00            
ATOM   2777  HG2 MET A 256      31.960 153.360  72.970  1.00  0.00            
ATOM   2778  SD  MET A 256      33.220 152.440  71.170  1.00  0.00            
ATOM   2779  CE  MET A 256      32.560 151.730  69.670  1.00  0.00            
ATOM   2780  HE1 MET A 256      33.330 151.290  69.040  1.00  0.00            
ATOM   2781  HE2 MET A 256      31.820 150.980  69.960  1.00  0.00            
ATOM   2782  HE3 MET A 256      32.010 152.460  69.080  1.00  0.00            
ATOM   2783  C   MET A 256      31.620 156.450  69.920  1.00  0.00            
ATOM   2784  O   MET A 256      31.490 155.990  68.770  1.00  0.00            
ATOM   2785  N   ASP A 257      31.400 157.730  70.240  1.00  0.00            
ATOM   2786  H   ASP A 257      31.460 157.900  71.240  1.00  0.00            
ATOM   2787  CA  ASP A 257      31.070 158.820  69.270  1.00  0.00            
ATOM   2788  HA  ASP A 257      30.710 158.380  68.340  1.00  0.00            
ATOM   2789  CB  ASP A 257      29.890 159.540  69.870  1.00  0.00            
ATOM   2790  HB1 ASP A 257      30.190 160.010  70.810  1.00  0.00            
ATOM   2791  HB2 ASP A 257      29.130 158.790  70.100  1.00  0.00            
ATOM   2792  CG  ASP A 257      29.340 160.620  68.920  1.00  0.00            
ATOM   2793  OD1 ASP A 257      28.610 161.560  69.420  1.00  0.00            
ATOM   2794  OD2 ASP A 257      29.260 160.530  67.690  1.00  0.00            
ATOM   2795  C   ASP A 257      32.280 159.800  69.050  1.00  0.00            
ATOM   2796  O   ASP A 257      32.140 161.000  68.810  1.00  0.00            
ATOM   2797  N   HIS A 258      33.450 159.160  69.060  1.00  0.00            
ATOM   2798  H   HIS A 258      33.440 158.160  69.210  1.00  0.00            
ATOM   2799  CA  HIS A 258      34.740 159.820  68.830  1.00  0.00            
ATOM   2800  HA  HIS A 258      35.480 159.070  69.100  1.00  0.00            
ATOM   2801  CB  HIS A 258      34.870 160.130  67.320  1.00  0.00            
ATOM   2802  HB1 HIS A 258      35.880 160.370  66.990  1.00  0.00            
ATOM   2803  HB2 HIS A 258      34.290 161.030  67.120  1.00  0.00            
ATOM   2804  CG  HIS A 258      34.450 158.990  66.410  1.00  0.00            
ATOM   2805  ND1 HIS A 258      35.290 158.040  65.790  1.00  0.00            
ATOM   2806  CE1 HIS A 258      34.410 157.200  65.250  1.00  0.00            
ATOM   2807  HE1 HIS A 258      34.580 156.260  64.750  1.00  0.00            
ATOM   2808  NE2 HIS A 258      33.120 157.630  65.350  1.00  0.00            
ATOM   2809  HE2 HIS A 258      32.320 157.220  64.890  1.00  0.00            
ATOM   2810  CD2 HIS A 258      33.130 158.820  66.060  1.00  0.00            
ATOM   2811  HD2 HIS A 258      32.310 159.350  66.510  1.00  0.00            
ATOM   2812  C   HIS A 258      35.060 161.070  69.590  1.00  0.00            
ATOM   2813  O   HIS A 258      36.040 161.700  69.300  1.00  0.00            
ATOM   2814  N   SER A 259      34.170 161.560  70.500  1.00  0.00            
ATOM   2815  H   SER A 259      33.470 160.880  70.730  1.00  0.00            
ATOM   2816  CA  SER A 259      34.080 162.930  70.940  1.00  0.00            
ATOM   2817  HA  SER A 259      34.660 163.560  70.270  1.00  0.00            
ATOM   2818  CB  SER A 259      32.610 163.430  70.980  1.00  0.00            
ATOM   2819  HB1 SER A 259      32.070 162.890  71.760  1.00  0.00            
ATOM   2820  HB2 SER A 259      32.100 163.150  70.060  1.00  0.00            
ATOM   2821  OG  SER A 259      32.410 164.870  71.170  1.00  0.00            
ATOM   2822  HG  SER A 259      33.090 165.300  70.640  1.00  0.00            
ATOM   2823  C   SER A 259      34.620 163.130  72.370  1.00  0.00            
ATOM   2824  O   SER A 259      34.460 162.290  73.220  1.00  0.00            
ATOM   2825  N   LEU A 260      35.180 164.350  72.590  1.00  0.00            
ATOM   2826  H   LEU A 260      35.200 164.940  71.770  1.00  0.00            
ATOM   2827  CA  LEU A 260      35.600 164.860  73.910  1.00  0.00            
ATOM   2828  HA  LEU A 260      35.630 164.040  74.620  1.00  0.00            
ATOM   2829  CB  LEU A 260      36.990 165.350  73.690  1.00  0.00            
ATOM   2830  HB1 LEU A 260      37.340 165.960  74.530  1.00  0.00            
ATOM   2831  HB2 LEU A 260      37.030 166.060  72.870  1.00  0.00            
ATOM   2832  CG  LEU A 260      37.970 164.170  73.630  1.00  0.00            
ATOM   2833  HG  LEU A 260      37.630 163.250  73.150  1.00  0.00            
ATOM   2834  CD1 LEU A 260      39.080 164.670  72.720  1.00  0.00            
ATOM   2835 1HD1 LEU A 260      38.650 165.020  71.780  1.00  0.00            
ATOM   2836 2HD1 LEU A 260      39.610 165.520  73.150  1.00  0.00            
ATOM   2837 3HD1 LEU A 260      39.750 163.850  72.430  1.00  0.00            
ATOM   2838  CD2 LEU A 260      38.670 163.850  74.970  1.00  0.00            
ATOM   2839 1HD2 LEU A 260      37.970 163.630  75.770  1.00  0.00            
ATOM   2840 2HD2 LEU A 260      39.280 162.960  74.800  1.00  0.00            
ATOM   2841 3HD2 LEU A 260      39.400 164.580  75.320  1.00  0.00            
ATOM   2842  C   LEU A 260      34.660 166.000  74.480  1.00  0.00            
ATOM   2843  O   LEU A 260      34.780 167.160  74.080  1.00  0.00            
ATOM   2844  N   LYS A 261      33.730 165.700  75.370  1.00  0.00            
ATOM   2845  H   LYS A 261      33.690 164.740  75.670  1.00  0.00            
ATOM   2846  CA  LYS A 261      32.800 166.610  75.970  1.00  0.00            
ATOM   2847  HA  LYS A 261      32.910 167.600  75.520  1.00  0.00            
ATOM   2848  CB  LYS A 261      31.330 166.060  75.840  1.00  0.00            
ATOM   2849  HB1 LYS A 261      30.750 166.860  76.310  1.00  0.00            
ATOM   2850  HB2 LYS A 261      31.200 165.110  76.370  1.00  0.00            
ATOM   2851  CG  LYS A 261      31.100 165.930  74.310  1.00  0.00            
ATOM   2852  HG1 LYS A 261      31.780 165.220  73.840  1.00  0.00            
ATOM   2853  HG2 LYS A 261      31.150 166.900  73.830  1.00  0.00            
ATOM   2854  CD  LYS A 261      29.710 165.340  74.030  1.00  0.00            
ATOM   2855  HD1 LYS A 261      28.980 166.040  74.440  1.00  0.00            
ATOM   2856  HD2 LYS A 261      29.570 164.450  74.650  1.00  0.00            
ATOM   2857  CE  LYS A 261      29.400 165.120  72.500  1.00  0.00            
ATOM   2858  HE1 LYS A 261      28.510 164.500  72.390  1.00  0.00            
ATOM   2859  HE2 LYS A 261      30.290 164.680  72.060  1.00  0.00            
ATOM   2860  NZ  LYS A 261      29.050 166.380  71.870  1.00  0.00            
ATOM   2861  HZ1 LYS A 261      29.840 166.990  71.790  1.00  0.00            
ATOM   2862  HZ2 LYS A 261      28.710 166.090  70.960  1.00  0.00            
ATOM   2863  HZ3 LYS A 261      28.340 166.900  72.370  1.00  0.00            
ATOM   2864  C   LYS A 261      33.160 166.990  77.420  1.00  0.00            
ATOM   2865  O   LYS A 261      33.290 166.170  78.320  1.00  0.00            
ATOM   2866  N   LEU A 262      33.330 168.270  77.660  1.00  0.00            
ATOM   2867  H   LEU A 262      33.200 168.940  76.920  1.00  0.00            
ATOM   2868  CA  LEU A 262      33.660 168.830  78.970  1.00  0.00            
ATOM   2869  HA  LEU A 262      34.340 168.140  79.490  1.00  0.00            
ATOM   2870  CB  LEU A 262      34.560 170.090  78.730  1.00  0.00            
ATOM   2871  HB1 LEU A 262      33.930 170.800  78.210  1.00  0.00            
ATOM   2872  HB2 LEU A 262      35.290 169.830  77.960  1.00  0.00            
ATOM   2873  CG  LEU A 262      35.290 170.800  79.910  1.00  0.00            
ATOM   2874  HG  LEU A 262      35.640 169.980  80.540  1.00  0.00            
ATOM   2875  CD1 LEU A 262      36.540 171.500  79.240  1.00  0.00            
ATOM   2876 1HD1 LEU A 262      37.190 170.800  78.720  1.00  0.00            
ATOM   2877 2HD1 LEU A 262      36.290 172.370  78.630  1.00  0.00            
ATOM   2878 3HD1 LEU A 262      37.240 171.860  79.990  1.00  0.00            
ATOM   2879  CD2 LEU A 262      34.580 171.960  80.620  1.00  0.00            
ATOM   2880 1HD2 LEU A 262      35.170 172.440  81.410  1.00  0.00            
ATOM   2881 2HD2 LEU A 262      34.300 172.670  79.840  1.00  0.00            
ATOM   2882 3HD2 LEU A 262      33.660 171.600  81.080  1.00  0.00            
ATOM   2883  C   LEU A 262      32.480 169.260  79.770  1.00  0.00            
ATOM   2884  O   LEU A 262      31.640 169.920  79.200  1.00  0.00            
ATOM   2885  N   TRP A 263      32.460 168.960  81.110  1.00  0.00            
ATOM   2886  H   TRP A 263      33.210 168.540  81.640  1.00  0.00            
ATOM   2887  CA  TRP A 263      31.310 169.450  81.890  1.00  0.00            
ATOM   2888  HA  TRP A 263      30.800 170.220  81.320  1.00  0.00            
ATOM   2889  CB  TRP A 263      30.310 168.290  82.150  1.00  0.00            
ATOM   2890  HB1 TRP A 263      29.360 168.680  82.510  1.00  0.00            
ATOM   2891  HB2 TRP A 263      30.680 167.770  83.040  1.00  0.00            
ATOM   2892  CG  TRP A 263      30.180 167.250  81.100  1.00  0.00            
ATOM   2893  CD1 TRP A 263      30.980 166.180  80.920  1.00  0.00            
ATOM   2894  HD1 TRP A 263      31.800 165.830  81.530  1.00  0.00            
ATOM   2895  NE1 TRP A 263      30.600 165.580  79.720  1.00  0.00            
ATOM   2896  HE1 TRP A 263      31.090 164.760  79.390  1.00  0.00            
ATOM   2897  CE2 TRP A 263      29.450 166.120  79.190  1.00  0.00            
ATOM   2898  CZ2 TRP A 263      28.580 165.780  78.170  1.00  0.00            
ATOM   2899  HZ2 TRP A 263      28.810 164.830  77.700  1.00  0.00            
ATOM   2900  CH2 TRP A 263      27.310 166.510  77.970  1.00  0.00            
ATOM   2901  HH2 TRP A 263      26.570 166.280  77.220  1.00  0.00            
ATOM   2902  CZ3 TRP A 263      26.990 167.570  78.900  1.00  0.00            
ATOM   2903  HZ3 TRP A 263      26.090 168.140  78.710  1.00  0.00            
ATOM   2904  CE3 TRP A 263      27.960 167.920  79.890  1.00  0.00            
ATOM   2905  HE3 TRP A 263      27.710 168.740  80.540  1.00  0.00            
ATOM   2906  CD2 TRP A 263      29.180 167.160  80.100  1.00  0.00            
ATOM   2907  C   TRP A 263      31.810 170.100  83.130  1.00  0.00            
ATOM   2908  O   TRP A 263      32.450 169.490  83.970  1.00  0.00            
ATOM   2909  N   ARG A 264      31.510 171.390  83.290  1.00  0.00            
ATOM   2910  H   ARG A 264      30.880 171.720  82.570  1.00  0.00            
ATOM   2911  CA  ARG A 264      31.870 172.140  84.450  1.00  0.00            
ATOM   2912  HA  ARG A 264      32.830 171.720  84.740  1.00  0.00            
ATOM   2913  CB  ARG A 264      31.940 173.620  84.070  1.00  0.00            
ATOM   2914  HB1 ARG A 264      32.320 174.020  85.010  1.00  0.00            
ATOM   2915  HB2 ARG A 264      31.000 174.110  83.820  1.00  0.00            
ATOM   2916  CG  ARG A 264      33.020 173.920  83.070  1.00  0.00            
ATOM   2917  HG1 ARG A 264      32.820 173.310  82.190  1.00  0.00            
ATOM   2918  HG2 ARG A 264      33.960 173.500  83.440  1.00  0.00            
ATOM   2919  CD  ARG A 264      33.170 175.470  82.760  1.00  0.00            
ATOM   2920  HD1 ARG A 264      33.570 175.940  83.650  1.00  0.00            
ATOM   2921  HD2 ARG A 264      32.290 176.030  82.450  1.00  0.00            
ATOM   2922  NE  ARG A 264      34.010 175.650  81.600  1.00  0.00            
ATOM   2923  HE  ARG A 264      33.610 175.710  80.680  1.00  0.00            
ATOM   2924  CZ  ARG A 264      35.300 175.400  81.530  1.00  0.00            
ATOM   2925  NH1 ARG A 264      36.020 175.090  82.570  1.00  0.00            
ATOM   2926 1HH1 ARG A 264      35.670 174.950  83.510  1.00  0.00            
ATOM   2927 2HH1 ARG A 264      37.020 175.030  82.430  1.00  0.00            
ATOM   2928  NH2 ARG A 264      35.890 175.500  80.320  1.00  0.00            
ATOM   2929 1HH2 ARG A 264      35.370 175.730  79.480  1.00  0.00            
ATOM   2930 2HH2 ARG A 264      36.880 175.440  80.170  1.00  0.00            
ATOM   2931  C   ARG A 264      30.970 171.890  85.660  1.00  0.00            
ATOM   2932  O   ARG A 264      29.790 171.720  85.550  1.00  0.00            
ATOM   2933  N   ILE A 265      31.490 172.030  86.880  1.00  0.00            
ATOM   2934  H   ILE A 265      32.500 172.090  86.930  1.00  0.00            
ATOM   2935  CA  ILE A 265      30.840 171.680  88.100  1.00  0.00            
ATOM   2936  HA  ILE A 265      29.860 171.270  87.860  1.00  0.00            
ATOM   2937  CB  ILE A 265      31.620 170.540  88.790  1.00  0.00            
ATOM   2938  HB  ILE A 265      32.670 170.810  88.940  1.00  0.00            
ATOM   2939  CG2 ILE A 265      30.930 170.260  90.220  1.00  0.00            
ATOM   2940 1HG2 ILE A 265      31.390 169.340  90.560  1.00  0.00            
ATOM   2941 2HG2 ILE A 265      31.200 171.040  90.940  1.00  0.00            
ATOM   2942 3HG2 ILE A 265      29.840 170.260  90.120  1.00  0.00            
ATOM   2943  CG1 ILE A 265      31.580 169.170  87.980  1.00  0.00            
ATOM   2944 1HG1 ILE A 265      31.940 168.290  88.530  1.00  0.00            
ATOM   2945 2HG1 ILE A 265      32.220 169.230  87.100  1.00  0.00            
ATOM   2946  CD  ILE A 265      30.190 168.700  87.510  1.00  0.00            
ATOM   2947  HD1 ILE A 265      29.690 169.390  86.840  1.00  0.00            
ATOM   2948  HD2 ILE A 265      30.160 167.690  87.110  1.00  0.00            
ATOM   2949  HD3 ILE A 265      29.590 168.560  88.420  1.00  0.00            
ATOM   2950  C   ILE A 265      30.690 172.950  89.000  1.00  0.00            
ATOM   2951  O   ILE A 265      29.680 173.190  89.550  1.00  0.00            
ATOM   2952  N   ASN A 266      31.690 173.830  88.950  1.00  0.00            
ATOM   2953  H   ASN A 266      32.330 173.580  88.200  1.00  0.00            
ATOM   2954  CA  ASN A 266      31.710 175.100  89.610  1.00  0.00            
ATOM   2955  HA  ASN A 266      31.160 174.920  90.540  1.00  0.00            
ATOM   2956  CB  ASN A 266      33.110 175.310  90.020  1.00  0.00            
ATOM   2957  HB1 ASN A 266      33.660 174.390  90.190  1.00  0.00            
ATOM   2958  HB2 ASN A 266      33.050 175.940  90.910  1.00  0.00            
ATOM   2959  CG  ASN A 266      33.900 176.050  88.930  1.00  0.00            
ATOM   2960  OD1 ASN A 266      34.040 175.490  87.860  1.00  0.00            
ATOM   2961  ND2 ASN A 266      34.600 177.130  89.110  1.00  0.00            
ATOM   2962 1HD2 ASN A 266      34.330 177.610  89.960  1.00  0.00            
ATOM   2963 2HD2 ASN A 266      35.120 177.460  88.310  1.00  0.00            
ATOM   2964  C   ASN A 266      31.030 176.200  88.720  1.00  0.00            
ATOM   2965  O   ASN A 266      31.170 177.380  88.980  1.00  0.00            
ATOM   2966  N   SER A 267      30.130 175.870  87.790  1.00  0.00            
ATOM   2967  H   SER A 267      29.920 174.900  87.610  1.00  0.00            
ATOM   2968  CA  SER A 267      29.330 176.920  87.040  1.00  0.00            
ATOM   2969  HA  SER A 267      29.830 177.890  87.010  1.00  0.00            
ATOM   2970  CB  SER A 267      29.150 176.590  85.490  1.00  0.00            
ATOM   2971  HB1 SER A 267      30.070 176.410  84.930  1.00  0.00            
ATOM   2972  HB2 SER A 267      28.700 177.500  85.080  1.00  0.00            
ATOM   2973  OG  SER A 267      28.270 175.470  85.240  1.00  0.00            
ATOM   2974  HG  SER A 267      28.160 175.520  84.280  1.00  0.00            
ATOM   2975  C   SER A 267      27.950 177.110  87.680  1.00  0.00            
ATOM   2976  O   SER A 267      27.320 176.260  88.250  1.00  0.00            
ATOM   2977  N   LYS A 268      27.420 178.340  87.550  1.00  0.00            
ATOM   2978  H   LYS A 268      28.020 179.040  87.130  1.00  0.00            
ATOM   2979  CA  LYS A 268      26.130 178.720  88.000  1.00  0.00            
ATOM   2980  HA  LYS A 268      26.180 178.900  89.070  1.00  0.00            
ATOM   2981  CB  LYS A 268      25.900 180.150  87.480  1.00  0.00            
ATOM   2982  HB1 LYS A 268      25.600 180.120  86.430  1.00  0.00            
ATOM   2983  HB2 LYS A 268      26.800 180.740  87.640  1.00  0.00            
ATOM   2984  CG  LYS A 268      24.800 180.810  88.270  1.00  0.00            
ATOM   2985  HG1 LYS A 268      25.100 180.680  89.310  1.00  0.00            
ATOM   2986  HG2 LYS A 268      23.850 180.280  88.200  1.00  0.00            
ATOM   2987  CD  LYS A 268      24.530 182.240  87.840  1.00  0.00            
ATOM   2988  HD1 LYS A 268      23.590 182.580  88.260  1.00  0.00            
ATOM   2989  HD2 LYS A 268      24.330 182.320  86.770  1.00  0.00            
ATOM   2990  CE  LYS A 268      25.710 183.200  88.180  1.00  0.00            
ATOM   2991  HE1 LYS A 268      26.670 182.790  87.870  1.00  0.00            
ATOM   2992  HE2 LYS A 268      25.790 183.430  89.240  1.00  0.00            
ATOM   2993  NZ  LYS A 268      25.540 184.480  87.440  1.00  0.00            
ATOM   2994  HZ1 LYS A 268      25.310 184.270  86.480  1.00  0.00            
ATOM   2995  HZ2 LYS A 268      24.740 185.020  87.720  1.00  0.00            
ATOM   2996  HZ3 LYS A 268      26.290 185.160  87.470  1.00  0.00            
ATOM   2997  C   LYS A 268      24.940 177.820  87.830  1.00  0.00            
ATOM   2998  O   LYS A 268      24.170 177.570  88.790  1.00  0.00            
ATOM   2999  N   ARG A 269      24.890 176.970  86.790  1.00  0.00            
ATOM   3000  H   ARG A 269      25.480 177.110  85.980  1.00  0.00            
ATOM   3001  CA  ARG A 269      23.760 176.070  86.550  1.00  0.00            
ATOM   3002  HA  ARG A 269      22.850 176.540  86.940  1.00  0.00            
ATOM   3003  CB  ARG A 269      23.670 175.830  85.050  1.00  0.00            
ATOM   3004  HB1 ARG A 269      23.530 176.800  84.560  1.00  0.00            
ATOM   3005  HB2 ARG A 269      22.810 175.220  84.790  1.00  0.00            
ATOM   3006  CG  ARG A 269      24.860 175.180  84.330  1.00  0.00            
ATOM   3007  HG1 ARG A 269      24.930 174.130  84.630  1.00  0.00            
ATOM   3008  HG2 ARG A 269      25.830 175.640  84.510  1.00  0.00            
ATOM   3009  CD  ARG A 269      24.630 175.120  82.850  1.00  0.00            
ATOM   3010  HD1 ARG A 269      24.720 176.150  82.510  1.00  0.00            
ATOM   3011  HD2 ARG A 269      23.620 174.720  82.740  1.00  0.00            
ATOM   3012  NE  ARG A 269      25.620 174.260  82.220  1.00  0.00            
ATOM   3013  HE  ARG A 269      26.580 174.460  82.450  1.00  0.00            
ATOM   3014  CZ  ARG A 269      25.560 173.710  81.050  1.00  0.00            
ATOM   3015  NH1 ARG A 269      24.420 173.650  80.390  1.00  0.00            
ATOM   3016 1HH1 ARG A 269      23.770 174.420  80.490  1.00  0.00            
ATOM   3017 2HH1 ARG A 269      24.450 173.250  79.460  1.00  0.00            
ATOM   3018  NH2 ARG A 269      26.570 173.050  80.620  1.00  0.00            
ATOM   3019 1HH2 ARG A 269      27.510 173.210  80.950  1.00  0.00            
ATOM   3020 2HH2 ARG A 269      26.510 172.540  79.760  1.00  0.00            
ATOM   3021  C   ARG A 269      23.910 174.740  87.270  1.00  0.00            
ATOM   3022  O   ARG A 269      22.990 173.910  87.270  1.00  0.00            
ATOM   3023  N   MET A 270      25.080 174.480  87.850  1.00  0.00            
ATOM   3024  H   MET A 270      25.750 175.200  87.630  1.00  0.00            
ATOM   3025  CA  MET A 270      25.410 173.210  88.520  1.00  0.00            
ATOM   3026  HA  MET A 270      24.520 172.610  88.330  1.00  0.00            
ATOM   3027  CB  MET A 270      26.630 172.590  87.920  1.00  0.00            
ATOM   3028  HB1 MET A 270      27.490 173.250  88.010  1.00  0.00            
ATOM   3029  HB2 MET A 270      26.430 172.410  86.860  1.00  0.00            
ATOM   3030  CG  MET A 270      27.120 171.220  88.510  1.00  0.00            
ATOM   3031  HG1 MET A 270      27.440 171.450  89.520  1.00  0.00            
ATOM   3032  HG2 MET A 270      28.000 170.850  87.990  1.00  0.00            
ATOM   3033  SD  MET A 270      25.980 169.840  88.730  1.00  0.00            
ATOM   3034  CE  MET A 270      25.270 169.800  87.050  1.00  0.00            
ATOM   3035  HE1 MET A 270      24.760 170.760  86.950  1.00  0.00            
ATOM   3036  HE2 MET A 270      26.130 169.690  86.400  1.00  0.00            
ATOM   3037  HE3 MET A 270      24.580 168.980  86.880  1.00  0.00            
ATOM   3038  C   MET A 270      25.640 173.410  90.020  1.00  0.00            
ATOM   3039  O   MET A 270      24.990 172.730  90.770  1.00  0.00            
ATOM   3040  N   MET A 271      26.470 174.380  90.430  1.00  0.00            
ATOM   3041  H   MET A 271      26.700 175.010  89.680  1.00  0.00            
ATOM   3042  CA  MET A 271      27.090 174.460  91.770  1.00  0.00            
ATOM   3043  HA  MET A 271      27.930 173.780  91.910  1.00  0.00            
ATOM   3044  CB  MET A 271      27.900 175.770  91.910  1.00  0.00            
ATOM   3045  HB1 MET A 271      28.580 175.930  91.070  1.00  0.00            
ATOM   3046  HB2 MET A 271      28.520 175.660  92.800  1.00  0.00            
ATOM   3047  CG  MET A 271      27.000 177.060  91.960  1.00  0.00            
ATOM   3048  HG1 MET A 271      26.160 177.040  92.660  1.00  0.00            
ATOM   3049  HG2 MET A 271      26.480 177.170  91.010  1.00  0.00            
ATOM   3050  SD  MET A 271      27.880 178.610  92.460  1.00  0.00            
ATOM   3051  CE  MET A 271      27.840 178.480  94.340  1.00  0.00            
ATOM   3052  HE1 MET A 271      26.900 178.270  94.840  1.00  0.00            
ATOM   3053  HE2 MET A 271      28.550 177.670  94.550  1.00  0.00            
ATOM   3054  HE3 MET A 271      28.380 179.340  94.740  1.00  0.00            
ATOM   3055  C   MET A 271      26.180 174.370  93.000  1.00  0.00            
ATOM   3056  O   MET A 271      26.520 173.640  93.920  1.00  0.00            
ATOM   3057  N   ASN A 272      25.010 174.930  93.070  1.00  0.00            
ATOM   3058  H   ASN A 272      24.910 175.630  92.350  1.00  0.00            
ATOM   3059  CA  ASN A 272      24.090 174.850  94.260  1.00  0.00            
ATOM   3060  HA  ASN A 272      24.690 174.930  95.160  1.00  0.00            
ATOM   3061  CB  ASN A 272      23.030 175.990  94.270  1.00  0.00            
ATOM   3062  HB1 ASN A 272      22.350 175.850  95.110  1.00  0.00            
ATOM   3063  HB2 ASN A 272      22.350 175.890  93.410  1.00  0.00            
ATOM   3064  CG  ASN A 272      23.690 177.350  94.480  1.00  0.00            
ATOM   3065  OD1 ASN A 272      24.240 177.550  95.560  1.00  0.00            
ATOM   3066  ND2 ASN A 272      23.850 178.180  93.500  1.00  0.00            
ATOM   3067 1HD2 ASN A 272      23.450 177.940  92.600  1.00  0.00            
ATOM   3068 2HD2 ASN A 272      24.180 179.120  93.660  1.00  0.00            
ATOM   3069  C   ASN A 272      23.450 173.470  94.310  1.00  0.00            
ATOM   3070  O   ASN A 272      22.960 173.090  95.400  1.00  0.00            
ATOM   3071  N   ALA A 273      23.340 172.720  93.210  1.00  0.00            
ATOM   3072  H   ALA A 273      23.660 173.150  92.350  1.00  0.00            
ATOM   3073  CA  ALA A 273      22.630 171.400  93.180  1.00  0.00            
ATOM   3074  HA  ALA A 273      21.720 171.450  93.760  1.00  0.00            
ATOM   3075  CB  ALA A 273      22.370 170.940  91.790  1.00  0.00            
ATOM   3076  HB1 ALA A 273      23.140 170.420  91.210  1.00  0.00            
ATOM   3077  HB2 ALA A 273      21.510 170.270  91.900  1.00  0.00            
ATOM   3078  HB3 ALA A 273      22.080 171.810  91.200  1.00  0.00            
ATOM   3079  C   ALA A 273      23.470 170.410  93.930  1.00  0.00            
ATOM   3080  O   ALA A 273      22.980 169.590  94.640  1.00  0.00            
ATOM   3081  N   ILE A 274      24.790 170.510  93.810  1.00  0.00            
ATOM   3082  H   ILE A 274      25.150 171.220  93.190  1.00  0.00            
ATOM   3083  CA  ILE A 274      25.690 169.740  94.660  1.00  0.00            
ATOM   3084  HA  ILE A 274      25.400 168.710  94.440  1.00  0.00            
ATOM   3085  CB  ILE A 274      27.120 170.100  94.120  1.00  0.00            
ATOM   3086  HB  ILE A 274      27.140 171.190  94.090  1.00  0.00            
ATOM   3087  CG2 ILE A 274      28.210 169.610  95.080  1.00  0.00            
ATOM   3088 1HG2 ILE A 274      28.340 170.360  95.860  1.00  0.00            
ATOM   3089 2HG2 ILE A 274      28.030 168.630  95.520  1.00  0.00            
ATOM   3090 3HG2 ILE A 274      29.150 169.550  94.520  1.00  0.00            
ATOM   3091  CG1 ILE A 274      27.310 169.630  92.690  1.00  0.00            
ATOM   3092 1HG1 ILE A 274      28.270 169.970  92.310  1.00  0.00            
ATOM   3093 2HG1 ILE A 274      26.580 170.150  92.070  1.00  0.00            
ATOM   3094  CD  ILE A 274      27.240 168.170  92.320  1.00  0.00            
ATOM   3095  HD1 ILE A 274      26.250 167.810  92.040  1.00  0.00            
ATOM   3096  HD2 ILE A 274      27.820 168.040  91.410  1.00  0.00            
ATOM   3097  HD3 ILE A 274      27.720 167.540  93.070  1.00  0.00            
ATOM   3098  C   ILE A 274      25.520 170.090  96.170  1.00  0.00            
ATOM   3099  O   ILE A 274      25.400 169.130  96.940  1.00  0.00            
ATOM   3100  N   LYS A 275      25.520 171.350  96.630  1.00  0.00            
ATOM   3101  H   LYS A 275      25.510 172.130  95.980  1.00  0.00            
ATOM   3102  CA  LYS A 275      25.450 171.660  98.090  1.00  0.00            
ATOM   3103  HA  LYS A 275      26.310 171.160  98.540  1.00  0.00            
ATOM   3104  CB  LYS A 275      25.460 173.200  98.190  1.00  0.00            
ATOM   3105  HB1 LYS A 275      24.530 173.620  97.810  1.00  0.00            
ATOM   3106  HB2 LYS A 275      26.290 173.560  97.580  1.00  0.00            
ATOM   3107  CG  LYS A 275      25.540 173.690  99.640  1.00  0.00            
ATOM   3108  HG1 LYS A 275      24.730 173.290 100.250  1.00  0.00            
ATOM   3109  HG2 LYS A 275      25.350 174.760  99.690  1.00  0.00            
ATOM   3110  CD  LYS A 275      26.890 173.420 100.270  1.00  0.00            
ATOM   3111  HD1 LYS A 275      27.700 173.950  99.770  1.00  0.00            
ATOM   3112  HD2 LYS A 275      27.070 172.350 100.140  1.00  0.00            
ATOM   3113  CE  LYS A 275      26.860 173.820 101.720  1.00  0.00            
ATOM   3114  HE1 LYS A 275      25.960 173.450 102.220  1.00  0.00            
ATOM   3115  HE2 LYS A 275      26.810 174.910 101.760  1.00  0.00            
ATOM   3116  NZ  LYS A 275      28.150 173.570 102.420  1.00  0.00            
ATOM   3117  HZ1 LYS A 275      28.240 174.200 103.210  1.00  0.00            
ATOM   3118  HZ2 LYS A 275      28.140 172.640 102.810  1.00  0.00            
ATOM   3119  HZ3 LYS A 275      28.900 173.640 101.740  1.00  0.00            
ATOM   3120  C   LYS A 275      24.180 171.110  98.700  1.00  0.00            
ATOM   3121  O   LYS A 275      24.140 170.660  99.840  1.00  0.00            
ATOM   3122  N   GLU A 276      23.130 171.040  97.860  1.00  0.00            
ATOM   3123  H   GLU A 276      23.240 171.490  96.960  1.00  0.00            
ATOM   3124  CA  GLU A 276      21.750 170.680  98.290  1.00  0.00            
ATOM   3125  HA  GLU A 276      21.600 171.400  99.110  1.00  0.00            
ATOM   3126  CB  GLU A 276      20.770 170.870  97.120  1.00  0.00            
ATOM   3127  HB1 GLU A 276      20.960 170.070  96.400  1.00  0.00            
ATOM   3128  HB2 GLU A 276      20.980 171.850  96.680  1.00  0.00            
ATOM   3129  CG  GLU A 276      19.250 170.920  97.370  1.00  0.00            
ATOM   3130  HG1 GLU A 276      18.950 170.050  97.940  1.00  0.00            
ATOM   3131  HG2 GLU A 276      18.710 170.820  96.430  1.00  0.00            
ATOM   3132  CD  GLU A 276      18.810 172.180  98.060  1.00  0.00            
ATOM   3133  OE1 GLU A 276      17.590 172.390  97.940  1.00  0.00            
ATOM   3134  OE2 GLU A 276      19.590 172.910  98.710  1.00  0.00            
ATOM   3135  C   GLU A 276      21.610 169.200  98.800  1.00  0.00            
ATOM   3136  O   GLU A 276      20.920 168.850  99.710  1.00  0.00            
ATOM   3137  N   SER A 277      22.370 168.280  98.130  1.00  0.00            
ATOM   3138  H   SER A 277      22.960 168.670  97.410  1.00  0.00            
ATOM   3139  CA  SER A 277      22.420 166.800  98.260  1.00  0.00            
ATOM   3140  HA  SER A 277      21.450 166.390  98.010  1.00  0.00            
ATOM   3141  CB  SER A 277      23.410 166.240  97.230  1.00  0.00            
ATOM   3142  HB1 SER A 277      23.220 166.630  96.230  1.00  0.00            
ATOM   3143  HB2 SER A 277      23.240 165.160  97.190  1.00  0.00            
ATOM   3144  OG  SER A 277      24.740 166.490  97.650  1.00  0.00            
ATOM   3145  HG  SER A 277      24.980 167.420  97.650  1.00  0.00            
ATOM   3146  C   SER A 277      22.760 166.290  99.700  1.00  0.00            
ATOM   3147  O   SER A 277      22.370 165.160 100.070  1.00  0.00            
ATOM   3148  N   TYR A 278      23.490 167.120 100.510  1.00  0.00            
ATOM   3149  H   TYR A 278      23.820 168.000 100.130  1.00  0.00            
ATOM   3150  CA  TYR A 278      23.790 166.870 101.940  1.00  0.00            
ATOM   3151  HA  TYR A 278      24.130 165.840 101.980  1.00  0.00            
ATOM   3152  CB  TYR A 278      24.900 167.760 102.350  1.00  0.00            
ATOM   3153  HB1 TYR A 278      25.080 167.740 103.420  1.00  0.00            
ATOM   3154  HB2 TYR A 278      24.540 168.780 102.220  1.00  0.00            
ATOM   3155  CG  TYR A 278      26.200 167.650 101.550  1.00  0.00            
ATOM   3156  CD1 TYR A 278      26.690 168.680 100.710  1.00  0.00            
ATOM   3157  HD1 TYR A 278      26.140 169.610 100.650  1.00  0.00            
ATOM   3158  CE1 TYR A 278      27.840 168.480  99.930  1.00  0.00            
ATOM   3159  HE1 TYR A 278      28.260 169.240  99.280  1.00  0.00            
ATOM   3160  CZ  TYR A 278      28.590 167.330 100.050  1.00  0.00            
ATOM   3161  OH  TYR A 278      29.770 167.120  99.320  1.00  0.00            
ATOM   3162  HH  TYR A 278      30.120 167.870  98.840  1.00  0.00            
ATOM   3163  CE2 TYR A 278      28.150 166.280 100.890  1.00  0.00            
ATOM   3164  HE2 TYR A 278      28.790 165.410 100.920  1.00  0.00            
ATOM   3165  CD2 TYR A 278      26.940 166.450 101.640  1.00  0.00            
ATOM   3166  HD2 TYR A 278      26.560 165.680 102.280  1.00  0.00            
ATOM   3167  C   TYR A 278      22.590 166.870 102.810  1.00  0.00            
ATOM   3168  O   TYR A 278      22.640 166.180 103.820  1.00  0.00            
ATOM   3169  N   ASP A 279      21.480 167.550 102.380  1.00  0.00            
ATOM   3170  H   ASP A 279      21.520 168.010 101.480  1.00  0.00            
ATOM   3171  CA  ASP A 279      20.250 167.580 103.120  1.00  0.00            
ATOM   3172  HA  ASP A 279      20.480 167.700 104.170  1.00  0.00            
ATOM   3173  CB  ASP A 279      19.520 168.880 102.640  1.00  0.00            
ATOM   3174  HB1 ASP A 279      18.610 168.970 103.230  1.00  0.00            
ATOM   3175  HB2 ASP A 279      19.190 168.700 101.620  1.00  0.00            
ATOM   3176  CG  ASP A 279      20.390 170.130 102.920  1.00  0.00            
ATOM   3177  OD1 ASP A 279      20.390 171.040 102.060  1.00  0.00            
ATOM   3178  OD2 ASP A 279      21.080 170.280 103.980  1.00  0.00            
ATOM   3179  C   ASP A 279      19.410 166.330 102.990  1.00  0.00            
ATOM   3180  O   ASP A 279      18.400 166.190 103.670  1.00  0.00            
ATOM   3181  N   TYR A 280      19.850 165.370 102.220  1.00  0.00            
ATOM   3182  H   TYR A 280      20.720 165.580 101.740  1.00  0.00            
ATOM   3183  CA  TYR A 280      19.210 164.130 101.930  1.00  0.00            
ATOM   3184  HA  TYR A 280      18.140 164.140 102.120  1.00  0.00            
ATOM   3185  CB  TYR A 280      19.380 163.710 100.430  1.00  0.00            
ATOM   3186  HB1 TYR A 280      18.900 162.740 100.360  1.00  0.00            
ATOM   3187  HB2 TYR A 280      20.460 163.650 100.270  1.00  0.00            
ATOM   3188  CG  TYR A 280      18.720 164.570  99.350  1.00  0.00            
ATOM   3189  CD1 TYR A 280      19.030 165.940  99.190  1.00  0.00            
ATOM   3190  HD1 TYR A 280      19.770 166.370  99.850  1.00  0.00            
ATOM   3191  CE1 TYR A 280      18.270 166.740  98.320  1.00  0.00            
ATOM   3192  HE1 TYR A 280      18.410 167.810  98.340  1.00  0.00            
ATOM   3193  CZ  TYR A 280      17.140 166.170  97.670  1.00  0.00            
ATOM   3194  OH  TYR A 280      16.250 167.030  97.120  1.00  0.00            
ATOM   3195  HH  TYR A 280      15.460 166.580  96.800  1.00  0.00            
ATOM   3196  CE2 TYR A 280      16.860 164.790  97.680  1.00  0.00            
ATOM   3197  HE2 TYR A 280      15.980 164.310  97.280  1.00  0.00            
ATOM   3198  CD2 TYR A 280      17.610 164.040  98.650  1.00  0.00            
ATOM   3199  HD2 TYR A 280      17.380 162.990  98.800  1.00  0.00            
ATOM   3200  C   TYR A 280      19.640 163.020 103.000  1.00  0.00            
ATOM   3201  O   TYR A 280      19.630 161.840 102.630  1.00  0.00            
ATOM   3202  N   ASN A 281      19.920 163.420 104.240  1.00  0.00            
ATOM   3203  H   ASN A 281      19.600 164.360 104.430  1.00  0.00            
ATOM   3204  CA  ASN A 281      20.580 162.600 105.250  1.00  0.00            
ATOM   3205  HA  ASN A 281      21.460 162.130 104.800  1.00  0.00            
ATOM   3206  CB  ASN A 281      21.160 163.460 106.380  1.00  0.00            
ATOM   3207  HB1 ASN A 281      20.450 164.110 106.880  1.00  0.00            
ATOM   3208  HB2 ASN A 281      21.910 164.160 106.010  1.00  0.00            
ATOM   3209  CG  ASN A 281      21.850 162.480 107.420  1.00  0.00            
ATOM   3210  OD1 ASN A 281      21.260 161.820 108.250  1.00  0.00            
ATOM   3211  ND2 ASN A 281      23.130 162.340 107.220  1.00  0.00            
ATOM   3212 1HD2 ASN A 281      23.560 162.790 106.430  1.00  0.00            
ATOM   3213 2HD2 ASN A 281      23.610 161.620 107.740  1.00  0.00            
ATOM   3214  C   ASN A 281      19.580 161.500 105.760  1.00  0.00            
ATOM   3215  O   ASN A 281      18.430 161.770 105.940  1.00  0.00            
ATOM   3216  N   PRO A 282      19.980 160.230 105.990  1.00  0.00            
ATOM   3217  CD  PRO A 282      21.310 159.660 105.820  1.00  0.00            
ATOM   3218  HD1 PRO A 282      22.080 160.350 106.150  1.00  0.00            
ATOM   3219  HD2 PRO A 282      21.430 159.510 104.750  1.00  0.00            
ATOM   3220  CG  PRO A 282      21.390 158.360 106.650  1.00  0.00            
ATOM   3221  HG1 PRO A 282      21.640 158.550 107.690  1.00  0.00            
ATOM   3222  HG2 PRO A 282      22.090 157.650 106.200  1.00  0.00            
ATOM   3223  CB  PRO A 282      19.920 157.870 106.610  1.00  0.00            
ATOM   3224  HB1 PRO A 282      19.640 157.390 107.540  1.00  0.00            
ATOM   3225  HB2 PRO A 282      19.850 157.160 105.780  1.00  0.00            
ATOM   3226  CA  PRO A 282      19.120 159.160 106.440  1.00  0.00            
ATOM   3227  HA  PRO A 282      18.410 158.950 105.650  1.00  0.00            
ATOM   3228  C   PRO A 282      18.280 159.470 107.720  1.00  0.00            
ATOM   3229  O   PRO A 282      17.110 159.310 107.740  1.00  0.00            
ATOM   3230  N   ASN A 283      18.900 160.040 108.770  1.00  0.00            
ATOM   3231  H   ASN A 283      19.900 160.160 108.730  1.00  0.00            
ATOM   3232  CA  ASN A 283      18.230 160.390 110.050  1.00  0.00            
ATOM   3233  HA  ASN A 283      17.700 159.520 110.460  1.00  0.00            
ATOM   3234  CB  ASN A 283      19.340 160.690 111.090  1.00  0.00            
ATOM   3235  HB1 ASN A 283      18.940 160.630 112.110  1.00  0.00            
ATOM   3236  HB2 ASN A 283      19.840 161.640 110.920  1.00  0.00            
ATOM   3237  CG  ASN A 283      20.360 159.510 111.060  1.00  0.00            
ATOM   3238  OD1 ASN A 283      20.130 158.430 111.560  1.00  0.00            
ATOM   3239  ND2 ASN A 283      21.550 159.850 110.540  1.00  0.00            
ATOM   3240 1HD2 ASN A 283      21.710 160.740 110.100  1.00  0.00            
ATOM   3241 2HD2 ASN A 283      22.260 159.120 110.490  1.00  0.00            
ATOM   3242  C   ASN A 283      17.240 161.590 109.920  1.00  0.00            
ATOM   3243  O   ASN A 283      16.150 161.630 110.490  1.00  0.00            
ATOM   3244  N   LYS A 284      17.680 162.570 109.150  1.00  0.00            
ATOM   3245  H   LYS A 284      18.640 162.450 108.880  1.00  0.00            
ATOM   3246  CA  LYS A 284      16.840 163.650 108.590  1.00  0.00            
ATOM   3247  HA  LYS A 284      16.380 164.160 109.440  1.00  0.00            
ATOM   3248  CB  LYS A 284      17.660 164.730 107.850  1.00  0.00            
ATOM   3249  HB1 LYS A 284      17.090 165.620 107.590  1.00  0.00            
ATOM   3250  HB2 LYS A 284      17.990 164.250 106.920  1.00  0.00            
ATOM   3251  CG  LYS A 284      18.880 165.230 108.620  1.00  0.00            
ATOM   3252  HG1 LYS A 284      19.450 165.840 107.920  1.00  0.00            
ATOM   3253  HG2 LYS A 284      19.520 164.460 109.070  1.00  0.00            
ATOM   3254  CD  LYS A 284      18.510 166.220 109.750  1.00  0.00            
ATOM   3255  HD1 LYS A 284      18.010 165.690 110.560  1.00  0.00            
ATOM   3256  HD2 LYS A 284      17.830 166.980 109.360  1.00  0.00            
ATOM   3257  CE  LYS A 284      19.730 166.970 110.350  1.00  0.00            
ATOM   3258  HE1 LYS A 284      20.140 167.560 109.530  1.00  0.00            
ATOM   3259  HE2 LYS A 284      20.450 166.290 110.790  1.00  0.00            
ATOM   3260  NZ  LYS A 284      19.260 167.930 111.370  1.00  0.00            
ATOM   3261  HZ1 LYS A 284      18.510 168.530 111.040  1.00  0.00            
ATOM   3262  HZ2 LYS A 284      18.940 167.380 112.150  1.00  0.00            
ATOM   3263  HZ3 LYS A 284      20.000 168.560 111.630  1.00  0.00            
ATOM   3264  C   LYS A 284      15.540 163.190 107.850  1.00  0.00            
ATOM   3265  O   LYS A 284      15.420 162.070 107.350  1.00  0.00            
ATOM   3266  N   THR A 285      14.560 164.060 107.720  1.00  0.00            
ATOM   3267  H   THR A 285      14.580 164.930 108.230  1.00  0.00            
ATOM   3268  CA  THR A 285      13.290 163.800 106.970  1.00  0.00            
ATOM   3269  HA  THR A 285      12.970 162.830 107.340  1.00  0.00            
ATOM   3270  CB  THR A 285      12.220 164.870 107.370  1.00  0.00            
ATOM   3271  HB  THR A 285      11.300 164.740 106.790  1.00  0.00            
ATOM   3272  CG2 THR A 285      11.830 164.860 108.810  1.00  0.00            
ATOM   3273 1HG2 THR A 285      10.790 165.140 108.970  1.00  0.00            
ATOM   3274 2HG2 THR A 285      11.820 163.830 109.150  1.00  0.00            
ATOM   3275 3HG2 THR A 285      12.590 165.370 109.400  1.00  0.00            
ATOM   3276  OG1 THR A 285      12.610 166.190 107.160  1.00  0.00            
ATOM   3277  HG1 THR A 285      12.600 166.430 106.230  1.00  0.00            
ATOM   3278  C   THR A 285      13.480 163.760 105.470  1.00  0.00            
ATOM   3279  O   THR A 285      14.390 164.350 104.900  1.00  0.00            
ATOM   3280  N   ASN A 286      12.690 163.060 104.730  1.00  0.00            
ATOM   3281  H   ASN A 286      11.900 162.660 105.230  1.00  0.00            
ATOM   3282  CA  ASN A 286      12.730 162.790 103.280  1.00  0.00            
ATOM   3283  HA  ASN A 286      13.680 162.310 103.040  1.00  0.00            
ATOM   3284  CB  ASN A 286      11.570 161.830 102.990  1.00  0.00            
ATOM   3285  HB1 ASN A 286      10.670 162.180 103.500  1.00  0.00            
ATOM   3286  HB2 ASN A 286      11.830 160.880 103.450  1.00  0.00            
ATOM   3287  CG  ASN A 286      11.300 161.770 101.540  1.00  0.00            
ATOM   3288  OD1 ASN A 286      10.610 162.610 100.960  1.00  0.00            
ATOM   3289  ND2 ASN A 286      11.950 160.840 100.850  1.00  0.00            
ATOM   3290 1HD2 ASN A 286      12.720 160.330 101.250  1.00  0.00            
ATOM   3291 2HD2 ASN A 286      11.960 160.950  99.850  1.00  0.00            
ATOM   3292  C   ASN A 286      12.660 164.070 102.420  1.00  0.00            
ATOM   3293  O   ASN A 286      12.180 165.100 102.890  1.00  0.00            
ATOM   3294  N   ARG A 287      13.200 163.910 101.160  1.00  0.00            
ATOM   3295  H   ARG A 287      13.810 163.130 100.990  1.00  0.00            
ATOM   3296  CA  ARG A 287      13.220 164.950 100.090  1.00  0.00            
ATOM   3297  HA  ARG A 287      12.500 165.740 100.320  1.00  0.00            
ATOM   3298  CB  ARG A 287      14.560 165.660 100.180  1.00  0.00            
ATOM   3299  HB1 ARG A 287      14.620 166.410  99.400  1.00  0.00            
ATOM   3300  HB2 ARG A 287      15.300 164.880  99.980  1.00  0.00            
ATOM   3301  CG  ARG A 287      14.870 166.320 101.510  1.00  0.00            
ATOM   3302  HG1 ARG A 287      15.060 165.520 102.220  1.00  0.00            
ATOM   3303  HG2 ARG A 287      14.130 167.020 101.880  1.00  0.00            
ATOM   3304  CD  ARG A 287      16.140 167.120 101.310  1.00  0.00            
ATOM   3305  HD1 ARG A 287      16.970 166.580 100.850  1.00  0.00            
ATOM   3306  HD2 ARG A 287      16.600 167.390 102.260  1.00  0.00            
ATOM   3307  NE  ARG A 287      15.980 168.230 100.430  1.00  0.00            
ATOM   3308  HE  ARG A 287      16.230 168.060  99.460  1.00  0.00            
ATOM   3309  CZ  ARG A 287      15.920 169.450 100.820  1.00  0.00            
ATOM   3310  NH1 ARG A 287      15.820 169.830 102.020  1.00  0.00            
ATOM   3311 1HH1 ARG A 287      15.590 169.170 102.750  1.00  0.00            
ATOM   3312 2HH1 ARG A 287      15.780 170.830 102.160  1.00  0.00            
ATOM   3313  NH2 ARG A 287      15.840 170.380  99.920  1.00  0.00            
ATOM   3314 1HH2 ARG A 287      15.960 170.090  98.960  1.00  0.00            
ATOM   3315 2HH2 ARG A 287      15.710 171.320 100.250  1.00  0.00            
ATOM   3316  C   ARG A 287      12.840 164.500  98.690  1.00  0.00            
ATOM   3317  O   ARG A 287      13.240 163.420  98.280  1.00  0.00            
ATOM   3318  N   PRO A 288      12.380 165.410  97.810  1.00  0.00            
ATOM   3319  CD  PRO A 288      12.010 166.840  98.070  1.00  0.00            
ATOM   3320  HD1 PRO A 288      12.820 167.240  98.680  1.00  0.00            
ATOM   3321  HD2 PRO A 288      11.120 166.900  98.700  1.00  0.00            
ATOM   3322  CG  PRO A 288      11.750 167.420  96.690  1.00  0.00            
ATOM   3323  HG1 PRO A 288      12.690 167.810  96.290  1.00  0.00            
ATOM   3324  HG2 PRO A 288      10.940 168.150  96.610  1.00  0.00            
ATOM   3325  CB  PRO A 288      11.220 166.220  95.960  1.00  0.00            
ATOM   3326  HB1 PRO A 288      11.210 166.350  94.870  1.00  0.00            
ATOM   3327  HB2 PRO A 288      10.240 165.920  96.320  1.00  0.00            
ATOM   3328  CA  PRO A 288      12.170 165.050  96.400  1.00  0.00            
ATOM   3329  HA  PRO A 288      11.650 164.100  96.290  1.00  0.00            
ATOM   3330  C   PRO A 288      13.390 165.030  95.510  1.00  0.00            
ATOM   3331  O   PRO A 288      14.360 165.600  95.940  1.00  0.00            
ATOM   3332  N   PHE A 289      13.360 164.400  94.270  1.00  0.00            
ATOM   3333  H   PHE A 289      12.540 163.850  94.050  1.00  0.00            
ATOM   3334  CA  PHE A 289      14.550 163.990  93.700  1.00  0.00            
ATOM   3335  HA  PHE A 289      15.180 163.490  94.440  1.00  0.00            
ATOM   3336  CB  PHE A 289      14.230 162.940  92.560  1.00  0.00            
ATOM   3337  HB1 PHE A 289      15.160 162.690  92.030  1.00  0.00            
ATOM   3338  HB2 PHE A 289      13.750 163.400  91.700  1.00  0.00            
ATOM   3339  CG  PHE A 289      13.470 161.670  92.930  1.00  0.00            
ATOM   3340  CD1 PHE A 289      13.900 160.950  94.070  1.00  0.00            
ATOM   3341  HD1 PHE A 289      14.830 161.210  94.570  1.00  0.00            
ATOM   3342  CE1 PHE A 289      13.410 159.660  94.160  1.00  0.00            
ATOM   3343  HE1 PHE A 289      13.810 158.900  94.820  1.00  0.00            
ATOM   3344  CZ  PHE A 289      12.370 159.170  93.320  1.00  0.00            
ATOM   3345  HZ  PHE A 289      11.930 158.200  93.510  1.00  0.00            
ATOM   3346  CE2 PHE A 289      11.740 160.020  92.420  1.00  0.00            
ATOM   3347  HE2 PHE A 289      11.040 159.630  91.700  1.00  0.00            
ATOM   3348  CD2 PHE A 289      12.420 161.200  92.170  1.00  0.00            
ATOM   3349  HD2 PHE A 289      12.050 161.740  91.310  1.00  0.00            
ATOM   3350  C   PHE A 289      15.390 165.150  93.150  1.00  0.00            
ATOM   3351  O   PHE A 289      14.700 166.040  92.600  1.00  0.00            
ATOM   3352  N   ILE A 290      16.770 165.150  93.210  1.00  0.00            
ATOM   3353  H   ILE A 290      17.270 164.310  93.480  1.00  0.00            
ATOM   3354  CA  ILE A 290      17.480 166.170  92.510  1.00  0.00            
ATOM   3355  HA  ILE A 290      17.000 167.140  92.700  1.00  0.00            
ATOM   3356  CB  ILE A 290      18.900 166.450  93.080  1.00  0.00            
ATOM   3357  HB  ILE A 290      19.570 165.590  93.140  1.00  0.00            
ATOM   3358  CG2 ILE A 290      19.470 167.570  92.240  1.00  0.00            
ATOM   3359 1HG2 ILE A 290      20.520 167.800  92.440  1.00  0.00            
ATOM   3360 2HG2 ILE A 290      19.610 167.200  91.220  1.00  0.00            
ATOM   3361 3HG2 ILE A 290      18.810 168.430  92.150  1.00  0.00            
ATOM   3362  CG1 ILE A 290      18.790 166.950  94.520  1.00  0.00            
ATOM   3363 1HG1 ILE A 290      18.360 166.170  95.160  1.00  0.00            
ATOM   3364 2HG1 ILE A 290      18.160 167.830  94.670  1.00  0.00            
ATOM   3365  CD  ILE A 290      20.080 167.390  95.220  1.00  0.00            
ATOM   3366  HD1 ILE A 290      19.980 167.550  96.300  1.00  0.00            
ATOM   3367  HD2 ILE A 290      20.820 166.610  95.080  1.00  0.00            
ATOM   3368  HD3 ILE A 290      20.520 168.230  94.680  1.00  0.00            
ATOM   3369  C   ILE A 290      17.510 166.000  90.990  1.00  0.00            
ATOM   3370  O   ILE A 290      16.710 166.700  90.340  1.00  0.00            
ATOM   3371  N   SER A 291      18.340 165.150  90.440  1.00  0.00            
ATOM   3372  H   SER A 291      19.000 164.620  90.980  1.00  0.00            
ATOM   3373  CA  SER A 291      18.440 164.840  88.990  1.00  0.00            
ATOM   3374  HA  SER A 291      19.390 164.300  88.950  1.00  0.00            
ATOM   3375  CB  SER A 291      17.300 163.860  88.560  1.00  0.00            
ATOM   3376  HB1 SER A 291      17.570 163.340  87.640  1.00  0.00            
ATOM   3377  HB2 SER A 291      16.390 164.460  88.520  1.00  0.00            
ATOM   3378  OG  SER A 291      17.050 162.810  89.470  1.00  0.00            
ATOM   3379  HG  SER A 291      16.510 162.220  88.930  1.00  0.00            
ATOM   3380  C   SER A 291      18.690 166.000  88.060  1.00  0.00            
ATOM   3381  O   SER A 291      18.110 166.020  86.930  1.00  0.00            
ATOM   3382  N   GLN A 292      19.590 166.900  88.510  1.00  0.00            
ATOM   3383  H   GLN A 292      20.230 166.700  89.270  1.00  0.00            
ATOM   3384  CA  GLN A 292      19.940 168.050  87.700  1.00  0.00            
ATOM   3385  HA  GLN A 292      19.050 168.620  87.400  1.00  0.00            
ATOM   3386  CB  GLN A 292      20.920 168.920  88.560  1.00  0.00            
ATOM   3387  HB1 GLN A 292      21.920 168.490  88.630  1.00  0.00            
ATOM   3388  HB2 GLN A 292      20.560 169.130  89.570  1.00  0.00            
ATOM   3389  CG  GLN A 292      21.230 170.300  87.960  1.00  0.00            
ATOM   3390  HG1 GLN A 292      21.540 170.130  86.930  1.00  0.00            
ATOM   3391  HG2 GLN A 292      22.160 170.670  88.400  1.00  0.00            
ATOM   3392  CD  GLN A 292      20.160 171.360  88.010  1.00  0.00            
ATOM   3393  OE1 GLN A 292      18.980 171.170  88.380  1.00  0.00            
ATOM   3394  NE2 GLN A 292      20.600 172.550  87.580  1.00  0.00            
ATOM   3395 1HE2 GLN A 292      21.580 172.780  87.650  1.00  0.00            
ATOM   3396 2HE2 GLN A 292      19.900 173.280  87.590  1.00  0.00            
ATOM   3397  C   GLN A 292      20.600 167.610  86.370  1.00  0.00            
ATOM   3398  O   GLN A 292      21.780 167.320  86.280  1.00  0.00            
ATOM   3399  N   LYS A 293      19.810 167.480  85.240  1.00  0.00            
ATOM   3400  H   LYS A 293      18.810 167.620  85.360  1.00  0.00            
ATOM   3401  CA  LYS A 293      20.310 166.940  83.960  1.00  0.00            
ATOM   3402  HA  LYS A 293      21.190 166.330  84.160  1.00  0.00            
ATOM   3403  CB  LYS A 293      19.180 166.160  83.290  1.00  0.00            
ATOM   3404  HB1 LYS A 293      18.350 166.860  83.230  1.00  0.00            
ATOM   3405  HB2 LYS A 293      18.930 165.270  83.870  1.00  0.00            
ATOM   3406  CG  LYS A 293      19.540 165.680  81.850  1.00  0.00            
ATOM   3407  HG1 LYS A 293      20.620 165.550  81.780  1.00  0.00            
ATOM   3408  HG2 LYS A 293      19.280 166.470  81.150  1.00  0.00            
ATOM   3409  CD  LYS A 293      18.690 164.420  81.490  1.00  0.00            
ATOM   3410  HD1 LYS A 293      17.630 164.660  81.540  1.00  0.00            
ATOM   3411  HD2 LYS A 293      18.990 163.560  82.080  1.00  0.00            
ATOM   3412  CE  LYS A 293      18.890 164.100  80.020  1.00  0.00            
ATOM   3413  HE1 LYS A 293      19.930 163.790  79.870  1.00  0.00            
ATOM   3414  HE2 LYS A 293      18.660 165.020  79.490  1.00  0.00            
ATOM   3415  NZ  LYS A 293      17.970 163.000  79.580  1.00  0.00            
ATOM   3416  HZ1 LYS A 293      17.040 163.000  79.970  1.00  0.00            
ATOM   3417  HZ2 LYS A 293      17.710 163.080  78.610  1.00  0.00            
ATOM   3418  HZ3 LYS A 293      18.430 162.110  79.660  1.00  0.00            
ATOM   3419  C   LYS A 293      20.870 168.090  83.120  1.00  0.00            
ATOM   3420  O   LYS A 293      20.070 168.990  82.890  1.00  0.00            
ATOM   3421  N   ILE A 294      22.070 167.990  82.590  1.00  0.00            
ATOM   3422  H   ILE A 294      22.680 167.280  82.970  1.00  0.00            
ATOM   3423  CA  ILE A 294      22.670 168.950  81.630  1.00  0.00            
ATOM   3424  HA  ILE A 294      22.160 169.910  81.580  1.00  0.00            
ATOM   3425  CB  ILE A 294      24.110 169.340  82.100  1.00  0.00            
ATOM   3426  HB  ILE A 294      24.550 168.340  82.180  1.00  0.00            
ATOM   3427  CG2 ILE A 294      25.020 170.090  81.090  1.00  0.00            
ATOM   3428 1HG2 ILE A 294      25.350 169.400  80.310  1.00  0.00            
ATOM   3429 2HG2 ILE A 294      24.410 170.860  80.630  1.00  0.00            
ATOM   3430 3HG2 ILE A 294      25.890 170.510  81.590  1.00  0.00            
ATOM   3431  CG1 ILE A 294      24.180 169.920  83.550  1.00  0.00            
ATOM   3432 1HG1 ILE A 294      25.140 170.410  83.700  1.00  0.00            
ATOM   3433 2HG1 ILE A 294      24.080 169.050  84.200  1.00  0.00            
ATOM   3434  CD  ILE A 294      23.140 170.940  83.890  1.00  0.00            
ATOM   3435  HD1 ILE A 294      23.060 171.780  83.200  1.00  0.00            
ATOM   3436  HD2 ILE A 294      22.130 170.540  83.850  1.00  0.00            
ATOM   3437  HD3 ILE A 294      23.390 171.300  84.890  1.00  0.00            
ATOM   3438  C   ILE A 294      22.770 168.480  80.210  1.00  0.00            
ATOM   3439  O   ILE A 294      23.430 167.480  79.910  1.00  0.00            
ATOM   3440  N   HIS A 295      22.110 169.160  79.290  1.00  0.00            
ATOM   3441  H   HIS A 295      21.750 170.060  79.570  1.00  0.00            
ATOM   3442  CA  HIS A 295      21.860 168.790  77.860  1.00  0.00            
ATOM   3443  HA  HIS A 295      22.010 167.710  77.850  1.00  0.00            
ATOM   3444  CB  HIS A 295      20.520 169.160  77.380  1.00  0.00            
ATOM   3445  HB1 HIS A 295      20.390 168.790  76.360  1.00  0.00            
ATOM   3446  HB2 HIS A 295      20.370 170.240  77.430  1.00  0.00            
ATOM   3447  CG  HIS A 295      19.330 168.540  78.170  1.00  0.00            
ATOM   3448  ND1 HIS A 295      18.800 169.020  79.350  1.00  0.00            
ATOM   3449  CE1 HIS A 295      17.770 168.250  79.710  1.00  0.00            
ATOM   3450  HE1 HIS A 295      17.230 168.340  80.640  1.00  0.00            
ATOM   3451  NE2 HIS A 295      17.550 167.350  78.730  1.00  0.00            
ATOM   3452  HE2 HIS A 295      16.790 166.700  78.640  1.00  0.00            
ATOM   3453  CD2 HIS A 295      18.570 167.540  77.770  1.00  0.00            
ATOM   3454  HD2 HIS A 295      18.750 166.970  76.870  1.00  0.00            
ATOM   3455  C   HIS A 295      22.930 169.450  76.940  1.00  0.00            
ATOM   3456  O   HIS A 295      22.990 169.100  75.760  1.00  0.00            
ATOM   3457  N   PHE A 296      23.750 170.310  77.510  1.00  0.00            
ATOM   3458  H   PHE A 296      23.880 170.470  78.500  1.00  0.00            
ATOM   3459  CA  PHE A 296      24.780 170.890  76.680  1.00  0.00            
ATOM   3460  HA  PHE A 296      24.860 170.300  75.760  1.00  0.00            
ATOM   3461  CB  PHE A 296      24.510 172.350  76.330  1.00  0.00            
ATOM   3462  HB1 PHE A 296      25.320 172.810  75.760  1.00  0.00            
ATOM   3463  HB2 PHE A 296      24.430 172.890  77.270  1.00  0.00            
ATOM   3464  CG  PHE A 296      23.190 172.580  75.640  1.00  0.00            
ATOM   3465  CD1 PHE A 296      22.030 173.000  76.360  1.00  0.00            
ATOM   3466  HD1 PHE A 296      22.130 173.120  77.430  1.00  0.00            
ATOM   3467  CE1 PHE A 296      20.870 173.100  75.620  1.00  0.00            
ATOM   3468  HE1 PHE A 296      19.940 173.330  76.120  1.00  0.00            
ATOM   3469  CZ  PHE A 296      20.790 172.790  74.260  1.00  0.00            
ATOM   3470  HZ  PHE A 296      19.920 172.960  73.650  1.00  0.00            
ATOM   3471  CE2 PHE A 296      21.940 172.440  73.540  1.00  0.00            
ATOM   3472  HE2 PHE A 296      21.960 172.280  72.470  1.00  0.00            
ATOM   3473  CD2 PHE A 296      23.180 172.350  74.260  1.00  0.00            
ATOM   3474  HD2 PHE A 296      24.000 172.040  73.630  1.00  0.00            
ATOM   3475  C   PHE A 296      26.120 170.830  77.400  1.00  0.00            
ATOM   3476  O   PHE A 296      26.190 171.250  78.530  1.00  0.00            
ATOM   3477  N   PRO A 297      27.200 170.370  76.710  1.00  0.00            
ATOM   3478  CD  PRO A 297      27.260 169.540  75.500  1.00  0.00            
ATOM   3479  HD1 PRO A 297      26.680 169.990  74.700  1.00  0.00            
ATOM   3480  HD2 PRO A 297      26.890 168.560  75.810  1.00  0.00            
ATOM   3481  CG  PRO A 297      28.740 169.460  75.030  1.00  0.00            
ATOM   3482  HG1 PRO A 297      29.030 170.390  74.540  1.00  0.00            
ATOM   3483  HG2 PRO A 297      28.970 168.570  74.440  1.00  0.00            
ATOM   3484  CB  PRO A 297      29.420 169.540  76.410  1.00  0.00            
ATOM   3485  HB1 PRO A 297      30.430 169.960  76.380  1.00  0.00            
ATOM   3486  HB2 PRO A 297      29.570 168.520  76.770  1.00  0.00            
ATOM   3487  CA  PRO A 297      28.530 170.400  77.270  1.00  0.00            
ATOM   3488  HA  PRO A 297      28.570 170.050  78.300  1.00  0.00            
ATOM   3489  C   PRO A 297      29.080 171.840  77.230  1.00  0.00            
ATOM   3490  O   PRO A 297      28.650 172.730  76.460  1.00  0.00            
ATOM   3491  N   ASP A 298      30.000 172.140  78.110  1.00  0.00            
ATOM   3492  H   ASP A 298      30.330 171.500  78.820  1.00  0.00            
ATOM   3493  CA  ASP A 298      30.690 173.390  78.150  1.00  0.00            
ATOM   3494  HA  ASP A 298      29.900 174.110  77.930  1.00  0.00            
ATOM   3495  CB  ASP A 298      31.130 173.580  79.600  1.00  0.00            
ATOM   3496  HB1 ASP A 298      31.640 174.540  79.730  1.00  0.00            
ATOM   3497  HB2 ASP A 298      31.780 172.740  79.850  1.00  0.00            
ATOM   3498  CG  ASP A 298      29.960 173.600  80.580  1.00  0.00            
ATOM   3499  OD1 ASP A 298      29.770 172.680  81.430  1.00  0.00            
ATOM   3500  OD2 ASP A 298      29.150 174.550  80.390  1.00  0.00            
ATOM   3501  C   ASP A 298      31.840 173.540  77.180  1.00  0.00            
ATOM   3502  O   ASP A 298      32.320 174.600  76.950  1.00  0.00            
ATOM   3503  N   PHE A 299      32.250 172.420  76.670  1.00  0.00            
ATOM   3504  H   PHE A 299      31.770 171.540  76.820  1.00  0.00            
ATOM   3505  CA  PHE A 299      33.010 172.340  75.380  1.00  0.00            
ATOM   3506  HA  PHE A 299      32.550 173.090  74.740  1.00  0.00            
ATOM   3507  CB  PHE A 299      34.510 172.600  75.580  1.00  0.00            
ATOM   3508  HB1 PHE A 299      34.990 171.830  76.190  1.00  0.00            
ATOM   3509  HB2 PHE A 299      34.620 173.550  76.100  1.00  0.00            
ATOM   3510  CG  PHE A 299      35.300 172.700  74.270  1.00  0.00            
ATOM   3511  CD1 PHE A 299      35.410 174.000  73.690  1.00  0.00            
ATOM   3512  HD1 PHE A 299      34.910 174.860  74.110  1.00  0.00            
ATOM   3513  CE1 PHE A 299      36.070 174.120  72.500  1.00  0.00            
ATOM   3514  HE1 PHE A 299      36.150 175.080  72.000  1.00  0.00            
ATOM   3515  CZ  PHE A 299      36.740 173.050  71.950  1.00  0.00            
ATOM   3516  HZ  PHE A 299      37.320 173.140  71.050  1.00  0.00            
ATOM   3517  CE2 PHE A 299      36.820 171.820  72.630  1.00  0.00            
ATOM   3518  HE2 PHE A 299      37.470 171.090  72.200  1.00  0.00            
ATOM   3519  CD2 PHE A 299      36.020 171.610  73.760  1.00  0.00            
ATOM   3520  HD2 PHE A 299      36.030 170.670  74.280  1.00  0.00            
ATOM   3521  C   PHE A 299      32.880 170.970  74.680  1.00  0.00            
ATOM   3522  O   PHE A 299      32.800 169.940  75.380  1.00  0.00            
ATOM   3523  N   SER A 300      33.060 170.910  73.340  1.00  0.00            
ATOM   3524  H   SER A 300      33.310 171.760  72.860  1.00  0.00            
ATOM   3525  CA  SER A 300      32.960 169.700  72.500  1.00  0.00            
ATOM   3526  HA  SER A 300      33.180 168.850  73.130  1.00  0.00            
ATOM   3527  CB  SER A 300      31.440 169.480  72.090  1.00  0.00            
ATOM   3528  HB1 SER A 300      31.240 170.320  71.430  1.00  0.00            
ATOM   3529  HB2 SER A 300      30.780 169.670  72.930  1.00  0.00            
ATOM   3530  OG  SER A 300      31.280 168.190  71.580  1.00  0.00            
ATOM   3531  HG  SER A 300      31.470 168.160  70.640  1.00  0.00            
ATOM   3532  C   SER A 300      33.810 169.750  71.300  1.00  0.00            
ATOM   3533  O   SER A 300      33.880 170.720  70.610  1.00  0.00            
ATOM   3534  N   THR A 301      34.210 168.530  70.930  1.00  0.00            
ATOM   3535  H   THR A 301      34.030 167.750  71.560  1.00  0.00            
ATOM   3536  CA  THR A 301      34.920 168.280  69.650  1.00  0.00            
ATOM   3537  HA  THR A 301      34.510 168.880  68.840  1.00  0.00            
ATOM   3538  CB  THR A 301      36.380 168.780  69.880  1.00  0.00            
ATOM   3539  HB  THR A 301      36.300 169.780  70.320  1.00  0.00            
ATOM   3540  CG2 THR A 301      37.160 167.940  70.860  1.00  0.00            
ATOM   3541 1HG2 THR A 301      37.520 167.040  70.360  1.00  0.00            
ATOM   3542 2HG2 THR A 301      38.010 168.500  71.240  1.00  0.00            
ATOM   3543 3HG2 THR A 301      36.510 167.740  71.720  1.00  0.00            
ATOM   3544  OG1 THR A 301      37.160 168.850  68.690  1.00  0.00            
ATOM   3545  HG1 THR A 301      36.970 169.700  68.300  1.00  0.00            
ATOM   3546  C   THR A 301      34.900 166.780  69.230  1.00  0.00            
ATOM   3547  O   THR A 301      34.600 165.900  70.000  1.00  0.00            
ATOM   3548  N   ARG A 302      35.350 166.560  68.030  1.00  0.00            
ATOM   3549  H   ARG A 302      35.430 167.360  67.420  1.00  0.00            
ATOM   3550  CA  ARG A 302      35.790 165.320  67.360  1.00  0.00            
ATOM   3551  HA  ARG A 302      36.180 164.660  68.150  1.00  0.00            
ATOM   3552  CB  ARG A 302      34.600 164.630  66.580  1.00  0.00            
ATOM   3553  HB1 ARG A 302      34.870 163.660  66.160  1.00  0.00            
ATOM   3554  HB2 ARG A 302      34.420 165.260  65.710  1.00  0.00            
ATOM   3555  CG  ARG A 302      33.360 164.460  67.500  1.00  0.00            
ATOM   3556  HG1 ARG A 302      32.860 165.410  67.720  1.00  0.00            
ATOM   3557  HG2 ARG A 302      33.640 163.960  68.430  1.00  0.00            
ATOM   3558  CD  ARG A 302      32.300 163.520  66.850  1.00  0.00            
ATOM   3559  HD1 ARG A 302      32.760 162.540  66.740  1.00  0.00            
ATOM   3560  HD2 ARG A 302      32.000 163.960  65.900  1.00  0.00            
ATOM   3561  NE  ARG A 302      31.070 163.420  67.670  1.00  0.00            
ATOM   3562  HE  ARG A 302      30.930 162.540  68.150  1.00  0.00            
ATOM   3563  CZ  ARG A 302      30.160 164.430  67.770  1.00  0.00            
ATOM   3564  NH1 ARG A 302      30.240 165.570  67.160  1.00  0.00            
ATOM   3565 1HH1 ARG A 302      31.000 165.770  66.530  1.00  0.00            
ATOM   3566 2HH1 ARG A 302      29.520 166.260  67.320  1.00  0.00            
ATOM   3567  NH2 ARG A 302      29.130 164.270  68.630  1.00  0.00            
ATOM   3568 1HH2 ARG A 302      29.000 163.380  69.090  1.00  0.00            
ATOM   3569 2HH2 ARG A 302      28.440 165.000  68.770  1.00  0.00            
ATOM   3570  C   ARG A 302      37.010 165.500  66.430  1.00  0.00            
ATOM   3571  O   ARG A 302      37.440 164.510  65.780  1.00  0.00            
ATOM   3572  N   ASP A 303      37.630 166.700  66.340  1.00  0.00            
ATOM   3573  H   ASP A 303      37.290 167.490  66.860  1.00  0.00            
ATOM   3574  CA  ASP A 303      38.720 166.980  65.280  1.00  0.00            
ATOM   3575  HA  ASP A 303      38.410 166.350  64.440  1.00  0.00            
ATOM   3576  CB  ASP A 303      38.650 168.360  64.900  1.00  0.00            
ATOM   3577  HB1 ASP A 303      39.470 168.540  64.210  1.00  0.00            
ATOM   3578  HB2 ASP A 303      38.780 168.960  65.800  1.00  0.00            
ATOM   3579  CG  ASP A 303      37.390 168.720  64.140  1.00  0.00            
ATOM   3580  OD1 ASP A 303      37.180 169.940  63.880  1.00  0.00            
ATOM   3581  OD2 ASP A 303      36.550 167.860  63.740  1.00  0.00            
ATOM   3582  C   ASP A 303      40.080 166.400  65.670  1.00  0.00            
ATOM   3583  O   ASP A 303      41.050 166.380  64.880  1.00  0.00            
ATOM   3584  N   ILE A 304      40.300 165.900  66.890  1.00  0.00            
ATOM   3585  H   ILE A 304      39.490 165.840  67.490  1.00  0.00            
ATOM   3586  CA  ILE A 304      41.560 165.360  67.470  1.00  0.00            
ATOM   3587  HA  ILE A 304      42.380 165.950  67.050  1.00  0.00            
ATOM   3588  CB  ILE A 304      41.500 165.530  68.970  1.00  0.00            
ATOM   3589  HB  ILE A 304      40.670 164.930  69.350  1.00  0.00            
ATOM   3590  CG2 ILE A 304      42.770 165.000  69.570  1.00  0.00            
ATOM   3591 1HG2 ILE A 304      43.650 165.310  69.000  1.00  0.00            
ATOM   3592 2HG2 ILE A 304      42.970 165.380  70.570  1.00  0.00            
ATOM   3593 3HG2 ILE A 304      42.770 163.910  69.480  1.00  0.00            
ATOM   3594  CG1 ILE A 304      41.300 167.050  69.340  1.00  0.00            
ATOM   3595 1HG1 ILE A 304      41.220 167.200  70.420  1.00  0.00            
ATOM   3596 2HG1 ILE A 304      40.460 167.530  68.830  1.00  0.00            
ATOM   3597  CD  ILE A 304      42.490 167.950  69.050  1.00  0.00            
ATOM   3598  HD1 ILE A 304      42.180 168.990  69.150  1.00  0.00            
ATOM   3599  HD2 ILE A 304      43.390 167.710  69.620  1.00  0.00            
ATOM   3600  HD3 ILE A 304      42.860 167.830  68.030  1.00  0.00            
ATOM   3601  C   ILE A 304      41.780 163.890  67.040  1.00  0.00            
ATOM   3602  O   ILE A 304      42.990 163.520  66.940  1.00  0.00            
ATOM   3603  N   HIS A 305      40.780 163.030  66.930  1.00  0.00            
ATOM   3604  H   HIS A 305      39.890 163.480  67.090  1.00  0.00            
ATOM   3605  CA  HIS A 305      40.780 161.570  66.710  1.00  0.00            
ATOM   3606  HA  HIS A 305      41.820 161.240  66.650  1.00  0.00            
ATOM   3607  CB  HIS A 305      40.200 160.890  67.920  1.00  0.00            
ATOM   3608  HB1 HIS A 305      40.280 159.820  67.700  1.00  0.00            
ATOM   3609  HB2 HIS A 305      39.160 161.170  68.020  1.00  0.00            
ATOM   3610  CG  HIS A 305      40.960 161.010  69.230  1.00  0.00            
ATOM   3611  ND1 HIS A 305      40.760 162.030  70.200  1.00  0.00            
ATOM   3612  CE1 HIS A 305      41.390 161.570  71.230  1.00  0.00            
ATOM   3613  HE1 HIS A 305      41.380 161.980  72.230  1.00  0.00            
ATOM   3614  NE2 HIS A 305      42.030 160.440  71.020  1.00  0.00            
ATOM   3615  HE2 HIS A 305      42.320 159.800  71.750  1.00  0.00            
ATOM   3616  CD2 HIS A 305      41.790 160.070  69.740  1.00  0.00            
ATOM   3617  HD2 HIS A 305      41.960 159.110  69.290  1.00  0.00            
ATOM   3618  C   HIS A 305      40.130 161.170  65.370  1.00  0.00            
ATOM   3619  O   HIS A 305      39.460 162.000  64.740  1.00  0.00            
ATOM   3620  N   ARG A 306      40.290 159.890  64.960  1.00  0.00            
ATOM   3621  H   ARG A 306      40.870 159.340  65.570  1.00  0.00            
ATOM   3622  CA  ARG A 306      39.750 159.300  63.700  1.00  0.00            
ATOM   3623  HA  ARG A 306      39.030 160.050  63.370  1.00  0.00            
ATOM   3624  CB  ARG A 306      40.780 159.230  62.560  1.00  0.00            
ATOM   3625  HB1 ARG A 306      40.240 159.010  61.640  1.00  0.00            
ATOM   3626  HB2 ARG A 306      41.440 158.420  62.880  1.00  0.00            
ATOM   3627  CG  ARG A 306      41.650 160.470  62.340  1.00  0.00            
ATOM   3628  HG1 ARG A 306      41.990 160.780  63.330  1.00  0.00            
ATOM   3629  HG2 ARG A 306      40.970 161.230  61.950  1.00  0.00            
ATOM   3630  CD  ARG A 306      42.700 160.150  61.230  1.00  0.00            
ATOM   3631  HD1 ARG A 306      43.220 161.090  61.090  1.00  0.00            
ATOM   3632  HD2 ARG A 306      42.230 159.910  60.270  1.00  0.00            
ATOM   3633  NE  ARG A 306      43.710 159.200  61.620  1.00  0.00            
ATOM   3634  HE  ARG A 306      43.710 158.980  62.600  1.00  0.00            
ATOM   3635  CZ  ARG A 306      44.540 158.590  60.850  1.00  0.00            
ATOM   3636  NH1 ARG A 306      44.710 158.970  59.610  1.00  0.00            
ATOM   3637 1HH1 ARG A 306      44.230 159.800  59.280  1.00  0.00            
ATOM   3638 2HH1 ARG A 306      45.450 158.510  59.090  1.00  0.00            
ATOM   3639  NH2 ARG A 306      45.340 157.700  61.290  1.00  0.00            
ATOM   3640 1HH2 ARG A 306      45.560 157.620  62.270  1.00  0.00            
ATOM   3641 2HH2 ARG A 306      45.860 157.160  60.610  1.00  0.00            
ATOM   3642  C   ARG A 306      38.950 158.030  63.970  1.00  0.00            
ATOM   3643  O   ARG A 306      38.330 157.380  63.070  1.00  0.00            
ATOM   3644  N   ASN A 307      38.840 157.560  65.250  1.00  0.00            
ATOM   3645  H   ASN A 307      39.280 158.150  65.940  1.00  0.00            
ATOM   3646  CA  ASN A 307      38.200 156.380  65.750  1.00  0.00            
ATOM   3647  HA  ASN A 307      37.280 156.130  65.220  1.00  0.00            
ATOM   3648  CB  ASN A 307      39.050 155.110  65.460  1.00  0.00            
ATOM   3649  HB1 ASN A 307      39.950 155.220  66.070  1.00  0.00            
ATOM   3650  HB2 ASN A 307      39.470 155.090  64.460  1.00  0.00            
ATOM   3651  CG  ASN A 307      38.370 153.790  65.600  1.00  0.00            
ATOM   3652  OD1 ASN A 307      37.260 153.530  65.150  1.00  0.00            
ATOM   3653  ND2 ASN A 307      38.950 152.890  66.410  1.00  0.00            
ATOM   3654 1HD2 ASN A 307      39.900 153.070  66.710  1.00  0.00            
ATOM   3655 2HD2 ASN A 307      38.450 152.030  66.590  1.00  0.00            
ATOM   3656  C   ASN A 307      37.980 156.560  67.250  1.00  0.00            
ATOM   3657  O   ASN A 307      38.450 157.510  67.910  1.00  0.00            
ATOM   3658  N   TYR A 308      37.160 155.630  67.830  1.00  0.00            
ATOM   3659  H   TYR A 308      36.720 154.970  67.210  1.00  0.00            
ATOM   3660  CA  TYR A 308      36.640 155.770  69.270  1.00  0.00            
ATOM   3661  HA  TYR A 308      35.990 156.640  69.380  1.00  0.00            
ATOM   3662  CB  TYR A 308      35.900 154.520  69.680  1.00  0.00            
ATOM   3663  HB1 TYR A 308      35.310 154.670  70.580  1.00  0.00            
ATOM   3664  HB2 TYR A 308      36.620 153.780  70.020  1.00  0.00            
ATOM   3665  CG  TYR A 308      35.120 153.890  68.540  1.00  0.00            
ATOM   3666  CD1 TYR A 308      34.170 154.640  67.850  1.00  0.00            
ATOM   3667  HD1 TYR A 308      34.150 155.710  67.990  1.00  0.00            
ATOM   3668  CE1 TYR A 308      33.490 154.090  66.730  1.00  0.00            
ATOM   3669  HE1 TYR A 308      32.650 154.670  66.400  1.00  0.00            
ATOM   3670  CZ  TYR A 308      33.760 152.770  66.370  1.00  0.00            
ATOM   3671  OH  TYR A 308      33.100 152.050  65.420  1.00  0.00            
ATOM   3672  HH  TYR A 308      32.600 152.650  64.860  1.00  0.00            
ATOM   3673  CE2 TYR A 308      34.720 152.030  67.050  1.00  0.00            
ATOM   3674  HE2 TYR A 308      34.750 150.980  66.820  1.00  0.00            
ATOM   3675  CD2 TYR A 308      35.390 152.560  68.130  1.00  0.00            
ATOM   3676  HD2 TYR A 308      36.070 151.880  68.620  1.00  0.00            
ATOM   3677  C   TYR A 308      37.710 156.000  70.300  1.00  0.00            
ATOM   3678  O   TYR A 308      38.790 155.410  70.270  1.00  0.00            
ATOM   3679  N   VAL A 309      37.410 156.890  71.300  1.00  0.00            
ATOM   3680  H   VAL A 309      36.540 157.400  71.350  1.00  0.00            
ATOM   3681  CA  VAL A 309      38.400 157.320  72.270  1.00  0.00            
ATOM   3682  HA  VAL A 309      39.410 157.020  72.000  1.00  0.00            
ATOM   3683  CB  VAL A 309      38.390 158.850  72.390  1.00  0.00            
ATOM   3684  HB  VAL A 309      37.650 159.230  73.100  1.00  0.00            
ATOM   3685  CG1 VAL A 309      39.670 159.130  73.180  1.00  0.00            
ATOM   3686 1HG1 VAL A 309      40.520 158.710  72.640  1.00  0.00            
ATOM   3687 2HG1 VAL A 309      39.830 160.210  73.180  1.00  0.00            
ATOM   3688 3HG1 VAL A 309      39.760 158.800  74.210  1.00  0.00            
ATOM   3689  CG2 VAL A 309      38.280 159.580  71.050  1.00  0.00            
ATOM   3690 1HG2 VAL A 309      39.050 159.390  70.290  1.00  0.00            
ATOM   3691 2HG2 VAL A 309      37.300 159.380  70.620  1.00  0.00            
ATOM   3692 3HG2 VAL A 309      38.130 160.650  71.200  1.00  0.00            
ATOM   3693  C   VAL A 309      38.070 156.620  73.590  1.00  0.00            
ATOM   3694  O   VAL A 309      37.080 157.010  74.240  1.00  0.00            
ATOM   3695  N   ASP A 310      38.930 155.680  74.020  1.00  0.00            
ATOM   3696  H   ASP A 310      39.800 155.490  73.540  1.00  0.00            
ATOM   3697  CA  ASP A 310      38.560 154.880  75.150  1.00  0.00            
ATOM   3698  HA  ASP A 310      37.520 155.090  75.410  1.00  0.00            
ATOM   3699  CB  ASP A 310      38.630 153.460  74.740  1.00  0.00            
ATOM   3700  HB1 ASP A 310      38.120 153.170  73.820  1.00  0.00            
ATOM   3701  HB2 ASP A 310      38.110 152.850  75.480  1.00  0.00            
ATOM   3702  CG  ASP A 310      40.160 153.120  74.530  1.00  0.00            
ATOM   3703  OD1 ASP A 310      40.980 153.910  73.960  1.00  0.00            
ATOM   3704  OD2 ASP A 310      40.570 152.000  74.800  1.00  0.00            
ATOM   3705  C   ASP A 310      39.300 155.160  76.410  1.00  0.00            
ATOM   3706  O   ASP A 310      39.110 154.530  77.400  1.00  0.00            
ATOM   3707  N   CYS A 311      40.040 156.220  76.540  1.00  0.00            
ATOM   3708  H   CYS A 311      40.270 156.800  75.750  1.00  0.00            
ATOM   3709  CA  CYS A 311      40.550 156.670  77.800  1.00  0.00            
ATOM   3710  HA  CYS A 311      39.710 156.720  78.500  1.00  0.00            
ATOM   3711  CB  CYS A 311      41.710 155.740  78.370  1.00  0.00            
ATOM   3712  HB1 CYS A 311      42.630 155.790  77.790  1.00  0.00            
ATOM   3713  HB2 CYS A 311      41.390 154.700  78.290  1.00  0.00            
ATOM   3714  SG  CYS A 311      41.970 156.030  80.120  1.00  0.00            
ATOM   3715  HG  CYS A 311      40.810 155.490  80.520  1.00  0.00            
ATOM   3716  C   CYS A 311      40.960 158.130  77.610  1.00  0.00            
ATOM   3717  O   CYS A 311      41.530 158.500  76.590  1.00  0.00            
ATOM   3718  N   VAL A 312      40.590 158.960  78.660  1.00  0.00            
ATOM   3719  H   VAL A 312      39.920 158.610  79.330  1.00  0.00            
ATOM   3720  CA  VAL A 312      41.120 160.330  78.850  1.00  0.00            
ATOM   3721  HA  VAL A 312      42.060 160.550  78.350  1.00  0.00            
ATOM   3722  CB  VAL A 312      40.030 161.350  78.460  1.00  0.00            
ATOM   3723  HB  VAL A 312      39.490 160.960  77.600  1.00  0.00            
ATOM   3724  CG1 VAL A 312      38.840 161.510  79.370  1.00  0.00            
ATOM   3725 1HG1 VAL A 312      39.010 162.280  80.130  1.00  0.00            
ATOM   3726 2HG1 VAL A 312      37.910 161.720  78.850  1.00  0.00            
ATOM   3727 3HG1 VAL A 312      38.690 160.550  79.860  1.00  0.00            
ATOM   3728  CG2 VAL A 312      40.500 162.780  78.220  1.00  0.00            
ATOM   3729 1HG2 VAL A 312      40.970 163.250  79.080  1.00  0.00            
ATOM   3730 2HG2 VAL A 312      41.220 162.700  77.410  1.00  0.00            
ATOM   3731 3HG2 VAL A 312      39.700 163.360  77.760  1.00  0.00            
ATOM   3732  C   VAL A 312      41.460 160.540  80.310  1.00  0.00            
ATOM   3733  O   VAL A 312      40.870 160.090  81.330  1.00  0.00            
ATOM   3734  N   ARG A 313      42.520 161.330  80.500  1.00  0.00            
ATOM   3735  H   ARG A 313      42.800 161.820  79.660  1.00  0.00            
ATOM   3736  CA  ARG A 313      42.950 161.880  81.780  1.00  0.00            
ATOM   3737  HA  ARG A 313      42.130 161.830  82.490  1.00  0.00            
ATOM   3738  CB  ARG A 313      44.190 161.040  82.240  1.00  0.00            
ATOM   3739  HB1 ARG A 313      44.660 161.530  83.090  1.00  0.00            
ATOM   3740  HB2 ARG A 313      44.880 161.130  81.400  1.00  0.00            
ATOM   3741  CG  ARG A 313      43.940 159.580  82.460  1.00  0.00            
ATOM   3742  HG1 ARG A 313      44.850 159.130  82.860  1.00  0.00            
ATOM   3743  HG2 ARG A 313      43.860 159.120  81.470  1.00  0.00            
ATOM   3744  CD  ARG A 313      42.870 159.170  83.500  1.00  0.00            
ATOM   3745  HD1 ARG A 313      42.050 159.890  83.360  1.00  0.00            
ATOM   3746  HD2 ARG A 313      43.260 159.490  84.470  1.00  0.00            
ATOM   3747  NE  ARG A 313      42.550 157.730  83.470  1.00  0.00            
ATOM   3748  HE  ARG A 313      43.300 157.130  83.800  1.00  0.00            
ATOM   3749  CZ  ARG A 313      41.410 157.170  83.320  1.00  0.00            
ATOM   3750  NH1 ARG A 313      40.350 157.830  83.020  1.00  0.00            
ATOM   3751 1HH1 ARG A 313      40.380 158.760  82.640  1.00  0.00            
ATOM   3752 2HH1 ARG A 313      39.510 157.290  82.890  1.00  0.00            
ATOM   3753  NH2 ARG A 313      41.210 155.920  83.650  1.00  0.00            
ATOM   3754 1HH2 ARG A 313      41.970 155.400  84.060  1.00  0.00            
ATOM   3755 2HH2 ARG A 313      40.250 155.600  83.690  1.00  0.00            
ATOM   3756  C   ARG A 313      43.450 163.310  81.720  1.00  0.00            
ATOM   3757  O   ARG A 313      43.780 163.770  80.670  1.00  0.00            
ATOM   3758  N   TRP A 314      43.480 164.000  82.840  1.00  0.00            
ATOM   3759  H   TRP A 314      43.030 163.620  83.670  1.00  0.00            
ATOM   3760  CA  TRP A 314      43.970 165.370  82.970  1.00  0.00            
ATOM   3761  HA  TRP A 314      43.800 165.880  82.030  1.00  0.00            
ATOM   3762  CB  TRP A 314      43.160 166.070  84.010  1.00  0.00            
ATOM   3763  HB1 TRP A 314      43.740 166.930  84.330  1.00  0.00            
ATOM   3764  HB2 TRP A 314      43.150 165.460  84.910  1.00  0.00            
ATOM   3765  CG  TRP A 314      41.800 166.540  83.570  1.00  0.00            
ATOM   3766  CD1 TRP A 314      40.740 165.720  83.640  1.00  0.00            
ATOM   3767  HD1 TRP A 314      40.550 164.890  84.320  1.00  0.00            
ATOM   3768  NE1 TRP A 314      39.650 166.460  83.120  1.00  0.00            
ATOM   3769  HE1 TRP A 314      38.700 166.120  83.140  1.00  0.00            
ATOM   3770  CE2 TRP A 314      40.030 167.700  82.670  1.00  0.00            
ATOM   3771  CZ2 TRP A 314      39.400 168.790  82.080  1.00  0.00            
ATOM   3772  HZ2 TRP A 314      38.320 168.770  81.970  1.00  0.00            
ATOM   3773  CH2 TRP A 314      40.070 169.880  81.620  1.00  0.00            
ATOM   3774  HH2 TRP A 314      39.510 170.760  81.340  1.00  0.00            
ATOM   3775  CZ3 TRP A 314      41.490 169.910  81.730  1.00  0.00            
ATOM   3776  HZ3 TRP A 314      42.030 170.800  81.440  1.00  0.00            
ATOM   3777  CE3 TRP A 314      42.160 168.860  82.360  1.00  0.00            
ATOM   3778  HE3 TRP A 314      43.230 168.860  82.500  1.00  0.00            
ATOM   3779  CD2 TRP A 314      41.430 167.770  82.910  1.00  0.00            
ATOM   3780  C   TRP A 314      45.470 165.500  83.350  1.00  0.00            
ATOM   3781  O   TRP A 314      46.020 164.630  84.030  1.00  0.00            
ATOM   3782  N   LEU A 315      46.210 166.530  82.880  1.00  0.00            
ATOM   3783  H   LEU A 315      45.730 167.100  82.200  1.00  0.00            
ATOM   3784  CA  LEU A 315      47.530 166.950  83.230  1.00  0.00            
ATOM   3785  HA  LEU A 315      47.770 166.390  84.130  1.00  0.00            
ATOM   3786  CB  LEU A 315      48.540 166.540  82.130  1.00  0.00            
ATOM   3787  HB1 LEU A 315      48.370 166.850  81.100  1.00  0.00            
ATOM   3788  HB2 LEU A 315      48.450 165.450  82.110  1.00  0.00            
ATOM   3789  CG  LEU A 315      50.020 166.960  82.550  1.00  0.00            
ATOM   3790  HG  LEU A 315      50.240 168.020  82.660  1.00  0.00            
ATOM   3791  CD1 LEU A 315      50.500 166.320  83.870  1.00  0.00            
ATOM   3792 1HD1 LEU A 315      50.140 166.920  84.710  1.00  0.00            
ATOM   3793 2HD1 LEU A 315      50.050 165.330  83.870  1.00  0.00            
ATOM   3794 3HD1 LEU A 315      51.590 166.290  83.930  1.00  0.00            
ATOM   3795  CD2 LEU A 315      51.050 166.340  81.520  1.00  0.00            
ATOM   3796 1HD2 LEU A 315      50.780 165.290  81.370  1.00  0.00            
ATOM   3797 2HD2 LEU A 315      50.990 166.850  80.570  1.00  0.00            
ATOM   3798 3HD2 LEU A 315      52.070 166.580  81.840  1.00  0.00            
ATOM   3799  C   LEU A 315      47.580 168.470  83.460  1.00  0.00            
ATOM   3800  O   LEU A 315      47.810 169.200  82.500  1.00  0.00            
ATOM   3801  N   GLY A 316      47.180 168.880  84.650  1.00  0.00            
ATOM   3802  H   GLY A 316      46.920 168.150  85.300  1.00  0.00            
ATOM   3803  CA  GLY A 316      46.920 170.220  85.050  1.00  0.00            
ATOM   3804  HA1 GLY A 316      47.800 170.850  84.980  1.00  0.00            
ATOM   3805  HA2 GLY A 316      46.680 170.390  86.100  1.00  0.00            
ATOM   3806  C   GLY A 316      45.880 170.910  84.170  1.00  0.00            
ATOM   3807  O   GLY A 316      44.690 170.680  84.390  1.00  0.00            
ATOM   3808  N   ASP A 317      46.260 171.930  83.360  1.00  0.00            
ATOM   3809  H   ASP A 317      47.230 172.210  83.380  1.00  0.00            
ATOM   3810  CA  ASP A 317      45.400 172.580  82.390  1.00  0.00            
ATOM   3811  HA  ASP A 317      44.390 172.630  82.780  1.00  0.00            
ATOM   3812  CB  ASP A 317      45.890 174.000  82.290  1.00  0.00            
ATOM   3813  HB1 ASP A 317      45.220 174.460  81.550  1.00  0.00            
ATOM   3814  HB2 ASP A 317      46.900 173.910  81.900  1.00  0.00            
ATOM   3815  CG  ASP A 317      45.990 174.830  83.610  1.00  0.00            
ATOM   3816  OD1 ASP A 317      45.120 174.720  84.470  1.00  0.00            
ATOM   3817  OD2 ASP A 317      47.030 175.530  83.670  1.00  0.00            
ATOM   3818  C   ASP A 317      45.320 171.860  81.060  1.00  0.00            
ATOM   3819  O   ASP A 317      44.470 172.210  80.220  1.00  0.00            
ATOM   3820  N   LEU A 318      46.050 170.790  80.780  1.00  0.00            
ATOM   3821  H   LEU A 318      46.630 170.390  81.510  1.00  0.00            
ATOM   3822  CA  LEU A 318      46.080 170.140  79.470  1.00  0.00            
ATOM   3823  HA  LEU A 318      45.580 170.630  78.630  1.00  0.00            
ATOM   3824  CB  LEU A 318      47.520 169.980  79.070  1.00  0.00            
ATOM   3825  HB1 LEU A 318      47.560 169.430  78.130  1.00  0.00            
ATOM   3826  HB2 LEU A 318      48.080 169.280  79.710  1.00  0.00            
ATOM   3827  CG  LEU A 318      48.450 171.190  79.000  1.00  0.00            
ATOM   3828  HG  LEU A 318      48.490 171.720  79.950  1.00  0.00            
ATOM   3829  CD1 LEU A 318      49.910 170.780  78.720  1.00  0.00            
ATOM   3830 1HD1 LEU A 318      50.010 170.100  77.880  1.00  0.00            
ATOM   3831 2HD1 LEU A 318      50.480 171.670  78.450  1.00  0.00            
ATOM   3832 3HD1 LEU A 318      50.370 170.370  79.620  1.00  0.00            
ATOM   3833  CD2 LEU A 318      48.030 172.230  78.000  1.00  0.00            
ATOM   3834 1HD2 LEU A 318      47.000 172.520  78.170  1.00  0.00            
ATOM   3835 2HD2 LEU A 318      48.590 173.140  78.220  1.00  0.00            
ATOM   3836 3HD2 LEU A 318      48.280 171.830  77.020  1.00  0.00            
ATOM   3837  C   LEU A 318      45.420 168.760  79.670  1.00  0.00            
ATOM   3838  O   LEU A 318      45.210 168.310  80.840  1.00  0.00            
ATOM   3839  N   ILE A 319      44.970 168.070  78.580  1.00  0.00            
ATOM   3840  H   ILE A 319      45.110 168.610  77.740  1.00  0.00            
ATOM   3841  CA  ILE A 319      44.190 166.830  78.600  1.00  0.00            
ATOM   3842  HA  ILE A 319      44.030 166.500  79.630  1.00  0.00            
ATOM   3843  CB  ILE A 319      42.850 167.050  77.930  1.00  0.00            
ATOM   3844  HB  ILE A 319      42.970 167.380  76.890  1.00  0.00            
ATOM   3845  CG2 ILE A 319      41.990 165.790  77.930  1.00  0.00            
ATOM   3846 1HG2 ILE A 319      42.380 164.990  77.310  1.00  0.00            
ATOM   3847 2HG2 ILE A 319      42.040 165.400  78.950  1.00  0.00            
ATOM   3848 3HG2 ILE A 319      40.980 166.080  77.630  1.00  0.00            
ATOM   3849  CG1 ILE A 319      42.190 168.200  78.710  1.00  0.00            
ATOM   3850 1HG1 ILE A 319      42.730 168.360  79.640  1.00  0.00            
ATOM   3851 2HG1 ILE A 319      41.190 167.920  79.060  1.00  0.00            
ATOM   3852  CD  ILE A 319      42.130 169.450  77.830  1.00  0.00            
ATOM   3853  HD1 ILE A 319      41.500 170.240  78.260  1.00  0.00            
ATOM   3854  HD2 ILE A 319      43.120 169.880  77.670  1.00  0.00            
ATOM   3855  HD3 ILE A 319      41.700 169.240  76.850  1.00  0.00            
ATOM   3856  C   ILE A 319      45.040 165.740  77.910  1.00  0.00            
ATOM   3857  O   ILE A 319      45.510 165.890  76.780  1.00  0.00            
ATOM   3858  N   LEU A 320      45.160 164.590  78.450  1.00  0.00            
ATOM   3859  H   LEU A 320      44.590 164.410  79.260  1.00  0.00            
ATOM   3860  CA  LEU A 320      45.770 163.480  77.830  1.00  0.00            
ATOM   3861  HA  LEU A 320      46.360 163.730  76.960  1.00  0.00            
ATOM   3862  CB  LEU A 320      46.770 162.830  78.770  1.00  0.00            
ATOM   3863  HB1 LEU A 320      47.340 162.150  78.140  1.00  0.00            
ATOM   3864  HB2 LEU A 320      46.220 162.290  79.550  1.00  0.00            
ATOM   3865  CG  LEU A 320      47.790 163.720  79.430  1.00  0.00            
ATOM   3866  HG  LEU A 320      47.300 164.280  80.230  1.00  0.00            
ATOM   3867  CD1 LEU A 320      48.810 162.790  80.090  1.00  0.00            
ATOM   3868 1HD1 LEU A 320      49.400 162.230  79.360  1.00  0.00            
ATOM   3869 2HD1 LEU A 320      49.500 163.370  80.690  1.00  0.00            
ATOM   3870 3HD1 LEU A 320      48.230 162.050  80.640  1.00  0.00            
ATOM   3871  CD2 LEU A 320      48.480 164.790  78.650  1.00  0.00            
ATOM   3872 1HD2 LEU A 320      47.760 165.610  78.660  1.00  0.00            
ATOM   3873 2HD2 LEU A 320      49.340 165.190  79.200  1.00  0.00            
ATOM   3874 3HD2 LEU A 320      48.710 164.500  77.630  1.00  0.00            
ATOM   3875  C   LEU A 320      44.680 162.590  77.350  1.00  0.00            
ATOM   3876  O   LEU A 320      43.680 162.460  78.040  1.00  0.00            
ATOM   3877  N   SER A 321      44.840 161.920  76.200  1.00  0.00            
ATOM   3878  H   SER A 321      45.670 162.120  75.660  1.00  0.00            
ATOM   3879  CA  SER A 321      43.790 161.060  75.640  1.00  0.00            
ATOM   3880  HA  SER A 321      43.170 160.780  76.490  1.00  0.00            
ATOM   3881  CB  SER A 321      42.920 161.880  74.700  1.00  0.00            
ATOM   3882  HB1 SER A 321      43.450 162.200  73.810  1.00  0.00            
ATOM   3883  HB2 SER A 321      42.490 162.740  75.220  1.00  0.00            
ATOM   3884  OG  SER A 321      41.700 161.180  74.450  1.00  0.00            
ATOM   3885  HG  SER A 321      41.360 160.890  75.300  1.00  0.00            
ATOM   3886  C   SER A 321      44.450 159.920  74.860  1.00  0.00            
ATOM   3887  O   SER A 321      45.340 160.130  74.060  1.00  0.00            
ATOM   3888  N   LYS A 322      43.920 158.670  74.980  1.00  0.00            
ATOM   3889  H   LYS A 322      43.090 158.560  75.530  1.00  0.00            
ATOM   3890  CA  LYS A 322      44.350 157.420  74.260  1.00  0.00            
ATOM   3891  HA  LYS A 322      45.440 157.470  74.140  1.00  0.00            
ATOM   3892  CB  LYS A 322      43.940 156.150  74.980  1.00  0.00            
ATOM   3893  HB1 LYS A 322      42.860 156.100  75.010  1.00  0.00            
ATOM   3894  HB2 LYS A 322      44.290 156.180  76.010  1.00  0.00            
ATOM   3895  CG  LYS A 322      44.460 154.770  74.430  1.00  0.00            
ATOM   3896  HG1 LYS A 322      45.520 154.950  74.260  1.00  0.00            
ATOM   3897  HG2 LYS A 322      44.000 154.550  73.460  1.00  0.00            
ATOM   3898  CD  LYS A 322      44.280 153.570  75.390  1.00  0.00            
ATOM   3899  HD1 LYS A 322      43.330 153.650  75.900  1.00  0.00            
ATOM   3900  HD2 LYS A 322      44.980 153.670  76.220  1.00  0.00            
ATOM   3901  CE  LYS A 322      44.480 152.290  74.610  1.00  0.00            
ATOM   3902  HE1 LYS A 322      44.590 151.450  75.300  1.00  0.00            
ATOM   3903  HE2 LYS A 322      45.420 152.210  74.060  1.00  0.00            
ATOM   3904  NZ  LYS A 322      43.240 152.050  73.800  1.00  0.00            
ATOM   3905  HZ1 LYS A 322      42.450 152.280  74.380  1.00  0.00            
ATOM   3906  HZ2 LYS A 322      43.130 152.650  72.990  1.00  0.00            
ATOM   3907  HZ3 LYS A 322      43.230 151.080  73.530  1.00  0.00            
ATOM   3908  C   LYS A 322      43.760 157.340  72.870  1.00  0.00            
ATOM   3909  O   LYS A 322      42.710 157.980  72.620  1.00  0.00            
ATOM   3910  N   SER A 323      44.530 156.760  71.910  1.00  0.00            
ATOM   3911  H   SER A 323      45.480 156.510  72.120  1.00  0.00            
ATOM   3912  CA  SER A 323      44.080 156.740  70.510  1.00  0.00            
ATOM   3913  HA  SER A 323      42.990 156.750  70.440  1.00  0.00            
ATOM   3914  CB  SER A 323      44.550 158.110  69.860  1.00  0.00            
ATOM   3915  HB1 SER A 323      44.400 158.930  70.570  1.00  0.00            
ATOM   3916  HB2 SER A 323      43.950 158.360  68.990  1.00  0.00            
ATOM   3917  OG  SER A 323      45.900 157.950  69.400  1.00  0.00            
ATOM   3918  HG  SER A 323      46.460 158.140  70.160  1.00  0.00            
ATOM   3919  C   SER A 323      44.590 155.580  69.680  1.00  0.00            
ATOM   3920  O   SER A 323      45.760 155.180  69.810  1.00  0.00            
ATOM   3921  N   CYS A 324      43.750 155.140  68.680  1.00  0.00            
ATOM   3922  H   CYS A 324      42.970 155.750  68.460  1.00  0.00            
ATOM   3923  CA  CYS A 324      44.190 154.150  67.740  1.00  0.00            
ATOM   3924  HA  CYS A 324      44.490 153.240  68.260  1.00  0.00            
ATOM   3925  CB  CYS A 324      42.970 153.820  66.940  1.00  0.00            
ATOM   3926  HB1 CYS A 324      43.230 152.890  66.420  1.00  0.00            
ATOM   3927  HB2 CYS A 324      42.870 154.670  66.270  1.00  0.00            
ATOM   3928  SG  CYS A 324      41.490 153.610  67.940  1.00  0.00            
ATOM   3929  HG  CYS A 324      42.130 152.690  68.660  1.00  0.00            
ATOM   3930  C   CYS A 324      45.430 154.430  66.860  1.00  0.00            
ATOM   3931  O   CYS A 324      45.850 153.600  66.090  1.00  0.00            
ATOM   3932  N   GLU A 325      46.060 155.650  66.990  1.00  0.00            
ATOM   3933  H   GLU A 325      45.620 156.160  67.730  1.00  0.00            
ATOM   3934  CA  GLU A 325      47.330 156.080  66.420  1.00  0.00            
ATOM   3935  HA  GLU A 325      47.340 155.660  65.410  1.00  0.00            
ATOM   3936  CB  GLU A 325      47.450 157.610  66.300  1.00  0.00            
ATOM   3937  HB1 GLU A 325      48.360 157.990  65.830  1.00  0.00            
ATOM   3938  HB2 GLU A 325      47.630 157.870  67.350  1.00  0.00            
ATOM   3939  CG  GLU A 325      46.170 158.440  65.890  1.00  0.00            
ATOM   3940  HG1 GLU A 325      46.520 159.470  65.790  1.00  0.00            
ATOM   3941  HG2 GLU A 325      45.420 158.350  66.680  1.00  0.00            
ATOM   3942  CD  GLU A 325      45.570 157.960  64.560  1.00  0.00            
ATOM   3943  OE1 GLU A 325      44.500 158.520  64.210  1.00  0.00            
ATOM   3944  OE2 GLU A 325      46.160 157.110  63.810  1.00  0.00            
ATOM   3945  C   GLU A 325      48.580 155.480  67.130  1.00  0.00            
ATOM   3946  O   GLU A 325      49.700 155.650  66.640  1.00  0.00            
ATOM   3947  N   ASN A 326      48.340 154.650  68.190  1.00  0.00            
ATOM   3948  H   ASN A 326      47.400 154.660  68.550  1.00  0.00            
ATOM   3949  CA  ASN A 326      49.330 154.130  69.060  1.00  0.00            
ATOM   3950  HA  ASN A 326      48.790 153.650  69.880  1.00  0.00            
ATOM   3951  CB  ASN A 326      50.230 153.100  68.390  1.00  0.00            
ATOM   3952  HB1 ASN A 326      51.120 152.970  68.990  1.00  0.00            
ATOM   3953  HB2 ASN A 326      50.520 153.440  67.390  1.00  0.00            
ATOM   3954  CG  ASN A 326      49.680 151.660  68.300  1.00  0.00            
ATOM   3955  OD1 ASN A 326      49.640 150.960  69.250  1.00  0.00            
ATOM   3956  ND2 ASN A 326      49.210 151.300  67.100  1.00  0.00            
ATOM   3957 1HD2 ASN A 326      49.330 152.030  66.420  1.00  0.00            
ATOM   3958 2HD2 ASN A 326      48.670 150.460  66.980  1.00  0.00            
ATOM   3959  C   ASN A 326      50.140 155.310  69.760  1.00  0.00            
ATOM   3960  O   ASN A 326      51.370 155.290  69.770  1.00  0.00            
ATOM   3961  N   ALA A 327      49.450 156.280  70.290  1.00  0.00            
ATOM   3962  H   ALA A 327      48.450 156.340  70.110  1.00  0.00            
ATOM   3963  CA  ALA A 327      49.990 157.430  70.900  1.00  0.00            
ATOM   3964  HA  ALA A 327      50.950 157.160  71.330  1.00  0.00            
ATOM   3965  CB  ALA A 327      50.200 158.390  69.810  1.00  0.00            
ATOM   3966  HB1 ALA A 327      50.780 158.000  68.980  1.00  0.00            
ATOM   3967  HB2 ALA A 327      49.270 158.750  69.350  1.00  0.00            
ATOM   3968  HB3 ALA A 327      50.860 159.100  70.300  1.00  0.00            
ATOM   3969  C   ALA A 327      48.980 158.070  71.920  1.00  0.00            
ATOM   3970  O   ALA A 327      47.780 158.130  71.570  1.00  0.00            
ATOM   3971  N   ILE A 328      49.380 158.430  73.120  1.00  0.00            
ATOM   3972  H   ILE A 328      50.360 158.330  73.340  1.00  0.00            
ATOM   3973  CA  ILE A 328      48.680 159.270  74.040  1.00  0.00            
ATOM   3974  HA  ILE A 328      47.610 159.020  74.050  1.00  0.00            
ATOM   3975  CB  ILE A 328      49.130 159.020  75.460  1.00  0.00            
ATOM   3976  HB  ILE A 328      50.210 159.160  75.560  1.00  0.00            
ATOM   3977  CG2 ILE A 328      48.500 160.160  76.320  1.00  0.00            
ATOM   3978 1HG2 ILE A 328      49.060 161.090  76.180  1.00  0.00            
ATOM   3979 2HG2 ILE A 328      47.490 160.300  75.950  1.00  0.00            
ATOM   3980 3HG2 ILE A 328      48.480 159.940  77.390  1.00  0.00            
ATOM   3981  CG1 ILE A 328      48.860 157.610  76.080  1.00  0.00            
ATOM   3982 1HG1 ILE A 328      48.790 156.860  75.300  1.00  0.00            
ATOM   3983 2HG1 ILE A 328      47.920 157.610  76.630  1.00  0.00            
ATOM   3984  CD  ILE A 328      49.830 157.210  77.200  1.00  0.00            
ATOM   3985  HD1 ILE A 328      49.360 156.320  77.620  1.00  0.00            
ATOM   3986  HD2 ILE A 328      50.770 156.830  76.780  1.00  0.00            
ATOM   3987  HD3 ILE A 328      50.030 158.040  77.880  1.00  0.00            
ATOM   3988  C   ILE A 328      48.840 160.710  73.580  1.00  0.00            
ATOM   3989  O   ILE A 328      49.820 161.400  73.880  1.00  0.00            
ATOM   3990  N   VAL A 329      47.770 161.200  72.930  1.00  0.00            
ATOM   3991  H   VAL A 329      46.920 160.650  72.930  1.00  0.00            
ATOM   3992  CA  VAL A 329      47.750 162.550  72.480  1.00  0.00            
ATOM   3993  HA  VAL A 329      48.760 162.700  72.110  1.00  0.00            
ATOM   3994  CB  VAL A 329      46.830 162.770  71.310  1.00  0.00            
ATOM   3995  HB  VAL A 329      47.090 162.020  70.560  1.00  0.00            
ATOM   3996  CG1 VAL A 329      45.350 162.620  71.630  1.00  0.00            
ATOM   3997 1HG1 VAL A 329      45.090 161.770  72.260  1.00  0.00            
ATOM   3998 2HG1 VAL A 329      44.860 163.380  72.240  1.00  0.00            
ATOM   3999 3HG1 VAL A 329      44.920 162.320  70.680  1.00  0.00            
ATOM   4000  CG2 VAL A 329      47.050 164.140  70.760  1.00  0.00            
ATOM   4001 1HG2 VAL A 329      46.480 164.280  69.840  1.00  0.00            
ATOM   4002 2HG2 VAL A 329      46.550 164.890  71.370  1.00  0.00            
ATOM   4003 3HG2 VAL A 329      48.120 164.320  70.630  1.00  0.00            
ATOM   4004  C   VAL A 329      47.450 163.550  73.570  1.00  0.00            
ATOM   4005  O   VAL A 329      46.540 163.370  74.350  1.00  0.00            
ATOM   4006  N   CYS A 330      48.280 164.530  73.670  1.00  0.00            
ATOM   4007  H   CYS A 330      49.110 164.400  73.120  1.00  0.00            
ATOM   4008  CA  CYS A 330      48.190 165.650  74.660  1.00  0.00            
ATOM   4009  HA  CYS A 330      47.550 165.460  75.510  1.00  0.00            
ATOM   4010  CB  CYS A 330      49.620 165.750  75.160  1.00  0.00            
ATOM   4011  HB1 CYS A 330      50.330 165.980  74.380  1.00  0.00            
ATOM   4012  HB2 CYS A 330      49.850 164.790  75.630  1.00  0.00            
ATOM   4013  SG  CYS A 330      49.690 167.070  76.410  1.00  0.00            
ATOM   4014  HG  CYS A 330      49.200 167.950  75.530  1.00  0.00            
ATOM   4015  C   CYS A 330      47.590 166.890  73.930  1.00  0.00            
ATOM   4016  O   CYS A 330      48.180 167.370  72.950  1.00  0.00            
ATOM   4017  N   TRP A 331      46.390 167.420  74.410  1.00  0.00            
ATOM   4018  H   TRP A 331      45.920 166.930  75.150  1.00  0.00            
ATOM   4019  CA  TRP A 331      45.600 168.360  73.670  1.00  0.00            
ATOM   4020  HA  TRP A 331      46.290 168.910  73.040  1.00  0.00            
ATOM   4021  CB  TRP A 331      44.690 167.650  72.710  1.00  0.00            
ATOM   4022  HB1 TRP A 331      45.160 166.750  72.310  1.00  0.00            
ATOM   4023  HB2 TRP A 331      44.380 168.260  71.860  1.00  0.00            
ATOM   4024  CG  TRP A 331      43.380 167.270  73.350  1.00  0.00            
ATOM   4025  CD1 TRP A 331      43.230 166.100  74.030  1.00  0.00            
ATOM   4026  HD1 TRP A 331      44.090 165.480  74.260  1.00  0.00            
ATOM   4027  NE1 TRP A 331      41.970 166.160  74.660  1.00  0.00            
ATOM   4028  HE1 TRP A 331      41.620 165.540  75.370  1.00  0.00            
ATOM   4029  CE2 TRP A 331      41.290 167.380  74.260  1.00  0.00            
ATOM   4030  CZ2 TRP A 331      40.040 167.900  74.540  1.00  0.00            
ATOM   4031  HZ2 TRP A 331      39.330 167.430  75.200  1.00  0.00            
ATOM   4032  CH2 TRP A 331      39.610 169.140  73.880  1.00  0.00            
ATOM   4033  HH2 TRP A 331      38.690 169.630  74.190  1.00  0.00            
ATOM   4034  CZ3 TRP A 331      40.460 169.770  72.920  1.00  0.00            
ATOM   4035  HZ3 TRP A 331      40.110 170.680  72.460  1.00  0.00            
ATOM   4036  CE3 TRP A 331      41.720 169.150  72.660  1.00  0.00            
ATOM   4037  HE3 TRP A 331      42.380 169.510  71.890  1.00  0.00            
ATOM   4038  CD2 TRP A 331      42.150 167.990  73.330  1.00  0.00            
ATOM   4039  C   TRP A 331      44.950 169.360  74.680  1.00  0.00            
ATOM   4040  O   TRP A 331      44.960 169.120  75.910  1.00  0.00            
ATOM   4041  N   LYS A 332      44.360 170.440  74.160  1.00  0.00            
ATOM   4042  H   LYS A 332      44.440 170.600  73.170  1.00  0.00            
ATOM   4043  CA  LYS A 332      43.600 171.470  74.870  1.00  0.00            
ATOM   4044  HA  LYS A 332      43.150 170.920  75.700  1.00  0.00            
ATOM   4045  CB  LYS A 332      44.490 172.540  75.490  1.00  0.00            
ATOM   4046  HB1 LYS A 332      45.200 172.060  76.160  1.00  0.00            
ATOM   4047  HB2 LYS A 332      43.820 173.150  76.080  1.00  0.00            
ATOM   4048  CG  LYS A 332      45.210 173.420  74.470  1.00  0.00            
ATOM   4049  HG1 LYS A 332      44.470 173.990  73.910  1.00  0.00            
ATOM   4050  HG2 LYS A 332      45.570 172.690  73.740  1.00  0.00            
ATOM   4051  CD  LYS A 332      46.260 174.320  75.020  1.00  0.00            
ATOM   4052  HD1 LYS A 332      46.880 174.680  74.190  1.00  0.00            
ATOM   4053  HD2 LYS A 332      46.960 173.820  75.690  1.00  0.00            
ATOM   4054  CE  LYS A 332      45.510 175.440  75.820  1.00  0.00            
ATOM   4055  HE1 LYS A 332      44.660 175.100  76.420  1.00  0.00            
ATOM   4056  HE2 LYS A 332      45.010 175.980  75.020  1.00  0.00            
ATOM   4057  NZ  LYS A 332      46.370 176.360  76.670  1.00  0.00            
ATOM   4058  HZ1 LYS A 332      46.030 177.310  76.560  1.00  0.00            
ATOM   4059  HZ2 LYS A 332      46.290 176.110  77.640  1.00  0.00            
ATOM   4060  HZ3 LYS A 332      47.370 176.280  76.500  1.00  0.00            
ATOM   4061  C   LYS A 332      42.590 172.100  73.910  1.00  0.00            
ATOM   4062  O   LYS A 332      42.830 172.220  72.710  1.00  0.00            
ATOM   4063  N   PRO A 333      41.440 172.610  74.430  1.00  0.00            
ATOM   4064  CD  PRO A 333      41.070 172.600  75.840  1.00  0.00            
ATOM   4065  HD1 PRO A 333      41.900 172.960  76.450  1.00  0.00            
ATOM   4066  HD2 PRO A 333      41.050 171.550  76.140  1.00  0.00            
ATOM   4067  CG  PRO A 333      39.740 173.450  75.950  1.00  0.00            
ATOM   4068  HG1 PRO A 333      39.960 174.450  76.310  1.00  0.00            
ATOM   4069  HG2 PRO A 333      39.010 172.930  76.570  1.00  0.00            
ATOM   4070  CB  PRO A 333      39.270 173.520  74.480  1.00  0.00            
ATOM   4071  HB1 PRO A 333      38.580 174.320  74.210  1.00  0.00            
ATOM   4072  HB2 PRO A 333      38.840 172.550  74.260  1.00  0.00            
ATOM   4073  CA  PRO A 333      40.560 173.580  73.700  1.00  0.00            
ATOM   4074  HA  PRO A 333      40.260 173.170  72.730  1.00  0.00            
ATOM   4075  C   PRO A 333      41.080 175.050  73.550  1.00  0.00            
ATOM   4076  O   PRO A 333      41.930 175.450  74.350  1.00  0.00            
ATOM   4077  N   GLY A 334      40.650 175.780  72.510  1.00  0.00            
ATOM   4078  H   GLY A 334      39.900 175.430  71.930  1.00  0.00            
ATOM   4079  CA  GLY A 334      41.290 177.020  72.080  1.00  0.00            
ATOM   4080  HA1 GLY A 334      41.420 177.660  72.950  1.00  0.00            
ATOM   4081  HA2 GLY A 334      40.670 177.600  71.390  1.00  0.00            
ATOM   4082  C   GLY A 334      42.660 176.900  71.400  1.00  0.00            
ATOM   4083  O   GLY A 334      42.950 175.850  70.820  1.00  0.00            
ATOM   4084  N   LYS A 335      43.490 177.960  71.490  1.00  0.00            
ATOM   4085  H   LYS A 335      43.090 178.810  71.860  1.00  0.00            
ATOM   4086  CA  LYS A 335      44.830 178.140  70.950  1.00  0.00            
ATOM   4087  HA  LYS A 335      45.100 177.490  70.110  1.00  0.00            
ATOM   4088  CB  LYS A 335      44.940 179.600  70.510  1.00  0.00            
ATOM   4089  HB1 LYS A 335      46.010 179.650  70.340  1.00  0.00            
ATOM   4090  HB2 LYS A 335      44.790 180.300  71.330  1.00  0.00            
ATOM   4091  CG  LYS A 335      44.200 180.030  69.260  1.00  0.00            
ATOM   4092  HG1 LYS A 335      43.130 179.830  69.370  1.00  0.00            
ATOM   4093  HG2 LYS A 335      44.500 179.400  68.420  1.00  0.00            
ATOM   4094  CD  LYS A 335      44.230 181.490  68.880  1.00  0.00            
ATOM   4095  HD1 LYS A 335      43.650 182.090  69.590  1.00  0.00            
ATOM   4096  HD2 LYS A 335      43.710 181.580  67.920  1.00  0.00            
ATOM   4097  CE  LYS A 335      45.610 182.010  68.720  1.00  0.00            
ATOM   4098  HE1 LYS A 335      46.220 181.430  68.040  1.00  0.00            
ATOM   4099  HE2 LYS A 335      46.080 181.950  69.700  1.00  0.00            
ATOM   4100  NZ  LYS A 335      45.590 183.490  68.350  1.00  0.00            
ATOM   4101  HZ1 LYS A 335      45.400 184.020  69.190  1.00  0.00            
ATOM   4102  HZ2 LYS A 335      46.500 183.850  68.120  1.00  0.00            
ATOM   4103  HZ3 LYS A 335      44.880 183.860  67.730  1.00  0.00            
ATOM   4104  C   LYS A 335      45.890 177.710  72.120  1.00  0.00            
ATOM   4105  O   LYS A 335      45.450 177.420  73.260  1.00  0.00            
ATOM   4106  N   MET A 336      47.220 177.670  71.840  1.00  0.00            
ATOM   4107  H   MET A 336      47.540 177.820  70.900  1.00  0.00            
ATOM   4108  CA  MET A 336      48.160 177.400  72.900  1.00  0.00            
ATOM   4109  HA  MET A 336      47.720 176.660  73.560  1.00  0.00            
ATOM   4110  CB  MET A 336      49.510 176.960  72.160  1.00  0.00            
ATOM   4111  HB1 MET A 336      49.370 176.030  71.610  1.00  0.00            
ATOM   4112  HB2 MET A 336      50.330 176.710  72.830  1.00  0.00            
ATOM   4113  CG  MET A 336      50.090 178.010  71.140  1.00  0.00            
ATOM   4114  HG1 MET A 336      49.270 178.490  70.600  1.00  0.00            
ATOM   4115  HG2 MET A 336      50.630 177.450  70.380  1.00  0.00            
ATOM   4116  SD  MET A 336      51.190 179.280  71.980  1.00  0.00            
ATOM   4117  CE  MET A 336      52.560 178.420  72.760  1.00  0.00            
ATOM   4118  HE1 MET A 336      53.280 179.130  73.160  1.00  0.00            
ATOM   4119  HE2 MET A 336      52.280 177.740  73.570  1.00  0.00            
ATOM   4120  HE3 MET A 336      52.930 177.790  71.950  1.00  0.00            
ATOM   4121  C   MET A 336      48.210 178.660  73.840  1.00  0.00            
ATOM   4122  O   MET A 336      48.680 178.470  74.990  1.00  0.00            
ATOM   4123  N   GLU A 337      47.880 179.890  73.370  1.00  0.00            
ATOM   4124  H   GLU A 337      47.640 180.010  72.400  1.00  0.00            
ATOM   4125  CA  GLU A 337      47.760 181.090  74.180  1.00  0.00            
ATOM   4126  HA  GLU A 337      48.370 180.940  75.070  1.00  0.00            
ATOM   4127  CB  GLU A 337      48.360 182.370  73.560  1.00  0.00            
ATOM   4128  HB1 GLU A 337      49.420 182.220  73.370  1.00  0.00            
ATOM   4129  HB2 GLU A 337      48.460 183.180  74.280  1.00  0.00            
ATOM   4130  CG  GLU A 337      47.610 182.820  72.270  1.00  0.00            
ATOM   4131  HG1 GLU A 337      47.510 183.900  72.240  1.00  0.00            
ATOM   4132  HG2 GLU A 337      46.590 182.460  72.250  1.00  0.00            
ATOM   4133  CD  GLU A 337      48.260 182.260  71.000  1.00  0.00            
ATOM   4134  OE1 GLU A 337      48.200 181.010  70.650  1.00  0.00            
ATOM   4135  OE2 GLU A 337      48.920 183.070  70.270  1.00  0.00            
ATOM   4136  C   GLU A 337      46.290 181.280  74.790  1.00  0.00            
ATOM   4137  O   GLU A 337      45.970 182.400  75.250  1.00  0.00            
ATOM   4138  N   ASP A 338      45.430 180.240  74.640  1.00  0.00            
ATOM   4139  H   ASP A 338      45.800 179.350  74.330  1.00  0.00            
ATOM   4140  CA  ASP A 338      44.130 180.280  75.400  1.00  0.00            
ATOM   4141  HA  ASP A 338      43.910 181.330  75.590  1.00  0.00            
ATOM   4142  CB  ASP A 338      42.970 179.860  74.420  1.00  0.00            
ATOM   4143  HB1 ASP A 338      42.040 179.920  74.990  1.00  0.00            
ATOM   4144  HB2 ASP A 338      43.150 178.860  74.030  1.00  0.00            
ATOM   4145  CG  ASP A 338      42.700 180.680  73.160  1.00  0.00            
ATOM   4146  OD1 ASP A 338      42.000 180.210  72.220  1.00  0.00            
ATOM   4147  OD2 ASP A 338      43.100 181.880  73.080  1.00  0.00            
ATOM   4148  C   ASP A 338      44.260 179.570  76.730  1.00  0.00            
ATOM   4149  O   ASP A 338      45.280 178.890  76.960  1.00  0.00            
ATOM   4150  N   ASP A 339      43.350 179.840  77.720  1.00  0.00            
ATOM   4151  H   ASP A 339      42.490 180.290  77.420  1.00  0.00            
ATOM   4152  CA  ASP A 339      43.230 179.090  78.940  1.00  0.00            
ATOM   4153  HA  ASP A 339      43.990 178.310  78.980  1.00  0.00            
ATOM   4154  CB  ASP A 339      43.460 180.070  80.110  1.00  0.00            
ATOM   4155  HB1 ASP A 339      43.310 179.510  81.030  1.00  0.00            
ATOM   4156  HB2 ASP A 339      42.720 180.870  80.170  1.00  0.00            
ATOM   4157  CG  ASP A 339      44.890 180.680  80.040  1.00  0.00            
ATOM   4158  OD1 ASP A 339      45.930 179.980  80.140  1.00  0.00            
ATOM   4159  OD2 ASP A 339      44.870 181.910  79.760  1.00  0.00            
ATOM   4160  C   ASP A 339      41.840 178.370  79.090  1.00  0.00            
ATOM   4161  O   ASP A 339      40.770 178.870  78.690  1.00  0.00            
ATOM   4162  N   ILE A 340      41.970 177.230  79.730  1.00  0.00            
ATOM   4163  H   ILE A 340      42.900 177.160  80.120  1.00  0.00            
ATOM   4164  CA  ILE A 340      41.150 175.980  79.900  1.00  0.00            
ATOM   4165  HA  ILE A 340      40.980 175.590  78.890  1.00  0.00            
ATOM   4166  CB  ILE A 340      41.880 174.940  80.730  1.00  0.00            
ATOM   4167  HB  ILE A 340      42.800 174.600  80.250  1.00  0.00            
ATOM   4168  CG2 ILE A 340      42.270 175.420  82.130  1.00  0.00            
ATOM   4169 1HG2 ILE A 340      41.340 175.820  82.540  1.00  0.00            
ATOM   4170 2HG2 ILE A 340      42.700 174.570  82.650  1.00  0.00            
ATOM   4171 3HG2 ILE A 340      43.090 176.140  82.120  1.00  0.00            
ATOM   4172  CG1 ILE A 340      41.070 173.590  80.810  1.00  0.00            
ATOM   4173 1HG1 ILE A 340      40.080 173.740  81.250  1.00  0.00            
ATOM   4174 2HG1 ILE A 340      41.630 172.920  81.460  1.00  0.00            
ATOM   4175  CD  ILE A 340      40.920 173.010  79.390  1.00  0.00            
ATOM   4176  HD1 ILE A 340      40.600 171.970  79.470  1.00  0.00            
ATOM   4177  HD2 ILE A 340      40.200 173.550  78.770  1.00  0.00            
ATOM   4178  HD3 ILE A 340      41.910 173.060  78.940  1.00  0.00            
ATOM   4179  C   ILE A 340      39.730 176.260  80.450  1.00  0.00            
ATOM   4180  O   ILE A 340      38.720 175.550  80.300  1.00  0.00            
ATOM   4181  N   ASP A 341      39.540 177.340  81.220  1.00  0.00            
ATOM   4182  H   ASP A 341      40.380 177.850  81.420  1.00  0.00            
ATOM   4183  CA  ASP A 341      38.370 177.710  82.060  1.00  0.00            
ATOM   4184  HA  ASP A 341      37.580 176.970  81.930  1.00  0.00            
ATOM   4185  CB  ASP A 341      38.740 177.680  83.560  1.00  0.00            
ATOM   4186  HB1 ASP A 341      38.020 178.160  84.230  1.00  0.00            
ATOM   4187  HB2 ASP A 341      39.630 178.270  83.800  1.00  0.00            
ATOM   4188  CG  ASP A 341      39.080 176.230  83.980  1.00  0.00            
ATOM   4189  OD1 ASP A 341      39.800 176.080  84.980  1.00  0.00            
ATOM   4190  OD2 ASP A 341      38.700 175.220  83.350  1.00  0.00            
ATOM   4191  C   ASP A 341      37.710 178.980  81.540  1.00  0.00            
ATOM   4192  O   ASP A 341      36.500 179.120  81.590  1.00  0.00            
ATOM   4193  N   LYS A 342      38.550 179.800  80.920  1.00  0.00            
ATOM   4194  H   LYS A 342      39.520 179.520  80.910  1.00  0.00            
ATOM   4195  CA  LYS A 342      38.190 181.070  80.160  1.00  0.00            
ATOM   4196  HA  LYS A 342      37.460 181.710  80.650  1.00  0.00            
ATOM   4197  CB  LYS A 342      39.400 181.960  79.820  1.00  0.00            
ATOM   4198  HB1 LYS A 342      39.040 182.840  79.270  1.00  0.00            
ATOM   4199  HB2 LYS A 342      40.100 181.410  79.190  1.00  0.00            
ATOM   4200  CG  LYS A 342      40.080 182.360  81.110  1.00  0.00            
ATOM   4201  HG1 LYS A 342      40.630 181.520  81.540  1.00  0.00            
ATOM   4202  HG2 LYS A 342      39.390 182.720  81.870  1.00  0.00            
ATOM   4203  CD  LYS A 342      41.190 183.480  80.830  1.00  0.00            
ATOM   4204  HD1 LYS A 342      40.750 184.460  80.670  1.00  0.00            
ATOM   4205  HD2 LYS A 342      41.660 183.160  79.900  1.00  0.00            
ATOM   4206  CE  LYS A 342      42.270 183.590  81.920  1.00  0.00            
ATOM   4207  HE1 LYS A 342      42.410 182.630  82.420  1.00  0.00            
ATOM   4208  HE2 LYS A 342      41.920 184.170  82.780  1.00  0.00            
ATOM   4209  NZ  LYS A 342      43.580 184.000  81.450  1.00  0.00            
ATOM   4210  HZ1 LYS A 342      44.180 184.120  82.250  1.00  0.00            
ATOM   4211  HZ2 LYS A 342      44.050 183.300  80.880  1.00  0.00            
ATOM   4212  HZ3 LYS A 342      43.550 184.880  80.950  1.00  0.00            
ATOM   4213  C   LYS A 342      37.320 180.650  78.880  1.00  0.00            
ATOM   4214  O   LYS A 342      36.580 181.490  78.300  1.00  0.00            
ATOM   4215  N   ILE A 343      37.330 179.440  78.410  1.00  0.00            
ATOM   4216  H   ILE A 343      37.610 178.800  79.130  1.00  0.00            
ATOM   4217  CA  ILE A 343      36.550 178.940  77.260  1.00  0.00            
ATOM   4218  HA  ILE A 343      36.830 179.390  76.310  1.00  0.00            
ATOM   4219  CB  ILE A 343      36.740 177.370  77.140  1.00  0.00            
ATOM   4220  HB  ILE A 343      36.320 176.920  78.030  1.00  0.00            
ATOM   4221  CG2 ILE A 343      36.060 176.790  75.930  1.00  0.00            
ATOM   4222 1HG2 ILE A 343      34.990 176.970  75.970  1.00  0.00            
ATOM   4223 2HG2 ILE A 343      36.490 177.290  75.060  1.00  0.00            
ATOM   4224 3HG2 ILE A 343      36.310 175.740  75.780  1.00  0.00            
ATOM   4225  CG1 ILE A 343      38.200 176.870  77.110  1.00  0.00            
ATOM   4226 1HG1 ILE A 343      38.190 175.790  77.200  1.00  0.00            
ATOM   4227 2HG1 ILE A 343      38.580 177.310  78.030  1.00  0.00            
ATOM   4228  CD  ILE A 343      39.020 177.250  75.910  1.00  0.00            
ATOM   4229  HD1 ILE A 343      40.040 177.000  76.170  1.00  0.00            
ATOM   4230  HD2 ILE A 343      38.710 176.580  75.110  1.00  0.00            
ATOM   4231  HD3 ILE A 343      38.980 178.310  75.640  1.00  0.00            
ATOM   4232  C   ILE A 343      35.050 179.270  77.450  1.00  0.00            
ATOM   4233  O   ILE A 343      34.390 178.670  78.340  1.00  0.00            
ATOM   4234  N   LYS A 344      34.440 180.050  76.560  1.00  0.00            
ATOM   4235  H   LYS A 344      35.020 180.590  75.930  1.00  0.00            
ATOM   4236  CA  LYS A 344      32.980 180.150  76.270  1.00  0.00            
ATOM   4237  HA  LYS A 344      32.390 180.090  77.190  1.00  0.00            
ATOM   4238  CB  LYS A 344      32.680 181.390  75.410  1.00  0.00            
ATOM   4239  HB1 LYS A 344      31.640 181.360  75.100  1.00  0.00            
ATOM   4240  HB2 LYS A 344      33.150 181.370  74.430  1.00  0.00            
ATOM   4241  CG  LYS A 344      32.940 182.660  76.150  1.00  0.00            
ATOM   4242  HG1 LYS A 344      32.910 183.450  75.400  1.00  0.00            
ATOM   4243  HG2 LYS A 344      33.890 182.650  76.670  1.00  0.00            
ATOM   4244  CD  LYS A 344      31.920 183.050  77.330  1.00  0.00            
ATOM   4245  HD1 LYS A 344      32.190 184.020  77.740  1.00  0.00            
ATOM   4246  HD2 LYS A 344      32.030 182.380  78.190  1.00  0.00            
ATOM   4247  CE  LYS A 344      30.470 182.920  76.910  1.00  0.00            
ATOM   4248  HE1 LYS A 344      30.220 181.880  76.720  1.00  0.00            
ATOM   4249  HE2 LYS A 344      30.470 183.420  75.940  1.00  0.00            
ATOM   4250  NZ  LYS A 344      29.620 183.400  77.960  1.00  0.00            
ATOM   4251  HZ1 LYS A 344      29.540 182.700  78.690  1.00  0.00            
ATOM   4252  HZ2 LYS A 344      30.130 184.130  78.440  1.00  0.00            
ATOM   4253  HZ3 LYS A 344      28.710 183.660  77.600  1.00  0.00            
ATOM   4254  C   LYS A 344      32.570 178.900  75.460  1.00  0.00            
ATOM   4255  O   LYS A 344      33.290 178.580  74.470  1.00  0.00            
ATOM   4256  N   PRO A 345      31.480 178.200  75.710  1.00  0.00            
ATOM   4257  CD  PRO A 345      30.940 178.110  77.100  1.00  0.00            
ATOM   4258  HD1 PRO A 345      30.340 178.980  77.360  1.00  0.00            
ATOM   4259  HD2 PRO A 345      31.680 177.930  77.880  1.00  0.00            
ATOM   4260  CG  PRO A 345      29.980 176.920  77.180  1.00  0.00            
ATOM   4261  HG1 PRO A 345      28.960 176.990  77.580  1.00  0.00            
ATOM   4262  HG2 PRO A 345      30.330 176.100  77.800  1.00  0.00            
ATOM   4263  CB  PRO A 345      29.750 176.480  75.750  1.00  0.00            
ATOM   4264  HB1 PRO A 345      28.880 177.050  75.410  1.00  0.00            
ATOM   4265  HB2 PRO A 345      29.550 175.420  75.640  1.00  0.00            
ATOM   4266  CA  PRO A 345      31.040 176.950  75.030  1.00  0.00            
ATOM   4267  HA  PRO A 345      31.850 176.220  75.020  1.00  0.00            
ATOM   4268  C   PRO A 345      30.730 177.230  73.530  1.00  0.00            
ATOM   4269  O   PRO A 345      30.700 176.220  72.790  1.00  0.00            
ATOM   4270  N   SER A 346      30.630 178.450  73.030  1.00  0.00            
ATOM   4271  H   SER A 346      30.630 179.210  73.700  1.00  0.00            
ATOM   4272  CA  SER A 346      30.640 178.820  71.590  1.00  0.00            
ATOM   4273  HA  SER A 346      30.050 178.180  70.940  1.00  0.00            
ATOM   4274  CB  SER A 346      29.960 180.170  71.450  1.00  0.00            
ATOM   4275  HB1 SER A 346      28.970 180.120  71.920  1.00  0.00            
ATOM   4276  HB2 SER A 346      29.940 180.390  70.390  1.00  0.00            
ATOM   4277  OG  SER A 346      30.730 181.140  72.170  1.00  0.00            
ATOM   4278  HG  SER A 346      30.320 181.270  73.030  1.00  0.00            
ATOM   4279  C   SER A 346      32.020 178.760  70.850  1.00  0.00            
ATOM   4280  O   SER A 346      32.060 179.050  69.670  1.00  0.00            
ATOM   4281  N   GLU A 347      33.170 178.470  71.550  1.00  0.00            
ATOM   4282  H   GLU A 347      33.110 178.470  72.560  1.00  0.00            
ATOM   4283  CA  GLU A 347      34.470 178.170  71.030  1.00  0.00            
ATOM   4284  HA  GLU A 347      34.670 179.000  70.350  1.00  0.00            
ATOM   4285  CB  GLU A 347      35.500 178.310  72.220  1.00  0.00            
ATOM   4286  HB1 GLU A 347      35.230 177.570  72.980  1.00  0.00            
ATOM   4287  HB2 GLU A 347      35.460 179.320  72.640  1.00  0.00            
ATOM   4288  CG  GLU A 347      37.010 178.060  71.770  1.00  0.00            
ATOM   4289  HG1 GLU A 347      37.160 177.040  71.410  1.00  0.00            
ATOM   4290  HG2 GLU A 347      37.610 178.000  72.680  1.00  0.00            
ATOM   4291  CD  GLU A 347      37.510 179.030  70.690  1.00  0.00            
ATOM   4292  OE1 GLU A 347      38.130 180.090  71.050  1.00  0.00            
ATOM   4293  OE2 GLU A 347      37.190 178.840  69.500  1.00  0.00            
ATOM   4294  C   GLU A 347      34.580 176.780  70.340  1.00  0.00            
ATOM   4295  O   GLU A 347      34.080 175.760  70.890  1.00  0.00            
ATOM   4296  N   SER A 348      35.160 176.770  69.160  1.00  0.00            
ATOM   4297  H   SER A 348      35.650 177.590  68.850  1.00  0.00            
ATOM   4298  CA  SER A 348      35.370 175.520  68.400  1.00  0.00            
ATOM   4299  HA  SER A 348      35.090 174.650  68.980  1.00  0.00            
ATOM   4300  CB  SER A 348      34.490 175.600  67.150  1.00  0.00            
ATOM   4301  HB1 SER A 348      33.470 175.920  67.370  1.00  0.00            
ATOM   4302  HB2 SER A 348      34.450 174.600  66.720  1.00  0.00            
ATOM   4303  OG  SER A 348      35.080 176.500  66.250  1.00  0.00            
ATOM   4304  HG  SER A 348      34.890 177.420  66.470  1.00  0.00            
ATOM   4305  C   SER A 348      36.840 175.250  68.020  1.00  0.00            
ATOM   4306  O   SER A 348      37.100 174.140  67.450  1.00  0.00            
ATOM   4307  N   ASN A 349      37.810 176.160  68.300  1.00  0.00            
ATOM   4308  H   ASN A 349      37.530 177.000  68.790  1.00  0.00            
ATOM   4309  CA  ASN A 349      39.240 175.900  68.040  1.00  0.00            
ATOM   4310  HA  ASN A 349      39.400 175.510  67.040  1.00  0.00            
ATOM   4311  CB  ASN A 349      40.060 177.210  68.260  1.00  0.00            
ATOM   4312  HB1 ASN A 349      41.140 177.060  68.250  1.00  0.00            
ATOM   4313  HB2 ASN A 349      39.770 177.630  69.220  1.00  0.00            
ATOM   4314  CG  ASN A 349      39.760 178.120  67.120  1.00  0.00            
ATOM   4315  OD1 ASN A 349      40.320 178.030  66.000  1.00  0.00            
ATOM   4316  ND2 ASN A 349      38.940 179.120  67.290  1.00  0.00            
ATOM   4317 1HD2 ASN A 349      38.600 179.290  68.230  1.00  0.00            
ATOM   4318 2HD2 ASN A 349      38.760 179.760  66.530  1.00  0.00            
ATOM   4319  C   ASN A 349      39.770 174.880  69.050  1.00  0.00            
ATOM   4320  O   ASN A 349      39.250 174.770  70.140  1.00  0.00            
ATOM   4321  N   VAL A 350      40.780 174.070  68.700  1.00  0.00            
ATOM   4322  H   VAL A 350      41.180 174.090  67.780  1.00  0.00            
ATOM   4323  CA  VAL A 350      41.500 173.110  69.580  1.00  0.00            
ATOM   4324  HA  VAL A 350      41.380 173.490  70.590  1.00  0.00            
ATOM   4325  CB  VAL A 350      40.890 171.650  69.430  1.00  0.00            
ATOM   4326  HB  VAL A 350      41.580 171.020  69.990  1.00  0.00            
ATOM   4327  CG1 VAL A 350      39.410 171.610  69.980  1.00  0.00            
ATOM   4328 1HG1 VAL A 350      39.400 172.150  70.920  1.00  0.00            
ATOM   4329 2HG1 VAL A 350      38.780 172.130  69.260  1.00  0.00            
ATOM   4330 3HG1 VAL A 350      39.160 170.580  70.220  1.00  0.00            
ATOM   4331  CG2 VAL A 350      40.930 171.270  67.880  1.00  0.00            
ATOM   4332 1HG2 VAL A 350      40.210 171.920  67.380  1.00  0.00            
ATOM   4333 2HG2 VAL A 350      41.880 171.360  67.350  1.00  0.00            
ATOM   4334 3HG2 VAL A 350      40.570 170.260  67.740  1.00  0.00            
ATOM   4335  C   VAL A 350      42.920 173.180  69.300  1.00  0.00            
ATOM   4336  O   VAL A 350      43.340 173.710  68.290  1.00  0.00            
ATOM   4337  N   THR A 351      43.730 172.620  70.180  1.00  0.00            
ATOM   4338  H   THR A 351      43.370 172.210  71.030  1.00  0.00            
ATOM   4339  CA  THR A 351      45.230 172.570  70.030  1.00  0.00            
ATOM   4340  HA  THR A 351      45.520 172.820  69.010  1.00  0.00            
ATOM   4341  CB  THR A 351      45.790 173.720  70.860  1.00  0.00            
ATOM   4342  HB  THR A 351      45.200 173.870  71.760  1.00  0.00            
ATOM   4343  CG2 THR A 351      47.260 173.660  71.220  1.00  0.00            
ATOM   4344 1HG2 THR A 351      47.460 172.710  71.720  1.00  0.00            
ATOM   4345 2HG2 THR A 351      47.840 173.680  70.290  1.00  0.00            
ATOM   4346 3HG2 THR A 351      47.560 174.450  71.910  1.00  0.00            
ATOM   4347  OG1 THR A 351      45.700 174.900  70.170  1.00  0.00            
ATOM   4348  HG1 THR A 351      44.830 175.280  70.310  1.00  0.00            
ATOM   4349  C   THR A 351      45.810 171.250  70.440  1.00  0.00            
ATOM   4350  O   THR A 351      45.590 170.730  71.550  1.00  0.00            
ATOM   4351  N   ILE A 352      46.580 170.680  69.530  1.00  0.00            
ATOM   4352  H   ILE A 352      46.930 171.350  68.850  1.00  0.00            
ATOM   4353  CA  ILE A 352      47.370 169.450  69.780  1.00  0.00            
ATOM   4354  HA  ILE A 352      46.950 168.980  70.670  1.00  0.00            
ATOM   4355  CB  ILE A 352      47.430 168.450  68.600  1.00  0.00            
ATOM   4356  HB  ILE A 352      48.010 168.930  67.810  1.00  0.00            
ATOM   4357  CG2 ILE A 352      48.400 167.350  69.020  1.00  0.00            
ATOM   4358 1HG2 ILE A 352      48.000 166.680  69.780  1.00  0.00            
ATOM   4359 2HG2 ILE A 352      48.810 166.800  68.170  1.00  0.00            
ATOM   4360 3HG2 ILE A 352      49.370 167.730  69.350  1.00  0.00            
ATOM   4361  CG1 ILE A 352      46.060 167.970  68.210  1.00  0.00            
ATOM   4362 1HG1 ILE A 352      45.620 168.780  67.620  1.00  0.00            
ATOM   4363 2HG1 ILE A 352      45.480 167.830  69.120  1.00  0.00            
ATOM   4364  CD  ILE A 352      45.790 166.700  67.430  1.00  0.00            
ATOM   4365  HD1 ILE A 352      44.700 166.620  67.480  1.00  0.00            
ATOM   4366  HD2 ILE A 352      45.950 166.770  66.360  1.00  0.00            
ATOM   4367  HD3 ILE A 352      46.360 165.870  67.860  1.00  0.00            
ATOM   4368  C   ILE A 352      48.820 169.970  70.260  1.00  0.00            
ATOM   4369  O   ILE A 352      49.570 170.730  69.590  1.00  0.00            
ATOM   4370  N   LEU A 353      49.110 169.630  71.490  1.00  0.00            
ATOM   4371  H   LEU A 353      48.520 168.930  71.920  1.00  0.00            
ATOM   4372  CA  LEU A 353      50.360 170.140  72.120  1.00  0.00            
ATOM   4373  HA  LEU A 353      50.500 171.140  71.710  1.00  0.00            
ATOM   4374  CB  LEU A 353      50.200 170.080  73.630  1.00  0.00            
ATOM   4375  HB1 LEU A 353      51.220 170.150  74.010  1.00  0.00            
ATOM   4376  HB2 LEU A 353      49.860 169.080  73.900  1.00  0.00            
ATOM   4377  CG  LEU A 353      49.440 171.220  74.370  1.00  0.00            
ATOM   4378  HG  LEU A 353      49.860 171.240  75.380  1.00  0.00            
ATOM   4379  CD1 LEU A 353      49.820 172.640  73.740  1.00  0.00            
ATOM   4380 1HD1 LEU A 353      49.260 173.380  74.310  1.00  0.00            
ATOM   4381 2HD1 LEU A 353      50.840 172.800  74.070  1.00  0.00            
ATOM   4382 3HD1 LEU A 353      49.650 172.660  72.670  1.00  0.00            
ATOM   4383  CD2 LEU A 353      47.940 170.780  74.600  1.00  0.00            
ATOM   4384 1HD2 LEU A 353      47.460 171.000  73.640  1.00  0.00            
ATOM   4385 2HD2 LEU A 353      47.970 169.800  75.060  1.00  0.00            
ATOM   4386 3HD2 LEU A 353      47.420 171.470  75.260  1.00  0.00            
ATOM   4387  C   LEU A 353      51.540 169.300  71.640  1.00  0.00            
ATOM   4388  O   LEU A 353      52.650 169.770  71.300  1.00  0.00            
ATOM   4389  N   GLY A 354      51.360 168.020  71.640  1.00  0.00            
ATOM   4390  H   GLY A 354      50.380 167.740  71.670  1.00  0.00            
ATOM   4391  CA  GLY A 354      52.300 166.910  71.540  1.00  0.00            
ATOM   4392  HA1 GLY A 354      52.980 166.950  72.390  1.00  0.00            
ATOM   4393  HA2 GLY A 354      52.970 166.930  70.690  1.00  0.00            
ATOM   4394  C   GLY A 354      51.650 165.490  71.660  1.00  0.00            
ATOM   4395  O   GLY A 354      50.430 165.350  71.680  1.00  0.00            
ATOM   4396  N   ARG A 355      52.530 164.480  71.780  1.00  0.00            
ATOM   4397  H   ARG A 355      53.510 164.690  71.770  1.00  0.00            
ATOM   4398  CA  ARG A 355      52.060 163.150  72.050  1.00  0.00            
ATOM   4399  HA  ARG A 355      51.300 163.280  72.820  1.00  0.00            
ATOM   4400  CB  ARG A 355      51.470 162.550  70.690  1.00  0.00            
ATOM   4401  HB1 ARG A 355      50.600 163.100  70.330  1.00  0.00            
ATOM   4402  HB2 ARG A 355      51.260 161.490  70.830  1.00  0.00            
ATOM   4403  CG  ARG A 355      52.530 162.650  69.600  1.00  0.00            
ATOM   4404  HG1 ARG A 355      53.320 161.910  69.700  1.00  0.00            
ATOM   4405  HG2 ARG A 355      53.020 163.630  69.560  1.00  0.00            
ATOM   4406  CD  ARG A 355      51.970 162.380  68.210  1.00  0.00            
ATOM   4407  HD1 ARG A 355      51.250 163.150  67.980  1.00  0.00            
ATOM   4408  HD2 ARG A 355      51.520 161.380  68.210  1.00  0.00            
ATOM   4409  NE  ARG A 355      53.050 162.340  67.250  1.00  0.00            
ATOM   4410  HE  ARG A 355      53.940 161.990  67.590  1.00  0.00            
ATOM   4411  CZ  ARG A 355      52.980 162.270  65.890  1.00  0.00            
ATOM   4412  NH1 ARG A 355      51.920 162.670  65.280  1.00  0.00            
ATOM   4413 1HH1 ARG A 355      51.020 162.690  65.730  1.00  0.00            
ATOM   4414 2HH1 ARG A 355      51.960 162.750  64.280  1.00  0.00            
ATOM   4415  NH2 ARG A 355      54.050 161.980  65.160  1.00  0.00            
ATOM   4416 1HH2 ARG A 355      54.920 161.610  65.520  1.00  0.00            
ATOM   4417 2HH2 ARG A 355      53.930 162.030  64.160  1.00  0.00            
ATOM   4418  C   ARG A 355      53.150 162.280  72.650  1.00  0.00            
ATOM   4419  O   ARG A 355      54.310 162.430  72.310  1.00  0.00            
ATOM   4420  N   PHE A 356      52.740 161.210  73.390  1.00  0.00            
ATOM   4421  H   PHE A 356      51.760 161.030  73.510  1.00  0.00            
ATOM   4422  CA  PHE A 356      53.620 160.200  74.020  1.00  0.00            
ATOM   4423  HA  PHE A 356      54.670 160.410  73.830  1.00  0.00            
ATOM   4424  CB  PHE A 356      53.370 160.220  75.560  1.00  0.00            
ATOM   4425  HB1 PHE A 356      54.120 159.550  75.970  1.00  0.00            
ATOM   4426  HB2 PHE A 356      52.350 159.880  75.740  1.00  0.00            
ATOM   4427  CG  PHE A 356      53.590 161.570  76.260  1.00  0.00            
ATOM   4428  CD1 PHE A 356      52.550 162.480  76.270  1.00  0.00            
ATOM   4429  HD1 PHE A 356      51.620 162.220  75.780  1.00  0.00            
ATOM   4430  CE1 PHE A 356      52.610 163.750  76.790  1.00  0.00            
ATOM   4431  HE1 PHE A 356      51.740 164.380  76.860  1.00  0.00            
ATOM   4432  CZ  PHE A 356      53.780 164.110  77.420  1.00  0.00            
ATOM   4433  HZ  PHE A 356      53.870 164.990  78.030  1.00  0.00            
ATOM   4434  CE2 PHE A 356      54.890 163.180  77.490  1.00  0.00            
ATOM   4435  HE2 PHE A 356      55.740 163.500  78.070  1.00  0.00            
ATOM   4436  CD2 PHE A 356      54.790 161.910  76.880  1.00  0.00            
ATOM   4437  HD2 PHE A 356      55.620 161.220  76.860  1.00  0.00            
ATOM   4438  C   PHE A 356      53.320 158.780  73.390  1.00  0.00            
ATOM   4439  O   PHE A 356      52.190 158.320  73.630  1.00  0.00            
ATOM   4440  N   ASP A 357      54.180 158.130  72.620  1.00  0.00            
ATOM   4441  H   ASP A 357      55.140 158.420  72.540  1.00  0.00            
ATOM   4442  CA  ASP A 357      53.800 157.090  71.560  1.00  0.00            
ATOM   4443  HA  ASP A 357      52.780 156.730  71.720  1.00  0.00            
ATOM   4444  CB  ASP A 357      53.890 157.780  70.110  1.00  0.00            
ATOM   4445  HB1 ASP A 357      53.140 158.540  69.920  1.00  0.00            
ATOM   4446  HB2 ASP A 357      53.610 156.980  69.440  1.00  0.00            
ATOM   4447  CG  ASP A 357      55.210 158.220  69.670  1.00  0.00            
ATOM   4448  OD1 ASP A 357      55.510 158.240  68.460  1.00  0.00            
ATOM   4449  OD2 ASP A 357      56.040 158.460  70.610  1.00  0.00            
ATOM   4450  C   ASP A 357      54.620 155.800  71.620  1.00  0.00            
ATOM   4451  O   ASP A 357      55.740 155.710  72.120  1.00  0.00            
ATOM   4452  N   TYR A 358      54.050 154.770  70.990  1.00  0.00            
ATOM   4453  H   TYR A 358      53.150 154.980  70.570  1.00  0.00            
ATOM   4454  CA  TYR A 358      54.320 153.360  71.330  1.00  0.00            
ATOM   4455  HA  TYR A 358      55.370 153.200  71.550  1.00  0.00            
ATOM   4456  CB  TYR A 358      53.600 152.940  72.650  1.00  0.00            
ATOM   4457  HB1 TYR A 358      54.130 153.430  73.470  1.00  0.00            
ATOM   4458  HB2 TYR A 358      53.670 151.870  72.840  1.00  0.00            
ATOM   4459  CG  TYR A 358      52.160 153.350  72.880  1.00  0.00            
ATOM   4460  CD1 TYR A 358      51.060 152.500  72.440  1.00  0.00            
ATOM   4461  HD1 TYR A 358      51.170 151.530  71.990  1.00  0.00            
ATOM   4462  CE1 TYR A 358      49.770 153.070  72.500  1.00  0.00            
ATOM   4463  HE1 TYR A 358      48.980 152.500  72.040  1.00  0.00            
ATOM   4464  CZ  TYR A 358      49.540 154.390  72.960  1.00  0.00            
ATOM   4465  OH  TYR A 358      48.290 154.900  72.880  1.00  0.00            
ATOM   4466  HH  TYR A 358      47.710 154.230  72.510  1.00  0.00            
ATOM   4467  CE2 TYR A 358      50.600 155.150  73.410  1.00  0.00            
ATOM   4468  HE2 TYR A 358      50.490 156.120  73.870  1.00  0.00            
ATOM   4469  CD2 TYR A 358      51.930 154.650  73.310  1.00  0.00            
ATOM   4470  HD2 TYR A 358      52.710 155.350  73.570  1.00  0.00            
ATOM   4471  C   TYR A 358      53.800 152.400  70.250  1.00  0.00            
ATOM   4472  O   TYR A 358      53.540 152.820  69.100  1.00  0.00            
ATOM   4473  N   SER A 359      53.660 151.100  70.580  1.00  0.00            
ATOM   4474  H   SER A 359      53.920 150.820  71.520  1.00  0.00            
ATOM   4475  CA  SER A 359      53.000 150.200  69.620  1.00  0.00            
ATOM   4476  HA  SER A 359      52.400 150.790  68.920  1.00  0.00            
ATOM   4477  CB  SER A 359      54.030 149.450  68.780  1.00  0.00            
ATOM   4478  HB1 SER A 359      54.580 148.710  69.370  1.00  0.00            
ATOM   4479  HB2 SER A 359      54.790 150.190  68.520  1.00  0.00            
ATOM   4480  OG  SER A 359      53.510 148.810  67.650  1.00  0.00            
ATOM   4481  HG  SER A 359      54.170 148.230  67.260  1.00  0.00            
ATOM   4482  C   SER A 359      52.100 149.080  70.280  1.00  0.00            
ATOM   4483  O   SER A 359      52.210 148.790  71.500  1.00  0.00            
ATOM   4484  N   GLN A 360      51.210 148.510  69.490  1.00  0.00            
ATOM   4485  H   GLN A 360      51.140 148.970  68.590  1.00  0.00            
ATOM   4486  CA  GLN A 360      50.280 147.410  69.800  1.00  0.00            
ATOM   4487  HA  GLN A 360      49.450 147.520  69.100  1.00  0.00            
ATOM   4488  CB  GLN A 360      50.960 146.050  69.710  1.00  0.00            
ATOM   4489  HB1 GLN A 360      50.180 145.300  69.890  1.00  0.00            
ATOM   4490  HB2 GLN A 360      51.690 145.920  70.500  1.00  0.00            
ATOM   4491  CG  GLN A 360      51.710 145.650  68.430  1.00  0.00            
ATOM   4492  HG1 GLN A 360      52.520 146.350  68.220  1.00  0.00            
ATOM   4493  HG2 GLN A 360      51.010 145.560  67.600  1.00  0.00            
ATOM   4494  CD  GLN A 360      52.370 144.340  68.860  1.00  0.00            
ATOM   4495  OE1 GLN A 360      51.990 143.240  68.460  1.00  0.00            
ATOM   4496  NE2 GLN A 360      53.450 144.380  69.600  1.00  0.00            
ATOM   4497 1HE2 GLN A 360      53.840 145.290  69.820  1.00  0.00            
ATOM   4498 2HE2 GLN A 360      53.850 143.470  69.790  1.00  0.00            
ATOM   4499  C   GLN A 360      49.430 147.710  71.070  1.00  0.00            
ATOM   4500  O   GLN A 360      49.230 146.840  71.920  1.00  0.00            
ATOM   4501  N   CYS A 361      48.890 148.960  71.160  1.00  0.00            
ATOM   4502  H   CYS A 361      49.050 149.630  70.430  1.00  0.00            
ATOM   4503  CA  CYS A 361      47.790 149.160  72.100  1.00  0.00            
ATOM   4504  HA  CYS A 361      47.340 148.210  72.400  1.00  0.00            
ATOM   4505  CB  CYS A 361      48.210 149.890  73.370  1.00  0.00            
ATOM   4506  HB1 CYS A 361      48.390 150.930  73.130  1.00  0.00            
ATOM   4507  HB2 CYS A 361      49.200 149.490  73.590  1.00  0.00            
ATOM   4508  SG  CYS A 361      47.020 149.810  74.810  1.00  0.00            
ATOM   4509  HG  CYS A 361      46.630 148.530  74.780  1.00  0.00            
ATOM   4510  C   CYS A 361      46.630 149.900  71.340  1.00  0.00            
ATOM   4511  O   CYS A 361      46.050 150.780  71.860  1.00  0.00            
ATOM   4512  N   ASP A 362      46.470 149.720  70.020  1.00  0.00            
ATOM   4513  H   ASP A 362      47.010 148.980  69.600  1.00  0.00            
ATOM   4514  CA  ASP A 362      45.570 150.520  69.200  1.00  0.00            
ATOM   4515  HA  ASP A 362      45.680 151.540  69.590  1.00  0.00            
ATOM   4516  CB  ASP A 362      45.970 150.610  67.710  1.00  0.00            
ATOM   4517  HB1 ASP A 362      46.740 151.370  67.530  1.00  0.00            
ATOM   4518  HB2 ASP A 362      45.140 150.890  67.070  1.00  0.00            
ATOM   4519  CG  ASP A 362      46.560 149.260  67.230  1.00  0.00            
ATOM   4520  OD1 ASP A 362      45.970 148.170  67.510  1.00  0.00            
ATOM   4521  OD2 ASP A 362      47.640 149.250  66.540  1.00  0.00            
ATOM   4522  C   ASP A 362      44.080 150.000  69.390  1.00  0.00            
ATOM   4523  O   ASP A 362      43.140 150.770  69.220  1.00  0.00            
ATOM   4524  N   ILE A 363      43.940 148.750  69.800  1.00  0.00            
ATOM   4525  H   ILE A 363      44.710 148.130  69.970  1.00  0.00            
ATOM   4526  CA  ILE A 363      42.590 148.300  70.200  1.00  0.00            
ATOM   4527  HA  ILE A 363      41.910 148.400  69.350  1.00  0.00            
ATOM   4528  CB  ILE A 363      42.510 146.800  70.580  1.00  0.00            
ATOM   4529  HB  ILE A 363      41.590 146.640  71.130  1.00  0.00            
ATOM   4530  CG2 ILE A 363      42.650 145.950  69.290  1.00  0.00            
ATOM   4531 1HG2 ILE A 363      43.630 146.070  68.810  1.00  0.00            
ATOM   4532 2HG2 ILE A 363      42.500 144.910  69.580  1.00  0.00            
ATOM   4533 3HG2 ILE A 363      41.900 146.350  68.610  1.00  0.00            
ATOM   4534  CG1 ILE A 363      43.620 146.450  71.540  1.00  0.00            
ATOM   4535 1HG1 ILE A 363      43.620 147.250  72.280  1.00  0.00            
ATOM   4536 2HG1 ILE A 363      44.570 146.400  71.010  1.00  0.00            
ATOM   4537  CD  ILE A 363      43.410 145.200  72.410  1.00  0.00            
ATOM   4538  HD1 ILE A 363      44.280 145.060  73.060  1.00  0.00            
ATOM   4539  HD2 ILE A 363      42.560 145.380  73.070  1.00  0.00            
ATOM   4540  HD3 ILE A 363      43.350 144.280  71.820  1.00  0.00            
ATOM   4541  C   ILE A 363      41.890 149.210  71.300  1.00  0.00            
ATOM   4542  O   ILE A 363      42.520 149.710  72.250  1.00  0.00            
ATOM   4543  N   TRP A 364      40.600 149.460  71.060  1.00  0.00            
ATOM   4544  H   TRP A 364      40.150 149.100  70.230  1.00  0.00            
ATOM   4545  CA  TRP A 364      39.860 150.020  72.150  1.00  0.00            
ATOM   4546  HA  TRP A 364      40.470 150.760  72.670  1.00  0.00            
ATOM   4547  CB  TRP A 364      38.600 150.730  71.590  1.00  0.00            
ATOM   4548  HB1 TRP A 364      38.970 151.540  70.960  1.00  0.00            
ATOM   4549  HB2 TRP A 364      38.110 151.110  72.480  1.00  0.00            
ATOM   4550  CG  TRP A 364      37.550 150.010  70.760  1.00  0.00            
ATOM   4551  CD1 TRP A 364      36.360 149.500  71.170  1.00  0.00            
ATOM   4552  HD1 TRP A 364      35.960 149.630  72.170  1.00  0.00            
ATOM   4553  NE1 TRP A 364      35.760 148.980  70.090  1.00  0.00            
ATOM   4554  HE1 TRP A 364      34.870 148.500  70.120  1.00  0.00            
ATOM   4555  CE2 TRP A 364      36.430 149.090  68.920  1.00  0.00            
ATOM   4556  CZ2 TRP A 364      36.170 148.670  67.640  1.00  0.00            
ATOM   4557  HZ2 TRP A 364      35.230 148.150  67.510  1.00  0.00            
ATOM   4558  CH2 TRP A 364      36.950 148.960  66.570  1.00  0.00            
ATOM   4559  HH2 TRP A 364      36.740 148.560  65.590  1.00  0.00            
ATOM   4560  CZ3 TRP A 364      38.090 149.810  66.840  1.00  0.00            
ATOM   4561  HZ3 TRP A 364      38.740 150.100  66.030  1.00  0.00            
ATOM   4562  CE3 TRP A 364      38.370 150.260  68.200  1.00  0.00            
ATOM   4563  HE3 TRP A 364      39.220 150.890  68.410  1.00  0.00            
ATOM   4564  CD2 TRP A 364      37.580 149.830  69.310  1.00  0.00            
ATOM   4565  C   TRP A 364      39.430 149.020  73.260  1.00  0.00            
ATOM   4566  O   TRP A 364      39.510 147.780  73.070  1.00  0.00            
ATOM   4567  N   TYR A 365      39.090 149.620  74.460  1.00  0.00            
ATOM   4568  H   TYR A 365      39.270 150.610  74.400  1.00  0.00            
ATOM   4569  CA  TYR A 365      38.790 148.860  75.730  1.00  0.00            
ATOM   4570  HA  TYR A 365      38.210 149.670  76.170  1.00  0.00            
ATOM   4571  CB  TYR A 365      37.790 147.710  75.630  1.00  0.00            
ATOM   4572  HB1 TYR A 365      37.660 147.370  76.660  1.00  0.00            
ATOM   4573  HB2 TYR A 365      38.260 146.830  75.190  1.00  0.00            
ATOM   4574  CG  TYR A 365      36.520 147.930  74.770  1.00  0.00            
ATOM   4575  CD1 TYR A 365      35.790 149.150  74.850  1.00  0.00            
ATOM   4576  HD1 TYR A 365      36.270 150.060  75.140  1.00  0.00            
ATOM   4577  CE1 TYR A 365      34.580 149.320  74.210  1.00  0.00            
ATOM   4578  HE1 TYR A 365      34.080 150.270  74.250  1.00  0.00            
ATOM   4579  CZ  TYR A 365      33.940 148.200  73.560  1.00  0.00            
ATOM   4580  OH  TYR A 365      32.750 148.340  73.040  1.00  0.00            
ATOM   4581  HH  TYR A 365      32.360 147.470  73.120  1.00  0.00            
ATOM   4582  CE2 TYR A 365      34.680 146.990  73.440  1.00  0.00            
ATOM   4583  HE2 TYR A 365      34.260 146.130  72.950  1.00  0.00            
ATOM   4584  CD2 TYR A 365      35.980 146.880  74.020  1.00  0.00            
ATOM   4585  HD2 TYR A 365      36.530 145.950  73.910  1.00  0.00            
ATOM   4586  C   TYR A 365      40.060 148.670  76.580  1.00  0.00            
ATOM   4587  O   TYR A 365      40.320 147.600  77.120  1.00  0.00            
ATOM   4588  N   MET A 366      40.980 149.670  76.560  1.00  0.00            
ATOM   4589  H   MET A 366      40.850 150.440  75.910  1.00  0.00            
ATOM   4590  CA  MET A 366      42.200 149.710  77.380  1.00  0.00            
ATOM   4591  HA  MET A 366      42.110 148.990  78.200  1.00  0.00            
ATOM   4592  CB  MET A 366      43.390 149.190  76.550  1.00  0.00            
ATOM   4593  HB1 MET A 366      44.260 149.210  77.210  1.00  0.00            
ATOM   4594  HB2 MET A 366      43.560 149.840  75.700  1.00  0.00            
ATOM   4595  CG  MET A 366      43.160 147.820  75.930  1.00  0.00            
ATOM   4596  HG1 MET A 366      42.520 147.870  75.050  1.00  0.00            
ATOM   4597  HG2 MET A 366      42.770 147.140  76.680  1.00  0.00            
ATOM   4598  SD  MET A 366      44.670 147.020  75.250  1.00  0.00            
ATOM   4599  CE  MET A 366      45.700 146.710  76.740  1.00  0.00            
ATOM   4600  HE1 MET A 366      45.080 146.060  77.350  1.00  0.00            
ATOM   4601  HE2 MET A 366      46.700 146.320  76.520  1.00  0.00            
ATOM   4602  HE3 MET A 366      45.800 147.680  77.220  1.00  0.00            
ATOM   4603  C   MET A 366      42.540 151.070  78.080  1.00  0.00            
ATOM   4604  O   MET A 366      42.300 152.120  77.440  1.00  0.00            
ATOM   4605  N   ARG A 367      43.090 151.060  79.290  1.00  0.00            
ATOM   4606  H   ARG A 367      43.240 150.140  79.670  1.00  0.00            
ATOM   4607  CA  ARG A 367      43.580 152.250  79.980  1.00  0.00            
ATOM   4608  HA  ARG A 367      43.040 153.170  79.730  1.00  0.00            
ATOM   4609  CB  ARG A 367      43.430 152.120  81.460  1.00  0.00            
ATOM   4610  HB1 ARG A 367      43.580 153.100  81.910  1.00  0.00            
ATOM   4611  HB2 ARG A 367      44.240 151.440  81.720  1.00  0.00            
ATOM   4612  CG  ARG A 367      42.090 151.470  82.060  1.00  0.00            
ATOM   4613  HG1 ARG A 367      42.250 151.260  83.120  1.00  0.00            
ATOM   4614  HG2 ARG A 367      41.800 150.530  81.590  1.00  0.00            
ATOM   4615  CD  ARG A 367      40.810 152.350  82.000  1.00  0.00            
ATOM   4616  HD1 ARG A 367      40.720 152.720  80.980  1.00  0.00            
ATOM   4617  HD2 ARG A 367      40.920 153.110  82.770  1.00  0.00            
ATOM   4618  NE  ARG A 367      39.660 151.480  82.390  1.00  0.00            
ATOM   4619  HE  ARG A 367      39.830 150.670  82.970  1.00  0.00            
ATOM   4620  CZ  ARG A 367      38.440 151.610  82.070  1.00  0.00            
ATOM   4621  NH1 ARG A 367      37.860 152.610  81.420  1.00  0.00            
ATOM   4622 1HH1 ARG A 367      38.510 153.310  81.110  1.00  0.00            
ATOM   4623 2HH1 ARG A 367      36.850 152.640  81.440  1.00  0.00            
ATOM   4624  NH2 ARG A 367      37.620 150.680  82.440  1.00  0.00            
ATOM   4625 1HH2 ARG A 367      37.890 149.820  82.880  1.00  0.00            
ATOM   4626 2HH2 ARG A 367      36.640 150.890  82.290  1.00  0.00            
ATOM   4627  C   ARG A 367      45.100 152.590  79.710  1.00  0.00            
ATOM   4628  O   ARG A 367      45.870 151.650  79.380  1.00  0.00            
ATOM   4629  N   PHE A 368      45.400 153.820  80.070  1.00  0.00            
ATOM   4630  H   PHE A 368      44.730 154.450  80.480  1.00  0.00            
ATOM   4631  CA  PHE A 368      46.800 154.280  80.240  1.00  0.00            
ATOM   4632  HA  PHE A 368      47.500 153.450  80.170  1.00  0.00            
ATOM   4633  CB  PHE A 368      47.200 155.350  79.150  1.00  0.00            
ATOM   4634  HB1 PHE A 368      46.800 154.890  78.240  1.00  0.00            
ATOM   4635  HB2 PHE A 368      48.280 155.450  79.160  1.00  0.00            
ATOM   4636  CG  PHE A 368      46.610 156.790  79.380  1.00  0.00            
ATOM   4637  CD1 PHE A 368      47.430 157.900  79.760  1.00  0.00            
ATOM   4638  HD1 PHE A 368      48.430 157.750  80.130  1.00  0.00            
ATOM   4639  CE1 PHE A 368      46.810 159.160  79.710  1.00  0.00            
ATOM   4640  HE1 PHE A 368      47.380 160.060  79.910  1.00  0.00            
ATOM   4641  CZ  PHE A 368      45.530 159.350  79.210  1.00  0.00            
ATOM   4642  HZ  PHE A 368      45.110 160.340  79.140  1.00  0.00            
ATOM   4643  CE2 PHE A 368      44.690 158.230  79.010  1.00  0.00            
ATOM   4644  HE2 PHE A 368      43.650 158.390  78.790  1.00  0.00            
ATOM   4645  CD2 PHE A 368      45.260 156.980  79.060  1.00  0.00            
ATOM   4646  HD2 PHE A 368      44.650 156.120  78.820  1.00  0.00            
ATOM   4647  C   PHE A 368      46.900 154.820  81.690  1.00  0.00            
ATOM   4648  O   PHE A 368      45.900 155.070  82.290  1.00  0.00            
ATOM   4649  N   SER A 369      48.110 155.080  82.190  1.00  0.00            
ATOM   4650  H   SER A 369      48.940 154.990  81.610  1.00  0.00            
ATOM   4651  CA  SER A 369      48.370 155.490  83.650  1.00  0.00            
ATOM   4652  HA  SER A 369      47.470 156.010  83.980  1.00  0.00            
ATOM   4653  CB  SER A 369      48.580 154.200  84.510  1.00  0.00            
ATOM   4654  HB1 SER A 369      49.320 153.600  83.980  1.00  0.00            
ATOM   4655  HB2 SER A 369      47.700 153.570  84.380  1.00  0.00            
ATOM   4656  OG  SER A 369      48.900 154.370  85.850  1.00  0.00            
ATOM   4657  HG  SER A 369      48.170 154.500  86.450  1.00  0.00            
ATOM   4658  C   SER A 369      49.570 156.360  83.890  1.00  0.00            
ATOM   4659  O   SER A 369      50.500 156.280  83.100  1.00  0.00            
ATOM   4660  N   MET A 370      49.560 157.230  84.870  1.00  0.00            
ATOM   4661  H   MET A 370      48.670 157.260  85.350  1.00  0.00            
ATOM   4662  CA  MET A 370      50.480 158.220  85.470  1.00  0.00            
ATOM   4663  HA  MET A 370      51.450 157.840  85.150  1.00  0.00            
ATOM   4664  CB  MET A 370      50.400 159.540  84.720  1.00  0.00            
ATOM   4665  HB1 MET A 370      50.820 159.450  83.710  1.00  0.00            
ATOM   4666  HB2 MET A 370      51.020 160.280  85.220  1.00  0.00            
ATOM   4667  CG  MET A 370      49.030 160.180  84.520  1.00  0.00            
ATOM   4668  HG1 MET A 370      48.570 160.460  85.470  1.00  0.00            
ATOM   4669  HG2 MET A 370      48.400 159.420  84.050  1.00  0.00            
ATOM   4670  SD  MET A 370      49.150 161.660  83.430  1.00  0.00            
ATOM   4671  CE  MET A 370      47.380 161.880  83.090  1.00  0.00            
ATOM   4672  HE1 MET A 370      46.880 161.040  82.610  1.00  0.00            
ATOM   4673  HE2 MET A 370      46.880 162.030  84.050  1.00  0.00            
ATOM   4674  HE3 MET A 370      47.210 162.760  82.460  1.00  0.00            
ATOM   4675  C   MET A 370      50.380 158.430  86.970  1.00  0.00            
ATOM   4676  O   MET A 370      49.310 158.220  87.530  1.00  0.00            
ATOM   4677  N   ASP A 371      51.510 158.810  87.610  1.00  0.00            
ATOM   4678  H   ASP A 371      52.240 159.280  87.100  1.00  0.00            
ATOM   4679  CA  ASP A 371      51.730 158.860  89.080  1.00  0.00            
ATOM   4680  HA  ASP A 371      51.410 157.880  89.420  1.00  0.00            
ATOM   4681  CB  ASP A 371      53.250 158.940  89.290  1.00  0.00            
ATOM   4682  HB1 ASP A 371      53.650 158.100  88.720  1.00  0.00            
ATOM   4683  HB2 ASP A 371      53.440 158.700  90.330  1.00  0.00            
ATOM   4684  CG  ASP A 371      53.910 160.300  88.920  1.00  0.00            
ATOM   4685  OD1 ASP A 371      54.090 160.590  87.720  1.00  0.00            
ATOM   4686  OD2 ASP A 371      54.080 161.160  89.830  1.00  0.00            
ATOM   4687  C   ASP A 371      51.000 160.030  89.710  1.00  0.00            
ATOM   4688  O   ASP A 371      50.670 161.000  89.000  1.00  0.00            
ATOM   4689  N   PHE A 372      50.920 159.980  91.040  1.00  0.00            
ATOM   4690  H   PHE A 372      51.280 159.160  91.490  1.00  0.00            
ATOM   4691  CA  PHE A 372      50.140 160.910  91.830  1.00  0.00            
ATOM   4692  HA  PHE A 372      49.100 160.730  91.580  1.00  0.00            
ATOM   4693  CB  PHE A 372      50.260 160.560  93.380  1.00  0.00            
ATOM   4694  HB1 PHE A 372      51.320 160.550  93.590  1.00  0.00            
ATOM   4695  HB2 PHE A 372      49.960 159.520  93.520  1.00  0.00            
ATOM   4696  CG  PHE A 372      49.450 161.450  94.320  1.00  0.00            
ATOM   4697  CD1 PHE A 372      49.840 162.750  94.650  1.00  0.00            
ATOM   4698  HD1 PHE A 372      50.750 163.160  94.230  1.00  0.00            
ATOM   4699  CE1 PHE A 372      49.030 163.530  95.510  1.00  0.00            
ATOM   4700  HE1 PHE A 372      49.360 164.520  95.790  1.00  0.00            
ATOM   4701  CZ  PHE A 372      47.890 162.990  96.120  1.00  0.00            
ATOM   4702  HZ  PHE A 372      47.260 163.560  96.790  1.00  0.00            
ATOM   4703  CE2 PHE A 372      47.580 161.660  95.840  1.00  0.00            
ATOM   4704  HE2 PHE A 372      46.700 161.240  96.310  1.00  0.00            
ATOM   4705  CD2 PHE A 372      48.410 160.870  94.960  1.00  0.00            
ATOM   4706  HD2 PHE A 372      48.190 159.810  94.880  1.00  0.00            
ATOM   4707  C   PHE A 372      50.490 162.410  91.500  1.00  0.00            
ATOM   4708  O   PHE A 372      49.580 163.190  91.270  1.00  0.00            
ATOM   4709  N   TRP A 373      51.780 162.710  91.490  1.00  0.00            
ATOM   4710  H   TRP A 373      52.360 161.880  91.590  1.00  0.00            
ATOM   4711  CA  TRP A 373      52.400 163.950  91.120  1.00  0.00            
ATOM   4712  HA  TRP A 373      51.630 164.710  91.270  1.00  0.00            
ATOM   4713  CB  TRP A 373      53.620 164.160  92.050  1.00  0.00            
ATOM   4714  HB1 TRP A 373      54.110 165.110  91.840  1.00  0.00            
ATOM   4715  HB2 TRP A 373      54.320 163.390  91.740  1.00  0.00            
ATOM   4716  CG  TRP A 373      53.290 164.230  93.540  1.00  0.00            
ATOM   4717  CD1 TRP A 373      53.790 163.350  94.420  1.00  0.00            
ATOM   4718  HD1 TRP A 373      54.380 162.530  94.040  1.00  0.00            
ATOM   4719  NE1 TRP A 373      53.200 163.580  95.640  1.00  0.00            
ATOM   4720  HE1 TRP A 373      53.380 162.890  96.360  1.00  0.00            
ATOM   4721  CE2 TRP A 373      52.360 164.690  95.710  1.00  0.00            
ATOM   4722  CZ2 TRP A 373      51.560 165.340  96.710  1.00  0.00            
ATOM   4723  HZ2 TRP A 373      51.460 164.920  97.700  1.00  0.00            
ATOM   4724  CH2 TRP A 373      50.840 166.500  96.360  1.00  0.00            
ATOM   4725  HH2 TRP A 373      50.210 166.980  97.090  1.00  0.00            
ATOM   4726  CZ3 TRP A 373      50.960 166.960  95.050  1.00  0.00            
ATOM   4727  HZ3 TRP A 373      50.570 167.950  94.820  1.00  0.00            
ATOM   4728  CE3 TRP A 373      51.810 166.320  94.110  1.00  0.00            
ATOM   4729  HE3 TRP A 373      51.800 166.690  93.100  1.00  0.00            
ATOM   4730  CD2 TRP A 373      52.530 165.180  94.360  1.00  0.00            
ATOM   4731  C   TRP A 373      52.670 164.180  89.600  1.00  0.00            
ATOM   4732  O   TRP A 373      53.020 165.300  89.270  1.00  0.00            
ATOM   4733  N   GLN A 374      52.350 163.280  88.630  1.00  0.00            
ATOM   4734  H   GLN A 374      51.990 162.370  88.880  1.00  0.00            
ATOM   4735  CA  GLN A 374      52.490 163.470  87.210  1.00  0.00            
ATOM   4736  HA  GLN A 374      52.460 162.450  86.820  1.00  0.00            
ATOM   4737  CB  GLN A 374      51.270 164.290  86.610  1.00  0.00            
ATOM   4738  HB1 GLN A 374      51.300 164.260  85.530  1.00  0.00            
ATOM   4739  HB2 GLN A 374      51.360 165.360  86.830  1.00  0.00            
ATOM   4740  CG  GLN A 374      49.980 163.580  87.130  1.00  0.00            
ATOM   4741  HG1 GLN A 374      50.010 163.690  88.220  1.00  0.00            
ATOM   4742  HG2 GLN A 374      49.990 162.530  86.860  1.00  0.00            
ATOM   4743  CD  GLN A 374      48.740 164.270  86.650  1.00  0.00            
ATOM   4744  OE1 GLN A 374      48.560 165.480  86.880  1.00  0.00            
ATOM   4745  NE2 GLN A 374      47.710 163.480  86.290  1.00  0.00            
ATOM   4746 1HE2 GLN A 374      47.780 162.470  86.300  1.00  0.00            
ATOM   4747 2HE2 GLN A 374      46.810 163.900  86.110  1.00  0.00            
ATOM   4748  C   GLN A 374      53.960 163.850  86.890  1.00  0.00            
ATOM   4749  O   GLN A 374      54.210 164.790  86.150  1.00  0.00            
ATOM   4750  N   LYS A 375      54.980 163.050  87.330  1.00  0.00            
ATOM   4751  H   LYS A 375      54.660 162.310  87.940  1.00  0.00            
ATOM   4752  CA  LYS A 375      56.460 163.080  86.860  1.00  0.00            
ATOM   4753  HA  LYS A 375      56.510 164.090  86.440  1.00  0.00            
ATOM   4754  CB  LYS A 375      57.460 162.850  88.030  1.00  0.00            
ATOM   4755  HB1 LYS A 375      58.500 162.940  87.700  1.00  0.00            
ATOM   4756  HB2 LYS A 375      57.410 161.870  88.500  1.00  0.00            
ATOM   4757  CG  LYS A 375      57.220 163.810  89.330  1.00  0.00            
ATOM   4758  HG1 LYS A 375      58.140 163.730  89.910  1.00  0.00            
ATOM   4759  HG2 LYS A 375      56.290 163.450  89.780  1.00  0.00            
ATOM   4760  CD  LYS A 375      57.190 165.280  88.820  1.00  0.00            
ATOM   4761  HD1 LYS A 375      56.290 165.360  88.200  1.00  0.00            
ATOM   4762  HD2 LYS A 375      58.130 165.430  88.300  1.00  0.00            
ATOM   4763  CE  LYS A 375      57.000 166.210  89.960  1.00  0.00            
ATOM   4764  HE1 LYS A 375      55.980 166.040  90.310  1.00  0.00            
ATOM   4765  HE2 LYS A 375      57.000 167.240  89.600  1.00  0.00            
ATOM   4766  NZ  LYS A 375      58.050 166.080  90.940  1.00  0.00            
ATOM   4767  HZ1 LYS A 375      57.940 166.660  91.760  1.00  0.00            
ATOM   4768  HZ2 LYS A 375      58.060 165.160  91.350  1.00  0.00            
ATOM   4769  HZ3 LYS A 375      58.880 166.230  90.400  1.00  0.00            
ATOM   4770  C   LYS A 375      56.750 162.140  85.710  1.00  0.00            
ATOM   4771  O   LYS A 375      57.680 162.290  84.950  1.00  0.00            
ATOM   4772  N   MET A 376      55.810 161.200  85.630  1.00  0.00            
ATOM   4773  H   MET A 376      55.020 161.160  86.250  1.00  0.00            
ATOM   4774  CA  MET A 376      56.000 159.990  84.720  1.00  0.00            
ATOM   4775  HA  MET A 376      56.670 160.140  83.890  1.00  0.00            
ATOM   4776  CB  MET A 376      56.650 158.840  85.440  1.00  0.00            
ATOM   4777  HB1 MET A 376      57.540 159.230  85.940  1.00  0.00            
ATOM   4778  HB2 MET A 376      57.160 158.180  84.730  1.00  0.00            
ATOM   4779  CG  MET A 376      55.910 158.050  86.500  1.00  0.00            
ATOM   4780  HG1 MET A 376      55.160 157.430  86.010  1.00  0.00            
ATOM   4781  HG2 MET A 376      55.350 158.810  87.040  1.00  0.00            
ATOM   4782  SD  MET A 376      56.820 156.940  87.590  1.00  0.00            
ATOM   4783  CE  MET A 376      57.320 158.090  88.830  1.00  0.00            
ATOM   4784  HE1 MET A 376      57.560 157.520  89.730  1.00  0.00            
ATOM   4785  HE2 MET A 376      58.250 158.600  88.560  1.00  0.00            
ATOM   4786  HE3 MET A 376      56.580 158.840  89.100  1.00  0.00            
ATOM   4787  C   MET A 376      54.590 159.630  84.220  1.00  0.00            
ATOM   4788  O   MET A 376      53.570 159.950  84.790  1.00  0.00            
ATOM   4789  N   LEU A 377      54.660 158.770  83.190  1.00  0.00            
ATOM   4790  H   LEU A 377      55.570 158.520  82.830  1.00  0.00            
ATOM   4791  CA  LEU A 377      53.500 158.200  82.470  1.00  0.00            
ATOM   4792  HA  LEU A 377      52.510 158.230  82.930  1.00  0.00            
ATOM   4793  CB  LEU A 377      53.520 158.990  81.120  1.00  0.00            
ATOM   4794  HB1 LEU A 377      54.470 158.750  80.660  1.00  0.00            
ATOM   4795  HB2 LEU A 377      53.510 160.060  81.360  1.00  0.00            
ATOM   4796  CG  LEU A 377      52.380 158.720  80.180  1.00  0.00            
ATOM   4797  HG  LEU A 377      52.320 157.650  79.970  1.00  0.00            
ATOM   4798  CD1 LEU A 377      51.000 159.140  80.810  1.00  0.00            
ATOM   4799 1HD1 LEU A 377      50.990 160.140  81.240  1.00  0.00            
ATOM   4800 2HD1 LEU A 377      50.170 159.140  80.100  1.00  0.00            
ATOM   4801 3HD1 LEU A 377      50.690 158.470  81.610  1.00  0.00            
ATOM   4802  CD2 LEU A 377      52.510 159.530  78.900  1.00  0.00            
ATOM   4803 1HD2 LEU A 377      53.370 159.340  78.260  1.00  0.00            
ATOM   4804 2HD2 LEU A 377      51.570 159.420  78.360  1.00  0.00            
ATOM   4805 3HD2 LEU A 377      52.510 160.580  79.180  1.00  0.00            
ATOM   4806  C   LEU A 377      53.900 156.730  82.170  1.00  0.00            
ATOM   4807  O   LEU A 377      55.100 156.470  81.980  1.00  0.00            
ATOM   4808  N   ALA A 378      52.930 155.870  82.010  1.00  0.00            
ATOM   4809  H   ALA A 378      51.980 156.190  82.170  1.00  0.00            
ATOM   4810  CA  ALA A 378      53.060 154.430  81.700  1.00  0.00            
ATOM   4811  HA  ALA A 378      53.960 154.370  81.090  1.00  0.00            
ATOM   4812  CB  ALA A 378      53.210 153.700  83.000  1.00  0.00            
ATOM   4813  HB1 ALA A 378      53.120 152.620  82.870  1.00  0.00            
ATOM   4814  HB2 ALA A 378      54.220 153.850  83.370  1.00  0.00            
ATOM   4815  HB3 ALA A 378      52.440 154.090  83.660  1.00  0.00            
ATOM   4816  C   ALA A 378      51.850 153.910  80.900  1.00  0.00            
ATOM   4817  O   ALA A 378      50.810 154.560  80.840  1.00  0.00            
ATOM   4818  N   LEU A 379      52.080 152.800  80.210  1.00  0.00            
ATOM   4819  H   LEU A 379      53.040 152.480  80.170  1.00  0.00            
ATOM   4820  CA  LEU A 379      51.070 151.970  79.530  1.00  0.00            
ATOM   4821  HA  LEU A 379      50.110 151.950  80.060  1.00  0.00            
ATOM   4822  CB  LEU A 379      50.770 152.510  78.060  1.00  0.00            
ATOM   4823  HB1 LEU A 379      51.790 152.500  77.680  1.00  0.00            
ATOM   4824  HB2 LEU A 379      50.370 153.520  78.180  1.00  0.00            
ATOM   4825  CG  LEU A 379      49.810 151.720  77.110  1.00  0.00            
ATOM   4826  HG  LEU A 379      49.300 150.960  77.700  1.00  0.00            
ATOM   4827  CD1 LEU A 379      48.850 152.640  76.470  1.00  0.00            
ATOM   4828 1HD1 LEU A 379      49.370 153.340  75.810  1.00  0.00            
ATOM   4829 2HD1 LEU A 379      48.190 152.110  75.780  1.00  0.00            
ATOM   4830 3HD1 LEU A 379      48.220 153.070  77.250  1.00  0.00            
ATOM   4831  CD2 LEU A 379      50.730 151.070  75.950  1.00  0.00            
ATOM   4832 1HD2 LEU A 379      51.440 150.450  76.480  1.00  0.00            
ATOM   4833 2HD2 LEU A 379      49.990 150.480  75.410  1.00  0.00            
ATOM   4834 3HD2 LEU A 379      51.200 151.790  75.280  1.00  0.00            
ATOM   4835  C   LEU A 379      51.580 150.520  79.450  1.00  0.00            
ATOM   4836  O   LEU A 379      52.700 150.410  78.930  1.00  0.00            
ATOM   4837  N   GLY A 380      50.720 149.540  79.730  1.00  0.00            
ATOM   4838  H   GLY A 380      49.780 149.750  80.030  1.00  0.00            
ATOM   4839  CA  GLY A 380      50.900 148.130  79.340  1.00  0.00            
ATOM   4840  HA1 GLY A 380      50.550 147.440  80.100  1.00  0.00            
ATOM   4841  HA2 GLY A 380      51.930 147.910  79.070  1.00  0.00            
ATOM   4842  C   GLY A 380      49.970 147.840  78.130  1.00  0.00            
ATOM   4843  O   GLY A 380      48.820 148.320  78.000  1.00  0.00            
ATOM   4844  N   ASN A 381      50.490 147.130  77.120  1.00  0.00            
ATOM   4845  H   ASN A 381      51.390 146.680  77.270  1.00  0.00            
ATOM   4846  CA  ASN A 381      49.860 147.030  75.820  1.00  0.00            
ATOM   4847  HA  ASN A 381      48.980 147.670  75.770  1.00  0.00            
ATOM   4848  CB  ASN A 381      50.870 147.510  74.670  1.00  0.00            
ATOM   4849  HB1 ASN A 381      51.370 148.390  75.070  1.00  0.00            
ATOM   4850  HB2 ASN A 381      50.300 147.870  73.820  1.00  0.00            
ATOM   4851  CG  ASN A 381      51.930 146.430  74.230  1.00  0.00            
ATOM   4852  OD1 ASN A 381      52.140 145.410  74.900  1.00  0.00            
ATOM   4853  ND2 ASN A 381      52.460 146.490  73.030  1.00  0.00            
ATOM   4854 1HD2 ASN A 381      52.420 147.350  72.510  1.00  0.00            
ATOM   4855 2HD2 ASN A 381      53.160 145.820  72.750  1.00  0.00            
ATOM   4856  C   ASN A 381      49.300 145.650  75.530  1.00  0.00            
ATOM   4857  O   ASN A 381      49.350 144.780  76.410  1.00  0.00            
ATOM   4858  N   GLN A 382      48.700 145.370  74.440  1.00  0.00            
ATOM   4859  H   GLN A 382      48.650 146.060  73.690  1.00  0.00            
ATOM   4860  CA  GLN A 382      48.000 144.140  74.020  1.00  0.00            
ATOM   4861  HA  GLN A 382      47.260 143.980  74.810  1.00  0.00            
ATOM   4862  CB  GLN A 382      47.380 144.440  72.660  1.00  0.00            
ATOM   4863  HB1 GLN A 382      48.180 144.770  71.990  1.00  0.00            
ATOM   4864  HB2 GLN A 382      46.570 145.170  72.730  1.00  0.00            
ATOM   4865  CG  GLN A 382      46.640 143.280  71.940  1.00  0.00            
ATOM   4866  HG1 GLN A 382      45.630 143.250  72.350  1.00  0.00            
ATOM   4867  HG2 GLN A 382      47.090 142.290  72.030  1.00  0.00            
ATOM   4868  CD  GLN A 382      46.430 143.550  70.480  1.00  0.00            
ATOM   4869  OE1 GLN A 382      47.280 144.050  69.830  1.00  0.00            
ATOM   4870  NE2 GLN A 382      45.400 142.910  69.990  1.00  0.00            
ATOM   4871 1HE2 GLN A 382      44.720 142.520  70.620  1.00  0.00            
ATOM   4872 2HE2 GLN A 382      45.040 143.100  69.060  1.00  0.00            
ATOM   4873  C   GLN A 382      48.950 142.930  74.000  1.00  0.00            
ATOM   4874  O   GLN A 382      48.450 141.780  74.020  1.00  0.00            
ATOM   4875  N   VAL A 383      50.270 143.090  74.010  1.00  0.00            
ATOM   4876  H   VAL A 383      50.680 144.020  74.060  1.00  0.00            
ATOM   4877  CA  VAL A 383      51.200 141.940  74.040  1.00  0.00            
ATOM   4878  HA  VAL A 383      50.590 141.040  74.130  1.00  0.00            
ATOM   4879  CB  VAL A 383      51.920 141.790  72.740  1.00  0.00            
ATOM   4880  HB  VAL A 383      52.630 141.010  72.980  1.00  0.00            
ATOM   4881  CG1 VAL A 383      51.130 141.330  71.530  1.00  0.00            
ATOM   4882 1HG1 VAL A 383      50.570 140.430  71.780  1.00  0.00            
ATOM   4883 2HG1 VAL A 383      50.410 142.090  71.200  1.00  0.00            
ATOM   4884 3HG1 VAL A 383      51.720 141.250  70.620  1.00  0.00            
ATOM   4885  CG2 VAL A 383      52.680 143.070  72.410  1.00  0.00            
ATOM   4886 1HG2 VAL A 383      53.200 143.280  73.350  1.00  0.00            
ATOM   4887 2HG2 VAL A 383      53.440 142.840  71.660  1.00  0.00            
ATOM   4888 3HG2 VAL A 383      52.060 143.870  72.020  1.00  0.00            
ATOM   4889  C   VAL A 383      52.110 141.910  75.320  1.00  0.00            
ATOM   4890  O   VAL A 383      53.210 141.290  75.350  1.00  0.00            
ATOM   4891  N   GLY A 384      51.630 142.530  76.440  1.00  0.00            
ATOM   4892  H   GLY A 384      50.820 143.120  76.320  1.00  0.00            
ATOM   4893  CA  GLY A 384      52.320 142.440  77.730  1.00  0.00            
ATOM   4894  HA1 GLY A 384      52.410 141.370  77.900  1.00  0.00            
ATOM   4895  HA2 GLY A 384      51.590 142.810  78.460  1.00  0.00            
ATOM   4896  C   GLY A 384      53.630 143.210  77.920  1.00  0.00            
ATOM   4897  O   GLY A 384      54.300 142.980  78.950  1.00  0.00            
ATOM   4898  N   LYS A 385      53.990 144.080  76.960  1.00  0.00            
ATOM   4899  H   LYS A 385      53.420 144.180  76.120  1.00  0.00            
ATOM   4900  CA  LYS A 385      55.040 145.090  77.080  1.00  0.00            
ATOM   4901  HA  LYS A 385      55.920 144.660  77.560  1.00  0.00            
ATOM   4902  CB  LYS A 385      55.360 145.660  75.690  1.00  0.00            
ATOM   4903  HB1 LYS A 385      56.070 146.450  75.920  1.00  0.00            
ATOM   4904  HB2 LYS A 385      54.480 146.150  75.280  1.00  0.00            
ATOM   4905  CG  LYS A 385      56.030 144.640  74.710  1.00  0.00            
ATOM   4906  HG1 LYS A 385      55.320 143.990  74.200  1.00  0.00            
ATOM   4907  HG2 LYS A 385      56.650 143.970  75.300  1.00  0.00            
ATOM   4908  CD  LYS A 385      56.930 145.310  73.640  1.00  0.00            
ATOM   4909  HD1 LYS A 385      57.750 145.780  74.200  1.00  0.00            
ATOM   4910  HD2 LYS A 385      56.380 146.070  73.090  1.00  0.00            
ATOM   4911  CE  LYS A 385      57.550 144.280  72.740  1.00  0.00            
ATOM   4912  HE1 LYS A 385      56.760 143.640  72.350  1.00  0.00            
ATOM   4913  HE2 LYS A 385      58.090 143.590  73.400  1.00  0.00            
ATOM   4914  NZ  LYS A 385      58.450 144.700  71.630  1.00  0.00            
ATOM   4915  HZ1 LYS A 385      58.680 143.920  71.040  1.00  0.00            
ATOM   4916  HZ2 LYS A 385      57.990 145.470  71.170  1.00  0.00            
ATOM   4917  HZ3 LYS A 385      59.360 145.050  71.910  1.00  0.00            
ATOM   4918  C   LYS A 385      54.650 146.170  78.140  1.00  0.00            
ATOM   4919  O   LYS A 385      53.510 146.430  78.460  1.00  0.00            
ATOM   4920  N   LEU A 386      55.690 146.870  78.610  1.00  0.00            
ATOM   4921  H   LEU A 386      56.610 146.630  78.290  1.00  0.00            
ATOM   4922  CA  LEU A 386      55.530 148.090  79.370  1.00  0.00            
ATOM   4923  HA  LEU A 386      54.480 148.390  79.380  1.00  0.00            
ATOM   4924  CB  LEU A 386      55.990 147.800  80.820  1.00  0.00            
ATOM   4925  HB1 LEU A 386      57.030 147.470  80.760  1.00  0.00            
ATOM   4926  HB2 LEU A 386      55.390 146.920  81.070  1.00  0.00            
ATOM   4927  CG  LEU A 386      55.880 148.900  81.840  1.00  0.00            
ATOM   4928  HG  LEU A 386      56.350 149.770  81.400  1.00  0.00            
ATOM   4929  CD1 LEU A 386      54.390 149.330  82.070  1.00  0.00            
ATOM   4930 1HD1 LEU A 386      53.820 148.410  82.050  1.00  0.00            
ATOM   4931 2HD1 LEU A 386      54.190 149.920  82.970  1.00  0.00            
ATOM   4932 3HD1 LEU A 386      54.060 149.880  81.180  1.00  0.00            
ATOM   4933  CD2 LEU A 386      56.460 148.490  83.120  1.00  0.00            
ATOM   4934 1HD2 LEU A 386      57.550 148.500  83.120  1.00  0.00            
ATOM   4935 2HD2 LEU A 386      56.090 149.030  83.990  1.00  0.00            
ATOM   4936 3HD2 LEU A 386      56.200 147.490  83.480  1.00  0.00            
ATOM   4937  C   LEU A 386      56.230 149.330  78.740  1.00  0.00            
ATOM   4938  O   LEU A 386      57.380 149.190  78.380  1.00  0.00            
ATOM   4939  N   TYR A 387      55.540 150.430  78.500  1.00  0.00            
ATOM   4940  H   TYR A 387      54.530 150.450  78.570  1.00  0.00            
ATOM   4941  CA  TYR A 387      56.090 151.700  78.170  1.00  0.00            
ATOM   4942  HA  TYR A 387      57.030 151.600  77.630  1.00  0.00            
ATOM   4943  CB  TYR A 387      55.200 152.300  77.050  1.00  0.00            
ATOM   4944  HB1 TYR A 387      55.550 153.290  76.740  1.00  0.00            
ATOM   4945  HB2 TYR A 387      54.180 152.430  77.440  1.00  0.00            
ATOM   4946  CG  TYR A 387      55.260 151.440  75.760  1.00  0.00            
ATOM   4947  CD1 TYR A 387      56.210 151.820  74.790  1.00  0.00            
ATOM   4948  HD1 TYR A 387      56.800 152.710  74.960  1.00  0.00            
ATOM   4949  CE1 TYR A 387      56.400 150.990  73.680  1.00  0.00            
ATOM   4950  HE1 TYR A 387      57.160 151.220  72.940  1.00  0.00            
ATOM   4951  CZ  TYR A 387      55.490 149.920  73.450  1.00  0.00            
ATOM   4952  OH  TYR A 387      55.530 149.150  72.320  1.00  0.00            
ATOM   4953  HH  TYR A 387      56.460 149.140  72.070  1.00  0.00            
ATOM   4954  CE2 TYR A 387      54.460 149.610  74.370  1.00  0.00            
ATOM   4955  HE2 TYR A 387      53.700 148.850  74.230  1.00  0.00            
ATOM   4956  CD2 TYR A 387      54.400 150.330  75.580  1.00  0.00            
ATOM   4957  HD2 TYR A 387      53.720 149.920  76.320  1.00  0.00            
ATOM   4958  C   TYR A 387      56.140 152.570  79.380  1.00  0.00            
ATOM   4959  O   TYR A 387      55.300 152.510  80.250  1.00  0.00            
ATOM   4960  N   VAL A 388      57.010 153.570  79.280  1.00  0.00            
ATOM   4961  H   VAL A 388      57.580 153.620  78.450  1.00  0.00            
ATOM   4962  CA  VAL A 388      57.090 154.730  80.240  1.00  0.00            
ATOM   4963  HA  VAL A 388      56.050 154.970  80.460  1.00  0.00            
ATOM   4964  CB  VAL A 388      57.870 154.220  81.470  1.00  0.00            
ATOM   4965  HB  VAL A 388      57.400 153.350  81.930  1.00  0.00            
ATOM   4966  CG1 VAL A 388      59.300 153.820  81.130  1.00  0.00            
ATOM   4967 1HG1 VAL A 388      59.280 153.000  80.420  1.00  0.00            
ATOM   4968 2HG1 VAL A 388      59.850 154.600  80.600  1.00  0.00            
ATOM   4969 3HG1 VAL A 388      59.790 153.490  82.050  1.00  0.00            
ATOM   4970  CG2 VAL A 388      58.040 155.230  82.580  1.00  0.00            
ATOM   4971 1HG2 VAL A 388      58.560 156.130  82.230  1.00  0.00            
ATOM   4972 2HG2 VAL A 388      57.070 155.620  82.890  1.00  0.00            
ATOM   4973 3HG2 VAL A 388      58.600 154.850  83.430  1.00  0.00            
ATOM   4974  C   VAL A 388      57.780 155.970  79.640  1.00  0.00            
ATOM   4975  O   VAL A 388      58.550 155.860  78.760  1.00  0.00            
ATOM   4976  N   TRP A 389      57.340 157.140  80.070  1.00  0.00            
ATOM   4977  H   TRP A 389      56.670 157.090  80.830  1.00  0.00            
ATOM   4978  CA  TRP A 389      57.880 158.440  79.690  1.00  0.00            
ATOM   4979  HA  TRP A 389      58.790 158.320  79.100  1.00  0.00            
ATOM   4980  CB  TRP A 389      56.900 159.120  78.730  1.00  0.00            
ATOM   4981  HB1 TRP A 389      57.270 160.100  78.410  1.00  0.00            
ATOM   4982  HB2 TRP A 389      55.990 159.320  79.280  1.00  0.00            
ATOM   4983  CG  TRP A 389      56.480 158.340  77.550  1.00  0.00            
ATOM   4984  CD1 TRP A 389      56.830 158.670  76.290  1.00  0.00            
ATOM   4985  HD1 TRP A 389      57.520 159.470  76.100  1.00  0.00            
ATOM   4986  NE1 TRP A 389      56.280 157.680  75.460  1.00  0.00            
ATOM   4987  HE1 TRP A 389      56.470 157.670  74.470  1.00  0.00            
ATOM   4988  CE2 TRP A 389      55.360 156.820  76.080  1.00  0.00            
ATOM   4989  CZ2 TRP A 389      54.560 155.750  75.690  1.00  0.00            
ATOM   4990  HZ2 TRP A 389      54.660 155.300  74.720  1.00  0.00            
ATOM   4991  CH2 TRP A 389      53.680 155.190  76.650  1.00  0.00            
ATOM   4992  HH2 TRP A 389      53.060 154.360  76.350  1.00  0.00            
ATOM   4993  CZ3 TRP A 389      53.700 155.660  77.990  1.00  0.00            
ATOM   4994  HZ3 TRP A 389      53.070 155.190  78.730  1.00  0.00            
ATOM   4995  CE3 TRP A 389      54.570 156.650  78.350  1.00  0.00            
ATOM   4996  HE3 TRP A 389      54.560 156.930  79.400  1.00  0.00            
ATOM   4997  CD2 TRP A 389      55.490 157.240  77.430  1.00  0.00            
ATOM   4998  C   TRP A 389      58.040 159.370  80.900  1.00  0.00            
ATOM   4999  O   TRP A 389      57.180 159.350  81.800  1.00  0.00            
ATOM   5000  N   ASP A 390      59.070 160.120  80.910  1.00  0.00            
ATOM   5001  H   ASP A 390      59.790 159.940  80.230  1.00  0.00            
ATOM   5002  CA  ASP A 390      59.460 161.130  81.840  1.00  0.00            
ATOM   5003  HA  ASP A 390      59.300 160.740  82.850  1.00  0.00            
ATOM   5004  CB  ASP A 390      61.020 161.440  81.690  1.00  0.00            
ATOM   5005  HB1 ASP A 390      61.260 161.970  82.610  1.00  0.00            
ATOM   5006  HB2 ASP A 390      61.170 162.060  80.810  1.00  0.00            
ATOM   5007  CG  ASP A 390      61.910 160.230  81.700  1.00  0.00            
ATOM   5008  OD1 ASP A 390      61.640 159.210  82.330  1.00  0.00            
ATOM   5009  OD2 ASP A 390      62.970 160.320  81.000  1.00  0.00            
ATOM   5010  C   ASP A 390      58.620 162.430  81.670  1.00  0.00            
ATOM   5011  O   ASP A 390      59.020 163.490  81.190  1.00  0.00            
ATOM   5012  N   LEU A 391      57.340 162.250  82.150  1.00  0.00            
ATOM   5013  H   LEU A 391      57.060 161.420  82.650  1.00  0.00            
ATOM   5014  CA  LEU A 391      56.310 163.250  81.950  1.00  0.00            
ATOM   5015  HA  LEU A 391      56.350 163.420  80.870  1.00  0.00            
ATOM   5016  CB  LEU A 391      54.990 162.620  82.480  1.00  0.00            
ATOM   5017  HB1 LEU A 391      55.030 162.640  83.570  1.00  0.00            
ATOM   5018  HB2 LEU A 391      54.870 161.610  82.080  1.00  0.00            
ATOM   5019  CG  LEU A 391      53.640 163.400  82.130  1.00  0.00            
ATOM   5020  HG  LEU A 391      53.730 164.410  82.510  1.00  0.00            
ATOM   5021  CD1 LEU A 391      53.410 163.370  80.600  1.00  0.00            
ATOM   5022 1HD1 LEU A 391      52.440 163.810  80.380  1.00  0.00            
ATOM   5023 2HD1 LEU A 391      54.180 163.940  80.090  1.00  0.00            
ATOM   5024 3HD1 LEU A 391      53.430 162.330  80.290  1.00  0.00            
ATOM   5025  CD2 LEU A 391      52.470 162.720  82.810  1.00  0.00            
ATOM   5026 1HD2 LEU A 391      52.520 162.880  83.880  1.00  0.00            
ATOM   5027 2HD2 LEU A 391      51.530 163.160  82.470  1.00  0.00            
ATOM   5028 3HD2 LEU A 391      52.500 161.670  82.530  1.00  0.00            
ATOM   5029  C   LEU A 391      56.550 164.640  82.580  1.00  0.00            
ATOM   5030  O   LEU A 391      55.920 165.520  82.250  1.00  0.00            
ATOM   5031  N   GLU A 392      57.580 164.720  83.480  1.00  0.00            
ATOM   5032  H   GLU A 392      58.150 163.910  83.690  1.00  0.00            
ATOM   5033  CA  GLU A 392      57.950 166.030  84.040  1.00  0.00            
ATOM   5034  HA  GLU A 392      56.980 166.390  84.390  1.00  0.00            
ATOM   5035  CB  GLU A 392      58.820 165.860  85.280  1.00  0.00            
ATOM   5036  HB1 GLU A 392      58.370 165.090  85.900  1.00  0.00            
ATOM   5037  HB2 GLU A 392      58.880 166.860  85.710  1.00  0.00            
ATOM   5038  CG  GLU A 392      60.220 165.430  85.020  1.00  0.00            
ATOM   5039  HG1 GLU A 392      60.690 166.030  84.240  1.00  0.00            
ATOM   5040  HG2 GLU A 392      60.220 164.410  84.620  1.00  0.00            
ATOM   5041  CD  GLU A 392      61.030 165.260  86.310  1.00  0.00            
ATOM   5042  OE1 GLU A 392      60.620 164.530  87.250  1.00  0.00            
ATOM   5043  OE2 GLU A 392      62.160 165.830  86.340  1.00  0.00            
ATOM   5044  C   GLU A 392      58.660 167.030  83.050  1.00  0.00            
ATOM   5045  O   GLU A 392      58.890 168.190  83.390  1.00  0.00            
ATOM   5046  N   VAL A 393      59.040 166.500  81.880  1.00  0.00            
ATOM   5047  H   VAL A 393      58.860 165.520  81.690  1.00  0.00            
ATOM   5048  CA  VAL A 393      59.740 167.290  80.920  1.00  0.00            
ATOM   5049  HA  VAL A 393      60.640 167.740  81.330  1.00  0.00            
ATOM   5050  CB  VAL A 393      60.160 166.260  79.890  1.00  0.00            
ATOM   5051  HB  VAL A 393      59.290 165.640  79.690  1.00  0.00            
ATOM   5052  CG1 VAL A 393      60.580 166.710  78.490  1.00  0.00            
ATOM   5053 1HG1 VAL A 393      60.670 165.900  77.760  1.00  0.00            
ATOM   5054 2HG1 VAL A 393      59.830 167.390  78.070  1.00  0.00            
ATOM   5055 3HG1 VAL A 393      61.550 167.190  78.610  1.00  0.00            
ATOM   5056  CG2 VAL A 393      61.240 165.440  80.480  1.00  0.00            
ATOM   5057 1HG2 VAL A 393      62.150 166.030  80.620  1.00  0.00            
ATOM   5058 2HG2 VAL A 393      61.020 165.130  81.500  1.00  0.00            
ATOM   5059 3HG2 VAL A 393      61.430 164.620  79.780  1.00  0.00            
ATOM   5060  C   VAL A 393      58.970 168.440  80.360  1.00  0.00
[truncated: 62,738 more chars]
