# Supplementary material for: Insight into the Inhibitory Mechanism of Embryonic Ectoderm Development Subunit by Triazolopyrimidine Derivatives as Inhibitors through Molecular Dynamics Simulation
Source: Molecules. 2023 Dec 7;28(24):7997. doi: 10.3390/molecules28247997 (PMC10745707; doi:10.3390/molecules28247997)
Supplement: Supplementary file 1 [file molecules-28-07997-s001.zip › Supplement/sampling/Complex2.pdb]

REMARK    GENERATED BY TRJCONV
TITLE     Protein in water t= 111160.00000
REMARK    THIS IS A SIMULATION BOX
CRYST1   90.553   90.553   90.553  90.00  90.00  90.00 P 1           1
MODEL        0
ATOM      1  N   CYS A  78      46.280  72.850  74.350  1.00  0.00            
ATOM      2  H1  CYS A  78      45.440  72.710  73.810  1.00  0.00            
ATOM      3  H2  CYS A  78      46.360  72.180  75.100  1.00  0.00            
ATOM      4  H3  CYS A  78      46.260  73.810  74.670  1.00  0.00            
ATOM      5  CA  CYS A  78      47.470  72.570  73.560  1.00  0.00            
ATOM      6  HA  CYS A  78      48.310  72.740  74.230  1.00  0.00            
ATOM      7  CB  CYS A  78      47.400  71.020  73.280  1.00  0.00            
ATOM      8  HB1 CYS A  78      46.520  70.710  72.710  1.00  0.00            
ATOM      9  HB2 CYS A  78      47.410  70.380  74.160  1.00  0.00            
ATOM     10  SG  CYS A  78      48.900  70.640  72.340  1.00  0.00            
ATOM     11  HG  CYS A  78      48.340  69.870  71.410  1.00  0.00            
ATOM     12  C   CYS A  78      47.550  73.370  72.270  1.00  0.00            
ATOM     13  O   CYS A  78      46.730  73.080  71.330  1.00  0.00            
ATOM     14  N   LYS A  79      48.330  74.430  72.200  1.00  0.00            
ATOM     15  H   LYS A  79      48.870  74.750  72.990  1.00  0.00            
ATOM     16  CA  LYS A  79      48.380  75.220  70.930  1.00  0.00            
ATOM     17  HA  LYS A  79      47.370  75.610  70.850  1.00  0.00            
ATOM     18  CB  LYS A  79      49.290  76.410  71.160  1.00  0.00            
ATOM     19  HB1 LYS A  79      48.980  77.030  71.990  1.00  0.00            
ATOM     20  HB2 LYS A  79      49.290  77.050  70.280  1.00  0.00            
ATOM     21  CG  LYS A  79      50.770  76.060  71.400  1.00  0.00            
ATOM     22  HG1 LYS A  79      51.240  75.960  70.430  1.00  0.00            
ATOM     23  HG2 LYS A  79      50.940  75.190  72.050  1.00  0.00            
ATOM     24  CD  LYS A  79      51.380  77.230  72.100  1.00  0.00            
ATOM     25  HD1 LYS A  79      50.810  77.610  72.940  1.00  0.00            
ATOM     26  HD2 LYS A  79      51.430  78.050  71.380  1.00  0.00            
ATOM     27  CE  LYS A  79      52.800  76.880  72.580  1.00  0.00            
ATOM     28  HE1 LYS A  79      53.370  76.370  71.800  1.00  0.00            
ATOM     29  HE2 LYS A  79      52.790  76.170  73.410  1.00  0.00            
ATOM     30  NZ  LYS A  79      53.690  78.030  72.930  1.00  0.00            
ATOM     31  HZ1 LYS A  79      54.610  77.650  73.130  1.00  0.00            
ATOM     32  HZ2 LYS A  79      53.720  78.800  72.280  1.00  0.00            
ATOM     33  HZ3 LYS A  79      53.320  78.410  73.790  1.00  0.00            
ATOM     34  C   LYS A  79      48.600  74.460  69.600  1.00  0.00            
ATOM     35  O   LYS A  79      48.120  74.900  68.600  1.00  0.00            
ATOM     36  N   TYR A  80      49.380  73.380  69.690  1.00  0.00            
ATOM     37  H   TYR A  80      49.820  73.100  70.550  1.00  0.00            
ATOM     38  CA  TYR A  80      49.780  72.610  68.510  1.00  0.00            
ATOM     39  HA  TYR A  80      50.200  73.300  67.770  1.00  0.00            
ATOM     40  CB  TYR A  80      50.910  71.770  68.990  1.00  0.00            
ATOM     41  HB1 TYR A  80      51.320  71.210  68.150  1.00  0.00            
ATOM     42  HB2 TYR A  80      50.690  70.990  69.720  1.00  0.00            
ATOM     43  CG  TYR A  80      52.090  72.490  69.610  1.00  0.00            
ATOM     44  CD1 TYR A  80      52.520  73.720  69.100  1.00  0.00            
ATOM     45  HD1 TYR A  80      52.160  74.030  68.130  1.00  0.00            
ATOM     46  CE1 TYR A  80      53.470  74.440  69.760  1.00  0.00            
ATOM     47  HE1 TYR A  80      53.790  75.400  69.370  1.00  0.00            
ATOM     48  CZ  TYR A  80      54.030  74.000  70.950  1.00  0.00            
ATOM     49  OH  TYR A  80      55.130  74.560  71.480  1.00  0.00            
ATOM     50  HH  TYR A  80      55.440  75.420  71.180  1.00  0.00            
ATOM     51  CE2 TYR A  80      53.660  72.780  71.450  1.00  0.00            
ATOM     52  HE2 TYR A  80      54.180  72.460  72.340  1.00  0.00            
ATOM     53  CD2 TYR A  80      52.630  72.010  70.800  1.00  0.00            
ATOM     54  HD2 TYR A  80      52.370  71.050  71.210  1.00  0.00            
ATOM     55  C   TYR A  80      48.750  71.740  67.790  1.00  0.00            
ATOM     56  O   TYR A  80      47.910  71.110  68.480  1.00  0.00            
ATOM     57  N   SER A  81      48.950  71.430  66.520  1.00  0.00            
ATOM     58  H   SER A  81      49.720  71.860  66.020  1.00  0.00            
ATOM     59  CA  SER A  81      48.230  70.460  65.730  1.00  0.00            
ATOM     60  HA  SER A  81      48.130  69.540  66.310  1.00  0.00            
ATOM     61  CB  SER A  81      46.770  70.890  65.430  1.00  0.00            
ATOM     62  HB1 SER A  81      46.720  71.650  64.640  1.00  0.00            
ATOM     63  HB2 SER A  81      46.340  71.180  66.390  1.00  0.00            
ATOM     64  OG  SER A  81      46.050  69.780  64.860  1.00  0.00            
ATOM     65  HG  SER A  81      45.140  70.020  65.050  1.00  0.00            
ATOM     66  C   SER A  81      49.030  70.220  64.420  1.00  0.00            
ATOM     67  O   SER A  81      49.790  71.090  64.040  1.00  0.00            
ATOM     68  N   PHE A  82      48.920  69.050  63.780  1.00  0.00            
ATOM     69  H   PHE A  82      48.260  68.460  64.280  1.00  0.00            
ATOM     70  CA  PHE A  82      49.440  68.630  62.540  1.00  0.00            
ATOM     71  HA  PHE A  82      49.720  69.550  62.010  1.00  0.00            
ATOM     72  CB  PHE A  82      50.580  67.600  62.790  1.00  0.00            
ATOM     73  HB1 PHE A  82      51.120  67.440  61.860  1.00  0.00            
ATOM     74  HB2 PHE A  82      50.170  66.620  63.040  1.00  0.00            
ATOM     75  CG  PHE A  82      51.680  67.930  63.760  1.00  0.00            
ATOM     76  CD1 PHE A  82      51.500  67.870  65.150  1.00  0.00            
ATOM     77  HD1 PHE A  82      50.560  67.620  65.620  1.00  0.00            
ATOM     78  CE1 PHE A  82      52.570  68.260  65.980  1.00  0.00            
ATOM     79  HE1 PHE A  82      52.460  68.410  67.040  1.00  0.00            
ATOM     80  CZ  PHE A  82      53.750  68.850  65.440  1.00  0.00            
ATOM     81  HZ  PHE A  82      54.530  69.230  66.080  1.00  0.00            
ATOM     82  CE2 PHE A  82      53.940  68.860  64.040  1.00  0.00            
ATOM     83  HE2 PHE A  82      54.810  69.330  63.620  1.00  0.00            
ATOM     84  CD2 PHE A  82      52.930  68.400  63.220  1.00  0.00            
ATOM     85  HD2 PHE A  82      53.190  68.260  62.180  1.00  0.00            
ATOM     86  C   PHE A  82      48.370  68.050  61.660  1.00  0.00            
ATOM     87  O   PHE A  82      47.250  67.740  62.110  1.00  0.00            
ATOM     88  N   LYS A  83      48.810  67.710  60.450  1.00  0.00            
ATOM     89  H   LYS A  83      49.640  68.120  60.050  1.00  0.00            
ATOM     90  CA  LYS A  83      48.100  66.850  59.440  1.00  0.00            
ATOM     91  HA  LYS A  83      47.310  66.300  59.950  1.00  0.00            
ATOM     92  CB  LYS A  83      47.440  67.680  58.290  1.00  0.00            
ATOM     93  HB1 LYS A  83      46.840  68.510  58.660  1.00  0.00            
ATOM     94  HB2 LYS A  83      46.770  67.050  57.720  1.00  0.00            
ATOM     95  CG  LYS A  83      48.520  68.350  57.330  1.00  0.00            
ATOM     96  HG1 LYS A  83      48.770  67.590  56.600  1.00  0.00            
ATOM     97  HG2 LYS A  83      49.370  68.540  57.990  1.00  0.00            
ATOM     98  CD  LYS A  83      48.040  69.650  56.740  1.00  0.00            
ATOM     99  HD1 LYS A  83      48.090  70.340  57.580  1.00  0.00            
ATOM    100  HD2 LYS A  83      47.030  69.640  56.320  1.00  0.00            
ATOM    101  CE  LYS A  83      49.020  70.130  55.670  1.00  0.00            
ATOM    102  HE1 LYS A  83      49.020  69.410  54.840  1.00  0.00            
ATOM    103  HE2 LYS A  83      50.040  70.200  56.020  1.00  0.00            
ATOM    104  NZ  LYS A  83      48.620  71.350  54.960  1.00  0.00            
ATOM    105  HZ1 LYS A  83      47.660  71.320  54.650  1.00  0.00            
ATOM    106  HZ2 LYS A  83      48.780  72.120  55.590  1.00  0.00            
ATOM    107  HZ3 LYS A  83      49.240  71.490  54.180  1.00  0.00            
ATOM    108  C   LYS A  83      49.060  65.740  58.880  1.00  0.00            
ATOM    109  O   LYS A  83      50.270  65.900  58.780  1.00  0.00            
ATOM    110  N   CYS A  84      48.540  64.590  58.370  1.00  0.00            
ATOM    111  H   CYS A  84      47.530  64.510  58.280  1.00  0.00            
ATOM    112  CA  CYS A  84      49.430  63.530  57.900  1.00  0.00            
ATOM    113  HA  CYS A  84      50.310  63.590  58.540  1.00  0.00            
ATOM    114  CB  CYS A  84      48.750  62.250  58.280  1.00  0.00            
ATOM    115  HB1 CYS A  84      47.920  62.090  57.580  1.00  0.00            
ATOM    116  HB2 CYS A  84      48.360  62.350  59.290  1.00  0.00            
ATOM    117  SG  CYS A  84      49.810  60.730  58.320  1.00  0.00            
ATOM    118  HG  CYS A  84      50.250  61.040  59.540  1.00  0.00            
ATOM    119  C   CYS A  84      49.920  63.660  56.450  1.00  0.00            
ATOM    120  O   CYS A  84      49.140  64.140  55.580  1.00  0.00            
ATOM    121  N   VAL A  85      51.190  63.350  56.140  1.00  0.00            
ATOM    122  H   VAL A  85      51.770  62.950  56.850  1.00  0.00            
ATOM    123  CA  VAL A  85      51.800  63.830  54.850  1.00  0.00            
ATOM    124  HA  VAL A  85      51.060  64.100  54.100  1.00  0.00            
ATOM    125  CB  VAL A  85      52.730  65.070  55.010  1.00  0.00            
ATOM    126  HB  VAL A  85      53.610  64.920  55.630  1.00  0.00            
ATOM    127  CG1 VAL A  85      53.230  65.730  53.680  1.00  0.00            
ATOM    128 1HG1 VAL A  85      53.890  65.010  53.190  1.00  0.00            
ATOM    129 2HG1 VAL A  85      52.420  65.900  52.970  1.00  0.00            
ATOM    130 3HG1 VAL A  85      53.880  66.580  53.840  1.00  0.00            
ATOM    131  CG2 VAL A  85      51.950  66.210  55.670  1.00  0.00            
ATOM    132 1HG2 VAL A  85      51.000  66.350  55.150  1.00  0.00            
ATOM    133 2HG2 VAL A  85      51.790  66.020  56.730  1.00  0.00            
ATOM    134 3HG2 VAL A  85      52.600  67.080  55.550  1.00  0.00            
ATOM    135  C   VAL A  85      52.620  62.690  54.170  1.00  0.00            
ATOM    136  O   VAL A  85      52.710  62.710  53.000  1.00  0.00            
ATOM    137  N   ASN A  86      53.140  61.650  54.860  1.00  0.00            
ATOM    138  H   ASN A  86      53.000  61.590  55.860  1.00  0.00            
ATOM    139  CA  ASN A  86      53.880  60.560  54.220  1.00  0.00            
ATOM    140  HA  ASN A  86      53.400  60.430  53.250  1.00  0.00            
ATOM    141  CB  ASN A  86      55.260  61.130  53.930  1.00  0.00            
ATOM    142  HB1 ASN A  86      55.800  61.010  54.870  1.00  0.00            
ATOM    143  HB2 ASN A  86      55.330  62.190  53.700  1.00  0.00            
ATOM    144  CG  ASN A  86      55.950  60.290  52.840  1.00  0.00            
ATOM    145  OD1 ASN A  86      56.560  59.290  53.070  1.00  0.00            
ATOM    146  ND2 ASN A  86      55.800  60.720  51.600  1.00  0.00            
ATOM    147 1HD2 ASN A  86      55.460  61.640  51.350  1.00  0.00            
ATOM    148 2HD2 ASN A  86      56.190  60.240  50.800  1.00  0.00            
ATOM    149  C   ASN A  86      53.720  59.250  54.930  1.00  0.00            
ATOM    150  O   ASN A  86      53.610  59.210  56.150  1.00  0.00            
ATOM    151  N   SER A  87      53.810  58.060  54.260  1.00  0.00            
ATOM    152  H   SER A  87      53.710  58.060  53.260  1.00  0.00            
ATOM    153  CA  SER A  87      53.610  56.690  54.910  1.00  0.00            
ATOM    154  HA  SER A  87      53.870  56.730  55.960  1.00  0.00            
ATOM    155  CB  SER A  87      52.140  56.320  54.810  1.00  0.00            
ATOM    156  HB1 SER A  87      51.800  56.450  53.790  1.00  0.00            
ATOM    157  HB2 SER A  87      51.460  56.980  55.350  1.00  0.00            
ATOM    158  OG  SER A  87      51.940  55.020  55.290  1.00  0.00            
ATOM    159  HG  SER A  87      51.960  55.020  56.250  1.00  0.00            
ATOM    160  C   SER A  87      54.480  55.740  54.160  1.00  0.00            
ATOM    161  O   SER A  87      54.560  55.820  52.920  1.00  0.00            
ATOM    162  N   LEU A  88      55.120  54.850  54.980  1.00  0.00            
ATOM    163  H   LEU A  88      54.890  54.930  55.960  1.00  0.00            
ATOM    164  CA  LEU A  88      55.950  53.750  54.520  1.00  0.00            
ATOM    165  HA  LEU A  88      55.660  53.510  53.500  1.00  0.00            
ATOM    166  CB  LEU A  88      57.410  54.120  54.620  1.00  0.00            
ATOM    167  HB1 LEU A  88      57.980  53.270  54.250  1.00  0.00            
ATOM    168  HB2 LEU A  88      57.610  54.070  55.690  1.00  0.00            
ATOM    169  CG  LEU A  88      57.920  55.550  54.070  1.00  0.00            
ATOM    170  HG  LEU A  88      57.560  55.680  53.050  1.00  0.00            
ATOM    171  CD1 LEU A  88      57.650  56.710  55.000  1.00  0.00            
ATOM    172 1HD1 LEU A  88      58.220  57.590  54.700  1.00  0.00            
ATOM    173 2HD1 LEU A  88      56.570  56.820  54.960  1.00  0.00            
ATOM    174 3HD1 LEU A  88      57.990  56.450  56.000  1.00  0.00            
ATOM    175  CD2 LEU A  88      59.450  55.380  53.950  1.00  0.00            
ATOM    176 1HD2 LEU A  88      59.980  56.330  54.030  1.00  0.00            
ATOM    177 2HD2 LEU A  88      59.790  54.880  54.850  1.00  0.00            
ATOM    178 3HD2 LEU A  88      59.590  54.840  53.010  1.00  0.00            
ATOM    179  C   LEU A  88      55.660  52.560  55.430  1.00  0.00            
ATOM    180  O   LEU A  88      54.830  52.630  56.370  1.00  0.00            
ATOM    181  N   LYS A  89      56.260  51.390  55.150  1.00  0.00            
ATOM    182  H   LYS A  89      56.750  51.330  54.270  1.00  0.00            
ATOM    183  CA  LYS A  89      56.280  50.090  55.980  1.00  0.00            
ATOM    184  HA  LYS A  89      55.900  50.270  56.990  1.00  0.00            
ATOM    185  CB  LYS A  89      55.250  49.140  55.410  1.00  0.00            
ATOM    186  HB1 LYS A  89      55.590  48.660  54.490  1.00  0.00            
ATOM    187  HB2 LYS A  89      54.390  49.720  55.090  1.00  0.00            
ATOM    188  CG  LYS A  89      54.720  48.100  56.540  1.00  0.00            
ATOM    189  HG1 LYS A  89      54.230  48.650  57.350  1.00  0.00            
ATOM    190  HG2 LYS A  89      55.550  47.650  57.080  1.00  0.00            
ATOM    191  CD  LYS A  89      53.800  46.960  56.000  1.00  0.00            
ATOM    192  HD1 LYS A  89      52.820  47.370  55.770  1.00  0.00            
ATOM    193  HD2 LYS A  89      53.620  46.350  56.880  1.00  0.00            
ATOM    194  CE  LYS A  89      54.280  46.120  54.810  1.00  0.00            
ATOM    195  HE1 LYS A  89      54.720  46.820  54.110  1.00  0.00            
ATOM    196  HE2 LYS A  89      53.360  45.750  54.340  1.00  0.00            
ATOM    197  NZ  LYS A  89      55.210  45.060  55.130  1.00  0.00            
ATOM    198  HZ1 LYS A  89      56.060  45.330  55.600  1.00  0.00            
ATOM    199  HZ2 LYS A  89      54.890  44.290  55.700  1.00  0.00            
ATOM    200  HZ3 LYS A  89      55.610  44.600  54.320  1.00  0.00            
ATOM    201  C   LYS A  89      57.670  49.540  55.900  1.00  0.00            
ATOM    202  O   LYS A  89      58.420  49.860  54.940  1.00  0.00            
ATOM    203  N   GLU A  90      57.890  48.470  56.680  1.00  0.00            
ATOM    204  H   GLU A  90      57.380  48.350  57.540  1.00  0.00            
ATOM    205  CA  GLU A  90      58.980  47.520  56.550  1.00  0.00            
ATOM    206  HA  GLU A  90      59.660  47.750  55.720  1.00  0.00            
ATOM    207  CB  GLU A  90      59.730  47.380  57.850  1.00  0.00            
ATOM    208  HB1 GLU A  90      60.370  46.500  57.820  1.00  0.00            
ATOM    209  HB2 GLU A  90      58.970  47.080  58.570  1.00  0.00            
ATOM    210  CG  GLU A  90      60.510  48.600  58.390  1.00  0.00            
ATOM    211  HG1 GLU A  90      61.050  48.410  59.320  1.00  0.00            
ATOM    212  HG2 GLU A  90      59.770  49.330  58.710  1.00  0.00            
ATOM    213  CD  GLU A  90      61.480  49.290  57.360  1.00  0.00            
ATOM    214  OE1 GLU A  90      61.940  50.400  57.660  1.00  0.00            
ATOM    215  OE2 GLU A  90      61.930  48.660  56.330  1.00  0.00            
ATOM    216  C   GLU A  90      58.480  46.050  56.270  1.00  0.00            
ATOM    217  O   GLU A  90      57.490  45.550  56.820  1.00  0.00            
ATOM    218  N   ASP A  91      59.190  45.420  55.370  1.00  0.00            
ATOM    219  H   ASP A  91      59.960  45.810  54.850  1.00  0.00            
ATOM    220  CA  ASP A  91      58.750  44.070  54.920  1.00  0.00            
ATOM    221  HA  ASP A  91      57.670  44.150  54.790  1.00  0.00            
ATOM    222  CB  ASP A  91      59.270  43.810  53.470  1.00  0.00            
ATOM    223  HB1 ASP A  91      58.760  44.480  52.780  1.00  0.00            
ATOM    224  HB2 ASP A  91      59.100  42.750  53.250  1.00  0.00            
ATOM    225  CG  ASP A  91      60.780  44.090  53.360  1.00  0.00            
ATOM    226  OD1 ASP A  91      61.050  45.340  53.320  1.00  0.00            
ATOM    227  OD2 ASP A  91      61.670  43.180  53.510  1.00  0.00            
ATOM    228  C   ASP A  91      59.010  42.880  55.920  1.00  0.00            
ATOM    229  O   ASP A  91      58.640  41.730  55.620  1.00  0.00            
ATOM    230  N   HIS A  92      59.520  43.130  57.110  1.00  0.00            
ATOM    231  H   HIS A  92      59.850  44.040  57.420  1.00  0.00            
ATOM    232  CA  HIS A  92      59.650  42.030  58.130  1.00  0.00            
ATOM    233  HA  HIS A  92      59.810  41.040  57.700  1.00  0.00            
ATOM    234  CB  HIS A  92      60.890  42.380  58.930  1.00  0.00            
ATOM    235  HB1 HIS A  92      61.840  42.360  58.390  1.00  0.00            
ATOM    236  HB2 HIS A  92      61.110  41.540  59.590  1.00  0.00            
ATOM    237  CG  HIS A  92      60.910  43.590  59.830  1.00  0.00            
ATOM    238  ND1 HIS A  92      59.840  44.470  60.070  1.00  0.00            
ATOM    239  CE1 HIS A  92      60.290  45.570  60.680  1.00  0.00            
ATOM    240  HE1 HIS A  92      59.770  46.460  61.000  1.00  0.00            
ATOM    241  NE2 HIS A  92      61.590  45.450  60.900  1.00  0.00            
ATOM    242  HE2 HIS A  92      62.160  46.210  61.230  1.00  0.00            
ATOM    243  CD2 HIS A  92      62.000  44.200  60.360  1.00  0.00            
ATOM    244  HD2 HIS A  92      62.990  43.770  60.310  1.00  0.00            
ATOM    245  C   HIS A  92      58.420  41.900  58.990  1.00  0.00            
ATOM    246  O   HIS A  92      58.260  40.840  59.620  1.00  0.00            
ATOM    247  N   ASN A  93      57.550  42.920  59.030  1.00  0.00            
ATOM    248  H   ASN A  93      57.910  43.770  58.600  1.00  0.00            
ATOM    249  CA  ASN A  93      56.350  43.000  59.820  1.00  0.00            
ATOM    250  HA  ASN A  93      55.980  44.000  59.610  1.00  0.00            
ATOM    251  CB  ASN A  93      55.210  42.180  59.190  1.00  0.00            
ATOM    252  HB1 ASN A  93      54.250  42.590  59.520  1.00  0.00            
ATOM    253  HB2 ASN A  93      55.230  41.110  59.410  1.00  0.00            
ATOM    254  CG  ASN A  93      55.060  42.440  57.680  1.00  0.00            
ATOM    255  OD1 ASN A  93      54.570  43.540  57.280  1.00  0.00            
ATOM    256  ND2 ASN A  93      55.210  41.470  56.830  1.00  0.00            
ATOM    257 1HD2 ASN A  93      55.660  40.590  57.040  1.00  0.00            
ATOM    258 2HD2 ASN A  93      54.990  41.660  55.860  1.00  0.00            
ATOM    259  C   ASN A  93      56.470  42.950  61.380  1.00  0.00            
ATOM    260  O   ASN A  93      55.530  42.510  62.020  1.00  0.00            
ATOM    261  N   GLN A  94      57.640  43.250  61.900  1.00  0.00            
ATOM    262  H   GLN A  94      58.360  43.580  61.260  1.00  0.00            
ATOM    263  CA  GLN A  94      57.940  43.220  63.310  1.00  0.00            
ATOM    264  HA  GLN A  94      57.190  42.580  63.780  1.00  0.00            
ATOM    265  CB  GLN A  94      59.330  42.470  63.540  1.00  0.00            
ATOM    266  HB1 GLN A  94      59.490  42.550  64.620  1.00  0.00            
ATOM    267  HB2 GLN A  94      60.080  43.030  62.990  1.00  0.00            
ATOM    268  CG  GLN A  94      59.290  41.030  63.010  1.00  0.00            
ATOM    269  HG1 GLN A  94      60.100  40.530  63.560  1.00  0.00            
ATOM    270  HG2 GLN A  94      59.690  40.960  62.000  1.00  0.00            
ATOM    271  CD  GLN A  94      57.990  40.160  63.150  1.00  0.00            
ATOM    272  OE1 GLN A  94      57.660  39.810  64.310  1.00  0.00            
ATOM    273  NE2 GLN A  94      57.370  39.740  62.070  1.00  0.00            
ATOM    274 1HE2 GLN A  94      57.690  40.000  61.150  1.00  0.00            
ATOM    275 2HE2 GLN A  94      56.500  39.280  62.280  1.00  0.00            
ATOM    276  C   GLN A  94      57.960  44.670  63.940  1.00  0.00            
ATOM    277  O   GLN A  94      58.440  45.570  63.240  1.00  0.00            
ATOM    278  N   PRO A  95      57.490  44.870  65.200  1.00  0.00            
ATOM    279  CD  PRO A  95      57.120  43.840  66.130  1.00  0.00            
ATOM    280  HD1 PRO A  95      57.700  42.940  65.940  1.00  0.00            
ATOM    281  HD2 PRO A  95      56.100  43.590  65.860  1.00  0.00            
ATOM    282  CG  PRO A  95      57.300  44.530  67.500  1.00  0.00            
ATOM    283  HG1 PRO A  95      58.380  44.580  67.690  1.00  0.00            
ATOM    284  HG2 PRO A  95      56.780  44.070  68.330  1.00  0.00            
ATOM    285  CB  PRO A  95      56.860  45.970  67.240  1.00  0.00            
ATOM    286  HB1 PRO A  95      57.350  46.570  68.000  1.00  0.00            
ATOM    287  HB2 PRO A  95      55.790  46.130  67.370  1.00  0.00            
ATOM    288  CA  PRO A  95      57.290  46.210  65.760  1.00  0.00            
ATOM    289  HA  PRO A  95      56.470  46.700  65.250  1.00  0.00            
ATOM    290  C   PRO A  95      58.590  47.090  65.800  1.00  0.00            
ATOM    291  O   PRO A  95      59.670  46.630  66.150  1.00  0.00            
ATOM    292  N   LEU A  96      58.440  48.280  65.240  1.00  0.00            
ATOM    293  H   LEU A  96      57.510  48.480  64.910  1.00  0.00            
ATOM    294  CA  LEU A  96      59.370  49.370  65.290  1.00  0.00            
ATOM    295  HA  LEU A  96      60.390  49.080  65.060  1.00  0.00            
ATOM    296  CB  LEU A  96      59.070  50.340  64.190  1.00  0.00            
ATOM    297  HB1 LEU A  96      59.680  51.240  64.260  1.00  0.00            
ATOM    298  HB2 LEU A  96      58.030  50.660  64.240  1.00  0.00            
ATOM    299  CG  LEU A  96      59.350  49.700  62.800  1.00  0.00            
ATOM    300  HG  LEU A  96      58.990  48.670  62.720  1.00  0.00            
ATOM    301  CD1 LEU A  96      58.780  50.530  61.640  1.00  0.00            
ATOM    302 1HD1 LEU A  96      59.010  50.020  60.700  1.00  0.00            
ATOM    303 2HD1 LEU A  96      57.690  50.620  61.700  1.00  0.00            
ATOM    304 3HD1 LEU A  96      59.360  51.440  61.560  1.00  0.00            
ATOM    305  CD2 LEU A  96      60.880  49.670  62.490  1.00  0.00            
ATOM    306 1HD2 LEU A  96      61.040  49.360  61.460  1.00  0.00            
ATOM    307 2HD2 LEU A  96      61.350  50.630  62.700  1.00  0.00            
ATOM    308 3HD2 LEU A  96      61.400  48.910  63.080  1.00  0.00            
ATOM    309  C   LEU A  96      59.510  49.880  66.710  1.00  0.00            
ATOM    310  O   LEU A  96      58.670  50.590  67.220  1.00  0.00            
ATOM    311  N   PHE A  97      60.510  49.430  67.470  1.00  0.00            
ATOM    312  H   PHE A  97      61.160  48.810  67.000  1.00  0.00            
ATOM    313  CA  PHE A  97      60.780  49.740  68.880  1.00  0.00            
ATOM    314  HA  PHE A  97      59.890  49.750  69.500  1.00  0.00            
ATOM    315  CB  PHE A  97      61.720  48.740  69.520  1.00  0.00            
ATOM    316  HB1 PHE A  97      62.000  49.080  70.520  1.00  0.00            
ATOM    317  HB2 PHE A  97      62.590  48.650  68.880  1.00  0.00            
ATOM    318  CG  PHE A  97      61.070  47.370  69.530  1.00  0.00            
ATOM    319  CD1 PHE A  97      59.950  46.960  70.380  1.00  0.00            
ATOM    320  HD1 PHE A  97      59.460  47.720  70.980  1.00  0.00            
ATOM    321  CE1 PHE A  97      59.620  45.600  70.420  1.00  0.00            
ATOM    322  HE1 PHE A  97      58.830  45.310  71.090  1.00  0.00            
ATOM    323  CZ  PHE A  97      60.320  44.630  69.720  1.00  0.00            
ATOM    324  HZ  PHE A  97      60.220  43.550  69.800  1.00  0.00            
ATOM    325  CE2 PHE A  97      61.460  44.970  69.030  1.00  0.00            
ATOM    326  HE2 PHE A  97      62.070  44.210  68.570  1.00  0.00            
ATOM    327  CD2 PHE A  97      61.860  46.320  68.970  1.00  0.00            
ATOM    328  HD2 PHE A  97      62.800  46.480  68.440  1.00  0.00            
ATOM    329  C   PHE A  97      61.430  51.160  68.990  1.00  0.00            
ATOM    330  O   PHE A  97      61.160  51.830  69.960  1.00  0.00            
ATOM    331  N   GLY A  98      62.120  51.690  67.960  1.00  0.00            
ATOM    332  H   GLY A  98      62.170  51.160  67.100  1.00  0.00            
ATOM    333  CA  GLY A  98      62.930  52.890  68.190  1.00  0.00            
ATOM    334  HA1 GLY A  98      63.920  52.710  68.600  1.00  0.00            
ATOM    335  HA2 GLY A  98      62.450  53.540  68.930  1.00  0.00            
ATOM    336  C   GLY A  98      63.020  53.900  67.070  1.00  0.00            
ATOM    337  O   GLY A  98      62.990  53.480  65.930  1.00  0.00            
ATOM    338  N   VAL A  99      63.080  55.200  67.340  1.00  0.00            
ATOM    339  H   VAL A  99      63.230  55.420  68.320  1.00  0.00            
ATOM    340  CA  VAL A  99      63.120  56.260  66.350  1.00  0.00            
ATOM    341  HA  VAL A  99      63.820  55.870  65.610  1.00  0.00            
ATOM    342  CB  VAL A  99      61.740  56.560  65.730  1.00  0.00            
ATOM    343  HB  VAL A  99      61.300  55.620  65.390  1.00  0.00            
ATOM    344  CG1 VAL A  99      60.670  57.060  66.670  1.00  0.00            
ATOM    345 1HG1 VAL A  99      61.000  57.980  67.140  1.00  0.00            
ATOM    346 2HG1 VAL A  99      59.830  57.380  66.040  1.00  0.00            
ATOM    347 3HG1 VAL A  99      60.420  56.190  67.270  1.00  0.00            
ATOM    348  CG2 VAL A  99      61.840  57.580  64.570  1.00  0.00            
ATOM    349 1HG2 VAL A  99      60.930  57.670  63.970  1.00  0.00            
ATOM    350 2HG2 VAL A  99      62.170  58.520  65.000  1.00  0.00            
ATOM    351 3HG2 VAL A  99      62.650  57.200  63.940  1.00  0.00            
ATOM    352  C   VAL A  99      63.850  57.480  66.820  1.00  0.00            
ATOM    353  O   VAL A  99      63.490  57.940  67.890  1.00  0.00            
ATOM    354  N   GLN A 100      64.770  58.010  66.030  1.00  0.00            
ATOM    355  H   GLN A 100      64.950  57.510  65.170  1.00  0.00            
ATOM    356  CA  GLN A 100      65.520  59.200  66.290  1.00  0.00            
ATOM    357  HA  GLN A 100      64.920  59.790  66.970  1.00  0.00            
ATOM    358  CB  GLN A 100      66.880  58.840  66.950  1.00  0.00            
ATOM    359  HB1 GLN A 100      67.440  59.740  67.210  1.00  0.00            
ATOM    360  HB2 GLN A 100      67.540  58.370  66.220  1.00  0.00            
ATOM    361  CG  GLN A 100      66.760  58.020  68.240  1.00  0.00            
ATOM    362  HG1 GLN A 100      67.770  57.760  68.540  1.00  0.00            
ATOM    363  HG2 GLN A 100      66.230  57.090  68.000  1.00  0.00            
ATOM    364  CD  GLN A 100      66.080  58.780  69.390  1.00  0.00            
ATOM    365  OE1 GLN A 100      65.420  58.190  70.260  1.00  0.00            
ATOM    366  NE2 GLN A 100      66.310  60.090  69.580  1.00  0.00            
ATOM    367 1HE2 GLN A 100      66.850  60.700  68.980  1.00  0.00            
ATOM    368 2HE2 GLN A 100      65.850  60.530  70.360  1.00  0.00            
ATOM    369  C   GLN A 100      65.760  59.980  65.010  1.00  0.00            
ATOM    370  O   GLN A 100      66.470  59.470  64.170  1.00  0.00            
ATOM    371  N   PHE A 101      65.420  61.320  64.900  1.00  0.00            
ATOM    372  H   PHE A 101      64.880  61.770  65.630  1.00  0.00            
ATOM    373  CA  PHE A 101      66.110  62.370  64.040  1.00  0.00            
ATOM    374  HA  PHE A 101      66.070  61.990  63.020  1.00  0.00            
ATOM    375  CB  PHE A 101      65.410  63.750  64.100  1.00  0.00            
ATOM    376  HB1 PHE A 101      66.130  64.540  63.870  1.00  0.00            
ATOM    377  HB2 PHE A 101      65.190  64.040  65.130  1.00  0.00            
ATOM    378  CG  PHE A 101      64.250  63.820  63.170  1.00  0.00            
ATOM    379  CD1 PHE A 101      64.460  64.270  61.810  1.00  0.00            
ATOM    380  HD1 PHE A 101      65.380  64.690  61.440  1.00  0.00            
ATOM    381  CE1 PHE A 101      63.400  64.190  60.880  1.00  0.00            
ATOM    382  HE1 PHE A 101      63.600  64.640  59.920  1.00  0.00            
ATOM    383  CZ  PHE A 101      62.160  63.650  61.240  1.00  0.00            
ATOM    384  HZ  PHE A 101      61.330  63.630  60.550  1.00  0.00            
ATOM    385  CE2 PHE A 101      61.950  63.330  62.590  1.00  0.00            
ATOM    386  HE2 PHE A 101      61.010  62.910  62.930  1.00  0.00            
ATOM    387  CD2 PHE A 101      62.950  63.390  63.530  1.00  0.00            
ATOM    388  HD2 PHE A 101      62.860  63.050  64.560  1.00  0.00            
ATOM    389  C   PHE A 101      67.530  62.660  64.460  1.00  0.00            
ATOM    390  O   PHE A 101      67.800  62.700  65.660  1.00  0.00            
ATOM    391  N   ASN A 102      68.390  62.900  63.520  1.00  0.00            
ATOM    392  H   ASN A 102      68.000  62.850  62.590  1.00  0.00            
ATOM    393  CA  ASN A 102      69.760  63.360  63.760  1.00  0.00            
ATOM    394  HA  ASN A 102      70.040  62.760  64.620  1.00  0.00            
ATOM    395  CB  ASN A 102      70.800  63.040  62.640  1.00  0.00            
ATOM    396  HB1 ASN A 102      70.780  63.590  61.690  1.00  0.00            
ATOM    397  HB2 ASN A 102      70.620  62.010  62.320  1.00  0.00            
ATOM    398  CG  ASN A 102      72.210  63.210  63.160  1.00  0.00            
ATOM    399  OD1 ASN A 102      72.460  63.770  64.240  1.00  0.00            
ATOM    400  ND2 ASN A 102      73.180  62.650  62.480  1.00  0.00            
ATOM    401 1HD2 ASN A 102      72.950  62.010  61.730  1.00  0.00            
ATOM    402 2HD2 ASN A 102      74.140  62.670  62.800  1.00  0.00            
ATOM    403  C   ASN A 102      69.750  64.850  64.180  1.00  0.00            
ATOM    404  O   ASN A 102      69.840  65.750  63.340  1.00  0.00            
ATOM    405  N   TRP A 103      69.700  65.170  65.500  1.00  0.00            
ATOM    406  H   TRP A 103      69.650  64.390  66.140  1.00  0.00            
ATOM    407  CA  TRP A 103      69.750  66.570  66.080  1.00  0.00            
ATOM    408  HA  TRP A 103      69.220  67.300  65.480  1.00  0.00            
ATOM    409  CB  TRP A 103      69.000  66.610  67.440  1.00  0.00            
ATOM    410  HB1 TRP A 103      69.260  67.570  67.890  1.00  0.00            
ATOM    411  HB2 TRP A 103      69.360  65.750  68.000  1.00  0.00            
ATOM    412  CG  TRP A 103      67.470  66.490  67.480  1.00  0.00            
ATOM    413  CD1 TRP A 103      66.560  66.450  66.430  1.00  0.00            
ATOM    414  HD1 TRP A 103      66.770  66.480  65.380  1.00  0.00            
ATOM    415  NE1 TRP A 103      65.320  66.190  66.960  1.00  0.00            
ATOM    416  HE1 TRP A 103      64.480  66.110  66.400  1.00  0.00            
ATOM    417  CE2 TRP A 103      65.310  66.170  68.350  1.00  0.00            
ATOM    418  CZ2 TRP A 103      64.260  66.090  69.290  1.00  0.00            
ATOM    419  HZ2 TRP A 103      63.210  66.090  69.010  1.00  0.00            
ATOM    420  CH2 TRP A 103      64.590  65.930  70.640  1.00  0.00            
ATOM    421  HH2 TRP A 103      63.830  65.810  71.400  1.00  0.00            
ATOM    422  CZ3 TRP A 103      65.950  65.940  71.020  1.00  0.00            
ATOM    423  HZ3 TRP A 103      66.270  65.930  72.050  1.00  0.00            
ATOM    424  CE3 TRP A 103      67.000  66.170  70.100  1.00  0.00            
ATOM    425  HE3 TRP A 103      68.030  66.130  70.410  1.00  0.00            
ATOM    426  CD2 TRP A 103      66.680  66.260  68.730  1.00  0.00            
ATOM    427  C   TRP A 103      71.160  67.070  66.350  1.00  0.00            
ATOM    428  O   TRP A 103      71.270  68.260  66.700  1.00  0.00            
ATOM    429  N   HIS A 104      72.260  66.260  66.150  1.00  0.00            
ATOM    430  H   HIS A 104      72.130  65.360  65.700  1.00  0.00            
ATOM    431  CA  HIS A 104      73.540  67.030  65.940  1.00  0.00            
ATOM    432  HA  HIS A 104      73.660  67.910  66.580  1.00  0.00            
ATOM    433  CB  HIS A 104      74.740  66.080  66.120  1.00  0.00            
ATOM    434  HB1 HIS A 104      75.610  66.710  66.310  1.00  0.00            
ATOM    435  HB2 HIS A 104      74.870  65.460  65.230  1.00  0.00            
ATOM    436  CG  HIS A 104      74.700  65.150  67.340  1.00  0.00            
ATOM    437  ND1 HIS A 104      74.040  63.920  67.490  1.00  0.00            
ATOM    438  CE1 HIS A 104      74.180  63.620  68.780  1.00  0.00            
ATOM    439  HE1 HIS A 104      73.740  62.710  69.170  1.00  0.00            
ATOM    440  NE2 HIS A 104      74.830  64.580  69.430  1.00  0.00            
ATOM    441  HE2 HIS A 104      75.010  64.560  70.420  1.00  0.00            
ATOM    442  CD2 HIS A 104      75.130  65.590  68.550  1.00  0.00            
ATOM    443  HD2 HIS A 104      75.600  66.520  68.850  1.00  0.00            
ATOM    444  C   HIS A 104      73.560  67.840  64.590  1.00  0.00            
ATOM    445  O   HIS A 104      74.110  68.950  64.590  1.00  0.00            
ATOM    446  N   SER A 105      72.820  67.440  63.520  1.00  0.00            
ATOM    447  H   SER A 105      72.450  66.510  63.400  1.00  0.00            
ATOM    448  CA  SER A 105      72.750  68.200  62.290  1.00  0.00            
ATOM    449  HA  SER A 105      73.770  68.390  61.970  1.00  0.00            
ATOM    450  CB  SER A 105      72.060  67.350  61.170  1.00  0.00            
ATOM    451  HB1 SER A 105      72.070  67.840  60.200  1.00  0.00            
ATOM    452  HB2 SER A 105      71.060  67.110  61.550  1.00  0.00            
ATOM    453  OG  SER A 105      72.710  66.110  61.110  1.00  0.00            
ATOM    454  HG  SER A 105      72.500  65.690  60.270  1.00  0.00            
ATOM    455  C   SER A 105      71.940  69.450  62.490  1.00  0.00            
ATOM    456  O   SER A 105      71.000  69.390  63.190  1.00  0.00            
ATOM    457  N   LYS A 106      72.410  70.600  61.930  1.00  0.00            
ATOM    458  H   LYS A 106      73.150  70.510  61.250  1.00  0.00            
ATOM    459  CA  LYS A 106      71.720  71.890  62.150  1.00  0.00            
ATOM    460  HA  LYS A 106      71.590  71.980  63.230  1.00  0.00            
ATOM    461  CB  LYS A 106      72.670  73.070  61.790  1.00  0.00            
ATOM    462  HB1 LYS A 106      72.040  73.960  61.800  1.00  0.00            
ATOM    463  HB2 LYS A 106      73.230  72.880  60.880  1.00  0.00            
ATOM    464  CG  LYS A 106      73.720  73.300  62.910  1.00  0.00            
ATOM    465  HG1 LYS A 106      74.300  72.410  63.140  1.00  0.00            
ATOM    466  HG2 LYS A 106      73.250  73.550  63.860  1.00  0.00            
ATOM    467  CD  LYS A 106      74.650  74.480  62.630  1.00  0.00            
ATOM    468  HD1 LYS A 106      74.120  75.320  62.180  1.00  0.00            
ATOM    469  HD2 LYS A 106      75.410  74.190  61.900  1.00  0.00            
ATOM    470  CE  LYS A 106      75.340  74.880  63.900  1.00  0.00            
ATOM    471  HE1 LYS A 106      76.110  75.630  63.740  1.00  0.00            
ATOM    472  HE2 LYS A 106      75.810  73.980  64.290  1.00  0.00            
ATOM    473  NZ  LYS A 106      74.450  75.450  64.950  1.00  0.00            
ATOM    474  HZ1 LYS A 106      74.330  76.410  64.680  1.00  0.00            
ATOM    475  HZ2 LYS A 106      73.560  74.970  64.980  1.00  0.00            
ATOM    476  HZ3 LYS A 106      74.910  75.440  65.850  1.00  0.00            
ATOM    477  C   LYS A 106      70.360  71.920  61.540  1.00  0.00            
ATOM    478  O   LYS A 106      70.040  71.140  60.690  1.00  0.00            
ATOM    479  N   GLU A 107      69.530  72.960  61.820  1.00  0.00            
ATOM    480  H   GLU A 107      69.930  73.770  62.270  1.00  0.00            
ATOM    481  CA  GLU A 107      68.090  73.000  61.380  1.00  0.00            
ATOM    482  HA  GLU A 107      67.570  72.060  61.540  1.00  0.00            
ATOM    483  CB  GLU A 107      67.360  74.080  62.130  1.00  0.00            
ATOM    484  HB1 GLU A 107      66.400  74.280  61.660  1.00  0.00            
ATOM    485  HB2 GLU A 107      67.970  74.970  62.030  1.00  0.00            
ATOM    486  CG  GLU A 107      67.210  73.820  63.650  1.00  0.00            
ATOM    487  HG1 GLU A 107      66.940  72.760  63.720  1.00  0.00            
ATOM    488  HG2 GLU A 107      66.340  74.380  63.990  1.00  0.00            
ATOM    489  CD  GLU A 107      68.400  74.130  64.550  1.00  0.00            
ATOM    490  OE1 GLU A 107      69.480  74.450  64.070  1.00  0.00            
ATOM    491  OE2 GLU A 107      68.190  74.120  65.770  1.00  0.00            
ATOM    492  C   GLU A 107      67.890  73.190  59.920  1.00  0.00            
ATOM    493  O   GLU A 107      66.880  72.740  59.400  1.00  0.00            
ATOM    494  N   GLY A 108      68.850  73.840  59.290  1.00  0.00            
ATOM    495  H   GLY A 108      69.640  74.160  59.830  1.00  0.00            
ATOM    496  CA  GLY A 108      68.850  73.950  57.820  1.00  0.00            
ATOM    497  HA1 GLY A 108      69.460  74.790  57.490  1.00  0.00            
ATOM    498  HA2 GLY A 108      67.850  74.200  57.450  1.00  0.00            
ATOM    499  C   GLY A 108      69.380  72.650  57.130  1.00  0.00            
ATOM    500  O   GLY A 108      69.360  72.560  55.860  1.00  0.00            
ATOM    501  N   ASP A 109      70.030  71.740  57.830  1.00  0.00            
ATOM    502  H   ASP A 109      70.060  71.870  58.830  1.00  0.00            
ATOM    503  CA  ASP A 109      70.740  70.540  57.240  1.00  0.00            
ATOM    504  HA  ASP A 109      71.190  70.840  56.290  1.00  0.00            
ATOM    505  CB  ASP A 109      71.860  70.030  58.140  1.00  0.00            
ATOM    506  HB1 ASP A 109      72.270  69.110  57.730  1.00  0.00            
ATOM    507  HB2 ASP A 109      71.370  69.730  59.060  1.00  0.00            
ATOM    508  CG  ASP A 109      73.030  71.030  58.320  1.00  0.00            
ATOM    509  OD1 ASP A 109      73.150  72.010  57.530  1.00  0.00            
ATOM    510  OD2 ASP A 109      73.920  70.820  59.210  1.00  0.00            
ATOM    511  C   ASP A 109      69.620  69.460  56.950  1.00  0.00            
ATOM    512  O   ASP A 109      68.630  69.470  57.620  1.00  0.00            
ATOM    513  N   PRO A 110      69.840  68.500  56.020  1.00  0.00            
ATOM    514  CD  PRO A 110      71.090  68.180  55.320  1.00  0.00            
ATOM    515  HD1 PRO A 110      71.880  67.760  55.930  1.00  0.00            
ATOM    516  HD2 PRO A 110      71.500  69.120  54.950  1.00  0.00            
ATOM    517  CG  PRO A 110      70.720  67.210  54.210  1.00  0.00            
ATOM    518  HG1 PRO A 110      71.540  66.600  53.850  1.00  0.00            
ATOM    519  HG2 PRO A 110      70.360  67.830  53.390  1.00  0.00            
ATOM    520  CB  PRO A 110      69.540  66.450  54.840  1.00  0.00            
ATOM    521  HB1 PRO A 110      69.870  65.680  55.530  1.00  0.00            
ATOM    522  HB2 PRO A 110      68.850  66.080  54.080  1.00  0.00            
ATOM    523  CA  PRO A 110      68.870  67.550  55.680  1.00  0.00            
ATOM    524  HA  PRO A 110      68.090  68.140  55.190  1.00  0.00            
ATOM    525  C   PRO A 110      68.220  66.890  56.880  1.00  0.00            
ATOM    526  O   PRO A 110      68.960  66.500  57.900  1.00  0.00            
ATOM    527  N   LEU A 111      66.900  66.690  56.820  1.00  0.00            
ATOM    528  H   LEU A 111      66.470  66.940  55.940  1.00  0.00            
ATOM    529  CA  LEU A 111      65.990  65.990  57.750  1.00  0.00            
ATOM    530  HA  LEU A 111      66.360  66.290  58.740  1.00  0.00            
ATOM    531  CB  LEU A 111      64.540  66.570  57.470  1.00  0.00            
ATOM    532  HB1 LEU A 111      63.840  66.000  58.070  1.00  0.00            
ATOM    533  HB2 LEU A 111      64.370  66.470  56.400  1.00  0.00            
ATOM    534  CG  LEU A 111      64.300  68.030  57.850  1.00  0.00            
ATOM    535  HG  LEU A 111      65.220  68.580  57.640  1.00  0.00            
ATOM    536  CD1 LEU A 111      63.220  68.740  57.020  1.00  0.00            
ATOM    537 1HD1 LEU A 111      63.240  69.760  57.410  1.00  0.00            
ATOM    538 2HD1 LEU A 111      63.490  68.760  55.970  1.00  0.00            
ATOM    539 3HD1 LEU A 111      62.230  68.320  57.200  1.00  0.00            
ATOM    540  CD2 LEU A 111      63.960  68.300  59.260  1.00  0.00            
ATOM    541 1HD2 LEU A 111      62.900  68.070  59.370  1.00  0.00            
ATOM    542 2HD2 LEU A 111      64.650  67.720  59.870  1.00  0.00            
ATOM    543 3HD2 LEU A 111      64.070  69.380  59.390  1.00  0.00            
ATOM    544  C   LEU A 111      66.080  64.450  57.800  1.00  0.00            
ATOM    545  O   LEU A 111      65.110  63.660  57.750  1.00  0.00            
ATOM    546  N   VAL A 112      67.300  63.950  57.960  1.00  0.00            
ATOM    547  H   VAL A 112      68.050  64.610  58.110  1.00  0.00            
ATOM    548  CA  VAL A 112      67.590  62.540  58.290  1.00  0.00            
ATOM    549  HA  VAL A 112      67.030  61.970  57.550  1.00  0.00            
ATOM    550  CB  VAL A 112      69.110  62.220  58.080  1.00  0.00            
ATOM    551  HB  VAL A 112      69.430  62.620  57.110  1.00  0.00            
ATOM    552  CG1 VAL A 112      69.950  63.000  59.050  1.00  0.00            
ATOM    553 1HG1 VAL A 112      69.830  62.450  59.990  1.00  0.00            
ATOM    554 2HG1 VAL A 112      70.960  62.940  58.640  1.00  0.00            
ATOM    555 3HG1 VAL A 112      69.560  64.010  59.130  1.00  0.00            
ATOM    556  CG2 VAL A 112      69.330  60.700  58.090  1.00  0.00            
ATOM    557 1HG2 VAL A 112      69.300  60.300  59.110  1.00  0.00            
ATOM    558 2HG2 VAL A 112      68.610  60.230  57.420  1.00  0.00            
ATOM    559 3HG2 VAL A 112      70.300  60.420  57.680  1.00  0.00            
ATOM    560  C   VAL A 112      67.120  62.000  59.650  1.00  0.00            
ATOM    561  O   VAL A 112      67.330  62.650  60.720  1.00  0.00            
ATOM    562  N   PHE A 113      66.570  60.820  59.660  1.00  0.00            
ATOM    563  H   PHE A 113      66.520  60.340  58.770  1.00  0.00            
ATOM    564  CA  PHE A 113      66.160  60.070  60.910  1.00  0.00            
ATOM    565  HA  PHE A 113      66.800  60.470  61.700  1.00  0.00            
ATOM    566  CB  PHE A 113      64.640  60.360  61.250  1.00  0.00            
ATOM    567  HB1 PHE A 113      64.390  61.420  61.300  1.00  0.00            
ATOM    568  HB2 PHE A 113      64.500  60.030  62.280  1.00  0.00            
ATOM    569  CG  PHE A 113      63.620  59.700  60.330  1.00  0.00            
ATOM    570  CD1 PHE A 113      63.410  60.240  59.080  1.00  0.00            
ATOM    571  HD1 PHE A 113      63.940  61.130  58.780  1.00  0.00            
ATOM    572  CE1 PHE A 113      62.470  59.680  58.220  1.00  0.00            
ATOM    573  HE1 PHE A 113      62.310  60.120  57.240  1.00  0.00            
ATOM    574  CZ  PHE A 113      61.640  58.720  58.780  1.00  0.00            
ATOM    575  HZ  PHE A 113      60.870  58.310  58.150  1.00  0.00            
ATOM    576  CE2 PHE A 113      61.820  58.120  60.040  1.00  0.00            
ATOM    577  HE2 PHE A 113      61.160  57.300  60.280  1.00  0.00            
ATOM    578  CD2 PHE A 113      62.840  58.640  60.830  1.00  0.00            
ATOM    579  HD2 PHE A 113      63.050  58.220  61.800  1.00  0.00            
ATOM    580  C   PHE A 113      66.540  58.570  60.770  1.00  0.00            
ATOM    581  O   PHE A 113      66.380  57.920  59.750  1.00  0.00            
ATOM    582  N   ALA A 114      66.810  57.970  61.920  1.00  0.00            
ATOM    583  H   ALA A 114      66.830  58.530  62.760  1.00  0.00            
ATOM    584  CA  ALA A 114      66.920  56.520  62.070  1.00  0.00            
ATOM    585  HA  ALA A 114      67.140  55.990  61.140  1.00  0.00            
ATOM    586  CB  ALA A 114      68.220  56.330  63.000  1.00  0.00            
ATOM    587  HB1 ALA A 114      68.160  57.020  63.840  1.00  0.00            
ATOM    588  HB2 ALA A 114      68.210  55.300  63.360  1.00  0.00            
ATOM    589  HB3 ALA A 114      69.130  56.550  62.440  1.00  0.00            
ATOM    590  C   ALA A 114      65.660  55.870  62.650  1.00  0.00            
ATOM    591  O   ALA A 114      64.900  56.510  63.380  1.00  0.00            
ATOM    592  N   THR A 115      65.320  54.570  62.310  1.00  0.00            
ATOM    593  H   THR A 115      65.890  54.060  61.660  1.00  0.00            
ATOM    594  CA  THR A 115      64.500  53.750  63.150  1.00  0.00            
ATOM    595  HA  THR A 115      64.450  54.220  64.130  1.00  0.00            
ATOM    596  CB  THR A 115      63.090  53.720  62.580  1.00  0.00            
ATOM    597  HB  THR A 115      62.820  54.770  62.510  1.00  0.00            
ATOM    598  CG2 THR A 115      63.000  53.070  61.130  1.00  0.00            
ATOM    599 1HG2 THR A 115      63.580  53.620  60.370  1.00  0.00            
ATOM    600 2HG2 THR A 115      63.380  52.060  61.040  1.00  0.00            
ATOM    601 3HG2 THR A 115      61.950  53.170  60.850  1.00  0.00            
ATOM    602  OG1 THR A 115      62.200  53.060  63.490  1.00  0.00            
ATOM    603  HG1 THR A 115      62.440  53.340  64.380  1.00  0.00            
ATOM    604  C   THR A 115      65.040  52.330  63.250  1.00  0.00            
ATOM    605  O   THR A 115      65.760  51.880  62.370  1.00  0.00            
ATOM    606  N   VAL A 116      64.740  51.710  64.430  1.00  0.00            
ATOM    607  H   VAL A 116      64.060  52.150  65.030  1.00  0.00            
ATOM    608  CA  VAL A 116      65.180  50.370  64.690  1.00  0.00            
ATOM    609  HA  VAL A 116      65.700  50.000  63.810  1.00  0.00            
ATOM    610  CB  VAL A 116      66.180  50.200  65.890  1.00  0.00            
ATOM    611  HB  VAL A 116      66.370  49.140  66.020  1.00  0.00            
ATOM    612  CG1 VAL A 116      67.550  50.910  65.580  1.00  0.00            
ATOM    613 1HG1 VAL A 116      68.130  51.130  66.470  1.00  0.00            
ATOM    614 2HG1 VAL A 116      68.070  50.350  64.800  1.00  0.00            
ATOM    615 3HG1 VAL A 116      67.390  51.880  65.130  1.00  0.00            
ATOM    616  CG2 VAL A 116      65.690  50.820  67.220  1.00  0.00            
ATOM    617 1HG2 VAL A 116      65.570  51.900  67.100  1.00  0.00            
ATOM    618 2HG2 VAL A 116      64.800  50.340  67.640  1.00  0.00            
ATOM    619 3HG2 VAL A 116      66.510  50.570  67.890  1.00  0.00            
ATOM    620  C   VAL A 116      63.950  49.430  64.960  1.00  0.00            
ATOM    621  O   VAL A 116      62.900  50.000  65.310  1.00  0.00            
ATOM    622  N   GLY A 117      64.070  48.110  64.760  1.00  0.00            
ATOM    623  H   GLY A 117      64.990  47.750  64.540  1.00  0.00            
ATOM    624  CA  GLY A 117      63.070  47.110  65.240  1.00  0.00            
ATOM    625  HA1 GLY A 117      62.020  47.290  65.000  1.00  0.00            
ATOM    626  HA2 GLY A 117      63.220  47.040  66.320  1.00  0.00            
ATOM    627  C   GLY A 117      63.310  45.740  64.630  1.00  0.00            
ATOM    628  O   GLY A 117      63.700  45.670  63.460  1.00  0.00            
ATOM    629  N   SER A 118      63.070  44.660  65.420  1.00  0.00            
ATOM    630  H   SER A 118      62.720  44.840  66.350  1.00  0.00            
ATOM    631  CA  SER A 118      63.740  43.380  65.120  1.00  0.00            
ATOM    632  HA  SER A 118      63.490  42.740  65.960  1.00  0.00            
ATOM    633  CB  SER A 118      63.010  42.720  64.000  1.00  0.00            
ATOM    634  HB1 SER A 118      63.230  43.160  63.030  1.00  0.00            
ATOM    635  HB2 SER A 118      61.930  42.750  64.150  1.00  0.00            
ATOM    636  OG  SER A 118      63.350  41.390  64.110  1.00  0.00            
ATOM    637  HG  SER A 118      62.620  40.980  64.570  1.00  0.00            
ATOM    638  C   SER A 118      65.260  43.510  64.960  1.00  0.00            
ATOM    639  O   SER A 118      65.870  44.480  65.470  1.00  0.00            
ATOM    640  N   ASN A 119      65.960  42.640  64.300  1.00  0.00            
ATOM    641  H   ASN A 119      65.480  41.930  63.750  1.00  0.00            
ATOM    642  CA  ASN A 119      67.340  42.870  63.970  1.00  0.00            
ATOM    643  HA  ASN A 119      67.860  43.270  64.840  1.00  0.00            
ATOM    644  CB  ASN A 119      67.950  41.510  63.610  1.00  0.00            
ATOM    645  HB1 ASN A 119      67.710  40.810  64.410  1.00  0.00            
ATOM    646  HB2 ASN A 119      69.030  41.630  63.550  1.00  0.00            
ATOM    647  CG  ASN A 119      67.350  40.870  62.360  1.00  0.00            
ATOM    648  OD1 ASN A 119      66.250  41.210  61.880  1.00  0.00            
ATOM    649  ND2 ASN A 119      68.050  40.120  61.620  1.00  0.00            
ATOM    650 1HD2 ASN A 119      68.970  39.940  62.000  1.00  0.00            
ATOM    651 2HD2 ASN A 119      67.650  39.760  60.770  1.00  0.00            
ATOM    652  C   ASN A 119      67.560  43.850  62.770  1.00  0.00            
ATOM    653  O   ASN A 119      68.760  43.850  62.350  1.00  0.00            
ATOM    654  N   ARG A 120      66.520  44.530  62.260  1.00  0.00            
ATOM    655  H   ARG A 120      65.620  44.250  62.620  1.00  0.00            
ATOM    656  CA  ARG A 120      66.530  45.580  61.270  1.00  0.00            
ATOM    657  HA  ARG A 120      67.390  45.440  60.630  1.00  0.00            
ATOM    658  CB  ARG A 120      65.240  45.350  60.480  1.00  0.00            
ATOM    659  HB1 ARG A 120      64.340  45.560  61.070  1.00  0.00            
ATOM    660  HB2 ARG A 120      65.170  44.340  60.060  1.00  0.00            
ATOM    661  CG  ARG A 120      65.180  46.320  59.270  1.00  0.00            
ATOM    662  HG1 ARG A 120      66.020  46.260  58.570  1.00  0.00            
ATOM    663  HG2 ARG A 120      65.160  47.340  59.650  1.00  0.00            
ATOM    664  CD  ARG A 120      63.990  46.390  58.320  1.00  0.00            
ATOM    665  HD1 ARG A 120      64.160  47.260  57.690  1.00  0.00            
ATOM    666  HD2 ARG A 120      63.090  46.520  58.910  1.00  0.00            
ATOM    667  NE  ARG A 120      63.970  45.260  57.440  1.00  0.00            
ATOM    668  HE  ARG A 120      64.340  44.380  57.760  1.00  0.00            
ATOM    669  CZ  ARG A 120      63.170  45.140  56.330  1.00  0.00            
ATOM    670  NH1 ARG A 120      62.400  45.990  55.820  1.00  0.00            
ATOM    671 1HH1 ARG A 120      62.470  46.900  56.260  1.00  0.00            
ATOM    672 2HH1 ARG A 120      61.960  45.820  54.930  1.00  0.00            
ATOM    673  NH2 ARG A 120      63.040  43.930  55.830  1.00  0.00            
ATOM    674 1HH2 ARG A 120      63.580  43.230  56.320  1.00  0.00            
ATOM    675 2HH2 ARG A 120      62.470  43.680  55.030  1.00  0.00            
ATOM    676  C   ARG A 120      66.750  47.020  61.910  1.00  0.00            
ATOM    677  O   ARG A 120      65.990  47.450  62.790  1.00  0.00            
ATOM    678  N   VAL A 121      67.720  47.770  61.350  1.00  0.00            
ATOM    679  H   VAL A 121      68.320  47.370  60.650  1.00  0.00            
ATOM    680  CA  VAL A 121      67.870  49.210  61.440  1.00  0.00            
ATOM    681  HA  VAL A 121      67.210  49.670  62.170  1.00  0.00            
ATOM    682  CB  VAL A 121      69.370  49.620  61.820  1.00  0.00            
ATOM    683  HB  VAL A 121      70.020  49.490  60.960  1.00  0.00            
ATOM    684  CG1 VAL A 121      69.390  51.100  62.220  1.00  0.00            
ATOM    685 1HG1 VAL A 121      69.180  51.770  61.380  1.00  0.00            
ATOM    686 2HG1 VAL A 121      68.650  51.400  62.960  1.00  0.00            
ATOM    687 3HG1 VAL A 121      70.390  51.390  62.530  1.00  0.00            
ATOM    688  CG2 VAL A 121      69.930  48.720  62.910  1.00  0.00            
ATOM    689 1HG2 VAL A 121      69.080  48.600  63.590  1.00  0.00            
ATOM    690 2HG2 VAL A 121      70.250  47.760  62.530  1.00  0.00            
ATOM    691 3HG2 VAL A 121      70.670  49.110  63.610  1.00  0.00            
ATOM    692  C   VAL A 121      67.640  49.770  60.030  1.00  0.00            
ATOM    693  O   VAL A 121      68.150  49.140  59.050  1.00  0.00            
ATOM    694  N   THR A 122      66.970  50.960  59.940  1.00  0.00            
ATOM    695  H   THR A 122      66.670  51.430  60.780  1.00  0.00            
ATOM    696  CA  THR A 122      66.980  51.800  58.700  1.00  0.00            
ATOM    697  HA  THR A 122      67.860  51.530  58.130  1.00  0.00            
ATOM    698  CB  THR A 122      65.760  51.450  57.870  1.00  0.00            
ATOM    699  HB  THR A 122      64.910  51.820  58.450  1.00  0.00            
ATOM    700  CG2 THR A 122      65.860  52.070  56.520  1.00  0.00            
ATOM    701 1HG2 THR A 122      66.850  51.800  56.140  1.00  0.00            
ATOM    702 2HG2 THR A 122      65.050  51.640  55.940  1.00  0.00            
ATOM    703 3HG2 THR A 122      65.880  53.160  56.440  1.00  0.00            
ATOM    704  OG1 THR A 122      65.570  50.050  57.610  1.00  0.00            
ATOM    705  HG1 THR A 122      65.130  49.770  58.420  1.00  0.00            
ATOM    706  C   THR A 122      67.210  53.310  58.890  1.00  0.00            
ATOM    707  O   THR A 122      66.730  53.900  59.940  1.00  0.00            
ATOM    708  N   LEU A 123      67.920  53.920  57.970  1.00  0.00            
ATOM    709  H   LEU A 123      68.390  53.340  57.280  1.00  0.00            
ATOM    710  CA  LEU A 123      68.100  55.350  57.750  1.00  0.00            
ATOM    711  HA  LEU A 123      67.820  55.850  58.680  1.00  0.00            
ATOM    712  CB  LEU A 123      69.570  55.690  57.550  1.00  0.00            
ATOM    713  HB1 LEU A 123      69.610  56.770  57.430  1.00  0.00            
ATOM    714  HB2 LEU A 123      69.920  55.390  56.560  1.00  0.00            
ATOM    715  CG  LEU A 123      70.540  55.170  58.590  1.00  0.00            
ATOM    716  HG  LEU A 123      70.610  54.100  58.390  1.00  0.00            
ATOM    717  CD1 LEU A 123      71.950  55.700  58.270  1.00  0.00            
ATOM    718 1HD1 LEU A 123      71.980  56.790  58.250  1.00  0.00            
ATOM    719 2HD1 LEU A 123      72.670  55.360  59.010  1.00  0.00            
ATOM    720 3HD1 LEU A 123      72.240  55.270  57.310  1.00  0.00            
ATOM    721  CD2 LEU A 123      70.290  55.470  60.130  1.00  0.00            
ATOM    722 1HD2 LEU A 123      69.320  55.060  60.400  1.00  0.00            
ATOM    723 2HD2 LEU A 123      71.100  54.990  60.680  1.00  0.00            
ATOM    724 3HD2 LEU A 123      70.380  56.540  60.340  1.00  0.00            
ATOM    725  C   LEU A 123      67.250  55.910  56.660  1.00  0.00            
ATOM    726  O   LEU A 123      67.430  55.540  55.460  1.00  0.00            
ATOM    727  N   TYR A 124      66.410  56.910  57.060  1.00  0.00            
ATOM    728  H   TYR A 124      66.330  57.150  58.040  1.00  0.00            
ATOM    729  CA  TYR A 124      65.500  57.610  56.140  1.00  0.00            
ATOM    730  HA  TYR A 124      65.670  57.260  55.120  1.00  0.00            
ATOM    731  CB  TYR A 124      64.090  57.270  56.490  1.00  0.00            
ATOM    732  HB1 TYR A 124      63.500  58.070  56.040  1.00  0.00            
ATOM    733  HB2 TYR A 124      64.000  57.450  57.560  1.00  0.00            
ATOM    734  CG  TYR A 124      63.690  55.830  56.290  1.00  0.00            
ATOM    735  CD1 TYR A 124      63.450  54.980  57.440  1.00  0.00            
ATOM    736  HD1 TYR A 124      63.530  55.340  58.460  1.00  0.00            
ATOM    737  CE1 TYR A 124      62.890  53.750  57.120  1.00  0.00            
ATOM    738  HE1 TYR A 124      62.750  53.060  57.940  1.00  0.00            
ATOM    739  CZ  TYR A 124      62.580  53.260  55.830  1.00  0.00            
ATOM    740  OH  TYR A 124      62.210  52.030  55.610  1.00  0.00            
ATOM    741  HH  TYR A 124      62.090  51.510  56.420  1.00  0.00            
ATOM    742  CE2 TYR A 124      62.730  54.210  54.750  1.00  0.00            
ATOM    743  HE2 TYR A 124      62.540  53.840  53.750  1.00  0.00            
ATOM    744  CD2 TYR A 124      63.300  55.480  54.980  1.00  0.00            
ATOM    745  HD2 TYR A 124      63.450  56.210  54.190  1.00  0.00            
ATOM    746  C   TYR A 124      65.770  59.120  56.190  1.00  0.00            
ATOM    747  O   TYR A 124      66.230  59.610  57.240  1.00  0.00            
ATOM    748  N   GLU A 125      65.460  59.900  55.120  1.00  0.00            
ATOM    749  H   GLU A 125      65.110  59.380  54.330  1.00  0.00            
ATOM    750  CA  GLU A 125      65.570  61.340  55.040  1.00  0.00            
ATOM    751  HA  GLU A 125      65.760  61.790  56.010  1.00  0.00            
ATOM    752  CB  GLU A 125      66.690  61.700  54.030  1.00  0.00            
ATOM    753  HB1 GLU A 125      66.300  61.240  53.120  1.00  0.00            
ATOM    754  HB2 GLU A 125      67.570  61.150  54.370  1.00  0.00            
ATOM    755  CG  GLU A 125      67.090  63.170  53.880  1.00  0.00            
ATOM    756  HG1 GLU A 125      67.850  63.430  54.620  1.00  0.00            
ATOM    757  HG2 GLU A 125      66.180  63.710  54.130  1.00  0.00            
ATOM    758  CD  GLU A 125      67.570  63.730  52.520  1.00  0.00            
ATOM    759  OE1 GLU A 125      67.940  62.840  51.690  1.00  0.00            
ATOM    760  OE2 GLU A 125      67.550  64.970  52.270  1.00  0.00            
ATOM    761  C   GLU A 125      64.200  61.940  54.580  1.00  0.00            
ATOM    762  O   GLU A 125      63.770  61.720  53.440  1.00  0.00            
ATOM    763  N   CYS A 126      63.660  62.930  55.320  1.00  0.00            
ATOM    764  H   CYS A 126      64.050  63.190  56.220  1.00  0.00            
ATOM    765  CA  CYS A 126      62.500  63.680  54.860  1.00  0.00            
ATOM    766  HA  CYS A 126      61.840  62.970  54.360  1.00  0.00            
ATOM    767  CB  CYS A 126      61.680  64.330  56.040  1.00  0.00            
ATOM    768  HB1 CYS A 126      60.710  64.670  55.700  1.00  0.00            
ATOM    769  HB2 CYS A 126      62.260  65.170  56.430  1.00  0.00            
ATOM    770  SG  CYS A 126      61.340  63.140  57.320  1.00  0.00            
ATOM    771  HG  CYS A 126      62.600  62.900  57.700  1.00  0.00            
ATOM    772  C   CYS A 126      62.860  64.760  53.760  1.00  0.00            
ATOM    773  O   CYS A 126      63.930  65.350  53.840  1.00  0.00            
ATOM    774  N   HIS A 127      62.050  65.050  52.740  1.00  0.00            
ATOM    775  H   HIS A 127      61.250  64.460  52.580  1.00  0.00            
ATOM    776  CA  HIS A 127      62.230  66.050  51.740  1.00  0.00            
ATOM    777  HA  HIS A 127      62.980  66.770  52.070  1.00  0.00            
ATOM    778  CB  HIS A 127      62.840  65.300  50.500  1.00  0.00            
ATOM    779  HB1 HIS A 127      62.230  64.430  50.270  1.00  0.00            
ATOM    780  HB2 HIS A 127      63.820  65.050  50.910  1.00  0.00            
ATOM    781  CG  HIS A 127      62.960  66.110  49.230  1.00  0.00            
ATOM    782  ND1 HIS A 127      63.770  67.290  49.070  1.00  0.00            
ATOM    783  CE1 HIS A 127      63.730  67.670  47.780  1.00  0.00            
ATOM    784  HE1 HIS A 127      64.220  68.550  47.390  1.00  0.00            
ATOM    785  NE2 HIS A 127      62.930  66.820  47.060  1.00  0.00            
ATOM    786  HE2 HIS A 127      62.700  66.850  46.080  1.00  0.00            
ATOM    787  CD2 HIS A 127      62.480  65.850  47.950  1.00  0.00            
ATOM    788  HD2 HIS A 127      61.800  65.040  47.720  1.00  0.00            
ATOM    789  C   HIS A 127      60.960  66.970  51.510  1.00  0.00            
ATOM    790  O   HIS A 127      59.880  66.590  51.910  1.00  0.00            
ATOM    791  N   SER A 128      61.170  68.040  50.780  1.00  0.00            
ATOM    792  H   SER A 128      62.110  68.130  50.400  1.00  0.00            
ATOM    793  CA  SER A 128      60.150  68.970  50.340  1.00  0.00            
ATOM    794  HA  SER A 128      59.630  69.540  51.110  1.00  0.00            
ATOM    795  CB  SER A 128      60.850  70.050  49.560  1.00  0.00            
ATOM    796  HB1 SER A 128      61.480  69.540  48.830  1.00  0.00            
ATOM    797  HB2 SER A 128      61.560  70.620  50.140  1.00  0.00            
ATOM    798  OG  SER A 128      60.020  70.970  48.960  1.00  0.00            
ATOM    799  HG  SER A 128      60.090  71.760  49.500  1.00  0.00            
ATOM    800  C   SER A 128      59.090  68.250  49.460  1.00  0.00            
ATOM    801  O   SER A 128      59.410  67.190  48.880  1.00  0.00            
ATOM    802  N   GLN A 129      57.970  68.940  49.240  1.00  0.00            
ATOM    803  H   GLN A 129      57.830  69.830  49.690  1.00  0.00            
ATOM    804  CA  GLN A 129      56.660  68.390  48.800  1.00  0.00            
ATOM    805  HA  GLN A 129      55.830  69.080  48.700  1.00  0.00            
ATOM    806  CB  GLN A 129      56.720  67.990  47.340  1.00  0.00            
ATOM    807  HB1 GLN A 129      55.660  67.870  47.110  1.00  0.00            
ATOM    808  HB2 GLN A 129      57.210  67.020  47.310  1.00  0.00            
ATOM    809  CG  GLN A 129      57.230  69.020  46.370  1.00  0.00            
ATOM    810  HG1 GLN A 129      57.050  68.650  45.350  1.00  0.00            
ATOM    811  HG2 GLN A 129      58.310  69.150  46.430  1.00  0.00            
ATOM    812  CD  GLN A 129      56.620  70.400  46.560  1.00  0.00            
ATOM    813  OE1 GLN A 129      55.410  70.590  46.240  1.00  0.00            
ATOM    814  NE2 GLN A 129      57.250  71.400  47.140  1.00  0.00            
ATOM    815 1HE2 GLN A 129      58.180  71.240  47.490  1.00  0.00            
ATOM    816 2HE2 GLN A 129      56.930  72.350  46.990  1.00  0.00            
ATOM    817  C   GLN A 129      56.140  67.270  49.770  1.00  0.00            
ATOM    818  O   GLN A 129      55.230  66.570  49.350  1.00  0.00            
ATOM    819  N   GLY A 130      56.670  66.990  50.960  1.00  0.00            
ATOM    820  H   GLY A 130      57.480  67.480  51.300  1.00  0.00            
ATOM    821  CA  GLY A 130      56.170  65.830  51.760  1.00  0.00            
ATOM    822  HA1 GLY A 130      55.160  65.640  51.410  1.00  0.00            
ATOM    823  HA2 GLY A 130      56.050  66.220  52.770  1.00  0.00            
ATOM    824  C   GLY A 130      56.910  64.540  51.720  1.00  0.00            
ATOM    825  O   GLY A 130      56.820  63.740  52.690  1.00  0.00            
ATOM    826  N   GLU A 131      57.750  64.240  50.730  1.00  0.00            
ATOM    827  H   GLU A 131      57.860  65.000  50.070  1.00  0.00            
ATOM    828  CA  GLU A 131      58.420  62.930  50.450  1.00  0.00            
ATOM    829  HA  GLU A 131      57.680  62.140  50.310  1.00  0.00            
ATOM    830  CB  GLU A 131      59.330  63.140  49.190  1.00  0.00            
ATOM    831  HB1 GLU A 131      59.700  64.170  49.200  1.00  0.00            
ATOM    832  HB2 GLU A 131      58.690  63.190  48.310  1.00  0.00            
ATOM    833  CG  GLU A 131      60.540  62.260  48.870  1.00  0.00            
ATOM    834  HG1 GLU A 131      61.020  61.860  49.770  1.00  0.00            
ATOM    835  HG2 GLU A 131      61.340  62.810  48.370  1.00  0.00            
ATOM    836  CD  GLU A 131      60.280  61.000  47.970  1.00  0.00            
ATOM    837  OE1 GLU A 131      61.190  60.470  47.330  1.00  0.00            
ATOM    838  OE2 GLU A 131      59.090  60.510  47.920  1.00  0.00            
ATOM    839  C   GLU A 131      59.290  62.420  51.640  1.00  0.00            
ATOM    840  O   GLU A 131      60.030  63.240  52.240  1.00  0.00            
ATOM    841  N   ILE A 132      59.370  61.110  51.860  1.00  0.00            
ATOM    842  H   ILE A 132      58.900  60.460  51.250  1.00  0.00            
ATOM    843  CA  ILE A 132      60.490  60.530  52.690  1.00  0.00            
ATOM    844  HA  ILE A 132      61.100  61.360  53.050  1.00  0.00            
ATOM    845  CB  ILE A 132      59.980  59.870  54.000  1.00  0.00            
ATOM    846  HB  ILE A 132      59.180  59.160  53.780  1.00  0.00            
ATOM    847  CG2 ILE A 132      61.100  59.160  54.760  1.00  0.00            
ATOM    848 1HG2 ILE A 132      60.710  58.560  55.580  1.00  0.00            
ATOM    849 2HG2 ILE A 132      61.620  58.420  54.140  1.00  0.00            
ATOM    850 3HG2 ILE A 132      61.820  59.880  55.130  1.00  0.00            
ATOM    851  CG1 ILE A 132      59.420  60.930  54.960  1.00  0.00            
ATOM    852 1HG1 ILE A 132      58.560  61.420  54.490  1.00  0.00            
ATOM    853 2HG1 ILE A 132      60.250  61.620  55.110  1.00  0.00            
ATOM    854  CD  ILE A 132      58.960  60.480  56.310  1.00  0.00            
ATOM    855  HD1 ILE A 132      59.830  60.260  56.930  1.00  0.00            
ATOM    856  HD2 ILE A 132      58.450  61.330  56.770  1.00  0.00            
ATOM    857  HD3 ILE A 132      58.260  59.650  56.160  1.00  0.00            
ATOM    858  C   ILE A 132      61.240  59.560  51.810  1.00  0.00            
ATOM    859  O   ILE A 132      60.540  58.770  51.140  1.00  0.00            
ATOM    860  N   ARG A 133      62.570  59.660  51.820  1.00  0.00            
ATOM    861  H   ARG A 133      63.020  60.340  52.400  1.00  0.00            
ATOM    862  CA  ARG A 133      63.530  58.840  51.000  1.00  0.00            
ATOM    863  HA  ARG A 133      62.870  58.130  50.490  1.00  0.00            
ATOM    864  CB  ARG A 133      64.100  59.700  49.860  1.00  0.00            
ATOM    865  HB1 ARG A 133      63.250  60.160  49.360  1.00  0.00            
ATOM    866  HB2 ARG A 133      64.510  58.960  49.180  1.00  0.00            
ATOM    867  CG  ARG A 133      65.220  60.650  50.280  1.00  0.00            
ATOM    868  HG1 ARG A 133      65.970  60.060  50.800  1.00  0.00            
ATOM    869  HG2 ARG A 133      64.730  61.340  50.960  1.00  0.00            
ATOM    870  CD  ARG A 133      65.750  61.360  49.000  1.00  0.00            
ATOM    871  HD1 ARG A 133      64.940  61.450  48.280  1.00  0.00            
ATOM    872  HD2 ARG A 133      66.410  60.740  48.400  1.00  0.00            
ATOM    873  NE  ARG A 133      66.290  62.720  49.380  1.00  0.00            
ATOM    874  HE  ARG A 133      66.980  62.730  50.110  1.00  0.00            
ATOM    875  CZ  ARG A 133      65.960  63.900  49.040  1.00  0.00            
ATOM    876  NH1 ARG A 133      65.310  64.000  47.930  1.00  0.00            
ATOM    877 1HH1 ARG A 133      65.060  63.170  47.410  1.00  0.00            
ATOM    878 2HH1 ARG A 133      65.270  64.920  47.530  1.00  0.00            
ATOM    879  NH2 ARG A 133      66.320  64.870  49.780  1.00  0.00            
ATOM    880 1HH2 ARG A 133      66.890  64.720  50.600  1.00  0.00            
ATOM    881 2HH2 ARG A 133      65.930  65.790  49.630  1.00  0.00            
ATOM    882  C   ARG A 133      64.510  58.000  51.780  1.00  0.00            
ATOM    883  O   ARG A 133      64.990  58.350  52.860  1.00  0.00            
ATOM    884  N   LEU A 134      64.820  56.800  51.300  1.00  0.00            
ATOM    885  H   LEU A 134      64.360  56.550  50.440  1.00  0.00            
ATOM    886  CA  LEU A 134      65.700  55.750  51.950  1.00  0.00            
ATOM    887  HA  LEU A 134      65.670  55.790  53.040  1.00  0.00            
ATOM    888  CB  LEU A 134      65.200  54.440  51.360  1.00  0.00            
ATOM    889  HB1 LEU A 134      65.300  54.520  50.280  1.00  0.00            
ATOM    890  HB2 LEU A 134      64.150  54.320  51.630  1.00  0.00            
ATOM    891  CG  LEU A 134      65.990  53.220  51.900  1.00  0.00            
ATOM    892  HG  LEU A 134      67.020  53.330  51.570  1.00  0.00            
ATOM    893  CD1 LEU A 134      65.810  53.060  53.390  1.00  0.00            
ATOM    894 1HD1 LEU A 134      66.120  53.980  53.890  1.00  0.00            
ATOM    895 2HD1 LEU A 134      64.770  52.890  53.670  1.00  0.00            
ATOM    896 3HD1 LEU A 134      66.370  52.170  53.660  1.00  0.00            
ATOM    897  CD2 LEU A 134      65.470  51.950  51.300  1.00  0.00            
ATOM    898 1HD2 LEU A 134      65.990  51.120  51.770  1.00  0.00            
ATOM    899 2HD2 LEU A 134      64.400  51.880  51.490  1.00  0.00            
ATOM    900 3HD2 LEU A 134      65.680  51.980  50.230  1.00  0.00            
ATOM    901  C   LEU A 134      67.180  55.980  51.660  1.00  0.00            
ATOM    902  O   LEU A 134      67.570  56.070  50.480  1.00  0.00            
ATOM    903  N   LEU A 135      67.950  56.030  52.760  1.00  0.00            
ATOM    904  H   LEU A 135      67.590  55.850  53.680  1.00  0.00            
ATOM    905  CA  LEU A 135      69.430  56.200  52.440  1.00  0.00            
ATOM    906  HA  LEU A 135      69.580  56.490  51.400  1.00  0.00            
ATOM    907  CB  LEU A 135      70.060  57.250  53.390  1.00  0.00            
ATOM    908  HB1 LEU A 135      71.130  57.070  53.400  1.00  0.00            
ATOM    909  HB2 LEU A 135      69.840  56.980  54.420  1.00  0.00            
ATOM    910  CG  LEU A 135      69.690  58.720  53.300  1.00  0.00            
ATOM    911  HG  LEU A 135      68.630  58.870  53.510  1.00  0.00            
ATOM    912  CD1 LEU A 135      70.490  59.580  54.230  1.00  0.00            
ATOM    913 1HD1 LEU A 135      70.360  60.620  53.910  1.00  0.00            
ATOM    914 2HD1 LEU A 135      70.100  59.540  55.240  1.00  0.00            
ATOM    915 3HD1 LEU A 135      71.540  59.280  54.260  1.00  0.00            
ATOM    916  CD2 LEU A 135      69.920  59.240  51.910  1.00  0.00            
ATOM    917 1HD2 LEU A 135      69.460  60.210  51.750  1.00  0.00            
ATOM    918 2HD2 LEU A 135      70.970  59.360  51.620  1.00  0.00            
ATOM    919 3HD2 LEU A 135      69.430  58.570  51.210  1.00  0.00            
ATOM    920  C   LEU A 135      70.060  54.820  52.540  1.00  0.00            
ATOM    921  O   LEU A 135      70.610  54.400  51.520  1.00  0.00            
ATOM    922  N   GLN A 136      70.030  54.220  53.730  1.00  0.00            
ATOM    923  H   GLN A 136      69.620  54.770  54.470  1.00  0.00            
ATOM    924  CA  GLN A 136      70.720  52.970  54.000  1.00  0.00            
ATOM    925  HA  GLN A 136      70.800  52.370  53.090  1.00  0.00            
ATOM    926  CB  GLN A 136      72.120  53.150  54.560  1.00  0.00            
ATOM    927  HB1 GLN A 136      72.620  52.250  54.920  1.00  0.00            
ATOM    928  HB2 GLN A 136      72.070  53.880  55.370  1.00  0.00            
ATOM    929  CG  GLN A 136      73.180  53.760  53.690  1.00  0.00            
ATOM    930  HG1 GLN A 136      74.050  53.990  54.300  1.00  0.00            
ATOM    931  HG2 GLN A 136      72.790  54.680  53.260  1.00  0.00            
ATOM    932  CD  GLN A 136      73.610  52.780  52.690  1.00  0.00            
ATOM    933  OE1 GLN A 136      74.680  52.160  52.700  1.00  0.00            
ATOM    934  NE2 GLN A 136      72.890  52.710  51.590  1.00  0.00            
ATOM    935 1HE2 GLN A 136      72.110  53.340  51.450  1.00  0.00            
ATOM    936 2HE2 GLN A 136      73.280  52.310  50.750  1.00  0.00            
ATOM    937  C   GLN A 136      70.120  52.120  55.110  1.00  0.00            
ATOM    938  O   GLN A 136      69.470  52.600  56.050  1.00  0.00            
ATOM    939  N   SER A 137      70.500  50.830  55.150  1.00  0.00            
ATOM    940  H   SER A 137      71.030  50.480  54.370  1.00  0.00            
ATOM    941  CA  SER A 137      69.860  49.860  56.120  1.00  0.00            
ATOM    942  HA  SER A 137      69.540  50.380  57.020  1.00  0.00            
ATOM    943  CB  SER A 137      68.670  49.190  55.430  1.00  0.00            
ATOM    944  HB1 SER A 137      68.930  48.630  54.530  1.00  0.00            
ATOM    945  HB2 SER A 137      67.940  49.910  55.060  1.00  0.00            
ATOM    946  OG  SER A 137      67.950  48.360  56.290  1.00  0.00            
ATOM    947  HG  SER A 137      67.720  48.920  57.040  1.00  0.00            
ATOM    948  C   SER A 137      70.860  48.840  56.630  1.00  0.00            
ATOM    949  O   SER A 137      71.770  48.410  55.900  1.00  0.00            
ATOM    950  N   TYR A 138      70.710  48.350  57.880  1.00  0.00            
ATOM    951  H   TYR A 138      69.910  48.720  58.370  1.00  0.00            
ATOM    952  CA  TYR A 138      71.450  47.260  58.480  1.00  0.00            
ATOM    953  HA  TYR A 138      72.170  46.770  57.820  1.00  0.00            
ATOM    954  CB  TYR A 138      72.380  47.770  59.620  1.00  0.00            
ATOM    955  HB1 TYR A 138      71.720  48.310  60.300  1.00  0.00            
ATOM    956  HB2 TYR A 138      73.170  48.400  59.210  1.00  0.00            
ATOM    957  CG  TYR A 138      73.130  46.720  60.460  1.00  0.00            
ATOM    958  CD1 TYR A 138      74.460  46.390  60.210  1.00  0.00            
ATOM    959  HD1 TYR A 138      74.990  46.900  59.420  1.00  0.00            
ATOM    960  CE1 TYR A 138      75.180  45.390  60.960  1.00  0.00            
ATOM    961  HE1 TYR A 138      76.240  45.250  60.790  1.00  0.00            
ATOM    962  CZ  TYR A 138      74.610  44.790  62.090  1.00  0.00            
ATOM    963  OH  TYR A 138      75.270  43.940  62.930  1.00  0.00            
ATOM    964  HH  TYR A 138      74.730  43.310  63.430  1.00  0.00            
ATOM    965  CE2 TYR A 138      73.220  45.080  62.340  1.00  0.00            
ATOM    966  HE2 TYR A 138      72.710  44.600  63.160  1.00  0.00            
ATOM    967  CD2 TYR A 138      72.490  45.950  61.490  1.00  0.00            
ATOM    968  HD2 TYR A 138      71.420  46.080  61.610  1.00  0.00            
ATOM    969  C   TYR A 138      70.450  46.190  58.920  1.00  0.00            
ATOM    970  O   TYR A 138      69.580  46.650  59.670  1.00  0.00            
ATOM    971  N   VAL A 139      70.560  44.940  58.500  1.00  0.00            
ATOM    972  H   VAL A 139      71.440  44.720  58.050  1.00  0.00            
ATOM    973  CA  VAL A 139      69.890  43.770  59.150  1.00  0.00            
ATOM    974  HA  VAL A 139      69.390  44.110  60.060  1.00  0.00            
ATOM    975  CB  VAL A 139      68.920  43.120  58.170  1.00  0.00            
ATOM    976  HB  VAL A 139      69.550  42.780  57.340  1.00  0.00            
ATOM    977  CG1 VAL A 139      68.200  41.830  58.610  1.00  0.00            
ATOM    978 1HG1 VAL A 139      67.910  41.320  57.690  1.00  0.00            
ATOM    979 2HG1 VAL A 139      68.750  41.150  59.260  1.00  0.00            
ATOM    980 3HG1 VAL A 139      67.240  42.080  59.070  1.00  0.00            
ATOM    981  CG2 VAL A 139      67.880  44.020  57.500  1.00  0.00            
ATOM    982 1HG2 VAL A 139      67.340  43.430  56.760  1.00  0.00            
ATOM    983 2HG2 VAL A 139      67.160  44.380  58.250  1.00  0.00            
ATOM    984 3HG2 VAL A 139      68.360  44.880  57.030  1.00  0.00            
ATOM    985  C   VAL A 139      70.900  42.710  59.710  1.00  0.00            
ATOM    986  O   VAL A 139      71.710  42.130  58.990  1.00  0.00            
ATOM    987  N   ASP A 140      70.860  42.530  61.040  1.00  0.00            
ATOM    988  H   ASP A 140      70.200  43.110  61.540  1.00  0.00            
ATOM    989  CA  ASP A 140      71.910  41.770  61.770  1.00  0.00            
ATOM    990  HA  ASP A 140      72.810  42.270  61.430  1.00  0.00            
ATOM    991  CB  ASP A 140      71.830  41.820  63.300  1.00  0.00            
ATOM    992  HB1 ASP A 140      71.120  41.040  63.550  1.00  0.00            
ATOM    993  HB2 ASP A 140      71.320  42.730  63.620  1.00  0.00            
ATOM    994  CG  ASP A 140      73.070  41.660  64.150  1.00  0.00            
ATOM    995  OD1 ASP A 140      73.870  40.730  63.880  1.00  0.00            
ATOM    996  OD2 ASP A 140      73.340  42.480  65.050  1.00  0.00            
ATOM    997  C   ASP A 140      71.930  40.300  61.190  1.00  0.00            
ATOM    998  O   ASP A 140      70.830  39.710  61.020  1.00  0.00            
ATOM    999  N   ALA A 141      73.120  39.730  61.000  1.00  0.00            
ATOM   1000  H   ALA A 141      73.900  40.350  61.150  1.00  0.00            
ATOM   1001  CA  ALA A 141      73.290  38.280  60.740  1.00  0.00            
ATOM   1002  HA  ALA A 141      72.630  37.940  59.940  1.00  0.00            
ATOM   1003  CB  ALA A 141      74.750  38.110  60.250  1.00  0.00            
ATOM   1004  HB1 ALA A 141      75.450  38.010  61.080  1.00  0.00            
ATOM   1005  HB2 ALA A 141      74.790  37.170  59.710  1.00  0.00            
ATOM   1006  HB3 ALA A 141      75.070  38.980  59.660  1.00  0.00            
ATOM   1007  C   ALA A 141      73.010  37.420  62.010  1.00  0.00            
ATOM   1008  O   ALA A 141      72.860  36.210  61.870  1.00  0.00            
ATOM   1009  N   ASP A 142      72.850  38.090  63.160  1.00  0.00            
ATOM   1010  H   ASP A 142      72.970  39.090  63.240  1.00  0.00            
ATOM   1011  CA  ASP A 142      72.330  37.510  64.360  1.00  0.00            
ATOM   1012  HA  ASP A 142      72.670  36.480  64.420  1.00  0.00            
ATOM   1013  CB  ASP A 142      72.900  38.250  65.580  1.00  0.00            
ATOM   1014  HB1 ASP A 142      72.370  37.890  66.460  1.00  0.00            
ATOM   1015  HB2 ASP A 142      72.660  39.310  65.470  1.00  0.00            
ATOM   1016  CG  ASP A 142      74.380  37.850  65.860  1.00  0.00            
ATOM   1017  OD1 ASP A 142      74.950  36.940  65.280  1.00  0.00            
ATOM   1018  OD2 ASP A 142      74.900  38.530  66.780  1.00  0.00            
ATOM   1019  C   ASP A 142      70.740  37.440  64.330  1.00  0.00            
ATOM   1020  O   ASP A 142      70.010  38.380  64.640  1.00  0.00            
ATOM   1021  N   ALA A 143      70.190  36.420  63.710  1.00  0.00            
ATOM   1022  H   ALA A 143      70.830  35.720  63.370  1.00  0.00            
ATOM   1023  CA  ALA A 143      68.790  36.180  63.490  1.00  0.00            
ATOM   1024  HA  ALA A 143      68.370  37.070  63.020  1.00  0.00            
ATOM   1025  CB  ALA A 143      68.700  34.970  62.520  1.00  0.00            
ATOM   1026  HB1 ALA A 143      69.410  34.900  61.690  1.00  0.00            
ATOM   1027  HB2 ALA A 143      69.020  34.060  63.020  1.00  0.00            
ATOM   1028  HB3 ALA A 143      67.680  34.930  62.120  1.00  0.00            
ATOM   1029  C   ALA A 143      67.950  35.960  64.740  1.00  0.00            
ATOM   1030  O   ALA A 143      66.760  35.750  64.680  1.00  0.00            
ATOM   1031  N   ASP A 144      68.600  35.960  65.920  1.00  0.00            
ATOM   1032  H   ASP A 144      69.600  36.070  65.920  1.00  0.00            
ATOM   1033  CA  ASP A 144      67.780  36.140  67.210  1.00  0.00            
ATOM   1034  HA  ASP A 144      66.750  35.800  67.140  1.00  0.00            
ATOM   1035  CB  ASP A 144      68.530  35.430  68.260  1.00  0.00            
ATOM   1036  HB1 ASP A 144      68.090  35.570  69.250  1.00  0.00            
ATOM   1037  HB2 ASP A 144      69.540  35.830  68.220  1.00  0.00            
ATOM   1038  CG  ASP A 144      68.720  33.910  68.090  1.00  0.00            
ATOM   1039  OD1 ASP A 144      67.870  33.190  67.490  1.00  0.00            
ATOM   1040  OD2 ASP A 144      69.630  33.350  68.750  1.00  0.00            
ATOM   1041  C   ASP A 144      67.690  37.620  67.650  1.00  0.00            
ATOM   1042  O   ASP A 144      67.010  37.870  68.620  1.00  0.00            
ATOM   1043  N   GLU A 145      68.450  38.540  67.090  1.00  0.00            
ATOM   1044  H   GLU A 145      69.070  38.290  66.330  1.00  0.00            
ATOM   1045  CA  GLU A 145      68.520  39.880  67.610  1.00  0.00            
ATOM   1046  HA  GLU A 145      68.750  39.830  68.680  1.00  0.00            
ATOM   1047  CB  GLU A 145      69.680  40.580  67.050  1.00  0.00            
ATOM   1048  HB1 GLU A 145      69.400  40.670  66.000  1.00  0.00            
ATOM   1049  HB2 GLU A 145      70.580  39.970  67.120  1.00  0.00            
ATOM   1050  CG  GLU A 145      69.920  42.060  67.440  1.00  0.00            
ATOM   1051  HG1 GLU A 145      69.080  42.650  67.070  1.00  0.00            
ATOM   1052  HG2 GLU A 145      70.720  42.460  66.840  1.00  0.00            
ATOM   1053  CD  GLU A 145      70.170  42.340  68.910  1.00  0.00            
ATOM   1054  OE1 GLU A 145      69.450  41.830  69.820  1.00  0.00            
ATOM   1055  OE2 GLU A 145      71.120  43.080  69.130  1.00  0.00            
ATOM   1056  C   GLU A 145      67.270  40.750  67.470  1.00  0.00            
ATOM   1057  O   GLU A 145      66.520  40.560  66.500  1.00  0.00            
ATOM   1058  N   ASN A 146      66.980  41.560  68.460  1.00  0.00            
ATOM   1059  H   ASN A 146      67.700  41.640  69.160  1.00  0.00            
ATOM   1060  CA  ASN A 146      65.920  42.520  68.490  1.00  0.00            
ATOM   1061  HA  ASN A 146      65.440  42.770  67.540  1.00  0.00            
ATOM   1062  CB  ASN A 146      64.670  41.900  69.170  1.00  0.00            
ATOM   1063  HB1 ASN A 146      64.080  42.590  69.770  1.00  0.00            
ATOM   1064  HB2 ASN A 146      65.050  41.110  69.810  1.00  0.00            
ATOM   1065  CG  ASN A 146      63.630  41.270  68.220  1.00  0.00            
ATOM   1066  OD1 ASN A 146      62.450  41.690  68.280  1.00  0.00            
ATOM   1067  ND2 ASN A 146      63.950  40.530  67.220  1.00  0.00            
ATOM   1068 1HD2 ASN A 146      64.930  40.300  67.160  1.00  0.00            
ATOM   1069 2HD2 ASN A 146      63.230  40.160  66.620  1.00  0.00            
ATOM   1070  C   ASN A 146      66.410  43.940  68.990  1.00  0.00            
ATOM   1071  O   ASN A 146      66.670  44.130  70.130  1.00  0.00            
ATOM   1072  N   PHE A 147      66.590  44.950  68.060  1.00  0.00            
ATOM   1073  H   PHE A 147      66.590  44.710  67.070  1.00  0.00            
ATOM   1074  CA  PHE A 147      67.080  46.270  68.460  1.00  0.00            
ATOM   1075  HA  PHE A 147      67.920  46.120  69.140  1.00  0.00            
ATOM   1076  CB  PHE A 147      67.740  46.980  67.330  1.00  0.00            
ATOM   1077  HB1 PHE A 147      68.010  48.000  67.610  1.00  0.00            
ATOM   1078  HB2 PHE A 147      67.020  47.130  66.530  1.00  0.00            
ATOM   1079  CG  PHE A 147      69.030  46.360  66.820  1.00  0.00            
ATOM   1080  CD1 PHE A 147      69.980  45.830  67.660  1.00  0.00            
ATOM   1081  HD1 PHE A 147      69.760  45.790  68.720  1.00  0.00            
ATOM   1082  CE1 PHE A 147      71.280  45.450  67.200  1.00  0.00            
ATOM   1083  HE1 PHE A 147      71.960  45.100  67.960  1.00  0.00            
ATOM   1084  CZ  PHE A 147      71.570  45.460  65.790  1.00  0.00            
ATOM   1085  HZ  PHE A 147      72.530  45.110  65.440  1.00  0.00            
ATOM   1086  CE2 PHE A 147      70.530  45.770  64.860  1.00  0.00            
ATOM   1087  HE2 PHE A 147      70.610  45.620  63.790  1.00  0.00            
ATOM   1088  CD2 PHE A 147      69.320  46.310  65.420  1.00  0.00            
ATOM   1089  HD2 PHE A 147      68.460  46.510  64.810  1.00  0.00            
ATOM   1090  C   PHE A 147      65.890  47.050  69.020  1.00  0.00            
ATOM   1091  O   PHE A 147      64.930  47.290  68.310  1.00  0.00            
ATOM   1092  N   TYR A 148      66.090  47.660  70.220  1.00  0.00            
ATOM   1093  H   TYR A 148      66.970  47.370  70.620  1.00  0.00            
ATOM   1094  CA  TYR A 148      65.140  48.510  70.830  1.00  0.00            
ATOM   1095  HA  TYR A 148      64.160  48.480  70.370  1.00  0.00            
ATOM   1096  CB  TYR A 148      65.030  48.200  72.280  1.00  0.00            
ATOM   1097  HB1 TYR A 148      64.220  48.700  72.810  1.00  0.00            
ATOM   1098  HB2 TYR A 148      65.930  48.520  72.820  1.00  0.00            
ATOM   1099  CG  TYR A 148      64.770  46.730  72.580  1.00  0.00            
ATOM   1100  CD1 TYR A 148      63.790  46.020  71.930  1.00  0.00            
ATOM   1101  HD1 TYR A 148      63.060  46.520  71.300  1.00  0.00            
ATOM   1102  CE1 TYR A 148      63.670  44.620  72.070  1.00  0.00            
ATOM   1103  HE1 TYR A 148      62.960  44.010  71.540  1.00  0.00            
ATOM   1104  CZ  TYR A 148      64.400  43.930  73.110  1.00  0.00            
ATOM   1105  OH  TYR A 148      64.190  42.560  73.270  1.00  0.00            
ATOM   1106  HH  TYR A 148      63.520  42.270  72.640  1.00  0.00            
ATOM   1107  CE2 TYR A 148      65.330  44.680  73.830  1.00  0.00            
ATOM   1108  HE2 TYR A 148      65.900  44.220  74.620  1.00  0.00            
ATOM   1109  CD2 TYR A 148      65.540  46.040  73.580  1.00  0.00            
ATOM   1110  HD2 TYR A 148      66.350  46.590  74.040  1.00  0.00            
ATOM   1111  C   TYR A 148      65.550  49.980  70.750  1.00  0.00            
ATOM   1112  O   TYR A 148      64.770  50.910  71.080  1.00  0.00            
ATOM   1113  N   THR A 149      66.840  50.310  70.470  1.00  0.00            
ATOM   1114  H   THR A 149      67.520  49.550  70.420  1.00  0.00            
ATOM   1115  CA  THR A 149      67.400  51.660  70.840  1.00  0.00            
ATOM   1116  HA  THR A 149      66.570  52.360  70.720  1.00  0.00            
ATOM   1117  CB  THR A 149      67.740  51.770  72.360  1.00  0.00            
ATOM   1118  HB  THR A 149      66.840  51.590  72.950  1.00  0.00            
ATOM   1119  CG2 THR A 149      68.730  50.640  72.810  1.00  0.00            
ATOM   1120 1HG2 THR A 149      68.190  49.690  72.870  1.00  0.00            
ATOM   1121 2HG2 THR A 149      69.620  50.640  72.180  1.00  0.00            
ATOM   1122 3HG2 THR A 149      69.110  50.810  73.820  1.00  0.00            
ATOM   1123  OG1 THR A 149      68.220  53.000  72.870  1.00  0.00            
ATOM   1124  HG1 THR A 149      67.500  53.620  72.700  1.00  0.00            
ATOM   1125  C   THR A 149      68.580  52.040  70.030  1.00  0.00            
ATOM   1126  O   THR A 149      69.360  51.240  69.530  1.00  0.00            
ATOM   1127  N   CYS A 150      68.730  53.330  69.810  1.00  0.00            
ATOM   1128  H   CYS A 150      68.160  53.990  70.330  1.00  0.00            
ATOM   1129  CA  CYS A 150      69.770  53.960  68.950  1.00  0.00            
ATOM   1130  HA  CYS A 150      70.690  53.390  69.070  1.00  0.00            
ATOM   1131  CB  CYS A 150      69.300  53.900  67.440  1.00  0.00            
ATOM   1132  HB1 CYS A 150      69.440  52.890  67.050  1.00  0.00            
ATOM   1133  HB2 CYS A 150      69.940  54.520  66.810  1.00  0.00            
ATOM   1134  SG  CYS A 150      67.600  54.630  67.280  1.00  0.00            
ATOM   1135  HG  CYS A 150      67.700  55.860  67.800  1.00  0.00            
ATOM   1136  C   CYS A 150      70.000  55.360  69.380  1.00  0.00            
ATOM   1137  O   CYS A 150      69.100  55.990  69.880  1.00  0.00            
ATOM   1138  N   ALA A 151      71.250  55.750  69.110  1.00  0.00            
ATOM   1139  H   ALA A 151      71.910  55.160  68.630  1.00  0.00            
ATOM   1140  CA  ALA A 151      71.700  57.060  69.490  1.00  0.00            
ATOM   1141  HA  ALA A 151      70.880  57.760  69.320  1.00  0.00            
ATOM   1142  CB  ALA A 151      72.080  57.030  70.960  1.00  0.00            
ATOM   1143  HB1 ALA A 151      71.280  56.620  71.580  1.00  0.00            
ATOM   1144  HB2 ALA A 151      72.930  56.430  71.260  1.00  0.00            
ATOM   1145  HB3 ALA A 151      72.210  57.990  71.460  1.00  0.00            
ATOM   1146  C   ALA A 151      72.760  57.690  68.610  1.00  0.00            
ATOM   1147  O   ALA A 151      73.730  57.040  68.170  1.00  0.00            
ATOM   1148  N   TRP A 152      72.600  58.950  68.110  1.00  0.00            
ATOM   1149  H   TRP A 152      71.860  59.500  68.520  1.00  0.00            
ATOM   1150  CA  TRP A 152      73.580  59.600  67.250  1.00  0.00            
ATOM   1151  HA  TRP A 152      73.890  58.800  66.570  1.00  0.00            
ATOM   1152  CB  TRP A 152      73.030  60.790  66.480  1.00  0.00            
ATOM   1153  HB1 TRP A 152      73.770  61.240  65.830  1.00  0.00            
ATOM   1154  HB2 TRP A 152      72.700  61.520  67.220  1.00  0.00            
ATOM   1155  CG  TRP A 152      71.810  60.390  65.600  1.00  0.00            
ATOM   1156  CD1 TRP A 152      70.500  60.570  65.890  1.00  0.00            
ATOM   1157  HD1 TRP A 152      70.110  60.910  66.840  1.00  0.00            
ATOM   1158  NE1 TRP A 152      69.780  60.190  64.760  1.00  0.00            
ATOM   1159  HE1 TRP A 152      68.790  60.390  64.640  1.00  0.00            
ATOM   1160  CE2 TRP A 152      70.590  59.800  63.710  1.00  0.00            
ATOM   1161  CZ2 TRP A 152      70.360  59.400  62.380  1.00  0.00            
ATOM   1162  HZ2 TRP A 152      69.330  59.230  62.100  1.00  0.00            
ATOM   1163  CH2 TRP A 152      71.430  59.230  61.470  1.00  0.00            
ATOM   1164  HH2 TRP A 152      71.080  58.860  60.520  1.00  0.00            
ATOM   1165  CZ3 TRP A 152      72.720  59.270  62.010  1.00  0.00            
ATOM   1166  HZ3 TRP A 152      73.630  59.000  61.490  1.00  0.00            
ATOM   1167  CE3 TRP A 152      73.000  59.540  63.330  1.00  0.00            
ATOM   1168  HE3 TRP A 152      73.990  59.620  63.750  1.00  0.00            
ATOM   1169  CD2 TRP A 152      71.920  59.880  64.210  1.00  0.00            
ATOM   1170  C   TRP A 152      74.770  60.130  68.120  1.00  0.00            
ATOM   1171  O   TRP A 152      74.620  60.430  69.330  1.00  0.00            
ATOM   1172  N   THR A 153      75.930  60.420  67.490  1.00  0.00            
ATOM   1173  H   THR A 153      75.900  60.390  66.480  1.00  0.00            
ATOM   1174  CA  THR A 153      77.180  61.070  67.960  1.00  0.00            
ATOM   1175  HA  THR A 153      77.020  61.860  68.690  1.00  0.00            
ATOM   1176  CB  THR A 153      78.060  60.090  68.690  1.00  0.00            
ATOM   1177  HB  THR A 153      77.340  59.810  69.460  1.00  0.00            
ATOM   1178  CG2 THR A 153      78.570  58.890  68.000  1.00  0.00            
ATOM   1179 1HG2 THR A 153      78.540  58.080  68.730  1.00  0.00            
ATOM   1180 2HG2 THR A 153      77.910  58.530  67.200  1.00  0.00            
ATOM   1181 3HG2 THR A 153      79.610  58.990  67.690  1.00  0.00            
ATOM   1182  OG1 THR A 153      79.110  60.800  69.260  1.00  0.00            
ATOM   1183  HG1 THR A 153      79.120  60.720  70.220  1.00  0.00            
ATOM   1184  C   THR A 153      77.880  61.750  66.790  1.00  0.00            
ATOM   1185  O   THR A 153      77.450  61.700  65.660  1.00  0.00            
ATOM   1186  N   TYR A 154      78.980  62.450  67.070  1.00  0.00            
ATOM   1187  H   TYR A 154      79.310  62.360  68.020  1.00  0.00            
ATOM   1188  CA  TYR A 154      79.870  62.950  65.940  1.00  0.00            
ATOM   1189  HA  TYR A 154      79.740  62.310  65.070  1.00  0.00            
ATOM   1190  CB  TYR A 154      79.480  64.350  65.650  1.00  0.00            
ATOM   1191  HB1 TYR A 154      79.750  64.960  66.510  1.00  0.00            
ATOM   1192  HB2 TYR A 154      78.400  64.260  65.510  1.00  0.00            
ATOM   1193  CG  TYR A 154      80.180  64.880  64.430  1.00  0.00            
ATOM   1194  CD1 TYR A 154      81.430  65.500  64.510  1.00  0.00            
ATOM   1195  HD1 TYR A 154      82.070  65.570  65.380  1.00  0.00            
ATOM   1196  CE1 TYR A 154      82.060  65.950  63.290  1.00  0.00            
ATOM   1197  HE1 TYR A 154      83.080  66.300  63.340  1.00  0.00            
ATOM   1198  CZ  TYR A 154      81.280  66.030  62.070  1.00  0.00            
ATOM   1199  OH  TYR A 154      81.830  66.490  60.940  1.00  0.00            
ATOM   1200  HH  TYR A 154      82.390  67.240  61.160  1.00  0.00            
ATOM   1201  CE2 TYR A 154      79.980  65.420  62.070  1.00  0.00            
ATOM   1202  HE2 TYR A 154      79.330  65.470  61.210  1.00  0.00            
ATOM   1203  CD2 TYR A 154      79.480  64.820  63.230  1.00  0.00            
ATOM   1204  HD2 TYR A 154      78.470  64.420  63.180  1.00  0.00            
ATOM   1205  C   TYR A 154      81.380  62.950  66.390  1.00  0.00            
ATOM   1206  O   TYR A 154      81.650  63.190  67.550  1.00  0.00            
ATOM   1207  N   ASP A 155      82.210  62.460  65.460  1.00  0.00            
ATOM   1208  H   ASP A 155      81.870  62.120  64.580  1.00  0.00            
ATOM   1209  CA  ASP A 155      83.680  62.360  65.670  1.00  0.00            
ATOM   1210  HA  ASP A 155      83.770  62.080  66.720  1.00  0.00            
ATOM   1211  CB  ASP A 155      84.260  61.200  64.870  1.00  0.00            
ATOM   1212  HB1 ASP A 155      84.090  61.330  63.800  1.00  0.00            
ATOM   1213  HB2 ASP A 155      83.850  60.260  65.230  1.00  0.00            
ATOM   1214  CG  ASP A 155      85.780  60.950  64.950  1.00  0.00            
ATOM   1215  OD1 ASP A 155      86.550  61.520  65.770  1.00  0.00            
ATOM   1216  OD2 ASP A 155      86.220  60.090  64.130  1.00  0.00            
ATOM   1217  C   ASP A 155      84.490  63.690  65.330  1.00  0.00            
ATOM   1218  O   ASP A 155      84.420  64.080  64.150  1.00  0.00            
ATOM   1219  N   SER A 156      85.240  64.260  66.250  1.00  0.00            
ATOM   1220  H   SER A 156      85.220  63.920  67.200  1.00  0.00            
ATOM   1221  CA  SER A 156      86.130  65.420  66.010  1.00  0.00            
ATOM   1222  HA  SER A 156      85.610  66.150  65.390  1.00  0.00            
ATOM   1223  CB  SER A 156      86.540  65.910  67.420  1.00  0.00            
ATOM   1224  HB1 SER A 156      85.580  65.990  67.950  1.00  0.00            
ATOM   1225  HB2 SER A 156      86.950  66.910  67.400  1.00  0.00            
ATOM   1226  OG  SER A 156      87.400  64.990  68.160  1.00  0.00            
ATOM   1227  HG  SER A 156      88.270  65.090  67.770  1.00  0.00            
ATOM   1228  C   SER A 156      87.420  65.130  65.210  1.00  0.00            
ATOM   1229  O   SER A 156      87.900  65.970  64.440  1.00  0.00            
ATOM   1230  N   ASN A 157      88.090  64.020  65.360  1.00  0.00            
ATOM   1231  H   ASN A 157      87.730  63.350  66.010  1.00  0.00            
ATOM   1232  CA  ASN A 157      89.400  63.610  64.790  1.00  0.00            
ATOM   1233  HA  ASN A 157      90.240  64.270  65.000  1.00  0.00            
ATOM   1234  CB  ASN A 157      89.600  62.250  65.510  1.00  0.00            
ATOM   1235  HB1 ASN A 157      90.590  61.880  65.280  1.00  0.00            
ATOM   1236  HB2 ASN A 157      88.830  61.500  65.320  1.00  0.00            
ATOM   1237  CG  ASN A 157      89.630  62.360  67.020  1.00  0.00            
ATOM   1238  OD1 ASN A 157      90.620  62.660  67.670  1.00  0.00            
ATOM   1239  ND2 ASN A 157      88.510  62.170  67.710  1.00  0.00            
ATOM   1240 1HD2 ASN A 157      87.630  61.890  67.290  1.00  0.00            
ATOM   1241 2HD2 ASN A 157      88.530  62.160  68.720  1.00  0.00            
ATOM   1242  C   ASN A 157      89.350  63.480  63.240  1.00  0.00            
ATOM   1243  O   ASN A 157      90.300  63.610  62.560  1.00  0.00            
ATOM   1244  N   THR A 158      88.130  63.190  62.730  1.00  0.00            
ATOM   1245  H   THR A 158      87.390  63.100  63.410  1.00  0.00            
ATOM   1246  CA  THR A 158      87.890  62.850  61.300  1.00  0.00            
ATOM   1247  HA  THR A 158      88.860  62.930  60.810  1.00  0.00            
ATOM   1248  CB  THR A 158      87.340  61.400  61.100  1.00  0.00            
ATOM   1249  HB  THR A 158      87.210  61.270  60.030  1.00  0.00            
ATOM   1250  CG2 THR A 158      88.310  60.340  61.680  1.00  0.00            
ATOM   1251 1HG2 THR A 158      87.860  59.360  61.580  1.00  0.00            
ATOM   1252 2HG2 THR A 158      89.090  60.250  60.930  1.00  0.00            
ATOM   1253 3HG2 THR A 158      88.630  60.530  62.710  1.00  0.00            
ATOM   1254  OG1 THR A 158      86.110  61.330  61.760  1.00  0.00            
ATOM   1255  HG1 THR A 158      86.260  60.810  62.560  1.00  0.00            
ATOM   1256  C   THR A 158      86.890  63.780  60.600  1.00  0.00            
ATOM   1257  O   THR A 158      86.810  63.760  59.380  1.00  0.00            
ATOM   1258  N   SER A 159      86.070  64.490  61.360  1.00  0.00            
ATOM   1259  H   SER A 159      86.040  64.320  62.360  1.00  0.00            
ATOM   1260  CA  SER A 159      84.800  65.170  60.880  1.00  0.00            
ATOM   1261  HA  SER A 159      84.320  65.480  61.810  1.00  0.00            
ATOM   1262  CB  SER A 159      85.140  66.420  59.990  1.00  0.00            
ATOM   1263  HB1 SER A 159      84.260  66.920  59.600  1.00  0.00            
ATOM   1264  HB2 SER A 159      85.700  66.050  59.130  1.00  0.00            
ATOM   1265  OG  SER A 159      85.910  67.380  60.640  1.00  0.00            
ATOM   1266  HG  SER A 159      86.800  67.040  60.710  1.00  0.00            
ATOM   1267  C   SER A 159      83.890  64.180  60.260  1.00  0.00            
ATOM   1268  O   SER A 159      83.810  64.040  59.020  1.00  0.00            
ATOM   1269  N   HIS A 160      83.170  63.420  61.100  1.00  0.00            
ATOM   1270  H   HIS A 160      83.330  63.460  62.090  1.00  0.00            
ATOM   1271  CA  HIS A 160      82.300  62.360  60.600  1.00  0.00            
ATOM   1272  HA  HIS A 160      81.910  62.740  59.660  1.00  0.00            
ATOM   1273  CB  HIS A 160      83.030  61.080  60.120  1.00  0.00            
ATOM   1274  HB1 HIS A 160      83.230  60.550  61.050  1.00  0.00            
ATOM   1275  HB2 HIS A 160      84.010  61.390  59.750  1.00  0.00            
ATOM   1276  CG  HIS A 160      82.270  60.270  59.060  1.00  0.00            
ATOM   1277  ND1 HIS A 160      81.190  59.410  59.190  1.00  0.00            
ATOM   1278  HD1 HIS A 160      80.660  59.140  60.010  1.00  0.00            
ATOM   1279  CE1 HIS A 160      80.810  59.020  57.920  1.00  0.00            
ATOM   1280  HE1 HIS A 160      80.010  58.300  57.810  1.00  0.00            
ATOM   1281  NE2 HIS A 160      81.570  59.500  56.950  1.00  0.00            
ATOM   1282  CD2 HIS A 160      82.520  60.290  57.660  1.00  0.00            
ATOM   1283  HD2 HIS A 160      83.300  60.860  57.160  1.00  0.00            
ATOM   1284  C   HIS A 160      81.160  62.110  61.600  1.00  0.00            
ATOM   1285  O   HIS A 160      81.390  61.840  62.780  1.00  0.00            
ATOM   1286  N   PRO A 161      79.840  62.060  61.190  1.00  0.00            
ATOM   1287  CD  PRO A 161      79.350  62.530  59.860  1.00  0.00            
ATOM   1288  HD1 PRO A 161      79.960  62.170  59.030  1.00  0.00            
ATOM   1289  HD2 PRO A 161      79.290  63.620  59.900  1.00  0.00            
ATOM   1290  CG  PRO A 161      77.940  62.010  59.700  1.00  0.00            
ATOM   1291  HG1 PRO A 161      77.940  60.970  59.380  1.00  0.00            
ATOM   1292  HG2 PRO A 161      77.340  62.560  58.970  1.00  0.00            
ATOM   1293  CB  PRO A 161      77.380  62.060  61.140  1.00  0.00            
ATOM   1294  HB1 PRO A 161      76.600  61.340  61.370  1.00  0.00            
ATOM   1295  HB2 PRO A 161      77.260  63.130  61.260  1.00  0.00            
ATOM   1296  CA  PRO A 161      78.680  61.560  61.970  1.00  0.00            
ATOM   1297  HA  PRO A 161      78.660  62.070  62.930  1.00  0.00            
ATOM   1298  C   PRO A 161      78.800  60.110  62.240  1.00  0.00            
ATOM   1299  O   PRO A 161      79.100  59.300  61.370  1.00  0.00            
ATOM   1300  N   LEU A 162      78.330  59.710  63.410  1.00  0.00            
ATOM   1301  H   LEU A 162      78.060  60.400  64.100  1.00  0.00            
ATOM   1302  CA  LEU A 162      78.350  58.320  63.850  1.00  0.00            
ATOM   1303  HA  LEU A 162      78.490  57.540  63.100  1.00  0.00            
ATOM   1304  CB  LEU A 162      79.590  58.160  64.710  1.00  0.00            
ATOM   1305  HB1 LEU A 162      79.480  57.230  65.260  1.00  0.00            
ATOM   1306  HB2 LEU A 162      79.630  58.950  65.470  1.00  0.00            
ATOM   1307  CG  LEU A 162      80.930  58.230  64.000  1.00  0.00            
ATOM   1308  HG  LEU A 162      80.870  59.210  63.520  1.00  0.00            
ATOM   1309  CD1 LEU A 162      82.070  58.170  65.090  1.00  0.00            
ATOM   1310 1HD1 LEU A 162      83.070  58.130  64.670  1.00  0.00            
ATOM   1311 2HD1 LEU A 162      81.890  59.020  65.740  1.00  0.00            
ATOM   1312 3HD1 LEU A 162      81.930  57.280  65.700  1.00  0.00            
ATOM   1313  CD2 LEU A 162      81.160  57.080  62.970  1.00  0.00            
ATOM   1314 1HD2 LEU A 162      82.200  57.200  62.680  1.00  0.00            
ATOM   1315 2HD2 LEU A 162      80.820  56.130  63.370  1.00  0.00            
ATOM   1316 3HD2 LEU A 162      80.560  57.270  62.080  1.00  0.00            
ATOM   1317  C   LEU A 162      77.060  57.970  64.610  1.00  0.00            
ATOM   1318  O   LEU A 162      76.360  58.910  65.010  1.00  0.00            
ATOM   1319  N   LEU A 163      76.640  56.700  64.630  1.00  0.00            
ATOM   1320  H   LEU A 163      77.390  56.090  64.330  1.00  0.00            
ATOM   1321  CA  LEU A 163      75.550  56.180  65.440  1.00  0.00            
ATOM   1322  HA  LEU A 163      75.250  56.980  66.110  1.00  0.00            
ATOM   1323  CB  LEU A 163      74.470  55.800  64.370  1.00  0.00            
ATOM   1324  HB1 LEU A 163      74.920  55.080  63.680  1.00  0.00            
ATOM   1325  HB2 LEU A 163      74.400  56.750  63.840  1.00  0.00            
ATOM   1326  CG  LEU A 163      73.100  55.170  64.740  1.00  0.00            
ATOM   1327  HG  LEU A 163      73.170  54.340  65.440  1.00  0.00            
ATOM   1328  CD1 LEU A 163      72.040  56.190  65.240  1.00  0.00            
ATOM   1329 1HD1 LEU A 163      72.330  56.540  66.240  1.00  0.00            
ATOM   1330 2HD1 LEU A 163      72.090  57.060  64.590  1.00  0.00            
ATOM   1331 3HD1 LEU A 163      71.080  55.710  65.400  1.00  0.00            
ATOM   1332  CD2 LEU A 163      72.540  54.640  63.400  1.00  0.00            
ATOM   1333 1HD2 LEU A 163      73.210  53.930  62.910  1.00  0.00            
ATOM   1334 2HD2 LEU A 163      71.600  54.120  63.520  1.00  0.00            
ATOM   1335 3HD2 LEU A 163      72.340  55.500  62.760  1.00  0.00            
ATOM   1336  C   LEU A 163      75.920  54.940  66.320  1.00  0.00            
ATOM   1337  O   LEU A 163      76.740  54.160  65.950  1.00  0.00            
ATOM   1338  N   ALA A 164      75.290  54.810  67.490  1.00  0.00            
ATOM   1339  H   ALA A 164      74.650  55.540  67.760  1.00  0.00            
ATOM   1340  CA  ALA A 164      75.420  53.580  68.340  1.00  0.00            
ATOM   1341  HA  ALA A 164      76.220  52.930  67.990  1.00  0.00            
ATOM   1342  CB  ALA A 164      75.920  53.990  69.730  1.00  0.00            
ATOM   1343  HB1 ALA A 164      76.770  54.650  69.620  1.00  0.00            
ATOM   1344  HB2 ALA A 164      75.170  54.610  70.220  1.00  0.00            
ATOM   1345  HB3 ALA A 164      75.970  53.150  70.420  1.00  0.00            
ATOM   1346  C   ALA A 164      74.030  52.790  68.470  1.00  0.00            
ATOM   1347  O   ALA A 164      73.000  53.360  68.750  1.00  0.00            
ATOM   1348  N   VAL A 165      74.020  51.400  68.310  1.00  0.00            
ATOM   1349  H   VAL A 165      74.930  51.000  68.150  1.00  0.00            
ATOM   1350  CA  VAL A 165      72.820  50.560  68.410  1.00  0.00            
ATOM   1351  HA  VAL A 165      71.980  51.170  68.730  1.00  0.00            
ATOM   1352  CB  VAL A 165      72.410  50.230  66.890  1.00  0.00            
ATOM   1353  HB  VAL A 165      73.310  49.800  66.440  1.00  0.00            
ATOM   1354  CG1 VAL A 165      71.240  49.320  66.930  1.00  0.00            
ATOM   1355 1HG1 VAL A 165      70.440  49.810  67.490  1.00  0.00            
ATOM   1356 2HG1 VAL A 165      70.840  49.130  65.940  1.00  0.00            
ATOM   1357 3HG1 VAL A 165      71.560  48.310  67.190  1.00  0.00            
ATOM   1358  CG2 VAL A 165      72.010  51.520  66.040  1.00  0.00            
ATOM   1359 1HG2 VAL A 165      72.940  52.070  65.880  1.00  0.00            
ATOM   1360 2HG2 VAL A 165      71.710  51.290  65.010  1.00  0.00            
ATOM   1361 3HG2 VAL A 165      71.300  52.130  66.600  1.00  0.00            
ATOM   1362  C   VAL A 165      72.940  49.380  69.340  1.00  0.00            
ATOM   1363  O   VAL A 165      73.930  48.640  69.380  1.00  0.00            
ATOM   1364  N   ALA A 166      71.910  49.150  70.160  1.00  0.00            
ATOM   1365  H   ALA A 166      71.130  49.800  70.190  1.00  0.00            
ATOM   1366  CA  ALA A 166      71.770  47.930  70.910  1.00  0.00            
ATOM   1367  HA  ALA A 166      72.260  47.080  70.430  1.00  0.00            
ATOM   1368  CB  ALA A 166      72.490  48.130  72.220  1.00  0.00            
ATOM   1369  HB1 ALA A 166      72.720  47.140  72.620  1.00  0.00            
ATOM   1370  HB2 ALA A 166      73.410  48.690  72.120  1.00  0.00            
ATOM   1371  HB3 ALA A 166      71.910  48.780  72.880  1.00  0.00            
ATOM   1372  C   ALA A 166      70.290  47.450  71.060  1.00  0.00            
ATOM   1373  O   ALA A 166      69.260  48.040  70.620  1.00  0.00            
ATOM   1374  N   GLY A 167      70.230  46.260  71.640  1.00  0.00            
ATOM   1375  H   GLY A 167      71.130  45.840  71.810  1.00  0.00            
ATOM   1376  CA  GLY A 167      69.050  45.550  72.020  1.00  0.00            
ATOM   1377  HA1 GLY A 167      68.530  45.210  71.120  1.00  0.00            
ATOM   1378  HA2 GLY A 167      68.480  46.290  72.590  1.00  0.00            
ATOM   1379  C   GLY A 167      69.200  44.250  72.850  1.00  0.00            
ATOM   1380  O   GLY A 167      70.070  44.110  73.700  1.00  0.00            
ATOM   1381  N   SER A 168      68.380  43.260  72.500  1.00  0.00            
ATOM   1382  H   SER A 168      67.850  43.580  71.700  1.00  0.00            
ATOM   1383  CA  SER A 168      68.290  41.980  73.100  1.00  0.00            
ATOM   1384  HA  SER A 168      67.870  42.160  74.090  1.00  0.00            
ATOM   1385  CB  SER A 168      67.320  41.070  72.410  1.00  0.00            
ATOM   1386  HB1 SER A 168      66.550  41.680  71.940  1.00  0.00            
ATOM   1387  HB2 SER A 168      66.890  40.340  73.090  1.00  0.00            
ATOM   1388  OG  SER A 168      67.970  40.330  71.390  1.00  0.00            
ATOM   1389  HG  SER A 168      68.490  40.870  70.810  1.00  0.00            
ATOM   1390  C   SER A 168      69.640  41.190  73.300  1.00  0.00            
ATOM   1391  O   SER A 168      69.770  40.550  74.370  1.00  0.00            
ATOM   1392  N   ARG A 169      70.620  41.260  72.340  1.00  0.00            
ATOM   1393  H   ARG A 169      70.310  41.840  71.570  1.00  0.00            
ATOM   1394  CA  ARG A 169      71.950  40.640  72.470  1.00  0.00            
ATOM   1395  HA  ARG A 169      71.870  39.780  73.130  1.00  0.00            
ATOM   1396  CB  ARG A 169      72.520  40.240  71.080  1.00  0.00            
ATOM   1397  HB1 ARG A 169      73.570  39.970  71.170  1.00  0.00            
ATOM   1398  HB2 ARG A 169      72.490  41.050  70.360  1.00  0.00            
ATOM   1399  CG  ARG A 169      71.770  39.040  70.560  1.00  0.00            
ATOM   1400  HG1 ARG A 169      70.750  39.320  70.320  1.00  0.00            
ATOM   1401  HG2 ARG A 169      71.680  38.190  71.240  1.00  0.00            
ATOM   1402  CD  ARG A 169      72.370  38.210  69.420  1.00  0.00            
ATOM   1403  HD1 ARG A 169      72.400  38.710  68.460  1.00  0.00            
ATOM   1404  HD2 ARG A 169      71.760  37.320  69.240  1.00  0.00            
ATOM   1405  NE  ARG A 169      73.780  37.800  69.610  1.00  0.00            
ATOM   1406  HE  ARG A 169      74.370  38.520  69.220  1.00  0.00            
ATOM   1407  CZ  ARG A 169      74.230  36.680  70.150  1.00  0.00            
ATOM   1408  NH1 ARG A 169      73.440  35.750  70.560  1.00  0.00            
ATOM   1409 1HH1 ARG A 169      72.440  35.810  70.610  1.00  0.00            
ATOM   1410 2HH1 ARG A 169      73.830  34.990  71.110  1.00  0.00            
ATOM   1411  NH2 ARG A 169      75.540  36.520  70.240  1.00  0.00            
ATOM   1412 1HH2 ARG A 169      76.020  37.410  70.310  1.00  0.00            
ATOM   1413 2HH2 ARG A 169      76.010  35.710  70.610  1.00  0.00            
ATOM   1414  C   ARG A 169      72.890  41.540  73.290  1.00  0.00            
ATOM   1415  O   ARG A 169      73.970  41.030  73.560  1.00  0.00            
ATOM   1416  N   GLY A 170      72.510  42.790  73.610  1.00  0.00            
ATOM   1417  H   GLY A 170      71.670  43.110  73.150  1.00  0.00            
ATOM   1418  CA  GLY A 170      73.140  43.600  74.620  1.00  0.00            
ATOM   1419  HA1 GLY A 170      73.180  43.090  75.580  1.00  0.00            
ATOM   1420  HA2 GLY A 170      72.440  44.420  74.770  1.00  0.00            
ATOM   1421  C   GLY A 170      74.550  44.130  74.290  1.00  0.00            
ATOM   1422  O   GLY A 170      75.260  44.430  75.270  1.00  0.00            
ATOM   1423  N   ILE A 171      74.950  44.150  73.020  1.00  0.00            
ATOM   1424  H   ILE A 171      74.290  44.000  72.270  1.00  0.00            
ATOM   1425  CA  ILE A 171      76.270  44.590  72.650  1.00  0.00            
ATOM   1426  HA  ILE A 171      76.840  44.790  73.560  1.00  0.00            
ATOM   1427  CB  ILE A 171      77.090  43.570  71.900  1.00  0.00            
ATOM   1428  HB  ILE A 171      77.890  44.100  71.380  1.00  0.00            
ATOM   1429  CG2 ILE A 171      77.660  42.560  72.900  1.00  0.00            
ATOM   1430 1HG2 ILE A 171      78.370  41.920  72.370  1.00  0.00            
ATOM   1431 2HG2 ILE A 171      78.250  43.180  73.570  1.00  0.00            
ATOM   1432 3HG2 ILE A 171      76.900  41.940  73.370  1.00  0.00            
ATOM   1433  CG1 ILE A 171      76.420  42.950  70.700  1.00  0.00            
ATOM   1434 1HG1 ILE A 171      75.830  43.710  70.190  1.00  0.00            
ATOM   1435 2HG1 ILE A 171      75.730  42.160  71.000  1.00  0.00            
ATOM   1436  CD  ILE A 171      77.390  42.290  69.700  1.00  0.00            
ATOM   1437  HD1 ILE A 171      78.070  41.600  70.200  1.00  0.00            
ATOM   1438  HD2 ILE A 171      76.820  41.690  68.990  1.00  0.00            
ATOM   1439  HD3 ILE A 171      77.970  42.990  69.090  1.00  0.00            
ATOM   1440  C   ILE A 171      76.070  45.930  71.940  1.00  0.00            
ATOM   1441  O   ILE A 171      75.220  46.040  71.040  1.00  0.00            
ATOM   1442  N   ILE A 172      76.740  47.010  72.340  1.00  0.00            
ATOM   1443  H   ILE A 172      77.290  46.930  73.180  1.00  0.00            
ATOM   1444  CA  ILE A 172      76.710  48.340  71.620  1.00  0.00            
ATOM   1445  HA  ILE A 172      75.660  48.570  71.460  1.00  0.00            
ATOM   1446  CB  ILE A 172      77.190  49.450  72.550  1.00  0.00            
ATOM   1447  HB  ILE A 172      78.270  49.330  72.500  1.00  0.00            
ATOM   1448  CG2 ILE A 172      76.950  50.760  71.890  1.00  0.00            
ATOM   1449 1HG2 ILE A 172      77.060  50.670  70.810  1.00  0.00            
ATOM   1450 2HG2 ILE A 172      76.010  51.230  72.170  1.00  0.00            
ATOM   1451 3HG2 ILE A 172      77.730  51.460  72.190  1.00  0.00            
ATOM   1452  CG1 ILE A 172      76.610  49.400  74.010  1.00  0.00            
ATOM   1453 1HG1 ILE A 172      76.800  48.420  74.460  1.00  0.00            
ATOM   1454 2HG1 ILE A 172      75.540  49.580  73.940  1.00  0.00            
ATOM   1455  CD  ILE A 172      77.270  50.440  74.930  1.00  0.00            
ATOM   1456  HD1 ILE A 172      76.870  51.450  74.950  1.00  0.00            
ATOM   1457  HD2 ILE A 172      77.030  50.100  75.940  1.00  0.00            
ATOM   1458  HD3 ILE A 172      78.330  50.440  74.710  1.00  0.00            
ATOM   1459  C   ILE A 172      77.360  48.420  70.230  1.00  0.00            
ATOM   1460  O   ILE A 172      78.520  48.770  70.150  1.00  0.00            
ATOM   1461  N   ARG A 173      76.620  48.130  69.140  1.00  0.00            
ATOM   1462  H   ARG A 173      75.630  48.050  69.280  1.00  0.00            
ATOM   1463  CA  ARG A 173      77.160  48.250  67.780  1.00  0.00            
ATOM   1464  HA  ARG A 173      78.030  47.600  67.700  1.00  0.00            
ATOM   1465  CB  ARG A 173      76.010  47.670  66.920  1.00  0.00            
ATOM   1466  HB1 ARG A 173      76.200  47.820  65.850  1.00  0.00            
ATOM   1467  HB2 ARG A 173      75.110  48.260  67.060  1.00  0.00            
ATOM   1468  CG  ARG A 173      75.490  46.240  67.110  1.00  0.00            
ATOM   1469  HG1 ARG A 173      74.690  46.180  66.370  1.00  0.00            
ATOM   1470  HG2 ARG A 173      74.840  46.230  67.980  1.00  0.00            
ATOM   1471  CD  ARG A 173      76.540  45.140  67.030  1.00  0.00            
ATOM   1472  HD1 ARG A 173      77.120  45.140  67.950  1.00  0.00            
ATOM   1473  HD2 ARG A 173      77.220  45.250  66.180  1.00  0.00            
ATOM   1474  NE  ARG A 173      75.830  43.800  66.810  1.00  0.00            
ATOM   1475  HE  ARG A 173      74.840  43.810  67.020  1.00  0.00            
ATOM   1476  CZ  ARG A 173      76.390  42.630  66.490  1.00  0.00            
ATOM   1477  NH1 ARG A 173      77.650  42.460  66.600  1.00  0.00            
ATOM   1478 1HH1 ARG A 173      78.220  42.940  67.290  1.00  0.00            
ATOM   1479 2HH1 ARG A 173      78.030  41.550  66.410  1.00  0.00            
ATOM   1480  NH2 ARG A 173      75.700  41.660  65.940  1.00  0.00            
ATOM   1481 1HH2 ARG A 173      74.760  41.920  65.670  1.00  0.00            
ATOM   1482 2HH2 ARG A 173      76.010  40.700  65.930  1.00  0.00            
ATOM   1483  C   ARG A 173      77.400  49.680  67.450  1.00  0.00            
ATOM   1484  O   ARG A 173      76.420  50.410  67.350  1.00  0.00            
ATOM   1485  N   ILE A 174      78.560  50.190  67.270  1.00  0.00            
ATOM   1486  H   ILE A 174      79.370  49.590  67.350  1.00  0.00            
ATOM   1487  CA  ILE A 174      78.740  51.570  66.620  1.00  0.00            
ATOM   1488  HA  ILE A 174      77.930  52.260  66.850  1.00  0.00            
ATOM   1489  CB  ILE A 174      80.030  52.280  67.070  1.00  0.00            
ATOM   1490  HB  ILE A 174      80.810  51.650  66.640  1.00  0.00            
ATOM   1491  CG2 ILE A 174      80.380  53.720  66.420  1.00  0.00            
ATOM   1492 1HG2 ILE A 174      79.820  54.520  66.910  1.00  0.00            
ATOM   1493 2HG2 ILE A 174      81.420  54.000  66.520  1.00  0.00            
ATOM   1494 3HG2 ILE A 174      80.310  53.590  65.340  1.00  0.00            
ATOM   1495  CG1 ILE A 174      80.370  52.160  68.580  1.00  0.00            
ATOM   1496 1HG1 ILE A 174      81.320  52.670  68.720  1.00  0.00            
ATOM   1497 2HG1 ILE A 174      80.500  51.100  68.820  1.00  0.00            
ATOM   1498  CD  ILE A 174      79.300  52.770  69.460  1.00  0.00            
ATOM   1499  HD1 ILE A 174      78.260  52.520  69.250  1.00  0.00            
ATOM   1500  HD2 ILE A 174      79.520  52.620  70.510  1.00  0.00            
ATOM   1501  HD3 ILE A 174      79.270  53.860  69.320  1.00  0.00            
ATOM   1502  C   ILE A 174      78.800  51.360  65.080  1.00  0.00            
ATOM   1503  O   ILE A 174      79.560  50.500  64.580  1.00  0.00            
ATOM   1504  N   ILE A 175      78.040  52.100  64.330  1.00  0.00            
ATOM   1505  H   ILE A 175      77.430  52.670  64.900  1.00  0.00            
ATOM   1506  CA  ILE A 175      77.760  51.860  62.910  1.00  0.00            
ATOM   1507  HA  ILE A 175      78.410  51.050  62.580  1.00  0.00            
ATOM   1508  CB  ILE A 175      76.240  51.580  62.700  1.00  0.00            
ATOM   1509  HB  ILE A 175      75.720  52.460  63.070  1.00  0.00            
ATOM   1510  CG2 ILE A 175      75.770  51.330  61.260  1.00  0.00            
ATOM   1511 1HG2 ILE A 175      74.680  51.280  61.200  1.00  0.00            
ATOM   1512 2HG2 ILE A 175      75.960  52.230  60.670  1.00  0.00            
ATOM   1513 3HG2 ILE A 175      76.380  50.510  60.890  1.00  0.00            
ATOM   1514  CG1 ILE A 175      75.820  50.360  63.530  1.00  0.00            
ATOM   1515 1HG1 ILE A 175      76.100  50.590  64.560  1.00  0.00            
ATOM   1516 2HG1 ILE A 175      76.450  49.550  63.160  1.00  0.00            
ATOM   1517  CD  ILE A 175      74.350  49.880  63.500  1.00  0.00            
ATOM   1518  HD1 ILE A 175      74.170  49.320  62.590  1.00  0.00            
ATOM   1519  HD2 ILE A 175      74.080  49.230  64.340  1.00  0.00            
ATOM   1520  HD3 ILE A 175      73.730  50.760  63.570  1.00  0.00            
ATOM   1521  C   ILE A 175      78.110  53.160  62.150  1.00  0.00            
ATOM   1522  O   ILE A 175      77.600  54.250  62.450  1.00  0.00            
ATOM   1523  N   ASN A 176      78.880  53.130  61.020  1.00  0.00            
ATOM   1524  H   ASN A 176      79.250  52.230  60.750  1.00  0.00            
ATOM   1525  CA  ASN A 176      78.980  54.180  60.030  1.00  0.00            
ATOM   1526  HA  ASN A 176      79.370  55.120  60.440  1.00  0.00            
ATOM   1527  CB  ASN A 176      80.220  53.810  59.140  1.00  0.00            
ATOM   1528  HB1 ASN A 176      79.930  52.900  58.600  1.00  0.00            
ATOM   1529  HB2 ASN A 176      81.190  53.710  59.620  1.00  0.00            
ATOM   1530  CG  ASN A 176      80.450  54.660  57.950  1.00  0.00            
ATOM   1531  OD1 ASN A 176      79.930  55.770  57.700  1.00  0.00            
ATOM   1532  ND2 ASN A 176      81.280  54.260  57.120  1.00  0.00            
ATOM   1533 1HD2 ASN A 176      81.720  53.360  57.220  1.00  0.00            
ATOM   1534 2HD2 ASN A 176      81.310  54.850  56.300  1.00  0.00            
ATOM   1535  C   ASN A 176      77.700  54.360  59.220  1.00  0.00            
ATOM   1536  O   ASN A 176      77.320  53.510  58.450  1.00  0.00            
ATOM   1537  N   PRO A 177      77.020  55.520  59.360  1.00  0.00            
ATOM   1538  CD  PRO A 177      77.350  56.620  60.200  1.00  0.00            
ATOM   1539  HD1 PRO A 177      78.230  57.100  59.780  1.00  0.00            
ATOM   1540  HD2 PRO A 177      77.490  56.380  61.260  1.00  0.00            
ATOM   1541  CG  PRO A 177      76.230  57.640  60.190  1.00  0.00            
ATOM   1542  HG1 PRO A 177      76.540  58.580  59.730  1.00  0.00            
ATOM   1543  HG2 PRO A 177      75.950  57.930  61.200  1.00  0.00            
ATOM   1544  CB  PRO A 177      75.060  56.850  59.490  1.00  0.00            
ATOM   1545  HB1 PRO A 177      74.530  57.570  58.870  1.00  0.00            
ATOM   1546  HB2 PRO A 177      74.340  56.560  60.250  1.00  0.00            
ATOM   1547  CA  PRO A 177      75.720  55.770  58.730  1.00  0.00            
ATOM   1548  HA  PRO A 177      75.180  54.830  58.860  1.00  0.00            
ATOM   1549  C   PRO A 177      75.790  55.910  57.220  1.00  0.00            
ATOM   1550  O   PRO A 177      74.850  55.640  56.460  1.00  0.00            
ATOM   1551  N   ILE A 178      76.970  56.290  56.690  1.00  0.00            
ATOM   1552  H   ILE A 178      77.710  56.540  57.330  1.00  0.00            
ATOM   1553  CA  ILE A 178      77.290  56.460  55.280  1.00  0.00            
ATOM   1554  HA  ILE A 178      76.430  56.910  54.780  1.00  0.00            
ATOM   1555  CB  ILE A 178      78.440  57.560  55.240  1.00  0.00            
ATOM   1556  HB  ILE A 178      79.180  57.060  55.860  1.00  0.00            
ATOM   1557  CG2 ILE A 178      79.130  57.810  53.790  1.00  0.00            
ATOM   1558 1HG2 ILE A 178      79.740  58.720  53.840  1.00  0.00            
ATOM   1559 2HG2 ILE A 178      79.720  56.970  53.450  1.00  0.00            
ATOM   1560 3HG2 ILE A 178      78.370  58.110  53.060  1.00  0.00            
ATOM   1561  CG1 ILE A 178      78.030  58.840  55.920  1.00  0.00            
ATOM   1562 1HG1 ILE A 178      78.900  59.500  55.930  1.00  0.00            
ATOM   1563 2HG1 ILE A 178      77.740  58.590  56.930  1.00  0.00            
ATOM   1564  CD  ILE A 178      76.830  59.590  55.210  1.00  0.00            
ATOM   1565  HD1 ILE A 178      76.600  60.460  55.830  1.00  0.00            
ATOM   1566  HD2 ILE A 178      77.160  59.990  54.250  1.00  0.00            
ATOM   1567  HD3 ILE A 178      75.990  58.930  54.990  1.00  0.00            
ATOM   1568  C   ILE A 178      77.460  55.190  54.470  1.00  0.00            
ATOM   1569  O   ILE A 178      77.540  55.270  53.250  1.00  0.00            
ATOM   1570  N   THR A 179      77.520  54.040  55.170  1.00  0.00            
ATOM   1571  H   THR A 179      77.790  54.110  56.140  1.00  0.00            
ATOM   1572  CA  THR A 179      77.650  52.660  54.610  1.00  0.00            
ATOM   1573  HA  THR A 179      77.420  52.550  53.550  1.00  0.00            
ATOM   1574  CB  THR A 179      79.080  52.040  54.760  1.00  0.00            
ATOM   1575  HB  THR A 179      79.120  50.990  54.460  1.00  0.00            
ATOM   1576  CG2 THR A 179      80.030  52.900  54.020  1.00  0.00            
ATOM   1577 1HG2 THR A 179      79.870  52.780  52.940  1.00  0.00            
ATOM   1578 2HG2 THR A 179      79.950  53.950  54.310  1.00  0.00            
ATOM   1579 3HG2 THR A 179      81.010  52.480  54.240  1.00  0.00            
ATOM   1580  OG1 THR A 179      79.400  52.130  56.140  1.00  0.00            
ATOM   1581  HG1 THR A 179      80.330  51.860  56.170  1.00  0.00            
ATOM   1582  C   THR A 179      76.700  51.660  55.300  1.00  0.00            
ATOM   1583  O   THR A 179      76.630  50.490  54.920  1.00  0.00            
ATOM   1584  N   MET A 180      76.070  52.020  56.420  1.00  0.00            
ATOM   1585  H   MET A 180      76.300  52.960  56.700  1.00  0.00            
ATOM   1586  CA  MET A 180      75.490  51.180  57.420  1.00  0.00            
ATOM   1587  HA  MET A 180      75.460  51.700  58.380  1.00  0.00            
ATOM   1588  CB  MET A 180      74.030  51.050  57.150  1.00  0.00            
ATOM   1589  HB1 MET A 180      73.540  50.160  57.560  1.00  0.00            
ATOM   1590  HB2 MET A 180      73.850  50.920  56.080  1.00  0.00            
ATOM   1591  CG  MET A 180      73.170  52.260  57.550  1.00  0.00            
ATOM   1592  HG1 MET A 180      72.170  52.140  57.130  1.00  0.00            
ATOM   1593  HG2 MET A 180      73.630  53.140  57.110  1.00  0.00            
ATOM   1594  SD  MET A 180      72.880  52.440  59.420  1.00  0.00            
ATOM   1595  CE  MET A 180      71.480  51.320  59.650  1.00  0.00            
ATOM   1596  HE1 MET A 180      70.690  52.030  59.910  1.00  0.00            
ATOM   1597  HE2 MET A 180      71.260  50.920  58.660  1.00  0.00            
ATOM   1598  HE3 MET A 180      71.710  50.470  60.290  1.00  0.00            
ATOM   1599  C   MET A 180      76.340  49.900  57.730  1.00  0.00            
ATOM   1600  O   MET A 180      75.870  48.780  57.820  1.00  0.00            
ATOM   1601  N   GLN A 181      77.650  50.100  57.900  1.00  0.00            
ATOM   1602  H   GLN A 181      78.020  51.020  57.710  1.00  0.00            
ATOM   1603  CA  GLN A 181      78.630  49.050  58.380  1.00  0.00            
ATOM   1604  HA  GLN A 181      78.210  48.060  58.240  1.00  0.00            
ATOM   1605  CB  GLN A 181      79.990  49.210  57.660  1.00  0.00            
ATOM   1606  HB1 GLN A 181      80.860  48.720  58.110  1.00  0.00            
ATOM   1607  HB2 GLN A 181      80.150  50.290  57.710  1.00  0.00            
ATOM   1608  CG  GLN A 181      79.890  48.720  56.200  1.00  0.00            
ATOM   1609  HG1 GLN A 181      80.500  49.380  55.580  1.00  0.00            
ATOM   1610  HG2 GLN A 181      78.890  48.860  55.790  1.00  0.00            
ATOM   1611  CD  GLN A 181      80.320  47.250  55.940  1.00  0.00            
ATOM   1612  OE1 GLN A 181      80.650  46.500  56.870  1.00  0.00            
ATOM   1613  NE2 GLN A 181      80.090  46.820  54.720  1.00  0.00            
ATOM   1614 1HE2 GLN A 181      79.940  47.510  53.990  1.00  0.00            
ATOM   1615 2HE2 GLN A 181      80.120  45.830  54.560  1.00  0.00            
ATOM   1616  C   GLN A 181      78.840  49.250  59.890  1.00  0.00            
ATOM   1617  O   GLN A 181      79.230  50.330  60.370  1.00  0.00            
ATOM   1618  N   CYS A 182      78.720  48.160  60.630  1.00  0.00            
ATOM   1619  H   CYS A 182      78.550  47.320  60.100  1.00  0.00            
ATOM   1620  CA  CYS A 182      79.090  48.050  62.110  1.00  0.00            
ATOM   1621  HA  CYS A 182      78.810  48.960  62.640  1.00  0.00            
ATOM   1622  CB  CYS A 182      78.260  46.920  62.820  1.00  0.00            
ATOM   1623  HB1 CYS A 182      78.400  45.980  62.290  1.00  0.00            
ATOM   1624  HB2 CYS A 182      77.210  47.210  62.750  1.00  0.00            
ATOM   1625  SG  CYS A 182      78.730  46.740  64.580  1.00  0.00            
ATOM   1626  HG  CYS A 182      79.570  45.700  64.510  1.00  0.00            
ATOM   1627  C   CYS A 182      80.660  47.960  62.200  1.00  0.00            
ATOM   1628  O   CYS A 182      81.380  47.020  61.790  1.00  0.00            
ATOM   1629  N   ILE A 183      81.160  49.120  62.680  1.00  0.00            
ATOM   1630  H   ILE A 183      80.570  49.900  62.950  1.00  0.00            
ATOM   1631  CA  ILE A 183      82.530  49.470  62.840  1.00  0.00            
ATOM   1632  HA  ILE A 183      83.140  49.300  61.960  1.00  0.00            
ATOM   1633  CB  ILE A 183      82.650  50.980  63.140  1.00  0.00            
ATOM   1634  HB  ILE A 183      82.050  51.120  64.040  1.00  0.00            
ATOM   1635  CG2 ILE A 183      84.080  51.310  63.660  1.00  0.00            
ATOM   1636 1HG2 ILE A 183      84.060  52.260  64.190  1.00  0.00            
ATOM   1637 2HG2 ILE A 183      84.440  50.540  64.340  1.00  0.00            
ATOM   1638 3HG2 ILE A 183      84.730  51.410  62.790  1.00  0.00            
ATOM   1639  CG1 ILE A 183      82.190  51.950  62.070  1.00  0.00            
ATOM   1640 1HG1 ILE A 183      81.190  51.680  61.730  1.00  0.00            
ATOM   1641 2HG1 ILE A 183      82.860  51.890  61.210  1.00  0.00            
ATOM   1642  CD  ILE A 183      82.080  53.420  62.600  1.00  0.00            
ATOM   1643  HD1 ILE A 183      82.930  53.800  63.170  1.00  0.00            
ATOM   1644  HD2 ILE A 183      81.900  54.120  61.780  1.00  0.00            
ATOM   1645  HD3 ILE A 183      81.250  53.590  63.280  1.00  0.00            
ATOM   1646  C   ILE A 183      83.040  48.570  63.980  1.00  0.00            
ATOM   1647  O   ILE A 183      83.970  47.810  63.690  1.00  0.00            
ATOM   1648  N   LYS A 184      82.400  48.610  65.150  1.00  0.00            
ATOM   1649  H   LYS A 184      81.610  49.230  65.290  1.00  0.00            
ATOM   1650  CA  LYS A 184      82.710  47.720  66.280  1.00  0.00            
ATOM   1651  HA  LYS A 184      82.810  46.720  65.850  1.00  0.00            
ATOM   1652  CB  LYS A 184      84.050  48.130  66.940  1.00  0.00            
ATOM   1653  HB1 LYS A 184      84.830  47.960  66.190  1.00  0.00            
ATOM   1654  HB2 LYS A 184      84.120  47.410  67.750  1.00  0.00            
ATOM   1655  CG  LYS A 184      84.180  49.630  67.360  1.00  0.00            
ATOM   1656  HG1 LYS A 184      83.550  49.810  68.230  1.00  0.00            
ATOM   1657  HG2 LYS A 184      83.710  50.190  66.550  1.00  0.00            
ATOM   1658  CD  LYS A 184      85.670  49.920  67.640  1.00  0.00            
ATOM   1659  HD1 LYS A 184      86.410  49.470  66.980  1.00  0.00            
ATOM   1660  HD2 LYS A 184      85.900  49.660  68.680  1.00  0.00            
ATOM   1661  CE  LYS A 184      85.770  51.500  67.400  1.00  0.00            
ATOM   1662  HE1 LYS A 184      84.800  51.930  67.670  1.00  0.00            
ATOM   1663  HE2 LYS A 184      85.950  51.750  66.350  1.00  0.00            
ATOM   1664  NZ  LYS A 184      86.910  52.010  68.230  1.00  0.00            
ATOM   1665  HZ1 LYS A 184      86.890  51.760  69.200  1.00  0.00            
ATOM   1666  HZ2 LYS A 184      87.710  51.570  67.780  1.00  0.00            
ATOM   1667  HZ3 LYS A 184      87.050  53.010  68.250  1.00  0.00            
ATOM   1668  C   LYS A 184      81.580  47.690  67.270  1.00  0.00            
ATOM   1669  O   LYS A 184      80.800  48.560  67.330  1.00  0.00            
ATOM   1670  N   HIS A 185      81.630  46.730  68.120  1.00  0.00            
ATOM   1671  H   HIS A 185      82.380  46.070  67.990  1.00  0.00            
ATOM   1672  CA  HIS A 185      80.850  46.650  69.360  1.00  0.00            
ATOM   1673  HA  HIS A 185      80.320  47.560  69.650  1.00  0.00            
ATOM   1674  CB  HIS A 185      79.840  45.580  69.240  1.00  0.00            
ATOM   1675  HB1 HIS A 185      79.150  45.870  68.440  1.00  0.00            
ATOM   1676  HB2 HIS A 185      79.260  45.520  70.160  1.00  0.00            
ATOM   1677  CG  HIS A 185      80.430  44.190  69.000  1.00  0.00            
ATOM   1678  ND1 HIS A 185      80.900  43.770  67.710  1.00  0.00            
ATOM   1679  CE1 HIS A 185      81.540  42.640  67.970  1.00  0.00            
ATOM   1680  HE1 HIS A 185      81.950  42.020  67.190  1.00  0.00            
ATOM   1681  NE2 HIS A 185      81.410  42.300  69.270  1.00  0.00            
ATOM   1682  HE2 HIS A 185      81.820  41.460  69.640  1.00  0.00            
ATOM   1683  CD2 HIS A 185      80.780  43.330  69.980  1.00  0.00            
ATOM   1684  HD2 HIS A 185      80.800  43.520  71.040  1.00  0.00            
ATOM   1685  C   HIS A 185      81.880  46.420  70.490  1.00  0.00            
ATOM   1686  O   HIS A 185      82.960  45.950  70.190  1.00  0.00            
ATOM   1687  N   TYR A 186      81.530  46.710  71.770  1.00  0.00            
ATOM   1688  H   TYR A 186      80.620  47.150  71.840  1.00  0.00            
ATOM   1689  CA  TYR A 186      82.280  46.480  73.020  1.00  0.00            
ATOM   1690  HA  TYR A 186      83.340  46.390  72.770  1.00  0.00            
ATOM   1691  CB  TYR A 186      82.110  47.630  73.960  1.00  0.00            
ATOM   1692  HB1 TYR A 186      82.810  47.520  74.790  1.00  0.00            
ATOM   1693  HB2 TYR A 186      81.140  47.620  74.450  1.00  0.00            
ATOM   1694  CG  TYR A 186      82.210  48.990  73.290  1.00  0.00            
ATOM   1695  CD1 TYR A 186      81.200  49.900  73.480  1.00  0.00            
ATOM   1696  HD1 TYR A 186      80.390  49.790  74.190  1.00  0.00            
ATOM   1697  CE1 TYR A 186      81.170  51.090  72.720  1.00  0.00            
ATOM   1698  HE1 TYR A 186      80.360  51.800  72.780  1.00  0.00            
ATOM   1699  CZ  TYR A 186      82.230  51.440  71.900  1.00  0.00            
ATOM   1700  OH  TYR A 186      82.200  52.600  71.210  1.00  0.00            
ATOM   1701  HH  TYR A 186      82.850  52.560  70.500  1.00  0.00            
ATOM   1702  CE2 TYR A 186      83.280  50.440  71.770  1.00  0.00            
ATOM   1703  HE2 TYR A 186      84.130  50.720  71.150  1.00  0.00            
ATOM   1704  CD2 TYR A 186      83.270  49.270  72.410  1.00  0.00            
ATOM   1705  HD2 TYR A 186      84.090  48.590  72.250  1.00  0.00            
ATOM   1706  C   TYR A 186      81.950  45.130  73.610  1.00  0.00            
ATOM   1707  O   TYR A 186      80.970  44.520  73.260  1.00  0.00            
ATOM   1708  N   VAL A 187      82.760  44.780  74.620  1.00  0.00            
ATOM   1709  H   VAL A 187      83.570  45.360  74.790  1.00  0.00            
ATOM   1710  CA  VAL A 187      82.690  43.620  75.600  1.00  0.00            
ATOM   1711  HA  VAL A 187      83.550  43.740  76.260  1.00  0.00            
ATOM   1712  CB  VAL A 187      81.430  43.870  76.580  1.00  0.00            
ATOM   1713  HB  VAL A 187      80.560  43.850  75.930  1.00  0.00            
ATOM   1714  CG1 VAL A 187      81.340  42.770  77.620  1.00  0.00            
ATOM   1715 1HG1 VAL A 187      80.810  41.890  77.260  1.00  0.00            
ATOM   1716 2HG1 VAL A 187      82.380  42.500  77.820  1.00  0.00            
ATOM   1717 3HG1 VAL A 187      80.790  43.080  78.510  1.00  0.00            
ATOM   1718  CG2 VAL A 187      81.580  45.300  77.160  1.00  0.00            
ATOM   1719 1HG2 VAL A 187      81.400  46.010  76.350  1.00  0.00            
ATOM   1720 2HG2 VAL A 187      80.730  45.390  77.840  1.00  0.00            
ATOM   1721 3HG2 VAL A 187      82.520  45.310  77.690  1.00  0.00            
ATOM   1722  C   VAL A 187      82.600  42.180  74.970  1.00  0.00            
ATOM   1723  O   VAL A 187      82.870  41.210  75.650  1.00  0.00            
ATOM   1724  N   GLY A 188      82.120  42.000  73.740  1.00  0.00            
ATOM   1725  H   GLY A 188      81.840  42.890  73.340  1.00  0.00            
ATOM   1726  CA  GLY A 188      81.770  40.750  72.980  1.00  0.00            
ATOM   1727  HA1 GLY A 188      82.570  40.020  73.050  1.00  0.00            
ATOM   1728  HA2 GLY A 188      81.550  41.050  71.950  1.00  0.00            
ATOM   1729  C   GLY A 188      80.510  40.090  73.470  1.00  0.00            
ATOM   1730  O   GLY A 188      80.100  39.180  72.740  1.00  0.00            
ATOM   1731  N   HIS A 189      80.010  40.450  74.660  1.00  0.00            
ATOM   1732  H   HIS A 189      80.510  41.220  75.090  1.00  0.00            
ATOM   1733  CA  HIS A 189      78.850  39.870  75.250  1.00  0.00            
ATOM   1734  HA  HIS A 189      78.320  39.370  74.440  1.00  0.00            
ATOM   1735  CB  HIS A 189      79.120  38.760  76.390  1.00  0.00            
ATOM   1736  HB1 HIS A 189      78.160  38.390  76.770  1.00  0.00            
ATOM   1737  HB2 HIS A 189      79.560  39.260  77.250  1.00  0.00            
ATOM   1738  CG  HIS A 189      80.050  37.680  75.900  1.00  0.00            
ATOM   1739  ND1 HIS A 189      79.910  37.050  74.630  1.00  0.00            
ATOM   1740  HD1 HIS A 189      79.150  37.200  73.990  1.00  0.00            
ATOM   1741  CE1 HIS A 189      80.910  36.170  74.580  1.00  0.00            
ATOM   1742  HE1 HIS A 189      81.000  35.440  73.790  1.00  0.00            
ATOM   1743  NE2 HIS A 189      81.670  36.270  75.660  1.00  0.00            
ATOM   1744  HE2 HIS A 189      82.370  35.640  76.000  1.00  0.00            
ATOM   1745  CD2 HIS A 189      81.200  37.310  76.440  1.00  0.00            
ATOM   1746  HD2 HIS A 189      81.620  37.590  77.400  1.00  0.00            
ATOM   1747  C   HIS A 189      77.980  40.880  75.910  1.00  0.00            
ATOM   1748  O   HIS A 189      78.440  42.010  76.030  1.00  0.00            
ATOM   1749  N   GLY A 190      76.750  40.600  76.280  1.00  0.00            
ATOM   1750  H   GLY A 190      76.280  39.730  76.080  1.00  0.00            
ATOM   1751  CA  GLY A 190      75.950  41.520  77.090  1.00  0.00            
ATOM   1752  HA1 GLY A 190      75.880  42.510  76.640  1.00  0.00            
ATOM   1753  HA2 GLY A 190      76.470  41.620  78.040  1.00  0.00            
ATOM   1754  C   GLY A 190      74.570  41.020  77.360  1.00  0.00            
ATOM   1755  O   GLY A 190      73.880  40.400  76.500  1.00  0.00            
ATOM   1756  N   ASN A 191      74.120  41.230  78.610  1.00  0.00            
ATOM   1757  H   ASN A 191      74.810  41.490  79.310  1.00  0.00            
ATOM   1758  CA  ASN A 191      72.700  41.370  78.960  1.00  0.00            
ATOM   1759  HA  ASN A 191      72.130  40.500  78.660  1.00  0.00            
ATOM   1760  CB  ASN A 191      72.560  41.640  80.490  1.00  0.00            
ATOM   1761  HB1 ASN A 191      71.530  41.650  80.830  1.00  0.00            
ATOM   1762  HB2 ASN A 191      73.000  42.640  80.530  1.00  0.00            
ATOM   1763  CG  ASN A 191      73.400  40.680  81.290  1.00  0.00            
ATOM   1764  OD1 ASN A 191      73.020  39.580  81.570  1.00  0.00            
ATOM   1765  ND2 ASN A 191      74.560  41.020  81.790  1.00  0.00            
ATOM   1766 1HD2 ASN A 191      74.990  41.880  81.500  1.00  0.00            
ATOM   1767 2HD2 ASN A 191      75.130  40.310  82.230  1.00  0.00            
ATOM   1768  C   ASN A 191      72.030  42.500  78.100  1.00  0.00            
ATOM   1769  O   ASN A 191      72.540  43.620  77.900  1.00  0.00            
ATOM   1770  N   ALA A 192      70.730  42.220  77.700  1.00  0.00            
ATOM   1771  H   ALA A 192      70.330  41.390  78.110  1.00  0.00            
ATOM   1772  CA  ALA A 192      69.870  42.960  76.750  1.00  0.00            
ATOM   1773  HA  ALA A 192      70.260  42.850  75.740  1.00  0.00            
ATOM   1774  CB  ALA A 192      68.510  42.290  76.760  1.00  0.00            
ATOM   1775  HB1 ALA A 192      67.760  42.920  76.290  1.00  0.00            
ATOM   1776  HB2 ALA A 192      68.640  41.280  76.360  1.00  0.00            
ATOM   1777  HB3 ALA A 192      68.130  42.080  77.760  1.00  0.00            
ATOM   1778  C   ALA A 192      69.780  44.480  77.140  1.00  0.00            
ATOM   1779  O   ALA A 192      69.550  44.750  78.340  1.00  0.00            
ATOM   1780  N   ILE A 193      70.090  45.400  76.210  1.00  0.00            
ATOM   1781  H   ILE A 193      70.260  45.120  75.250  1.00  0.00            
ATOM   1782  CA  ILE A 193      70.190  46.880  76.400  1.00  0.00            
ATOM   1783  HA  ILE A 193      70.360  47.060  77.470  1.00  0.00            
ATOM   1784  CB  ILE A 193      71.350  47.530  75.620  1.00  0.00            
ATOM   1785  HB  ILE A 193      71.380  47.180  74.590  1.00  0.00            
ATOM   1786  CG2 ILE A 193      71.280  49.100  75.690  1.00  0.00            
ATOM   1787 1HG2 ILE A 193      71.080  49.540  76.670  1.00  0.00            
ATOM   1788 2HG2 ILE A 193      72.200  49.540  75.300  1.00  0.00            
ATOM   1789 3HG2 ILE A 193      70.520  49.480  75.010  1.00  0.00            
ATOM   1790  CG1 ILE A 193      72.630  47.180  76.450  1.00  0.00            
ATOM   1791 1HG1 ILE A 193      72.580  46.110  76.660  1.00  0.00            
ATOM   1792 2HG1 ILE A 193      72.710  47.750  77.380  1.00  0.00            
ATOM   1793  CD  ILE A 193      73.820  47.410  75.500  1.00  0.00            
ATOM   1794  HD1 ILE A 193      74.670  46.910  75.950  1.00  0.00            
ATOM   1795  HD2 ILE A 193      73.620  46.950  74.530  1.00  0.00            
ATOM   1796  HD3 ILE A 193      74.130  48.450  75.400  1.00  0.00            
ATOM   1797  C   ILE A 193      68.800  47.530  76.050  1.00  0.00            
ATOM   1798  O   ILE A 193      68.340  47.660  74.880  1.00  0.00            
ATOM   1799  N   ASN A 194      68.130  48.110  77.020  1.00  0.00            
ATOM   1800  H   ASN A 194      68.610  47.940  77.900  1.00  0.00            
ATOM   1801  CA  ASN A 194      66.820  48.620  76.990  1.00  0.00            
ATOM   1802  HA  ASN A 194      66.220  47.940  76.380  1.00  0.00            
ATOM   1803  CB  ASN A 194      66.300  48.420  78.420  1.00  0.00            
ATOM   1804  HB1 ASN A 194      65.360  48.970  78.470  1.00  0.00            
ATOM   1805  HB2 ASN A 194      67.070  48.720  79.130  1.00  0.00            
ATOM   1806  CG  ASN A 194      65.960  46.980  78.830  1.00  0.00            
ATOM   1807  OD1 ASN A 194      65.620  46.200  77.980  1.00  0.00            
ATOM   1808  ND2 ASN A 194      66.030  46.670  80.050  1.00  0.00            
ATOM   1809 1HD2 ASN A 194      66.310  47.310  80.780  1.00  0.00            
ATOM   1810 2HD2 ASN A 194      65.960  45.690  80.280  1.00  0.00            
ATOM   1811  C   ASN A 194      66.750  50.030  76.490  1.00  0.00            
ATOM   1812  O   ASN A 194      65.730  50.380  75.850  1.00  0.00            
ATOM   1813  N   GLU A 195      67.830  50.800  76.760  1.00  0.00            
ATOM   1814  H   GLU A 195      68.670  50.410  77.170  1.00  0.00            
ATOM   1815  CA  GLU A 195      68.020  52.200  76.210  1.00  0.00            
ATOM   1816  HA  GLU A 195      67.710  52.120  75.170  1.00  0.00            
ATOM   1817  CB  GLU A 195      67.170  53.300  76.890  1.00  0.00            
ATOM   1818  HB1 GLU A 195      67.420  53.390  77.950  1.00  0.00            
ATOM   1819  HB2 GLU A 195      66.110  53.070  76.950  1.00  0.00            
ATOM   1820  CG  GLU A 195      67.310  54.750  76.290  1.00  0.00            
ATOM   1821  HG1 GLU A 195      67.590  54.660  75.240  1.00  0.00            
ATOM   1822  HG2 GLU A 195      68.140  55.270  76.770  1.00  0.00            
ATOM   1823  CD  GLU A 195      65.930  55.430  76.330  1.00  0.00            
ATOM   1824  OE1 GLU A 195      65.410  55.720  77.420  1.00  0.00            
ATOM   1825  OE2 GLU A 195      65.360  55.740  75.210  1.00  0.00            
ATOM   1826  C   GLU A 195      69.550  52.530  76.100  1.00  0.00            
ATOM   1827  O   GLU A 195      70.300  52.010  76.930  1.00  0.00            
ATOM   1828  N   LEU A 196      70.020  53.280  75.050  1.00  0.00            
ATOM   1829  H   LEU A 196      69.380  53.660  74.370  1.00  0.00            
ATOM   1830  CA  LEU A 196      71.270  53.940  75.130  1.00  0.00            
ATOM   1831  HA  LEU A 196      71.530  54.180  76.160  1.00  0.00            
ATOM   1832  CB  LEU A 196      72.450  53.140  74.500  1.00  0.00            
ATOM   1833  HB1 LEU A 196      72.790  52.360  75.180  1.00  0.00            
ATOM   1834  HB2 LEU A 196      73.310  53.800  74.440  1.00  0.00            
ATOM   1835  CG  LEU A 196      72.220  52.450  73.110  1.00  0.00            
ATOM   1836  HG  LEU A 196      71.500  51.640  73.230  1.00  0.00            
ATOM   1837  CD1 LEU A 196      71.760  53.400  72.110  1.00  0.00            
ATOM   1838 1HD1 LEU A 196      71.740  52.790  71.200  1.00  0.00            
ATOM   1839 2HD1 LEU A 196      70.700  53.660  72.140  1.00  0.00            
ATOM   1840 3HD1 LEU A 196      72.420  54.220  71.860  1.00  0.00            
ATOM   1841  CD2 LEU A 196      73.490  51.700  72.710  1.00  0.00            
ATOM   1842 1HD2 LEU A 196      73.880  51.110  73.540  1.00  0.00            
ATOM   1843 2HD2 LEU A 196      73.300  51.050  71.850  1.00  0.00            
ATOM   1844 3HD2 LEU A 196      74.230  52.430  72.390  1.00  0.00            
ATOM   1845  C   LEU A 196      71.250  55.390  74.570  1.00  0.00            
ATOM   1846  O   LEU A 196      70.390  55.750  73.790  1.00  0.00            
ATOM   1847  N   LYS A 197      72.170  56.280  75.020  1.00  0.00            
ATOM   1848  H   LYS A 197      72.680  55.950  75.830  1.00  0.00            
ATOM   1849  CA  LYS A 197      72.090  57.780  74.830  1.00  0.00            
ATOM   1850  HA  LYS A 197      71.830  57.860  73.780  1.00  0.00            
ATOM   1851  CB  LYS A 197      70.960  58.440  75.530  1.00  0.00            
ATOM   1852  HB1 LYS A 197      71.200  58.500  76.600  1.00  0.00            
ATOM   1853  HB2 LYS A 197      70.060  57.870  75.350  1.00  0.00            
ATOM   1854  CG  LYS A 197      70.600  59.830  74.970  1.00  0.00            
ATOM   1855  HG1 LYS A 197      70.160  59.660  73.990  1.00  0.00            
ATOM   1856  HG2 LYS A 197      71.530  60.410  74.970  1.00  0.00            
ATOM   1857  CD  LYS A 197      69.570  60.660  75.830  1.00  0.00            
ATOM   1858  HD1 LYS A 197      70.080  60.920  76.760  1.00  0.00            
ATOM   1859  HD2 LYS A 197      68.720  60.010  76.000  1.00  0.00            
ATOM   1860  CE  LYS A 197      69.070  61.940  75.180  1.00  0.00            
ATOM   1861  HE1 LYS A 197      68.940  61.820  74.110  1.00  0.00            
ATOM   1862  HE2 LYS A 197      69.710  62.780  75.470  1.00  0.00            
ATOM   1863  NZ  LYS A 197      67.690  62.280  75.660  1.00  0.00            
ATOM   1864  HZ1 LYS A 197      67.770  62.320  76.660  1.00  0.00            
ATOM   1865  HZ2 LYS A 197      67.480  63.150  75.200  1.00  0.00            
ATOM   1866  HZ3 LYS A 197      67.190  61.490  75.280  1.00  0.00            
ATOM   1867  C   LYS A 197      73.430  58.430  75.110  1.00  0.00            
ATOM   1868  O   LYS A 197      73.990  58.040  76.110  1.00  0.00            
ATOM   1869  N   PHE A 198      73.880  59.400  74.300  1.00  0.00            
ATOM   1870  H   PHE A 198      73.260  59.760  73.580  1.00  0.00            
ATOM   1871  CA  PHE A 198      75.100  60.150  74.450  1.00  0.00            
ATOM   1872  HA  PHE A 198      75.660  59.450  75.080  1.00  0.00            
ATOM   1873  CB  PHE A 198      75.770  60.250  73.060  1.00  0.00            
ATOM   1874  HB1 PHE A 198      76.630  60.920  73.010  1.00  0.00            
ATOM   1875  HB2 PHE A 198      75.030  60.720  72.410  1.00  0.00            
ATOM   1876  CG  PHE A 198      76.260  58.940  72.440  1.00  0.00            
ATOM   1877  CD1 PHE A 198      77.620  58.610  72.600  1.00  0.00            
ATOM   1878  HD1 PHE A 198      78.200  59.110  73.360  1.00  0.00            
ATOM   1879  CE1 PHE A 198      78.230  57.570  71.850  1.00  0.00            
ATOM   1880  HE1 PHE A 198      79.220  57.280  72.190  1.00  0.00            
ATOM   1881  CZ  PHE A 198      77.470  57.010  70.830  1.00  0.00            
ATOM   1882  HZ  PHE A 198      77.920  56.300  70.150  1.00  0.00            
ATOM   1883  CE2 PHE A 198      76.090  57.370  70.600  1.00  0.00            
ATOM   1884  HE2 PHE A 198      75.500  56.980  69.780  1.00  0.00            
ATOM   1885  CD2 PHE A 198      75.490  58.410  71.420  1.00  0.00            
ATOM   1886  HD2 PHE A 198      74.480  58.730  71.180  1.00  0.00            
ATOM   1887  C   PHE A 198      75.060  61.500  75.210  1.00  0.00            
ATOM   1888  O   PHE A 198      74.060  62.230  75.220  1.00  0.00            
ATOM   1889  N   HIS A 199      76.170  61.870  75.790  1.00  0.00            
ATOM   1890  H   HIS A 199      76.930  61.210  75.710  1.00  0.00            
ATOM   1891  CA  HIS A 199      76.320  63.110  76.640  1.00  0.00            
ATOM   1892  HA  HIS A 199      75.700  62.920  77.520  1.00  0.00            
ATOM   1893  CB  HIS A 199      77.780  63.130  77.200  1.00  0.00            
ATOM   1894  HB1 HIS A 199      78.450  63.400  76.380  1.00  0.00            
ATOM   1895  HB2 HIS A 199      78.060  62.130  77.520  1.00  0.00            
ATOM   1896  CG  HIS A 199      78.090  64.090  78.270  1.00  0.00            
ATOM   1897  ND1 HIS A 199      78.400  65.460  78.100  1.00  0.00            
ATOM   1898  CE1 HIS A 199      78.770  65.910  79.260  1.00  0.00            
ATOM   1899  HE1 HIS A 199      79.080  66.910  79.510  1.00  0.00            
ATOM   1900  NE2 HIS A 199      78.710  64.910  80.140  1.00  0.00            
ATOM   1901  HE2 HIS A 199      79.090  65.010  81.070  1.00  0.00            
ATOM   1902  CD2 HIS A 199      78.320  63.790  79.540  1.00  0.00            
ATOM   1903  HD2 HIS A 199      78.350  62.810  80.000  1.00  0.00            
ATOM   1904  C   HIS A 199      76.020  64.390  75.830  1.00  0.00            
ATOM   1905  O   HIS A 199      76.340  64.500  74.640  1.00  0.00            
ATOM   1906  N   PRO A 200      75.430  65.380  76.540  1.00  0.00            
ATOM   1907  CD  PRO A 200      74.780  65.340  77.770  1.00  0.00            
ATOM   1908  HD1 PRO A 200      75.470  65.010  78.550  1.00  0.00            
ATOM   1909  HD2 PRO A 200      73.990  64.630  77.520  1.00  0.00            
ATOM   1910  CG  PRO A 200      74.250  66.700  78.140  1.00  0.00            
ATOM   1911  HG1 PRO A 200      74.920  67.300  78.750  1.00  0.00            
ATOM   1912  HG2 PRO A 200      73.360  66.590  78.770  1.00  0.00            
ATOM   1913  CB  PRO A 200      73.900  67.320  76.750  1.00  0.00            
ATOM   1914  HB1 PRO A 200      74.040  68.400  76.860  1.00  0.00            
ATOM   1915  HB2 PRO A 200      72.980  66.870  76.360  1.00  0.00            
ATOM   1916  CA  PRO A 200      75.040  66.690  75.860  1.00  0.00            
ATOM   1917  HA  PRO A 200      74.680  66.400  74.870  1.00  0.00            
ATOM   1918  C   PRO A 200      76.220  67.660  75.610  1.00  0.00            
ATOM   1919  O   PRO A 200      76.200  68.300  74.590  1.00  0.00            
ATOM   1920  N   ARG A 201      77.230  67.740  76.480  1.00  0.00            
ATOM   1921  H   ARG A 201      77.220  66.990  77.160  1.00  0.00            
ATOM   1922  CA  ARG A 201      78.460  68.570  76.320  1.00  0.00            
ATOM   1923  HA  ARG A 201      78.050  69.470  75.860  1.00  0.00            
ATOM   1924  CB  ARG A 201      79.030  69.020  77.620  1.00  0.00            
ATOM   1925  HB1 ARG A 201      79.830  69.710  77.340  1.00  0.00            
ATOM   1926  HB2 ARG A 201      79.560  68.230  78.150  1.00  0.00            
ATOM   1927  CG  ARG A 201      78.110  69.900  78.570  1.00  0.00            
ATOM   1928  HG1 ARG A 201      78.780  70.240  79.360  1.00  0.00            
ATOM   1929  HG2 ARG A 201      77.310  69.230  78.880  1.00  0.00            
ATOM   1930  CD  ARG A 201      77.510  71.140  77.860  1.00  0.00            
ATOM   1931  HD1 ARG A 201      77.060  71.670  78.690  1.00  0.00            
ATOM   1932  HD2 ARG A 201      76.700  70.850  77.190  1.00  0.00            
ATOM   1933  NE  ARG A 201      78.480  72.010  77.210  1.00  0.00            
ATOM   1934  HE  ARG A 201      79.450  71.750  77.180  1.00  0.00            
ATOM   1935  CZ  ARG A 201      78.160  73.210  76.850  1.00  0.00            
ATOM   1936  NH1 ARG A 201      76.980  73.760  77.010  1.00  0.00            
ATOM   1937 1HH1 ARG A 201      76.170  73.180  76.870  1.00  0.00            
ATOM   1938 2HH1 ARG A 201      76.870  74.750  76.880  1.00  0.00            
ATOM   1939  NH2 ARG A 201      79.010  74.100  76.430  1.00  0.00            
ATOM   1940 1HH2 ARG A 201      79.890  73.750  76.080  1.00  0.00            
ATOM   1941 2HH2 ARG A 201      78.780  75.010  76.060  1.00  0.00            
ATOM   1942  C   ARG A 201      79.510  67.980  75.430  1.00  0.00            
ATOM   1943  O   ARG A 201      80.010  68.590  74.480  1.00  0.00            
ATOM   1944  N   ASP A 202      79.780  66.650  75.720  1.00  0.00            
ATOM   1945  H   ASP A 202      79.430  66.270  76.580  1.00  0.00            
ATOM   1946  CA  ASP A 202      80.890  65.870  75.100  1.00  0.00            
ATOM   1947  HA  ASP A 202      81.350  66.440  74.290  1.00  0.00            
ATOM   1948  CB  ASP A 202      81.990  65.520  76.120  1.00  0.00            
ATOM   1949  HB1 ASP A 202      82.710  64.850  75.660  1.00  0.00            
ATOM   1950  HB2 ASP A 202      81.560  65.080  77.030  1.00  0.00            
ATOM   1951  CG  ASP A 202      82.770  66.750  76.580  1.00  0.00            
ATOM   1952  OD1 ASP A 202      82.930  66.960  77.860  1.00  0.00            
ATOM   1953  OD2 ASP A 202      83.110  67.610  75.760  1.00  0.00            
ATOM   1954  C   ASP A 202      80.430  64.520  74.470  1.00  0.00            
ATOM   1955  O   ASP A 202      80.630  63.510  75.110  1.00  0.00            
ATOM   1956  N   PRO A 203      79.960  64.380  73.220  1.00  0.00            
ATOM   1957  CD  PRO A 203      79.820  65.440  72.170  1.00  0.00            
ATOM   1958  HD1 PRO A 203      80.620  65.320  71.440  1.00  0.00            
ATOM   1959  HD2 PRO A 203      79.910  66.410  72.670  1.00  0.00            
ATOM   1960  CG  PRO A 203      78.430  65.140  71.580  1.00  0.00            
ATOM   1961  HG1 PRO A 203      78.350  65.520  70.560  1.00  0.00            
ATOM   1962  HG2 PRO A 203      77.680  65.610  72.230  1.00  0.00            
ATOM   1963  CB  PRO A 203      78.310  63.650  71.700  1.00  0.00            
ATOM   1964  HB1 PRO A 203      78.690  63.110  70.840  1.00  0.00            
ATOM   1965  HB2 PRO A 203      77.280  63.340  71.860  1.00  0.00            
ATOM   1966  CA  PRO A 203      79.210  63.200  72.840  1.00  0.00            
ATOM   1967  HA  PRO A 203      78.590  62.960  73.710  1.00  0.00            
ATOM   1968  C   PRO A 203      80.060  61.970  72.550  1.00  0.00            
ATOM   1969  O   PRO A 203      79.540  61.030  71.910  1.00  0.00            
ATOM   1970  N   ASN A 204      81.360  61.820  72.950  1.00  0.00            
ATOM   1971  H   ASN A 204      81.810  62.630  73.360  1.00  0.00            
ATOM   1972  CA  ASN A 204      82.020  60.530  73.020  1.00  0.00            
ATOM   1973  HA  ASN A 204      81.740  59.870  72.200  1.00  0.00            
ATOM   1974  CB  ASN A 204      83.540  60.760  72.850  1.00  0.00            
ATOM   1975  HB1 ASN A 204      83.690  61.310  71.920  1.00  0.00            
ATOM   1976  HB2 ASN A 204      84.100  59.830  72.760  1.00  0.00            
ATOM   1977  CG  ASN A 204      84.150  61.640  73.940  1.00  0.00            
ATOM   1978  OD1 ASN A 204      84.070  62.840  74.040  1.00  0.00            
ATOM   1979  ND2 ASN A 204      84.630  60.970  74.990  1.00  0.00            
ATOM   1980 1HD2 ASN A 204      84.640  59.960  75.040  1.00  0.00            
ATOM   1981 2HD2 ASN A 204      85.040  61.530  75.730  1.00  0.00            
ATOM   1982  C   ASN A 204      81.730  59.660  74.240  1.00  0.00            
ATOM   1983  O   ASN A 204      82.020  58.460  74.290  1.00  0.00            
ATOM   1984  N   LEU A 205      81.060  60.360  75.180  1.00  0.00            
ATOM   1985  H   LEU A 205      81.000  61.360  75.060  1.00  0.00            
ATOM   1986  CA  LEU A 205      80.550  59.770  76.410  1.00  0.00            
ATOM   1987  HA  LEU A 205      81.140  58.880  76.630  1.00  0.00            
ATOM   1988  CB  LEU A 205      80.640  60.810  77.570  1.00  0.00            
ATOM   1989  HB1 LEU A 205      79.960  60.550  78.380  1.00  0.00            
ATOM   1990  HB2 LEU A 205      80.270  61.760  77.180  1.00  0.00            
ATOM   1991  CG  LEU A 205      82.030  61.140  78.120  1.00  0.00            
ATOM   1992  HG  LEU A 205      82.740  61.510  77.370  1.00  0.00            
ATOM   1993  CD1 LEU A 205      81.790  62.290  79.140  1.00  0.00            
ATOM   1994 1HD1 LEU A 205      81.320  63.150  78.660  1.00  0.00            
ATOM   1995 2HD1 LEU A 205      81.140  62.130  79.990  1.00  0.00            
ATOM   1996 3HD1 LEU A 205      82.760  62.550  79.560  1.00  0.00            
ATOM   1997  CD2 LEU A 205      82.580  59.930  78.950  1.00  0.00            
ATOM   1998 1HD2 LEU A 205      82.210  59.970  79.980  1.00  0.00            
ATOM   1999 2HD2 LEU A 205      82.370  58.960  78.510  1.00  0.00            
ATOM   2000 3HD2 LEU A 205      83.670  60.050  79.000  1.00  0.00            
ATOM   2001  C   LEU A 205      79.100  59.280  76.240  1.00  0.00            
ATOM   2002  O   LEU A 205      78.230  59.970  75.700  1.00  0.00            
ATOM   2003  N   LEU A 206      78.750  58.060  76.760  1.00  0.00            
ATOM   2004  H   LEU A 206      79.430  57.540  77.290  1.00  0.00            
ATOM   2005  CA  LEU A 206      77.570  57.300  76.400  1.00  0.00            
ATOM   2006  HA  LEU A 206      76.740  57.910  76.030  1.00  0.00            
ATOM   2007  CB  LEU A 206      78.180  56.320  75.440  1.00  0.00            
ATOM   2008  HB1 LEU A 206      79.100  55.900  75.850  1.00  0.00            
ATOM   2009  HB2 LEU A 206      78.530  56.770  74.510  1.00  0.00            
ATOM   2010  CG  LEU A 206      77.370  55.070  75.110  1.00  0.00            
ATOM   2011  HG  LEU A 206      77.250  54.610  76.090  1.00  0.00            
ATOM   2012  CD1 LEU A 206      76.060  55.420  74.440  1.00  0.00            
ATOM   2013 1HD1 LEU A 206      75.410  54.560  74.500  1.00  0.00            
ATOM   2014 2HD1 LEU A 206      75.580  56.270  74.940  1.00  0.00            
ATOM   2015 3HD1 LEU A 206      76.180  55.570  73.370  1.00  0.00            
ATOM   2016  CD2 LEU A 206      78.210  54.150  74.240  1.00  0.00            
ATOM   2017 1HD2 LEU A 206      79.210  53.910  74.600  1.00  0.00            
ATOM   2018 2HD2 LEU A 206      77.750  53.190  74.010  1.00  0.00            
ATOM   2019 3HD2 LEU A 206      78.460  54.600  73.280  1.00  0.00            
ATOM   2020  C   LEU A 206      77.050  56.590  77.670  1.00  0.00            
ATOM   2021  O   LEU A 206      77.860  56.120  78.470  1.00  0.00            
ATOM   2022  N   LEU A 207      75.740  56.510  77.880  1.00  0.00            
ATOM   2023  H   LEU A 207      75.190  57.050  77.230  1.00  0.00            
ATOM   2024  CA  LEU A 207      75.170  55.620  78.810  1.00  0.00            
ATOM   2025  HA  LEU A 207      75.960  55.110  79.360  1.00  0.00            
ATOM   2026  CB  LEU A 207      74.270  56.270  79.890  1.00  0.00            
ATOM   2027  HB1 LEU A 207      75.020  56.730  80.540  1.00  0.00            
ATOM   2028  HB2 LEU A 207      73.730  55.420  80.300  1.00  0.00            
ATOM   2029  CG  LEU A 207      73.310  57.320  79.440  1.00  0.00            
ATOM   2030  HG  LEU A 207      73.720  58.000  78.690  1.00  0.00            
ATOM   2031  CD1 LEU A 207      71.990  56.650  78.910  1.00  0.00            
ATOM   2032 1HD1 LEU A 207      71.180  57.360  78.750  1.00  0.00            
ATOM   2033 2HD1 LEU A 207      72.330  56.230  77.960  1.00  0.00            
ATOM   2034 3HD1 LEU A 207      71.620  55.870  79.570  1.00  0.00            
ATOM   2035  CD2 LEU A 207      72.890  58.220  80.650  1.00  0.00            
ATOM   2036 1HD2 LEU A 207      73.700  58.500  81.330  1.00  0.00            
ATOM   2037 2HD2 LEU A 207      72.310  59.090  80.340  1.00  0.00            
ATOM   2038 3HD2 LEU A 207      72.280  57.660  81.360  1.00  0.00            
ATOM   2039  C   LEU A 207      74.390  54.500  78.060  1.00  0.00            
ATOM   2040  O   LEU A 207      73.800  54.690  77.000  1.00  0.00            
ATOM   2041  N   SER A 208      74.300  53.320  78.720  1.00  0.00            
ATOM   2042  H   SER A 208      74.850  53.180  79.550  1.00  0.00            
ATOM   2043  CA  SER A 208      73.400  52.220  78.420  1.00  0.00            
ATOM   2044  HA  SER A 208      72.560  52.540  77.810  1.00  0.00            
ATOM   2045  CB  SER A 208      74.100  51.170  77.520  1.00  0.00            
ATOM   2046  HB1 SER A 208      74.350  51.730  76.610  1.00  0.00            
ATOM   2047  HB2 SER A 208      73.440  50.330  77.310  1.00  0.00            
ATOM   2048  OG  SER A 208      75.290  50.630  78.140  1.00  0.00            
ATOM   2049  HG  SER A 208      75.060  49.710  78.290  1.00  0.00            
ATOM   2050  C   SER A 208      72.740  51.670  79.720  1.00  0.00            
ATOM   2051  O   SER A 208      73.340  51.750  80.750  1.00  0.00            
ATOM   2052  N   VAL A 209      71.500  51.210  79.620  1.00  0.00            
ATOM   2053  H   VAL A 209      71.170  51.250  78.670  1.00  0.00            
ATOM   2054  CA  VAL A 209      70.770  50.470  80.660  1.00  0.00            
ATOM   2055  HA  VAL A 209      71.430  50.390  81.530  1.00  0.00            
ATOM   2056  CB  VAL A 209      69.580  51.230  81.150  1.00  0.00            
ATOM   2057  HB  VAL A 209      69.270  50.530  81.930  1.00  0.00            
ATOM   2058  CG1 VAL A 209      69.830  52.620  81.760  1.00  0.00            
ATOM   2059 1HG1 VAL A 209      70.640  52.460  82.470  1.00  0.00            
ATOM   2060 2HG1 VAL A 209      70.100  53.430  81.080  1.00  0.00            
ATOM   2061 3HG1 VAL A 209      68.910  52.990  82.220  1.00  0.00            
ATOM   2062  CG2 VAL A 209      68.420  51.390  80.160  1.00  0.00            
ATOM   2063 1HG2 VAL A 209      68.860  52.120  79.470  1.00  0.00            
ATOM   2064 2HG2 VAL A 209      68.090  50.470  79.670  1.00  0.00            
ATOM   2065 3HG2 VAL A 209      67.520  51.870  80.540  1.00  0.00            
ATOM   2066  C   VAL A 209      70.320  49.080  80.200  1.00  0.00            
ATOM   2067  O   VAL A 209      70.190  48.960  79.000  1.00  0.00            
ATOM   2068  N   SER A 210      70.260  48.080  81.040  1.00  0.00            
ATOM   2069  H   SER A 210      70.170  48.350  82.010  1.00  0.00            
ATOM   2070  CA  SER A 210      70.300  46.690  80.560  1.00  0.00            
ATOM   2071  HA  SER A 210      69.810  46.750  79.590  1.00  0.00            
ATOM   2072  CB  SER A 210      71.730  46.190  80.310  1.00  0.00            
ATOM   2073  HB1 SER A 210      72.180  46.690  79.450  1.00  0.00            
ATOM   2074  HB2 SER A 210      71.750  45.130  80.100  1.00  0.00            
ATOM   2075  OG  SER A 210      72.480  46.410  81.440  1.00  0.00            
ATOM   2076  HG  SER A 210      72.470  45.650  82.030  1.00  0.00            
ATOM   2077  C   SER A 210      69.530  45.800  81.480  1.00  0.00            
ATOM   2078  O   SER A 210      69.170  46.210  82.570  1.00  0.00            
ATOM   2079  N   LYS A 211      69.150  44.610  81.060  1.00  0.00            
ATOM   2080  H   LYS A 211      69.600  44.380  80.190  1.00  0.00            
ATOM   2081  CA  LYS A 211      68.380  43.630  81.790  1.00  0.00            
ATOM   2082  HA  LYS A 211      67.440  44.110  82.080  1.00  0.00            
ATOM   2083  CB  LYS A 211      67.990  42.420  80.850  1.00  0.00            
ATOM   2084  HB1 LYS A 211      68.870  41.920  80.430  1.00  0.00            
ATOM   2085  HB2 LYS A 211      67.580  42.950  79.990  1.00  0.00            
ATOM   2086  CG  LYS A 211      67.130  41.350  81.520  1.00  0.00            
ATOM   2087  HG1 LYS A 211      66.390  41.930  82.070  1.00  0.00            
ATOM   2088  HG2 LYS A 211      67.860  40.860  82.160  1.00  0.00            
ATOM   2089  CD  LYS A 211      66.530  40.360  80.480  1.00  0.00            
ATOM   2090  HD1 LYS A 211      65.980  39.570  81.000  1.00  0.00            
ATOM   2091  HD2 LYS A 211      67.350  39.840  79.990  1.00  0.00            
ATOM   2092  CE  LYS A 211      65.560  40.900  79.460  1.00  0.00            
ATOM   2093  HE1 LYS A 211      65.460  40.190  78.640  1.00  0.00            
ATOM   2094  HE2 LYS A 211      66.110  41.770  79.110  1.00  0.00            
ATOM   2095  NZ  LYS A 211      64.260  41.330  80.090  1.00  0.00            
ATOM   2096  HZ1 LYS A 211      64.250  42.240  80.540  1.00  0.00            
ATOM   2097  HZ2 LYS A 211      63.520  41.220  79.410  1.00  0.00            
ATOM   2098  HZ3 LYS A 211      63.890  40.730  80.810  1.00  0.00            
ATOM   2099  C   LYS A 211      69.010  43.230  83.150  1.00  0.00            
ATOM   2100  O   LYS A 211      68.250  43.050  84.090  1.00  0.00            
ATOM   2101  N   ASP A 212      70.330  43.160  83.260  1.00  0.00            
ATOM   2102  H   ASP A 212      70.840  43.110  82.390  1.00  0.00            
ATOM   2103  CA  ASP A 212      71.020  42.980  84.540  1.00  0.00            
ATOM   2104  HA  ASP A 212      70.480  42.280  85.180  1.00  0.00            
ATOM   2105  CB  ASP A 212      72.450  42.460  84.280  1.00  0.00            
ATOM   2106  HB1 ASP A 212      72.330  41.520  83.730  1.00  0.00            
ATOM   2107  HB2 ASP A 212      72.930  42.160  85.200  1.00  0.00            
ATOM   2108  CG  ASP A 212      73.360  43.480  83.540  1.00  0.00            
ATOM   2109  OD1 ASP A 212      74.530  43.520  83.860  1.00  0.00            
ATOM   2110  OD2 ASP A 212      72.910  44.220  82.650  1.00  0.00            
ATOM   2111  C   ASP A 212      71.080  44.260  85.420  1.00  0.00            
ATOM   2112  O   ASP A 212      72.060  44.630  86.000  1.00  0.00            
ATOM   2113  N   HIS A 213      69.910  44.850  85.680  1.00  0.00            
ATOM   2114  H   HIS A 213      69.070  44.610  85.180  1.00  0.00            
ATOM   2115  CA  HIS A 213      69.660  45.790  86.810  1.00  0.00            
ATOM   2116  HA  HIS A 213      68.630  46.090  86.620  1.00  0.00            
ATOM   2117  CB  HIS A 213      69.790  45.010  88.170  1.00  0.00            
ATOM   2118  HB1 HIS A 213      69.620  45.730  88.980  1.00  0.00            
ATOM   2119  HB2 HIS A 213      70.820  44.640  88.240  1.00  0.00            
ATOM   2120  CG  HIS A 213      68.820  43.820  88.360  1.00  0.00            
ATOM   2121  ND1 HIS A 213      68.420  43.320  89.570  1.00  0.00            
ATOM   2122  CE1 HIS A 213      67.690  42.210  89.360  1.00  0.00            
ATOM   2123  HE1 HIS A 213      67.360  41.620  90.200  1.00  0.00            
ATOM   2124  NE2 HIS A 213      67.580  42.010  88.080  1.00  0.00            
ATOM   2125  HE2 HIS A 213      66.870  41.440  87.640  1.00  0.00            
ATOM   2126  CD2 HIS A 213      68.330  42.940  87.460  1.00  0.00            
ATOM   2127  HD2 HIS A 213      68.520  43.080  86.400  1.00  0.00            
ATOM   2128  C   HIS A 213      70.540  47.020  86.810  1.00  0.00            
ATOM   2129  O   HIS A 213      70.770  47.760  87.790  1.00  0.00            
ATOM   2130  N   ALA A 214      71.150  47.330  85.660  1.00  0.00            
ATOM   2131  H   ALA A 214      70.970  46.790  84.830  1.00  0.00            
ATOM   2132  CA  ALA A 214      72.360  48.160  85.530  1.00  0.00            
ATOM   2133  HA  ALA A 214      72.570  48.650  86.470  1.00  0.00            
ATOM   2134  CB  ALA A 214      73.620  47.330  85.090  1.00  0.00            
ATOM   2135  HB1 ALA A 214      73.430  46.880  84.120  1.00  0.00            
ATOM   2136  HB2 ALA A 214      74.440  47.980  84.790  1.00  0.00            
ATOM   2137  HB3 ALA A 214      73.910  46.580  85.830  1.00  0.00            
ATOM   2138  C   ALA A 214      72.170  49.310  84.580  1.00  0.00            
ATOM   2139  O   ALA A 214      71.440  49.170  83.570  1.00  0.00            
ATOM   2140  N   LEU A 215      72.940  50.390  84.850  1.00  0.00            
ATOM   2141  H   LEU A 215      73.510  50.220  85.670  1.00  0.00            
ATOM   2142  CA  LEU A 215      73.170  51.640  84.130  1.00  0.00            
ATOM   2143  HA  LEU A 215      72.710  51.440  83.170  1.00  0.00            
ATOM   2144  CB  LEU A 215      72.470  52.900  84.740  1.00  0.00            
ATOM   2145  HB1 LEU A 215      72.680  52.870  85.810  1.00  0.00            
ATOM   2146  HB2 LEU A 215      71.400  52.780  84.610  1.00  0.00            
ATOM   2147  CG  LEU A 215      72.920  54.380  84.310  1.00  0.00            
ATOM   2148  HG  LEU A 215      74.010  54.400  84.370  1.00  0.00            
ATOM   2149  CD1 LEU A 215      72.570  54.760  82.900  1.00  0.00            
ATOM   2150 1HD1 LEU A 215      73.130  55.610  82.520  1.00  0.00            
ATOM   2151 2HD1 LEU A 215      72.830  53.950  82.210  1.00  0.00            
ATOM   2152 3HD1 LEU A 215      71.490  54.850  82.800  1.00  0.00            
ATOM   2153  CD2 LEU A 215      72.330  55.420  85.240  1.00  0.00            
ATOM   2154 1HD2 LEU A 215      72.890  55.270  86.170  1.00  0.00            
ATOM   2155 2HD2 LEU A 215      72.580  56.420  84.910  1.00  0.00            
ATOM   2156 3HD2 LEU A 215      71.310  55.090  85.410  1.00  0.00            
ATOM   2157  C   LEU A 215      74.740  51.800  83.970  1.00  0.00            
ATOM   2158  O   LEU A 215      75.380  52.230  84.930  1.00  0.00            
ATOM   2159  N   ARG A 216      75.310  51.410  82.820  1.00  0.00            
ATOM   2160  H   ARG A 216      74.690  51.200  82.050  1.00  0.00            
ATOM   2161  CA  ARG A 216      76.730  51.450  82.460  1.00  0.00            
ATOM   2162  HA  ARG A 216      77.370  51.490  83.350  1.00  0.00            
ATOM   2163  CB  ARG A 216      77.000  50.190  81.690  1.00  0.00            
ATOM   2164  HB1 ARG A 216      78.020  50.300  81.320  1.00  0.00            
ATOM   2165  HB2 ARG A 216      76.310  50.100  80.850  1.00  0.00            
ATOM   2166  CG  ARG A 216      76.990  48.950  82.600  1.00  0.00            
ATOM   2167  HG1 ARG A 216      76.000  48.710  82.980  1.00  0.00            
ATOM   2168  HG2 ARG A 216      77.730  49.180  83.370  1.00  0.00            
ATOM   2169  CD  ARG A 216      77.530  47.700  81.850  1.00  0.00            
ATOM   2170  HD1 ARG A 216      78.520  48.010  81.520  1.00  0.00            
ATOM   2171  HD2 ARG A 216      76.780  47.470  81.090  1.00  0.00            
ATOM   2172  NE  ARG A 216      77.760  46.600  82.780  1.00  0.00            
ATOM   2173  HE  ARG A 216      78.690  46.420  83.120  1.00  0.00            
ATOM   2174  CZ  ARG A 216      76.830  45.750  83.190  1.00  0.00            
ATOM   2175  NH1 ARG A 216      75.610  45.870  82.770  1.00  0.00            
ATOM   2176 1HH1 ARG A 216      75.220  46.620  82.230  1.00  0.00            
ATOM   2177 2HH1 ARG A 216      74.910  45.190  83.050  1.00  0.00            
ATOM   2178  NH2 ARG A 216      77.140  44.670  83.820  1.00  0.00            
ATOM   2179 1HH2 ARG A 216      78.130  44.570  83.990  1.00  0.00            
ATOM   2180 2HH2 ARG A 216      76.390  43.990  83.790  1.00  0.00            
ATOM   2181  C   ARG A 216      77.030  52.780  81.750  1.00  0.00            
ATOM   2182  O   ARG A 216      76.090  53.270  81.110  1.00  0.00            
ATOM   2183  N   LEU A 217      78.260  53.320  81.790  1.00  0.00            
ATOM   2184  H   LEU A 217      78.950  52.780  82.310  1.00  0.00            
ATOM   2185  CA  LEU A 217      78.770  54.500  81.160  1.00  0.00            
ATOM   2186  HA  LEU A 217      78.050  54.770  80.390  1.00  0.00            
ATOM   2187  CB  LEU A 217      78.730  55.640  82.110  1.00  0.00            
ATOM   2188  HB1 LEU A 217      79.340  55.370  82.980  1.00  0.00            
ATOM   2189  HB2 LEU A 217      77.700  55.660  82.450  1.00  0.00            
ATOM   2190  CG  LEU A 217      79.190  57.050  81.570  1.00  0.00            
ATOM   2191  HG  LEU A 217      78.950  57.170  80.520  1.00  0.00            
ATOM   2192  CD1 LEU A 217      78.490  58.190  82.360  1.00  0.00            
ATOM   2193 1HD1 LEU A 217      77.470  58.150  81.970  1.00  0.00            
ATOM   2194 2HD1 LEU A 217      78.520  58.040  83.440  1.00  0.00            
ATOM   2195 3HD1 LEU A 217      78.800  59.220  82.150  1.00  0.00            
ATOM   2196  CD2 LEU A 217      80.680  57.300  81.760  1.00  0.00            
ATOM   2197 1HD2 LEU A 217      80.870  56.840  82.740  1.00  0.00            
ATOM   2198 2HD2 LEU A 217      81.210  56.800  80.960  1.00  0.00            
ATOM   2199 3HD2 LEU A 217      80.850  58.370  81.650  1.00  0.00            
ATOM   2200  C   LEU A 217      80.130  54.200  80.470  1.00  0.00            
ATOM   2201  O   LEU A 217      80.960  53.500  81.060  1.00  0.00            
ATOM   2202  N   TRP A 218      80.350  54.840  79.320  1.00  0.00            
ATOM   2203  H   TRP A 218      79.570  55.370  78.980  1.00  0.00            
ATOM   2204  CA  TRP A 218      81.440  54.480  78.480  1.00  0.00            
ATOM   2205  HA  TRP A 218      82.170  53.930  79.080  1.00  0.00            
ATOM   2206  CB  TRP A 218      80.780  53.490  77.440  1.00  0.00            
ATOM   2207  HB1 TRP A 218      81.610  53.040  76.900  1.00  0.00            
ATOM   2208  HB2 TRP A 218      80.120  54.080  76.800  1.00  0.00            
ATOM   2209  CG  TRP A 218      79.850  52.450  77.970  1.00  0.00            
ATOM   2210  CD1 TRP A 218      78.580  52.630  78.300  1.00  0.00            
ATOM   2211  HD1 TRP A 218      78.110  53.570  78.040  1.00  0.00            
ATOM   2212  NE1 TRP A 218      77.990  51.390  78.640  1.00  0.00            
ATOM   2213  HE1 TRP A 218      77.010  51.250  78.830  1.00  0.00            
ATOM   2214  CE2 TRP A 218      78.860  50.320  78.280  1.00  0.00            
ATOM   2215  CZ2 TRP A 218      78.680  48.930  78.150  1.00  0.00            
ATOM   2216  HZ2 TRP A 218      77.760  48.500  78.520  1.00  0.00            
ATOM   2217  CH2 TRP A 218      79.760  48.180  77.710  1.00  0.00            
ATOM   2218  HH2 TRP A 218      79.540  47.130  77.530  1.00  0.00            
ATOM   2219  CZ3 TRP A 218      80.970  48.760  77.280  1.00  0.00            
ATOM   2220  HZ3 TRP A 218      81.730  48.110  76.860  1.00  0.00            
ATOM   2221  CE3 TRP A 218      81.080  50.170  77.310  1.00  0.00            
ATOM   2222  HE3 TRP A 218      81.920  50.620  76.800  1.00  0.00            
ATOM   2223  CD2 TRP A 218      80.040  51.000  77.880  1.00  0.00            
ATOM   2224  C   TRP A 218      82.010  55.650  77.730  1.00  0.00            
ATOM   2225  O   TRP A 218      81.360  56.700  77.570  1.00  0.00            
ATOM   2226  N   ASN A 219      83.210  55.440  77.090  1.00  0.00            
ATOM   2227  H   ASN A 219      83.640  54.530  77.210  1.00  0.00            
ATOM   2228  CA  ASN A 219      83.930  56.400  76.260  1.00  0.00            
ATOM   2229  HA  ASN A 219      83.240  57.190  75.970  1.00  0.00            
ATOM   2230  CB  ASN A 219      85.020  57.100  77.080  1.00  0.00            
ATOM   2231  HB1 ASN A 219      85.760  56.330  77.300  1.00  0.00            
ATOM   2232  HB2 ASN A 219      84.580  57.430  78.020  1.00  0.00            
ATOM   2233  CG  ASN A 219      85.820  58.180  76.370  1.00  0.00            
ATOM   2234  OD1 ASN A 219      85.740  58.400  75.190  1.00  0.00            
ATOM   2235  ND2 ASN A 219      86.650  58.890  77.090  1.00  0.00            
ATOM   2236 1HD2 ASN A 219      86.720  58.740  78.080  1.00  0.00            
ATOM   2237 2HD2 ASN A 219      87.180  59.610  76.620  1.00  0.00            
ATOM   2238  C   ASN A 219      84.400  55.780  74.930  1.00  0.00            
ATOM   2239  O   ASN A 219      85.380  55.080  74.900  1.00  0.00            
ATOM   2240  N   ILE A 220      83.710  56.140  73.840  1.00  0.00            
ATOM   2241  H   ILE A 220      83.060  56.910  73.920  1.00  0.00            
ATOM   2242  CA  ILE A 220      83.940  55.640  72.460  1.00  0.00            
ATOM   2243  HA  ILE A 220      84.070  54.560  72.460  1.00  0.00            
ATOM   2244  CB  ILE A 220      82.670  55.740  71.540  1.00  0.00            
ATOM   2245  HB  ILE A 220      82.750  54.970  70.770  1.00  0.00            
ATOM   2246  CG2 ILE A 220      81.450  55.400  72.490  1.00  0.00            
ATOM   2247 1HG2 ILE A 220      81.750  54.500  73.040  1.00  0.00            
ATOM   2248 2HG2 ILE A 220      81.160  56.170  73.200  1.00  0.00            
ATOM   2249 3HG2 ILE A 220      80.560  55.240  71.870  1.00  0.00            
ATOM   2250  CG1 ILE A 220      82.480  57.010  70.710  1.00  0.00            
ATOM   2251 1HG1 ILE A 220      83.480  57.220  70.320  1.00  0.00            
ATOM   2252 2HG1 ILE A 220      82.320  57.860  71.370  1.00  0.00            
ATOM   2253  CD  ILE A 220      81.510  57.020  69.590  1.00  0.00            
ATOM   2254  HD1 ILE A 220      81.910  56.360  68.810  1.00  0.00            
ATOM   2255  HD2 ILE A 220      80.570  56.620  69.960  1.00  0.00            
ATOM   2256  HD3 ILE A 220      81.310  57.970  69.090  1.00  0.00            
ATOM   2257  C   ILE A 220      85.150  56.160  71.660  1.00  0.00            
ATOM   2258  O   ILE A 220      85.400  55.640  70.550  1.00  0.00            
ATOM   2259  N   GLN A 221      85.810  57.240  72.140  1.00  0.00            
ATOM   2260  H   GLN A 221      85.690  57.510  73.100  1.00  0.00            
ATOM   2261  CA  GLN A 221      87.110  57.670  71.690  1.00  0.00            
ATOM   2262  HA  GLN A 221      87.130  57.730  70.600  1.00  0.00            
ATOM   2263  CB  GLN A 221      87.240  59.140  72.180  1.00  0.00            
ATOM   2264  HB1 GLN A 221      86.930  59.080  73.220  1.00  0.00            
ATOM   2265  HB2 GLN A 221      86.520  59.750  71.640  1.00  0.00            
ATOM   2266  CG  GLN A 221      88.640  59.730  72.010  1.00  0.00            
ATOM   2267  HG1 GLN A 221      89.420  59.140  72.500  1.00  0.00            
ATOM   2268  HG2 GLN A 221      88.560  60.630  72.610  1.00  0.00            
ATOM   2269  CD  GLN A 221      89.040  60.070  70.650  1.00  0.00            
ATOM   2270  OE1 GLN A 221      88.590  59.500  69.670  1.00  0.00            
ATOM   2271  NE2 GLN A 221      90.000  60.880  70.530  1.00  0.00            
ATOM   2272 1HE2 GLN A 221      90.370  61.180  71.420  1.00  0.00            
ATOM   2273 2HE2 GLN A 221      90.440  61.110  69.650  1.00  0.00            
ATOM   2274  C   GLN A 221      88.200  56.730  72.160  1.00  0.00            
ATOM   2275  O   GLN A 221      89.250  56.710  71.500  1.00  0.00            
ATOM   2276  N   THR A 222      87.970  55.880  73.210  1.00  0.00            
ATOM   2277  H   THR A 222      87.050  55.890  73.640  1.00  0.00            
ATOM   2278  CA  THR A 222      88.920  54.880  73.740  1.00  0.00            
ATOM   2279  HA  THR A 222      89.700  54.840  72.980  1.00  0.00            
ATOM   2280  CB  THR A 222      89.660  55.380  74.940  1.00  0.00            
ATOM   2281  HB  THR A 222      90.450  54.650  75.100  1.00  0.00            
ATOM   2282  CG2 THR A 222      90.310  56.800  74.790  1.00  0.00            
ATOM   2283 1HG2 THR A 222      90.700  56.940  73.790  1.00  0.00            
ATOM   2284 2HG2 THR A 222      89.570  57.580  74.970  1.00  0.00            
ATOM   2285 3HG2 THR A 222      91.120  56.970  75.500  1.00  0.00            
ATOM   2286  OG1 THR A 222      88.760  55.430  75.990  1.00  0.00            
ATOM   2287  HG1 THR A 222      89.230  55.720  76.780  1.00  0.00            
ATOM   2288  C   THR A 222      88.350  53.440  73.910  1.00  0.00            
ATOM   2289  O   THR A 222      89.020  52.570  74.470  1.00  0.00            
ATOM   2290  N   ASP A 223      87.130  53.190  73.550  1.00  0.00            
ATOM   2291  H   ASP A 223      86.570  54.000  73.340  1.00  0.00            
ATOM   2292  CA  ASP A 223      86.400  51.910  73.690  1.00  0.00            
ATOM   2293  HA  ASP A 223      85.380  52.090  73.360  1.00  0.00            
ATOM   2294  CB  ASP A 223      86.960  50.830  72.770  1.00  0.00            
ATOM   2295  HB1 ASP A 223      86.330  49.950  72.860  1.00  0.00            
ATOM   2296  HB2 ASP A 223      87.940  50.560  73.170  1.00  0.00            
ATOM   2297  CG  ASP A 223      87.090  51.230  71.270  1.00  0.00            
ATOM   2298  OD1 ASP A 223      86.220  51.990  70.830  1.00  0.00            
ATOM   2299  OD2 ASP A 223      88.030  50.670  70.680  1.00  0.00            
ATOM   2300  C   ASP A 223      86.130  51.490  75.180  1.00  0.00            
ATOM   2301  O   ASP A 223      85.750  50.340  75.440  1.00  0.00            
ATOM   2302  N   THR A 224      86.330  52.420  76.130  1.00  0.00            
ATOM   2303  H   THR A 224      86.470  53.350  75.750  1.00  0.00            
ATOM   2304  CA  THR A 224      86.390  52.230  77.580  1.00  0.00            
ATOM   2305  HA  THR A 224      86.880  51.290  77.830  1.00  0.00            
ATOM   2306  CB  THR A 224      87.330  53.210  78.320  1.00  0.00            
ATOM   2307  HB  THR A 224      86.920  54.210  78.230  1.00  0.00            
ATOM   2308  CG2 THR A 224      87.520  52.740  79.800  1.00  0.00            
ATOM   2309 1HG2 THR A 224      88.240  53.420  80.240  1.00  0.00            
ATOM   2310 2HG2 THR A 224      86.560  52.880  80.290  1.00  0.00            
ATOM   2311 3HG2 THR A 224      87.750  51.670  79.860  1.00  0.00            
ATOM   2312  OG1 THR A 224      88.600  53.200  77.710  1.00  0.00            
ATOM   2313  HG1 THR A 224      88.510  53.700  76.900  1.00  0.00            
ATOM   2314  C   THR A 224      85.070  52.210  78.450  1.00  0.00            
ATOM   2315  O   THR A 224      84.350  53.160  78.580  1.00  0.00            
ATOM   2316  N   LEU A 225      84.750  51.070  79.090  1.00  0.00            
ATOM   2317  H   LEU A 225      85.310  50.240  78.970  1.00  0.00            
ATOM   2318  CA  LEU A 225      83.740  51.050  80.180  1.00  0.00            
ATOM   2319  HA  LEU A 225      82.880  51.610  79.800  1.00  0.00            
ATOM   2320  CB  LEU A 225      83.370  49.610  80.470  1.00  0.00            
ATOM   2321  HB1 LEU A 225      84.270  49.070  80.780  1.00  0.00            
ATOM   2322  HB2 LEU A 225      82.980  49.150  79.560  1.00  0.00            
ATOM   2323  CG  LEU A 225      82.320  49.550  81.560  1.00  0.00            
ATOM   2324  HG  LEU A 225      82.570  50.230  82.380  1.00  0.00            
ATOM   2325  CD1 LEU A 225      80.900  49.890  80.980  1.00  0.00            
ATOM   2326 1HD1 LEU A 225      80.140  49.840  81.760  1.00  0.00            
ATOM   2327 2HD1 LEU A 225      80.810  50.950  80.750  1.00  0.00            
ATOM   2328 3HD1 LEU A 225      80.700  49.100  80.260  1.00  0.00            
ATOM   2329  CD2 LEU A 225      82.270  48.100  82.090  1.00  0.00            
ATOM   2330 1HD2 LEU A 225      81.640  47.830  82.940  1.00  0.00            
ATOM   2331 2HD2 LEU A 225      81.960  47.420  81.290  1.00  0.00            
ATOM   2332 3HD2 LEU A 225      83.230  47.670  82.370  1.00  0.00            
ATOM   2333  C   LEU A 225      84.180  51.870  81.360  1.00  0.00            
ATOM   2334  O   LEU A 225      84.950  51.390  82.200  1.00  0.00            
ATOM   2335  N   VAL A 226      83.700  53.100  81.520  1.00  0.00            
ATOM   2336  H   VAL A 226      83.060  53.430  80.800  1.00  0.00            
ATOM   2337  CA  VAL A 226      84.120  54.050  82.520  1.00  0.00            
ATOM   2338  HA  VAL A 226      85.200  54.030  82.490  1.00  0.00            
ATOM   2339  CB  VAL A 226      83.550  55.480  82.150  1.00  0.00            
ATOM   2340  HB  VAL A 226      82.460  55.470  82.090  1.00  0.00            
ATOM   2341  CG1 VAL A 226      84.110  56.460  83.190  1.00  0.00            
ATOM   2342 1HG1 VAL A 226      83.410  56.570  84.010  1.00  0.00            
ATOM   2343 2HG1 VAL A 226      85.090  56.170  83.580  1.00  0.00            
ATOM   2344 3HG1 VAL A 226      84.310  57.360  82.600  1.00  0.00            
ATOM   2345  CG2 VAL A 226      84.110  55.920  80.800  1.00  0.00            
ATOM   2346 1HG2 VAL A 226      83.710  56.930  80.640  1.00  0.00            
ATOM   2347 2HG2 VAL A 226      85.190  55.830  80.820  1.00  0.00            
ATOM   2348 3HG2 VAL A 226      83.760  55.280  79.980  1.00  0.00            
ATOM   2349  C   VAL A 226      83.560  53.690  83.900  1.00  0.00            
ATOM   2350  O   VAL A 226      84.230  53.830  84.870  1.00  0.00            
ATOM   2351  N   ALA A 227      82.310  53.190  83.980  1.00  0.00            
ATOM   2352  H   ALA A 227      81.780  53.130  83.120  1.00  0.00            
ATOM   2353  CA  ALA A 227      81.550  53.010  85.180  1.00  0.00            
ATOM   2354  HA  ALA A 227      82.220  52.820  86.010  1.00  0.00            
ATOM   2355  CB  ALA A 227      80.970  54.430  85.580  1.00  0.00            
ATOM   2356  HB1 ALA A 227      81.820  55.120  85.560  1.00  0.00            
ATOM   2357  HB2 ALA A 227      80.240  54.750  84.840  1.00  0.00            
ATOM   2358  HB3 ALA A 227      80.490  54.390  86.560  1.00  0.00            
ATOM   2359  C   ALA A 227      80.460  51.950  85.070  1.00  0.00            
ATOM   2360  O   ALA A 227      79.880  51.660  84.030  1.00  0.00            
ATOM   2361  N   ILE A 228      80.050  51.460  86.220  1.00  0.00            
ATOM   2362  H   ILE A 228      80.570  51.620  87.070  1.00  0.00            
ATOM   2363  CA  ILE A 228      78.740  50.690  86.420  1.00  0.00            
ATOM   2364  HA  ILE A 228      78.210  50.710  85.470  1.00  0.00            
ATOM   2365  CB  ILE A 228      79.020  49.200  86.780  1.00  0.00            
ATOM   2366  HB  ILE A 228      79.650  49.170  87.670  1.00  0.00            
ATOM   2367  CG2 ILE A 228      77.670  48.410  86.940  1.00  0.00            
ATOM   2368 1HG2 ILE A 228      77.230  48.710  87.890  1.00  0.00            
ATOM   2369 2HG2 ILE A 228      77.000  48.590  86.110  1.00  0.00            
ATOM   2370 3HG2 ILE A 228      77.940  47.350  86.990  1.00  0.00            
ATOM   2371  CG1 ILE A 228      79.840  48.460  85.750  1.00  0.00            
ATOM   2372 1HG1 ILE A 228      79.530  48.920  84.810  1.00  0.00            
ATOM   2373 2HG1 ILE A 228      79.610  47.400  85.780  1.00  0.00            
ATOM   2374  CD  ILE A 228      81.380  48.490  86.020  1.00  0.00            
ATOM   2375  HD1 ILE A 228      81.980  48.220  85.150  1.00  0.00            
ATOM   2376  HD2 ILE A 228      81.700  49.440  86.440  1.00  0.00            
ATOM   2377  HD3 ILE A 228      81.790  47.850  86.800  1.00  0.00            
ATOM   2378  C   ILE A 228      77.910  51.260  87.580  1.00  0.00            
ATOM   2379  O   ILE A 228      78.230  51.100  88.780  1.00  0.00            
ATOM   2380  N   PHE A 229      76.870  52.080  87.290  1.00  0.00            
ATOM   2381  H   PHE A 229      76.700  52.280  86.320  1.00  0.00            
ATOM   2382  CA  PHE A 229      75.820  52.430  88.280  1.00  0.00            
ATOM   2383  HA  PHE A 229      76.260  52.740  89.230  1.00  0.00            
ATOM   2384  CB  PHE A 229      75.100  53.680  87.700  1.00  0.00            
ATOM   2385  HB1 PHE A 229      74.310  53.950  88.390  1.00  0.00            
ATOM   2386  HB2 PHE A 229      74.550  53.530  86.770  1.00  0.00            
ATOM   2387  CG  PHE A 229      76.050  54.860  87.460  1.00  0.00            
ATOM   2388  CD1 PHE A 229      76.660  55.150  86.240  1.00  0.00            
ATOM   2389  HD1 PHE A 229      76.410  54.580  85.360  1.00  0.00            
ATOM   2390  CE1 PHE A 229      77.360  56.350  86.020  1.00  0.00            
ATOM   2391  HE1 PHE A 229      77.640  56.530  84.990  1.00  0.00            
ATOM   2392  CZ  PHE A 229      77.690  57.100  87.140  1.00  0.00            
ATOM   2393  HZ  PHE A 229      78.310  57.970  87.060  1.00  0.00            
ATOM   2394  CE2 PHE A 229      77.000  56.920  88.380  1.00  0.00            
ATOM   2395  HE2 PHE A 229      77.300  57.490  89.250  1.00  0.00            
ATOM   2396  CD2 PHE A 229      76.220  55.800  88.450  1.00  0.00            
ATOM   2397  HD2 PHE A 229      75.780  55.530  89.400  1.00  0.00            
ATOM   2398  C   PHE A 229      74.810  51.240  88.570  1.00  0.00            
ATOM   2399  O   PHE A 229      74.020  50.790  87.780  1.00  0.00            
ATOM   2400  N   GLY A 230      74.760  50.710  89.800  1.00  0.00            
ATOM   2401  H   GLY A 230      75.360  51.150  90.480  1.00  0.00            
ATOM   2402  CA  GLY A 230      73.960  49.620  90.330  1.00  0.00            
ATOM   2403  HA1 GLY A 230      73.820  48.880  89.540  1.00  0.00            
ATOM   2404  HA2 GLY A 230      72.990  50.010  90.650  1.00  0.00            
ATOM   2405  C   GLY A 230      74.580  48.780  91.470  1.00  0.00            
ATOM   2406  O   GLY A 230      75.440  49.200  92.210  1.00  0.00            
ATOM   2407  N   GLY A 231      73.830  47.660  91.780  1.00  0.00            
ATOM   2408  H   GLY A 231      72.980  47.520  91.240  1.00  0.00            
ATOM   2409  CA  GLY A 231      74.010  46.690  92.920  1.00  0.00            
ATOM   2410  HA1 GLY A 231      74.830  47.020  93.550  1.00  0.00            
ATOM   2411  HA2 GLY A 231      74.310  45.710  92.540  1.00  0.00            
ATOM   2412  C   GLY A 231      72.830  46.500  93.910  1.00  0.00            
ATOM   2413  O   GLY A 231      71.700  46.950  93.600  1.00  0.00            
ATOM   2414  N   VAL A 232      73.030  45.750  95.000  1.00  0.00            
ATOM   2415  H   VAL A 232      73.970  45.360  95.080  1.00  0.00            
ATOM   2416  CA  VAL A 232      72.000  45.220  95.840  1.00  0.00            
ATOM   2417  HA  VAL A 232      71.290  44.690  95.210  1.00  0.00            
ATOM   2418  CB  VAL A 232      72.510  44.170  96.840  1.00  0.00            
ATOM   2419  HB  VAL A 232      71.630  43.870  97.420  1.00  0.00            
ATOM   2420  CG1 VAL A 232      72.970  43.020  96.010  1.00  0.00            
ATOM   2421 1HG1 VAL A 232      72.170  42.740  95.330  1.00  0.00            
ATOM   2422 2HG1 VAL A 232      73.810  43.220  95.340  1.00  0.00            
ATOM   2423 3HG1 VAL A 232      73.280  42.260  96.740  1.00  0.00            
ATOM   2424  CG2 VAL A 232      73.560  44.720  97.800  1.00  0.00            
ATOM   2425 1HG2 VAL A 232      74.360  45.250  97.290  1.00  0.00            
ATOM   2426 2HG2 VAL A 232      73.010  45.340  98.510  1.00  0.00            
ATOM   2427 3HG2 VAL A 232      73.980  43.900  98.380  1.00  0.00            
ATOM   2428  C   VAL A 232      71.210  46.300  96.610  1.00  0.00            
ATOM   2429  O   VAL A 232      70.230  45.890  97.270  1.00  0.00            
ATOM   2430  N   GLU A 233      71.530  47.590  96.510  1.00  0.00            
ATOM   2431  H   GLU A 233      72.410  47.890  96.110  1.00  0.00            
ATOM   2432  CA  GLU A 233      70.830  48.730  96.970  1.00  0.00            
ATOM   2433  HA  GLU A 233      69.810  48.410  97.200  1.00  0.00            
ATOM   2434  CB  GLU A 233      71.460  49.300  98.280  1.00  0.00            
ATOM   2435  HB1 GLU A 233      71.020  50.260  98.520  1.00  0.00            
ATOM   2436  HB2 GLU A 233      72.500  49.580  98.070  1.00  0.00            
ATOM   2437  CG  GLU A 233      71.580  48.370  99.510  1.00  0.00            
ATOM   2438  HG1 GLU A 233      72.230  48.900 100.210  1.00  0.00            
ATOM   2439  HG2 GLU A 233      72.010  47.420  99.190  1.00  0.00            
ATOM   2440  CD  GLU A 233      70.220  48.110 100.120  1.00  0.00            
ATOM   2441  OE1 GLU A 233      69.220  48.640  99.650  1.00  0.00            
ATOM   2442  OE2 GLU A 233      70.150  47.340 101.100  1.00  0.00            
ATOM   2443  C   GLU A 233      70.600  49.870  95.920  1.00  0.00            
ATOM   2444  O   GLU A 233      70.090  50.960  96.260  1.00  0.00            
ATOM   2445  N   GLY A 234      70.920  49.500  94.710  1.00  0.00            
ATOM   2446  H   GLY A 234      71.250  48.560  94.550  1.00  0.00            
ATOM   2447  CA  GLY A 234      70.510  50.210  93.480  1.00  0.00            
ATOM   2448  HA1 GLY A 234      71.190  49.770  92.740  1.00  0.00            
ATOM   2449  HA2 GLY A 234      70.640  51.280  93.580  1.00  0.00            
ATOM   2450  C   GLY A 234      69.110  49.990  93.030  1.00  0.00            
ATOM   2451  O   GLY A 234      68.210  49.670  93.840  1.00  0.00            
ATOM   2452  N   HIS A 235      68.840  49.980  91.760  1.00  0.00            
ATOM   2453  H   HIS A 235      69.560  50.060  91.060  1.00  0.00            
ATOM   2454  CA  HIS A 235      67.540  49.330  91.250  1.00  0.00            
ATOM   2455  HA  HIS A 235      66.610  49.680  91.700  1.00  0.00            
ATOM   2456  CB  HIS A 235      67.430  49.480  89.720  1.00  0.00            
ATOM   2457  HB1 HIS A 235      66.560  48.930  89.370  1.00  0.00            
ATOM   2458  HB2 HIS A 235      68.370  49.180  89.260  1.00  0.00            
ATOM   2459  CG  HIS A 235      67.190  50.920  89.290  1.00  0.00            
ATOM   2460  ND1 HIS A 235      66.020  51.660  89.650  1.00  0.00            
ATOM   2461  CE1 HIS A 235      66.150  52.860  88.980  1.00  0.00            
ATOM   2462  HE1 HIS A 235      65.490  53.690  89.150  1.00  0.00            
ATOM   2463  NE2 HIS A 235      67.300  52.900  88.310  1.00  0.00            
ATOM   2464  HE2 HIS A 235      67.580  53.620  87.650  1.00  0.00            
ATOM   2465  CD2 HIS A 235      67.920  51.650  88.370  1.00  0.00            
ATOM   2466  HD2 HIS A 235      68.810  51.290  87.880  1.00  0.00            
ATOM   2467  C   HIS A 235      67.580  47.810  91.650  1.00  0.00            
ATOM   2468  O   HIS A 235      68.600  47.170  91.390  1.00  0.00            
ATOM   2469  N   ARG A 236      66.520  47.210  92.220  1.00  0.00            
ATOM   2470  H   ARG A 236      65.670  47.750  92.320  1.00  0.00            
ATOM   2471  CA  ARG A 236      66.470  45.730  92.520  1.00  0.00            
ATOM   2472  HA  ARG A 236      67.450  45.270  92.680  1.00  0.00            
ATOM   2473  CB  ARG A 236      65.840  45.370  93.980  1.00  0.00            
ATOM   2474  HB1 ARG A 236      65.880  44.280  94.010  1.00  0.00            
ATOM   2475  HB2 ARG A 236      64.810  45.660  94.150  1.00  0.00            
ATOM   2476  CG  ARG A 236      66.900  45.680  95.030  1.00  0.00            
ATOM   2477  HG1 ARG A 236      67.050  46.750  94.920  1.00  0.00            
ATOM   2478  HG2 ARG A 236      67.800  45.100  94.810  1.00  0.00            
ATOM   2479  CD  ARG A 236      66.350  45.370  96.400  1.00  0.00            
ATOM   2480  HD1 ARG A 236      66.530  44.310  96.560  1.00  0.00            
ATOM   2481  HD2 ARG A 236      65.260  45.500  96.400  1.00  0.00            
ATOM   2482  NE  ARG A 236      66.920  46.270  97.410  1.00  0.00            
ATOM   2483  HE  ARG A 236      67.890  46.550  97.300  1.00  0.00            
ATOM   2484  CZ  ARG A 236      66.330  46.530  98.560  1.00  0.00            
ATOM   2485  NH1 ARG A 236      65.160  46.070  98.840  1.00  0.00            
ATOM   2486 1HH1 ARG A 236      64.600  45.620  98.140  1.00  0.00            
ATOM   2487 2HH1 ARG A 236      64.840  46.150  99.800  1.00  0.00            
ATOM   2488  NH2 ARG A 236      66.900  47.230  99.510  1.00  0.00            
ATOM   2489 1HH2 ARG A 236      67.770  47.740  99.360  1.00  0.00            
ATOM   2490 2HH2 ARG A 236      66.310  47.360 100.320  1.00  0.00            
ATOM   2491  C   ARG A 236      65.880  44.890  91.370  1.00  0.00            
ATOM   2492  O   ARG A 236      65.610  43.690  91.580  1.00  0.00            
ATOM   2493  N   ASP A 237      65.670  45.510  90.230  1.00  0.00            
ATOM   2494  H   ASP A 237      66.020  46.460  90.210  1.00  0.00            
ATOM   2495  CA  ASP A 237      65.180  44.910  89.030  1.00  0.00            
ATOM   2496  HA  ASP A 237      65.470  43.860  88.960  1.00  0.00            
ATOM   2497  CB  ASP A 237      63.630  45.040  89.020  1.00  0.00            
ATOM   2498  HB1 ASP A 237      63.320  46.010  88.620  1.00  0.00            
ATOM   2499  HB2 ASP A 237      63.260  45.180  90.030  1.00  0.00            
ATOM   2500  CG  ASP A 237      62.860  43.840  88.380  1.00  0.00            
ATOM   2501  OD1 ASP A 237      61.800  43.470  88.880  1.00  0.00            
ATOM   2502  OD2 ASP A 237      63.390  43.100  87.510  1.00  0.00            
ATOM   2503  C   ASP A 237      65.790  45.570  87.770  1.00  0.00            
ATOM   2504  O   ASP A 237      66.520  46.560  87.860  1.00  0.00            
ATOM   2505  N   GLU A 238      65.310  45.030  86.610  1.00  0.00            
ATOM   2506  H   GLU A 238      64.680  44.260  86.770  1.00  0.00            
ATOM   2507  CA  GLU A 238      65.570  45.490  85.250  1.00  0.00            
ATOM   2508  HA  GLU A 238      66.640  45.340  85.120  1.00  0.00            
ATOM   2509  CB  GLU A 238      64.830  44.530  84.280  1.00  0.00            
ATOM   2510  HB1 GLU A 238      63.880  44.140  84.650  1.00  0.00            
ATOM   2511  HB2 GLU A 238      65.490  43.660  84.210  1.00  0.00            
ATOM   2512  CG  GLU A 238      64.640  45.040  82.880  1.00  0.00            
ATOM   2513  HG1 GLU A 238      65.550  45.540  82.540  1.00  0.00            
ATOM   2514  HG2 GLU A 238      63.900  45.820  83.030  1.00  0.00            
ATOM   2515  CD  GLU A 238      64.260  43.920  81.890  1.00  0.00            
ATOM   2516  OE1 GLU A 238      63.530  42.990  82.290  1.00  0.00            
ATOM   2517  OE2 GLU A 238      64.700  43.980  80.730  1.00  0.00            
ATOM   2518  C   GLU A 238      65.360  46.990  85.000  1.00  0.00            
ATOM   2519  O   GLU A 238      64.420  47.620  85.430  1.00  0.00            
ATOM   2520  N   VAL A 239      66.380  47.710  84.450  1.00  0.00            
ATOM   2521  H   VAL A 239      67.250  47.280  84.170  1.00  0.00            
ATOM   2522  CA  VAL A 239      66.290  49.160  84.120  1.00  0.00            
ATOM   2523  HA  VAL A 239      65.560  49.600  84.790  1.00  0.00            
ATOM   2524  CB  VAL A 239      67.610  49.820  84.490  1.00  0.00            
ATOM   2525  HB  VAL A 239      68.430  49.650  83.800  1.00  0.00            
ATOM   2526  CG1 VAL A 239      67.380  51.320  84.480  1.00  0.00            
ATOM   2527 1HG1 VAL A 239      66.860  51.700  83.600  1.00  0.00            
ATOM   2528 2HG1 VAL A 239      66.760  51.420  85.370  1.00  0.00            
ATOM   2529 3HG1 VAL A 239      68.330  51.790  84.720  1.00  0.00            
ATOM   2530  CG2 VAL A 239      68.160  49.430  85.830  1.00  0.00            
ATOM   2531 1HG2 VAL A 239      68.160  48.340  85.850  1.00  0.00            
ATOM   2532 2HG2 VAL A 239      69.120  49.870  86.080  1.00  0.00            
ATOM   2533 3HG2 VAL A 239      67.500  49.800  86.610  1.00  0.00            
ATOM   2534  C   VAL A 239      65.810  49.340  82.700  1.00  0.00            
ATOM   2535  O   VAL A 239      66.490  48.890  81.750  1.00  0.00            
ATOM   2536  N   LEU A 240      64.720  50.070  82.500  1.00  0.00            
ATOM   2537  H   LEU A 240      64.260  50.540  83.260  1.00  0.00            
ATOM   2538  CA  LEU A 240      64.100  50.160  81.190  1.00  0.00            
ATOM   2539  HA  LEU A 240      64.280  49.350  80.490  1.00  0.00            
ATOM   2540  CB  LEU A 240      62.480  50.200  81.390  1.00  0.00            
ATOM   2541  HB1 LEU A 240      62.050  50.290  80.390  1.00  0.00            
ATOM   2542  HB2 LEU A 240      62.300  51.070  82.030  1.00  0.00            
ATOM   2543  CG  LEU A 240      61.950  48.880  82.100  1.00  0.00            
ATOM   2544  HG  LEU A 240      62.600  48.720  82.960  1.00  0.00            
ATOM   2545  CD1 LEU A 240      60.530  49.140  82.520  1.00  0.00            
ATOM   2546 1HD1 LEU A 240      60.110  48.300  83.090  1.00  0.00            
ATOM   2547 2HD1 LEU A 240      60.340  50.070  83.060  1.00  0.00            
ATOM   2548 3HD1 LEU A 240      59.870  49.270  81.660  1.00  0.00            
ATOM   2549  CD2 LEU A 240      61.990  47.630  81.210  1.00  0.00            
ATOM   2550 1HD2 LEU A 240      61.370  47.780  80.320  1.00  0.00            
ATOM   2551 2HD2 LEU A 240      63.030  47.320  81.120  1.00  0.00            
ATOM   2552 3HD2 LEU A 240      61.480  46.860  81.790  1.00  0.00            
ATOM   2553  C   LEU A 240      64.520  51.380  80.410  1.00  0.00            
ATOM   2554  O   LEU A 240      64.570  51.330  79.150  1.00  0.00            
ATOM   2555  N   SER A 241      64.980  52.500  81.000  1.00  0.00            
ATOM   2556  H   SER A 241      65.110  52.410  82.000  1.00  0.00            
ATOM   2557  CA  SER A 241      65.280  53.820  80.330  1.00  0.00            
ATOM   2558  HA  SER A 241      65.720  53.540  79.370  1.00  0.00            
ATOM   2559  CB  SER A 241      64.030  54.610  80.180  1.00  0.00            
ATOM   2560  HB1 SER A 241      63.710  54.780  81.210  1.00  0.00            
ATOM   2561  HB2 SER A 241      63.400  53.990  79.540  1.00  0.00            
ATOM   2562  OG  SER A 241      64.090  55.930  79.580  1.00  0.00            
ATOM   2563  HG  SER A 241      64.590  55.680  78.790  1.00  0.00            
ATOM   2564  C   SER A 241      66.260  54.630  81.110  1.00  0.00            
ATOM   2565  O   SER A 241      66.450  54.400  82.330  1.00  0.00            
ATOM   2566  N   ALA A 242      66.850  55.680  80.560  1.00  0.00            
ATOM   2567  H   ALA A 242      66.630  55.920  79.600  1.00  0.00            
ATOM   2568  CA  ALA A 242      67.700  56.670  81.220  1.00  0.00            
ATOM   2569  HA  ALA A 242      67.190  56.980  82.130  1.00  0.00            
ATOM   2570  CB  ALA A 242      69.190  56.160  81.470  1.00  0.00            
ATOM   2571  HB1 ALA A 242      69.700  55.880  80.550  1.00  0.00            
ATOM   2572  HB2 ALA A 242      69.790  56.930  81.950  1.00  0.00            
ATOM   2573  HB3 ALA A 242      69.190  55.300  82.140  1.00  0.00            
ATOM   2574  C   ALA A 242      67.940  57.890  80.360  1.00  0.00            
ATOM   2575  O   ALA A 242      68.130  57.780  79.200  1.00  0.00            
ATOM   2576  N   ASP A 243      68.270  59.040  80.960  1.00  0.00            
ATOM   2577  H   ASP A 243      68.310  58.980  81.960  1.00  0.00            
ATOM   2578  CA  ASP A 243      68.650  60.320  80.330  1.00  0.00            
ATOM   2579  HA  ASP A 243      69.010  60.100  79.330  1.00  0.00            
ATOM   2580  CB  ASP A 243      67.340  61.230  80.240  1.00  0.00            
ATOM   2581  HB1 ASP A 243      67.170  61.690  81.220  1.00  0.00            
ATOM   2582  HB2 ASP A 243      66.470  60.650  79.940  1.00  0.00            
ATOM   2583  CG  ASP A 243      67.420  62.440  79.340  1.00  0.00            
ATOM   2584  OD1 ASP A 243      68.330  62.540  78.440  1.00  0.00            
ATOM   2585  OD2 ASP A 243      66.530  63.350  79.440  1.00  0.00            
ATOM   2586  C   ASP A 243      69.730  61.170  81.050  1.00  0.00            
ATOM   2587  O   ASP A 243      69.590  61.350  82.220  1.00  0.00            
ATOM   2588  N   TYR A 244      70.640  61.760  80.290  1.00  0.00            
ATOM   2589  H   TYR A 244      70.510  61.600  79.300  1.00  0.00            
ATOM   2590  CA  TYR A 244      71.620  62.750  80.720  1.00  0.00            
ATOM   2591  HA  TYR A 244      72.210  62.470  81.600  1.00  0.00            
ATOM   2592  CB  TYR A 244      72.740  62.820  79.650  1.00  0.00            
ATOM   2593  HB1 TYR A 244      73.140  63.830  79.730  1.00  0.00            
ATOM   2594  HB2 TYR A 244      72.240  62.860  78.690  1.00  0.00            
ATOM   2595  CG  TYR A 244      73.910  61.850  79.660  1.00  0.00            
ATOM   2596  CD1 TYR A 244      75.000  62.070  80.590  1.00  0.00            
ATOM   2597  HD1 TYR A 244      74.940  62.740  81.430  1.00  0.00            
ATOM   2598  CE1 TYR A 244      76.180  61.330  80.480  1.00  0.00            
ATOM   2599  HE1 TYR A 244      77.040  61.460  81.120  1.00  0.00            
ATOM   2600  CZ  TYR A 244      76.270  60.450  79.410  1.00  0.00            
ATOM   2601  OH  TYR A 244      77.380  59.700  79.290  1.00  0.00            
ATOM   2602  HH  TYR A 244      77.220  58.790  79.050  1.00  0.00            
ATOM   2603  CE2 TYR A 244      75.180  60.240  78.490  1.00  0.00            
ATOM   2604  HE2 TYR A 244      75.250  59.550  77.670  1.00  0.00            
ATOM   2605  CD2 TYR A 244      73.960  60.970  78.600  1.00  0.00            
ATOM   2606  HD2 TYR A 244      73.160  60.660  77.950  1.00  0.00            
ATOM   2607  C   TYR A 244      70.940  64.140  80.880  1.00  0.00            
ATOM   2608  O   TYR A 244      70.170  64.550  79.970  1.00  0.00            
ATOM   2609  N   ASP A 245      71.190  64.890  81.950  1.00  0.00            
ATOM   2610  H   ASP A 245      71.840  64.440  82.590  1.00  0.00            
ATOM   2611  CA  ASP A 245      70.780  66.250  82.060  1.00  0.00            
ATOM   2612  HA  ASP A 245      69.770  66.330  81.650  1.00  0.00            
ATOM   2613  CB  ASP A 245      70.770  66.740  83.550  1.00  0.00            
ATOM   2614  HB1 ASP A 245      70.610  65.940  84.260  1.00  0.00            
ATOM   2615  HB2 ASP A 245      69.950  67.460  83.530  1.00  0.00            
ATOM   2616  CG  ASP A 245      72.120  67.390  84.020  1.00  0.00            
ATOM   2617  OD1 ASP A 245      73.250  66.980  83.840  1.00  0.00            
ATOM   2618  OD2 ASP A 245      71.970  68.530  84.540  1.00  0.00            
ATOM   2619  C   ASP A 245      71.600  67.270  81.150  1.00  0.00            
ATOM   2620  O   ASP A 245      72.710  66.900  80.900  1.00  0.00            
ATOM   2621  N   LEU A 246      71.000  68.320  80.610  1.00  0.00            
ATOM   2622  H   LEU A 246      70.050  68.560  80.850  1.00  0.00            
ATOM   2623  CA  LEU A 246      71.640  69.100  79.530  1.00  0.00            
ATOM   2624  HA  LEU A 246      71.940  68.450  78.710  1.00  0.00            
ATOM   2625  CB  LEU A 246      70.670  70.160  78.940  1.00  0.00            
ATOM   2626  HB1 LEU A 246      70.730  71.130  79.430  1.00  0.00            
ATOM   2627  HB2 LEU A 246      69.630  69.900  79.170  1.00  0.00            
ATOM   2628  CG  LEU A 246      70.750  70.320  77.330  1.00  0.00            
ATOM   2629  HG  LEU A 246      71.720  70.660  76.980  1.00  0.00            
ATOM   2630  CD1 LEU A 246      70.440  68.980  76.590  1.00  0.00            
ATOM   2631 1HD1 LEU A 246      70.530  69.080  75.510  1.00  0.00            
ATOM   2632 2HD1 LEU A 246      71.100  68.190  76.940  1.00  0.00            
ATOM   2633 3HD1 LEU A 246      69.430  68.720  76.900  1.00  0.00            
ATOM   2634  CD2 LEU A 246      69.730  71.340  76.830  1.00  0.00            
ATOM   2635 1HD2 LEU A 246      69.910  71.590  75.790  1.00  0.00            
ATOM   2636 2HD2 LEU A 246      68.690  71.020  76.860  1.00  0.00            
ATOM   2637 3HD2 LEU A 246      69.850  72.230  77.460  1.00  0.00            
ATOM   2638  C   LEU A 246      72.890  69.820  79.960  1.00  0.00            
ATOM   2639  O   LEU A 246      73.780  70.070  79.180  1.00  0.00            
ATOM   2640  N   LEU A 247      72.970  70.160  81.300  1.00  0.00            
ATOM   2641  H   LEU A 247      72.200  70.020  81.940  1.00  0.00            
ATOM   2642  CA  LEU A 247      74.230  70.760  81.940  1.00  0.00            
ATOM   2643  HA  LEU A 247      74.540  71.630  81.360  1.00  0.00            
ATOM   2644  CB  LEU A 247      73.860  71.290  83.330  1.00  0.00            
ATOM   2645  HB1 LEU A 247      73.480  70.480  83.940  1.00  0.00            
ATOM   2646  HB2 LEU A 247      73.010  71.970  83.210  1.00  0.00            
ATOM   2647  CG  LEU A 247      74.890  72.170  84.010  1.00  0.00            
ATOM   2648  HG  LEU A 247      75.790  71.580  84.180  1.00  0.00            
ATOM   2649  CD1 LEU A 247      75.420  73.420  83.160  1.00  0.00            
ATOM   2650 1HD1 LEU A 247      76.020  73.110  82.300  1.00  0.00            
ATOM   2651 2HD1 LEU A 247      74.590  74.060  82.850  1.00  0.00            
ATOM   2652 3HD1 LEU A 247      76.060  74.070  83.750  1.00  0.00            
ATOM   2653  CD2 LEU A 247      74.500  72.680  85.340  1.00  0.00            
ATOM   2654 1HD2 LEU A 247      75.410  72.960  85.870  1.00  0.00            
ATOM   2655 2HD2 LEU A 247      73.820  73.520  85.210  1.00  0.00            
ATOM   2656 3HD2 LEU A 247      73.910  71.940  85.890  1.00  0.00            
ATOM   2657  C   LEU A 247      75.340  69.760  81.980  1.00  0.00            
ATOM   2658  O   LEU A 247      76.510  70.120  82.040  1.00  0.00            
ATOM   2659  N   GLY A 248      75.060  68.440  81.890  1.00  0.00            
ATOM   2660  H   GLY A 248      74.100  68.110  81.920  1.00  0.00            
ATOM   2661  CA  GLY A 248      76.110  67.430  81.770  1.00  0.00            
ATOM   2662  HA1 GLY A 248      76.890  67.740  81.080  1.00  0.00            
ATOM   2663  HA2 GLY A 248      75.770  66.470  81.390  1.00  0.00            
ATOM   2664  C   GLY A 248      76.810  67.110  83.060  1.00  0.00            
ATOM   2665  O   GLY A 248      78.040  67.060  83.140  1.00  0.00            
ATOM   2666  N   GLU A 249      76.070  66.900  84.180  1.00  0.00            
ATOM   2667  H   GLU A 249      75.080  66.950  83.990  1.00  0.00            
ATOM   2668  CA  GLU A 249      76.550  66.610  85.470  1.00  0.00            
ATOM   2669  HA  GLU A 249      77.520  66.120  85.440  1.00  0.00            
ATOM   2670  CB  GLU A 249      76.640  67.960  86.310  1.00  0.00            
ATOM   2671  HB1 GLU A 249      77.380  68.640  85.880  1.00  0.00            
ATOM   2672  HB2 GLU A 249      76.810  67.690  87.350  1.00  0.00            
ATOM   2673  CG  GLU A 249      75.310  68.700  86.320  1.00  0.00            
ATOM   2674  HG1 GLU A 249      74.520  67.990  86.520  1.00  0.00            
ATOM   2675  HG2 GLU A 249      75.130  69.290  85.430  1.00  0.00            
ATOM   2676  CD  GLU A 249      75.170  69.690  87.440  1.00  0.00            
ATOM   2677  OE1 GLU A 249      74.140  69.670  88.150  1.00  0.00            
ATOM   2678  OE2 GLU A 249      76.060  70.560  87.630  1.00  0.00            
ATOM   2679  C   GLU A 249      75.750  65.590  86.260  1.00  0.00            
ATOM   2680  O   GLU A 249      76.230  65.020  87.230  1.00  0.00            
ATOM   2681  N   LYS A 250      74.610  65.160  85.690  1.00  0.00            
ATOM   2682  H   LYS A 250      74.300  65.620  84.840  1.00  0.00            
ATOM   2683  CA  LYS A 250      73.710  64.190  86.380  1.00  0.00            
ATOM   2684  HA  LYS A 250      74.330  63.450  86.890  1.00  0.00            
ATOM   2685  CB  LYS A 250      72.890  64.800  87.560  1.00  0.00            
ATOM   2686  HB1 LYS A 250      73.610  65.050  88.340  1.00  0.00            
ATOM   2687  HB2 LYS A 250      72.280  64.090  88.120  1.00  0.00            
ATOM   2688  CG  LYS A 250      72.060  66.010  87.110  1.00  0.00            
ATOM   2689  HG1 LYS A 250      71.290  65.650  86.440  1.00  0.00            
ATOM   2690  HG2 LYS A 250      72.720  66.670  86.540  1.00  0.00            
ATOM   2691  CD  LYS A 250      71.470  66.700  88.320  1.00  0.00            
ATOM   2692  HD1 LYS A 250      72.280  66.870  89.020  1.00  0.00            
ATOM   2693  HD2 LYS A 250      70.790  66.010  88.810  1.00  0.00            
ATOM   2694  CE  LYS A 250      70.790  68.000  87.940  1.00  0.00            
ATOM   2695  HE1 LYS A 250      70.410  68.530  88.810  1.00  0.00            
ATOM   2696  HE2 LYS A 250      69.950  67.790  87.280  1.00  0.00            
ATOM   2697  NZ  LYS A 250      71.660  68.950  87.240  1.00  0.00            
ATOM   2698  HZ1 LYS A 250      71.910  68.620  86.320  1.00  0.00            
ATOM   2699  HZ2 LYS A 250      71.100  69.750  87.020  1.00  0.00            
ATOM   2700  HZ3 LYS A 250      72.520  69.160  87.730  1.00  0.00            
ATOM   2701  C   LYS A 250      72.840  63.440  85.360  1.00  0.00            
ATOM   2702  O   LYS A 250      72.520  63.850  84.250  1.00  0.00            
ATOM   2703  N   ILE A 251      72.470  62.270  85.820  1.00  0.00            
ATOM   2704  H   ILE A 251      72.960  61.860  86.610  1.00  0.00            
ATOM   2705  CA  ILE A 251      71.710  61.220  85.010  1.00  0.00            
ATOM   2706  HA  ILE A 251      71.470  61.720  84.070  1.00  0.00            
ATOM   2707  CB  ILE A 251      72.490  59.980  84.670  1.00  0.00            
ATOM   2708  HB  ILE A 251      72.710  59.510  85.630  1.00  0.00            
ATOM   2709  CG2 ILE A 251      71.710  58.960  83.890  1.00  0.00            
ATOM   2710 1HG2 ILE A 251      70.990  58.370  84.460  1.00  0.00            
ATOM   2711 2HG2 ILE A 251      71.150  59.300  83.020  1.00  0.00            
ATOM   2712 3HG2 ILE A 251      72.400  58.190  83.540  1.00  0.00            
ATOM   2713  CG1 ILE A 251      73.820  60.350  83.960  1.00  0.00            
ATOM   2714 1HG1 ILE A 251      74.230  61.260  84.380  1.00  0.00            
ATOM   2715 2HG1 ILE A 251      73.760  60.560  82.890  1.00  0.00            
ATOM   2716  CD  ILE A 251      74.880  59.160  84.070  1.00  0.00            
ATOM   2717  HD1 ILE A 251      75.100  59.160  85.140  1.00  0.00            
ATOM   2718  HD2 ILE A 251      74.500  58.190  83.770  1.00  0.00            
ATOM   2719  HD3 ILE A 251      75.720  59.480  83.470  1.00  0.00            
ATOM   2720  C   ILE A 251      70.420  60.830  85.790  1.00  0.00            
ATOM   2721  O   ILE A 251      70.500  60.700  87.010  1.00  0.00            
ATOM   2722  N   MET A 252      69.330  60.580  85.040  1.00  0.00            
ATOM   2723  H   MET A 252      69.280  60.620  84.030  1.00  0.00            
ATOM   2724  CA  MET A 252      68.150  60.090  85.710  1.00  0.00            
ATOM   2725  HA  MET A 252      68.280  59.880  86.770  1.00  0.00            
ATOM   2726  CB  MET A 252      67.140  61.210  85.510  1.00  0.00            
ATOM   2727  HB1 MET A 252      67.270  61.600  84.500  1.00  0.00            
ATOM   2728  HB2 MET A 252      67.390  61.980  86.230  1.00  0.00            
ATOM   2729  CG  MET A 252      65.700  60.800  85.760  1.00  0.00            
ATOM   2730  HG1 MET A 252      65.380  59.920  85.210  1.00  0.00            
ATOM   2731  HG2 MET A 252      65.010  61.600  85.480  1.00  0.00            
ATOM   2732  SD  MET A 252      65.240  60.340  87.530  1.00  0.00            
ATOM   2733  CE  MET A 252      65.920  61.580  88.650  1.00  0.00            
ATOM   2734  HE1 MET A 252      65.690  61.270  89.670  1.00  0.00            
ATOM   2735  HE2 MET A 252      67.000  61.720  88.590  1.00  0.00            
ATOM   2736  HE3 MET A 252      65.410  62.520  88.430  1.00  0.00            
ATOM   2737  C   MET A 252      67.620  58.770  85.120  1.00  0.00            
ATOM   2738  O   MET A 252      67.600  58.680  83.880  1.00  0.00            
ATOM   2739  N   SER A 253      67.330  57.690  85.930  1.00  0.00            
ATOM   2740  H   SER A 253      67.470  57.780  86.930  1.00  0.00            
ATOM   2741  CA  SER A 253      67.050  56.270  85.410  1.00  0.00            
ATOM   2742  HA  SER A 253      66.710  56.400  84.380  1.00  0.00            
ATOM   2743  CB  SER A 253      68.350  55.470  85.270  1.00  0.00            
ATOM   2744  HB1 SER A 253      69.220  55.960  84.830  1.00  0.00            
ATOM   2745  HB2 SER A 253      68.220  54.750  84.470  1.00  0.00            
ATOM   2746  OG  SER A 253      68.690  54.830  86.510  1.00  0.00            
ATOM   2747  HG  SER A 253      69.380  54.190  86.300  1.00  0.00            
ATOM   2748  C   SER A 253      66.010  55.490  86.140  1.00  0.00            
ATOM   2749  O   SER A 253      65.710  55.830  87.300  1.00  0.00            
ATOM   2750  N   CYS A 254      65.240  54.650  85.370  1.00  0.00            
ATOM   2751  H   CYS A 254      65.470  54.510  84.400  1.00  0.00            
ATOM   2752  CA  CYS A 254      64.090  53.940  85.950  1.00  0.00            
ATOM   2753  HA  CYS A 254      64.140  53.760  87.030  1.00  0.00            
ATOM   2754  CB  CYS A 254      62.890  54.850  85.760  1.00  0.00            
ATOM   2755  HB1 CYS A 254      63.120  55.750  86.320  1.00  0.00            
ATOM   2756  HB2 CYS A 254      62.070  54.440  86.350  1.00  0.00            
ATOM   2757  SG  CYS A 254      62.340  55.140  84.040  1.00  0.00            
ATOM   2758  HG  CYS A 254      61.720  53.950  83.950  1.00  0.00            
ATOM   2759  C   CYS A 254      63.840  52.540  85.360  1.00  0.00            
ATOM   2760  O   CYS A 254      64.440  52.210  84.340  1.00  0.00            
ATOM   2761  N   GLY A 255      62.950  51.790  86.020  1.00  0.00            
ATOM   2762  H   GLY A 255      62.620  52.010  86.950  1.00  0.00            
ATOM   2763  CA  GLY A 255      62.640  50.420  85.500  1.00  0.00            
ATOM   2764  HA1 GLY A 255      63.550  49.830  85.610  1.00  0.00            
ATOM   2765  HA2 GLY A 255      62.330  50.570  84.470  1.00  0.00            
ATOM   2766  C   GLY A 255      61.530  49.620  86.210  1.00  0.00            
ATOM   2767  O   GLY A 255      60.570  50.080  86.870  1.00  0.00            
ATOM   2768  N   MET A 256      61.710  48.300  86.120  1.00  0.00            
ATOM   2769  H   MET A 256      62.510  47.980  85.580  1.00  0.00            
ATOM   2770  CA  MET A 256      60.860  47.330  86.740  1.00  0.00            
ATOM   2771  HA  MET A 256      59.840  47.430  86.350  1.00  0.00            
ATOM   2772  CB  MET A 256      61.340  45.900  86.480  1.00  0.00            
ATOM   2773  HB1 MET A 256      60.670  45.210  87.000  1.00  0.00            
ATOM   2774  HB2 MET A 256      62.370  45.920  86.840  1.00  0.00            
ATOM   2775  CG  MET A 256      61.420  45.480  85.010  1.00  0.00            
ATOM   2776  HG1 MET A 256      61.780  44.450  85.030  1.00  0.00            
ATOM   2777  HG2 MET A 256      62.080  46.090  84.390  1.00  0.00            
ATOM   2778  SD  MET A 256      59.870  45.270  84.160  1.00  0.00            
ATOM   2779  CE  MET A 256      59.010  44.060  85.130  1.00  0.00            
ATOM   2780  HE1 MET A 256      58.300  43.490  84.530  1.00  0.00            
ATOM   2781  HE2 MET A 256      59.640  43.320  85.610  1.00  0.00            
ATOM   2782  HE3 MET A 256      58.480  44.600  85.920  1.00  0.00            
ATOM   2783  C   MET A 256      60.660  47.460  88.280  1.00  0.00            
ATOM   2784  O   MET A 256      59.820  46.800  88.870  1.00  0.00            
ATOM   2785  N   ASP A 257      61.540  48.140  89.060  1.00  0.00            
ATOM   2786  H   ASP A 257      62.360  48.560  88.650  1.00  0.00            
ATOM   2787  CA  ASP A 257      61.420  48.300  90.480  1.00  0.00            
ATOM   2788  HA  ASP A 257      60.860  47.480  90.920  1.00  0.00            
ATOM   2789  CB  ASP A 257      62.850  48.330  91.120  1.00  0.00            
ATOM   2790  HB1 ASP A 257      63.200  49.360  91.030  1.00  0.00            
ATOM   2791  HB2 ASP A 257      63.450  47.660  90.500  1.00  0.00            
ATOM   2792  CG  ASP A 257      62.930  47.910  92.620  1.00  0.00            
ATOM   2793  OD1 ASP A 257      62.040  47.270  93.210  1.00  0.00            
ATOM   2794  OD2 ASP A 257      64.000  48.190  93.190  1.00  0.00            
ATOM   2795  C   ASP A 257      60.570  49.530  90.930  1.00  0.00            
ATOM   2796  O   ASP A 257      60.730  50.050  91.990  1.00  0.00            
ATOM   2797  N   HIS A 258      59.680  50.130  90.070  1.00  0.00            
ATOM   2798  H   HIS A 258      59.440  49.620  89.230  1.00  0.00            
ATOM   2799  CA  HIS A 258      58.840  51.270  90.500  1.00  0.00            
ATOM   2800  HA  HIS A 258      58.300  51.640  89.630  1.00  0.00            
ATOM   2801  CB  HIS A 258      57.780  50.860  91.520  1.00  0.00            
ATOM   2802  HB1 HIS A 258      56.950  51.550  91.390  1.00  0.00            
ATOM   2803  HB2 HIS A 258      58.200  50.990  92.520  1.00  0.00            
ATOM   2804  CG  HIS A 258      57.260  49.490  91.320  1.00  0.00            
ATOM   2805  ND1 HIS A 258      56.440  48.980  90.290  1.00  0.00            
ATOM   2806  CE1 HIS A 258      56.140  47.720  90.620  1.00  0.00            
ATOM   2807  HE1 HIS A 258      55.530  47.050  90.040  1.00  0.00            
ATOM   2808  NE2 HIS A 258      56.690  47.400  91.810  1.00  0.00            
ATOM   2809  HE2 HIS A 258      56.690  46.480  92.220  1.00  0.00            
ATOM   2810  CD2 HIS A 258      57.430  48.500  92.230  1.00  0.00            
ATOM   2811  HD2 HIS A 258      57.840  48.500  93.230  1.00  0.00            
ATOM   2812  C   HIS A 258      59.500  52.590  90.990  1.00  0.00            
ATOM   2813  O   HIS A 258      58.900  53.350  91.660  1.00  0.00            
ATOM   2814  N   SER A 259      60.760  52.750  90.560  1.00  0.00            
ATOM   2815  H   SER A 259      61.180  51.870  90.280  1.00  0.00            
ATOM   2816  CA  SER A 259      61.610  53.780  91.150  1.00  0.00            
ATOM   2817  HA  SER A 259      60.940  54.510  91.610  1.00  0.00            
ATOM   2818  CB  SER A 259      62.490  53.110  92.150  1.00  0.00            
ATOM   2819  HB1 SER A 259      63.150  52.510  91.520  1.00  0.00            
ATOM   2820  HB2 SER A 259      61.900  52.480  92.810  1.00  0.00            
ATOM   2821  OG  SER A 259      63.210  54.020  92.950  1.00  0.00            
ATOM   2822  HG  SER A 259      62.620  54.700  93.270  1.00  0.00            
ATOM   2823  C   SER A 259      62.390  54.650  90.130  1.00  0.00            
ATOM   2824  O   SER A 259      62.810  54.170  89.080  1.00  0.00            
ATOM   2825  N   LEU A 260      62.460  55.960  90.370  1.00  0.00            
ATOM   2826  H   LEU A 260      61.970  56.330  91.170  1.00  0.00            
ATOM   2827  CA  LEU A 260      63.330  56.920  89.660  1.00  0.00            
ATOM   2828  HA  LEU A 260      63.700  56.590  88.690  1.00  0.00            
ATOM   2829  CB  LEU A 260      62.410  58.100  89.220  1.00  0.00            
ATOM   2830  HB1 LEU A 260      63.110  58.870  88.880  1.00  0.00            
ATOM   2831  HB2 LEU A 260      62.010  58.600  90.100  1.00  0.00            
ATOM   2832  CG  LEU A 260      61.370  57.600  88.230  1.00  0.00            
ATOM   2833  HG  LEU A 260      61.610  56.570  87.940  1.00  0.00            
ATOM   2834  CD1 LEU A 260      59.950  57.520  88.840  1.00  0.00            
ATOM   2835 1HD1 LEU A 260      59.920  56.760  89.620  1.00  0.00            
ATOM   2836 2HD1 LEU A 260      59.640  58.470  89.270  1.00  0.00            
ATOM   2837 3HD1 LEU A 260      59.230  57.370  88.030  1.00  0.00            
ATOM   2838  CD2 LEU A 260      61.350  58.440  87.000  1.00  0.00            
ATOM   2839 1HD2 LEU A 260      60.520  58.260  86.310  1.00  0.00            
ATOM   2840 2HD2 LEU A 260      61.190  59.490  87.240  1.00  0.00            
ATOM   2841 3HD2 LEU A 260      62.290  58.220  86.490  1.00  0.00            
ATOM   2842  C   LEU A 260      64.520  57.270  90.570  1.00  0.00            
ATOM   2843  O   LEU A 260      64.360  57.750  91.680  1.00  0.00            
ATOM   2844  N   LYS A 261      65.740  57.060  89.950  1.00  0.00            
ATOM   2845  H   LYS A 261      65.600  56.580  89.070  1.00  0.00            
ATOM   2846  CA  LYS A 261      67.070  57.200  90.570  1.00  0.00            
ATOM   2847  HA  LYS A 261      66.910  57.650  91.540  1.00  0.00            
ATOM   2848  CB  LYS A 261      67.790  55.860  90.800  1.00  0.00            
ATOM   2849  HB1 LYS A 261      68.830  55.990  91.090  1.00  0.00            
ATOM   2850  HB2 LYS A 261      67.850  55.320  89.860  1.00  0.00            
ATOM   2851  CG  LYS A 261      67.060  54.940  91.830  1.00  0.00            
ATOM   2852  HG1 LYS A 261      66.040  54.870  91.450  1.00  0.00            
ATOM   2853  HG2 LYS A 261      66.930  55.450  92.780  1.00  0.00            
ATOM   2854  CD  LYS A 261      67.580  53.540  92.170  1.00  0.00            
ATOM   2855  HD1 LYS A 261      68.310  53.540  92.980  1.00  0.00            
ATOM   2856  HD2 LYS A 261      68.220  53.180  91.360  1.00  0.00            
ATOM   2857  CE  LYS A 261      66.420  52.570  92.470  1.00  0.00            
ATOM   2858  HE1 LYS A 261      66.750  51.540  92.300  1.00  0.00            
ATOM   2859  HE2 LYS A 261      65.630  52.760  91.750  1.00  0.00            
ATOM   2860  NZ  LYS A 261      65.800  52.670  93.780  1.00  0.00            
ATOM   2861  HZ1 LYS A 261      66.450  52.490  94.530  1.00  0.00            
ATOM   2862  HZ2 LYS A 261      65.410  53.580  93.990  1.00  0.00            
ATOM   2863  HZ3 LYS A 261      65.110  51.960  93.970  1.00  0.00            
ATOM   2864  C   LYS A 261      67.950  58.190  89.770  1.00  0.00            
ATOM   2865  O   LYS A 261      68.080  58.160  88.580  1.00  0.00            
ATOM   2866  N   LEU A 262      68.670  58.990  90.550  1.00  0.00            
ATOM   2867  H   LEU A 262      68.480  58.880  91.530  1.00  0.00            
ATOM   2868  CA  LEU A 262      69.560  60.080  90.160  1.00  0.00            
ATOM   2869  HA  LEU A 262      69.510  60.130  89.080  1.00  0.00            
ATOM   2870  CB  LEU A 262      69.160  61.390  90.800  1.00  0.00            
ATOM   2871  HB1 LEU A 262      69.090  61.270  91.880  1.00  0.00            
ATOM   2872  HB2 LEU A 262      68.160  61.550  90.400  1.00  0.00            
ATOM   2873  CG  LEU A 262      70.010  62.640  90.480  1.00  0.00            
ATOM   2874  HG  LEU A 262      70.360  62.410  89.470  1.00  0.00            
ATOM   2875  CD1 LEU A 262      69.070  63.810  90.480  1.00  0.00            
ATOM   2876 1HD1 LEU A 262      68.590  63.920  91.450  1.00  0.00            
ATOM   2877 2HD1 LEU A 262      69.630  64.730  90.310  1.00  0.00            
ATOM   2878 3HD1 LEU A 262      68.240  63.740  89.770  1.00  0.00            
ATOM   2879  CD2 LEU A 262      71.210  62.920  91.360  1.00  0.00            
ATOM   2880 1HD2 LEU A 262      71.920  62.100  91.350  1.00  0.00            
ATOM   2881 2HD2 LEU A 262      71.750  63.820  91.040  1.00  0.00            
ATOM   2882 3HD2 LEU A 262      70.850  63.010  92.390  1.00  0.00            
ATOM   2883  C   LEU A 262      71.000  59.730  90.460  1.00  0.00            
ATOM   2884  O   LEU A 262      71.390  59.500  91.630  1.00  0.00            
ATOM   2885  N   TRP A 263      71.830  59.840  89.390  1.00  0.00            
ATOM   2886  H   TRP A 263      71.290  60.010  88.560  1.00  0.00            
ATOM   2887  CA  TRP A 263      73.260  59.530  89.320  1.00  0.00            
ATOM   2888  HA  TRP A 263      73.590  59.260  90.330  1.00  0.00            
ATOM   2889  CB  TRP A 263      73.480  58.230  88.580  1.00  0.00            
ATOM   2890  HB1 TRP A 263      74.410  57.790  88.930  1.00  0.00            
ATOM   2891  HB2 TRP A 263      73.520  58.450  87.520  1.00  0.00            
ATOM   2892  CG  TRP A 263      72.470  57.120  88.810  1.00  0.00            
ATOM   2893  CD1 TRP A 263      71.250  57.050  88.200  1.00  0.00            
ATOM   2894  HD1 TRP A 263      70.860  57.770  87.490  1.00  0.00            
ATOM   2895  NE1 TRP A 263      70.530  56.000  88.660  1.00  0.00            
ATOM   2896  HE1 TRP A 263      69.610  55.800  88.290  1.00  0.00            
ATOM   2897  CE2 TRP A 263      71.300  55.250  89.560  1.00  0.00            
ATOM   2898  CZ2 TRP A 263      71.100  53.920  90.150  1.00  0.00            
ATOM   2899  HZ2 TRP A 263      70.310  53.250  89.840  1.00  0.00            
ATOM   2900  CH2 TRP A 263      72.050  53.470  91.120  1.00  0.00            
ATOM   2901  HH2 TRP A 263      71.880  52.480  91.520  1.00  0.00            
ATOM   2902  CZ3 TRP A 263      73.150  54.330  91.440  1.00  0.00            
ATOM   2903  HZ3 TRP A 263      73.900  53.920  92.100  1.00  0.00            
ATOM   2904  CE3 TRP A 263      73.360  55.580  90.760  1.00  0.00            
ATOM   2905  HE3 TRP A 263      74.280  56.100  91.000  1.00  0.00            
ATOM   2906  CD2 TRP A 263      72.430  56.070  89.800  1.00  0.00            
ATOM   2907  C   TRP A 263      74.080  60.690  88.810  1.00  0.00            
ATOM   2908  O   TRP A 263      74.070  60.900  87.610  1.00  0.00            
ATOM   2909  N   ARG A 264      74.870  61.360  89.710  1.00  0.00            
ATOM   2910  H   ARG A 264      74.650  61.150  90.670  1.00  0.00            
ATOM   2911  CA  ARG A 264      75.800  62.450  89.500  1.00  0.00            
ATOM   2912  HA  ARG A 264      75.370  63.130  88.760  1.00  0.00            
ATOM   2913  CB  ARG A 264      76.070  63.190  90.830  1.00  0.00            
ATOM   2914  HB1 ARG A 264      76.780  64.000  90.650  1.00  0.00            
ATOM   2915  HB2 ARG A 264      76.440  62.470  91.560  1.00  0.00            
ATOM   2916  CG  ARG A 264      74.690  63.740  91.240  1.00  0.00            
ATOM   2917  HG1 ARG A 264      74.030  62.930  91.540  1.00  0.00            
ATOM   2918  HG2 ARG A 264      74.220  64.250  90.390  1.00  0.00            
ATOM   2919  CD  ARG A 264      74.830  64.650  92.480  1.00  0.00            
ATOM   2920  HD1 ARG A 264      75.480  65.510  92.280  1.00  0.00            
ATOM   2921  HD2 ARG A 264      75.170  64.110  93.370  1.00  0.00            
ATOM   2922  NE  ARG A 264      73.550  65.220  93.020  1.00  0.00            
ATOM   2923  HE  ARG A 264      73.380  65.000  93.990  1.00  0.00            
ATOM   2924  CZ  ARG A 264      72.790  66.130  92.470  1.00  0.00            
ATOM   2925  NH1 ARG A 264      73.110  66.690  91.330  1.00  0.00            
ATOM   2926 1HH1 ARG A 264      74.030  66.610  90.930  1.00  0.00            
ATOM   2927 2HH1 ARG A 264      72.670  67.580  91.130  1.00  0.00            
ATOM   2928  NH2 ARG A 264      71.600  66.390  93.040  1.00  0.00            
ATOM   2929 1HH2 ARG A 264      71.320  65.980  93.920  1.00  0.00            
ATOM   2930 2HH2 ARG A 264      71.010  67.150  92.720  1.00  0.00            
ATOM   2931  C   ARG A 264      77.160  62.010  89.020  1.00  0.00            
ATOM   2932  O   ARG A 264      77.770  61.180  89.630  1.00  0.00            
ATOM   2933  N   ILE A 265      77.500  62.460  87.850  1.00  0.00            
ATOM   2934  H   ILE A 265      76.910  63.230  87.580  1.00  0.00            
ATOM   2935  CA  ILE A 265      78.770  62.210  87.170  1.00  0.00            
ATOM   2936  HA  ILE A 265      79.290  61.350  87.590  1.00  0.00            
ATOM   2937  CB  ILE A 265      78.600  61.880  85.660  1.00  0.00            
ATOM   2938  HB  ILE A 265      79.530  61.450  85.300  1.00  0.00            
ATOM   2939  CG2 ILE A 265      77.490  60.890  85.360  1.00  0.00            
ATOM   2940 1HG2 ILE A 265      77.560  59.930  85.870  1.00  0.00            
ATOM   2941 2HG2 ILE A 265      76.460  61.190  85.570  1.00  0.00            
ATOM   2942 3HG2 ILE A 265      77.510  60.540  84.320  1.00  0.00            
ATOM   2943  CG1 ILE A 265      78.380  63.110  84.760  1.00  0.00            
ATOM   2944 1HG1 ILE A 265      79.100  63.880  85.060  1.00  0.00            
ATOM   2945 2HG1 ILE A 265      77.400  63.450  85.100  1.00  0.00            
ATOM   2946  CD  ILE A 265      78.360  62.970  83.220  1.00  0.00            
ATOM   2947  HD1 ILE A 265      79.090  62.200  82.980  1.00  0.00            
ATOM   2948  HD2 ILE A 265      77.360  62.660  82.940  1.00  0.00            
ATOM   2949  HD3 ILE A 265      78.590  63.930  82.750  1.00  0.00            
ATOM   2950  C   ILE A 265      79.800  63.320  87.410  1.00  0.00            
ATOM   2951  O   ILE A 265      80.960  63.110  87.020  1.00  0.00            
ATOM   2952  N   ASN A 266      79.510  64.550  87.880  1.00  0.00            
ATOM   2953  H   ASN A 266      78.510  64.730  87.910  1.00  0.00            
ATOM   2954  CA  ASN A 266      80.490  65.570  88.280  1.00  0.00            
ATOM   2955  HA  ASN A 266      81.220  65.510  87.480  1.00  0.00            
ATOM   2956  CB  ASN A 266      79.860  66.970  88.290  1.00  0.00            
ATOM   2957  HB1 ASN A 266      79.470  67.110  87.280  1.00  0.00            
ATOM   2958  HB2 ASN A 266      80.660  67.690  88.470  1.00  0.00            
ATOM   2959  CG  ASN A 266      78.870  67.140  89.440  1.00  0.00            
ATOM   2960  OD1 ASN A 266      78.270  66.220  89.980  1.00  0.00            
ATOM   2961  ND2 ASN A 266      79.010  68.270  90.090  1.00  0.00            
ATOM   2962 1HD2 ASN A 266      79.650  68.980  89.790  1.00  0.00            
ATOM   2963 2HD2 ASN A 266      78.350  68.440  90.840  1.00  0.00            
ATOM   2964  C   ASN A 266      81.220  65.290  89.590  1.00  0.00            
ATOM   2965  O   ASN A 266      82.230  65.890  89.930  1.00  0.00            
ATOM   2966  N   SER A 267      80.690  64.280  90.320  1.00  0.00            
ATOM   2967  H   SER A 267      79.820  63.880  89.980  1.00  0.00            
ATOM   2968  CA  SER A 267      81.180  63.820  91.610  1.00  0.00            
ATOM   2969  HA  SER A 267      81.070  64.560  92.400  1.00  0.00            
ATOM   2970  CB  SER A 267      80.410  62.600  92.090  1.00  0.00            
ATOM   2971  HB1 SER A 267      80.740  62.390  93.110  1.00  0.00            
ATOM   2972  HB2 SER A 267      80.700  61.780  91.440  1.00  0.00            
ATOM   2973  OG  SER A 267      79.000  62.990  92.040  1.00  0.00            
ATOM   2974  HG  SER A 267      78.520  62.290  92.490  1.00  0.00            
ATOM   2975  C   SER A 267      82.640  63.380  91.480  1.00  0.00            
ATOM   2976  O   SER A 267      82.910  62.750  90.400  1.00  0.00            
ATOM   2977  N   LYS A 268      83.570  63.680  92.370  1.00  0.00            
ATOM   2978  H   LYS A 268      83.260  63.960  93.290  1.00  0.00            
ATOM   2979  CA  LYS A 268      85.010  63.400  92.200  1.00  0.00            
ATOM   2980  HA  LYS A 268      85.350  64.140  91.480  1.00  0.00            
ATOM   2981  CB  LYS A 268      85.690  63.620  93.520  1.00  0.00            
ATOM   2982  HB1 LYS A 268      86.680  63.160  93.580  1.00  0.00            
ATOM   2983  HB2 LYS A 268      85.090  63.260  94.360  1.00  0.00            
ATOM   2984  CG  LYS A 268      86.030  65.110  93.800  1.00  0.00            
ATOM   2985  HG1 LYS A 268      85.070  65.620  93.870  1.00  0.00            
ATOM   2986  HG2 LYS A 268      86.480  65.410  92.850  1.00  0.00            
ATOM   2987  CD  LYS A 268      86.990  65.310  94.920  1.00  0.00            
ATOM   2988  HD1 LYS A 268      87.950  64.980  94.520  1.00  0.00            
ATOM   2989  HD2 LYS A 268      86.720  64.790  95.840  1.00  0.00            
ATOM   2990  CE  LYS A 268      87.320  66.740  95.390  1.00  0.00            
ATOM   2991  HE1 LYS A 268      87.720  67.210  94.500  1.00  0.00            
ATOM   2992  HE2 LYS A 268      88.020  66.710  96.230  1.00  0.00            
ATOM   2993  NZ  LYS A 268      86.130  67.510  95.910  1.00  0.00            
ATOM   2994  HZ1 LYS A 268      86.220  68.270  96.580  1.00  0.00            
ATOM   2995  HZ2 LYS A 268      85.590  67.790  95.110  1.00  0.00            
ATOM   2996  HZ3 LYS A 268      85.560  66.850  96.420  1.00  0.00            
ATOM   2997  C   LYS A 268      85.480  62.090  91.650  1.00  0.00            
ATOM   2998  O   LYS A 268      86.380  62.100  90.850  1.00  0.00            
ATOM   2999  N   ARG A 269      84.930  60.950  92.040  1.00  0.00            
ATOM   3000  H   ARG A 269      84.180  60.990  92.720  1.00  0.00            
ATOM   3001  CA  ARG A 269      85.350  59.640  91.430  1.00  0.00            
ATOM   3002  HA  ARG A 269      86.430  59.480  91.440  1.00  0.00            
ATOM   3003  CB  ARG A 269      84.700  58.480  92.300  1.00  0.00            
ATOM   3004  HB1 ARG A 269      83.900  57.940  91.790  1.00  0.00            
ATOM   3005  HB2 ARG A 269      84.420  58.920  93.250  1.00  0.00            
ATOM   3006  CG  ARG A 269      85.750  57.460  92.700  1.00  0.00            
ATOM   3007  HG1 ARG A 269      86.250  57.020  91.830  1.00  0.00            
ATOM   3008  HG2 ARG A 269      85.160  56.680  93.190  1.00  0.00            
ATOM   3009  CD  ARG A 269      86.890  57.980  93.620  1.00  0.00            
ATOM   3010  HD1 ARG A 269      86.550  58.550  94.480  1.00  0.00            
ATOM   3011  HD2 ARG A 269      87.650  58.580  93.120  1.00  0.00            
ATOM   3012  NE  ARG A 269      87.690  56.790  94.180  1.00  0.00            
ATOM   3013  HE  ARG A 269      87.160  56.000  94.510  1.00  0.00            
ATOM   3014  CZ  ARG A 269      88.960  56.650  94.500  1.00  0.00            
ATOM   3015  NH1 ARG A 269      89.790  57.690  94.270  1.00  0.00            
ATOM   3016 1HH1 ARG A 269      89.320  58.550  94.070  1.00  0.00            
ATOM   3017 2HH1 ARG A 269      90.800  57.640  94.320  1.00  0.00            
ATOM   3018  NH2 ARG A 269      89.390  55.580  95.060  1.00  0.00            
ATOM   3019 1HH2 ARG A 269      88.710  54.880  95.310  1.00  0.00            
ATOM   3020 2HH2 ARG A 269      90.360  55.400  95.270  1.00  0.00            
ATOM   3021  C   ARG A 269      84.930  59.510  90.010  1.00  0.00            
ATOM   3022  O   ARG A 269      85.760  59.100  89.190  1.00  0.00            
ATOM   3023  N   MET A 270      83.700  59.880  89.670  1.00  0.00            
ATOM   3024  H   MET A 270      83.150  60.220  90.440  1.00  0.00            
ATOM   3025  CA  MET A 270      83.250  60.030  88.290  1.00  0.00            
ATOM   3026  HA  MET A 270      83.520  59.120  87.760  1.00  0.00            
ATOM   3027  CB  MET A 270      81.720  60.270  88.260  1.00  0.00            
ATOM   3028  HB1 MET A 270      81.480  60.560  87.240  1.00  0.00            
ATOM   3029  HB2 MET A 270      81.420  61.100  88.900  1.00  0.00            
ATOM   3030  CG  MET A 270      80.880  59.000  88.510  1.00  0.00            
ATOM   3031  HG1 MET A 270      79.810  59.190  88.400  1.00  0.00            
ATOM   3032  HG2 MET A 270      81.060  58.680  89.530  1.00  0.00            
ATOM   3033  SD  MET A 270      81.210  57.600  87.410  1.00  0.00            
ATOM   3034  CE  MET A 270      81.180  58.420  85.780  1.00  0.00            
ATOM   3035  HE1 MET A 270      80.160  58.810  85.680  1.00  0.00            
ATOM   3036  HE2 MET A 270      81.840  59.280  85.700  1.00  0.00            
ATOM   3037  HE3 MET A 270      81.380  57.780  84.920  1.00  0.00            
ATOM   3038  C   MET A 270      83.990  61.130  87.490  1.00  0.00            
ATOM   3039  O   MET A 270      84.460  60.840  86.380  1.00  0.00            
ATOM   3040  N   MET A 271      84.180  62.330  88.050  1.00  0.00            
ATOM   3041  H   MET A 271      83.990  62.460  89.030  1.00  0.00            
ATOM   3042  CA  MET A 271      84.990  63.300  87.310  1.00  0.00            
ATOM   3043  HA  MET A 271      84.530  63.530  86.340  1.00  0.00            
ATOM   3044  CB  MET A 271      85.010  64.590  88.100  1.00  0.00            
ATOM   3045  HB1 MET A 271      85.350  64.360  89.110  1.00  0.00            
ATOM   3046  HB2 MET A 271      83.940  64.790  88.060  1.00  0.00            
ATOM   3047  CG  MET A 271      85.820  65.740  87.500  1.00  0.00            
ATOM   3048  HG1 MET A 271      85.490  66.050  86.510  1.00  0.00            
ATOM   3049  HG2 MET A 271      86.860  65.460  87.350  1.00  0.00            
ATOM   3050  SD  MET A 271      85.910  67.240  88.500  1.00  0.00            
ATOM   3051  CE  MET A 271      84.330  67.860  87.930  1.00  0.00            
ATOM   3052  HE1 MET A 271      84.290  68.280  86.930  1.00  0.00            
ATOM   3053  HE2 MET A 271      83.610  67.050  88.060  1.00  0.00            
ATOM   3054  HE3 MET A 271      83.970  68.670  88.580  1.00  0.00            
ATOM   3055  C   MET A 271      86.390  62.780  86.970  1.00  0.00            
ATOM   3056  O   MET A 271      86.780  62.940  85.800  1.00  0.00            
ATOM   3057  N   ASN A 272      87.090  62.120  87.850  1.00  0.00            
ATOM   3058  H   ASN A 272      86.720  61.950  88.770  1.00  0.00            
ATOM   3059  CA  ASN A 272      88.330  61.390  87.470  1.00  0.00            
ATOM   3060  HA  ASN A 272      88.910  62.140  86.910  1.00  0.00            
ATOM   3061  CB  ASN A 272      89.230  61.150  88.750  1.00  0.00            
ATOM   3062  HB1 ASN A 272      88.660  60.490  89.400  1.00  0.00            
ATOM   3063  HB2 ASN A 272      89.330  62.110  89.250  1.00  0.00            
ATOM   3064  CG  ASN A 272      90.540  60.510  88.430  1.00  0.00            
ATOM   3065  OD1 ASN A 272      91.310  61.030  87.630  1.00  0.00            
ATOM   3066  ND2 ASN A 272      90.760  59.320  88.980  1.00  0.00            
ATOM   3067 1HD2 ASN A 272      90.110  59.000  89.670  1.00  0.00            
ATOM   3068 2HD2 ASN A 272      91.590  58.760  88.800  1.00  0.00            
ATOM   3069  C   ASN A 272      88.170  60.160  86.530  1.00  0.00            
ATOM   3070  O   ASN A 272      88.770  60.210  85.490  1.00  0.00            
ATOM   3071  N   ALA A 273      87.290  59.180  86.820  1.00  0.00            
ATOM   3072  H   ALA A 273      86.600  59.360  87.540  1.00  0.00            
ATOM   3073  CA  ALA A 273      87.160  58.010  85.900  1.00  0.00            
ATOM   3074  HA  ALA A 273      88.140  57.540  85.950  1.00  0.00            
ATOM   3075  CB  ALA A 273      86.120  57.100  86.510  1.00  0.00            
ATOM   3076  HB1 ALA A 273      85.190  57.650  86.660  1.00  0.00            
ATOM   3077  HB2 ALA A 273      85.840  56.300  85.820  1.00  0.00            
ATOM   3078  HB3 ALA A 273      86.410  56.780  87.510  1.00  0.00            
ATOM   3079  C   ALA A 273      86.850  58.490  84.410  1.00  0.00            
ATOM   3080  O   ALA A 273      87.320  57.930  83.420  1.00  0.00            
ATOM   3081  N   ILE A 274      86.070  59.530  84.230  1.00  0.00            
ATOM   3082  H   ILE A 274      85.500  59.870  85.000  1.00  0.00            
ATOM   3083  CA  ILE A 274      85.790  60.160  82.930  1.00  0.00            
ATOM   3084  HA  ILE A 274      85.520  59.360  82.230  1.00  0.00            
ATOM   3085  CB  ILE A 274      84.570  61.150  83.030  1.00  0.00            
ATOM   3086  HB  ILE A 274      84.840  61.800  83.860  1.00  0.00            
ATOM   3087  CG2 ILE A 274      84.310  61.940  81.740  1.00  0.00            
ATOM   3088 1HG2 ILE A 274      83.630  62.770  81.880  1.00  0.00            
ATOM   3089 2HG2 ILE A 274      85.270  62.330  81.390  1.00  0.00            
ATOM   3090 3HG2 ILE A 274      83.870  61.320  80.960  1.00  0.00            
ATOM   3091  CG1 ILE A 274      83.220  60.530  83.370  1.00  0.00            
ATOM   3092 1HG1 ILE A 274      83.410  59.800  84.160  1.00  0.00            
ATOM   3093 2HG1 ILE A 274      82.770  59.920  82.590  1.00  0.00            
ATOM   3094  CD  ILE A 274      82.060  61.480  83.690  1.00  0.00            
ATOM   3095  HD1 ILE A 274      81.720  62.090  82.850  1.00  0.00            
ATOM   3096  HD2 ILE A 274      81.230  60.780  83.840  1.00  0.00            
ATOM   3097  HD3 ILE A 274      82.260  61.980  84.640  1.00  0.00            
ATOM   3098  C   ILE A 274      87.100  60.740  82.350  1.00  0.00            
ATOM   3099  O   ILE A 274      87.410  60.470  81.130  1.00  0.00            
ATOM   3100  N   LYS A 275      87.970  61.530  83.070  1.00  0.00            
ATOM   3101  H   LYS A 275      87.650  61.740  84.010  1.00  0.00            
ATOM   3102  CA  LYS A 275      89.250  62.040  82.600  1.00  0.00            
ATOM   3103  HA  LYS A 275      89.110  62.480  81.620  1.00  0.00            
ATOM   3104  CB  LYS A 275      89.910  63.060  83.560  1.00  0.00            
ATOM   3105  HB1 LYS A 275      90.180  62.520  84.470  1.00  0.00            
ATOM   3106  HB2 LYS A 275      89.150  63.820  83.780  1.00  0.00            
ATOM   3107  CG  LYS A 275      91.110  63.850  82.910  1.00  0.00            
ATOM   3108  HG1 LYS A 275      91.850  63.140  82.560  1.00  0.00            
ATOM   3109  HG2 LYS A 275      91.660  64.410  83.660  1.00  0.00            
ATOM   3110  CD  LYS A 275      90.660  64.710  81.760  1.00  0.00            
ATOM   3111  HD1 LYS A 275      89.960  65.420  82.200  1.00  0.00            
ATOM   3112  HD2 LYS A 275      90.230  64.130  80.950  1.00  0.00            
ATOM   3113  CE  LYS A 275      91.910  65.560  81.210  1.00  0.00            
ATOM   3114  HE1 LYS A 275      92.830  65.020  81.010  1.00  0.00            
ATOM   3115  HE2 LYS A 275      92.200  66.350  81.900  1.00  0.00            
ATOM   3116  NZ  LYS A 275      91.580  66.260  79.890  1.00  0.00            
ATOM   3117  HZ1 LYS A 275      92.290  66.960  79.740  1.00  0.00            
ATOM   3118  HZ2 LYS A 275      91.560  65.580  79.130  1.00  0.00            
ATOM   3119  HZ3 LYS A 275      90.640  66.510  80.140  1.00  0.00            
ATOM   3120  C   LYS A 275      90.240  60.920  82.390  1.00  0.00            
ATOM   3121  O   LYS A 275      91.120  61.030  81.480  1.00  0.00            
ATOM   3122  N   GLU A 276      90.240  59.890  83.230  1.00  0.00            
ATOM   3123  H   GLU A 276      89.630  59.860  84.040  1.00  0.00            
ATOM   3124  CA  GLU A 276      91.090  58.700  83.180  1.00  0.00            
ATOM   3125  HA  GLU A 276      92.140  58.990  83.230  1.00  0.00            
ATOM   3126  CB  GLU A 276      90.700  57.720  84.350  1.00  0.00            
ATOM   3127  HB1 GLU A 276      89.660  57.480  84.130  1.00  0.00            
ATOM   3128  HB2 GLU A 276      90.920  58.260  85.270  1.00  0.00            
ATOM   3129  CG  GLU A 276      91.600  56.440  84.510  1.00  0.00            
ATOM   3130  HG1 GLU A 276      91.440  55.990  83.530  1.00  0.00            
ATOM   3131  HG2 GLU A 276      91.130  55.820  85.270  1.00  0.00            
ATOM   3132  CD  GLU A 276      93.130  56.700  84.950  1.00  0.00            
ATOM   3133  OE1 GLU A 276      93.660  55.690  85.430  1.00  0.00            
ATOM   3134  OE2 GLU A 276      93.610  57.840  85.060  1.00  0.00            
ATOM   3135  C   GLU A 276      90.840  57.870  81.910  1.00  0.00            
ATOM   3136  O   GLU A 276      91.780  57.380  81.250  1.00  0.00            
ATOM   3137  N   SER A 277      89.610  57.790  81.480  1.00  0.00            
ATOM   3138  H   SER A 277      88.860  58.050  82.100  1.00  0.00            
ATOM   3139  CA  SER A 277      89.270  56.980  80.290  1.00  0.00            
ATOM   3140  HA  SER A 277      89.530  55.940  80.480  1.00  0.00            
ATOM   3141  CB  SER A 277      87.840  56.930  80.170  1.00  0.00            
ATOM   3142  HB1 SER A 277      87.550  56.640  81.180  1.00  0.00            
ATOM   3143  HB2 SER A 277      87.530  56.200  79.420  1.00  0.00            
ATOM   3144  OG  SER A 277      87.360  58.140  79.730  1.00  0.00            
ATOM   3145  HG  SER A 277      87.500  58.710  80.480  1.00  0.00            
ATOM   3146  C   SER A 277      89.950  57.330  78.990  1.00  0.00            
ATOM   3147  O   SER A 277      90.200  56.400  78.170  1.00  0.00            
ATOM   3148  N   TYR A 278      90.300  58.620  78.820  1.00  0.00            
ATOM   3149  H   TYR A 278      90.060  59.330  79.490  1.00  0.00            
ATOM   3150  CA  TYR A 278      91.120  59.060  77.720  1.00  0.00            
ATOM   3151  HA  TYR A 278      90.680  58.690  76.800  1.00  0.00            
ATOM   3152  CB  TYR A 278      91.030  60.560  77.560  1.00  0.00            
ATOM   3153  HB1 TYR A 278      91.740  60.870  76.790  1.00  0.00            
ATOM   3154  HB2 TYR A 278      91.360  61.040  78.480  1.00  0.00            
ATOM   3155  CG  TYR A 278      89.670  61.170  77.270  1.00  0.00            
ATOM   3156  CD1 TYR A 278      88.930  61.500  78.430  1.00  0.00            
ATOM   3157  HD1 TYR A 278      89.270  61.440  79.450  1.00  0.00            
ATOM   3158  CE1 TYR A 278      87.670  62.030  78.290  1.00  0.00            
ATOM   3159  HE1 TYR A 278      87.160  62.330  79.200  1.00  0.00            
ATOM   3160  CZ  TYR A 278      87.170  62.200  77.030  1.00  0.00            
ATOM   3161  OH  TYR A 278      85.950  62.770  76.910  1.00  0.00            
ATOM   3162  HH  TYR A 278      85.950  63.470  77.570  1.00  0.00            
ATOM   3163  CE2 TYR A 278      87.830  61.720  75.910  1.00  0.00            
ATOM   3164  HE2 TYR A 278      87.380  61.670  74.920  1.00  0.00            
ATOM   3165  CD2 TYR A 278      89.130  61.260  76.040  1.00  0.00            
ATOM   3166  HD2 TYR A 278      89.680  60.970  75.160  1.00  0.00            
ATOM   3167  C   TYR A 278      92.660  58.670  77.820  1.00  0.00            
ATOM   3168  O   TYR A 278      93.240  58.420  76.780  1.00  0.00            
ATOM   3169  N   ASP A 279      93.190  58.650  78.990  1.00  0.00            
ATOM   3170  H   ASP A 279      92.490  58.610  79.730  1.00  0.00            
ATOM   3171  CA  ASP A 279      94.550  58.060  79.180  1.00  0.00            
ATOM   3172  HA  ASP A 279      95.180  58.530  78.430  1.00  0.00            
ATOM   3173  CB  ASP A 279      95.110  58.320  80.620  1.00  0.00            
ATOM   3174  HB1 ASP A 279      96.050  57.790  80.780  1.00  0.00            
ATOM   3175  HB2 ASP A 279      94.360  57.920  81.310  1.00  0.00            
ATOM   3176  CG  ASP A 279      95.190  59.780  80.960  1.00  0.00            
ATOM   3177  OD1 ASP A 279      94.910  60.650  80.160  1.00  0.00            
ATOM   3178  OD2 ASP A 279      95.710  60.010  82.110  1.00  0.00            
ATOM   3179  C   ASP A 279      94.570  56.530  78.910  1.00  0.00            
ATOM   3180  O   ASP A 279      95.500  55.980  78.280  1.00  0.00            
ATOM   3181  N   TYR A 280      93.420  55.850  79.250  1.00  0.00            
ATOM   3182  H   TYR A 280      92.630  56.350  79.620  1.00  0.00            
ATOM   3183  CA  TYR A 280      93.280  54.360  79.280  1.00  0.00            
ATOM   3184  HA  TYR A 280      94.220  53.900  79.580  1.00  0.00            
ATOM   3185  CB  TYR A 280      92.260  53.980  80.320  1.00  0.00            
ATOM   3186  HB1 TYR A 280      91.290  54.390  80.050  1.00  0.00            
ATOM   3187  HB2 TYR A 280      92.520  54.490  81.250  1.00  0.00            
ATOM   3188  CG  TYR A 280      92.120  52.490  80.460  1.00  0.00            
ATOM   3189  CD1 TYR A 280      93.220  51.750  81.070  1.00  0.00            
ATOM   3190  HD1 TYR A 280      94.080  52.320  81.380  1.00  0.00            
ATOM   3191  CE1 TYR A 280      93.170  50.340  81.210  1.00  0.00            
ATOM   3192  HE1 TYR A 280      94.040  49.800  81.540  1.00  0.00            
ATOM   3193  CZ  TYR A 280      91.990  49.640  80.790  1.00  0.00            
ATOM   3194  OH  TYR A 280      91.960  48.290  80.900  1.00  0.00            
ATOM   3195  HH  TYR A 280      92.850  47.940  80.830  1.00  0.00            
ATOM   3196  CE2 TYR A 280      90.930  50.340  80.260  1.00  0.00            
ATOM   3197  HE2 TYR A 280      90.130  49.700  79.910  1.00  0.00            
ATOM   3198  CD2 TYR A 280      90.980  51.760  80.070  1.00  0.00            
ATOM   3199  HD2 TYR A 280      90.090  52.250  79.710  1.00  0.00            
ATOM   3200  C   TYR A 280      92.860  53.820  77.880  1.00  0.00            
ATOM   3201  O   TYR A 280      92.560  54.620  76.960  1.00  0.00            
ATOM   3202  N   ASN A 281      92.940  52.480  77.690  1.00  0.00            
ATOM   3203  H   ASN A 281      93.320  51.910  78.430  1.00  0.00            
ATOM   3204  CA  ASN A 281      92.400  51.790  76.580  1.00  0.00            
ATOM   3205  HA  ASN A 281      91.420  52.240  76.430  1.00  0.00            
ATOM   3206  CB  ASN A 281      93.370  51.880  75.430  1.00  0.00            
ATOM   3207  HB1 ASN A 281      94.340  51.580  75.830  1.00  0.00            
ATOM   3208  HB2 ASN A 281      93.540  52.920  75.170  1.00  0.00            
ATOM   3209  CG  ASN A 281      93.100  51.100  74.190  1.00  0.00            
ATOM   3210  OD1 ASN A 281      93.220  49.900  74.250  1.00  0.00            
ATOM   3211  ND2 ASN A 281      92.690  51.620  73.100  1.00  0.00            
ATOM   3212 1HD2 ASN A 281      92.540  52.600  72.940  1.00  0.00            
ATOM   3213 2HD2 ASN A 281      92.550  50.930  72.370  1.00  0.00            
ATOM   3214  C   ASN A 281      92.250  50.270  77.040  1.00  0.00            
ATOM   3215  O   ASN A 281      93.040  49.780  77.740  1.00  0.00            
ATOM   3216  N   PRO A 282      91.230  49.460  76.590  1.00  0.00            
ATOM   3217  CD  PRO A 282      90.120  49.890  75.700  1.00  0.00            
ATOM   3218  HD1 PRO A 282      90.550  50.020  74.710  1.00  0.00            
ATOM   3219  HD2 PRO A 282      89.740  50.790  76.180  1.00  0.00            
ATOM   3220  CG  PRO A 282      89.080  48.770  75.680  1.00  0.00            
ATOM   3221  HG1 PRO A 282      89.250  48.150  74.800  1.00  0.00            
ATOM   3222  HG2 PRO A 282      88.070  49.170  75.780  1.00  0.00            
ATOM   3223  CB  PRO A 282      89.360  48.000  76.950  1.00  0.00            
ATOM   3224  HB1 PRO A 282      89.010  46.960  76.920  1.00  0.00            
ATOM   3225  HB2 PRO A 282      88.880  48.480  77.800  1.00  0.00            
ATOM   3226  CA  PRO A 282      90.870  48.150  77.110  1.00  0.00            
ATOM   3227  HA  PRO A 282      91.160  48.240  78.160  1.00  0.00            
ATOM   3228  C   PRO A 282      91.600  46.940  76.490  1.00  0.00            
ATOM   3229  O   PRO A 282      91.290  45.790  76.750  1.00  0.00            
ATOM   3230  N   ASN A 283      92.490  47.110  75.510  1.00  0.00            
ATOM   3231  H   ASN A 283      92.730  48.010  75.120  1.00  0.00            
ATOM   3232  CA  ASN A 283      93.370  46.060  75.010  1.00  0.00            
ATOM   3233  HA  ASN A 283      92.690  45.470  74.380  1.00  0.00            
ATOM   3234  CB  ASN A 283      94.480  46.600  74.090  1.00  0.00            
ATOM   3235  HB1 ASN A 283      95.180  47.220  74.640  1.00  0.00            
ATOM   3236  HB2 ASN A 283      94.060  47.240  73.310  1.00  0.00            
ATOM   3237  CG  ASN A 283      95.250  45.490  73.440  1.00  0.00            
ATOM   3238  OD1 ASN A 283      96.130  44.940  74.010  1.00  0.00            
ATOM   3239  ND2 ASN A 283      94.850  45.100  72.260  1.00  0.00            
ATOM   3240 1HD2 ASN A 283      94.100  45.550  71.760  1.00  0.00            
ATOM   3241 2HD2 ASN A 283      95.400  44.390  71.790  1.00  0.00            
ATOM   3242  C   ASN A 283      93.880  45.010  75.990  1.00  0.00            
ATOM   3243  O   ASN A 283      94.620  45.400  76.900  1.00  0.00            
ATOM   3244  N   LYS A 284      93.660  43.760  75.740  1.00  0.00            
ATOM   3245  H   LYS A 284      93.040  43.460  75.000  1.00  0.00            
ATOM   3246  CA  LYS A 284      94.140  42.590  76.470  1.00  0.00            
ATOM   3247  HA  LYS A 284      93.370  42.370  77.210  1.00  0.00            
ATOM   3248  CB  LYS A 284      94.140  41.380  75.490  1.00  0.00            
ATOM   3249  HB1 LYS A 284      93.120  40.990  75.400  1.00  0.00            
ATOM   3250  HB2 LYS A 284      94.700  40.600  75.990  1.00  0.00            
ATOM   3251  CG  LYS A 284      94.730  41.500  74.050  1.00  0.00            
ATOM   3252  HG1 LYS A 284      95.750  41.750  74.320  1.00  0.00            
ATOM   3253  HG2 LYS A 284      94.160  42.260  73.490  1.00  0.00            
ATOM   3254  CD  LYS A 284      94.770  40.170  73.270  1.00  0.00            
ATOM   3255  HD1 LYS A 284      93.790  39.740  73.050  1.00  0.00            
ATOM   3256  HD2 LYS A 284      95.430  39.450  73.740  1.00  0.00            
ATOM   3257  CE  LYS A 284      95.320  40.660  71.890  1.00  0.00            
ATOM   3258  HE1 LYS A 284      96.320  41.100  71.970  1.00  0.00            
ATOM   3259  HE2 LYS A 284      94.660  41.420  71.470  1.00  0.00            
ATOM   3260  NZ  LYS A 284      95.350  39.500  70.940  1.00  0.00            
ATOM   3261  HZ1 LYS A 284      94.410  39.150  70.930  1.00  0.00            
ATOM   3262  HZ2 LYS A 284      95.530  39.880  70.020  1.00  0.00            
ATOM   3263  HZ3 LYS A 284      95.940  38.710  71.150  1.00  0.00            
ATOM   3264  C   LYS A 284      95.500  42.740  77.190  1.00  0.00            
ATOM   3265  O   LYS A 284      95.750  42.190  78.280  1.00  0.00            
ATOM   3266  N   THR A 285      96.480  43.320  76.510  1.00  0.00            
ATOM   3267  H   THR A 285      96.290  43.730  75.610  1.00  0.00            
ATOM   3268  CA  THR A 285      97.830  43.510  77.100  1.00  0.00            
ATOM   3269  HA  THR A 285      98.140  42.550  77.520  1.00  0.00            
ATOM   3270  CB  THR A 285      98.920  43.700  76.040  1.00  0.00            
ATOM   3271  HB  THR A 285      99.930  43.780  76.430  1.00  0.00            
ATOM   3272  CG2 THR A 285      98.850  42.480  75.080  1.00  0.00            
ATOM   3273 1HG2 THR A 285      98.660  41.540  75.600  1.00  0.00            
ATOM   3274 2HG2 THR A 285      98.150  42.600  74.250  1.00  0.00            
ATOM   3275 3HG2 THR A 285      99.870  42.420  74.700  1.00  0.00            
ATOM   3276  OG1 THR A 285      98.670  44.890  75.200  1.00  0.00            
ATOM   3277  HG1 THR A 285      97.900  44.690  74.660  1.00  0.00            
ATOM   3278  C   THR A 285      97.990  44.630  78.170  1.00  0.00            
ATOM   3279  O   THR A 285      98.990  44.600  78.920  1.00  0.00            
ATOM   3280  N   ASN A 286      96.960  45.490  78.330  1.00  0.00            
ATOM   3281  H   ASN A 286      96.210  45.380  77.670  1.00  0.00            
ATOM   3282  CA  ASN A 286      96.980  46.690  79.200  1.00  0.00            
ATOM   3283  HA  ASN A 286      98.020  47.030  79.280  1.00  0.00            
ATOM   3284  CB  ASN A 286      96.040  47.810  78.570  1.00  0.00            
ATOM   3285  HB1 ASN A 286      95.840  48.640  79.250  1.00  0.00            
ATOM   3286  HB2 ASN A 286      95.060  47.340  78.460  1.00  0.00            
ATOM   3287  CG  ASN A 286      96.420  48.330  77.200  1.00  0.00            
ATOM   3288  OD1 ASN A 286      97.520  48.180  76.720  1.00  0.00            
ATOM   3289  ND2 ASN A 286      95.460  48.970  76.530  1.00  0.00            
ATOM   3290 1HD2 ASN A 286      94.520  49.070  76.890  1.00  0.00            
ATOM   3291 2HD2 ASN A 286      95.800  49.350  75.660  1.00  0.00            
ATOM   3292  C   ASN A 286      96.600  46.320  80.560  1.00  0.00            
ATOM   3293  O   ASN A 286      96.010  45.300  80.860  1.00  0.00            
ATOM   3294  N   ARG A 287      96.910  47.170  81.560  1.00  0.00            
ATOM   3295  H   ARG A 287      97.510  47.940  81.290  1.00  0.00            
ATOM   3296  CA  ARG A 287      96.460  47.110  82.990  1.00  0.00            
ATOM   3297  HA  ARG A 287      96.800  46.220  83.510  1.00  0.00            
ATOM   3298  CB  ARG A 287      97.120  48.320  83.690  1.00  0.00            
ATOM   3299  HB1 ARG A 287      98.120  48.250  83.260  1.00  0.00            
ATOM   3300  HB2 ARG A 287      97.330  48.150  84.750  1.00  0.00            
ATOM   3301  CG  ARG A 287      96.480  49.690  83.410  1.00  0.00            
ATOM   3302  HG1 ARG A 287      95.470  49.690  83.800  1.00  0.00            
ATOM   3303  HG2 ARG A 287      96.430  49.850  82.340  1.00  0.00            
ATOM   3304  CD  ARG A 287      97.320  50.780  83.990  1.00  0.00            
ATOM   3305  HD1 ARG A 287      98.280  50.820  83.480  1.00  0.00            
ATOM   3306  HD2 ARG A 287      97.570  50.590  85.040  1.00  0.00            
ATOM   3307  NE  ARG A 287      96.690  52.090  83.730  1.00  0.00            
ATOM   3308  HE  ARG A 287      96.910  52.470  82.820  1.00  0.00            
ATOM   3309  CZ  ARG A 287      95.900  52.900  84.480  1.00  0.00            
ATOM   3310  NH1 ARG A 287      95.380  52.600  85.700  1.00  0.00            
ATOM   3311 1HH1 ARG A 287      95.690  51.720  86.070  1.00  0.00            
ATOM   3312 2HH1 ARG A 287      94.660  53.170  86.130  1.00  0.00            
ATOM   3313  NH2 ARG A 287      95.590  54.090  84.120  1.00  0.00            
ATOM   3314 1HH2 ARG A 287      96.040  54.410  83.280  1.00  0.00            
ATOM   3315 2HH2 ARG A 287      95.000  54.680  84.700  1.00  0.00            
ATOM   3316  C   ARG A 287      94.940  47.040  83.090  1.00  0.00            
ATOM   3317  O   ARG A 287      94.280  47.260  82.100  1.00  0.00            
ATOM   3318  N   PRO A 288      94.350  46.570  84.260  1.00  0.00            
ATOM   3319  CD  PRO A 288      94.960  46.370  85.560  1.00  0.00            
ATOM   3320  HD1 PRO A 288      95.450  47.330  85.740  1.00  0.00            
ATOM   3321  HD2 PRO A 288      95.670  45.540  85.550  1.00  0.00            
ATOM   3322  CG  PRO A 288      93.820  46.100  86.530  1.00  0.00            
ATOM   3323  HG1 PRO A 288      93.330  47.030  86.830  1.00  0.00            
ATOM   3324  HG2 PRO A 288      94.070  45.430  87.350  1.00  0.00            
ATOM   3325  CB  PRO A 288      92.820  45.380  85.650  1.00  0.00            
ATOM   3326  HB1 PRO A 288      91.820  45.330  86.080  1.00  0.00            
ATOM   3327  HB2 PRO A 288      93.110  44.340  85.520  1.00  0.00            
ATOM   3328  CA  PRO A 288      92.970  46.100  84.260  1.00  0.00            
ATOM   3329  HA  PRO A 288      92.790  45.420  83.440  1.00  0.00            
ATOM   3330  C   PRO A 288      91.960  47.270  84.150  1.00  0.00            
ATOM   3331  O   PRO A 288      92.180  48.360  84.610  1.00  0.00            
ATOM   3332  N   PHE A 289      90.720  46.880  83.890  1.00  0.00            
ATOM   3333  H   PHE A 289      90.700  45.930  83.560  1.00  0.00            
ATOM   3334  CA  PHE A 289      89.580  47.680  83.640  1.00  0.00            
ATOM   3335  HA  PHE A 289      89.720  48.220  82.700  1.00  0.00            
ATOM   3336  CB  PHE A 289      88.330  46.820  83.470  1.00  0.00            
ATOM   3337  HB1 PHE A 289      87.480  47.490  83.630  1.00  0.00            
ATOM   3338  HB2 PHE A 289      88.330  46.090  84.280  1.00  0.00            
ATOM   3339  CG  PHE A 289      87.900  46.340  82.170  1.00  0.00            
ATOM   3340  CD1 PHE A 289      86.570  45.760  82.070  1.00  0.00            
ATOM   3341  HD1 PHE A 289      86.050  45.540  82.990  1.00  0.00            
ATOM   3342  CE1 PHE A 289      86.170  45.170  80.890  1.00  0.00            
ATOM   3343  HE1 PHE A 289      85.300  44.520  80.850  1.00  0.00            
ATOM   3344  CZ  PHE A 289      86.980  45.110  79.770  1.00  0.00            
ATOM   3345  HZ  PHE A 289      86.800  44.440  78.940  1.00  0.00            
ATOM   3346  CE2 PHE A 289      88.250  45.740  79.830  1.00  0.00            
ATOM   3347  HE2 PHE A 289      88.910  45.670  78.980  1.00  0.00            
ATOM   3348  CD2 PHE A 289      88.690  46.390  81.010  1.00  0.00            
ATOM   3349  HD2 PHE A 289      89.700  46.780  81.080  1.00  0.00            
ATOM   3350  C   PHE A 289      89.410  48.720  84.760  1.00  0.00            
ATOM   3351  O   PHE A 289      89.330  48.330  85.970  1.00  0.00            
ATOM   3352  N   ILE A 290      89.370  50.020  84.400  1.00  0.00            
ATOM   3353  H   ILE A 290      89.500  50.200  83.410  1.00  0.00            
ATOM   3354  CA  ILE A 290      89.170  51.150  85.360  1.00  0.00            
ATOM   3355  HA  ILE A 290      89.850  51.040  86.200  1.00  0.00            
ATOM   3356  CB  ILE A 290      89.600  52.480  84.710  1.00  0.00            
ATOM   3357  HB  ILE A 290      89.710  53.260  85.470  1.00  0.00            
ATOM   3358  CG2 ILE A 290      91.030  52.280  84.150  1.00  0.00            
ATOM   3359 1HG2 ILE A 290      91.720  51.730  84.800  1.00  0.00            
ATOM   3360 2HG2 ILE A 290      90.820  51.920  83.140  1.00  0.00            
ATOM   3361 3HG2 ILE A 290      91.450  53.270  83.970  1.00  0.00            
ATOM   3362  CG1 ILE A 290      88.720  52.890  83.480  1.00  0.00            
ATOM   3363 1HG1 ILE A 290      87.670  52.960  83.790  1.00  0.00            
ATOM   3364 2HG1 ILE A 290      88.640  52.150  82.680  1.00  0.00            
ATOM   3365  CD  ILE A 290      89.140  54.210  82.750  1.00  0.00            
ATOM   3366  HD1 ILE A 290      89.060  55.030  83.470  1.00  0.00            
ATOM   3367  HD2 ILE A 290      90.080  54.240  82.200  1.00  0.00            
ATOM   3368  HD3 ILE A 290      88.330  54.250  82.020  1.00  0.00            
ATOM   3369  C   ILE A 290      87.830  51.350  85.960  1.00  0.00            
ATOM   3370  O   ILE A 290      87.510  52.210  86.830  1.00  0.00            
ATOM   3371  N   SER A 291      86.840  50.600  85.410  1.00  0.00            
ATOM   3372  H   SER A 291      87.210  49.940  84.730  1.00  0.00            
ATOM   3373  CA  SER A 291      85.410  50.650  85.740  1.00  0.00            
ATOM   3374  HA  SER A 291      85.050  51.520  85.190  1.00  0.00            
ATOM   3375  CB  SER A 291      84.790  49.360  85.130  1.00  0.00            
ATOM   3376  HB1 SER A 291      85.040  49.280  84.070  1.00  0.00            
ATOM   3377  HB2 SER A 291      83.700  49.380  85.150  1.00  0.00            
ATOM   3378  OG  SER A 291      85.260  48.070  85.550  1.00  0.00            
ATOM   3379  HG  SER A 291      85.810  48.190  86.330  1.00  0.00            
ATOM   3380  C   SER A 291      85.160  50.760  87.220  1.00  0.00            
ATOM   3381  O   SER A 291      85.160  49.860  88.040  1.00  0.00            
ATOM   3382  N   GLN A 292      84.730  51.990  87.520  1.00  0.00            
ATOM   3383  H   GLN A 292      84.690  52.730  86.830  1.00  0.00            
ATOM   3384  CA  GLN A 292      84.160  52.330  88.840  1.00  0.00            
ATOM   3385  HA  GLN A 292      84.840  51.890  89.570  1.00  0.00            
ATOM   3386  CB  GLN A 292      84.110  53.850  89.020  1.00  0.00            
ATOM   3387  HB1 GLN A 292      83.710  54.140  89.990  1.00  0.00            
ATOM   3388  HB2 GLN A 292      83.490  54.300  88.240  1.00  0.00            
ATOM   3389  CG  GLN A 292      85.480  54.590  88.980  1.00  0.00            
ATOM   3390  HG1 GLN A 292      85.350  55.650  89.170  1.00  0.00            
ATOM   3391  HG2 GLN A 292      85.870  54.450  87.970  1.00  0.00            
ATOM   3392  CD  GLN A 292      86.450  54.050  90.040  1.00  0.00            
ATOM   3393  OE1 GLN A 292      86.240  54.280  91.240  1.00  0.00            
ATOM   3394  NE2 GLN A 292      87.460  53.330  89.660  1.00  0.00            
ATOM   3395 1HE2 GLN A 292      87.450  53.070  88.690  1.00  0.00            
ATOM   3396 2HE2 GLN A 292      88.110  52.930  90.320  1.00  0.00            
ATOM   3397  C   GLN A 292      82.810  51.640  89.110  1.00  0.00            
ATOM   3398  O   GLN A 292      81.970  51.750  88.210  1.00  0.00            
ATOM   3399  N   LYS A 293      82.660  50.970  90.260  1.00  0.00            
ATOM   3400  H   LYS A 293      83.460  50.790  90.840  1.00  0.00            
ATOM   3401  CA  LYS A 293      81.320  50.450  90.670  1.00  0.00            
ATOM   3402  HA  LYS A 293      80.620  50.480  89.840  1.00  0.00            
ATOM   3403  CB  LYS A 293      81.450  48.980  91.210  1.00  0.00            
ATOM   3404  HB1 LYS A 293      80.450  48.770  91.600  1.00  0.00            
ATOM   3405  HB2 LYS A 293      82.170  48.940  92.020  1.00  0.00            
ATOM   3406  CG  LYS A 293      81.750  47.910  90.230  1.00  0.00            
ATOM   3407  HG1 LYS A 293      81.180  48.130  89.320  1.00  0.00            
ATOM   3408  HG2 LYS A 293      81.390  46.940  90.550  1.00  0.00            
ATOM   3409  CD  LYS A 293      83.160  47.890  89.710  1.00  0.00            
ATOM   3410  HD1 LYS A 293      83.340  48.780  89.110  1.00  0.00            
ATOM   3411  HD2 LYS A 293      83.270  47.030  89.050  1.00  0.00            
ATOM   3412  CE  LYS A 293      84.270  47.860  90.720  1.00  0.00            
ATOM   3413  HE1 LYS A 293      84.190  46.930  91.280  1.00  0.00            
ATOM   3414  HE2 LYS A 293      84.040  48.660  91.420  1.00  0.00            
ATOM   3415  NZ  LYS A 293      85.610  48.100  90.170  1.00  0.00            
ATOM   3416  HZ1 LYS A 293      85.920  47.460  89.440  1.00  0.00            
ATOM   3417  HZ2 LYS A 293      85.730  49.010  89.740  1.00  0.00            
ATOM   3418  HZ3 LYS A 293      86.300  47.980  90.900  1.00  0.00            
ATOM   3419  C   LYS A 293      80.530  51.370  91.660  1.00  0.00            
ATOM   3420  O   LYS A 293      80.740  51.250  92.840  1.00  0.00            
ATOM   3421  N   ILE A 294      79.670  52.260  91.140  1.00  0.00            
ATOM   3422  H   ILE A 294      79.500  52.220  90.150  1.00  0.00            
ATOM   3423  CA  ILE A 294      78.900  53.210  91.940  1.00  0.00            
ATOM   3424  HA  ILE A 294      79.500  53.530  92.790  1.00  0.00            
ATOM   3425  CB  ILE A 294      78.540  54.450  91.000  1.00  0.00            
ATOM   3426  HB  ILE A 294      77.960  54.100  90.150  1.00  0.00            
ATOM   3427  CG2 ILE A 294      77.690  55.470  91.850  1.00  0.00            
ATOM   3428 1HG2 ILE A 294      78.150  55.660  92.820  1.00  0.00            
ATOM   3429 2HG2 ILE A 294      77.530  56.380  91.270  1.00  0.00            
ATOM   3430 3HG2 ILE A 294      76.690  55.090  92.080  1.00  0.00            
ATOM   3431  CG1 ILE A 294      79.760  55.130  90.340  1.00  0.00            
ATOM   3432 1HG1 ILE A 294      79.460  55.950  89.680  1.00  0.00            
ATOM   3433 2HG1 ILE A 294      80.230  54.410  89.680  1.00  0.00            
ATOM   3434  CD  ILE A 294      80.900  55.450  91.260  1.00  0.00            
ATOM   3435  HD1 ILE A 294      80.510  56.020  92.100  1.00  0.00            
ATOM   3436  HD2 ILE A 294      81.420  54.560  91.630  1.00  0.00            
ATOM   3437  HD3 ILE A 294      81.660  56.080  90.800  1.00  0.00            
ATOM   3438  C   ILE A 294      77.680  52.490  92.490  1.00  0.00            
ATOM   3439  O   ILE A 294      76.770  52.310  91.720  1.00  0.00            
ATOM   3440  N   HIS A 295      77.640  52.210  93.790  1.00  0.00            
ATOM   3441  H   HIS A 295      78.440  52.490  94.330  1.00  0.00            
ATOM   3442  CA  HIS A 295      76.640  51.320  94.500  1.00  0.00            
ATOM   3443  HA  HIS A 295      76.370  50.500  93.840  1.00  0.00            
ATOM   3444  CB  HIS A 295      77.250  50.870  95.880  1.00  0.00            
ATOM   3445  HB1 HIS A 295      76.470  50.400  96.490  1.00  0.00            
ATOM   3446  HB2 HIS A 295      77.700  51.710  96.410  1.00  0.00            
ATOM   3447  CG  HIS A 295      78.310  49.810  95.790  1.00  0.00            
ATOM   3448  ND1 HIS A 295      79.100  49.390  96.850  1.00  0.00            
ATOM   3449  CE1 HIS A 295      79.880  48.410  96.360  1.00  0.00            
ATOM   3450  HE1 HIS A 295      80.630  47.900  96.930  1.00  0.00            
ATOM   3451  NE2 HIS A 295      79.620  48.210  95.080  1.00  0.00            
ATOM   3452  HE2 HIS A 295      80.090  47.490  94.560  1.00  0.00            
ATOM   3453  CD2 HIS A 295      78.610  49.030  94.680  1.00  0.00            
ATOM   3454  HD2 HIS A 295      78.290  49.240  93.670  1.00  0.00            
ATOM   3455  C   HIS A 295      75.330  52.020  94.830  1.00  0.00            
ATOM   3456  O   HIS A 295      74.370  51.290  94.980  1.00  0.00            
ATOM   3457  N   PHE A 296      75.340  53.360  94.920  1.00  0.00            
ATOM   3458  H   PHE A 296      76.210  53.870  94.840  1.00  0.00            
ATOM   3459  CA  PHE A 296      74.240  54.100  95.430  1.00  0.00            
ATOM   3460  HA  PHE A 296      73.420  53.390  95.550  1.00  0.00            
ATOM   3461  CB  PHE A 296      74.590  54.540  96.840  1.00  0.00            
ATOM   3462  HB1 PHE A 296      73.860  55.270  97.190  1.00  0.00            
ATOM   3463  HB2 PHE A 296      75.580  54.980  96.920  1.00  0.00            
ATOM   3464  CG  PHE A 296      74.650  53.480  97.920  1.00  0.00            
ATOM   3465  CD1 PHE A 296      73.480  53.000  98.600  1.00  0.00            
ATOM   3466  HD1 PHE A 296      72.520  53.420  98.330  1.00  0.00            
ATOM   3467  CE1 PHE A 296      73.550  51.930  99.540  1.00  0.00            
ATOM   3468  HE1 PHE A 296      72.670  51.600 100.060  1.00  0.00            
ATOM   3469  CZ  PHE A 296      74.770  51.340  99.860  1.00  0.00            
ATOM   3470  HZ  PHE A 296      74.920  50.440 100.440  1.00  0.00            
ATOM   3471  CE2 PHE A 296      75.900  51.800  99.210  1.00  0.00            
ATOM   3472  HE2 PHE A 296      76.790  51.180  99.230  1.00  0.00            
ATOM   3473  CD2 PHE A 296      75.860  52.850  98.230  1.00  0.00            
ATOM   3474  HD2 PHE A 296      76.730  53.140  97.660  1.00  0.00            
ATOM   3475  C   PHE A 296      73.820  55.290  94.550  1.00  0.00            
ATOM   3476  O   PHE A 296      74.590  56.110  94.130  1.00  0.00            
ATOM   3477  N   PRO A 297      72.520  55.530  94.410  1.00  0.00            
ATOM   3478  CD  PRO A 297      71.350  54.590  94.740  1.00  0.00            
ATOM   3479  HD1 PRO A 297      71.550  54.080  95.680  1.00  0.00            
ATOM   3480  HD2 PRO A 297      71.280  53.810  93.980  1.00  0.00            
ATOM   3481  CG  PRO A 297      70.150  55.500  94.910  1.00  0.00            
ATOM   3482  HG1 PRO A 297      70.150  56.040  95.860  1.00  0.00            
ATOM   3483  HG2 PRO A 297      69.280  54.890  94.680  1.00  0.00            
ATOM   3484  CB  PRO A 297      70.480  56.350  93.730  1.00  0.00            
ATOM   3485  HB1 PRO A 297      69.960  57.310  93.720  1.00  0.00            
ATOM   3486  HB2 PRO A 297      70.350  55.780  92.810  1.00  0.00            
ATOM   3487  CA  PRO A 297      71.920  56.710  93.890  1.00  0.00            
ATOM   3488  HA  PRO A 297      72.370  56.970  92.930  1.00  0.00            
ATOM   3489  C   PRO A 297      72.140  57.930  94.890  1.00  0.00            
ATOM   3490  O   PRO A 297      72.130  57.780  96.110  1.00  0.00            
ATOM   3491  N   ASP A 298      72.310  59.140  94.340  1.00  0.00            
ATOM   3492  H   ASP A 298      72.280  59.260  93.340  1.00  0.00            
ATOM   3493  CA  ASP A 298      72.300  60.450  94.960  1.00  0.00            
ATOM   3494  HA  ASP A 298      72.770  60.370  95.940  1.00  0.00            
ATOM   3495  CB  ASP A 298      73.230  61.320  94.120  1.00  0.00            
ATOM   3496  HB1 ASP A 298      73.260  62.290  94.610  1.00  0.00            
ATOM   3497  HB2 ASP A 298      72.770  61.470  93.140  1.00  0.00            
ATOM   3498  CG  ASP A 298      74.570  60.630  93.860  1.00  0.00            
ATOM   3499  OD1 ASP A 298      75.100  60.820  92.750  1.00  0.00            
ATOM   3500  OD2 ASP A 298      75.180  59.920  94.720  1.00  0.00            
ATOM   3501  C   ASP A 298      70.870  61.000  95.100  1.00  0.00            
ATOM   3502  O   ASP A 298      70.730  61.980  95.830  1.00  0.00            
ATOM   3503  N   PHE A 299      69.870  60.400  94.540  1.00  0.00            
ATOM   3504  H   PHE A 299      70.110  59.670  93.890  1.00  0.00            
ATOM   3505  CA  PHE A 299      68.500  60.600  94.900  1.00  0.00            
ATOM   3506  HA  PHE A 299      68.500  60.420  95.980  1.00  0.00            
ATOM   3507  CB  PHE A 299      67.980  61.950  94.470  1.00  0.00            
ATOM   3508  HB1 PHE A 299      68.190  62.230  93.440  1.00  0.00            
ATOM   3509  HB2 PHE A 299      68.470  62.670  95.110  1.00  0.00            
ATOM   3510  CG  PHE A 299      66.460  62.150  94.550  1.00  0.00            
ATOM   3511  CD1 PHE A 299      65.980  62.620  95.840  1.00  0.00            
ATOM   3512  HD1 PHE A 299      66.710  62.790  96.620  1.00  0.00            
ATOM   3513  CE1 PHE A 299      64.570  62.640  96.100  1.00  0.00            
ATOM   3514  HE1 PHE A 299      64.230  62.860  97.100  1.00  0.00            
ATOM   3515  CZ  PHE A 299      63.720  62.250  95.050  1.00  0.00            
ATOM   3516  HZ  PHE A 299      62.660  62.170  95.260  1.00  0.00            
ATOM   3517  CE2 PHE A 299      64.180  61.820  93.810  1.00  0.00            
ATOM   3518  HE2 PHE A 299      63.460  61.290  93.200  1.00  0.00            
ATOM   3519  CD2 PHE A 299      65.540  61.700  93.580  1.00  0.00            
ATOM   3520  HD2 PHE A 299      65.870  61.130  92.720  1.00  0.00            
ATOM   3521  C   PHE A 299      67.650  59.460  94.390  1.00  0.00            
ATOM   3522  O   PHE A 299      67.860  59.010  93.250  1.00  0.00            
ATOM   3523  N   SER A 300      66.640  59.000  95.170  1.00  0.00            
ATOM   3524  H   SER A 300      66.470  59.480  96.030  1.00  0.00            
ATOM   3525  CA  SER A 300      65.720  57.920  94.840  1.00  0.00            
ATOM   3526  HA  SER A 300      65.800  57.820  93.760  1.00  0.00            
ATOM   3527  CB  SER A 300      66.150  56.610  95.450  1.00  0.00            
ATOM   3528  HB1 SER A 300      66.120  56.690  96.530  1.00  0.00            
ATOM   3529  HB2 SER A 300      67.200  56.530  95.170  1.00  0.00            
ATOM   3530  OG  SER A 300      65.390  55.530  95.070  1.00  0.00            
ATOM   3531  HG  SER A 300      64.530  55.550  95.490  1.00  0.00            
ATOM   3532  C   SER A 300      64.290  58.340  95.220  1.00  0.00            
ATOM   3533  O   SER A 300      64.020  58.950  96.270  1.00  0.00            
ATOM   3534  N   THR A 301      63.340  57.940  94.430  1.00  0.00            
ATOM   3535  H   THR A 301      63.600  57.450  93.580  1.00  0.00            
ATOM   3536  CA  THR A 301      61.900  57.900  94.810  1.00  0.00            
ATOM   3537  HA  THR A 301      61.880  57.780  95.900  1.00  0.00            
ATOM   3538  CB  THR A 301      61.250  59.280  94.400  1.00  0.00            
ATOM   3539  HB  THR A 301      61.720  60.180  94.780  1.00  0.00            
ATOM   3540  CG2 THR A 301      61.110  59.330  92.910  1.00  0.00            
ATOM   3541 1HG2 THR A 301      60.370  58.660  92.470  1.00  0.00            
ATOM   3542 2HG2 THR A 301      60.930  60.390  92.780  1.00  0.00            
ATOM   3543 3HG2 THR A 301      62.020  59.160  92.340  1.00  0.00            
ATOM   3544  OG1 THR A 301      59.930  59.420  94.770  1.00  0.00            
ATOM   3545  HG1 THR A 301      59.900  59.740  95.670  1.00  0.00            
ATOM   3546  C   THR A 301      61.190  56.720  94.230  1.00  0.00            
ATOM   3547  O   THR A 301      61.630  56.250  93.190  1.00  0.00            
ATOM   3548  N   ARG A 302      60.090  56.360  94.910  1.00  0.00            
ATOM   3549  H   ARG A 302      59.970  56.720  95.850  1.00  0.00            
ATOM   3550  CA  ARG A 302      59.110  55.340  94.480  1.00  0.00            
ATOM   3551  HA  ARG A 302      59.360  55.020  93.470  1.00  0.00            
ATOM   3552  CB  ARG A 302      59.370  54.150  95.390  1.00  0.00            
ATOM   3553  HB1 ARG A 302      58.590  54.130  96.160  1.00  0.00            
ATOM   3554  HB2 ARG A 302      60.340  54.310  95.850  1.00  0.00            
ATOM   3555  CG  ARG A 302      59.410  52.780  94.700  1.00  0.00            
ATOM   3556  HG1 ARG A 302      60.180  52.890  93.940  1.00  0.00            
ATOM   3557  HG2 ARG A 302      58.470  52.690  94.150  1.00  0.00            
ATOM   3558  CD  ARG A 302      59.780  51.610  95.620  1.00  0.00            
ATOM   3559  HD1 ARG A 302      59.090  51.530  96.460  1.00  0.00            
ATOM   3560  HD2 ARG A 302      60.800  51.720  95.980  1.00  0.00            
ATOM   3561  NE  ARG A 302      59.760  50.280  94.930  1.00  0.00            
ATOM   3562  HE  ARG A 302      60.220  50.310  94.030  1.00  0.00            
ATOM   3563  CZ  ARG A 302      59.760  49.090  95.530  1.00  0.00            
ATOM   3564  NH1 ARG A 302      59.500  48.960  96.820  1.00  0.00            
ATOM   3565 1HH1 ARG A 302      59.380  49.730  97.460  1.00  0.00            
ATOM   3566 2HH1 ARG A 302      59.330  48.040  97.220  1.00  0.00            
ATOM   3567  NH2 ARG A 302      60.100  48.020  94.860  1.00  0.00            
ATOM   3568 1HH2 ARG A 302      60.600  48.050  93.980  1.00  0.00            
ATOM   3569 2HH2 ARG A 302      59.980  47.090  95.250  1.00  0.00            
ATOM   3570  C   ARG A 302      57.650  55.810  94.440  1.00  0.00            
ATOM   3571  O   ARG A 302      56.710  55.040  94.230  1.00  0.00            
ATOM   3572  N   ASP A 303      57.440  57.120  94.680  1.00  0.00            
ATOM   3573  H   ASP A 303      58.270  57.680  94.820  1.00  0.00            
ATOM   3574  CA  ASP A 303      56.120  57.730  94.940  1.00  0.00            
ATOM   3575  HA  ASP A 303      55.460  56.900  95.200  1.00  0.00            
ATOM   3576  CB  ASP A 303      56.180  58.620  96.120  1.00  0.00            
ATOM   3577  HB1 ASP A 303      55.170  58.730  96.520  1.00  0.00            
ATOM   3578  HB2 ASP A 303      56.480  59.640  95.880  1.00  0.00            
ATOM   3579  CG  ASP A 303      57.000  58.180  97.300  1.00  0.00            
ATOM   3580  OD1 ASP A 303      56.900  56.940  97.580  1.00  0.00            
ATOM   3581  OD2 ASP A 303      57.300  59.040  98.180  1.00  0.00            
ATOM   3582  C   ASP A 303      55.440  58.410  93.780  1.00  0.00            
ATOM   3583  O   ASP A 303      54.400  59.100  93.900  1.00  0.00            
ATOM   3584  N   ILE A 304      55.950  58.200  92.590  1.00  0.00            
ATOM   3585  H   ILE A 304      56.650  57.470  92.500  1.00  0.00            
ATOM   3586  CA  ILE A 304      55.470  58.940  91.370  1.00  0.00            
ATOM   3587  HA  ILE A 304      55.010  59.870  91.710  1.00  0.00            
ATOM   3588  CB  ILE A 304      56.660  59.420  90.500  1.00  0.00            
ATOM   3589  HB  ILE A 304      57.140  58.600  89.980  1.00  0.00            
ATOM   3590  CG2 ILE A 304      56.220  60.410  89.400  1.00  0.00            
ATOM   3591 1HG2 ILE A 304      55.800  61.330  89.810  1.00  0.00            
ATOM   3592 2HG2 ILE A 304      57.000  60.620  88.670  1.00  0.00            
ATOM   3593 3HG2 ILE A 304      55.320  60.050  88.900  1.00  0.00            
ATOM   3594  CG1 ILE A 304      57.790  59.920  91.430  1.00  0.00            
ATOM   3595 1HG1 ILE A 304      58.620  60.100  90.750  1.00  0.00            
ATOM   3596 2HG1 ILE A 304      58.210  59.070  91.970  1.00  0.00            
ATOM   3597  CD  ILE A 304      57.530  61.230  92.270  1.00  0.00            
ATOM   3598  HD1 ILE A 304      58.460  61.540  92.750  1.00  0.00            
ATOM   3599  HD2 ILE A 304      57.290  62.010  91.550  1.00  0.00            
ATOM   3600  HD3 ILE A 304      56.630  61.140  92.880  1.00  0.00            
ATOM   3601  C   ILE A 304      54.540  58.080  90.460  1.00  0.00            
ATOM   3602  O   ILE A 304      53.590  58.700  89.980  1.00  0.00            
ATOM   3603  N   HIS A 305      54.800  56.810  90.320  1.00  0.00            
ATOM   3604  H   HIS A 305      55.720  56.620  90.670  1.00  0.00            
ATOM   3605  CA  HIS A 305      53.920  55.770  89.760  1.00  0.00            
ATOM   3606  HA  HIS A 305      52.940  56.150  89.450  1.00  0.00            
ATOM   3607  CB  HIS A 305      54.580  55.370  88.500  1.00  0.00            
ATOM   3608  HB1 HIS A 305      53.900  54.590  88.150  1.00  0.00            
ATOM   3609  HB2 HIS A 305      55.530  54.890  88.720  1.00  0.00            
ATOM   3610  CG  HIS A 305      54.660  56.380  87.390  1.00  0.00            
ATOM   3611  ND1 HIS A 305      53.830  56.520  86.350  1.00  0.00            
ATOM   3612  CE1 HIS A 305      54.330  57.510  85.570  1.00  0.00            
ATOM   3613  HE1 HIS A 305      53.810  57.960  84.730  1.00  0.00            
ATOM   3614  NE2 HIS A 305      55.420  57.920  86.060  1.00  0.00            
ATOM   3615  HE2 HIS A 305      55.990  58.670  85.720  1.00  0.00            
ATOM   3616  CD2 HIS A 305      55.710  57.240  87.190  1.00  0.00            
ATOM   3617  HD2 HIS A 305      56.610  57.130  87.770  1.00  0.00            
ATOM   3618  C   HIS A 305      53.730  54.450  90.600  1.00  0.00            
ATOM   3619  O   HIS A 305      54.730  53.920  91.110  1.00  0.00            
ATOM   3620  N   ARG A 306      52.490  53.920  90.760  1.00  0.00            
ATOM   3621  H   ARG A 306      51.720  54.460  90.390  1.00  0.00            
ATOM   3622  CA  ARG A 306      52.240  52.560  91.370  1.00  0.00            
ATOM   3623  HA  ARG A 306      52.700  52.450  92.350  1.00  0.00            
ATOM   3624  CB  ARG A 306      50.690  52.600  91.640  1.00  0.00            
ATOM   3625  HB1 ARG A 306      50.330  51.640  92.020  1.00  0.00            
ATOM   3626  HB2 ARG A 306      50.130  52.770  90.720  1.00  0.00            
ATOM   3627  CG  ARG A 306      50.240  53.610  92.660  1.00  0.00            
ATOM   3628  HG1 ARG A 306      50.570  54.620  92.420  1.00  0.00            
ATOM   3629  HG2 ARG A 306      50.750  53.410  93.600  1.00  0.00            
ATOM   3630  CD  ARG A 306      48.750  53.600  92.760  1.00  0.00            
ATOM   3631  HD1 ARG A 306      48.520  54.350  93.510  1.00  0.00            
ATOM   3632  HD2 ARG A 306      48.400  52.630  93.110  1.00  0.00            
ATOM   3633  NE  ARG A 306      48.140  54.020  91.490  1.00  0.00            
ATOM   3634  HE  ARG A 306      48.770  54.390  90.780  1.00  0.00            
ATOM   3635  CZ  ARG A 306      46.880  53.910  91.170  1.00  0.00            
ATOM   3636  NH1 ARG A 306      45.990  53.540  92.040  1.00  0.00            
ATOM   3637 1HH1 ARG A 306      46.210  53.450  93.020  1.00  0.00            
ATOM   3638 2HH1 ARG A 306      45.010  53.560  91.760  1.00  0.00            
ATOM   3639  NH2 ARG A 306      46.420  54.270  90.030  1.00  0.00            
ATOM   3640 1HH2 ARG A 306      47.210  54.270  89.400  1.00  0.00            
ATOM   3641 2HH2 ARG A 306      45.430  54.180  89.830  1.00  0.00            
ATOM   3642  C   ARG A 306      52.670  51.320  90.600  1.00  0.00            
ATOM   3643  O   ARG A 306      52.100  50.260  90.840  1.00  0.00            
ATOM   3644  N   ASN A 307      53.500  51.480  89.540  1.00  0.00            
ATOM   3645  H   ASN A 307      54.000  52.350  89.510  1.00  0.00            
ATOM   3646  CA  ASN A 307      53.720  50.470  88.440  1.00  0.00            
ATOM   3647  HA  ASN A 307      53.660  49.460  88.840  1.00  0.00            
ATOM   3648  CB  ASN A 307      52.530  50.630  87.430  1.00  0.00            
ATOM   3649  HB1 ASN A 307      52.710  50.000  86.570  1.00  0.00            
ATOM   3650  HB2 ASN A 307      52.480  51.690  87.190  1.00  0.00            
ATOM   3651  CG  ASN A 307      51.140  50.380  88.010  1.00  0.00            
ATOM   3652  OD1 ASN A 307      50.330  51.340  88.170  1.00  0.00            
ATOM   3653  ND2 ASN A 307      50.820  49.080  88.140  1.00  0.00            
ATOM   3654 1HD2 ASN A 307      51.590  48.470  87.920  1.00  0.00            
ATOM   3655 2HD2 ASN A 307      49.930  48.780  88.500  1.00  0.00            
ATOM   3656  C   ASN A 307      55.040  50.670  87.660  1.00  0.00            
ATOM   3657  O   ASN A 307      55.770  51.620  87.980  1.00  0.00            
ATOM   3658  N   TYR A 308      55.420  49.650  86.930  1.00  0.00            
ATOM   3659  H   TYR A 308      54.820  48.850  86.770  1.00  0.00            
ATOM   3660  CA  TYR A 308      56.770  49.580  86.260  1.00  0.00            
ATOM   3661  HA  TYR A 308      57.510  49.580  87.060  1.00  0.00            
ATOM   3662  CB  TYR A 308      57.060  48.240  85.500  1.00  0.00            
ATOM   3663  HB1 TYR A 308      58.080  48.120  85.140  1.00  0.00            
ATOM   3664  HB2 TYR A 308      56.360  48.250  84.660  1.00  0.00            
ATOM   3665  CG  TYR A 308      56.620  46.900  86.100  1.00  0.00            
ATOM   3666  CD1 TYR A 308      56.950  46.610  87.450  1.00  0.00            
ATOM   3667  HD1 TYR A 308      57.450  47.320  88.090  1.00  0.00            
ATOM   3668  CE1 TYR A 308      56.600  45.410  87.910  1.00  0.00            
ATOM   3669  HE1 TYR A 308      56.840  45.180  88.940  1.00  0.00            
ATOM   3670  CZ  TYR A 308      55.960  44.400  87.190  1.00  0.00            
ATOM   3671  OH  TYR A 308      55.630  43.200  87.800  1.00  0.00            
ATOM   3672  HH  TYR A 308      55.500  42.600  87.060  1.00  0.00            
ATOM   3673  CE2 TYR A 308      55.550  44.680  85.890  1.00  0.00            
ATOM   3674  HE2 TYR A 308      54.880  44.040  85.350  1.00  0.00            
ATOM   3675  CD2 TYR A 308      55.880  45.960  85.310  1.00  0.00            
ATOM   3676  HD2 TYR A 308      55.580  46.240  84.310  1.00  0.00            
ATOM   3677  C   TYR A 308      57.050  50.800  85.330  1.00  0.00            
ATOM   3678  O   TYR A 308      56.270  51.040  84.380  1.00  0.00            
ATOM   3679  N   VAL A 309      58.150  51.510  85.630  1.00  0.00            
ATOM   3680  H   VAL A 309      58.810  51.050  86.240  1.00  0.00            
ATOM   3681  CA  VAL A 309      58.430  52.890  85.090  1.00  0.00            
ATOM   3682  HA  VAL A 309      57.430  53.200  84.810  1.00  0.00            
ATOM   3683  CB  VAL A 309      58.950  53.910  86.200  1.00  0.00            
ATOM   3684  HB  VAL A 309      59.890  53.480  86.540  1.00  0.00            
ATOM   3685  CG1 VAL A 309      59.160  55.220  85.520  1.00  0.00            
ATOM   3686 1HG1 VAL A 309      59.690  55.930  86.160  1.00  0.00            
ATOM   3687 2HG1 VAL A 309      59.700  54.990  84.610  1.00  0.00            
ATOM   3688 3HG1 VAL A 309      58.190  55.660  85.270  1.00  0.00            
ATOM   3689  CG2 VAL A 309      58.030  54.060  87.410  1.00  0.00            
ATOM   3690 1HG2 VAL A 309      58.040  53.160  88.020  1.00  0.00            
ATOM   3691 2HG2 VAL A 309      58.400  54.890  88.010  1.00  0.00            
ATOM   3692 3HG2 VAL A 309      57.000  54.310  87.170  1.00  0.00            
ATOM   3693  C   VAL A 309      59.300  52.840  83.820  1.00  0.00            
ATOM   3694  O   VAL A 309      60.480  52.630  83.990  1.00  0.00            
ATOM   3695  N   ASP A 310      58.640  52.900  82.670  1.00  0.00            
ATOM   3696  H   ASP A 310      57.660  53.060  82.800  1.00  0.00            
ATOM   3697  CA  ASP A 310      59.280  52.530  81.450  1.00  0.00            
ATOM   3698  HA  ASP A 310      60.060  51.830  81.750  1.00  0.00            
ATOM   3699  CB  ASP A 310      58.340  51.760  80.530  1.00  0.00            
ATOM   3700  HB1 ASP A 310      57.960  50.910  81.080  1.00  0.00            
ATOM   3701  HB2 ASP A 310      58.930  51.230  79.780  1.00  0.00            
ATOM   3702  CG  ASP A 310      57.180  52.570  79.970  1.00  0.00            
ATOM   3703  OD1 ASP A 310      57.340  53.590  79.310  1.00  0.00            
ATOM   3704  OD2 ASP A 310      55.990  52.250  80.260  1.00  0.00            
ATOM   3705  C   ASP A 310      60.130  53.580  80.720  1.00  0.00            
ATOM   3706  O   ASP A 310      61.110  53.210  80.110  1.00  0.00            
ATOM   3707  N   CYS A 311      59.710  54.820  80.710  1.00  0.00            
ATOM   3708  H   CYS A 311      58.780  54.960  81.080  1.00  0.00            
ATOM   3709  CA  CYS A 311      60.280  55.930  79.930  1.00  0.00            
ATOM   3710  HA  CYS A 311      61.240  55.670  79.500  1.00  0.00            
ATOM   3711  CB  CYS A 311      59.370  56.240  78.740  1.00  0.00            
ATOM   3712  HB1 CYS A 311      58.480  56.810  79.000  1.00  0.00            
ATOM   3713  HB2 CYS A 311      58.970  55.370  78.210  1.00  0.00            
ATOM   3714  SG  CYS A 311      60.280  57.270  77.600  1.00  0.00            
ATOM   3715  HG  CYS A 311      60.520  58.390  78.300  1.00  0.00            
ATOM   3716  C   CYS A 311      60.410  57.190  80.800  1.00  0.00            
ATOM   3717  O   CYS A 311      59.520  57.520  81.570  1.00  0.00            
ATOM   3718  N   VAL A 312      61.560  57.880  80.700  1.00  0.00            
ATOM   3719  H   VAL A 312      62.230  57.440  80.100  1.00  0.00            
ATOM   3720  CA  VAL A 312      61.950  59.090  81.450  1.00  0.00            
ATOM   3721  HA  VAL A 312      61.010  59.630  81.600  1.00  0.00            
ATOM   3722  CB  VAL A 312      62.600  58.600  82.780  1.00  0.00            
ATOM   3723  HB  VAL A 312      61.970  57.840  83.240  1.00  0.00            
ATOM   3724  CG1 VAL A 312      63.890  57.840  82.650  1.00  0.00            
ATOM   3725 1HG1 VAL A 312      64.700  58.410  82.190  1.00  0.00            
ATOM   3726 2HG1 VAL A 312      64.310  57.530  83.610  1.00  0.00            
ATOM   3727 3HG1 VAL A 312      63.780  56.910  82.090  1.00  0.00            
ATOM   3728  CG2 VAL A 312      62.760  59.760  83.790  1.00  0.00            
ATOM   3729 1HG2 VAL A 312      63.380  60.460  83.220  1.00  0.00            
ATOM   3730 2HG2 VAL A 312      61.730  60.080  83.960  1.00  0.00            
ATOM   3731 3HG2 VAL A 312      63.250  59.490  84.720  1.00  0.00            
ATOM   3732  C   VAL A 312      62.860  60.020  80.730  1.00  0.00            
ATOM   3733  O   VAL A 312      63.760  59.550  80.000  1.00  0.00            
ATOM   3734  N   ARG A 313      62.680  61.270  80.920  1.00  0.00            
ATOM   3735  H   ARG A 313      61.940  61.560  81.530  1.00  0.00            
ATOM   3736  CA  ARG A 313      63.560  62.330  80.410  1.00  0.00            
ATOM   3737  HA  ARG A 313      64.610  62.060  80.310  1.00  0.00            
ATOM   3738  CB  ARG A 313      62.870  62.800  79.110  1.00  0.00            
ATOM   3739  HB1 ARG A 313      63.510  63.550  78.650  1.00  0.00            
ATOM   3740  HB2 ARG A 313      61.870  63.190  79.310  1.00  0.00            
ATOM   3741  CG  ARG A 313      62.800  61.820  77.940  1.00  0.00            
ATOM   3742  HG1 ARG A 313      62.310  62.390  77.150  1.00  0.00            
ATOM   3743  HG2 ARG A 313      62.250  60.920  78.200  1.00  0.00            
ATOM   3744  CD  ARG A 313      64.160  61.290  77.430  1.00  0.00            
ATOM   3745  HD1 ARG A 313      64.880  60.980  78.190  1.00  0.00            
ATOM   3746  HD2 ARG A 313      64.530  62.110  76.820  1.00  0.00            
ATOM   3747  NE  ARG A 313      63.950  60.200  76.440  1.00  0.00            
ATOM   3748  HE  ARG A 313      63.650  60.490  75.510  1.00  0.00            
ATOM   3749  CZ  ARG A 313      64.170  58.930  76.520  1.00  0.00            
ATOM   3750  NH1 ARG A 313      64.720  58.480  77.560  1.00  0.00            
ATOM   3751 1HH1 ARG A 313      64.690  59.040  78.400  1.00  0.00            
ATOM   3752 2HH1 ARG A 313      64.910  57.500  77.700  1.00  0.00            
ATOM   3753  NH2 ARG A 313      63.950  58.190  75.440  1.00  0.00            
ATOM   3754 1HH2 ARG A 313      63.700  58.580  74.540  1.00  0.00            
ATOM   3755 2HH2 ARG A 313      64.330  57.260  75.380  1.00  0.00            
ATOM   3756  C   ARG A 313      63.560  63.600  81.290  1.00  0.00            
ATOM   3757  O   ARG A 313      62.620  63.850  82.000  1.00  0.00            
ATOM   3758  N   TRP A 314      64.650  64.450  81.210  1.00  0.00            
ATOM   3759  H   TRP A 314      65.320  64.140  80.520  1.00  0.00            
ATOM   3760  CA  TRP A 314      64.680  65.800  81.820  1.00  0.00            
ATOM   3761  HA  TRP A 314      64.300  65.780  82.850  1.00  0.00            
ATOM   3762  CB  TRP A 314      66.130  66.300  81.870  1.00  0.00            
ATOM   3763  HB1 TRP A 314      65.980  67.330  82.190  1.00  0.00            
ATOM   3764  HB2 TRP A 314      66.440  66.290  80.830  1.00  0.00            
ATOM   3765  CG  TRP A 314      66.950  65.460  82.790  1.00  0.00            
ATOM   3766  CD1 TRP A 314      67.660  64.340  82.400  1.00  0.00            
ATOM   3767  HD1 TRP A 314      67.720  63.990  81.380  1.00  0.00            
ATOM   3768  NE1 TRP A 314      68.250  63.760  83.530  1.00  0.00            
ATOM   3769  HE1 TRP A 314      68.790  62.910  83.530  1.00  0.00            
ATOM   3770  CE2 TRP A 314      68.110  64.560  84.630  1.00  0.00            
ATOM   3771  CZ2 TRP A 314      68.610  64.560  85.950  1.00  0.00            
ATOM   3772  HZ2 TRP A 314      69.300  63.790  86.270  1.00  0.00            
ATOM   3773  CH2 TRP A 314      68.130  65.510  86.850  1.00  0.00            
ATOM   3774  HH2 TRP A 314      68.350  65.370  87.900  1.00  0.00            
ATOM   3775  CZ3 TRP A 314      67.240  66.520  86.450  1.00  0.00            
ATOM   3776  HZ3 TRP A 314      66.970  67.210  87.250  1.00  0.00            
ATOM   3777  CE3 TRP A 314      66.850  66.610  85.100  1.00  0.00            
ATOM   3778  HE3 TRP A 314      66.230  67.410  84.740  1.00  0.00            
ATOM   3779  CD2 TRP A 314      67.180  65.590  84.260  1.00  0.00            
ATOM   3780  C   TRP A 314      63.960  66.830  80.970  1.00  0.00            
ATOM   3781  O   TRP A 314      64.010  66.850  79.740  1.00  0.00            
ATOM   3782  N   LEU A 315      63.330  67.750  81.690  1.00  0.00            
ATOM   3783  H   LEU A 315      63.270  67.560  82.680  1.00  0.00            
ATOM   3784  CA  LEU A 315      62.750  69.040  81.240  1.00  0.00            
ATOM   3785  HA  LEU A 315      62.990  69.130  80.180  1.00  0.00            
ATOM   3786  CB  LEU A 315      61.250  68.930  81.370  1.00  0.00            
ATOM   3787  HB1 LEU A 315      61.050  68.760  82.430  1.00  0.00            
ATOM   3788  HB2 LEU A 315      60.940  68.070  80.770  1.00  0.00            
ATOM   3789  CG  LEU A 315      60.430  70.150  80.980  1.00  0.00            
ATOM   3790  HG  LEU A 315      60.750  70.970  81.620  1.00  0.00            
ATOM   3791  CD1 LEU A 315      60.610  70.510  79.540  1.00  0.00            
ATOM   3792 1HD1 LEU A 315      60.300  69.660  78.920  1.00  0.00            
ATOM   3793 2HD1 LEU A 315      60.000  71.390  79.340  1.00  0.00            
ATOM   3794 3HD1 LEU A 315      61.620  70.720  79.210  1.00  0.00            
ATOM   3795  CD2 LEU A 315      58.980  69.840  81.400  1.00  0.00            
ATOM   3796 1HD2 LEU A 315      58.380  70.510  80.780  1.00  0.00            
ATOM   3797 2HD2 LEU A 315      58.740  68.830  81.060  1.00  0.00            
ATOM   3798 3HD2 LEU A 315      58.870  70.010  82.470  1.00  0.00            
ATOM   3799  C   LEU A 315      63.460  70.290  81.870  1.00  0.00            
ATOM   3800  O   LEU A 315      62.870  70.750  82.840  1.00  0.00            
ATOM   3801  N   GLY A 316      64.670  70.700  81.490  1.00  0.00            
ATOM   3802  H   GLY A 316      65.190  70.210  80.770  1.00  0.00            
ATOM   3803  CA  GLY A 316      65.400  71.690  82.390  1.00  0.00            
ATOM   3804  HA1 GLY A 316      64.670  72.480  82.520  1.00  0.00            
ATOM   3805  HA2 GLY A 316      66.300  72.040  81.880  1.00  0.00            
ATOM   3806  C   GLY A 316      65.850  70.930  83.630  1.00  0.00            
ATOM   3807  O   GLY A 316      66.570  69.960  83.550  1.00  0.00            
ATOM   3808  N   ASP A 317      65.460  71.420  84.840  1.00  0.00            
ATOM   3809  H   ASP A 317      64.960  72.290  84.820  1.00  0.00            
ATOM   3810  CA  ASP A 317      65.730  70.830  86.140  1.00  0.00            
ATOM   3811  HA  ASP A 317      66.650  70.250  86.120  1.00  0.00            
ATOM   3812  CB  ASP A 317      65.910  71.950  87.180  1.00  0.00            
ATOM   3813  HB1 ASP A 317      65.810  71.500  88.170  1.00  0.00            
ATOM   3814  HB2 ASP A 317      65.090  72.660  87.140  1.00  0.00            
ATOM   3815  CG  ASP A 317      67.280  72.560  87.180  1.00  0.00            
ATOM   3816  OD1 ASP A 317      67.510  73.540  87.930  1.00  0.00            
ATOM   3817  OD2 ASP A 317      68.180  72.180  86.390  1.00  0.00            
ATOM   3818  C   ASP A 317      64.730  69.720  86.500  1.00  0.00            
ATOM   3819  O   ASP A 317      64.990  68.920  87.420  1.00  0.00            
ATOM   3820  N   LEU A 318      63.570  69.590  85.850  1.00  0.00            
ATOM   3821  H   LEU A 318      63.480  70.110  84.990  1.00  0.00            
ATOM   3822  CA  LEU A 318      62.410  68.720  86.190  1.00  0.00            
ATOM   3823  HA  LEU A 318      62.290  68.580  87.260  1.00  0.00            
ATOM   3824  CB  LEU A 318      61.110  69.380  85.710  1.00  0.00            
ATOM   3825  HB1 LEU A 318      60.250  68.760  85.940  1.00  0.00            
ATOM   3826  HB2 LEU A 318      61.140  69.370  84.620  1.00  0.00            
ATOM   3827  CG  LEU A 318      60.850  70.860  86.180  1.00  0.00            
ATOM   3828  HG  LEU A 318      61.780  71.360  85.890  1.00  0.00            
ATOM   3829  CD1 LEU A 318      59.720  71.440  85.400  1.00  0.00            
ATOM   3830 1HD1 LEU A 318      58.790  71.050  85.830  1.00  0.00            
ATOM   3831 2HD1 LEU A 318      59.590  72.520  85.470  1.00  0.00            
ATOM   3832 3HD1 LEU A 318      59.710  71.160  84.350  1.00  0.00            
ATOM   3833  CD2 LEU A 318      60.410  70.960  87.640  1.00  0.00            
ATOM   3834 1HD2 LEU A 318      59.580  70.320  87.950  1.00  0.00            
ATOM   3835 2HD2 LEU A 318      61.290  70.740  88.250  1.00  0.00            
ATOM   3836 3HD2 LEU A 318      60.020  71.940  87.920  1.00  0.00            
ATOM   3837  C   LEU A 318      62.500  67.380  85.450  1.00  0.00            
ATOM   3838  O   LEU A 318      63.250  67.230  84.490  1.00  0.00            
ATOM   3839  N   ILE A 319      61.550  66.500  85.790  1.00  0.00            
ATOM   3840  H   ILE A 319      60.880  66.720  86.510  1.00  0.00            
ATOM   3841  CA  ILE A 319      61.520  65.100  85.260  1.00  0.00            
ATOM   3842  HA  ILE A 319      62.220  65.030  84.420  1.00  0.00            
ATOM   3843  CB  ILE A 319      62.060  64.080  86.270  1.00  0.00            
ATOM   3844  HB  ILE A 319      61.350  64.130  87.100  1.00  0.00            
ATOM   3845  CG2 ILE A 319      62.070  62.660  85.770  1.00  0.00            
ATOM   3846 1HG2 ILE A 319      62.320  61.960  86.560  1.00  0.00            
ATOM   3847 2HG2 ILE A 319      61.110  62.310  85.370  1.00  0.00            
ATOM   3848 3HG2 ILE A 319      62.770  62.540  84.940  1.00  0.00            
ATOM   3849  CG1 ILE A 319      63.500  64.310  86.710  1.00  0.00            
ATOM   3850 1HG1 ILE A 319      64.150  64.620  85.890  1.00  0.00            
ATOM   3851 2HG1 ILE A 319      63.920  63.330  86.970  1.00  0.00            
ATOM   3852  CD  ILE A 319      63.590  65.150  88.020  1.00  0.00            
ATOM   3853  HD1 ILE A 319      64.670  65.210  88.160  1.00  0.00            
ATOM   3854  HD2 ILE A 319      63.260  66.190  88.010  1.00  0.00            
ATOM   3855  HD3 ILE A 319      63.180  64.550  88.830  1.00  0.00            
ATOM   3856  C   ILE A 319      60.210  64.700  84.740  1.00  0.00            
ATOM   3857  O   ILE A 319      59.260  64.790  85.510  1.00  0.00            
ATOM   3858  N   LEU A 320      60.060  64.310  83.420  1.00  0.00            
ATOM   3859  H   LEU A 320      60.930  64.360  82.900  1.00  0.00            
ATOM   3860  CA  LEU A 320      58.980  63.680  82.760  1.00  0.00            
ATOM   3861  HA  LEU A 320      58.010  63.890  83.230  1.00  0.00            
ATOM   3862  CB  LEU A 320      58.970  64.120  81.240  1.00  0.00            
ATOM   3863  HB1 LEU A 320      58.310  63.380  80.780  1.00  0.00            
ATOM   3864  HB2 LEU A 320      59.970  64.000  80.840  1.00  0.00            
ATOM   3865  CG  LEU A 320      58.350  65.470  81.020  1.00  0.00            
ATOM   3866  HG  LEU A 320      58.720  66.220  81.730  1.00  0.00            
ATOM   3867  CD1 LEU A 320      58.670  66.000  79.610  1.00  0.00            
ATOM   3868 1HD1 LEU A 320      58.260  65.290  78.890  1.00  0.00            
ATOM   3869 2HD1 LEU A 320      58.190  66.960  79.410  1.00  0.00            
ATOM   3870 3HD1 LEU A 320      59.740  66.080  79.430  1.00  0.00            
ATOM   3871  CD2 LEU A 320      56.780  65.440  81.120  1.00  0.00            
ATOM   3872 1HD2 LEU A 320      56.330  64.850  80.320  1.00  0.00            
ATOM   3873 2HD2 LEU A 320      56.440  65.120  82.110  1.00  0.00            
ATOM   3874 3HD2 LEU A 320      56.510  66.490  81.110  1.00  0.00            
ATOM   3875  C   LEU A 320      59.180  62.160  82.960  1.00  0.00            
ATOM   3876  O   LEU A 320      60.300  61.660  82.980  1.00  0.00            
ATOM   3877  N   SER A 321      58.080  61.390  83.080  1.00  0.00            
ATOM   3878  H   SER A 321      57.130  61.750  83.060  1.00  0.00            
ATOM   3879  CA  SER A 321      58.150  59.930  83.100  1.00  0.00            
ATOM   3880  HA  SER A 321      58.990  59.610  82.490  1.00  0.00            
ATOM   3881  CB  SER A 321      58.550  59.550  84.560  1.00  0.00            
ATOM   3882  HB1 SER A 321      59.510  60.000  84.800  1.00  0.00            
ATOM   3883  HB2 SER A 321      58.650  58.460  84.550  1.00  0.00            
ATOM   3884  OG  SER A 321      57.470  59.910  85.320  1.00  0.00            
ATOM   3885  HG  SER A 321      57.320  60.860  85.310  1.00  0.00            
ATOM   3886  C   SER A 321      56.870  59.200  82.670  1.00  0.00            
ATOM   3887  O   SER A 321      55.820  59.900  82.610  1.00  0.00            
ATOM   3888  N   LYS A 322      56.870  57.850  82.470  1.00  0.00            
ATOM   3889  H   LYS A 322      57.770  57.390  82.530  1.00  0.00            
ATOM   3890  CA  LYS A 322      55.650  57.040  82.060  1.00  0.00            
ATOM   3891  HA  LYS A 322      54.710  57.560  82.260  1.00  0.00            
ATOM   3892  CB  LYS A 322      55.640  56.860  80.490  1.00  0.00            
ATOM   3893  HB1 LYS A 322      56.570  56.460  80.090  1.00  0.00            
ATOM   3894  HB2 LYS A 322      55.280  57.760  80.010  1.00  0.00            
ATOM   3895  CG  LYS A 322      54.530  55.900  80.070  1.00  0.00            
ATOM   3896  HG1 LYS A 322      53.530  56.210  80.370  1.00  0.00            
ATOM   3897  HG2 LYS A 322      54.640  54.920  80.520  1.00  0.00            
ATOM   3898  CD  LYS A 322      54.550  55.640  78.540  1.00  0.00            
ATOM   3899  HD1 LYS A 322      55.520  55.470  78.070  1.00  0.00            
ATOM   3900  HD2 LYS A 322      54.140  56.620  78.310  1.00  0.00            
ATOM   3901  CE  LYS A 322      53.630  54.430  78.270  1.00  0.00            
ATOM   3902  HE1 LYS A 322      53.000  54.630  77.400  1.00  0.00            
ATOM   3903  HE2 LYS A 322      52.830  54.380  79.010  1.00  0.00            
ATOM   3904  NZ  LYS A 322      54.400  53.170  78.200  1.00  0.00            
ATOM   3905  HZ1 LYS A 322      54.860  52.880  79.050  1.00  0.00            
ATOM   3906  HZ2 LYS A 322      53.920  52.330  77.900  1.00  0.00            
ATOM   3907  HZ3 LYS A 322      55.150  53.330  77.540  1.00  0.00            
ATOM   3908  C   LYS A 322      55.760  55.650  82.760  1.00  0.00            
ATOM   3909  O   LYS A 322      56.880  55.130  82.940  1.00  0.00            
ATOM   3910  N   SER A 323      54.610  55.030  83.060  1.00  0.00            
ATOM   3911  H   SER A 323      53.720  55.480  82.890  1.00  0.00            
ATOM   3912  CA  SER A 323      54.330  53.650  83.400  1.00  0.00            
ATOM   3913  HA  SER A 323      55.090  52.970  83.000  1.00  0.00            
ATOM   3914  CB  SER A 323      54.420  53.480  84.960  1.00  0.00            
ATOM   3915  HB1 SER A 323      55.330  53.950  85.340  1.00  0.00            
ATOM   3916  HB2 SER A 323      54.640  52.450  85.240  1.00  0.00            
ATOM   3917  OG  SER A 323      53.210  53.870  85.750  1.00  0.00            
ATOM   3918  HG  SER A 323      53.180  54.830  85.830  1.00  0.00            
ATOM   3919  C   SER A 323      52.920  53.210  82.890  1.00  0.00            
ATOM   3920  O   SER A 323      52.300  53.880  82.030  1.00  0.00            
ATOM   3921  N   CYS A 324      52.410  52.120  83.400  1.00  0.00            
ATOM   3922  H   CYS A 324      52.960  51.610  84.080  1.00  0.00            
ATOM   3923  CA  CYS A 324      51.100  51.490  83.140  1.00  0.00            
ATOM   3924  HA  CYS A 324      50.960  51.370  82.060  1.00  0.00            
ATOM   3925  CB  CYS A 324      51.000  50.100  83.790  1.00  0.00            
ATOM   3926  HB1 CYS A 324      50.380  49.440  83.190  1.00  0.00            
ATOM   3927  HB2 CYS A 324      50.540  50.210  84.770  1.00  0.00            
ATOM   3928  SG  CYS A 324      52.700  49.380  83.930  1.00  0.00            
ATOM   3929  HG  CYS A 324      52.900  49.100  82.640  1.00  0.00            
ATOM   3930  C   CYS A 324      49.980  52.360  83.770  1.00  0.00            
ATOM   3931  O   CYS A 324      48.820  51.940  83.740  1.00  0.00            
ATOM   3932  N   GLU A 325      50.320  53.410  84.450  1.00  0.00            
ATOM   3933  H   GLU A 325      51.280  53.490  84.760  1.00  0.00            
ATOM   3934  CA  GLU A 325      49.400  54.350  85.050  1.00  0.00            
ATOM   3935  HA  GLU A 325      48.640  53.820  85.630  1.00  0.00            
ATOM   3936  CB  GLU A 325      50.060  55.270  86.080  1.00  0.00            
ATOM   3937  HB1 GLU A 325      49.500  56.200  86.170  1.00  0.00            
ATOM   3938  HB2 GLU A 325      50.970  55.600  85.570  1.00  0.00            
ATOM   3939  CG  GLU A 325      50.680  54.710  87.380  1.00  0.00            
ATOM   3940  HG1 GLU A 325      51.520  55.300  87.750  1.00  0.00            
ATOM   3941  HG2 GLU A 325      50.970  53.660  87.280  1.00  0.00            
ATOM   3942  CD  GLU A 325      49.700  54.770  88.520  1.00  0.00            
ATOM   3943  OE1 GLU A 325      48.460  54.630  88.300  1.00  0.00            
ATOM   3944  OE2 GLU A 325      50.160  55.130  89.640  1.00  0.00            
ATOM   3945  C   GLU A 325      48.510  55.150  84.080  1.00  0.00            
ATOM   3946  O   GLU A 325      47.650  55.960  84.480  1.00  0.00            
ATOM   3947  N   ASN A 326      48.740  54.990  82.750  1.00  0.00            
ATOM   3948  H   ASN A 326      49.420  54.290  82.510  1.00  0.00            
ATOM   3949  CA  ASN A 326      48.090  55.580  81.590  1.00  0.00            
ATOM   3950  HA  ASN A 326      48.550  55.100  80.730  1.00  0.00            
ATOM   3951  CB  ASN A 326      46.580  55.110  81.350  1.00  0.00            
ATOM   3952  HB1 ASN A 326      46.130  55.720  80.560  1.00  0.00            
ATOM   3953  HB2 ASN A 326      46.010  55.220  82.270  1.00  0.00            
ATOM   3954  CG  ASN A 326      46.610  53.600  80.940  1.00  0.00            
ATOM   3955  OD1 ASN A 326      46.890  53.260  79.790  1.00  0.00            
ATOM   3956  ND2 ASN A 326      46.510  52.720  81.890  1.00  0.00            
ATOM   3957 1HD2 ASN A 326      46.330  53.070  82.820  1.00  0.00            
ATOM   3958 2HD2 ASN A 326      46.640  51.750  81.640  1.00  0.00            
ATOM   3959  C   ASN A 326      48.220  57.110  81.560  1.00  0.00            
ATOM   3960  O   ASN A 326      47.230  57.830  81.400  1.00  0.00            
ATOM   3961  N   ALA A 327      49.450  57.550  81.910  1.00  0.00            
ATOM   3962  H   ALA A 327      50.210  56.890  82.080  1.00  0.00            
ATOM   3963  CA  ALA A 327      49.760  58.950  82.130  1.00  0.00            
ATOM   3964  HA  ALA A 327      49.170  59.500  81.400  1.00  0.00            
ATOM   3965  CB  ALA A 327      49.150  59.370  83.490  1.00  0.00            
ATOM   3966  HB1 ALA A 327      48.980  60.450  83.470  1.00  0.00            
ATOM   3967  HB2 ALA A 327      48.230  58.860  83.770  1.00  0.00            
ATOM   3968  HB3 ALA A 327      49.900  59.070  84.220  1.00  0.00            
ATOM   3969  C   ALA A 327      51.260  59.260  82.040  1.00  0.00            
ATOM   3970  O   ALA A 327      52.090  58.630  82.720  1.00  0.00            
ATOM   3971  N   ILE A 328      51.600  60.320  81.250  1.00  0.00            
ATOM   3972  H   ILE A 328      50.850  60.790  80.770  1.00  0.00            
ATOM   3973  CA  ILE A 328      52.870  60.980  81.340  1.00  0.00            
ATOM   3974  HA  ILE A 328      53.720  60.300  81.400  1.00  0.00            
ATOM   3975  CB  ILE A 328      53.290  61.850  80.140  1.00  0.00            
ATOM   3976  HB  ILE A 328      52.600  62.680  79.970  1.00  0.00            
ATOM   3977  CG2 ILE A 328      54.680  62.470  80.420  1.00  0.00            
ATOM   3978 1HG2 ILE A 328      54.950  63.170  79.630  1.00  0.00            
ATOM   3979 2HG2 ILE A 328      54.660  63.130  81.290  1.00  0.00            
ATOM   3980 3HG2 ILE A 328      55.350  61.630  80.560  1.00  0.00            
ATOM   3981  CG1 ILE A 328      53.430  61.010  78.850  1.00  0.00            
ATOM   3982 1HG1 ILE A 328      53.110  59.990  79.070  1.00  0.00            
ATOM   3983 2HG1 ILE A 328      54.470  60.980  78.510  1.00  0.00            
ATOM   3984  CD  ILE A 328      52.650  61.770  77.740  1.00  0.00            
ATOM   3985  HD1 ILE A 328      52.920  62.820  77.630  1.00  0.00            
ATOM   3986  HD2 ILE A 328      52.790  61.210  76.810  1.00  0.00            
ATOM   3987  HD3 ILE A 328      51.610  61.700  78.070  1.00  0.00            
ATOM   3988  C   ILE A 328      52.780  61.830  82.550  1.00  0.00            
ATOM   3989  O   ILE A 328      51.850  62.560  82.730  1.00  0.00            
ATOM   3990  N   VAL A 329      53.820  61.780  83.480  1.00  0.00            
ATOM   3991  H   VAL A 329      54.600  61.180  83.250  1.00  0.00            
ATOM   3992  CA  VAL A 329      53.840  62.570  84.730  1.00  0.00            
ATOM   3993  HA  VAL A 329      53.110  63.370  84.670  1.00  0.00            
ATOM   3994  CB  VAL A 329      53.500  61.660  85.880  1.00  0.00            
ATOM   3995  HB  VAL A 329      54.220  60.830  85.840  1.00  0.00            
ATOM   3996  CG1 VAL A 329      53.530  62.360  87.210  1.00  0.00            
ATOM   3997 1HG1 VAL A 329      53.160  61.730  88.010  1.00  0.00            
ATOM   3998 2HG1 VAL A 329      54.500  62.770  87.520  1.00  0.00            
ATOM   3999 3HG1 VAL A 329      52.750  63.100  87.000  1.00  0.00            
ATOM   4000  CG2 VAL A 329      52.100  61.040  85.660  1.00  0.00            
ATOM   4001 1HG2 VAL A 329      51.410  61.830  85.340  1.00  0.00            
ATOM   4002 2HG2 VAL A 329      52.130  60.160  85.020  1.00  0.00            
ATOM   4003 3HG2 VAL A 329      51.740  60.700  86.630  1.00  0.00            
ATOM   4004  C   VAL A 329      55.160  63.320  84.890  1.00  0.00            
ATOM   4005  O   VAL A 329      56.280  62.780  84.790  1.00  0.00            
ATOM   4006  N   CYS A 330      55.050  64.680  85.140  1.00  0.00            
ATOM   4007  H   CYS A 330      54.090  64.970  85.230  1.00  0.00            
ATOM   4008  CA  CYS A 330      56.100  65.660  85.370  1.00  0.00            
ATOM   4009  HA  CYS A 330      57.060  65.310  85.010  1.00  0.00            
ATOM   4010  CB  CYS A 330      55.860  66.870  84.640  1.00  0.00            
ATOM   4011  HB1 CYS A 330      54.900  67.340  84.860  1.00  0.00            
ATOM   4012  HB2 CYS A 330      55.920  66.710  83.570  1.00  0.00            
ATOM   4013  SG  CYS A 330      57.120  68.140  84.890  1.00  0.00            
ATOM   4014  HG  CYS A 330      58.060  67.880  83.970  1.00  0.00            
ATOM   4015  C   CYS A 330      56.230  66.010  86.890  1.00  0.00            
ATOM   4016  O   CYS A 330      55.260  66.300  87.570  1.00  0.00            
ATOM   4017  N   TRP A 331      57.460  66.020  87.460  1.00  0.00            
ATOM   4018  H   TRP A 331      58.220  65.880  86.800  1.00  0.00            
ATOM   4019  CA  TRP A 331      57.830  65.970  88.850  1.00  0.00            
ATOM   4020  HA  TRP A 331      57.180  66.680  89.370  1.00  0.00            
ATOM   4021  CB  TRP A 331      57.560  64.530  89.410  1.00  0.00            
ATOM   4022  HB1 TRP A 331      56.570  64.230  89.070  1.00  0.00            
ATOM   4023  HB2 TRP A 331      57.420  64.610  90.490  1.00  0.00            
ATOM   4024  CG  TRP A 331      58.480  63.380  89.110  1.00  0.00            
ATOM   4025  CD1 TRP A 331      58.470  62.690  87.920  1.00  0.00            
ATOM   4026  HD1 TRP A 331      57.720  62.730  87.140  1.00  0.00            
ATOM   4027  NE1 TRP A 331      59.610  62.000  87.780  1.00  0.00            
ATOM   4028  HE1 TRP A 331      59.900  61.490  86.950  1.00  0.00            
ATOM   4029  CE2 TRP A 331      60.490  62.110  88.910  1.00  0.00            
ATOM   4030  CZ2 TRP A 331      61.680  61.630  89.380  1.00  0.00            
ATOM   4031  HZ2 TRP A 331      62.220  60.920  88.770  1.00  0.00            
ATOM   4032  CH2 TRP A 331      62.280  62.040  90.530  1.00  0.00            
ATOM   4033  HH2 TRP A 331      63.290  61.760  90.800  1.00  0.00            
ATOM   4034  CZ3 TRP A 331      61.570  62.920  91.390  1.00  0.00            
ATOM   4035  HZ3 TRP A 331      61.920  63.230  92.360  1.00  0.00            
ATOM   4036  CE3 TRP A 331      60.300  63.320  91.000  1.00  0.00            
ATOM   4037  HE3 TRP A 331      59.710  63.820  91.740  1.00  0.00            
ATOM   4038  CD2 TRP A 331      59.710  62.960  89.760  1.00  0.00            
ATOM   4039  C   TRP A 331      59.310  66.350  89.040  1.00  0.00            
ATOM   4040  O   TRP A 331      60.120  66.400  88.100  1.00  0.00            
ATOM   4041  N   LYS A 332      59.640  66.600  90.300  1.00  0.00            
ATOM   4042  H   LYS A 332      58.910  66.710  90.990  1.00  0.00            
ATOM   4043  CA  LYS A 332      60.940  67.110  90.770  1.00  0.00            
ATOM   4044  HA  LYS A 332      61.770  66.760  90.160  1.00  0.00            
ATOM   4045  CB  LYS A 332      60.940  68.600  90.760  1.00  0.00            
ATOM   4046  HB1 LYS A 332      60.730  69.050  89.790  1.00  0.00            
ATOM   4047  HB2 LYS A 332      61.970  68.860  91.020  1.00  0.00            
ATOM   4048  CG  LYS A 332      60.030  69.290  91.870  1.00  0.00            
ATOM   4049  HG1 LYS A 332      60.150  68.910  92.890  1.00  0.00            
ATOM   4050  HG2 LYS A 332      58.970  69.070  91.730  1.00  0.00            
ATOM   4051  CD  LYS A 332      60.240  70.780  91.980  1.00  0.00            
ATOM   4052  HD1 LYS A 332      59.750  71.190  92.860  1.00  0.00            
ATOM   4053  HD2 LYS A 332      60.100  71.240  91.000  1.00  0.00            
ATOM   4054  CE  LYS A 332      61.670  71.160  92.480  1.00  0.00            
ATOM   4055  HE1 LYS A 332      62.420  70.810  91.780  1.00  0.00            
ATOM   4056  HE2 LYS A 332      61.990  70.740  93.440  1.00  0.00            
ATOM   4057  NZ  LYS A 332      61.740  72.620  92.540  1.00  0.00            
ATOM   4058  HZ1 LYS A 332      61.710  73.040  91.630  1.00  0.00            
ATOM   4059  HZ2 LYS A 332      61.130  73.060  93.220  1.00  0.00            
ATOM   4060  HZ3 LYS A 332      62.680  72.840  92.830  1.00  0.00            
ATOM   4061  C   LYS A 332      61.250  66.540  92.170  1.00  0.00            
ATOM   4062  O   LYS A 332      60.380  66.500  93.060  1.00  0.00            
ATOM   4063  N   PRO A 333      62.490  66.280  92.570  1.00  0.00            
ATOM   4064  CD  PRO A 333      63.590  66.160  91.650  1.00  0.00            
ATOM   4065  HD1 PRO A 333      63.970  67.180  91.570  1.00  0.00            
ATOM   4066  HD2 PRO A 333      63.380  65.760  90.650  1.00  0.00            
ATOM   4067  CG  PRO A 333      64.560  65.260  92.410  1.00  0.00            
ATOM   4068  HG1 PRO A 333      65.600  65.380  92.100  1.00  0.00            
ATOM   4069  HG2 PRO A 333      64.240  64.220  92.320  1.00  0.00            
ATOM   4070  CB  PRO A 333      64.380  65.620  93.860  1.00  0.00            
ATOM   4071  HB1 PRO A 333      64.970  66.460  94.230  1.00  0.00            
ATOM   4072  HB2 PRO A 333      64.590  64.790  94.530  1.00  0.00            
ATOM   4073  CA  PRO A 333      62.890  66.080  93.920  1.00  0.00            
ATOM   4074  HA  PRO A 333      62.370  65.220  94.350  1.00  0.00            
ATOM   4075  C   PRO A 333      62.730  67.310  94.840  1.00  0.00            
ATOM   4076  O   PRO A 333      62.840  68.450  94.440  1.00  0.00            
ATOM   4077  N   GLY A 334      62.420  67.050  96.120  1.00  0.00            
ATOM   4078  H   GLY A 334      62.440  66.110  96.470  1.00  0.00            
ATOM   4079  CA  GLY A 334      62.180  68.100  97.120  1.00  0.00            
ATOM   4080  HA1 GLY A 334      62.980  68.820  96.980  1.00  0.00            
ATOM   4081  HA2 GLY A 334      62.440  67.770  98.130  1.00  0.00            
ATOM   4082  C   GLY A 334      60.850  68.780  97.080  1.00  0.00            
ATOM   4083  O   GLY A 334      59.860  68.270  96.540  1.00  0.00            
ATOM   4084  N   LYS A 335      60.740  70.010  97.630  1.00  0.00            
ATOM   4085  H   LYS A 335      61.560  70.400  98.070  1.00  0.00            
ATOM   4086  CA  LYS A 335      59.540  70.890  97.600  1.00  0.00            
ATOM   4087  HA  LYS A 335      58.640  70.300  97.740  1.00  0.00            
ATOM   4088  CB  LYS A 335      59.680  71.820  98.880  1.00  0.00            
ATOM   4089  HB1 LYS A 335      58.800  72.460  98.840  1.00  0.00            
ATOM   4090  HB2 LYS A 335      60.520  72.490  98.730  1.00  0.00            
ATOM   4091  CG  LYS A 335      59.850  71.070 100.240  1.00  0.00            
ATOM   4092  HG1 LYS A 335      60.860  70.670 100.350  1.00  0.00            
ATOM   4093  HG2 LYS A 335      59.140  70.250 100.300  1.00  0.00            
ATOM   4094  CD  LYS A 335      59.430  72.010 101.420  1.00  0.00            
ATOM   4095  HD1 LYS A 335      59.920  72.990 101.440  1.00  0.00            
ATOM   4096  HD2 LYS A 335      59.870  71.580 102.320  1.00  0.00            
ATOM   4097  CE  LYS A 335      57.940  72.160 101.620  1.00  0.00            
ATOM   4098  HE1 LYS A 335      57.640  71.190 102.000  1.00  0.00            
ATOM   4099  HE2 LYS A 335      57.480  72.340 100.650  1.00  0.00            
ATOM   4100  NZ  LYS A 335      57.570  73.120 102.700  1.00  0.00            
ATOM   4101  HZ1 LYS A 335      58.060  72.850 103.540  1.00  0.00            
ATOM   4102  HZ2 LYS A 335      57.890  74.060 102.550  1.00  0.00            
ATOM   4103  HZ3 LYS A 335      56.610  73.110 103.010  1.00  0.00            
ATOM   4104  C   LYS A 335      59.370  71.660  96.320  1.00  0.00            
ATOM   4105  O   LYS A 335      60.260  71.630  95.480  1.00  0.00            
ATOM   4106  N   MET A 336      58.330  72.480  96.170  1.00  0.00            
ATOM   4107  H   MET A 336      57.740  72.600  96.980  1.00  0.00            
ATOM   4108  CA  MET A 336      58.150  73.390  95.010  1.00  0.00            
ATOM   4109  HA  MET A 336      58.010  72.700  94.180  1.00  0.00            
ATOM   4110  CB  MET A 336      56.820  74.230  95.100  1.00  0.00            
ATOM   4111  HB1 MET A 336      56.660  74.520  96.130  1.00  0.00            
ATOM   4112  HB2 MET A 336      55.940  73.620  94.880  1.00  0.00            
ATOM   4113  CG  MET A 336      56.700  75.440  94.120  1.00  0.00            
ATOM   4114  HG1 MET A 336      56.910  75.170  93.090  1.00  0.00            
ATOM   4115  HG2 MET A 336      57.350  76.220  94.500  1.00  0.00            
ATOM   4116  SD  MET A 336      55.120  76.230  94.350  1.00  0.00            
ATOM   4117  CE  MET A 336      55.230  77.590  93.240  1.00  0.00            
ATOM   4118  HE1 MET A 336      55.100  77.280  92.200  1.00  0.00            
ATOM   4119  HE2 MET A 336      54.400  78.270  93.400  1.00  0.00            
ATOM   4120  HE3 MET A 336      56.160  78.130  93.400  1.00  0.00            
ATOM   4121  C   MET A 336      59.390  74.290  94.850  1.00  0.00            
ATOM   4122  O   MET A 336      59.840  74.450  93.750  1.00  0.00            
ATOM   4123  N   GLU A 337      59.970  74.950  95.870  1.00  0.00            
ATOM   4124  H   GLU A 337      59.450  74.880  96.730  1.00  0.00            
ATOM   4125  CA  GLU A 337      61.100  75.900  95.740  1.00  0.00            
ATOM   4126  HA  GLU A 337      60.940  76.520  94.860  1.00  0.00            
ATOM   4127  CB  GLU A 337      61.070  76.910  96.880  1.00  0.00            
ATOM   4128  HB1 GLU A 337      61.900  77.590  96.690  1.00  0.00            
ATOM   4129  HB2 GLU A 337      61.150  76.470  97.870  1.00  0.00            
ATOM   4130  CG  GLU A 337      59.740  77.720  96.940  1.00  0.00            
ATOM   4131  HG1 GLU A 337      59.360  77.920  95.940  1.00  0.00            
ATOM   4132  HG2 GLU A 337      60.070  78.710  97.250  1.00  0.00            
ATOM   4133  CD  GLU A 337      58.610  77.230  97.890  1.00  0.00            
ATOM   4134  OE1 GLU A 337      58.740  76.060  98.310  1.00  0.00            
ATOM   4135  OE2 GLU A 337      57.850  78.070  98.420  1.00  0.00            
ATOM   4136  C   GLU A 337      62.550  75.240  95.890  1.00  0.00            
ATOM   4137  O   GLU A 337      63.610  75.940  95.780  1.00  0.00            
ATOM   4138  N   ASP A 338      62.700  73.950  96.150  1.00  0.00            
ATOM   4139  H   ASP A 338      61.880  73.360  96.140  1.00  0.00            
ATOM   4140  CA  ASP A 338      63.990  73.250  96.270  1.00  0.00            
ATOM   4141  HA  ASP A 338      64.540  73.850  96.990  1.00  0.00            
ATOM   4142  CB  ASP A 338      63.780  71.810  96.830  1.00  0.00            
ATOM   4143  HB1 ASP A 338      64.690  71.260  96.600  1.00  0.00            
ATOM   4144  HB2 ASP A 338      62.950  71.350  96.290  1.00  0.00            
ATOM   4145  CG  ASP A 338      63.570  71.640  98.310  1.00  0.00            
ATOM   4146  OD1 ASP A 338      63.560  72.680  99.040  1.00  0.00            
ATOM   4147  OD2 ASP A 338      63.310  70.450  98.760  1.00  0.00            
ATOM   4148  C   ASP A 338      64.780  73.270  94.970  1.00  0.00            
ATOM   4149  O   ASP A 338      64.260  72.850  93.910  1.00  0.00            
ATOM   4150  N   ASP A 339      66.070  73.510  94.960  1.00  0.00            
ATOM   4151  H   ASP A 339      66.520  73.690  95.850  1.00  0.00            
ATOM   4152  CA  ASP A 339      66.870  73.300  93.760  1.00  0.00            
ATOM   4153  HA  ASP A 339      66.200  73.090  92.930  1.00  0.00            
ATOM   4154  CB  ASP A 339      67.850  74.550  93.670  1.00  0.00            
ATOM   4155  HB1 ASP A 339      68.390  74.570  92.720  1.00  0.00            
ATOM   4156  HB2 ASP A 339      68.560  74.390  94.480  1.00  0.00            
ATOM   4157  CG  ASP A 339      67.080  75.850  93.780  1.00  0.00            
ATOM   4158  OD1 ASP A 339      66.410  76.300  92.770  1.00  0.00            
ATOM   4159  OD2 ASP A 339      67.090  76.430  94.860  1.00  0.00            
ATOM   4160  C   ASP A 339      67.620  71.940  93.740  1.00  0.00            
ATOM   4161  O   ASP A 339      68.010  71.440  94.800  1.00  0.00            
ATOM   4162  N   ILE A 340      67.940  71.420  92.600  1.00  0.00            
ATOM   4163  H   ILE A 340      67.690  71.920  91.760  1.00  0.00            
ATOM   4164  CA  ILE A 340      68.570  70.120  92.410  1.00  0.00            
ATOM   4165  HA  ILE A 340      68.060  69.450  93.100  1.00  0.00            
ATOM   4166  CB  ILE A 340      68.370  69.650  91.040  1.00  0.00            
ATOM   4167  HB  ILE A 340      67.300  69.730  90.830  1.00  0.00            
ATOM   4168  CG2 ILE A 340      69.180  70.580  90.030  1.00  0.00            
ATOM   4169 1HG2 ILE A 340      69.040  71.650  90.170  1.00  0.00            
ATOM   4170 2HG2 ILE A 340      70.230  70.390  90.230  1.00  0.00            
ATOM   4171 3HG2 ILE A 340      68.930  70.170  89.060  1.00  0.00            
ATOM   4172  CG1 ILE A 340      68.710  68.220  90.930  1.00  0.00            
ATOM   4173 1HG1 ILE A 340      68.550  67.740  91.890  1.00  0.00            
ATOM   4174 2HG1 ILE A 340      69.750  68.200  90.570  1.00  0.00            
ATOM   4175  CD  ILE A 340      67.850  67.640  89.830  1.00  0.00            
ATOM   4176  HD1 ILE A 340      67.990  66.570  89.760  1.00  0.00            
ATOM   4177  HD2 ILE A 340      66.790  67.740  90.040  1.00  0.00            
ATOM   4178  HD3 ILE A 340      68.320  68.050  88.930  1.00  0.00            
ATOM   4179  C   ILE A 340      70.060  70.100  92.860  1.00  0.00            
ATOM   4180  O   ILE A 340      70.550  69.030  93.270  1.00  0.00            
ATOM   4181  N   ASP A 341      70.720  71.280  92.980  1.00  0.00            
ATOM   4182  H   ASP A 341      70.180  72.050  92.610  1.00  0.00            
ATOM   4183  CA  ASP A 341      72.110  71.460  93.470  1.00  0.00            
ATOM   4184  HA  ASP A 341      72.740  70.650  93.090  1.00  0.00            
ATOM   4185  CB  ASP A 341      72.550  72.870  93.100  1.00  0.00            
ATOM   4186  HB1 ASP A 341      73.300  73.240  93.800  1.00  0.00            
ATOM   4187  HB2 ASP A 341      71.700  73.540  93.000  1.00  0.00            
ATOM   4188  CG  ASP A 341      73.090  72.780  91.660  1.00  0.00            
ATOM   4189  OD1 ASP A 341      73.320  71.700  91.100  1.00  0.00            
ATOM   4190  OD2 ASP A 341      73.130  73.870  90.990  1.00  0.00            
ATOM   4191  C   ASP A 341      72.030  71.270  95.030  1.00  0.00            
ATOM   4192  O   ASP A 341      73.030  70.850  95.660  1.00  0.00            
ATOM   4193  N   LYS A 342      70.850  71.480  95.660  1.00  0.00            
ATOM   4194  H   LYS A 342      70.100  71.850  95.100  1.00  0.00            
ATOM   4195  CA  LYS A 342      70.740  71.490  97.110  1.00  0.00            
ATOM   4196  HA  LYS A 342      71.700  71.710  97.580  1.00  0.00            
ATOM   4197  CB  LYS A 342      69.740  72.500  97.540  1.00  0.00            
ATOM   4198  HB1 LYS A 342      69.480  72.290  98.580  1.00  0.00            
ATOM   4199  HB2 LYS A 342      68.830  72.180  97.040  1.00  0.00            
ATOM   4200  CG  LYS A 342      70.100  73.990  97.290  1.00  0.00            
ATOM   4201  HG1 LYS A 342      70.140  74.270  96.230  1.00  0.00            
ATOM   4202  HG2 LYS A 342      71.040  74.240  97.800  1.00  0.00            
ATOM   4203  CD  LYS A 342      69.030  74.890  97.990  1.00  0.00            
ATOM   4204  HD1 LYS A 342      69.050  74.600  99.040  1.00  0.00            
ATOM   4205  HD2 LYS A 342      68.030  74.750  97.600  1.00  0.00            
ATOM   4206  CE  LYS A 342      69.380  76.410  97.860  1.00  0.00            
ATOM   4207  HE1 LYS A 342      70.390  76.650  98.180  1.00  0.00            
ATOM   4208  HE2 LYS A 342      68.730  76.820  98.630  1.00  0.00            
ATOM   4209  NZ  LYS A 342      69.160  76.830  96.460  1.00  0.00            
ATOM   4210  HZ1 LYS A 342      68.280  76.540  96.060  1.00  0.00            
ATOM   4211  HZ2 LYS A 342      69.200  77.840  96.400  1.00  0.00            
ATOM   4212  HZ3 LYS A 342      69.940  76.600  95.860  1.00  0.00            
ATOM   4213  C   LYS A 342      70.360  70.130  97.750  1.00  0.00            
ATOM   4214  O   LYS A 342      70.500  69.950  98.950  1.00  0.00            
ATOM   4215  N   ILE A 343      69.890  69.220  96.840  1.00  0.00            
ATOM   4216  H   ILE A 343      69.580  69.580  95.950  1.00  0.00            
ATOM   4217  CA  ILE A 343      69.280  67.920  97.190  1.00  0.00            
ATOM   4218  HA  ILE A 343      68.490  68.050  97.930  1.00  0.00            
ATOM   4219  CB  ILE A 343      68.570  67.230  96.030  1.00  0.00            
ATOM   4220  HB  ILE A 343      69.250  67.040  95.210  1.00  0.00            
ATOM   4221  CG2 ILE A 343      68.180  65.820  96.540  1.00  0.00            
ATOM   4222 1HG2 ILE A 343      69.000  65.160  96.260  1.00  0.00            
ATOM   4223 2HG2 ILE A 343      67.970  65.670  97.600  1.00  0.00            
ATOM   4224 3HG2 ILE A 343      67.310  65.440  95.990  1.00  0.00            
ATOM   4225  CG1 ILE A 343      67.300  68.010  95.520  1.00  0.00            
ATOM   4226 1HG1 ILE A 343      66.900  67.510  94.630  1.00  0.00            
ATOM   4227 2HG1 ILE A 343      67.560  69.010  95.190  1.00  0.00            
ATOM   4228  CD  ILE A 343      66.180  68.130  96.530  1.00  0.00            
ATOM   4229  HD1 ILE A 343      66.470  68.590  97.470  1.00  0.00            
ATOM   4230  HD2 ILE A 343      65.390  68.640  95.990  1.00  0.00            
ATOM   4231  HD3 ILE A 343      65.890  67.090  96.740  1.00  0.00            
ATOM   4232  C   ILE A 343      70.270  66.960  97.860  1.00  0.00            
ATOM   4233  O   ILE A 343      71.190  66.500  97.130  1.00  0.00            
ATOM   4234  N   LYS A 344      70.160  66.650  99.140  1.00  0.00            
ATOM   4235  H   LYS A 344      69.270  66.930  99.520  1.00  0.00            
ATOM   4236  CA  LYS A 344      70.970  65.590  99.790  1.00  0.00            
ATOM   4237  HA  LYS A 344      71.960  65.630  99.350  1.00  0.00            
ATOM   4238  CB  LYS A 344      70.950  65.840 101.290  1.00  0.00            
ATOM   4239  HB1 LYS A 344      71.300  64.950 101.820  1.00  0.00            
ATOM   4240  HB2 LYS A 344      69.930  65.980 101.640  1.00  0.00            
ATOM   4241  CG  LYS A 344      71.800  67.090 101.700  1.00  0.00            
ATOM   4242  HG1 LYS A 344      71.240  67.990 101.450  1.00  0.00            
ATOM   4243  HG2 LYS A 344      72.670  67.040 101.050  1.00  0.00            
ATOM   4244  CD  LYS A 344      72.040  67.240 103.200  1.00  0.00            
ATOM   4245  HD1 LYS A 344      72.690  66.450 103.570  1.00  0.00            
ATOM   4246  HD2 LYS A 344      71.070  67.340 103.680  1.00  0.00            
ATOM   4247  CE  LYS A 344      72.840  68.480 103.430  1.00  0.00            
ATOM   4248  HE1 LYS A 344      72.230  69.330 103.140  1.00  0.00            
ATOM   4249  HE2 LYS A 344      73.800  68.440 102.910  1.00  0.00            
ATOM   4250  NZ  LYS A 344      73.160  68.650 104.860  1.00  0.00            
ATOM   4251  HZ1 LYS A 344      72.300  68.560 105.380  1.00  0.00            
ATOM   4252  HZ2 LYS A 344      73.840  67.990 105.230  1.00  0.00            
ATOM   4253  HZ3 LYS A 344      73.510  69.580 105.010  1.00  0.00            
ATOM   4254  C   LYS A 344      70.440  64.180  99.520  1.00  0.00            
ATOM   4255  O   LYS A 344      69.190  64.050  99.290  1.00  0.00            
ATOM   4256  N   PRO A 345      71.230  63.110  99.640  1.00  0.00            
ATOM   4257  CD  PRO A 345      72.640  63.250  99.910  1.00  0.00            
ATOM   4258  HD1 PRO A 345      72.900  63.920 100.730  1.00  0.00            
ATOM   4259  HD2 PRO A 345      73.170  63.490  98.990  1.00  0.00            
ATOM   4260  CG  PRO A 345      73.190  61.870 100.200  1.00  0.00            
ATOM   4261  HG1 PRO A 345      73.220  61.600 101.260  1.00  0.00            
ATOM   4262  HG2 PRO A 345      74.190  61.730  99.790  1.00  0.00            
ATOM   4263  CB  PRO A 345      72.240  60.930  99.480  1.00  0.00            
ATOM   4264  HB1 PRO A 345      72.160  60.020 100.080  1.00  0.00            
ATOM   4265  HB2 PRO A 345      72.640  60.750  98.480  1.00  0.00            
ATOM   4266  CA  PRO A 345      70.890  61.700  99.400  1.00  0.00            
ATOM   4267  HA  PRO A 345      70.450  61.600  98.410  1.00  0.00            
ATOM   4268  C   PRO A 345      69.900  61.150 100.420  1.00  0.00            
ATOM   4269  O   PRO A 345      69.010  60.400 100.120  1.00  0.00            
ATOM   4270  N   SER A 346      69.870  61.830 101.580  1.00  0.00            
ATOM   4271  H   SER A 346      70.430  62.650 101.760  1.00  0.00            
ATOM   4272  CA  SER A 346      68.890  61.620 102.600  1.00  0.00            
ATOM   4273  HA  SER A 346      68.840  60.540 102.700  1.00  0.00            
ATOM   4274  CB  SER A 346      69.230  62.060 103.990  1.00  0.00            
ATOM   4275  HB1 SER A 346      70.020  61.390 104.310  1.00  0.00            
ATOM   4276  HB2 SER A 346      68.320  62.090 104.590  1.00  0.00            
ATOM   4277  OG  SER A 346      69.860  63.350 103.920  1.00  0.00            
ATOM   4278  HG  SER A 346      69.250  63.980 104.320  1.00  0.00            
ATOM   4279  C   SER A 346      67.480  62.170 102.290  1.00  0.00            
ATOM   4280  O   SER A 346      66.570  61.890 103.000  1.00  0.00            
ATOM   4281  N   GLU A 347      67.340  62.950 101.240  1.00  0.00            
ATOM   4282  H   GLU A 347      68.130  63.070 100.620  1.00  0.00            
ATOM   4283  CA  GLU A 347      66.030  63.530 100.910  1.00  0.00            
ATOM   4284  HA  GLU A 347      65.640  64.100 101.750  1.00  0.00            
ATOM   4285  CB  GLU A 347      66.130  64.470  99.610  1.00  0.00            
ATOM   4286  HB1 GLU A 347      66.550  63.910  98.770  1.00  0.00            
ATOM   4287  HB2 GLU A 347      66.800  65.320  99.760  1.00  0.00            
ATOM   4288  CG  GLU A 347      64.800  64.980  99.040  1.00  0.00            
ATOM   4289  HG1 GLU A 347      64.010  64.250  98.920  1.00  0.00            
ATOM   4290  HG2 GLU A 347      65.000  65.410  98.060  1.00  0.00            
ATOM   4291  CD  GLU A 347      64.100  65.970  99.950  1.00  0.00            
ATOM   4292  OE1 GLU A 347      64.160  67.190  99.660  1.00  0.00            
ATOM   4293  OE2 GLU A 347      63.620  65.570 101.030  1.00  0.00            
ATOM   4294  C   GLU A 347      65.000  62.410 100.700  1.00  0.00            
ATOM   4295  O   GLU A 347      65.380  61.450 100.010  1.00  0.00            
ATOM   4296  N   SER A 348      63.790  62.430 101.310  1.00  0.00            
ATOM   4297  H   SER A 348      63.520  63.290 101.770  1.00  0.00            
ATOM   4298  CA  SER A 348      62.760  61.500 101.230  1.00  0.00            
ATOM   4299  HA  SER A 348      63.160  60.570 100.810  1.00  0.00            
ATOM   4300  CB  SER A 348      62.210  61.270 102.680  1.00  0.00            
ATOM   4301  HB1 SER A 348      61.400  60.550 102.700  1.00  0.00            
ATOM   4302  HB2 SER A 348      61.780  62.220 103.010  1.00  0.00            
ATOM   4303  OG  SER A 348      63.210  61.020 103.650  1.00  0.00            
ATOM   4304  HG  SER A 348      64.020  61.520 103.520  1.00  0.00            
ATOM   4305  C   SER A 348      61.610  61.950 100.310  1.00  0.00            
ATOM   4306  O   SER A 348      60.700  61.180  99.890  1.00  0.00            
ATOM   4307  N   ASN A 349      61.590  63.250  99.940  1.00  0.00            
ATOM   4308  H   ASN A 349      62.320  63.870 100.260  1.00  0.00            
ATOM   4309  CA  ASN A 349      60.420  64.040  99.530  1.00  0.00            
ATOM   4310  HA  ASN A 349      59.480  63.520  99.700  1.00  0.00            
ATOM   4311  CB  ASN A 349      60.390  65.210 100.510  1.00  0.00            
ATOM   4312  HB1 ASN A 349      59.580  65.880 100.210  1.00  0.00            
ATOM   4313  HB2 ASN A 349      61.290  65.810 100.400  1.00  0.00            
ATOM   4314  CG  ASN A 349      60.320  64.740 101.940  1.00  0.00            
ATOM   4315  OD1 ASN A 349      59.330  64.240 102.470  1.00  0.00            
ATOM   4316  ND2 ASN A 349      61.330  64.970 102.690  1.00  0.00            
ATOM   4317 1HD2 ASN A 349      62.150  65.320 102.210  1.00  0.00            
ATOM   4318 2HD2 ASN A 349      61.380  64.680 103.650  1.00  0.00            
ATOM   4319  C   ASN A 349      60.360  64.550  98.040  1.00  0.00            
ATOM   4320  O   ASN A 349      61.450  64.790  97.560  1.00  0.00            
ATOM   4321  N   VAL A 350      59.190  64.610  97.410  1.00  0.00            
ATOM   4322  H   VAL A 350      58.330  64.510  97.930  1.00  0.00            
ATOM   4323  CA  VAL A 350      59.060  64.840  95.940  1.00  0.00            
ATOM   4324  HA  VAL A 350      59.930  65.380  95.570  1.00  0.00            
ATOM   4325  CB  VAL A 350      58.940  63.540  95.100  1.00  0.00            
ATOM   4326  HB  VAL A 350      58.600  63.840  94.110  1.00  0.00            
ATOM   4327  CG1 VAL A 350      60.270  62.840  95.110  1.00  0.00            
ATOM   4328 1HG1 VAL A 350      60.720  62.580  96.070  1.00  0.00            
ATOM   4329 2HG1 VAL A 350      60.300  61.990  94.420  1.00  0.00            
ATOM   4330 3HG1 VAL A 350      61.040  63.430  94.610  1.00  0.00            
ATOM   4331  CG2 VAL A 350      57.930  62.490  95.630  1.00  0.00            
ATOM   4332 1HG2 VAL A 350      56.910  62.850  95.770  1.00  0.00            
ATOM   4333 2HG2 VAL A 350      57.890  61.670  94.920  1.00  0.00            
ATOM   4334 3HG2 VAL A 350      58.340  62.090  96.550  1.00  0.00            
ATOM   4335  C   VAL A 350      57.870  65.730  95.650  1.00  0.00            
ATOM   4336  O   VAL A 350      56.860  65.470  96.290  1.00  0.00            
ATOM   4337  N   THR A 351      57.920  66.560  94.550  1.00  0.00            
ATOM   4338  H   THR A 351      58.790  66.730  94.070  1.00  0.00            
ATOM   4339  CA  THR A 351      56.780  67.420  94.120  1.00  0.00            
ATOM   4340  HA  THR A 351      55.970  67.130  94.800  1.00  0.00            
ATOM   4341  CB  THR A 351      57.100  68.930  94.360  1.00  0.00            
ATOM   4342  HB  THR A 351      58.080  69.100  93.910  1.00  0.00            
ATOM   4343  CG2 THR A 351      56.120  69.980  93.810  1.00  0.00            
ATOM   4344 1HG2 THR A 351      55.190  69.850  94.360  1.00  0.00            
ATOM   4345 2HG2 THR A 351      56.500  71.000  93.870  1.00  0.00            
ATOM   4346 3HG2 THR A 351      56.010  69.670  92.780  1.00  0.00            
ATOM   4347  OG1 THR A 351      57.170  69.180  95.720  1.00  0.00            
ATOM   4348  HG1 THR A 351      57.960  68.740  96.040  1.00  0.00            
ATOM   4349  C   THR A 351      56.340  67.090  92.700  1.00  0.00            
ATOM   4350  O   THR A 351      57.120  67.410  91.770  1.00  0.00            
ATOM   4351  N   ILE A 352      55.180  66.410  92.510  1.00  0.00            
ATOM   4352  H   ILE A 352      54.590  66.100  93.270  1.00  0.00            
ATOM   4353  CA  ILE A 352      54.620  66.300  91.130  1.00  0.00            
ATOM   4354  HA  ILE A 352      55.340  66.000  90.380  1.00  0.00            
ATOM   4355  CB  ILE A 352      53.540  65.120  91.220  1.00  0.00            
ATOM   4356  HB  ILE A 352      52.770  65.320  91.970  1.00  0.00            
ATOM   4357  CG2 ILE A 352      52.820  64.960  89.870  1.00  0.00            
ATOM   4358 1HG2 ILE A 352      52.500  65.890  89.390  1.00  0.00            
ATOM   4359 2HG2 ILE A 352      53.520  64.620  89.100  1.00  0.00            
ATOM   4360 3HG2 ILE A 352      52.010  64.230  89.830  1.00  0.00            
ATOM   4361  CG1 ILE A 352      54.140  63.730  91.680  1.00  0.00            
ATOM   4362 1HG1 ILE A 352      54.590  63.780  92.670  1.00  0.00            
ATOM   4363 2HG1 ILE A 352      54.930  63.400  91.000  1.00  0.00            
ATOM   4364  CD  ILE A 352      53.160  62.600  91.780  1.00  0.00            
ATOM   4365  HD1 ILE A 352      53.470  61.910  92.570  1.00  0.00            
ATOM   4366  HD2 ILE A 352      52.250  63.050  92.170  1.00  0.00            
ATOM   4367  HD3 ILE A 352      53.060  62.030  90.850  1.00  0.00            
ATOM   4368  C   ILE A 352      54.060  67.680  90.740  1.00  0.00            
ATOM   4369  O   ILE A 352      53.180  68.190  91.390  1.00  0.00            
ATOM   4370  N   LEU A 353      54.440  68.270  89.630  1.00  0.00            
ATOM   4371  H   LEU A 353      55.070  67.760  89.040  1.00  0.00            
ATOM   4372  CA  LEU A 353      54.030  69.570  89.010  1.00  0.00            
ATOM   4373  HA  LEU A 353      53.700  70.210  89.820  1.00  0.00            
ATOM   4374  CB  LEU A 353      55.210  70.180  88.110  1.00  0.00            
ATOM   4375  HB1 LEU A 353      54.720  70.940  87.510  1.00  0.00            
ATOM   4376  HB2 LEU A 353      55.470  69.370  87.430  1.00  0.00            
ATOM   4377  CG  LEU A 353      56.420  70.790  88.780  1.00  0.00            
ATOM   4378  HG  LEU A 353      57.030  70.930  87.890  1.00  0.00            
ATOM   4379  CD1 LEU A 353      56.150  72.180  89.340  1.00  0.00            
ATOM   4380 1HD1 LEU A 353      56.950  72.710  89.860  1.00  0.00            
ATOM   4381 2HD1 LEU A 353      55.630  72.780  88.600  1.00  0.00            
ATOM   4382 3HD1 LEU A 353      55.340  72.080  90.070  1.00  0.00            
ATOM   4383  CD2 LEU A 353      57.230  69.890  89.730  1.00  0.00            
ATOM   4384 1HD2 LEU A 353      58.220  70.270  89.950  1.00  0.00            
ATOM   4385 2HD2 LEU A 353      56.680  69.710  90.660  1.00  0.00            
ATOM   4386 3HD2 LEU A 353      57.520  68.960  89.240  1.00  0.00            
ATOM   4387  C   LEU A 353      52.730  69.300  88.100  1.00  0.00            
ATOM   4388  O   LEU A 353      51.820  70.210  88.190  1.00  0.00            
ATOM   4389  N   GLY A 354      52.540  68.230  87.360  1.00  0.00            
ATOM   4390  H   GLY A 354      53.320  67.640  87.100  1.00  0.00            
ATOM   4391  CA  GLY A 354      51.260  67.800  86.690  1.00  0.00            
ATOM   4392  HA1 GLY A 354      50.910  68.560  86.000  1.00  0.00            
ATOM   4393  HA2 GLY A 354      50.560  67.720  87.520  1.00  0.00            
ATOM   4394  C   GLY A 354      51.460  66.510  85.920  1.00  0.00            
ATOM   4395  O   GLY A 354      52.480  65.870  86.030  1.00  0.00            
ATOM   4396  N   ARG A 355      50.440  66.270  85.140  1.00  0.00            
ATOM   4397  H   ARG A 355      49.650  66.900  85.220  1.00  0.00            
ATOM   4398  CA  ARG A 355      50.240  65.050  84.340  1.00  0.00            
ATOM   4399  HA  ARG A 355      51.170  64.550  84.070  1.00  0.00            
ATOM   4400  CB  ARG A 355      49.400  64.090  85.210  1.00  0.00            
ATOM   4401  HB1 ARG A 355      49.920  63.790  86.120  1.00  0.00            
ATOM   4402  HB2 ARG A 355      49.030  63.260  84.600  1.00  0.00            
ATOM   4403  CG  ARG A 355      48.020  64.730  85.670  1.00  0.00            
ATOM   4404  HG1 ARG A 355      47.320  64.710  84.830  1.00  0.00            
ATOM   4405  HG2 ARG A 355      48.110  65.690  86.190  1.00  0.00            
ATOM   4406  CD  ARG A 355      47.310  63.870  86.650  1.00  0.00            
ATOM   4407  HD1 ARG A 355      46.320  64.310  86.790  1.00  0.00            
ATOM   4408  HD2 ARG A 355      47.760  63.840  87.640  1.00  0.00            
ATOM   4409  NE  ARG A 355      47.200  62.450  86.220  1.00  0.00            
ATOM   4410  HE  ARG A 355      46.760  62.250  85.330  1.00  0.00            
ATOM   4411  CZ  ARG A 355      47.530  61.360  86.890  1.00  0.00            
ATOM   4412  NH1 ARG A 355      48.170  61.390  88.040  1.00  0.00            
ATOM   4413 1HH1 ARG A 355      48.530  62.230  88.470  1.00  0.00            
ATOM   4414 2HH1 ARG A 355      48.440  60.520  88.470  1.00  0.00            
ATOM   4415  NH2 ARG A 355      47.160  60.170  86.520  1.00  0.00            
ATOM   4416 1HH2 ARG A 355      46.540  60.020  85.740  1.00  0.00            
ATOM   4417 2HH2 ARG A 355      47.450  59.360  87.040  1.00  0.00            
ATOM   4418  C   ARG A 355      49.410  65.200  83.090  1.00  0.00            
ATOM   4419  O   ARG A 355      48.610  66.190  82.840  1.00  0.00            
ATOM   4420  N   PHE A 356      49.670  64.190  82.230  1.00  0.00            
ATOM   4421  H   PHE A 356      50.240  63.410  82.520  1.00  0.00            
ATOM   4422  CA  PHE A 356      49.120  64.050  80.850  1.00  0.00            
ATOM   4423  HA  PHE A 356      48.320  64.780  80.780  1.00  0.00            
ATOM   4424  CB  PHE A 356      50.260  64.320  79.890  1.00  0.00            
ATOM   4425  HB1 PHE A 356      49.940  64.300  78.860  1.00  0.00            
ATOM   4426  HB2 PHE A 356      50.880  63.440  80.080  1.00  0.00            
ATOM   4427  CG  PHE A 356      51.130  65.540  80.180  1.00  0.00            
ATOM   4428  CD1 PHE A 356      52.330  65.510  80.980  1.00  0.00            
ATOM   4429  HD1 PHE A 356      52.620  64.550  81.380  1.00  0.00            
ATOM   4430  CE1 PHE A 356      53.150  66.580  81.140  1.00  0.00            
ATOM   4431  HE1 PHE A 356      54.110  66.560  81.640  1.00  0.00            
ATOM   4432  CZ  PHE A 356      52.840  67.800  80.480  1.00  0.00            
ATOM   4433  HZ  PHE A 356      53.460  68.670  80.590  1.00  0.00            
ATOM   4434  CE2 PHE A 356      51.760  67.880  79.630  1.00  0.00            
ATOM   4435  HE2 PHE A 356      51.560  68.790  79.090  1.00  0.00            
ATOM   4436  CD2 PHE A 356      50.880  66.770  79.560  1.00  0.00            
ATOM   4437  HD2 PHE A 356      49.940  66.890  79.030  1.00  0.00            
ATOM   4438  C   PHE A 356      48.450  62.650  80.810  1.00  0.00            
ATOM   4439  O   PHE A 356      49.070  61.670  80.350  1.00  0.00            
ATOM   4440  N   ASP A 357      47.220  62.590  81.260  1.00  0.00            
ATOM   4441  H   ASP A 357      46.790  63.430  81.630  1.00  0.00            
ATOM   4442  CA  ASP A 357      46.410  61.330  81.120  1.00  0.00            
ATOM   4443  HA  ASP A 357      47.040  60.560  81.550  1.00  0.00            
ATOM   4444  CB  ASP A 357      45.120  61.610  81.950  1.00  0.00            
ATOM   4445  HB1 ASP A 357      44.460  60.770  81.750  1.00  0.00            
ATOM   4446  HB2 ASP A 357      44.510  62.440  81.620  1.00  0.00            
ATOM   4447  CG  ASP A 357      45.400  61.660  83.470  1.00  0.00            
ATOM   4448  OD1 ASP A 357      45.380  62.760  84.040  1.00  0.00            
ATOM   4449  OD2 ASP A 357      45.810  60.680  84.080  1.00  0.00            
ATOM   4450  C   ASP A 357      46.070  61.020  79.620  1.00  0.00            
ATOM   4451  O   ASP A 357      46.180  61.890  78.780  1.00  0.00            
ATOM   4452  N   TYR A 358      45.600  59.830  79.320  1.00  0.00            
ATOM   4453  H   TYR A 358      45.650  59.110  80.030  1.00  0.00            
ATOM   4454  CA  TYR A 358      45.170  59.280  78.050  1.00  0.00            
ATOM   4455  HA  TYR A 358      44.320  59.850  77.670  1.00  0.00            
ATOM   4456  CB  TYR A 358      46.340  59.230  77.010  1.00  0.00            
ATOM   4457  HB1 TYR A 358      46.590  60.260  76.750  1.00  0.00            
ATOM   4458  HB2 TYR A 358      46.030  58.740  76.090  1.00  0.00            
ATOM   4459  CG  TYR A 358      47.580  58.660  77.540  1.00  0.00            
ATOM   4460  CD1 TYR A 358      47.760  57.280  77.720  1.00  0.00            
ATOM   4461  HD1 TYR A 358      46.930  56.670  77.370  1.00  0.00            
ATOM   4462  CE1 TYR A 358      49.020  56.740  78.220  1.00  0.00            
ATOM   4463  HE1 TYR A 358      49.190  55.680  78.260  1.00  0.00            
ATOM   4464  CZ  TYR A 358      50.030  57.600  78.550  1.00  0.00            
ATOM   4465  OH  TYR A 358      51.140  57.120  79.080  1.00  0.00            
ATOM   4466  HH  TYR A 358      50.890  56.210  79.250  1.00  0.00            
ATOM   4467  CE2 TYR A 358      49.890  58.950  78.260  1.00  0.00            
ATOM   4468  HE2 TYR A 358      50.650  59.670  78.520  1.00  0.00            
ATOM   4469  CD2 TYR A 358      48.760  59.470  77.730  1.00  0.00            
ATOM   4470  HD2 TYR A 358      48.650  60.530  77.540  1.00  0.00            
ATOM   4471  C   TYR A 358      44.520  57.910  78.130  1.00  0.00            
ATOM   4472  O   TYR A 358      44.580  57.200  79.120  1.00  0.00            
ATOM   4473  N   SER A 359      43.860  57.520  77.000  1.00  0.00            
ATOM   4474  H   SER A 359      43.760  58.250  76.310  1.00  0.00            
ATOM   4475  CA  SER A 359      43.080  56.330  76.920  1.00  0.00            
ATOM   4476  HA  SER A 359      43.190  55.730  77.820  1.00  0.00            
ATOM   4477  CB  SER A 359      41.650  56.700  76.700  1.00  0.00            
ATOM   4478  HB1 SER A 359      41.370  57.290  77.580  1.00  0.00            
ATOM   4479  HB2 SER A 359      41.060  55.800  76.820  1.00  0.00            
ATOM   4480  OG  SER A 359      41.480  57.570  75.620  1.00  0.00            
ATOM   4481  HG  SER A 359      41.900  58.410  75.820  1.00  0.00            
ATOM   4482  C   SER A 359      43.630  55.390  75.730  1.00  0.00            
ATOM   4483  O   SER A 359      44.500  55.800  74.890  1.00  0.00            
ATOM   4484  N   GLN A 360      43.170  54.170  75.680  1.00  0.00            
ATOM   4485  H   GLN A 360      42.540  53.810  76.380  1.00  0.00            
ATOM   4486  CA  GLN A 360      43.630  53.180  74.700  1.00  0.00            
ATOM   4487  HA  GLN A 360      43.290  52.220  75.080  1.00  0.00            
ATOM   4488  CB  GLN A 360      43.010  53.520  73.290  1.00  0.00            
ATOM   4489  HB1 GLN A 360      43.320  52.770  72.550  1.00  0.00            
ATOM   4490  HB2 GLN A 360      43.400  54.450  72.880  1.00  0.00            
ATOM   4491  CG  GLN A 360      41.450  53.510  73.180  1.00  0.00            
ATOM   4492  HG1 GLN A 360      41.180  53.890  72.190  1.00  0.00            
ATOM   4493  HG2 GLN A 360      41.060  54.170  73.950  1.00  0.00            
ATOM   4494  CD  GLN A 360      40.780  52.140  73.450  1.00  0.00            
ATOM   4495  OE1 GLN A 360      41.350  51.090  73.360  1.00  0.00            
ATOM   4496  NE2 GLN A 360      39.480  52.160  73.780  1.00  0.00            
ATOM   4497 1HE2 GLN A 360      38.940  52.990  73.980  1.00  0.00            
ATOM   4498 2HE2 GLN A 360      39.220  51.240  74.120  1.00  0.00            
ATOM   4499  C   GLN A 360      45.190  53.120  74.680  1.00  0.00            
ATOM   4500  O   GLN A 360      45.790  53.160  73.610  1.00  0.00            
ATOM   4501  N   CYS A 361      45.850  52.890  75.830  1.00  0.00            
ATOM   4502  H   CYS A 361      45.280  52.950  76.660  1.00  0.00            
ATOM   4503  CA  CYS A 361      47.290  52.640  75.930  1.00  0.00            
ATOM   4504  HA  CYS A 361      47.770  52.270  75.020  1.00  0.00            
ATOM   4505  CB  CYS A 361      47.870  53.990  76.360  1.00  0.00            
ATOM   4506  HB1 CYS A 361      48.900  53.840  76.660  1.00  0.00            
ATOM   4507  HB2 CYS A 361      47.270  54.250  77.230  1.00  0.00            
ATOM   4508  SG  CYS A 361      47.720  55.170  74.970  1.00  0.00            
ATOM   4509  HG  CYS A 361      46.430  54.900  74.740  1.00  0.00            
ATOM   4510  C   CYS A 361      47.710  51.530  76.910  1.00  0.00            
ATOM   4511  O   CYS A 361      48.830  51.620  77.430  1.00  0.00            
ATOM   4512  N   ASP A 362      46.910  50.450  77.120  1.00  0.00            
ATOM   4513  H   ASP A 362      45.970  50.520  76.770  1.00  0.00            
ATOM   4514  CA  ASP A 362      47.160  49.210  77.820  1.00  0.00            
ATOM   4515  HA  ASP A 362      47.260  49.410  78.880  1.00  0.00            
ATOM   4516  CB  ASP A 362      46.000  48.220  77.540  1.00  0.00            
ATOM   4517  HB1 ASP A 362      46.270  47.280  78.020  1.00  0.00            
ATOM   4518  HB2 ASP A 362      45.960  47.980  76.480  1.00  0.00            
ATOM   4519  CG  ASP A 362      44.650  48.780  77.930  1.00  0.00            
ATOM   4520  OD1 ASP A 362      44.060  49.440  77.050  1.00  0.00            
ATOM   4521  OD2 ASP A 362      44.160  48.520  79.000  1.00  0.00            
ATOM   4522  C   ASP A 362      48.440  48.580  77.340  1.00  0.00            
ATOM   4523  O   ASP A 362      49.270  48.180  78.160  1.00  0.00            
ATOM   4524  N   ILE A 363      48.610  48.450  76.030  1.00  0.00            
ATOM   4525  H   ILE A 363      48.000  49.070  75.510  1.00  0.00            
ATOM   4526  CA  ILE A 363      49.720  47.730  75.260  1.00  0.00            
ATOM   4527  HA  ILE A 363      49.540  46.670  75.360  1.00  0.00            
ATOM   4528  CB  ILE A 363      49.620  48.120  73.740  1.00  0.00            
ATOM   4529  HB  ILE A 363      48.610  47.950  73.370  1.00  0.00            
ATOM   4530  CG2 ILE A 363      50.000  49.620  73.460  1.00  0.00            
ATOM   4531 1HG2 ILE A 363      49.930  49.770  72.390  1.00  0.00            
ATOM   4532 2HG2 ILE A 363      49.380  50.300  74.050  1.00  0.00            
ATOM   4533 3HG2 ILE A 363      51.030  49.830  73.750  1.00  0.00            
ATOM   4534  CG1 ILE A 363      50.550  47.200  72.920  1.00  0.00            
ATOM   4535 1HG1 ILE A 363      50.640  46.230  73.400  1.00  0.00            
ATOM   4536 2HG1 ILE A 363      51.560  47.620  72.880  1.00  0.00            
ATOM   4537  CD  ILE A 363      50.000  46.920  71.480  1.00  0.00            
ATOM   4538  HD1 ILE A 363      49.190  46.180  71.450  1.00  0.00            
ATOM   4539  HD2 ILE A 363      49.650  47.800  70.950  1.00  0.00            
ATOM   4540  HD3 ILE A 363      50.790  46.430  70.920  1.00  0.00            
ATOM   4541  C   ILE A 363      51.090  48.060  75.770  1.00  0.00            
ATOM   4542  O   ILE A 363      51.530  49.160  76.210  1.00  0.00            
ATOM   4543  N   TRP A 364      51.840  46.990  76.030  1.00  0.00            
ATOM   4544  H   TRP A 364      51.400  46.110  75.800  1.00  0.00            
ATOM   4545  CA  TRP A 364      53.240  46.960  76.580  1.00  0.00            
ATOM   4546  HA  TRP A 364      53.330  47.710  77.360  1.00  0.00            
ATOM   4547  CB  TRP A 364      53.680  45.620  77.220  1.00  0.00            
ATOM   4548  HB1 TRP A 364      54.650  45.620  77.720  1.00  0.00            
ATOM   4549  HB2 TRP A 364      53.790  44.850  76.450  1.00  0.00            
ATOM   4550  CG  TRP A 364      52.920  45.020  78.390  1.00  0.00            
ATOM   4551  CD1 TRP A 364      51.940  45.720  79.030  1.00  0.00            
ATOM   4552  HD1 TRP A 364      51.510  46.660  78.690  1.00  0.00            
ATOM   4553  NE1 TRP A 364      51.460  44.960  80.090  1.00  0.00            
ATOM   4554  HE1 TRP A 364      50.590  45.150  80.570  1.00  0.00            
ATOM   4555  CE2 TRP A 364      52.220  43.800  80.280  1.00  0.00            
ATOM   4556  CZ2 TRP A 364      52.140  42.680  81.090  1.00  0.00            
ATOM   4557  HZ2 TRP A 364      51.460  42.660  81.940  1.00  0.00            
ATOM   4558  CH2 TRP A 364      53.090  41.670  80.910  1.00  0.00            
ATOM   4559  HH2 TRP A 364      53.000  40.810  81.560  1.00  0.00            
ATOM   4560  CZ3 TRP A 364      54.040  41.640  79.870  1.00  0.00            
ATOM   4561  HZ3 TRP A 364      54.800  40.880  79.910  1.00  0.00            
ATOM   4562  CE3 TRP A 364      54.000  42.700  78.970  1.00  0.00            
ATOM   4563  HE3 TRP A 364      54.640  42.650  78.100  1.00  0.00            
ATOM   4564  CD2 TRP A 364      53.060  43.770  79.110  1.00  0.00            
ATOM   4565  C   TRP A 364      54.310  47.320  75.590  1.00  0.00            
ATOM   4566  O   TRP A 364      54.080  47.070  74.400  1.00  0.00            
ATOM   4567  N   TYR A 365      55.460  47.890  75.990  1.00  0.00            
ATOM   4568  H   TYR A 365      55.550  48.070  76.980  1.00  0.00            
ATOM   4569  CA  TYR A 365      56.570  48.470  75.210  1.00  0.00            
ATOM   4570  HA  TYR A 365      57.200  48.940  75.960  1.00  0.00            
ATOM   4571  CB  TYR A 365      57.480  47.370  74.570  1.00  0.00            
ATOM   4572  HB1 TYR A 365      58.350  47.900  74.160  1.00  0.00            
ATOM   4573  HB2 TYR A 365      57.110  46.950  73.630  1.00  0.00            
ATOM   4574  CG  TYR A 365      57.900  46.200  75.410  1.00  0.00            
ATOM   4575  CD1 TYR A 365      58.960  46.200  76.340  1.00  0.00            
ATOM   4576  HD1 TYR A 365      59.660  47.020  76.260  1.00  0.00            
ATOM   4577  CE1 TYR A 365      59.110  45.210  77.310  1.00  0.00            
ATOM   4578  HE1 TYR A 365      59.840  45.170  78.110  1.00  0.00            
ATOM   4579  CZ  TYR A 365      58.250  44.130  77.310  1.00  0.00            
ATOM   4580  OH  TYR A 365      58.560  43.050  78.090  1.00  0.00            
ATOM   4581  HH  TYR A 365      59.190  43.280  78.780  1.00  0.00            
ATOM   4582  CE2 TYR A 365      57.210  44.080  76.340  1.00  0.00            
ATOM   4583  HE2 TYR A 365      56.610  43.180  76.290  1.00  0.00            
ATOM   4584  CD2 TYR A 365      56.940  45.120  75.440  1.00  0.00            
ATOM   4585  HD2 TYR A 365      56.130  45.180  74.730  1.00  0.00            
ATOM   4586  C   TYR A 365      56.170  49.590  74.210  1.00  0.00            
ATOM   4587  O   TYR A 365      56.090  49.400  72.980  1.00  0.00            
ATOM   4588  N   MET A 366      55.830  50.710  74.830  1.00  0.00            
ATOM   4589  H   MET A 366      56.030  50.770  75.810  1.00  0.00            
ATOM   4590  CA  MET A 366      55.630  52.010  74.220  1.00  0.00            
ATOM   4591  HA  MET A 366      56.060  51.960  73.220  1.00  0.00            
ATOM   4592  CB  MET A 366      54.030  52.160  74.170  1.00  0.00            
ATOM   4593  HB1 MET A 366      53.570  52.150  75.160  1.00  0.00            
ATOM   4594  HB2 MET A 366      53.700  51.190  73.800  1.00  0.00            
ATOM   4595  CG  MET A 366      53.440  53.250  73.340  1.00  0.00            
ATOM   4596  HG1 MET A 366      52.600  52.880  72.750  1.00  0.00            
ATOM   4597  HG2 MET A 366      54.240  53.510  72.640  1.00  0.00            
ATOM   4598  SD  MET A 366      52.810  54.650  74.350  1.00  0.00            
ATOM   4599  CE  MET A 366      51.330  53.950  75.070  1.00  0.00            
ATOM   4600  HE1 MET A 366      50.800  53.340  74.340  1.00  0.00            
ATOM   4601  HE2 MET A 366      51.500  53.310  75.930  1.00  0.00            
ATOM   4602  HE3 MET A 366      50.660  54.700  75.480  1.00  0.00            
ATOM   4603  C   MET A 366      56.250  53.230  74.990  1.00  0.00            
ATOM   4604  O   MET A 366      56.400  53.140  76.220  1.00  0.00            
ATOM   4605  N   ARG A 367      56.640  54.370  74.310  1.00  0.00            
ATOM   4606  H   ARG A 367      56.530  54.380  73.310  1.00  0.00            
ATOM   4607  CA  ARG A 367      57.420  55.480  74.910  1.00  0.00            
ATOM   4608  HA  ARG A 367      57.210  55.490  75.980  1.00  0.00            
ATOM   4609  CB  ARG A 367      58.900  55.390  74.560  1.00  0.00            
ATOM   4610  HB1 ARG A 367      59.400  56.230  75.040  1.00  0.00            
ATOM   4611  HB2 ARG A 367      59.060  55.440  73.490  1.00  0.00            
ATOM   4612  CG  ARG A 367      59.710  54.190  74.990  1.00  0.00            
ATOM   4613  HG1 ARG A 367      59.490  53.310  74.400  1.00  0.00            
ATOM   4614  HG2 ARG A 367      59.530  54.030  76.050  1.00  0.00            
ATOM   4615  CD  ARG A 367      61.240  54.400  74.770  1.00  0.00            
ATOM   4616  HD1 ARG A 367      61.510  55.290  75.340  1.00  0.00            
ATOM   4617  HD2 ARG A 367      61.470  54.590  73.720  1.00  0.00            
ATOM   4618  NE  ARG A 367      61.940  53.230  75.330  1.00  0.00            
ATOM   4619  HE  ARG A 367      62.510  52.720  74.680  1.00  0.00            
ATOM   4620  CZ  ARG A 367      62.360  53.050  76.590  1.00  0.00            
ATOM   4621  NH1 ARG A 367      61.940  53.710  77.610  1.00  0.00            
ATOM   4622 1HH1 ARG A 367      61.370  54.520  77.440  1.00  0.00            
ATOM   4623 2HH1 ARG A 367      62.030  53.410  78.570  1.00  0.00            
ATOM   4624  NH2 ARG A 367      63.180  52.110  76.900  1.00  0.00            
ATOM   4625 1HH2 ARG A 367      63.460  51.390  76.250  1.00  0.00            
ATOM   4626 2HH2 ARG A 367      63.560  52.130  77.840  1.00  0.00            
ATOM   4627  C   ARG A 367      56.910  56.820  74.320  1.00  0.00            
ATOM   4628  O   ARG A 367      56.850  56.930  73.090  1.00  0.00            
ATOM   4629  N   PHE A 368      56.710  57.830  75.150  1.00  0.00            
ATOM   4630  H   PHE A 368      56.860  57.620  76.130  1.00  0.00            
ATOM   4631  CA  PHE A 368      56.460  59.190  74.620  1.00  0.00            
ATOM   4632  HA  PHE A 368      55.630  59.090  73.930  1.00  0.00            
ATOM   4633  CB  PHE A 368      55.940  60.050  75.800  1.00  0.00            
ATOM   4634  HB1 PHE A 368      55.070  59.550  76.220  1.00  0.00            
ATOM   4635  HB2 PHE A 368      55.560  61.010  75.430  1.00  0.00            
ATOM   4636  CG  PHE A 368      56.930  60.250  76.960  1.00  0.00            
ATOM   4637  CD1 PHE A 368      57.010  59.260  77.990  1.00  0.00            
ATOM   4638  HD1 PHE A 368      56.450  58.350  77.840  1.00  0.00            
ATOM   4639  CE1 PHE A 368      57.750  59.420  79.120  1.00  0.00            
ATOM   4640  HE1 PHE A 368      57.730  58.650  79.870  1.00  0.00            
ATOM   4641  CZ  PHE A 368      58.580  60.540  79.200  1.00  0.00            
ATOM   4642  HZ  PHE A 368      59.280  60.590  80.010  1.00  0.00            
ATOM   4643  CE2 PHE A 368      58.580  61.560  78.170  1.00  0.00            
ATOM   4644  HE2 PHE A 368      59.170  62.460  78.280  1.00  0.00            
ATOM   4645  CD2 PHE A 368      57.760  61.380  77.070  1.00  0.00            
ATOM   4646  HD2 PHE A 368      57.720  62.070  76.240  1.00  0.00            
ATOM   4647  C   PHE A 368      57.670  59.790  73.880  1.00  0.00            
ATOM   4648  O   PHE A 368      58.800  59.270  74.050  1.00  0.00            
ATOM   4649  N   SER A 369      57.540  60.880  73.060  1.00  0.00            
ATOM   4650  H   SER A 369      56.610  61.200  72.810  1.00  0.00            
ATOM   4651  CA  SER A 369      58.720  61.640  72.740  1.00  0.00            
ATOM   4652  HA  SER A 369      59.490  61.510  73.500  1.00  0.00            
ATOM   4653  CB  SER A 369      59.260  61.290  71.350  1.00  0.00            
ATOM   4654  HB1 SER A 369      58.730  61.830  70.570  1.00  0.00            
ATOM   4655  HB2 SER A 369      59.140  60.210  71.190  1.00  0.00            
ATOM   4656  OG  SER A 369      60.660  61.540  71.170  1.00  0.00            
ATOM   4657  HG  SER A 369      61.190  60.830  70.800  1.00  0.00            
ATOM   4658  C   SER A 369      58.430  63.210  72.730  1.00  0.00            
ATOM   4659  O   SER A 369      57.290  63.680  72.970  1.00  0.00            
ATOM   4660  N   MET A 370      59.570  63.950  72.630  1.00  0.00            
ATOM   4661  H   MET A 370      60.440  63.430  72.580  1.00  0.00            
ATOM   4662  CA  MET A 370      59.590  65.440  72.810  1.00  0.00            
ATOM   4663  HA  MET A 370      58.560  65.810  72.760  1.00  0.00            
ATOM   4664  CB  MET A 370      59.960  65.730  74.270  1.00  0.00            
ATOM   4665  HB1 MET A 370      60.820  65.120  74.540  1.00  0.00            
ATOM   4666  HB2 MET A 370      59.170  65.390  74.950  1.00  0.00            
ATOM   4667  CG  MET A 370      60.170  67.220  74.690  1.00  0.00            
ATOM   4668  HG1 MET A 370      59.270  67.770  74.440  1.00  0.00            
ATOM   4669  HG2 MET A 370      60.910  67.670  74.030  1.00  0.00            
ATOM   4670  SD  MET A 370      60.640  67.550  76.470  1.00  0.00            
ATOM   4671  CE  MET A 370      62.080  66.540  76.590  1.00  0.00            
ATOM   4672  HE1 MET A 370      62.850  67.030  75.990  1.00  0.00            
ATOM   4673  HE2 MET A 370      62.460  66.610  77.610  1.00  0.00            
ATOM   4674  HE3 MET A 370      61.910  65.470  76.450  1.00  0.00            
ATOM   4675  C   MET A 370      60.440  66.180  71.830  1.00  0.00            
ATOM   4676  O   MET A 370      61.490  65.640  71.390  1.00  0.00            
ATOM   4677  N   ASP A 371      60.070  67.430  71.490  1.00  0.00            
ATOM   4678  H   ASP A 371      59.340  67.830  72.050  1.00  0.00            
ATOM   4679  CA  ASP A 371      60.850  68.280  70.530  1.00  0.00            
ATOM   4680  HA  ASP A 371      61.110  67.730  69.630  1.00  0.00            
ATOM   4681  CB  ASP A 371      59.860  69.320  69.910  1.00  0.00            
ATOM   4682  HB1 ASP A 371      58.950  68.800  69.630  1.00  0.00            
ATOM   4683  HB2 ASP A 371      60.250  69.660  68.960  1.00  0.00            
ATOM   4684  CG  ASP A 371      59.750  70.630  70.760  1.00  0.00            
ATOM   4685  OD1 ASP A 371      59.860  70.670  72.010  1.00  0.00            
ATOM   4686  OD2 ASP A 371      59.640  71.680  70.030  1.00  0.00            
ATOM   4687  C   ASP A 371      62.120  68.880  71.210  1.00  0.00            
ATOM   4688  O   ASP A 371      62.410  68.600  72.350  1.00  0.00            
ATOM   4689  N   PHE A 372      62.890  69.620  70.420  1.00  0.00            
ATOM   4690  H   PHE A 372      62.760  69.590  69.420  1.00  0.00            
ATOM   4691  CA  PHE A 372      64.260  70.010  70.820  1.00  0.00            
ATOM   4692  HA  PHE A 372      64.770  69.100  71.130  1.00  0.00            
ATOM   4693  CB  PHE A 372      64.960  70.340  69.480  1.00  0.00            
ATOM   4694  HB1 PHE A 372      64.430  71.130  68.950  1.00  0.00            
ATOM   4695  HB2 PHE A 372      64.980  69.590  68.690  1.00  0.00            
ATOM   4696  CG  PHE A 372      66.390  70.820  69.570  1.00  0.00            
ATOM   4697  CD1 PHE A 372      66.750  72.190  69.320  1.00  0.00            
ATOM   4698  HD1 PHE A 372      65.950  72.900  69.230  1.00  0.00            
ATOM   4699  CE1 PHE A 372      68.110  72.540  69.310  1.00  0.00            
ATOM   4700  HE1 PHE A 372      68.450  73.550  69.100  1.00  0.00            
ATOM   4701  CZ  PHE A 372      69.100  71.620  69.560  1.00  0.00            
ATOM   4702  HZ  PHE A 372      70.160  71.850  69.480  1.00  0.00            
ATOM   4703  CE2 PHE A 372      68.770  70.250  69.790  1.00  0.00            
ATOM   4704  HE2 PHE A 372      69.490  69.460  69.980  1.00  0.00            
ATOM   4705  CD2 PHE A 372      67.420  69.880  69.720  1.00  0.00            
ATOM   4706  HD2 PHE A 372      67.200  68.830  69.880  1.00  0.00            
ATOM   4707  C   PHE A 372      64.430  71.120  71.910  1.00  0.00            
ATOM   4708  O   PHE A 372      65.050  70.770  72.940  1.00  0.00            
ATOM   4709  N   TRP A 373      63.790  72.270  71.820  1.00  0.00            
ATOM   4710  H   TRP A 373      63.330  72.540  70.970  1.00  0.00            
ATOM   4711  CA  TRP A 373      63.750  73.320  72.850  1.00  0.00            
ATOM   4712  HA  TRP A 373      64.760  73.280  73.270  1.00  0.00            
ATOM   4713  CB  TRP A 373      63.440  74.680  72.230  1.00  0.00            
ATOM   4714  HB1 TRP A 373      63.270  75.410  73.020  1.00  0.00            
ATOM   4715  HB2 TRP A 373      62.570  74.560  71.580  1.00  0.00            
ATOM   4716  CG  TRP A 373      64.520  75.140  71.330  1.00  0.00            
ATOM   4717  CD1 TRP A 373      64.450  75.090  69.960  1.00  0.00            
ATOM   4718  HD1 TRP A 373      63.630  74.690  69.380  1.00  0.00            
ATOM   4719  NE1 TRP A 373      65.680  75.540  69.350  1.00  0.00            
ATOM   4720  HE1 TRP A 373      65.850  75.490  68.360  1.00  0.00            
ATOM   4721  CE2 TRP A 373      66.590  75.820  70.320  1.00  0.00            
ATOM   4722  CZ2 TRP A 373      67.890  76.270  70.340  1.00  0.00            
ATOM   4723  HZ2 TRP A 373      68.420  76.420  69.410  1.00  0.00            
ATOM   4724  CH2 TRP A 373      68.610  76.460  71.520  1.00  0.00            
ATOM   4725  HH2 TRP A 373      69.670  76.690  71.450  1.00  0.00            
ATOM   4726  CZ3 TRP A 373      67.930  76.300  72.760  1.00  0.00            
ATOM   4727  HZ3 TRP A 373      68.570  76.380  73.630  1.00  0.00            
ATOM   4728  CE3 TRP A 373      66.590  75.820  72.740  1.00  0.00            
ATOM   4729  HE3 TRP A 373      66.170  75.470  73.670  1.00  0.00            
ATOM   4730  CD2 TRP A 373      65.880  75.580  71.580  1.00  0.00            
ATOM   4731  C   TRP A 373      62.700  72.980  73.990  1.00  0.00            
ATOM   4732  O   TRP A 373      62.490  73.850  74.850  1.00  0.00            
ATOM   4733  N   GLN A 374      62.160  71.750  73.960  1.00  0.00            
ATOM   4734  H   GLN A 374      62.470  71.160  73.200  1.00  0.00            
ATOM   4735  CA  GLN A 374      61.410  71.170  75.070  1.00  0.00            
ATOM   4736  HA  GLN A 374      61.260  70.150  74.710  1.00  0.00            
ATOM   4737  CB  GLN A 374      62.350  71.110  76.320  1.00  0.00            
ATOM   4738  HB1 GLN A 374      61.800  70.410  76.950  1.00  0.00            
ATOM   4739  HB2 GLN A 374      62.390  72.100  76.780  1.00  0.00            
ATOM   4740  CG  GLN A 374      63.760  70.590  76.180  1.00  0.00            
ATOM   4741  HG1 GLN A 374      64.320  71.280  75.560  1.00  0.00            
ATOM   4742  HG2 GLN A 374      63.750  69.690  75.560  1.00  0.00            
ATOM   4743  CD  GLN A 374      64.600  70.330  77.440  1.00  0.00            
ATOM   4744  OE1 GLN A 374      64.450  70.960  78.490  1.00  0.00            
ATOM   4745  NE2 GLN A 374      65.480  69.370  77.420  1.00  0.00            
ATOM   4746 1HE2 GLN A 374      65.770  69.060  76.500  1.00  0.00            
ATOM   4747 2HE2 GLN A 374      65.990  69.020  78.220  1.00  0.00            
ATOM   4748  C   GLN A 374      59.950  71.640  75.360  1.00  0.00            
ATOM   4749  O   GLN A 374      59.530  71.850  76.520  1.00  0.00            
ATOM   4750  N   LYS A 375      59.290  72.130  74.340  1.00  0.00            
ATOM   4751  H   LYS A 375      59.670  71.960  73.430  1.00  0.00            
ATOM   4752  CA  LYS A 375      58.120  72.940  74.360  1.00  0.00            
ATOM   4753  HA  LYS A 375      57.920  73.380  75.340  1.00  0.00            
ATOM   4754  CB  LYS A 375      58.370  74.140  73.480  1.00  0.00            
ATOM   4755  HB1 LYS A 375      59.160  74.660  74.030  1.00  0.00            
ATOM   4756  HB2 LYS A 375      57.500  74.800  73.430  1.00  0.00            
ATOM   4757  CG  LYS A 375      58.850  73.870  72.030  1.00  0.00            
ATOM   4758  HG1 LYS A 375      58.090  73.410  71.410  1.00  0.00            
ATOM   4759  HG2 LYS A 375      59.760  73.270  72.090  1.00  0.00            
ATOM   4760  CD  LYS A 375      59.120  75.230  71.390  1.00  0.00            
ATOM   4761  HD1 LYS A 375      59.730  75.750  72.140  1.00  0.00            
ATOM   4762  HD2 LYS A 375      58.230  75.850  71.290  1.00  0.00            
ATOM   4763  CE  LYS A 375      59.850  75.100  70.040  1.00  0.00            
ATOM   4764  HE1 LYS A 375      60.860  74.710  70.090  1.00  0.00            
ATOM   4765  HE2 LYS A 375      59.960  76.060  69.530  1.00  0.00            
ATOM   4766  NZ  LYS A 375      59.160  74.240  69.050  1.00  0.00            
ATOM   4767  HZ1 LYS A 375      58.170  74.390  68.980  1.00  0.00            
ATOM   4768  HZ2 LYS A 375      59.640  74.310  68.160  1.00  0.00            
ATOM   4769  HZ3 LYS A 375      59.160  73.290  69.400  1.00  0.00            
ATOM   4770  C   LYS A 375      56.870  72.170  73.920  1.00  0.00            
ATOM   4771  O   LYS A 375      55.740  72.500  74.130  1.00  0.00            
ATOM   4772  N   MET A 376      57.140  70.980  73.350  1.00  0.00            
ATOM   4773  H   MET A 376      58.090  70.830  73.060  1.00  0.00            
ATOM   4774  CA  MET A 376      56.120  70.160  72.680  1.00  0.00            
ATOM   4775  HA  MET A 376      55.070  70.380  72.900  1.00  0.00            
ATOM   4776  CB  MET A 376      56.200  70.530  71.210  1.00  0.00            
ATOM   4777  HB1 MET A 376      57.230  70.320  70.910  1.00  0.00            
ATOM   4778  HB2 MET A 376      56.160  71.610  71.080  1.00  0.00            
ATOM   4779  CG  MET A 376      55.180  69.900  70.350  1.00  0.00            
ATOM   4780  HG1 MET A 376      54.200  69.880  70.820  1.00  0.00            
ATOM   4781  HG2 MET A 376      55.350  68.820  70.310  1.00  0.00            
ATOM   4782  SD  MET A 376      55.130  70.540  68.680  1.00  0.00            
ATOM   4783  CE  MET A 376      56.950  70.400  68.320  1.00  0.00            
ATOM   4784  HE1 MET A 376      57.390  71.110  69.030  1.00  0.00            
ATOM   4785  HE2 MET A 376      57.350  69.390  68.410  1.00  0.00            
ATOM   4786  HE3 MET A 376      57.130  70.710  67.290  1.00  0.00            
ATOM   4787  C   MET A 376      56.350  68.660  72.980  1.00  0.00            
ATOM   4788  O   MET A 376      57.480  68.210  72.890  1.00  0.00            
ATOM   4789  N   LEU A 377      55.340  67.980  73.360  1.00  0.00            
ATOM   4790  H   LEU A 377      54.460  68.470  73.430  1.00  0.00            
ATOM   4791  CA  LEU A 377      55.250  66.510  73.610  1.00  0.00            
ATOM   4792  HA  LEU A 377      56.200  66.020  73.400  1.00  0.00            
ATOM   4793  CB  LEU A 377      55.050  66.410  75.130  1.00  0.00            
ATOM   4794  HB1 LEU A 377      54.280  67.140  75.340  1.00  0.00            
ATOM   4795  HB2 LEU A 377      55.960  66.690  75.670  1.00  0.00            
ATOM   4796  CG  LEU A 377      54.620  65.160  75.900  1.00  0.00            
ATOM   4797  HG  LEU A 377      53.590  64.990  75.600  1.00  0.00            
ATOM   4798  CD1 LEU A 377      55.410  63.890  75.690  1.00  0.00            
ATOM   4799 1HD1 LEU A 377      55.230  63.560  74.670  1.00  0.00            
ATOM   4800 2HD1 LEU A 377      56.480  64.060  75.850  1.00  0.00            
ATOM   4801 3HD1 LEU A 377      55.030  63.160  76.400  1.00  0.00            
ATOM   4802  CD2 LEU A 377      54.670  65.500  77.370  1.00  0.00            
ATOM   4803 1HD2 LEU A 377      54.200  66.470  77.560  1.00  0.00            
ATOM   4804 2HD2 LEU A 377      54.000  64.770  77.820  1.00  0.00            
ATOM   4805 3HD2 LEU A 377      55.650  65.410  77.830  1.00  0.00            
ATOM   4806  C   LEU A 377      54.100  65.750  72.870  1.00  0.00            
ATOM   4807  O   LEU A 377      53.040  66.340  72.680  1.00  0.00            
ATOM   4808  N   ALA A 378      54.360  64.530  72.390  1.00  0.00            
ATOM   4809  H   ALA A 378      55.240  64.040  72.430  1.00  0.00            
ATOM   4810  CA  ALA A 378      53.440  63.680  71.720  1.00  0.00            
ATOM   4811  HA  ALA A 378      52.450  63.990  72.080  1.00  0.00            
ATOM   4812  CB  ALA A 378      53.570  63.980  70.240  1.00  0.00            
ATOM   4813  HB1 ALA A 378      52.650  63.570  69.840  1.00  0.00            
ATOM   4814  HB2 ALA A 378      53.700  65.060  70.120  1.00  0.00            
ATOM   4815  HB3 ALA A 378      54.450  63.480  69.820  1.00  0.00            
ATOM   4816  C   ALA A 378      53.630  62.210  72.040  1.00  0.00            
ATOM   4817  O   ALA A 378      54.790  61.760  72.250  1.00  0.00            
ATOM   4818  N   LEU A 379      52.570  61.360  71.890  1.00  0.00            
ATOM   4819  H   LEU A 379      51.680  61.820  71.770  1.00  0.00            
ATOM   4820  CA  LEU A 379      52.460  59.940  72.160  1.00  0.00            
ATOM   4821  HA  LEU A 379      53.350  59.350  71.940  1.00  0.00            
ATOM   4822  CB  LEU A 379      52.280  59.810  73.750  1.00  0.00            
ATOM   4823  HB1 LEU A 379      51.400  60.380  74.040  1.00  0.00            
ATOM   4824  HB2 LEU A 379      53.200  60.060  74.270  1.00  0.00            
ATOM   4825  CG  LEU A 379      51.890  58.410  74.270  1.00  0.00            
ATOM   4826  HG  LEU A 379      52.260  57.710  73.520  1.00  0.00            
ATOM   4827  CD1 LEU A 379      52.690  58.080  75.560  1.00  0.00            
ATOM   4828 1HD1 LEU A 379      53.700  57.850  75.220  1.00  0.00            
ATOM   4829 2HD1 LEU A 379      52.730  58.970  76.180  1.00  0.00            
ATOM   4830 3HD1 LEU A 379      52.140  57.290  76.070  1.00  0.00            
ATOM   4831  CD2 LEU A 379      50.360  58.360  74.470  1.00  0.00            
ATOM   4832 1HD2 LEU A 379      50.150  57.310  74.670  1.00  0.00            
ATOM   4833 2HD2 LEU A 379      50.040  59.100  75.210  1.00  0.00            
ATOM   4834 3HD2 LEU A 379      49.850  58.430  73.510  1.00  0.00            
ATOM   4835  C   LEU A 379      51.340  59.360  71.290  1.00  0.00            
ATOM   4836  O   LEU A 379      50.280  60.020  71.070  1.00  0.00            
ATOM   4837  N   GLY A 380      51.400  58.170  70.900  1.00  0.00            
ATOM   4838  H   GLY A 380      52.190  57.610  71.210  1.00  0.00            
ATOM   4839  CA  GLY A 380      50.400  57.450  70.120  1.00  0.00            
ATOM   4840  HA1 GLY A 380      50.820  57.150  69.150  1.00  0.00            
ATOM   4841  HA2 GLY A 380      49.560  58.100  69.870  1.00  0.00            
ATOM   4842  C   GLY A 380      49.890  56.240  70.890  1.00  0.00            
ATOM   4843  O   GLY A 380      50.560  55.560  71.710  1.00  0.00            
ATOM   4844  N   ASN A 381      48.660  55.950  70.590  1.00  0.00            
ATOM   4845  H   ASN A 381      48.330  56.690  69.980  1.00  0.00            
ATOM   4846  CA  ASN A 381      47.790  55.020  71.250  1.00  0.00            
ATOM   4847  HA  ASN A 381      48.190  54.790  72.240  1.00  0.00            
ATOM   4848  CB  ASN A 381      46.400  55.650  71.460  1.00  0.00            
ATOM   4849  HB1 ASN A 381      46.510  56.710  71.700  1.00  0.00            
ATOM   4850  HB2 ASN A 381      45.880  55.280  72.340  1.00  0.00            
ATOM   4851  CG  ASN A 381      45.290  55.540  70.430  1.00  0.00            
ATOM   4852  OD1 ASN A 381      45.400  54.970  69.310  1.00  0.00            
ATOM   4853  ND2 ASN A 381      44.100  55.990  70.780  1.00  0.00            
ATOM   4854 1HD2 ASN A 381      44.110  56.440  71.680  1.00  0.00            
ATOM   4855 2HD2 ASN A 381      43.290  56.040  70.180  1.00  0.00            
ATOM   4856  C   ASN A 381      47.690  53.660  70.540  1.00  0.00            
ATOM   4857  O   ASN A 381      48.220  53.460  69.380  1.00  0.00            
ATOM   4858  N   GLN A 382      47.030  52.700  71.140  1.00  0.00            
ATOM   4859  H   GLN A 382      46.530  52.840  72.010  1.00  0.00            
ATOM   4860  CA  GLN A 382      47.100  51.340  70.650  1.00  0.00            
ATOM   4861  HA  GLN A 382      48.070  51.180  70.170  1.00  0.00            
ATOM   4862  CB  GLN A 382      46.960  50.320  71.790  1.00  0.00            
ATOM   4863  HB1 GLN A 382      47.630  50.660  72.580  1.00  0.00            
ATOM   4864  HB2 GLN A 382      47.290  49.380  71.360  1.00  0.00            
ATOM   4865  CG  GLN A 382      45.550  50.180  72.320  1.00  0.00            
ATOM   4866  HG1 GLN A 382      45.120  49.340  71.760  1.00  0.00            
ATOM   4867  HG2 GLN A 382      45.000  51.110  72.150  1.00  0.00            
ATOM   4868  CD  GLN A 382      45.550  49.840  73.770  1.00  0.00            
ATOM   4869  OE1 GLN A 382      46.510  49.530  74.460  1.00  0.00            
ATOM   4870  NE2 GLN A 382      44.320  49.830  74.310  1.00  0.00            
ATOM   4871 1HE2 GLN A 382      43.530  50.230  73.840  1.00  0.00            
ATOM   4872 2HE2 GLN A 382      44.230  49.480  75.250  1.00  0.00            
ATOM   4873  C   GLN A 382      46.080  51.010  69.530  1.00  0.00            
ATOM   4874  O   GLN A 382      46.020  49.870  69.050  1.00  0.00            
ATOM   4875  N   VAL A 383      45.340  52.040  69.090  1.00  0.00            
ATOM   4876  H   VAL A 383      45.600  52.930  69.490  1.00  0.00            
ATOM   4877  CA  VAL A 383      44.350  51.990  67.950  1.00  0.00            
ATOM   4878  HA  VAL A 383      44.420  51.050  67.410  1.00  0.00            
ATOM   4879  CB  VAL A 383      42.870  52.060  68.460  1.00  0.00            
ATOM   4880  HB  VAL A 383      42.270  52.060  67.550  1.00  0.00            
ATOM   4881  CG1 VAL A 383      42.410  50.800  69.240  1.00  0.00            
ATOM   4882 1HG1 VAL A 383      42.230  50.060  68.450  1.00  0.00            
ATOM   4883 2HG1 VAL A 383      43.220  50.560  69.920  1.00  0.00            
ATOM   4884 3HG1 VAL A 383      41.520  51.120  69.780  1.00  0.00            
ATOM   4885  CG2 VAL A 383      42.530  53.330  69.290  1.00  0.00            
ATOM   4886 1HG2 VAL A 383      42.830  54.200  68.700  1.00  0.00            
ATOM   4887 2HG2 VAL A 383      41.490  53.420  69.600  1.00  0.00            
ATOM   4888 3HG2 VAL A 383      43.170  53.260  70.160  1.00  0.00            
ATOM   4889  C   VAL A 383      44.660  53.050  66.890  1.00  0.00            
ATOM   4890  O   VAL A 383      43.820  53.290  66.000  1.00  0.00            
ATOM   4891  N   GLY A 384      45.940  53.530  66.850  1.00  0.00            
ATOM   4892  H   GLY A 384      46.550  53.320  67.620  1.00  0.00            
ATOM   4893  CA  GLY A 384      46.400  54.240  65.640  1.00  0.00            
ATOM   4894  HA1 GLY A 384      45.800  53.840  64.830  1.00  0.00            
ATOM   4895  HA2 GLY A 384      47.470  54.050  65.560  1.00  0.00            
ATOM   4896  C   GLY A 384      46.130  55.790  65.640  1.00  0.00            
ATOM   4897  O   GLY A 384      46.280  56.440  64.590  1.00  0.00            
ATOM   4898  N   LYS A 385      45.870  56.400  66.810  1.00  0.00            
ATOM   4899  H   LYS A 385      45.880  55.830  67.640  1.00  0.00            
ATOM   4900  CA  LYS A 385      45.680  57.870  66.960  1.00  0.00            
ATOM   4901  HA  LYS A 385      45.740  58.370  66.000  1.00  0.00            
ATOM   4902  CB  LYS A 385      44.270  58.200  67.590  1.00  0.00            
ATOM   4903  HB1 LYS A 385      44.310  59.270  67.790  1.00  0.00            
ATOM   4904  HB2 LYS A 385      44.140  57.630  68.520  1.00  0.00            
ATOM   4905  CG  LYS A 385      43.070  58.020  66.660  1.00  0.00            
ATOM   4906  HG1 LYS A 385      43.000  56.950  66.470  1.00  0.00            
ATOM   4907  HG2 LYS A 385      43.230  58.500  65.700  1.00  0.00            
ATOM   4908  CD  LYS A 385      41.710  58.400  67.260  1.00  0.00            
ATOM   4909  HD1 LYS A 385      41.840  59.430  67.610  1.00  0.00            
ATOM   4910  HD2 LYS A 385      41.470  57.720  68.070  1.00  0.00            
ATOM   4911  CE  LYS A 385      40.590  58.440  66.200  1.00  0.00            
ATOM   4912  HE1 LYS A 385      40.790  59.090  65.350  1.00  0.00            
ATOM   4913  HE2 LYS A 385      39.620  58.770  66.580  1.00  0.00            
ATOM   4914  NZ  LYS A 385      40.480  57.160  65.540  1.00  0.00            
ATOM   4915  HZ1 LYS A 385      41.260  56.840  64.980  1.00  0.00            
ATOM   4916  HZ2 LYS A 385      40.300  56.500  66.290  1.00  0.00            
ATOM   4917  HZ3 LYS A 385      39.630  57.150  64.990  1.00  0.00            
ATOM   4918  C   LYS A 385      46.760  58.450  67.760  1.00  0.00            
ATOM   4919  O   LYS A 385      47.240  57.790  68.630  1.00  0.00            
ATOM   4920  N   LEU A 386      47.040  59.700  67.610  1.00  0.00            
ATOM   4921  H   LEU A 386      46.400  60.210  67.020  1.00  0.00            
ATOM   4922  CA  LEU A 386      48.120  60.370  68.430  1.00  0.00            
ATOM   4923  HA  LEU A 386      48.730  59.670  68.990  1.00  0.00            
ATOM   4924  CB  LEU A 386      49.280  61.010  67.560  1.00  0.00            
ATOM   4925  HB1 LEU A 386      49.830  61.770  68.120  1.00  0.00            
ATOM   4926  HB2 LEU A 386      48.890  61.540  66.700  1.00  0.00            
ATOM   4927  CG  LEU A 386      50.200  59.960  66.940  1.00  0.00            
ATOM   4928  HG  LEU A 386      50.170  59.070  67.560  1.00  0.00            
ATOM   4929  CD1 LEU A 386      49.740  59.680  65.500  1.00  0.00            
ATOM   4930 1HD1 LEU A 386      50.550  59.190  64.960  1.00  0.00            
ATOM   4931 2HD1 LEU A 386      48.830  59.080  65.510  1.00  0.00            
ATOM   4932 3HD1 LEU A 386      49.520  60.630  65.010  1.00  0.00            
ATOM   4933  CD2 LEU A 386      51.640  60.410  66.900  1.00  0.00            
ATOM   4934 1HD2 LEU A 386      51.680  61.340  66.330  1.00  0.00            
ATOM   4935 2HD2 LEU A 386      51.980  60.500  67.930  1.00  0.00            
ATOM   4936 3HD2 LEU A 386      52.220  59.640  66.410  1.00  0.00            
ATOM   4937  C   LEU A 386      47.550  61.370  69.410  1.00  0.00            
ATOM   4938  O   LEU A 386      46.530  61.970  69.030  1.00  0.00            
ATOM   4939  N   TYR A 387      48.180  61.720  70.540  1.00  0.00            
ATOM   4940  H   TYR A 387      48.990  61.170  70.770  1.00  0.00            
ATOM   4941  CA  TYR A 387      47.950  62.760  71.500  1.00  0.00            
ATOM   4942  HA  TYR A 387      47.130  63.350  71.080  1.00  0.00            
ATOM   4943  CB  TYR A 387      47.570  62.150  72.840  1.00  0.00            
ATOM   4944  HB1 TYR A 387      47.060  62.920  73.420  1.00  0.00            
ATOM   4945  HB2 TYR A 387      48.510  61.800  73.260  1.00  0.00            
ATOM   4946  CG  TYR A 387      46.590  60.960  72.810  1.00  0.00            
ATOM   4947  CD1 TYR A 387      45.410  60.950  72.050  1.00  0.00            
ATOM   4948  HD1 TYR A 387      45.080  61.810  71.490  1.00  0.00            
ATOM   4949  CE1 TYR A 387      44.510  59.820  72.320  1.00  0.00            
ATOM   4950  HE1 TYR A 387      43.540  59.930  71.850  1.00  0.00            
ATOM   4951  CZ  TYR A 387      44.950  58.650  72.950  1.00  0.00            
ATOM   4952  OH  TYR A 387      44.030  57.630  73.100  1.00  0.00            
ATOM   4953  HH  TYR A 387      44.290  56.960  73.730  1.00  0.00            
ATOM   4954  CE2 TYR A 387      46.170  58.660  73.590  1.00  0.00            
ATOM   4955  HE2 TYR A 387      46.370  57.780  74.190  1.00  0.00            
ATOM   4956  CD2 TYR A 387      47.000  59.800  73.560  1.00  0.00            
ATOM   4957  HD2 TYR A 387      47.850  59.990  74.200  1.00  0.00            
ATOM   4958  C   TYR A 387      49.130  63.680  71.650  1.00  0.00            
ATOM   4959  O   TYR A 387      50.300  63.170  71.850  1.00  0.00            
ATOM   4960  N   VAL A 388      48.970  64.980  71.500  1.00  0.00            
ATOM   4961  H   VAL A 388      48.000  65.230  71.380  1.00  0.00            
ATOM   4962  CA  VAL A 388      49.990  65.960  71.590  1.00  0.00            
ATOM   4963  HA  VAL A 388      50.950  65.520  71.850  1.00  0.00            
ATOM   4964  CB  VAL A 388      50.100  66.620  70.280  1.00  0.00            
ATOM   4965  HB  VAL A 388      49.190  67.160  70.040  1.00  0.00            
ATOM   4966  CG1 VAL A 388      51.190  67.690  70.180  1.00  0.00            
ATOM   4967 1HG1 VAL A 388      51.210  68.170  69.190  1.00  0.00            
ATOM   4968 2HG1 VAL A 388      50.940  68.390  70.980  1.00  0.00            
ATOM   4969 3HG1 VAL A 388      52.170  67.380  70.530  1.00  0.00            
ATOM   4970  CG2 VAL A 388      50.420  65.640  69.140  1.00  0.00            
ATOM   4971 1HG2 VAL A 388      50.290  66.230  68.230  1.00  0.00            
ATOM   4972 2HG2 VAL A 388      51.460  65.340  69.080  1.00  0.00            
ATOM   4973 3HG2 VAL A 388      49.640  64.880  69.040  1.00  0.00            
ATOM   4974  C   VAL A 388      49.630  66.970  72.700  1.00  0.00            
ATOM   4975  O   VAL A 388      48.480  67.440  72.730  1.00  0.00            
ATOM   4976  N   TRP A 389      50.670  67.470  73.420  1.00  0.00            
ATOM   4977  H   TRP A 389      51.580  67.040  73.350  1.00  0.00            
ATOM   4978  CA  TRP A 389      50.540  68.580  74.440  1.00  0.00            
ATOM   4979  HA  TRP A 389      49.640  69.150  74.210  1.00  0.00            
ATOM   4980  CB  TRP A 389      50.480  68.040  75.880  1.00  0.00            
ATOM   4981  HB1 TRP A 389      50.440  68.980  76.440  1.00  0.00            
ATOM   4982  HB2 TRP A 389      51.460  67.650  76.170  1.00  0.00            
ATOM   4983  CG  TRP A 389      49.460  67.030  76.120  1.00  0.00            
ATOM   4984  CD1 TRP A 389      48.320  67.250  76.830  1.00  0.00            
ATOM   4985  HD1 TRP A 389      48.010  68.210  77.210  1.00  0.00            
ATOM   4986  NE1 TRP A 389      47.740  66.010  77.150  1.00  0.00            
ATOM   4987  HE1 TRP A 389      46.960  65.840  77.760  1.00  0.00            
ATOM   4988  CE2 TRP A 389      48.500  65.020  76.600  1.00  0.00            
ATOM   4989  CZ2 TRP A 389      48.330  63.600  76.530  1.00  0.00            
ATOM   4990  HZ2 TRP A 389      47.530  63.180  77.120  1.00  0.00            
ATOM   4991  CH2 TRP A 389      49.170  62.790  75.760  1.00  0.00            
ATOM   4992  HH2 TRP A 389      49.030  61.720  75.690  1.00  0.00            
ATOM   4993  CZ3 TRP A 389      50.230  63.410  75.120  1.00  0.00            
ATOM   4994  HZ3 TRP A 389      50.730  62.740  74.430  1.00  0.00            
ATOM   4995  CE3 TRP A 389      50.500  64.790  75.240  1.00  0.00            
ATOM   4996  HE3 TRP A 389      51.310  65.250  74.700  1.00  0.00            
ATOM   4997  CD2 TRP A 389      49.600  65.610  75.950  1.00  0.00            
ATOM   4998  C   TRP A 389      51.640  69.610  74.330  1.00  0.00            
ATOM   4999  O   TRP A 389      52.750  69.240  73.930  1.00  0.00            
ATOM   5000  N   ASP A 390      51.370  70.840  74.780  1.00  0.00            
ATOM   5001  H   ASP A 390      50.520  71.030  75.290  1.00  0.00            
ATOM   5002  CA  ASP A 390      52.410  71.740  75.170  1.00  0.00            
ATOM   5003  HA  ASP A 390      53.350  71.520  74.660  1.00  0.00            
ATOM   5004  CB  ASP A 390      51.960  73.180  74.750  1.00  0.00            
ATOM   5005  HB1 ASP A 390      52.010  73.250  73.670  1.00  0.00            
ATOM   5006  HB2 ASP A 390      52.640  73.960  75.090  1.00  0.00            
ATOM   5007  CG  ASP A 390      50.530  73.550  75.190  1.00  0.00            
ATOM   5008  OD1 ASP A 390      50.140  73.180  76.270  1.00  0.00            
ATOM   5009  OD2 ASP A 390      49.840  74.220  74.390  1.00  0.00            
ATOM   5010  C   ASP A 390      52.720  71.490  76.690  1.00  0.00            
ATOM   5011  O   ASP A 390      52.020  70.670  77.340  1.00  0.00            
ATOM   5012  N   LEU A 391      53.760  72.130  77.170  1.00  0.00            
ATOM   5013  H   LEU A 391      54.240  72.790  76.570  1.00  0.00            
ATOM   5014  CA  LEU A 391      54.230  72.130  78.510  1.00  0.00            
ATOM   5015  HA  LEU A 391      53.630  71.480  79.150  1.00  0.00            
ATOM   5016  CB  LEU A 391      55.620  71.500  78.550  1.00  0.00            
ATOM   5017  HB1 LEU A 391      55.980  71.520  79.580  1.00  0.00            
ATOM   5018  HB2 LEU A 391      56.320  72.120  77.990  1.00  0.00            
ATOM   5019  CG  LEU A 391      55.700  70.000  78.060  1.00  0.00            
ATOM   5020  HG  LEU A 391      54.670  69.650  78.130  1.00  0.00            
ATOM   5021  CD1 LEU A 391      56.300  69.900  76.610  1.00  0.00            
ATOM   5022 1HD1 LEU A 391      57.370  70.060  76.600  1.00  0.00            
ATOM   5023 2HD1 LEU A 391      56.100  68.890  76.230  1.00  0.00            
ATOM   5024 3HD1 LEU A 391      55.680  70.600  76.040  1.00  0.00            
ATOM   5025  CD2 LEU A 391      56.640  69.120  78.970  1.00  0.00            
ATOM   5026 1HD2 LEU A 391      57.640  69.420  78.650  1.00  0.00            
ATOM   5027 2HD2 LEU A 391      56.490  69.320  80.040  1.00  0.00            
ATOM   5028 3HD2 LEU A 391      56.400  68.110  78.640  1.00  0.00            
ATOM   5029  C   LEU A 391      54.140  73.540  79.170  1.00  0.00            
ATOM   5030  O   LEU A 391      54.560  73.730  80.330  1.00  0.00            
ATOM   5031  N   GLU A 392      53.630  74.570  78.500  1.00  0.00            
ATOM   5032  H   GLU A 392      53.090  74.340  77.680  1.00  0.00            
ATOM   5033  CA  GLU A 392      53.670  75.930  79.060  1.00  0.00            
ATOM   5034  HA  GLU A 392      54.610  76.080  79.580  1.00  0.00            
ATOM   5035  CB  GLU A 392      53.540  76.950  77.900  1.00  0.00            
ATOM   5036  HB1 GLU A 392      54.230  76.760  77.080  1.00  0.00            
ATOM   5037  HB2 GLU A 392      53.770  77.930  78.300  1.00  0.00            
ATOM   5038  CG  GLU A 392      52.160  77.080  77.220  1.00  0.00            
ATOM   5039  HG1 GLU A 392      51.410  77.340  77.970  1.00  0.00            
ATOM   5040  HG2 GLU A 392      51.850  76.120  76.800  1.00  0.00            
ATOM   5041  CD  GLU A 392      52.210  78.100  76.020  1.00  0.00            
ATOM   5042  OE1 GLU A 392      53.290  78.660  75.640  1.00  0.00            
ATOM   5043  OE2 GLU A 392      51.180  78.430  75.410  1.00  0.00            
ATOM   5044  C   GLU A 392      52.620  76.200  80.130  1.00  0.00            
ATOM   5045  O   GLU A 392      52.800  77.190  80.830  1.00  0.00            
ATOM   5046  N   VAL A 393      51.610  75.350  80.270  1.00  0.00            
ATOM   5047  H   VAL A 393      51.640  74.520  79.700  1.00  0.00            
ATOM   5048  CA  VAL A 393      50.510  75.680  81.210  1.00  0.00            
ATOM   5049  HA  VAL A 393      50.380  76.750  81.310  1.00  0.00            
ATOM   5050  CB  VAL A 393      49.140  75.090  80.650  1.00  0.00            
ATOM   5051  HB  VAL A 393      49.370  74.090  80.300  1.00  0.00            
ATOM   5052  CG1 VAL A 393      48.020  74.870  81.630  1.00  0.00            
ATOM   5053 1HG1 VAL A 393      47.670  75.820  82.020  1.00  0.00            
ATOM   5054 2HG1 VAL A 393      47.200  74.370  81.110  1.00  0.00            
ATOM   5055 3HG1 VAL A 393      48.250  74.080  82.350  1.00  0.00            
ATOM   5056  CG2 VAL A 393      48.680  75.730  79.360  1.00  0.00            
ATOM   5057 1HG2 VAL A 393      49.480  75.610  78.640  1.00  0.00            
ATOM   5058 2HG2 VAL A 393      47.840  75.160  78.940  1.00  0.00            
ATOM   5059 3HG2 VAL A 393      48.410  76.770  79.570  1.00  0.00            
ATOM   5060  C   VAL A 393      50.790  75.270  82.640  1.00  0.00
[truncated: 62,659 more chars]
