# Supplementary material for: Insight into the Inhibitory Mechanism of Embryonic Ectoderm Development Subunit by Triazolopyrimidine Derivatives as Inhibitors through Molecular Dynamics Simulation
Source: Molecules. 2023 Dec 7;28(24):7997. doi: 10.3390/molecules28247997 (PMC10745707; doi:10.3390/molecules28247997)
Supplement: Supplementary file 1 [file molecules-28-07997-s001.zip › Supplement/sampling/Complex1.pdb]

REMARK    GENERATED BY TRJCONV
TITLE     Protein in water t= 152730.00000 step= 76365000
REMARK    THIS IS A SIMULATION BOX
CRYST1   90.608   90.608   90.608  90.00  90.00  90.00 P 1           1
MODEL        1
ATOM      1  N   CYS A  78     101.660  27.710 168.330  1.00  0.00           N
ATOM      2  H1  CYS A  78     101.890  27.910 169.290  1.00  0.00           H
ATOM      3  H2  CYS A  78     101.940  28.460 167.700  1.00  0.00           H
ATOM      4  H3  CYS A  78     100.660  27.640 168.170  1.00  0.00           H
ATOM      5  CA  CYS A  78     102.190  26.420 167.910  1.00  0.00           C
ATOM      6  HA  CYS A  78     101.660  26.180 166.980  1.00  0.00           H
ATOM      7  CB  CYS A  78     103.650  26.510 167.560  1.00  0.00           C
ATOM      8  HB1 CYS A  78     104.180  26.690 168.500  1.00  0.00           H
ATOM      9  HB2 CYS A  78     103.790  27.290 166.810  1.00  0.00           H
ATOM     10  SG  CYS A  78     104.070  24.910 166.770  1.00  0.00           S
ATOM     11  HG  CYS A  78     105.390  25.150 166.760  1.00  0.00           H
ATOM     12  C   CYS A  78     101.860  25.420 168.990  1.00  0.00           C
ATOM     13  O   CYS A  78     102.250  25.610 170.110  1.00  0.00           O
ATOM     14  N   LYS A  79     101.260  24.250 168.620  1.00  0.00           N
ATOM     15  H   LYS A  79     100.900  24.260 167.680  1.00  0.00           H
ATOM     16  CA  LYS A  79     100.840  23.070 169.430  1.00  0.00           C
ATOM     17  HA  LYS A  79     100.600  23.410 170.440  1.00  0.00           H
ATOM     18  CB  LYS A  79      99.550  22.440 168.850  1.00  0.00           C
ATOM     19  HB1 LYS A  79      98.790  23.220 168.720  1.00  0.00           H
ATOM     20  HB2 LYS A  79      99.310  21.710 169.620  1.00  0.00           H
ATOM     21  CG  LYS A  79      99.730  21.810 167.530  1.00  0.00           C
ATOM     22  HG1 LYS A  79     100.430  20.990 167.720  1.00  0.00           H
ATOM     23  HG2 LYS A  79     100.200  22.430 166.770  1.00  0.00           H
ATOM     24  CD  LYS A  79      98.420  21.150 167.120  1.00  0.00           C
ATOM     25  HD1 LYS A  79      97.550  21.750 166.840  1.00  0.00           H
ATOM     26  HD2 LYS A  79      97.980  20.580 167.930  1.00  0.00           H
ATOM     27  CE  LYS A  79      98.600  20.120 166.020  1.00  0.00           C
ATOM     28  HE1 LYS A  79      97.830  19.360 166.090  1.00  0.00           H
ATOM     29  HE2 LYS A  79      99.570  19.700 166.300  1.00  0.00           H
ATOM     30  NZ  LYS A  79      98.520  20.560 164.620  1.00  0.00           N
ATOM     31  HZ1 LYS A  79      97.710  21.140 164.500  1.00  0.00           H
ATOM     32  HZ2 LYS A  79      99.230  21.280 164.520  1.00  0.00           H
ATOM     33  HZ3 LYS A  79      98.620  19.920 163.840  1.00  0.00           H
ATOM     34  C   LYS A  79     101.960  22.110 169.750  1.00  0.00           C
ATOM     35  O   LYS A  79     101.890  21.460 170.800  1.00  0.00           O
ATOM     36  N   TYR A  80     103.000  21.980 168.910  1.00  0.00           N
ATOM     37  H   TYR A  80     102.850  22.410 168.010  1.00  0.00           H
ATOM     38  CA  TYR A  80     104.210  21.230 169.140  1.00  0.00           C
ATOM     39  HA  TYR A  80     103.960  20.450 169.850  1.00  0.00           H
ATOM     40  CB  TYR A  80     104.690  20.690 167.740  1.00  0.00           C
ATOM     41  HB1 TYR A  80     105.610  20.120 167.870  1.00  0.00           H
ATOM     42  HB2 TYR A  80     105.000  21.490 167.060  1.00  0.00           H
ATOM     43  CG  TYR A  80     103.690  19.870 166.960  1.00  0.00           C
ATOM     44  CD1 TYR A  80     103.310  18.600 167.390  1.00  0.00           C
ATOM     45  HD1 TYR A  80     103.650  18.330 168.380  1.00  0.00           H
ATOM     46  CE1 TYR A  80     102.380  17.890 166.670  1.00  0.00           C
ATOM     47  HE1 TYR A  80     101.990  16.940 166.990  1.00  0.00           H
ATOM     48  CZ  TYR A  80     101.880  18.400 165.480  1.00  0.00           C
ATOM     49  OH  TYR A  80     100.880  17.750 164.850  1.00  0.00           O
ATOM     50  HH  TYR A  80     100.570  18.210 164.070  1.00  0.00           H
ATOM     51  CE2 TYR A  80     102.400  19.520 164.890  1.00  0.00           C
ATOM     52  HE2 TYR A  80     101.970  19.800 163.940  1.00  0.00           H
ATOM     53  CD2 TYR A  80     103.250  20.330 165.690  1.00  0.00           C
ATOM     54  HD2 TYR A  80     103.470  21.350 165.400  1.00  0.00           H
ATOM     55  C   TYR A  80     105.350  22.010 169.830  1.00  0.00           C
ATOM     56  O   TYR A  80     105.770  23.070 169.360  1.00  0.00           O
ATOM     57  N   SER A  81     105.960  21.410 170.830  1.00  0.00           N
ATOM     58  H   SER A  81     105.580  20.570 171.240  1.00  0.00           H
ATOM     59  CA  SER A  81     107.100  22.050 171.500  1.00  0.00           C
ATOM     60  HA  SER A  81     107.890  22.440 170.850  1.00  0.00           H
ATOM     61  CB  SER A  81     106.520  23.150 172.400  1.00  0.00           C
ATOM     62  HB1 SER A  81     105.880  22.690 173.160  1.00  0.00           H
ATOM     63  HB2 SER A  81     105.910  23.840 171.830  1.00  0.00           H
ATOM     64  OG  SER A  81     107.420  23.880 173.130  1.00  0.00           O
ATOM     65  HG  SER A  81     106.990  24.560 173.660  1.00  0.00           H
ATOM     66  C   SER A  81     107.880  21.060 172.300  1.00  0.00           C
ATOM     67  O   SER A  81     107.450  19.890 172.490  1.00  0.00           O
ATOM     68  N   PHE A  82     109.050  21.470 172.720  1.00  0.00           N
ATOM     69  H   PHE A  82     109.400  22.400 172.570  1.00  0.00           H
ATOM     70  CA  PHE A  82     110.080  20.500 173.200  1.00  0.00           C
ATOM     71  HA  PHE A  82     109.500  19.710 173.680  1.00  0.00           H
ATOM     72  CB  PHE A  82     110.980  19.990 172.040  1.00  0.00           C
ATOM     73  HB1 PHE A  82     111.850  19.480 172.470  1.00  0.00           H
ATOM     74  HB2 PHE A  82     111.290  20.880 171.500  1.00  0.00           H
ATOM     75  CG  PHE A  82     110.320  19.000 170.970  1.00  0.00           C
ATOM     76  CD1 PHE A  82     109.520  19.530 169.950  1.00  0.00           C
ATOM     77  HD1 PHE A  82     109.410  20.600 169.850  1.00  0.00           H
ATOM     78  CE1 PHE A  82     108.820  18.650 169.130  1.00  0.00           C
ATOM     79  HE1 PHE A  82     108.130  19.000 168.370  1.00  0.00           H
ATOM     80  CZ  PHE A  82     108.910  17.230 169.220  1.00  0.00           C
ATOM     81  HZ  PHE A  82     108.350  16.550 168.600  1.00  0.00           H
ATOM     82  CE2 PHE A  82     109.820  16.750 170.170  1.00  0.00           C
ATOM     83  HE2 PHE A  82     110.020  15.700 170.340  1.00  0.00           H
ATOM     84  CD2 PHE A  82     110.510  17.630 171.020  1.00  0.00           C
ATOM     85  HD2 PHE A  82     111.180  17.240 171.790  1.00  0.00           H
ATOM     86  C   PHE A  82     111.030  21.200 174.180  1.00  0.00           C
ATOM     87  O   PHE A  82     111.170  22.450 174.220  1.00  0.00           O
ATOM     88  N   LYS A  83     111.820  20.400 174.940  1.00  0.00           N
ATOM     89  H   LYS A  83     111.660  19.410 174.780  1.00  0.00           H
ATOM     90  CA  LYS A  83     112.590  20.780 176.110  1.00  0.00           C
ATOM     91  HA  LYS A  83     112.720  21.860 176.080  1.00  0.00           H
ATOM     92  CB  LYS A  83     111.890  20.530 177.450  1.00  0.00           C
ATOM     93  HB1 LYS A  83     110.900  20.940 177.240  1.00  0.00           H
ATOM     94  HB2 LYS A  83     112.320  21.140 178.250  1.00  0.00           H
ATOM     95  CG  LYS A  83     111.630  19.080 177.870  1.00  0.00           C
ATOM     96  HG1 LYS A  83     112.590  18.620 178.110  1.00  0.00           H
ATOM     97  HG2 LYS A  83     111.170  18.590 177.010  1.00  0.00           H
ATOM     98  CD  LYS A  83     110.770  19.070 179.090  1.00  0.00           C
ATOM     99  HD1 LYS A  83     109.760  19.410 178.840  1.00  0.00           H
ATOM    100  HD2 LYS A  83     111.220  19.790 179.760  1.00  0.00           H
ATOM    101  CE  LYS A  83     110.680  17.670 179.790  1.00  0.00           C
ATOM    102  HE1 LYS A  83     111.620  17.270 180.180  1.00  0.00           H
ATOM    103  HE2 LYS A  83     110.290  17.000 179.020  1.00  0.00           H
ATOM    104  NZ  LYS A  83     109.800  17.860 180.890  1.00  0.00           N
ATOM    105  HZ1 LYS A  83     109.830  17.050 181.490  1.00  0.00           H
ATOM    106  HZ2 LYS A  83     110.090  18.650 181.450  1.00  0.00           H
ATOM    107  HZ3 LYS A  83     108.830  17.970 180.640  1.00  0.00           H
ATOM    108  C   LYS A  83     113.950  20.090 176.020  1.00  0.00           C
ATOM    109  O   LYS A  83     113.960  18.880 175.840  1.00  0.00           O
ATOM    110  N   CYS A  84     115.090  20.830 176.140  1.00  0.00           N
ATOM    111  H   CYS A  84     115.010  21.800 176.430  1.00  0.00           H
ATOM    112  CA  CYS A  84     116.470  20.210 176.070  1.00  0.00           C
ATOM    113  HA  CYS A  84     116.350  19.440 175.310  1.00  0.00           H
ATOM    114  CB  CYS A  84     117.450  21.290 175.770  1.00  0.00           C
ATOM    115  HB1 CYS A  84     117.750  21.740 176.710  1.00  0.00           H
ATOM    116  HB2 CYS A  84     117.080  22.170 175.230  1.00  0.00           H
ATOM    117  SG  CYS A  84     118.910  20.700 175.010  1.00  0.00           S
ATOM    118  HG  CYS A  84     118.410  20.080 173.940  1.00  0.00           H
ATOM    119  C   CYS A  84     116.840  19.500 177.380  1.00  0.00           C
ATOM    120  O   CYS A  84     116.620  19.950 178.470  1.00  0.00           O
ATOM    121  N   VAL A  85     117.350  18.260 177.170  1.00  0.00           N
ATOM    122  H   VAL A  85     117.740  18.050 176.260  1.00  0.00           H
ATOM    123  CA  VAL A  85     117.690  17.300 178.260  1.00  0.00           C
ATOM    124  HA  VAL A  85     117.580  17.680 179.270  1.00  0.00           H
ATOM    125  CB  VAL A  85     116.700  16.090 178.140  1.00  0.00           C
ATOM    126  HB  VAL A  85     116.980  15.350 178.890  1.00  0.00           H
ATOM    127  CG1 VAL A  85     115.230  16.470 178.500  1.00  0.00           C
ATOM    128 1HG1 VAL A  85     115.160  16.700 179.570  1.00  0.00           H
ATOM    129 2HG1 VAL A  85     114.760  17.330 178.020  1.00  0.00           H
ATOM    130 3HG1 VAL A  85     114.580  15.670 178.160  1.00  0.00           H
ATOM    131  CG2 VAL A  85     116.810  15.400 176.750  1.00  0.00           C
ATOM    132 1HG2 VAL A  85     117.810  14.970 176.690  1.00  0.00           H
ATOM    133 2HG2 VAL A  85     116.100  14.580 176.740  1.00  0.00           H
ATOM    134 3HG2 VAL A  85     116.640  16.120 175.950  1.00  0.00           H
ATOM    135  C   VAL A  85     119.160  16.850 178.160  1.00  0.00           C
ATOM    136  O   VAL A  85     119.660  16.590 179.250  1.00  0.00           O
ATOM    137  N   ASN A  86     119.930  16.650 177.050  1.00  0.00           N
ATOM    138  H   ASN A  86     119.590  16.760 176.110  1.00  0.00           H
ATOM    139  CA  ASN A  86     121.290  15.980 177.170  1.00  0.00           C
ATOM    140  HA  ASN A  86     121.740  16.430 178.060  1.00  0.00           H
ATOM    141  CB  ASN A  86     121.130  14.480 177.290  1.00  0.00           C
ATOM    142  HB1 ASN A  86     120.740  14.010 176.390  1.00  0.00           H
ATOM    143  HB2 ASN A  86     120.330  14.420 178.040  1.00  0.00           H
ATOM    144  CG  ASN A  86     122.370  13.750 177.740  1.00  0.00           C
ATOM    145  OD1 ASN A  86     122.650  12.650 177.210  1.00  0.00           O
ATOM    146  ND2 ASN A  86     123.180  14.370 178.570  1.00  0.00           N
ATOM    147 1HD2 ASN A  86     122.970  15.290 178.950  1.00  0.00           H
ATOM    148 2HD2 ASN A  86     124.070  13.970 178.820  1.00  0.00           H
ATOM    149  C   ASN A  86     122.260  16.310 175.940  1.00  0.00           C
ATOM    150  O   ASN A  86     121.730  16.750 174.920  1.00  0.00           O
ATOM    151  N   SER A  87     123.580  16.150 176.090  1.00  0.00           N
ATOM    152  H   SER A  87     123.840  15.750 176.980  1.00  0.00           H
ATOM    153  CA  SER A  87     124.670  16.650 175.190  1.00  0.00           C
ATOM    154  HA  SER A  87     124.290  16.660 174.170  1.00  0.00           H
ATOM    155  CB  SER A  87     125.100  17.980 175.700  1.00  0.00           C
ATOM    156  HB1 SER A  87     125.830  18.000 176.500  1.00  0.00           H
ATOM    157  HB2 SER A  87     124.270  18.550 176.130  1.00  0.00           H
ATOM    158  OG  SER A  87     125.720  18.650 174.590  1.00  0.00           O
ATOM    159  HG  SER A  87     125.090  19.120 174.050  1.00  0.00           H
ATOM    160  C   SER A  87     125.860  15.700 175.100  1.00  0.00           C
ATOM    161  O   SER A  87     126.290  15.260 176.160  1.00  0.00           O
ATOM    162  N   LEU A  88     126.300  15.430 173.840  1.00  0.00           N
ATOM    163  H   LEU A  88     125.720  15.800 173.100  1.00  0.00           H
ATOM    164  CA  LEU A  88     127.490  14.760 173.470  1.00  0.00           C
ATOM    165  HA  LEU A  88     128.180  14.730 174.320  1.00  0.00           H
ATOM    166  CB  LEU A  88     127.210  13.360 173.000  1.00  0.00           C
ATOM    167  HB1 LEU A  88     128.150  12.870 172.760  1.00  0.00           H
ATOM    168  HB2 LEU A  88     126.530  13.550 172.170  1.00  0.00           H
ATOM    169  CG  LEU A  88     126.420  12.420 173.930  1.00  0.00           C
ATOM    170  HG  LEU A  88     125.520  12.900 174.300  1.00  0.00           H
ATOM    171  CD1 LEU A  88     126.020  11.100 173.180  1.00  0.00           C
ATOM    172 1HD1 LEU A  88     125.360  11.330 172.340  1.00  0.00           H
ATOM    173 2HD1 LEU A  88     126.930  10.680 172.750  1.00  0.00           H
ATOM    174 3HD1 LEU A  88     125.610  10.340 173.840  1.00  0.00           H
ATOM    175  CD2 LEU A  88     127.160  12.020 175.190  1.00  0.00           C
ATOM    176 1HD2 LEU A  88     127.580  12.870 175.730  1.00  0.00           H
ATOM    177 2HD2 LEU A  88     126.500  11.470 175.850  1.00  0.00           H
ATOM    178 3HD2 LEU A  88     127.980  11.360 174.910  1.00  0.00           H
ATOM    179  C   LEU A  88     128.270  15.630 172.440  1.00  0.00           C
ATOM    180  O   LEU A  88     127.790  16.690 172.090  1.00  0.00           O
ATOM    181  N   LYS A  89     129.380  15.170 171.930  1.00  0.00           N
ATOM    182  H   LYS A  89     129.670  14.280 172.330  1.00  0.00           H
ATOM    183  CA  LYS A  89     130.290  15.860 170.990  1.00  0.00           C
ATOM    184  HA  LYS A  89     129.670  16.310 170.220  1.00  0.00           H
ATOM    185  CB  LYS A  89     131.020  16.990 171.730  1.00  0.00           C
ATOM    186  HB1 LYS A  89     131.770  16.510 172.360  1.00  0.00           H
ATOM    187  HB2 LYS A  89     130.240  17.480 172.310  1.00  0.00           H
ATOM    188  CG  LYS A  89     131.480  18.120 170.830  1.00  0.00           C
ATOM    189  HG1 LYS A  89     130.670  18.530 170.230  1.00  0.00           H
ATOM    190  HG2 LYS A  89     132.200  17.670 170.140  1.00  0.00           H
ATOM    191  CD  LYS A  89     132.080  19.340 171.620  1.00  0.00           C
ATOM    192  HD1 LYS A  89     132.990  18.970 172.090  1.00  0.00           H
ATOM    193  HD2 LYS A  89     131.400  19.590 172.440  1.00  0.00           H
ATOM    194  CE  LYS A  89     132.160  20.540 170.720  1.00  0.00           C
ATOM    195  HE1 LYS A  89     131.130  20.770 170.450  1.00  0.00           H
ATOM    196  HE2 LYS A  89     132.800  20.440 169.840  1.00  0.00           H
ATOM    197  NZ  LYS A  89     132.800  21.650 171.420  1.00  0.00           N
ATOM    198  HZ1 LYS A  89     132.840  22.480 170.860  1.00  0.00           H
ATOM    199  HZ2 LYS A  89     132.310  21.820 172.290  1.00  0.00           H
ATOM    200  HZ3 LYS A  89     133.750  21.460 171.690  1.00  0.00           H
ATOM    201  C   LYS A  89     131.380  14.830 170.470  1.00  0.00           C
ATOM    202  O   LYS A  89     132.150  14.200 171.240  1.00  0.00           O
ATOM    203  N   GLU A  90     131.410  14.620 169.120  1.00  0.00           N
ATOM    204  H   GLU A  90     130.810  15.180 168.540  1.00  0.00           H
ATOM    205  CA  GLU A  90     132.420  13.810 168.490  1.00  0.00           C
ATOM    206  HA  GLU A  90     132.520  12.810 168.910  1.00  0.00           H
ATOM    207  CB  GLU A  90     132.360  13.610 166.930  1.00  0.00           C
ATOM    208  HB1 GLU A  90     133.270  13.110 166.610  1.00  0.00           H
ATOM    209  HB2 GLU A  90     132.290  14.590 166.450  1.00  0.00           H
ATOM    210  CG  GLU A  90     131.220  12.690 166.500  1.00  0.00           C
ATOM    211  HG1 GLU A  90     130.900  12.890 165.480  1.00  0.00           H
ATOM    212  HG2 GLU A  90     130.400  12.990 167.150  1.00  0.00           H
ATOM    213  CD  GLU A  90     131.530  11.170 166.710  1.00  0.00           C
ATOM    214  OE1 GLU A  90     130.530  10.440 166.640  1.00  0.00           O
ATOM    215  OE2 GLU A  90     132.650  10.760 167.060  1.00  0.00           O
ATOM    216  C   GLU A  90     133.770  14.500 168.670  1.00  0.00           C
ATOM    217  O   GLU A  90     134.020  15.620 168.280  1.00  0.00           O
ATOM    218  N   ASP A  91     134.720  13.740 169.210  1.00  0.00           N
ATOM    219  H   ASP A  91     134.470  12.810 169.520  1.00  0.00           H
ATOM    220  CA  ASP A  91     136.090  14.150 169.570  1.00  0.00           C
ATOM    221  HA  ASP A  91     135.940  15.040 170.180  1.00  0.00           H
ATOM    222  CB  ASP A  91     136.770  13.170 170.470  1.00  0.00           C
ATOM    223  HB1 ASP A  91     136.000  12.980 171.210  1.00  0.00           H
ATOM    224  HB2 ASP A  91     137.530  13.630 171.100  1.00  0.00           H
ATOM    225  CG  ASP A  91     137.210  11.830 169.890  1.00  0.00           C
ATOM    226  OD1 ASP A  91     137.190  11.540 168.660  1.00  0.00           O
ATOM    227  OD2 ASP A  91     137.690  11.090 170.760  1.00  0.00           O
ATOM    228  C   ASP A  91     137.060  14.600 168.430  1.00  0.00           C
ATOM    229  O   ASP A  91     138.170  14.970 168.770  1.00  0.00           O
ATOM    230  N   HIS A  92     136.650  14.690 167.180  1.00  0.00           N
ATOM    231  H   HIS A  92     135.720  14.350 166.980  1.00  0.00           H
ATOM    232  CA  HIS A  92     137.390  15.280 166.090  1.00  0.00           C
ATOM    233  HA  HIS A  92     138.460  15.250 166.290  1.00  0.00           H
ATOM    234  CB  HIS A  92     137.240  14.410 164.860  1.00  0.00           C
ATOM    235  HB1 HIS A  92     137.680  13.410 164.860  1.00  0.00           H
ATOM    236  HB2 HIS A  92     137.860  14.960 164.140  1.00  0.00           H
ATOM    237  CG  HIS A  92     135.920  14.390 164.150  1.00  0.00           C
ATOM    238  ND1 HIS A  92     134.790  14.980 164.690  1.00  0.00           N
ATOM    239  CE1 HIS A  92     133.780  14.710 163.810  1.00  0.00           C
ATOM    240  HE1 HIS A  92     132.780  15.100 163.900  1.00  0.00           H
ATOM    241  NE2 HIS A  92     134.220  13.910 162.820  1.00  0.00           N
ATOM    242  HE2 HIS A  92     133.560  13.640 162.100  1.00  0.00           H
ATOM    243  CD2 HIS A  92     135.550  13.730 162.940  1.00  0.00           C
ATOM    244  HD2 HIS A  92     136.270  13.180 162.350  1.00  0.00           H
ATOM    245  C   HIS A  92     137.110  16.820 165.790  1.00  0.00           C
ATOM    246  O   HIS A  92     137.920  17.590 165.220  1.00  0.00           O
ATOM    247  N   ASN A  93     135.940  17.300 166.390  1.00  0.00           N
ATOM    248  H   ASN A  93     135.480  16.550 166.890  1.00  0.00           H
ATOM    249  CA  ASN A  93     135.460  18.650 166.420  1.00  0.00           C
ATOM    250  HA  ASN A  93     134.470  18.670 166.880  1.00  0.00           H
ATOM    251  CB  ASN A  93     136.420  19.440 167.450  1.00  0.00           C
ATOM    252  HB1 ASN A  93     136.480  20.500 167.190  1.00  0.00           H
ATOM    253  HB2 ASN A  93     137.390  18.980 167.310  1.00  0.00           H
ATOM    254  CG  ASN A  93     136.060  19.240 168.920  1.00  0.00           C
ATOM    255  OD1 ASN A  93     136.120  20.180 169.670  1.00  0.00           O
ATOM    256  ND2 ASN A  93     135.520  18.120 169.290  1.00  0.00           N
ATOM    257 1HD2 ASN A  93     135.160  17.530 168.560  1.00  0.00           H
ATOM    258 2HD2 ASN A  93     135.520  17.760 170.240  1.00  0.00           H
ATOM    259  C   ASN A  93     135.230  19.300 165.120  1.00  0.00           C
ATOM    260  O   ASN A  93     135.300  20.540 164.900  1.00  0.00           O
ATOM    261  N   GLN A  94     134.950  18.430 164.150  1.00  0.00           N
ATOM    262  H   GLN A  94     134.670  17.550 164.540  1.00  0.00           H
ATOM    263  CA  GLN A  94     134.610  18.710 162.710  1.00  0.00           C
ATOM    264  HA  GLN A  94     135.170  19.590 162.390  1.00  0.00           H
ATOM    265  CB  GLN A  94     135.050  17.450 161.860  1.00  0.00           C
ATOM    266  HB1 GLN A  94     134.890  17.620 160.790  1.00  0.00           H
ATOM    267  HB2 GLN A  94     134.500  16.590 162.220  1.00  0.00           H
ATOM    268  CG  GLN A  94     136.560  17.040 162.120  1.00  0.00           C
ATOM    269  HG1 GLN A  94     136.750  16.030 161.730  1.00  0.00           H
ATOM    270  HG2 GLN A  94     136.760  16.830 163.170  1.00  0.00           H
ATOM    271  CD  GLN A  94     137.530  18.060 161.560  1.00  0.00           C
ATOM    272  OE1 GLN A  94     137.310  18.580 160.440  1.00  0.00           O
ATOM    273  NE2 GLN A  94     138.680  18.250 162.270  1.00  0.00           N
ATOM    274 1HE2 GLN A  94     138.890  17.640 163.040  1.00  0.00           H
ATOM    275 2HE2 GLN A  94     139.340  18.860 161.810  1.00  0.00           H
ATOM    276  C   GLN A  94     133.090  18.890 162.520  1.00  0.00           C
ATOM    277  O   GLN A  94     132.290  18.240 163.240  1.00  0.00           O
ATOM    278  N   PRO A  95     132.720  19.680 161.530  1.00  0.00           N
ATOM    279  CD  PRO A  95     133.510  20.430 160.600  1.00  0.00           C
ATOM    280  HD1 PRO A  95     134.230  19.760 160.110  1.00  0.00           H
ATOM    281  HD2 PRO A  95     134.130  21.240 161.000  1.00  0.00           H
ATOM    282  CG  PRO A  95     132.560  21.000 159.610  1.00  0.00           C
ATOM    283  HG1 PRO A  95     132.550  20.380 158.710  1.00  0.00           H
ATOM    284  HG2 PRO A  95     132.900  21.970 159.260  1.00  0.00           H
ATOM    285  CB  PRO A  95     131.200  21.080 160.350  1.00  0.00           C
ATOM    286  HB1 PRO A  95     130.400  20.810 159.660  1.00  0.00           H
ATOM    287  HB2 PRO A  95     131.080  22.110 160.660  1.00  0.00           H
ATOM    288  CA  PRO A  95     131.270  19.980 161.450  1.00  0.00           C
ATOM    289  HA  PRO A  95     130.890  20.460 162.360  1.00  0.00           H
ATOM    290  C   PRO A  95     130.520  18.680 161.070  1.00  0.00           C
ATOM    291  O   PRO A  95     130.950  17.960 160.150  1.00  0.00           O
ATOM    292  N   LEU A  96     129.410  18.500 161.700  1.00  0.00           N
ATOM    293  H   LEU A  96     129.230  19.120 162.470  1.00  0.00           H
ATOM    294  CA  LEU A  96     128.580  17.310 161.500  1.00  0.00           C
ATOM    295  HA  LEU A  96     129.190  16.580 160.980  1.00  0.00           H
ATOM    296  CB  LEU A  96     128.110  16.570 162.810  1.00  0.00           C
ATOM    297  HB1 LEU A  96     127.360  15.800 162.660  1.00  0.00           H
ATOM    298  HB2 LEU A  96     127.640  17.410 163.310  1.00  0.00           H
ATOM    299  CG  LEU A  96     129.310  15.930 163.570  1.00  0.00           C
ATOM    300  HG  LEU A  96     130.130  16.640 163.510  1.00  0.00           H
ATOM    301  CD1 LEU A  96     128.950  15.490 165.020  1.00  0.00           C
ATOM    302 1HD1 LEU A  96     129.860  15.190 165.530  1.00  0.00           H
ATOM    303 2HD1 LEU A  96     128.510  16.360 165.500  1.00  0.00           H
ATOM    304 3HD1 LEU A  96     128.140  14.760 164.960  1.00  0.00           H
ATOM    305  CD2 LEU A  96     129.760  14.720 162.750  1.00  0.00           C
ATOM    306 1HD2 LEU A  96     128.980  14.080 162.320  1.00  0.00           H
ATOM    307 2HD2 LEU A  96     130.530  14.990 162.020  1.00  0.00           H
ATOM    308 3HD2 LEU A  96     130.270  14.040 163.420  1.00  0.00           H
ATOM    309  C   LEU A  96     127.440  17.740 160.590  1.00  0.00           C
ATOM    310  O   LEU A  96     126.530  18.430 160.990  1.00  0.00           O
ATOM    311  N   PHE A  97     127.400  17.390 159.320  1.00  0.00           N
ATOM    312  H   PHE A  97     128.040  16.680 159.010  1.00  0.00           H
ATOM    313  CA  PHE A  97     126.420  17.850 158.390  1.00  0.00           C
ATOM    314  HA  PHE A  97     126.090  18.850 158.680  1.00  0.00           H
ATOM    315  CB  PHE A  97     126.870  18.200 156.940  1.00  0.00           C
ATOM    316  HB1 PHE A  97     126.010  18.610 156.410  1.00  0.00           H
ATOM    317  HB2 PHE A  97     127.320  17.320 156.460  1.00  0.00           H
ATOM    318  CG  PHE A  97     127.870  19.240 156.900  1.00  0.00           C
ATOM    319  CD1 PHE A  97     129.210  19.090 157.330  1.00  0.00           C
ATOM    320  HD1 PHE A  97     129.580  18.120 157.610  1.00  0.00           H
ATOM    321  CE1 PHE A  97     130.080  20.130 157.140  1.00  0.00           C
ATOM    322  HE1 PHE A  97     131.130  19.940 157.280  1.00  0.00           H
ATOM    323  CZ  PHE A  97     129.720  21.350 156.610  1.00  0.00           C
ATOM    324  HZ  PHE A  97     130.470  22.100 156.420  1.00  0.00           H
ATOM    325  CE2 PHE A  97     128.440  21.540 156.160  1.00  0.00           C
ATOM    326  HE2 PHE A  97     128.120  22.450 155.690  1.00  0.00           H
ATOM    327  CD2 PHE A  97     127.530  20.480 156.290  1.00  0.00           C
ATOM    328  HD2 PHE A  97     126.530  20.680 155.920  1.00  0.00           H
ATOM    329  C   PHE A  97     125.110  17.040 158.350  1.00  0.00           C
ATOM    330  O   PHE A  97     124.200  17.550 157.660  1.00  0.00           O
ATOM    331  N   GLY A  98     125.040  15.890 159.000  1.00  0.00           N
ATOM    332  H   GLY A  98     125.910  15.430 159.250  1.00  0.00           H
ATOM    333  CA  GLY A  98     123.790  15.100 158.960  1.00  0.00           C
ATOM    334  HA1 GLY A  98     123.910  14.390 158.140  1.00  0.00           H
ATOM    335  HA2 GLY A  98     122.900  15.700 158.800  1.00  0.00           H
ATOM    336  C   GLY A  98     123.430  14.270 160.200  1.00  0.00           C
ATOM    337  O   GLY A  98     124.300  13.710 160.920  1.00  0.00           O
ATOM    338  N   VAL A  99     122.100  14.160 160.320  1.00  0.00           N
ATOM    339  H   VAL A  99     121.510  14.480 159.560  1.00  0.00           H
ATOM    340  CA  VAL A  99     121.520  13.320 161.370  1.00  0.00           C
ATOM    341  HA  VAL A  99     122.210  12.520 161.650  1.00  0.00           H
ATOM    342  CB  VAL A  99     121.380  14.160 162.680  1.00  0.00           C
ATOM    343  HB  VAL A  99     122.430  14.430 162.840  1.00  0.00           H
ATOM    344  CG1 VAL A  99     120.450  15.440 162.670  1.00  0.00           C
ATOM    345 1HG1 VAL A  99     120.810  16.070 161.860  1.00  0.00           H
ATOM    346 2HG1 VAL A  99     119.450  15.040 162.540  1.00  0.00           H
ATOM    347 3HG1 VAL A  99     120.440  16.070 163.570  1.00  0.00           H
ATOM    348  CG2 VAL A  99     121.030  13.300 163.860  1.00  0.00           C
ATOM    349 1HG2 VAL A  99     121.810  12.560 164.020  1.00  0.00           H
ATOM    350 2HG2 VAL A  99     120.720  13.860 164.750  1.00  0.00           H
ATOM    351 3HG2 VAL A  99     120.120  12.760 163.590  1.00  0.00           H
ATOM    352  C   VAL A  99     120.250  12.690 160.960  1.00  0.00           C
ATOM    353  O   VAL A  99     119.450  13.370 160.360  1.00  0.00           O
ATOM    354  N   GLN A 100     120.070  11.410 161.250  1.00  0.00           N
ATOM    355  H   GLN A 100     120.760  10.840 161.720  1.00  0.00           H
ATOM    356  CA  GLN A 100     118.850  10.700 160.980  1.00  0.00           C
ATOM    357  HA  GLN A 100     117.990  11.360 160.990  1.00  0.00           H
ATOM    358  CB  GLN A 100     118.980  10.030 159.580  1.00  0.00           C
ATOM    359  HB1 GLN A 100     118.160   9.320 159.500  1.00  0.00           H
ATOM    360  HB2 GLN A 100     119.870   9.400 159.590  1.00  0.00           H
ATOM    361  CG  GLN A 100     119.010  11.010 158.360  1.00  0.00           C
ATOM    362  HG1 GLN A 100     119.370  10.430 157.510  1.00  0.00           H
ATOM    363  HG2 GLN A 100     119.790  11.760 158.480  1.00  0.00           H
ATOM    364  CD  GLN A 100     117.690  11.610 157.960  1.00  0.00           C
ATOM    365  OE1 GLN A 100     116.710  11.600 158.740  1.00  0.00           O
ATOM    366  NE2 GLN A 100     117.610  12.170 156.780  1.00  0.00           N
ATOM    367 1HE2 GLN A 100     118.420  12.330 156.200  1.00  0.00           H
ATOM    368 2HE2 GLN A 100     116.680  12.520 156.590  1.00  0.00           H
ATOM    369  C   GLN A 100     118.440   9.580 161.940  1.00  0.00           C
ATOM    370  O   GLN A 100     119.190   8.620 162.090  1.00  0.00           O
ATOM    371  N   PHE A 101     117.280   9.610 162.580  1.00  0.00           N
ATOM    372  H   PHE A 101     116.600  10.330 162.360  1.00  0.00           H
ATOM    373  CA  PHE A 101     116.630   8.520 163.280  1.00  0.00           C
ATOM    374  HA  PHE A 101     117.270   8.140 164.080  1.00  0.00           H
ATOM    375  CB  PHE A 101     115.310   9.110 163.870  1.00  0.00           C
ATOM    376  HB1 PHE A 101     114.540   8.350 163.850  1.00  0.00           H
ATOM    377  HB2 PHE A 101     114.870   9.860 163.210  1.00  0.00           H
ATOM    378  CG  PHE A 101     115.340   9.640 165.330  1.00  0.00           C
ATOM    379  CD1 PHE A 101     115.270   8.690 166.390  1.00  0.00           C
ATOM    380  HD1 PHE A 101     115.150   7.640 166.200  1.00  0.00           H
ATOM    381  CE1 PHE A 101     115.430   9.190 167.700  1.00  0.00           C
ATOM    382  HE1 PHE A 101     115.490   8.560 168.570  1.00  0.00           H
ATOM    383  CZ  PHE A 101     115.550  10.550 168.000  1.00  0.00           C
ATOM    384  HZ  PHE A 101     115.480  10.840 169.030  1.00  0.00           H
ATOM    385  CE2 PHE A 101     115.600  11.460 166.960  1.00  0.00           C
ATOM    386  HE2 PHE A 101     115.620  12.530 167.100  1.00  0.00           H
ATOM    387  CD2 PHE A 101     115.580  11.010 165.610  1.00  0.00           C
ATOM    388  HD2 PHE A 101     115.730  11.700 164.790  1.00  0.00           H
ATOM    389  C   PHE A 101     116.260   7.340 162.290  1.00  0.00           C
ATOM    390  O   PHE A 101     115.540   7.510 161.350  1.00  0.00           O
ATOM    391  N   ASN A 102     116.650   6.120 162.630  1.00  0.00           N
ATOM    392  H   ASN A 102     117.300   5.910 163.380  1.00  0.00           H
ATOM    393  CA  ASN A 102     116.160   4.880 161.980  1.00  0.00           C
ATOM    394  HA  ASN A 102     116.310   4.940 160.900  1.00  0.00           H
ATOM    395  CB  ASN A 102     116.870   3.650 162.550  1.00  0.00           C
ATOM    396  HB1 ASN A 102     116.820   3.590 163.640  1.00  0.00           H
ATOM    397  HB2 ASN A 102     117.920   3.710 162.260  1.00  0.00           H
ATOM    398  CG  ASN A 102     116.270   2.290 162.100  1.00  0.00           C
ATOM    399  OD1 ASN A 102     115.510   2.160 161.210  1.00  0.00           O
ATOM    400  ND2 ASN A 102     116.490   1.220 162.850  1.00  0.00           N
ATOM    401 1HD2 ASN A 102     117.130   1.240 163.630  1.00  0.00           H
ATOM    402 2HD2 ASN A 102     116.160   0.340 162.470  1.00  0.00           H
ATOM    403  C   ASN A 102     114.630   4.800 162.110  1.00  0.00           C
ATOM    404  O   ASN A 102     114.160   4.450 163.220  1.00  0.00           O
ATOM    405  N   TRP A 103     113.870   5.130 161.090  1.00  0.00           N
ATOM    406  H   TRP A 103     114.220   5.690 160.320  1.00  0.00           H
ATOM    407  CA  TRP A 103     112.440   4.940 161.090  1.00  0.00           C
ATOM    408  HA  TRP A 103     112.150   5.190 162.110  1.00  0.00           H
ATOM    409  CB  TRP A 103     111.750   6.050 160.310  1.00  0.00           C
ATOM    410  HB1 TRP A 103     110.670   6.070 160.470  1.00  0.00           H
ATOM    411  HB2 TRP A 103     112.000   5.950 159.250  1.00  0.00           H
ATOM    412  CG  TRP A 103     111.910   7.540 160.660  1.00  0.00           C
ATOM    413  CD1 TRP A 103     112.320   8.000 161.860  1.00  0.00           C
ATOM    414  HD1 TRP A 103     112.580   7.410 162.730  1.00  0.00           H
ATOM    415  NE1 TRP A 103     112.280   9.410 161.840  1.00  0.00           N
ATOM    416  HE1 TRP A 103     112.460   9.940 162.680  1.00  0.00           H
ATOM    417  CE2 TRP A 103     111.830   9.870 160.610  1.00  0.00           C
ATOM    418  CZ2 TRP A 103     111.550  11.110 160.100  1.00  0.00           C
ATOM    419  HZ2 TRP A 103     111.760  12.000 160.680  1.00  0.00           H
ATOM    420  CH2 TRP A 103     111.040  11.290 158.790  1.00  0.00           C
ATOM    421  HH2 TRP A 103     110.860  12.320 158.520  1.00  0.00           H
ATOM    422  CZ3 TRP A 103     110.870  10.200 157.970  1.00  0.00           C
ATOM    423  HZ3 TRP A 103     110.450  10.440 157.000  1.00  0.00           H
ATOM    424  CE3 TRP A 103     111.120   8.900 158.460  1.00  0.00           C
ATOM    425  HE3 TRP A 103     111.020   8.060 157.790  1.00  0.00           H
ATOM    426  CD2 TRP A 103     111.560   8.670 159.820  1.00  0.00           C
ATOM    427  C   TRP A 103     111.910   3.560 160.650  1.00  0.00           C
ATOM    428  O   TRP A 103     110.690   3.300 160.660  1.00  0.00           O
ATOM    429  N   HIS A 104     112.800   2.630 160.270  1.00  0.00           N
ATOM    430  H   HIS A 104     113.760   2.960 160.280  1.00  0.00           H
ATOM    431  CA  HIS A 104     112.470   1.240 159.800  1.00  0.00           C
ATOM    432  HA  HIS A 104     111.400   1.250 159.570  1.00  0.00           H
ATOM    433  CB  HIS A 104     113.280   1.100 158.530  1.00  0.00           C
ATOM    434  HB1 HIS A 104     112.940   0.190 158.050  1.00  0.00           H
ATOM    435  HB2 HIS A 104     114.340   1.050 158.800  1.00  0.00           H
ATOM    436  CG  HIS A 104     113.160   2.210 157.520  1.00  0.00           C
ATOM    437  ND1 HIS A 104     112.120   2.300 156.610  1.00  0.00           N
ATOM    438  CE1 HIS A 104     112.220   3.500 156.070  1.00  0.00           C
ATOM    439  HE1 HIS A 104     111.580   3.810 155.270  1.00  0.00           H
ATOM    440  NE2 HIS A 104     113.370   4.090 156.500  1.00  0.00           N
ATOM    441  HE2 HIS A 104     113.660   4.980 156.100  1.00  0.00           H
ATOM    442  CD2 HIS A 104     113.920   3.340 157.460  1.00  0.00           C
ATOM    443  HD2 HIS A 104     114.820   3.560 158.000  1.00  0.00           H
ATOM    444  C   HIS A 104     112.630   0.160 160.830  1.00  0.00           C
ATOM    445  O   HIS A 104     112.440  -1.000 160.490  1.00  0.00           O
ATOM    446  N   SER A 105     112.920   0.500 162.080  1.00  0.00           N
ATOM    447  H   SER A 105     112.920   1.460 162.390  1.00  0.00           H
ATOM    448  CA  SER A 105     112.800  -0.400 163.200  1.00  0.00           C
ATOM    449  HA  SER A 105     113.360  -1.310 162.990  1.00  0.00           H
ATOM    450  CB  SER A 105     113.580   0.270 164.380  1.00  0.00           C
ATOM    451  HB1 SER A 105     114.620   0.450 164.120  1.00  0.00           H
ATOM    452  HB2 SER A 105     113.490  -0.370 165.260  1.00  0.00           H
ATOM    453  OG  SER A 105     113.100   1.620 164.570  1.00  0.00           O
ATOM    454  HG  SER A 105     113.240   1.710 165.510  1.00  0.00           H
ATOM    455  C   SER A 105     111.370  -0.770 163.590  1.00  0.00           C
ATOM    456  O   SER A 105     110.430   0.020 163.330  1.00  0.00           O
ATOM    457  N   LYS A 106     111.160  -2.000 164.060  1.00  0.00           N
ATOM    458  H   LYS A 106     111.890  -2.680 164.140  1.00  0.00           H
ATOM    459  CA  LYS A 106     109.950  -2.510 164.710  1.00  0.00           C
ATOM    460  HA  LYS A 106     109.040  -2.090 164.290  1.00  0.00           H
ATOM    461  CB  LYS A 106     109.940  -4.070 164.580  1.00  0.00           C
ATOM    462  HB1 LYS A 106     110.370  -4.260 163.590  1.00  0.00           H
ATOM    463  HB2 LYS A 106     108.940  -4.490 164.650  1.00  0.00           H
ATOM    464  CG  LYS A 106     110.900  -4.820 165.450  1.00  0.00           C
ATOM    465  HG1 LYS A 106     110.630  -4.900 166.500  1.00  0.00           H
ATOM    466  HG2 LYS A 106     111.870  -4.330 165.530  1.00  0.00           H
ATOM    467  CD  LYS A 106     111.080  -6.240 164.930  1.00  0.00           C
ATOM    468  HD1 LYS A 106     111.680  -6.220 164.020  1.00  0.00           H
ATOM    469  HD2 LYS A 106     110.080  -6.560 164.650  1.00  0.00           H
ATOM    470  CE  LYS A 106     111.790  -7.140 166.000  1.00  0.00           C
ATOM    471  HE1 LYS A 106     111.910  -8.120 165.540  1.00  0.00           H
ATOM    472  HE2 LYS A 106     111.100  -7.360 166.820  1.00  0.00           H
ATOM    473  NZ  LYS A 106     113.060  -6.570 166.500  1.00  0.00           N
ATOM    474  HZ1 LYS A 106     112.980  -5.790 167.130  1.00  0.00           H
ATOM    475  HZ2 LYS A 106     113.580  -7.270 167.020  1.00  0.00           H
ATOM    476  HZ3 LYS A 106     113.740  -6.200 165.850  1.00  0.00           H
ATOM    477  C   LYS A 106     109.820  -1.990 166.170  1.00  0.00           C
ATOM    478  O   LYS A 106     110.640  -1.160 166.620  1.00  0.00           O
ATOM    479  N   GLU A 107     108.710  -2.280 166.820  1.00  0.00           N
ATOM    480  H   GLU A 107     107.980  -2.810 166.370  1.00  0.00           H
ATOM    481  CA  GLU A 107     108.310  -1.790 168.170  1.00  0.00           C
ATOM    482  HA  GLU A 107     108.510  -0.730 168.280  1.00  0.00           H
ATOM    483  CB  GLU A 107     106.760  -1.950 168.410  1.00  0.00           C
ATOM    484  HB1 GLU A 107     106.570  -1.450 169.350  1.00  0.00           H
ATOM    485  HB2 GLU A 107     106.640  -3.020 168.590  1.00  0.00           H
ATOM    486  CG  GLU A 107     105.840  -1.400 167.350  1.00  0.00           C
ATOM    487  HG1 GLU A 107     104.810  -1.720 167.550  1.00  0.00           H
ATOM    488  HG2 GLU A 107     106.140  -1.870 166.410  1.00  0.00           H
ATOM    489  CD  GLU A 107     105.960   0.080 167.210  1.00  0.00           C
ATOM    490  OE1 GLU A 107     106.150   0.810 168.230  1.00  0.00           O
ATOM    491  OE2 GLU A 107     105.870   0.660 166.090  1.00  0.00           O
ATOM    492  C   GLU A 107     109.040  -2.580 169.280  1.00  0.00           C
ATOM    493  O   GLU A 107     109.530  -3.670 169.100  1.00  0.00           O
ATOM    494  N   GLY A 108     109.330  -1.980 170.460  1.00  0.00           N
ATOM    495  H   GLY A 108     108.920  -1.070 170.600  1.00  0.00           H
ATOM    496  CA  GLY A 108     109.880  -2.620 171.650  1.00  0.00           C
ATOM    497  HA1 GLY A 108     109.580  -3.660 171.830  1.00  0.00           H
ATOM    498  HA2 GLY A 108     109.490  -2.060 172.500  1.00  0.00           H
ATOM    499  C   GLY A 108     111.420  -2.420 171.630  1.00  0.00           C
ATOM    500  O   GLY A 108     111.930  -2.120 172.690  1.00  0.00           O
ATOM    501  N   ASP A 109     112.070  -2.490 170.480  1.00  0.00           N
ATOM    502  H   ASP A 109     111.700  -3.120 169.780  1.00  0.00           H
ATOM    503  CA  ASP A 109     113.430  -2.120 170.160  1.00  0.00           C
ATOM    504  HA  ASP A 109     114.010  -2.700 170.870  1.00  0.00           H
ATOM    505  CB  ASP A 109     113.840  -2.420 168.730  1.00  0.00           C
ATOM    506  HB1 ASP A 109     114.890  -2.140 168.580  1.00  0.00           H
ATOM    507  HB2 ASP A 109     113.330  -1.790 168.000  1.00  0.00           H
ATOM    508  CG  ASP A 109     113.650  -3.810 168.170  1.00  0.00           C
ATOM    509  OD1 ASP A 109     114.230  -4.110 167.100  1.00  0.00           O
ATOM    510  OD2 ASP A 109     112.990  -4.720 168.730  1.00  0.00           O
ATOM    511  C   ASP A 109     113.700  -0.590 170.330  1.00  0.00           C
ATOM    512  O   ASP A 109     112.810   0.230 169.980  1.00  0.00           O
ATOM    513  N   PRO A 110     114.850  -0.260 170.910  1.00  0.00           N
ATOM    514  CD  PRO A 110     115.920  -1.170 171.330  1.00  0.00           C
ATOM    515  HD1 PRO A 110     116.090  -1.980 170.620  1.00  0.00           H
ATOM    516  HD2 PRO A 110     115.650  -1.600 172.300  1.00  0.00           H
ATOM    517  CG  PRO A 110     117.150  -0.380 171.600  1.00  0.00           C
ATOM    518  HG1 PRO A 110     117.660  -0.060 170.690  1.00  0.00           H
ATOM    519  HG2 PRO A 110     117.750  -1.060 172.200  1.00  0.00           H
ATOM    520  CB  PRO A 110     116.480   0.840 172.220  1.00  0.00           C
ATOM    521  HB1 PRO A 110     117.160   1.690 172.320  1.00  0.00           H
ATOM    522  HB2 PRO A 110     116.120   0.570 173.210  1.00  0.00           H
ATOM    523  CA  PRO A 110     115.220   1.110 171.340  1.00  0.00           C
ATOM    524  HA  PRO A 110     114.440   1.440 172.020  1.00  0.00           H
ATOM    525  C   PRO A 110     115.460   2.020 170.130  1.00  0.00           C
ATOM    526  O   PRO A 110     115.770   1.520 169.040  1.00  0.00           O
ATOM    527  N   LEU A 111     115.190   3.340 170.330  1.00  0.00           N
ATOM    528  H   LEU A 111     115.010   3.690 171.260  1.00  0.00           H
ATOM    529  CA  LEU A 111     115.290   4.380 169.270  1.00  0.00           C
ATOM    530  HA  LEU A 111     114.870   3.960 168.350  1.00  0.00           H
ATOM    531  CB  LEU A 111     114.410   5.540 169.820  1.00  0.00           C
ATOM    532  HB1 LEU A 111     114.500   6.340 169.090  1.00  0.00           H
ATOM    533  HB2 LEU A 111     114.960   5.870 170.700  1.00  0.00           H
ATOM    534  CG  LEU A 111     112.950   5.170 170.170  1.00  0.00           C
ATOM    535  HG  LEU A 111     112.880   4.450 170.980  1.00  0.00           H
ATOM    536  CD1 LEU A 111     112.220   6.420 170.690  1.00  0.00           C
ATOM    537 1HD1 LEU A 111     111.190   6.180 170.960  1.00  0.00           H
ATOM    538 2HD1 LEU A 111     112.770   6.730 171.580  1.00  0.00           H
ATOM    539 3HD1 LEU A 111     112.340   7.290 170.040  1.00  0.00           H
ATOM    540  CD2 LEU A 111     112.170   4.550 169.040  1.00  0.00           C
ATOM    541 1HD2 LEU A 111     111.130   4.450 169.340  1.00  0.00           H
ATOM    542 2HD2 LEU A 111     112.380   5.080 168.110  1.00  0.00           H
ATOM    543 3HD2 LEU A 111     112.480   3.500 169.020  1.00  0.00           H
ATOM    544  C   LEU A 111     116.740   4.820 168.940  1.00  0.00           C
ATOM    545  O   LEU A 111     117.540   5.110 169.890  1.00  0.00           O
ATOM    546  N   VAL A 112     117.150   4.830 167.670  1.00  0.00           N
ATOM    547  H   VAL A 112     116.480   4.740 166.920  1.00  0.00           H
ATOM    548  CA  VAL A 112     118.540   4.910 167.210  1.00  0.00           C
ATOM    549  HA  VAL A 112     119.170   5.400 167.960  1.00  0.00           H
ATOM    550  CB  VAL A 112     119.060   3.480 166.870  1.00  0.00           C
ATOM    551  HB  VAL A 112     118.300   3.090 166.200  1.00  0.00           H
ATOM    552  CG1 VAL A 112     120.330   3.420 165.950  1.00  0.00           C
ATOM    553 1HG1 VAL A 112     120.020   3.750 164.960  1.00  0.00           H
ATOM    554 2HG1 VAL A 112     121.180   3.980 166.360  1.00  0.00           H
ATOM    555 3HG1 VAL A 112     120.580   2.370 165.800  1.00  0.00           H
ATOM    556  CG2 VAL A 112     119.270   2.650 168.140  1.00  0.00           C
ATOM    557 1HG2 VAL A 112     119.750   3.370 168.800  1.00  0.00           H
ATOM    558 2HG2 VAL A 112     118.360   2.410 168.690  1.00  0.00           H
ATOM    559 3HG2 VAL A 112     119.790   1.730 167.880  1.00  0.00           H
ATOM    560  C   VAL A 112     118.740   5.880 166.010  1.00  0.00           C
ATOM    561  O   VAL A 112     117.930   6.000 165.120  1.00  0.00           O
ATOM    562  N   PHE A 113     119.830   6.680 165.960  1.00  0.00           N
ATOM    563  H   PHE A 113     120.490   6.550 166.710  1.00  0.00           H
ATOM    564  CA  PHE A 113     120.180   7.680 164.970  1.00  0.00           C
ATOM    565  HA  PHE A 113     119.520   7.540 164.120  1.00  0.00           H
ATOM    566  CB  PHE A 113     119.730   9.100 165.460  1.00  0.00           C
ATOM    567  HB1 PHE A 113     118.660   9.010 165.590  1.00  0.00           H
ATOM    568  HB2 PHE A 113     119.940   9.700 164.570  1.00  0.00           H
ATOM    569  CG  PHE A 113     120.440   9.600 166.690  1.00  0.00           C
ATOM    570  CD1 PHE A 113     119.990   9.190 167.970  1.00  0.00           C
ATOM    571  HD1 PHE A 113     119.120   8.570 168.130  1.00  0.00           H
ATOM    572  CE1 PHE A 113     120.530   9.780 169.110  1.00  0.00           C
ATOM    573  HE1 PHE A 113     120.010   9.550 170.030  1.00  0.00           H
ATOM    574  CZ  PHE A 113     121.570  10.750 168.960  1.00  0.00           C
ATOM    575  HZ  PHE A 113     121.900  11.230 169.870  1.00  0.00           H
ATOM    576  CE2 PHE A 113     121.980  11.130 167.670  1.00  0.00           C
ATOM    577  HE2 PHE A 113     122.790  11.830 167.570  1.00  0.00           H
ATOM    578  CD2 PHE A 113     121.530  10.420 166.520  1.00  0.00           C
ATOM    579  HD2 PHE A 113     121.870  10.830 165.580  1.00  0.00           H
ATOM    580  C   PHE A 113     121.610   7.630 164.490  1.00  0.00           C
ATOM    581  O   PHE A 113     122.500   7.510 165.280  1.00  0.00           O
ATOM    582  N   ALA A 114     121.840   7.840 163.200  1.00  0.00           N
ATOM    583  H   ALA A 114     121.110   8.030 162.530  1.00  0.00           H
ATOM    584  CA  ALA A 114     123.160   7.930 162.680  1.00  0.00           C
ATOM    585  HA  ALA A 114     123.870   7.490 163.380  1.00  0.00           H
ATOM    586  CB  ALA A 114     123.250   7.140 161.360  1.00  0.00           C
ATOM    587  HB1 ALA A 114     123.000   6.120 161.630  1.00  0.00           H
ATOM    588  HB2 ALA A 114     122.650   7.530 160.540  1.00  0.00           H
ATOM    589  HB3 ALA A 114     124.280   7.020 161.020  1.00  0.00           H
ATOM    590  C   ALA A 114     123.580   9.390 162.560  1.00  0.00           C
ATOM    591  O   ALA A 114     122.750  10.280 162.220  1.00  0.00           O
ATOM    592  N   THR A 115     124.910   9.690 162.660  1.00  0.00           N
ATOM    593  H   THR A 115     125.580   8.950 162.840  1.00  0.00           H
ATOM    594  CA  THR A 115     125.550  10.930 162.210  1.00  0.00           C
ATOM    595  HA  THR A 115     124.750  11.460 161.690  1.00  0.00           H
ATOM    596  CB  THR A 115     125.770  11.910 163.390  1.00  0.00           C
ATOM    597  HB  THR A 115     124.940  12.040 164.090  1.00  0.00           H
ATOM    598  CG2 THR A 115     126.910  11.350 164.310  1.00  0.00           C
ATOM    599 1HG2 THR A 115     127.800  11.310 163.680  1.00  0.00           H
ATOM    600 2HG2 THR A 115     127.040  11.910 165.230  1.00  0.00           H
ATOM    601 3HG2 THR A 115     126.680  10.310 164.540  1.00  0.00           H
ATOM    602  OG1 THR A 115     126.220  13.200 163.000  1.00  0.00           O
ATOM    603  HG1 THR A 115     125.680  13.600 162.320  1.00  0.00           H
ATOM    604  C   THR A 115     126.670  10.760 161.210  1.00  0.00           C
ATOM    605  O   THR A 115     127.080   9.610 161.020  1.00  0.00           O
ATOM    606  N   VAL A 116     127.060  11.850 160.580  1.00  0.00           N
ATOM    607  H   VAL A 116     126.490  12.650 160.790  1.00  0.00           H
ATOM    608  CA  VAL A 116     128.230  11.990 159.740  1.00  0.00           C
ATOM    609  HA  VAL A 116     128.960  11.250 160.090  1.00  0.00           H
ATOM    610  CB  VAL A 116     127.930  11.660 158.220  1.00  0.00           C
ATOM    611  HB  VAL A 116     128.860  11.900 157.700  1.00  0.00           H
ATOM    612  CG1 VAL A 116     127.730  10.200 157.900  1.00  0.00           C
ATOM    613 1HG1 VAL A 116     126.750   9.810 158.180  1.00  0.00           H
ATOM    614 2HG1 VAL A 116     127.720  10.000 156.830  1.00  0.00           H
ATOM    615 3HG1 VAL A 116     128.500   9.580 158.360  1.00  0.00           H
ATOM    616  CG2 VAL A 116     126.790  12.450 157.610  1.00  0.00           C
ATOM    617 1HG2 VAL A 116     125.930  12.400 158.280  1.00  0.00           H
ATOM    618 2HG2 VAL A 116     127.020  13.510 157.690  1.00  0.00           H
ATOM    619 3HG2 VAL A 116     126.580  12.110 156.590  1.00  0.00           H
ATOM    620  C   VAL A 116     128.930  13.320 159.710  1.00  0.00           C
ATOM    621  O   VAL A 116     128.250  14.360 159.810  1.00  0.00           O
ATOM    622  N   GLY A 117     130.270  13.340 159.440  1.00  0.00           N
ATOM    623  H   GLY A 117     130.730  12.450 159.340  1.00  0.00           H
ATOM    624  CA  GLY A 117     131.140  14.460 159.470  1.00  0.00           C
ATOM    625  HA1 GLY A 117     131.010  15.110 160.330  1.00  0.00           H
ATOM    626  HA2 GLY A 117     131.000  15.020 158.550  1.00  0.00           H
ATOM    627  C   GLY A 117     132.590  14.100 159.490  1.00  0.00           C
ATOM    628  O   GLY A 117     133.040  13.310 160.340  1.00  0.00           O
ATOM    629  N   SER A 118     133.400  14.690 158.580  1.00  0.00           N
ATOM    630  H   SER A 118     133.010  15.310 157.880  1.00  0.00           H
ATOM    631  CA  SER A 118     134.710  14.220 158.250  1.00  0.00           C
ATOM    632  HA  SER A 118     135.070  14.810 157.410  1.00  0.00           H
ATOM    633  CB  SER A 118     135.650  14.540 159.390  1.00  0.00           C
ATOM    634  HB1 SER A 118     135.410  13.790 160.160  1.00  0.00           H
ATOM    635  HB2 SER A 118     135.500  15.500 159.890  1.00  0.00           H
ATOM    636  OG  SER A 118     137.010  14.310 159.060  1.00  0.00           O
ATOM    637  HG  SER A 118     137.240  14.950 158.380  1.00  0.00           H
ATOM    638  C   SER A 118     134.610  12.790 157.740  1.00  0.00           C
ATOM    639  O   SER A 118     133.620  12.290 157.180  1.00  0.00           O
ATOM    640  N   ASN A 119     135.670  12.070 157.930  1.00  0.00           N
ATOM    641  H   ASN A 119     136.450  12.550 158.360  1.00  0.00           H
ATOM    642  CA  ASN A 119     135.870  10.650 157.550  1.00  0.00           C
ATOM    643  HA  ASN A 119     135.450  10.520 156.560  1.00  0.00           H
ATOM    644  CB  ASN A 119     137.320  10.380 157.480  1.00  0.00           C
ATOM    645  HB1 ASN A 119     137.780  10.950 156.670  1.00  0.00           H
ATOM    646  HB2 ASN A 119     137.480   9.320 157.310  1.00  0.00           H
ATOM    647  CG  ASN A 119     138.180  10.600 158.740  1.00  0.00           C
ATOM    648  OD1 ASN A 119     137.820  11.340 159.640  1.00  0.00           O
ATOM    649  ND2 ASN A 119     139.330   9.960 158.720  1.00  0.00           N
ATOM    650 1HD2 ASN A 119     139.600   9.420 157.910  1.00  0.00           H
ATOM    651 2HD2 ASN A 119     140.070  10.300 159.310  1.00  0.00           H
ATOM    652  C   ASN A 119     135.160   9.600 158.510  1.00  0.00           C
ATOM    653  O   ASN A 119     135.490   8.460 158.560  1.00  0.00           O
ATOM    654  N   ARG A 120     134.220  10.170 159.300  1.00  0.00           N
ATOM    655  H   ARG A 120     133.980  11.120 159.080  1.00  0.00           H
ATOM    656  CA  ARG A 120     133.550   9.510 160.430  1.00  0.00           C
ATOM    657  HA  ARG A 120     134.040   8.540 160.560  1.00  0.00           H
ATOM    658  CB  ARG A 120     133.820  10.220 161.770  1.00  0.00           C
ATOM    659  HB1 ARG A 120     133.280  11.170 161.780  1.00  0.00           H
ATOM    660  HB2 ARG A 120     134.890  10.440 161.760  1.00  0.00           H
ATOM    661  CG  ARG A 120     133.500   9.420 163.050  1.00  0.00           C
ATOM    662  HG1 ARG A 120     133.990   8.450 162.980  1.00  0.00           H
ATOM    663  HG2 ARG A 120     132.430   9.210 163.000  1.00  0.00           H
ATOM    664  CD  ARG A 120     133.890  10.070 164.380  1.00  0.00           C
ATOM    665  HD1 ARG A 120     133.590   9.350 165.140  1.00  0.00           H
ATOM    666  HD2 ARG A 120     133.270  10.970 164.430  1.00  0.00           H
ATOM    667  NE  ARG A 120     135.310  10.370 164.440  1.00  0.00           N
ATOM    668  HE  ARG A 120     135.820  10.180 163.600  1.00  0.00           H
ATOM    669  CZ  ARG A 120     135.920  10.730 165.560  1.00  0.00           C
ATOM    670  NH1 ARG A 120     135.300  10.980 166.680  1.00  0.00           N
ATOM    671 1HH1 ARG A 120     134.300  10.910 166.750  1.00  0.00           H
ATOM    672 2HH1 ARG A 120     135.880  11.190 167.480  1.00  0.00           H
ATOM    673  NH2 ARG A 120     137.190  10.850 165.580  1.00  0.00           N
ATOM    674 1HH2 ARG A 120     137.660  10.540 164.740  1.00  0.00           H
ATOM    675 2HH2 ARG A 120     137.620  11.100 166.460  1.00  0.00           H
ATOM    676  C   ARG A 120     132.060   9.230 160.250  1.00  0.00           C
ATOM    677  O   ARG A 120     131.270  10.220 160.030  1.00  0.00           O
ATOM    678  N   VAL A 121     131.690   7.970 160.470  1.00  0.00           N
ATOM    679  H   VAL A 121     132.350   7.220 160.590  1.00  0.00           H
ATOM    680  CA  VAL A 121     130.260   7.510 160.610  1.00  0.00           C
ATOM    681  HA  VAL A 121     129.650   8.370 160.310  1.00  0.00           H
ATOM    682  CB  VAL A 121     129.960   6.360 159.610  1.00  0.00           C
ATOM    683  HB  VAL A 121     130.370   5.400 159.920  1.00  0.00           H
ATOM    684  CG1 VAL A 121     128.470   6.070 159.450  1.00  0.00           C
ATOM    685 1HG1 VAL A 121     127.920   6.820 158.870  1.00  0.00           H
ATOM    686 2HG1 VAL A 121     128.270   5.210 158.820  1.00  0.00           H
ATOM    687 3HG1 VAL A 121     128.050   5.890 160.440  1.00  0.00           H
ATOM    688  CG2 VAL A 121     130.530   6.700 158.190  1.00  0.00           C
ATOM    689 1HG2 VAL A 121     130.350   5.920 157.460  1.00  0.00           H
ATOM    690 2HG2 VAL A 121     130.040   7.640 157.950  1.00  0.00           H
ATOM    691 3HG2 VAL A 121     131.600   6.900 158.220  1.00  0.00           H
ATOM    692  C   VAL A 121     129.970   7.170 162.110  1.00  0.00           C
ATOM    693  O   VAL A 121     130.810   6.410 162.660  1.00  0.00           O
ATOM    694  N   THR A 122     128.870   7.480 162.710  1.00  0.00           N
ATOM    695  H   THR A 122     128.250   8.070 162.170  1.00  0.00           H
ATOM    696  CA  THR A 122     128.470   7.050 164.030  1.00  0.00           C
ATOM    697  HA  THR A 122     128.960   6.090 164.180  1.00  0.00           H
ATOM    698  CB  THR A 122     129.020   7.980 165.050  1.00  0.00           C
ATOM    699  HB  THR A 122     128.490   8.920 164.960  1.00  0.00           H
ATOM    700  CG2 THR A 122     128.800   7.500 166.440  1.00  0.00           C
ATOM    701 1HG2 THR A 122     129.130   6.460 166.470  1.00  0.00           H
ATOM    702 2HG2 THR A 122     129.430   8.040 167.160  1.00  0.00           H
ATOM    703 3HG2 THR A 122     127.790   7.600 166.810  1.00  0.00           H
ATOM    704  OG1 THR A 122     130.410   8.210 164.880  1.00  0.00           O
ATOM    705  HG1 THR A 122     130.630   8.890 165.510  1.00  0.00           H
ATOM    706  C   THR A 122     126.990   6.770 164.130  1.00  0.00           C
ATOM    707  O   THR A 122     126.200   7.590 163.780  1.00  0.00           O
ATOM    708  N   LEU A 123     126.590   5.760 164.920  1.00  0.00           N
ATOM    709  H   LEU A 123     127.350   5.250 165.340  1.00  0.00           H
ATOM    710  CA  LEU A 123     125.270   5.560 165.490  1.00  0.00           C
ATOM    711  HA  LEU A 123     124.550   6.220 165.010  1.00  0.00           H
ATOM    712  CB  LEU A 123     124.850   4.090 165.250  1.00  0.00           C
ATOM    713  HB1 LEU A 123     123.960   3.770 165.800  1.00  0.00           H
ATOM    714  HB2 LEU A 123     125.610   3.460 165.720  1.00  0.00           H
ATOM    715  CG  LEU A 123     124.700   3.590 163.800  1.00  0.00           C
ATOM    716  HG  LEU A 123     125.360   4.040 163.060  1.00  0.00           H
ATOM    717  CD1 LEU A 123     125.020   2.040 163.650  1.00  0.00           C
ATOM    718 1HD1 LEU A 123     124.430   1.620 162.840  1.00  0.00           H
ATOM    719 2HD1 LEU A 123     126.070   1.790 163.460  1.00  0.00           H
ATOM    720 3HD1 LEU A 123     124.720   1.650 164.620  1.00  0.00           H
ATOM    721  CD2 LEU A 123     123.270   4.010 163.470  1.00  0.00           C
ATOM    722 1HD2 LEU A 123     122.580   3.300 163.930  1.00  0.00           H
ATOM    723 2HD2 LEU A 123     123.070   5.010 163.840  1.00  0.00           H
ATOM    724 3HD2 LEU A 123     123.220   3.880 162.390  1.00  0.00           H
ATOM    725  C   LEU A 123     125.320   5.900 167.010  1.00  0.00           C
ATOM    726  O   LEU A 123     126.130   5.440 167.780  1.00  0.00           O
ATOM    727  N   TYR A 124     124.320   6.700 167.400  1.00  0.00           N
ATOM    728  H   TYR A 124     123.630   6.980 166.720  1.00  0.00           H
ATOM    729  CA  TYR A 124     123.890   7.060 168.770  1.00  0.00           C
ATOM    730  HA  TYR A 124     124.680   6.710 169.430  1.00  0.00           H
ATOM    731  CB  TYR A 124     124.010   8.570 168.890  1.00  0.00           C
ATOM    732  HB1 TYR A 124     123.470   8.930 169.760  1.00  0.00           H
ATOM    733  HB2 TYR A 124     123.570   8.940 167.960  1.00  0.00           H
ATOM    734  CG  TYR A 124     125.370   9.130 168.930  1.00  0.00           C
ATOM    735  CD1 TYR A 124     125.890   9.640 167.760  1.00  0.00           C
ATOM    736  HD1 TYR A 124     125.320   9.640 166.850  1.00  0.00           H
ATOM    737  CE1 TYR A 124     127.170  10.230 167.810  1.00  0.00           C
ATOM    738  HE1 TYR A 124     127.550  10.760 166.950  1.00  0.00           H
ATOM    739  CZ  TYR A 124     127.970  10.150 169.000  1.00  0.00           C
ATOM    740  OH  TYR A 124     129.190  10.640 168.890  1.00  0.00           O
ATOM    741  HH  TYR A 124     129.500  10.700 167.980  1.00  0.00           H
ATOM    742  CE2 TYR A 124     127.400   9.590 170.180  1.00  0.00           C
ATOM    743  HE2 TYR A 124     128.050   9.390 171.020  1.00  0.00           H
ATOM    744  CD2 TYR A 124     126.090   9.190 170.180  1.00  0.00           C
ATOM    745  HD2 TYR A 124     125.530   8.730 170.980  1.00  0.00           H
ATOM    746  C   TYR A 124     122.500   6.440 169.080  1.00  0.00           C
ATOM    747  O   TYR A 124     121.700   6.070 168.230  1.00  0.00           O
ATOM    748  N   GLU A 125     122.210   6.310 170.370  1.00  0.00           N
ATOM    749  H   GLU A 125     122.940   6.520 171.030  1.00  0.00           H
ATOM    750  CA  GLU A 125     121.050   5.620 170.900  1.00  0.00           C
ATOM    751  HA  GLU A 125     120.300   5.610 170.100  1.00  0.00           H
ATOM    752  CB  GLU A 125     121.360   4.210 171.440  1.00  0.00           C
ATOM    753  HB1 GLU A 125     122.130   4.390 172.190  1.00  0.00           H
ATOM    754  HB2 GLU A 125     121.790   3.620 170.620  1.00  0.00           H
ATOM    755  CG  GLU A 125     120.230   3.290 172.010  1.00  0.00           C
ATOM    756  HG1 GLU A 125     119.810   2.700 171.200  1.00  0.00           H
ATOM    757  HG2 GLU A 125     119.440   3.970 172.330  1.00  0.00           H
ATOM    758  CD  GLU A 125     120.600   2.330 173.170  1.00  0.00           C
ATOM    759  OE1 GLU A 125     121.780   1.910 173.220  1.00  0.00           O
ATOM    760  OE2 GLU A 125     119.840   1.850 174.020  1.00  0.00           O
ATOM    761  C   GLU A 125     120.390   6.450 171.970  1.00  0.00           C
ATOM    762  O   GLU A 125     121.180   6.960 172.830  1.00  0.00           O
ATOM    763  N   CYS A 126     119.100   6.540 171.960  1.00  0.00           N
ATOM    764  H   CYS A 126     118.490   6.090 171.290  1.00  0.00           H
ATOM    765  CA  CYS A 126     118.350   7.140 173.090  1.00  0.00           C
ATOM    766  HA  CYS A 126     118.980   7.980 173.380  1.00  0.00           H
ATOM    767  CB  CYS A 126     116.930   7.580 172.550  1.00  0.00           C
ATOM    768  HB1 CYS A 126     116.390   8.080 173.350  1.00  0.00           H
ATOM    769  HB2 CYS A 126     116.430   6.670 172.210  1.00  0.00           H
ATOM    770  SG  CYS A 126     117.140   8.750 171.220  1.00  0.00           S
ATOM    771  HG  CYS A 126     118.150   8.000 170.780  1.00  0.00           H
ATOM    772  C   CYS A 126     118.210   6.170 174.260  1.00  0.00           C
ATOM    773  O   CYS A 126     117.800   5.050 174.140  1.00  0.00           O
ATOM    774  N   HIS A 127     118.450   6.640 175.450  1.00  0.00           N
ATOM    775  H   HIS A 127     118.700   7.610 175.540  1.00  0.00           H
ATOM    776  CA  HIS A 127     118.290   5.920 176.720  1.00  0.00           C
ATOM    777  HA  HIS A 127     117.430   5.260 176.600  1.00  0.00           H
ATOM    778  CB  HIS A 127     119.560   5.060 177.040  1.00  0.00           C
ATOM    779  HB1 HIS A 127     119.880   4.470 176.180  1.00  0.00           H
ATOM    780  HB2 HIS A 127     119.240   4.300 177.760  1.00  0.00           H
ATOM    781  CG  HIS A 127     120.730   5.890 177.560  1.00  0.00           C
ATOM    782  ND1 HIS A 127     121.450   5.700 178.710  1.00  0.00           N
ATOM    783  CE1 HIS A 127     122.580   6.420 178.620  1.00  0.00           C
ATOM    784  HE1 HIS A 127     123.380   6.410 179.340  1.00  0.00           H
ATOM    785  NE2 HIS A 127     122.560   7.140 177.560  1.00  0.00           N
ATOM    786  HE2 HIS A 127     123.200   7.850 177.250  1.00  0.00           H
ATOM    787  CD2 HIS A 127     121.430   6.840 176.880  1.00  0.00           C
ATOM    788  HD2 HIS A 127     121.020   7.220 175.960  1.00  0.00           H
ATOM    789  C   HIS A 127     117.990   6.810 177.940  1.00  0.00           C
ATOM    790  O   HIS A 127     117.850   8.050 177.840  1.00  0.00           O
ATOM    791  N   SER A 128     117.850   6.190 179.080  1.00  0.00           N
ATOM    792  H   SER A 128     117.850   5.180 179.010  1.00  0.00           H
ATOM    793  CA  SER A 128     117.720   6.760 180.400  1.00  0.00           C
ATOM    794  HA  SER A 128     117.230   5.930 180.920  1.00  0.00           H
ATOM    795  CB  SER A 128     119.090   6.990 181.040  1.00  0.00           C
ATOM    796  HB1 SER A 128     118.790   7.270 182.050  1.00  0.00           H
ATOM    797  HB2 SER A 128     119.610   7.840 180.590  1.00  0.00           H
ATOM    798  OG  SER A 128     119.990   5.820 180.860  1.00  0.00           O
ATOM    799  HG  SER A 128     120.340   5.850 179.970  1.00  0.00           H
ATOM    800  C   SER A 128     116.690   7.850 180.530  1.00  0.00           C
ATOM    801  O   SER A 128     116.960   8.950 181.030  1.00  0.00           O
ATOM    802  N   GLN A 129     115.490   7.670 179.880  1.00  0.00           N
ATOM    803  H   GLN A 129     115.430   6.810 179.350  1.00  0.00           H
ATOM    804  CA  GLN A 129     114.330   8.620 179.830  1.00  0.00           C
ATOM    805  HA  GLN A 129     113.600   8.160 179.170  1.00  0.00           H
ATOM    806  CB  GLN A 129     113.640   8.650 181.220  1.00  0.00           C
ATOM    807  HB1 GLN A 129     114.350   9.020 181.960  1.00  0.00           H
ATOM    808  HB2 GLN A 129     113.500   7.610 181.500  1.00  0.00           H
ATOM    809  CG  GLN A 129     112.260   9.340 181.420  1.00  0.00           C
ATOM    810  HG1 GLN A 129     112.400  10.420 181.330  1.00  0.00           H
ATOM    811  HG2 GLN A 129     111.930   9.000 182.400  1.00  0.00           H
ATOM    812  CD  GLN A 129     111.260   8.890 180.390  1.00  0.00           C
ATOM    813  OE1 GLN A 129     110.910   9.640 179.500  1.00  0.00           O
ATOM    814  NE2 GLN A 129     110.650   7.720 180.530  1.00  0.00           N
ATOM    815 1HE2 GLN A 129     110.560   7.250 181.420  1.00  0.00           H
ATOM    816 2HE2 GLN A 129     109.920   7.460 179.880  1.00  0.00           H
ATOM    817  C   GLN A 129     114.570  10.070 179.390  1.00  0.00           C
ATOM    818  O   GLN A 129     113.610  10.850 179.290  1.00  0.00           O
ATOM    819  N   GLY A 130     115.810  10.430 179.000  1.00  0.00           N
ATOM    820  H   GLY A 130     116.550   9.750 179.050  1.00  0.00           H
ATOM    821  CA  GLY A 130     116.230  11.810 178.670  1.00  0.00           C
ATOM    822  HA1 GLY A 130     116.030  12.450 179.530  1.00  0.00           H
ATOM    823  HA2 GLY A 130     115.570  12.230 177.910  1.00  0.00           H
ATOM    824  C   GLY A 130     117.620  11.990 178.220  1.00  0.00           C
ATOM    825  O   GLY A 130     118.190  13.080 178.230  1.00  0.00           O
ATOM    826  N   GLU A 131     118.270  10.900 177.740  1.00  0.00           N
ATOM    827  H   GLU A 131     117.880   9.970 177.790  1.00  0.00           H
ATOM    828  CA  GLU A 131     119.660  10.860 177.450  1.00  0.00           C
ATOM    829  HA  GLU A 131     120.000  11.890 177.300  1.00  0.00           H
ATOM    830  CB  GLU A 131     120.530  10.350 178.670  1.00  0.00           C
ATOM    831  HB1 GLU A 131     121.600  10.390 178.490  1.00  0.00           H
ATOM    832  HB2 GLU A 131     120.220   9.340 178.900  1.00  0.00           H
ATOM    833  CG  GLU A 131     120.240  11.260 179.900  1.00  0.00           C
ATOM    834  HG1 GLU A 131     119.210  11.020 180.160  1.00  0.00           H
ATOM    835  HG2 GLU A 131     120.240  12.340 179.760  1.00  0.00           H
ATOM    836  CD  GLU A 131     121.210  10.770 181.040  1.00  0.00           C
ATOM    837  OE1 GLU A 131     120.840   9.830 181.790  1.00  0.00           O
ATOM    838  OE2 GLU A 131     122.230  11.520 181.270  1.00  0.00           O
ATOM    839  C   GLU A 131     120.050  10.140 176.120  1.00  0.00           C
ATOM    840  O   GLU A 131     119.200   9.510 175.440  1.00  0.00           O
ATOM    841  N   ILE A 132     121.350  10.200 175.800  1.00  0.00           N
ATOM    842  H   ILE A 132     121.970  10.790 176.320  1.00  0.00           H
ATOM    843  CA  ILE A 132     121.950   9.650 174.630  1.00  0.00           C
ATOM    844  HA  ILE A 132     121.270   8.850 174.330  1.00  0.00           H
ATOM    845  CB  ILE A 132     122.080  10.680 173.410  1.00  0.00           C
ATOM    846  HB  ILE A 132     122.630  10.350 172.530  1.00  0.00           H
ATOM    847  CG2 ILE A 132     120.720  10.840 172.880  1.00  0.00           C
ATOM    848 1HG2 ILE A 132     120.420   9.870 172.470  1.00  0.00           H
ATOM    849 2HG2 ILE A 132     120.040  11.210 173.650  1.00  0.00           H
ATOM    850 3HG2 ILE A 132     120.760  11.510 172.030  1.00  0.00           H
ATOM    851  CG1 ILE A 132     122.610  12.060 173.890  1.00  0.00           C
ATOM    852 1HG1 ILE A 132     123.570  11.870 174.380  1.00  0.00           H
ATOM    853 2HG1 ILE A 132     122.090  12.460 174.760  1.00  0.00           H
ATOM    854  CD  ILE A 132     122.730  13.260 172.870  1.00  0.00           C
ATOM    855  HD1 ILE A 132     121.860  13.520 172.270  1.00  0.00           H
ATOM    856  HD2 ILE A 132     122.960  14.170 173.420  1.00  0.00           H
ATOM    857  HD3 ILE A 132     123.610  13.090 172.240  1.00  0.00           H
ATOM    858  C   ILE A 132     123.220   8.870 174.900  1.00  0.00           C
ATOM    859  O   ILE A 132     123.870   9.130 175.950  1.00  0.00           O
ATOM    860  N   ARG A 133     123.600   7.890 174.080  1.00  0.00           N
ATOM    861  H   ARG A 133     122.930   7.640 173.360  1.00  0.00           H
ATOM    862  CA  ARG A 133     124.920   7.190 174.120  1.00  0.00           C
ATOM    863  HA  ARG A 133     125.650   7.930 174.450  1.00  0.00           H
ATOM    864  CB  ARG A 133     124.830   6.020 175.110  1.00  0.00           C
ATOM    865  HB1 ARG A 133     124.660   6.470 176.090  1.00  0.00           H
ATOM    866  HB2 ARG A 133     125.840   5.610 175.130  1.00  0.00           H
ATOM    867  CG  ARG A 133     123.790   4.920 174.780  1.00  0.00           C
ATOM    868  HG1 ARG A 133     124.050   4.370 173.880  1.00  0.00           H
ATOM    869  HG2 ARG A 133     122.850   5.450 174.680  1.00  0.00           H
ATOM    870  CD  ARG A 133     123.730   3.940 175.960  1.00  0.00           C
ATOM    871  HD1 ARG A 133     123.490   4.440 176.900  1.00  0.00           H
ATOM    872  HD2 ARG A 133     124.690   3.460 176.130  1.00  0.00           H
ATOM    873  NE  ARG A 133     122.750   2.900 175.730  1.00  0.00           N
ATOM    874  HE  ARG A 133     122.250   2.870 174.850  1.00  0.00           H
ATOM    875  CZ  ARG A 133     122.320   1.990 176.620  1.00  0.00           C
ATOM    876  NH1 ARG A 133     122.840   1.690 177.770  1.00  0.00           N
ATOM    877 1HH1 ARG A 133     123.550   2.290 178.160  1.00  0.00           H
ATOM    878 2HH1 ARG A 133     122.260   1.150 178.380  1.00  0.00           H
ATOM    879  NH2 ARG A 133     121.420   1.180 176.150  1.00  0.00           N
ATOM    880 1HH2 ARG A 133     120.920   1.360 175.300  1.00  0.00           H
ATOM    881 2HH2 ARG A 133     121.290   0.260 176.560  1.00  0.00           H
ATOM    882  C   ARG A 133     125.400   6.610 172.790  1.00  0.00           C
ATOM    883  O   ARG A 133     124.660   6.380 171.880  1.00  0.00           O
ATOM    884  N   LEU A 134     126.740   6.300 172.710  1.00  0.00           N
ATOM    885  H   LEU A 134     127.260   6.510 173.550  1.00  0.00           H
ATOM    886  CA  LEU A 134     127.500   5.620 171.640  1.00  0.00           C
ATOM    887  HA  LEU A 134     127.330   6.140 170.700  1.00  0.00           H
ATOM    888  CB  LEU A 134     129.000   5.550 171.870  1.00  0.00           C
ATOM    889  HB1 LEU A 134     129.210   4.960 172.760  1.00  0.00           H
ATOM    890  HB2 LEU A 134     129.310   6.580 172.050  1.00  0.00           H
ATOM    891  CG  LEU A 134     129.780   4.790 170.840  1.00  0.00           C
ATOM    892  HG  LEU A 134     129.400   3.780 170.690  1.00  0.00           H
ATOM    893  CD1 LEU A 134     129.830   5.540 169.470  1.00  0.00           C
ATOM    894 1HD1 LEU A 134     130.700   5.190 168.920  1.00  0.00           H
ATOM    895 2HD1 LEU A 134     128.920   5.430 168.880  1.00  0.00           H
ATOM    896 3HD1 LEU A 134     130.000   6.620 169.560  1.00  0.00           H
ATOM    897  CD2 LEU A 134     131.190   4.590 171.320  1.00  0.00           C
ATOM    898 1HD2 LEU A 134     131.800   4.040 170.600  1.00  0.00           H
ATOM    899 2HD2 LEU A 134     131.560   5.530 171.720  1.00  0.00           H
ATOM    900 3HD2 LEU A 134     131.150   3.970 172.220  1.00  0.00           H
ATOM    901  C   LEU A 134     126.900   4.200 171.480  1.00  0.00           C
ATOM    902  O   LEU A 134     126.920   3.390 172.400  1.00  0.00           O
ATOM    903  N   LEU A 135     126.550   3.840 170.270  1.00  0.00           N
ATOM    904  H   LEU A 135     126.510   4.490 169.500  1.00  0.00           H
ATOM    905  CA  LEU A 135     126.070   2.510 169.970  1.00  0.00           C
ATOM    906  HA  LEU A 135     125.920   1.960 170.900  1.00  0.00           H
ATOM    907  CB  LEU A 135     124.640   2.660 169.290  1.00  0.00           C
ATOM    908  HB1 LEU A 135     124.620   3.460 168.560  1.00  0.00           H
ATOM    909  HB2 LEU A 135     123.980   3.040 170.070  1.00  0.00           H
ATOM    910  CG  LEU A 135     124.010   1.430 168.680  1.00  0.00           C
ATOM    911  HG  LEU A 135     124.620   0.920 167.940  1.00  0.00           H
ATOM    912  CD1 LEU A 135     123.740   0.420 169.870  1.00  0.00           C
ATOM    913 1HD1 LEU A 135     123.570  -0.590 169.500  1.00  0.00           H
ATOM    914 2HD1 LEU A 135     124.580   0.310 170.560  1.00  0.00           H
ATOM    915 3HD1 LEU A 135     122.860   0.800 170.390  1.00  0.00           H
ATOM    916  CD2 LEU A 135     122.600   1.840 168.100  1.00  0.00           C
ATOM    917 1HD2 LEU A 135     121.980   0.970 167.910  1.00  0.00           H
ATOM    918 2HD2 LEU A 135     122.020   2.380 168.850  1.00  0.00           H
ATOM    919 3HD2 LEU A 135     122.770   2.420 167.190  1.00  0.00           H
ATOM    920  C   LEU A 135     127.050   1.710 169.030  1.00  0.00           C
ATOM    921  O   LEU A 135     127.240   0.520 169.270  1.00  0.00           O
ATOM    922  N   GLN A 136     127.660   2.360 168.020  1.00  0.00           N
ATOM    923  H   GLN A 136     127.490   3.350 167.980  1.00  0.00           H
ATOM    924  CA  GLN A 136     128.640   1.820 166.990  1.00  0.00           C
ATOM    925  HA  GLN A 136     129.520   1.430 167.510  1.00  0.00           H
ATOM    926  CB  GLN A 136     128.020   0.800 166.040  1.00  0.00           C
ATOM    927  HB1 GLN A 136     128.320   0.990 165.010  1.00  0.00           H
ATOM    928  HB2 GLN A 136     126.940   0.890 166.200  1.00  0.00           H
ATOM    929  CG  GLN A 136     128.260  -0.740 166.280  1.00  0.00           C
ATOM    930  HG1 GLN A 136     127.600  -1.310 165.620  1.00  0.00           H
ATOM    931  HG2 GLN A 136     127.950  -0.970 167.300  1.00  0.00           H
ATOM    932  CD  GLN A 136     129.760  -1.170 166.260  1.00  0.00           C
ATOM    933  OE1 GLN A 136     130.690  -0.360 166.010  1.00  0.00           O
ATOM    934  NE2 GLN A 136     129.970  -2.410 166.610  1.00  0.00           N
ATOM    935 1HE2 GLN A 136     129.160  -2.890 166.970  1.00  0.00           H
ATOM    936 2HE2 GLN A 136     130.860  -2.860 166.450  1.00  0.00           H
ATOM    937  C   GLN A 136     129.200   2.950 166.110  1.00  0.00           C
ATOM    938  O   GLN A 136     128.520   4.030 165.910  1.00  0.00           O
ATOM    939  N   SER A 137     130.440   2.870 165.650  1.00  0.00           N
ATOM    940  H   SER A 137     130.900   1.980 165.810  1.00  0.00           H
ATOM    941  CA  SER A 137     131.160   3.890 164.830  1.00  0.00           C
ATOM    942  HA  SER A 137     130.420   4.320 164.160  1.00  0.00           H
ATOM    943  CB  SER A 137     131.660   4.960 165.840  1.00  0.00           C
ATOM    944  HB1 SER A 137     132.570   4.580 166.320  1.00  0.00           H
ATOM    945  HB2 SER A 137     130.870   5.190 166.550  1.00  0.00           H
ATOM    946  OG  SER A 137     132.160   6.140 165.210  1.00  0.00           O
ATOM    947  HG  SER A 137     131.420   6.590 164.780  1.00  0.00           H
ATOM    948  C   SER A 137     132.130   3.300 163.850  1.00  0.00           C
ATOM    949  O   SER A 137     132.450   2.090 163.960  1.00  0.00           O
ATOM    950  N   TYR A 138     132.600   4.040 162.860  1.00  0.00           N
ATOM    951  H   TYR A 138     132.460   5.040 162.970  1.00  0.00           H
ATOM    952  CA  TYR A 138     133.570   3.680 161.840  1.00  0.00           C
ATOM    953  HA  TYR A 138     134.370   3.030 162.200  1.00  0.00           H
ATOM    954  CB  TYR A 138     132.860   3.000 160.670  1.00  0.00           C
ATOM    955  HB1 TYR A 138     132.020   3.620 160.370  1.00  0.00           H
ATOM    956  HB2 TYR A 138     132.480   2.030 160.990  1.00  0.00           H
ATOM    957  CG  TYR A 138     133.580   2.580 159.360  1.00  0.00           C
ATOM    958  CD1 TYR A 138     134.370   1.420 159.300  1.00  0.00           C
ATOM    959  HD1 TYR A 138     134.430   0.820 160.190  1.00  0.00           H
ATOM    960  CE1 TYR A 138     135.120   1.090 158.210  1.00  0.00           C
ATOM    961  HE1 TYR A 138     135.700   0.180 158.240  1.00  0.00           H
ATOM    962  CZ  TYR A 138     135.080   1.910 157.080  1.00  0.00           C
ATOM    963  OH  TYR A 138     135.950   1.530 156.110  1.00  0.00           O
ATOM    964  HH  TYR A 138     135.870   1.920 155.240  1.00  0.00           H
ATOM    965  CE2 TYR A 138     134.190   3.020 157.010  1.00  0.00           C
ATOM    966  HE2 TYR A 138     134.070   3.650 156.140  1.00  0.00           H
ATOM    967  CD2 TYR A 138     133.460   3.360 158.180  1.00  0.00           C
ATOM    968  HD2 TYR A 138     132.770   4.190 158.230  1.00  0.00           H
ATOM    969  C   TYR A 138     134.270   4.930 161.400  1.00  0.00           C
ATOM    970  O   TYR A 138     133.630   5.980 161.290  1.00  0.00           O
ATOM    971  N   VAL A 139     135.490   4.770 161.040  1.00  0.00           N
ATOM    972  H   VAL A 139     135.960   3.890 161.170  1.00  0.00           H
ATOM    973  CA  VAL A 139     136.310   5.770 160.320  1.00  0.00           C
ATOM    974  HA  VAL A 139     135.730   6.620 159.980  1.00  0.00           H
ATOM    975  CB  VAL A 139     137.400   6.380 161.260  1.00  0.00           C
ATOM    976  HB  VAL A 139     138.030   5.560 161.600  1.00  0.00           H
ATOM    977  CG1 VAL A 139     138.260   7.460 160.600  1.00  0.00           C
ATOM    978 1HG1 VAL A 139     138.800   7.320 159.660  1.00  0.00           H
ATOM    979 2HG1 VAL A 139     137.690   8.390 160.580  1.00  0.00           H
ATOM    980 3HG1 VAL A 139     138.990   7.730 161.360  1.00  0.00           H
ATOM    981  CG2 VAL A 139     136.760   7.010 162.480  1.00  0.00           C
ATOM    982 1HG2 VAL A 139     136.070   7.770 162.120  1.00  0.00           H
ATOM    983 2HG2 VAL A 139     136.170   6.330 163.090  1.00  0.00           H
ATOM    984 3HG2 VAL A 139     137.550   7.440 163.090  1.00  0.00           H
ATOM    985  C   VAL A 139     136.940   5.040 159.150  1.00  0.00           C
ATOM    986  O   VAL A 139     137.440   3.890 159.240  1.00  0.00           O
ATOM    987  N   ASP A 140     136.910   5.710 158.010  1.00  0.00           N
ATOM    988  H   ASP A 140     136.670   6.680 158.040  1.00  0.00           H
ATOM    989  CA  ASP A 140     137.510   5.150 156.800  1.00  0.00           C
ATOM    990  HA  ASP A 140     137.080   4.160 156.680  1.00  0.00           H
ATOM    991  CB  ASP A 140     137.090   5.890 155.580  1.00  0.00           C
ATOM    992  HB1 ASP A 140     137.570   6.860 155.450  1.00  0.00           H
ATOM    993  HB2 ASP A 140     136.020   6.120 155.650  1.00  0.00           H
ATOM    994  CG  ASP A 140     137.250   5.080 154.290  1.00  0.00           C
ATOM    995  OD1 ASP A 140     138.030   4.080 154.350  1.00  0.00           O
ATOM    996  OD2 ASP A 140     136.550   5.420 153.320  1.00  0.00           O
ATOM    997  C   ASP A 140     139.110   4.980 156.920  1.00  0.00           C
ATOM    998  O   ASP A 140     139.750   5.970 157.330  1.00  0.00           O
ATOM    999  N   ALA A 141     139.700   3.850 156.610  1.00  0.00           N
ATOM   1000  H   ALA A 141     139.090   3.130 156.240  1.00  0.00           H
ATOM   1001  CA  ALA A 141     141.130   3.770 156.390  1.00  0.00           C
ATOM   1002  HA  ALA A 141     141.650   4.230 157.230  1.00  0.00           H
ATOM   1003  CB  ALA A 141     141.600   2.250 156.500  1.00  0.00           C
ATOM   1004  HB1 ALA A 141     141.580   1.760 155.520  1.00  0.00           H
ATOM   1005  HB2 ALA A 141     142.640   2.240 156.810  1.00  0.00           H
ATOM   1006  HB3 ALA A 141     141.040   1.650 157.210  1.00  0.00           H
ATOM   1007  C   ALA A 141     141.610   4.500 155.070  1.00  0.00           C
ATOM   1008  O   ALA A 141     142.860   4.580 154.970  1.00  0.00           O
ATOM   1009  N   ASP A 142     140.850   5.030 154.130  1.00  0.00           N
ATOM   1010  H   ASP A 142     139.850   4.990 154.300  1.00  0.00           H
ATOM   1011  CA  ASP A 142     141.290   5.830 152.950  1.00  0.00           C
ATOM   1012  HA  ASP A 142     142.200   5.430 152.520  1.00  0.00           H
ATOM   1013  CB  ASP A 142     140.210   5.890 151.830  1.00  0.00           C
ATOM   1014  HB1 ASP A 142     140.760   6.420 151.060  1.00  0.00           H
ATOM   1015  HB2 ASP A 142     139.330   6.430 152.190  1.00  0.00           H
ATOM   1016  CG  ASP A 142     139.890   4.520 151.250  1.00  0.00           C
ATOM   1017  OD1 ASP A 142     138.850   4.500 150.640  1.00  0.00           O
ATOM   1018  OD2 ASP A 142     140.570   3.540 151.490  1.00  0.00           O
ATOM   1019  C   ASP A 142     141.630   7.300 153.410  1.00  0.00           C
ATOM   1020  O   ASP A 142     140.860   8.050 153.990  1.00  0.00           O
ATOM   1021  N   ALA A 143     142.820   7.760 152.850  1.00  0.00           N
ATOM   1022  H   ALA A 143     143.270   7.200 152.140  1.00  0.00           H
ATOM   1023  CA  ALA A 143     143.470   9.030 153.180  1.00  0.00           C
ATOM   1024  HA  ALA A 143     143.630   9.020 154.260  1.00  0.00           H
ATOM   1025  CB  ALA A 143     144.820   8.970 152.430  1.00  0.00           C
ATOM   1026  HB1 ALA A 143     145.290   8.040 152.750  1.00  0.00           H
ATOM   1027  HB2 ALA A 143     144.600   9.000 151.370  1.00  0.00           H
ATOM   1028  HB3 ALA A 143     145.450   9.850 152.570  1.00  0.00           H
ATOM   1029  C   ALA A 143     142.650  10.290 152.750  1.00  0.00           C
ATOM   1030  O   ALA A 143     143.040  11.380 153.190  1.00  0.00           O
ATOM   1031  N   ASP A 144     141.550  10.200 151.940  1.00  0.00           N
ATOM   1032  H   ASP A 144     141.180   9.280 151.770  1.00  0.00           H
ATOM   1033  CA  ASP A 144     140.940  11.350 151.310  1.00  0.00           C
ATOM   1034  HA  ASP A 144     141.260  12.220 151.880  1.00  0.00           H
ATOM   1035  CB  ASP A 144     141.480  11.470 149.870  1.00  0.00           C
ATOM   1036  HB1 ASP A 144     142.520  11.800 149.800  1.00  0.00           H
ATOM   1037  HB2 ASP A 144     140.970  12.270 149.350  1.00  0.00           H
ATOM   1038  CG  ASP A 144     141.230  10.220 148.940  1.00  0.00           C
ATOM   1039  OD1 ASP A 144     140.620   9.220 149.410  1.00  0.00           O
ATOM   1040  OD2 ASP A 144     141.680  10.320 147.770  1.00  0.00           O
ATOM   1041  C   ASP A 144     139.440  11.430 151.440  1.00  0.00           C
ATOM   1042  O   ASP A 144     138.840  12.250 150.820  1.00  0.00           O
ATOM   1043  N   GLU A 145     138.790  10.670 152.340  1.00  0.00           N
ATOM   1044  H   GLU A 145     139.320   9.900 152.740  1.00  0.00           H
ATOM   1045  CA  GLU A 145     137.340  10.680 152.580  1.00  0.00           C
ATOM   1046  HA  GLU A 145     136.880  10.720 151.590  1.00  0.00           H
ATOM   1047  CB  GLU A 145     137.000   9.400 153.280  1.00  0.00           C
ATOM   1048  HB1 GLU A 145     137.170   9.460 154.360  1.00  0.00           H
ATOM   1049  HB2 GLU A 145     137.530   8.540 152.880  1.00  0.00           H
ATOM   1050  CG  GLU A 145     135.510   9.170 153.450  1.00  0.00           C
ATOM   1051  HG1 GLU A 145     135.090  10.050 153.950  1.00  0.00           H
ATOM   1052  HG2 GLU A 145     135.370   8.350 154.150  1.00  0.00           H
ATOM   1053  CD  GLU A 145     134.780   8.950 152.120  1.00  0.00           C
ATOM   1054  OE1 GLU A 145     134.740   9.910 151.360  1.00  0.00           O
ATOM   1055  OE2 GLU A 145     134.470   7.820 151.610  1.00  0.00           O
ATOM   1056  C   GLU A 145     136.730  11.910 153.380  1.00  0.00           C
ATOM   1057  O   GLU A 145     137.300  12.380 154.400  1.00  0.00           O
ATOM   1058  N   ASN A 146     135.610  12.410 153.000  1.00  0.00           N
ATOM   1059  H   ASN A 146     135.270  12.220 152.070  1.00  0.00           H
ATOM   1060  CA  ASN A 146     134.790  13.320 153.820  1.00  0.00           C
ATOM   1061  HA  ASN A 146     134.940  13.120 154.880  1.00  0.00           H
ATOM   1062  CB  ASN A 146     135.250  14.680 153.380  1.00  0.00           C
ATOM   1063  HB1 ASN A 146     134.950  15.000 152.380  1.00  0.00           H
ATOM   1064  HB2 ASN A 146     136.320  14.620 153.190  1.00  0.00           H
ATOM   1065  CG  ASN A 146     134.920  15.780 154.400  1.00  0.00           C
ATOM   1066  OD1 ASN A 146     134.050  16.670 154.160  1.00  0.00           O
ATOM   1067  ND2 ASN A 146     135.700  15.860 155.480  1.00  0.00           N
ATOM   1068 1HD2 ASN A 146     136.360  15.120 155.680  1.00  0.00           H
ATOM   1069 2HD2 ASN A 146     135.610  16.620 156.140  1.00  0.00           H
ATOM   1070  C   ASN A 146     133.290  12.980 153.480  1.00  0.00           C
ATOM   1071  O   ASN A 146     132.780  13.240 152.420  1.00  0.00           O
ATOM   1072  N   PHE A 147     132.520  12.510 154.470  1.00  0.00           N
ATOM   1073  H   PHE A 147     133.120  12.230 155.230  1.00  0.00           H
ATOM   1074  CA  PHE A 147     131.090  12.290 154.390  1.00  0.00           C
ATOM   1075  HA  PHE A 147     130.830  11.910 153.410  1.00  0.00           H
ATOM   1076  CB  PHE A 147     130.530  11.180 155.320  1.00  0.00           C
ATOM   1077  HB1 PHE A 147     129.530  10.870 155.010  1.00  0.00           H
ATOM   1078  HB2 PHE A 147     130.540  11.570 156.340  1.00  0.00           H
ATOM   1079  CG  PHE A 147     131.290   9.870 155.290  1.00  0.00           C
ATOM   1080  CD1 PHE A 147     132.030   9.460 156.460  1.00  0.00           C
ATOM   1081  HD1 PHE A 147     131.860   9.910 157.430  1.00  0.00           H
ATOM   1082  CE1 PHE A 147     132.830   8.310 156.330  1.00  0.00           C
ATOM   1083  HE1 PHE A 147     133.390   8.010 157.200  1.00  0.00           H
ATOM   1084  CZ  PHE A 147     132.830   7.550 155.140  1.00  0.00           C
ATOM   1085  HZ  PHE A 147     133.470   6.690 155.040  1.00  0.00           H
ATOM   1086  CE2 PHE A 147     132.100   7.950 154.030  1.00  0.00           C
ATOM   1087  HE2 PHE A 147     132.150   7.430 153.090  1.00  0.00           H
ATOM   1088  CD2 PHE A 147     131.330   9.140 154.100  1.00  0.00           C
ATOM   1089  HD2 PHE A 147     130.800   9.450 153.210  1.00  0.00           H
ATOM   1090  C   PHE A 147     130.260  13.560 154.450  1.00  0.00           C
ATOM   1091  O   PHE A 147     130.500  14.370 155.310  1.00  0.00           O
ATOM   1092  N   TYR A 148     129.250  13.680 153.550  1.00  0.00           N
ATOM   1093  H   TYR A 148     129.220  13.100 152.730  1.00  0.00           H
ATOM   1094  CA  TYR A 148     128.300  14.850 153.560  1.00  0.00           C
ATOM   1095  HA  TYR A 148     128.590  15.630 154.270  1.00  0.00           H
ATOM   1096  CB  TYR A 148     128.260  15.420 152.100  1.00  0.00           C
ATOM   1097  HB1 TYR A 148     127.360  16.030 152.080  1.00  0.00           H
ATOM   1098  HB2 TYR A 148     127.930  14.710 151.340  1.00  0.00           H
ATOM   1099  CG  TYR A 148     129.370  16.260 151.510  1.00  0.00           C
ATOM   1100  CD1 TYR A 148     130.400  16.630 152.330  1.00  0.00           C
ATOM   1101  HD1 TYR A 148     130.400  16.360 153.380  1.00  0.00           H
ATOM   1102  CE1 TYR A 148     131.560  17.180 151.760  1.00  0.00           C
ATOM   1103  HE1 TYR A 148     132.470  17.320 152.320  1.00  0.00           H
ATOM   1104  CZ  TYR A 148     131.560  17.500 150.400  1.00  0.00           C
ATOM   1105  OH  TYR A 148     132.640  18.050 149.810  1.00  0.00           O
ATOM   1106  HH  TYR A 148     132.330  18.420 148.980  1.00  0.00           H
ATOM   1107  CE2 TYR A 148     130.430  17.340 149.610  1.00  0.00           C
ATOM   1108  HE2 TYR A 148     130.610  17.490 148.560  1.00  0.00           H
ATOM   1109  CD2 TYR A 148     129.360  16.600 150.130  1.00  0.00           C
ATOM   1110  HD2 TYR A 148     128.510  16.390 149.510  1.00  0.00           H
ATOM   1111  C   TYR A 148     126.870  14.460 153.920  1.00  0.00           C
ATOM   1112  O   TYR A 148     126.060  15.360 154.240  1.00  0.00           O
ATOM   1113  N   THR A 149     126.480  13.150 153.800  1.00  0.00           N
ATOM   1114  H   THR A 149     127.140  12.420 153.570  1.00  0.00           H
ATOM   1115  CA  THR A 149     125.060  12.830 153.770  1.00  0.00           C
ATOM   1116  HA  THR A 149     124.570  13.450 154.520  1.00  0.00           H
ATOM   1117  CB  THR A 149     124.400  13.190 152.470  1.00  0.00           C
ATOM   1118  HB  THR A 149     124.480  14.280 152.380  1.00  0.00           H
ATOM   1119  CG2 THR A 149     125.060  12.590 151.280  1.00  0.00           C
ATOM   1120 1HG2 THR A 149     125.080  11.510 151.440  1.00  0.00           H
ATOM   1121 2HG2 THR A 149     124.490  12.960 150.430  1.00  0.00           H
ATOM   1122 3HG2 THR A 149     126.070  12.980 151.170  1.00  0.00           H
ATOM   1123  OG1 THR A 149     123.040  12.940 152.500  1.00  0.00           O
ATOM   1124  HG1 THR A 149     122.640  13.380 153.250  1.00  0.00           H
ATOM   1125  C   THR A 149     124.910  11.290 154.070  1.00  0.00           C
ATOM   1126  O   THR A 149     125.860  10.500 154.080  1.00  0.00           O
ATOM   1127  N   CYS A 150     123.770  10.890 154.620  1.00  0.00           N
ATOM   1128  H   CYS A 150     123.050  11.590 154.750  1.00  0.00           H
ATOM   1129  CA  CYS A 150     123.370   9.530 155.070  1.00  0.00           C
ATOM   1130  HA  CYS A 150     123.810   8.820 154.370  1.00  0.00           H
ATOM   1131  CB  CYS A 150     123.900   9.320 156.450  1.00  0.00           C
ATOM   1132  HB1 CYS A 150     124.980   9.130 156.490  1.00  0.00           H
ATOM   1133  HB2 CYS A 150     123.430   8.400 156.790  1.00  0.00           H
ATOM   1134  SG  CYS A 150     123.330  10.600 157.570  1.00  0.00           S
ATOM   1135  HG  CYS A 150     123.980  11.610 156.990  1.00  0.00           H
ATOM   1136  C   CYS A 150     121.800   9.360 154.990  1.00  0.00           C
ATOM   1137  O   CYS A 150     121.080  10.340 155.230  1.00  0.00           O
ATOM   1138  N   ALA A 151     121.300   8.140 154.600  1.00  0.00           N
ATOM   1139  H   ALA A 151     122.030   7.450 154.540  1.00  0.00           H
ATOM   1140  CA  ALA A 151     119.880   7.760 154.480  1.00  0.00           C
ATOM   1141  HA  ALA A 151     119.290   8.420 155.120  1.00  0.00           H
ATOM   1142  CB  ALA A 151     119.500   8.030 153.000  1.00  0.00           C
ATOM   1143  HB1 ALA A 151     120.020   7.420 152.260  1.00  0.00           H
ATOM   1144  HB2 ALA A 151     118.450   7.900 152.750  1.00  0.00           H
ATOM   1145  HB3 ALA A 151     119.750   9.060 152.750  1.00  0.00           H
ATOM   1146  C   ALA A 151     119.590   6.300 154.920  1.00  0.00           C
ATOM   1147  O   ALA A 151     120.390   5.390 154.680  1.00  0.00           O
ATOM   1148  N   TRP A 152     118.440   6.100 155.590  1.00  0.00           N
ATOM   1149  H   TRP A 152     117.830   6.880 155.770  1.00  0.00           H
ATOM   1150  CA  TRP A 152     118.060   4.800 156.150  1.00  0.00           C
ATOM   1151  HA  TRP A 152     118.870   4.090 156.330  1.00  0.00           H
ATOM   1152  CB  TRP A 152     117.270   4.880 157.520  1.00  0.00           C
ATOM   1153  HB1 TRP A 152     116.890   3.880 157.750  1.00  0.00           H
ATOM   1154  HB2 TRP A 152     116.420   5.550 157.440  1.00  0.00           H
ATOM   1155  CG  TRP A 152     118.120   5.140 158.740  1.00  0.00           C
ATOM   1156  CD1 TRP A 152     118.160   6.240 159.440  1.00  0.00           C
ATOM   1157  HD1 TRP A 152     117.590   7.120 159.150  1.00  0.00           H
ATOM   1158  NE1 TRP A 152     118.960   6.180 160.540  1.00  0.00           N
ATOM   1159  HE1 TRP A 152     119.220   6.960 161.130  1.00  0.00           H
ATOM   1160  CE2 TRP A 152     119.550   4.940 160.550  1.00  0.00           C
ATOM   1161  CZ2 TRP A 152     120.520   4.330 161.430  1.00  0.00           C
ATOM   1162  HZ2 TRP A 152     121.010   4.800 162.270  1.00  0.00           H
ATOM   1163  CH2 TRP A 152     120.900   3.010 161.160  1.00  0.00           C
ATOM   1164  HH2 TRP A 152     121.500   2.540 161.930  1.00  0.00           H
ATOM   1165  CZ3 TRP A 152     120.310   2.260 160.050  1.00  0.00           C
ATOM   1166  HZ3 TRP A 152     120.520   1.210 159.920  1.00  0.00           H
ATOM   1167  CE3 TRP A 152     119.420   2.930 159.180  1.00  0.00           C
ATOM   1168  HE3 TRP A 152     118.910   2.340 158.420  1.00  0.00           H
ATOM   1169  CD2 TRP A 152     119.020   4.260 159.430  1.00  0.00           C
ATOM   1170  C   TRP A 152     117.030   4.130 155.210  1.00  0.00           C
ATOM   1171  O   TRP A 152     116.040   4.710 154.730  1.00  0.00           O
ATOM   1172  N   THR A 153     117.090   2.790 155.160  1.00  0.00           N
ATOM   1173  H   THR A 153     117.920   2.270 155.420  1.00  0.00           H
ATOM   1174  CA  THR A 153     116.070   1.910 154.560  1.00  0.00           C
ATOM   1175  HA  THR A 153     115.090   2.380 154.610  1.00  0.00           H
ATOM   1176  CB  THR A 153     116.340   1.780 153.110  1.00  0.00           C
ATOM   1177  HB  THR A 153     116.390   2.770 152.670  1.00  0.00           H
ATOM   1178  CG2 THR A 153     117.670   0.920 152.840  1.00  0.00           C
ATOM   1179 1HG2 THR A 153     117.980   0.990 151.800  1.00  0.00           H
ATOM   1180 2HG2 THR A 153     118.460   1.330 153.460  1.00  0.00           H
ATOM   1181 3HG2 THR A 153     117.450  -0.140 152.960  1.00  0.00           H
ATOM   1182  OG1 THR A 153     115.200   1.150 152.530  1.00  0.00           O
ATOM   1183  HG1 THR A 153     115.200   1.410 151.610  1.00  0.00           H
ATOM   1184  C   THR A 153     115.960   0.600 155.380  1.00  0.00           C
ATOM   1185  O   THR A 153     116.730   0.410 156.310  1.00  0.00           O
ATOM   1186  N   TYR A 154     115.160  -0.350 155.020  1.00  0.00           N
ATOM   1187  H   TYR A 154     114.640  -0.060 154.200  1.00  0.00           H
ATOM   1188  CA  TYR A 154     115.120  -1.750 155.530  1.00  0.00           C
ATOM   1189  HA  TYR A 154     115.740  -1.910 156.410  1.00  0.00           H
ATOM   1190  CB  TYR A 154     113.690  -2.090 156.000  1.00  0.00           C
ATOM   1191  HB1 TYR A 154     113.030  -1.940 155.150  1.00  0.00           H
ATOM   1192  HB2 TYR A 154     113.350  -1.390 156.750  1.00  0.00           H
ATOM   1193  CG  TYR A 154     113.630  -3.430 156.640  1.00  0.00           C
ATOM   1194  CD1 TYR A 154     113.780  -3.390 158.030  1.00  0.00           C
ATOM   1195  HD1 TYR A 154     113.910  -2.460 158.560  1.00  0.00           H
ATOM   1196  CE1 TYR A 154     113.660  -4.570 158.750  1.00  0.00           C
ATOM   1197  HE1 TYR A 154     113.740  -4.660 159.830  1.00  0.00           H
ATOM   1198  CZ  TYR A 154     113.630  -5.830 158.060  1.00  0.00           C
ATOM   1199  OH  TYR A 154     113.740  -7.080 158.690  1.00  0.00           O
ATOM   1200  HH  TYR A 154     113.560  -7.790 158.070  1.00  0.00           H
ATOM   1201  CE2 TYR A 154     113.390  -5.840 156.690  1.00  0.00           C
ATOM   1202  HE2 TYR A 154     113.380  -6.800 156.190  1.00  0.00           H
ATOM   1203  CD2 TYR A 154     113.420  -4.620 155.950  1.00  0.00           C
ATOM   1204  HD2 TYR A 154     113.280  -4.700 154.880  1.00  0.00           H
ATOM   1205  C   TYR A 154     115.450  -2.610 154.280  1.00  0.00           C
ATOM   1206  O   TYR A 154     115.060  -2.370 153.100  1.00  0.00           O
ATOM   1207  N   ASP A 155     116.260  -3.660 154.630  1.00  0.00           N
ATOM   1208  H   ASP A 155     116.590  -3.830 155.570  1.00  0.00           H
ATOM   1209  CA  ASP A 155     116.830  -4.650 153.710  1.00  0.00           C
ATOM   1210  HA  ASP A 155     116.490  -4.310 152.730  1.00  0.00           H
ATOM   1211  CB  ASP A 155     118.310  -4.480 153.640  1.00  0.00           C
ATOM   1212  HB1 ASP A 155     118.770  -4.470 154.630  1.00  0.00           H
ATOM   1213  HB2 ASP A 155     118.600  -3.510 153.240  1.00  0.00           H
ATOM   1214  CG  ASP A 155     118.880  -5.690 152.890  1.00  0.00           C
ATOM   1215  OD1 ASP A 155     119.990  -6.110 153.240  1.00  0.00           O
ATOM   1216  OD2 ASP A 155     118.340  -6.090 151.850  1.00  0.00           O
ATOM   1217  C   ASP A 155     116.340  -6.100 154.000  1.00  0.00           C
ATOM   1218  O   ASP A 155     116.600  -6.600 155.080  1.00  0.00           O
ATOM   1219  N   SER A 156     115.770  -6.720 152.940  1.00  0.00           N
ATOM   1220  H   SER A 156     115.870  -6.290 152.030  1.00  0.00           H
ATOM   1221  CA  SER A 156     115.210  -8.060 153.110  1.00  0.00           C
ATOM   1222  HA  SER A 156     114.640  -8.110 154.040  1.00  0.00           H
ATOM   1223  CB  SER A 156     114.350  -8.460 151.900  1.00  0.00           C
ATOM   1224  HB1 SER A 156     113.490  -7.840 151.650  1.00  0.00           H
ATOM   1225  HB2 SER A 156     114.060  -9.510 152.000  1.00  0.00           H
ATOM   1226  OG  SER A 156     115.170  -8.340 150.770  1.00  0.00           O
ATOM   1227  HG  SER A 156     115.120  -7.430 150.480  1.00  0.00           H
ATOM   1228  C   SER A 156     116.390  -9.130 153.130  1.00  0.00           C
ATOM   1229  O   SER A 156     116.290 -10.160 153.770  1.00  0.00           O
ATOM   1230  N   ASN A 157     117.580  -8.740 152.610  1.00  0.00           N
ATOM   1231  H   ASN A 157     117.680  -7.840 152.160  1.00  0.00           H
ATOM   1232  CA  ASN A 157     118.720  -9.630 152.520  1.00  0.00           C
ATOM   1233  HA  ASN A 157     118.410 -10.660 152.320  1.00  0.00           H
ATOM   1234  CB  ASN A 157     119.690  -9.170 151.460  1.00  0.00           C
ATOM   1235  HB1 ASN A 157     120.380 -10.010 151.310  1.00  0.00           H
ATOM   1236  HB2 ASN A 157     120.160  -8.240 151.780  1.00  0.00           H
ATOM   1237  CG  ASN A 157     119.010  -9.080 150.110  1.00  0.00           C
ATOM   1238  OD1 ASN A 157     118.600 -10.000 149.480  1.00  0.00           O
ATOM   1239  ND2 ASN A 157     118.790  -7.890 149.680  1.00  0.00           N
ATOM   1240 1HD2 ASN A 157     118.890  -7.030 150.200  1.00  0.00           H
ATOM   1241 2HD2 ASN A 157     118.230  -7.770 148.850  1.00  0.00           H
ATOM   1242  C   ASN A 157     119.350  -9.610 153.920  1.00  0.00           C
ATOM   1243  O   ASN A 157     119.610 -10.690 154.400  1.00  0.00           O
ATOM   1244  N   THR A 158     119.560  -8.450 154.590  1.00  0.00           N
ATOM   1245  H   THR A 158     119.370  -7.550 154.180  1.00  0.00           H
ATOM   1246  CA  THR A 158     120.270  -8.410 155.920  1.00  0.00           C
ATOM   1247  HA  THR A 158     120.980  -9.240 155.950  1.00  0.00           H
ATOM   1248  CB  THR A 158     120.960  -7.080 156.280  1.00  0.00           C
ATOM   1249  HB  THR A 158     120.200  -6.330 156.480  1.00  0.00           H
ATOM   1250  CG2 THR A 158     121.900  -7.110 157.480  1.00  0.00           C
ATOM   1251 1HG2 THR A 158     121.390  -6.500 158.230  1.00  0.00           H
ATOM   1252 2HG2 THR A 158     122.020  -8.110 157.880  1.00  0.00           H
ATOM   1253 3HG2 THR A 158     122.860  -6.640 157.260  1.00  0.00           H
ATOM   1254  OG1 THR A 158     121.640  -6.590 155.180  1.00  0.00           O
ATOM   1255  HG1 THR A 158     121.000  -6.420 154.480  1.00  0.00           H
ATOM   1256  C   THR A 158     119.320  -8.750 157.070  1.00  0.00           C
ATOM   1257  O   THR A 158     119.720  -8.940 158.210  1.00  0.00           O
ATOM   1258  N   SER A 159     118.030  -8.670 156.750  1.00  0.00           N
ATOM   1259  H   SER A 159     117.760  -8.420 155.810  1.00  0.00           H
ATOM   1260  CA  SER A 159     117.000  -8.810 157.750  1.00  0.00           C
ATOM   1261  HA  SER A 159     116.080  -8.660 157.180  1.00  0.00           H
ATOM   1262  CB  SER A 159     116.930 -10.250 158.280  1.00  0.00           C
ATOM   1263  HB1 SER A 159     116.400 -10.260 159.230  1.00  0.00           H
ATOM   1264  HB2 SER A 159     117.940 -10.640 158.410  1.00  0.00           H
ATOM   1265  OG  SER A 159     116.280 -11.140 157.390  1.00  0.00           O
ATOM   1266  HG  SER A 159     116.930 -11.690 156.950  1.00  0.00           H
ATOM   1267  C   SER A 159     117.220  -7.760 158.800  1.00  0.00           C
ATOM   1268  O   SER A 159     117.370  -8.020 160.030  1.00  0.00           O
ATOM   1269  N   HIS A 160     117.380  -6.540 158.240  1.00  0.00           N
ATOM   1270  H   HIS A 160     117.360  -6.410 157.240  1.00  0.00           H
ATOM   1271  CA  HIS A 160     117.750  -5.390 159.130  1.00  0.00           C
ATOM   1272  HA  HIS A 160     117.080  -5.480 159.980  1.00  0.00           H
ATOM   1273  CB  HIS A 160     119.230  -5.490 159.570  1.00  0.00           C
ATOM   1274  HB1 HIS A 160     119.950  -5.070 158.870  1.00  0.00           H
ATOM   1275  HB2 HIS A 160     119.370  -6.560 159.740  1.00  0.00           H
ATOM   1276  CG  HIS A 160     119.490  -4.760 160.890  1.00  0.00           C
ATOM   1277  ND1 HIS A 160     119.650  -3.420 160.980  1.00  0.00           N
ATOM   1278  HD1 HIS A 160     119.640  -2.850 160.150  1.00  0.00           H
ATOM   1279  CE1 HIS A 160     119.710  -3.120 162.260  1.00  0.00           C
ATOM   1280  HE1 HIS A 160     119.640  -2.130 162.690  1.00  0.00           H
ATOM   1281  NE2 HIS A 160     119.680  -4.240 163.030  1.00  0.00           N
ATOM   1282  CD2 HIS A 160     119.640  -5.290 162.140  1.00  0.00           C
ATOM   1283  HD2 HIS A 160     119.650  -6.300 162.510  1.00  0.00           H
ATOM   1284  C   HIS A 160     117.590  -4.030 158.380  1.00  0.00           C
ATOM   1285  O   HIS A 160     117.590  -4.090 157.130  1.00  0.00           O
ATOM   1286  N   PRO A 161     117.330  -2.840 159.080  1.00  0.00           N
ATOM   1287  CD  PRO A 161     116.550  -2.810 160.280  1.00  0.00           C
ATOM   1288  HD1 PRO A 161     117.190  -3.120 161.110  1.00  0.00           H
ATOM   1289  HD2 PRO A 161     115.690  -3.490 160.250  1.00  0.00           H
ATOM   1290  CG  PRO A 161     116.260  -1.370 160.520  1.00  0.00           C
ATOM   1291  HG1 PRO A 161     116.090  -1.240 161.590  1.00  0.00           H
ATOM   1292  HG2 PRO A 161     115.400  -1.090 159.910  1.00  0.00           H
ATOM   1293  CB  PRO A 161     117.520  -0.710 159.940  1.00  0.00           C
ATOM   1294  HB1 PRO A 161     118.340  -0.830 160.640  1.00  0.00           H
ATOM   1295  HB2 PRO A 161     117.300   0.350 159.770  1.00  0.00           H
ATOM   1296  CA  PRO A 161     117.720  -1.530 158.650  1.00  0.00           C
ATOM   1297  HA  PRO A 161     117.070  -1.220 157.830  1.00  0.00           H
ATOM   1298  C   PRO A 161     119.150  -1.470 158.070  1.00  0.00           C
ATOM   1299  O   PRO A 161     120.060  -2.010 158.710  1.00  0.00           O
ATOM   1300  N   LEU A 162     119.410  -0.770 156.980  1.00  0.00           N
ATOM   1301  H   LEU A 162     118.620  -0.240 156.630  1.00  0.00           H
ATOM   1302  CA  LEU A 162     120.750  -0.460 156.550  1.00  0.00           C
ATOM   1303  HA  LEU A 162     121.440  -0.700 157.370  1.00  0.00           H
ATOM   1304  CB  LEU A 162     121.100  -1.110 155.200  1.00  0.00           C
ATOM   1305  HB1 LEU A 162     122.000  -0.620 154.840  1.00  0.00           H
ATOM   1306  HB2 LEU A 162     120.260  -0.900 154.530  1.00  0.00           H
ATOM   1307  CG  LEU A 162     121.450  -2.640 155.070  1.00  0.00           C
ATOM   1308  HG  LEU A 162     120.610  -3.250 155.400  1.00  0.00           H
ATOM   1309  CD1 LEU A 162     121.740  -3.010 153.650  1.00  0.00           C
ATOM   1310 1HD1 LEU A 162     122.690  -2.620 153.300  1.00  0.00           H
ATOM   1311 2HD1 LEU A 162     121.970  -4.080 153.690  1.00  0.00           H
ATOM   1312 3HD1 LEU A 162     120.950  -2.870 152.910  1.00  0.00           H
ATOM   1313  CD2 LEU A 162     122.580  -3.110 156.040  1.00  0.00           C
ATOM   1314 1HD2 LEU A 162     123.540  -2.680 155.740  1.00  0.00           H
ATOM   1315 2HD2 LEU A 162     122.280  -2.730 157.010  1.00  0.00           H
ATOM   1316 3HD2 LEU A 162     122.630  -4.190 156.160  1.00  0.00           H
ATOM   1317  C   LEU A 162     120.870   1.090 156.490  1.00  0.00           C
ATOM   1318  O   LEU A 162     119.790   1.770 156.300  1.00  0.00           O
ATOM   1319  N   LEU A 163     122.090   1.630 156.600  1.00  0.00           N
ATOM   1320  H   LEU A 163     122.870   1.020 156.800  1.00  0.00           H
ATOM   1321  CA  LEU A 163     122.470   3.040 156.400  1.00  0.00           C
ATOM   1322  HA  LEU A 163     121.490   3.520 156.270  1.00  0.00           H
ATOM   1323  CB  LEU A 163     123.260   3.520 157.610  1.00  0.00           C
ATOM   1324  HB1 LEU A 163     124.190   2.950 157.680  1.00  0.00           H
ATOM   1325  HB2 LEU A 163     122.740   3.280 158.530  1.00  0.00           H
ATOM   1326  CG  LEU A 163     123.620   5.040 157.560  1.00  0.00           C
ATOM   1327  HG  LEU A 163     123.930   5.340 156.560  1.00  0.00           H
ATOM   1328  CD1 LEU A 163     122.490   5.810 158.130  1.00  0.00           C
ATOM   1329 1HD1 LEU A 163     122.320   5.320 159.090  1.00  0.00           H
ATOM   1330 2HD1 LEU A 163     122.610   6.890 158.160  1.00  0.00           H
ATOM   1331 3HD1 LEU A 163     121.490   5.610 157.730  1.00  0.00           H
ATOM   1332  CD2 LEU A 163     124.830   5.280 158.530  1.00  0.00           C
ATOM   1333 1HD2 LEU A 163     125.060   6.350 158.590  1.00  0.00           H
ATOM   1334 2HD2 LEU A 163     124.650   4.980 159.560  1.00  0.00           H
ATOM   1335 3HD2 LEU A 163     125.670   4.700 158.160  1.00  0.00           H
ATOM   1336  C   LEU A 163     123.210   3.220 155.080  1.00  0.00           C
ATOM   1337  O   LEU A 163     124.360   2.760 155.010  1.00  0.00           O
ATOM   1338  N   ALA A 164     122.660   3.850 154.070  1.00  0.00           N
ATOM   1339  H   ALA A 164     121.710   4.130 154.210  1.00  0.00           H
ATOM   1340  CA  ALA A 164     123.600   4.390 153.030  1.00  0.00           C
ATOM   1341  HA  ALA A 164     124.370   3.660 152.770  1.00  0.00           H
ATOM   1342  CB  ALA A 164     122.720   4.570 151.750  1.00  0.00           C
ATOM   1343  HB1 ALA A 164     122.130   3.650 151.620  1.00  0.00           H
ATOM   1344  HB2 ALA A 164     122.110   5.470 151.760  1.00  0.00           H
ATOM   1345  HB3 ALA A 164     123.360   4.550 150.870  1.00  0.00           H
ATOM   1346  C   ALA A 164     124.360   5.680 153.460  1.00  0.00           C
ATOM   1347  O   ALA A 164     123.670   6.680 153.820  1.00  0.00           O
ATOM   1348  N   VAL A 165     125.620   5.830 153.210  1.00  0.00           N
ATOM   1349  H   VAL A 165     126.130   5.050 152.830  1.00  0.00           H
ATOM   1350  CA  VAL A 165     126.450   7.050 153.370  1.00  0.00           C
ATOM   1351  HA  VAL A 165     125.860   7.960 153.520  1.00  0.00           H
ATOM   1352  CB  VAL A 165     127.500   6.890 154.500  1.00  0.00           C
ATOM   1353  HB  VAL A 165     128.060   7.830 154.540  1.00  0.00           H
ATOM   1354  CG1 VAL A 165     126.750   6.880 155.790  1.00  0.00           C
ATOM   1355 1HG1 VAL A 165     127.440   7.060 156.610  1.00  0.00           H
ATOM   1356 2HG1 VAL A 165     125.920   7.590 155.730  1.00  0.00           H
ATOM   1357 3HG1 VAL A 165     126.290   5.950 156.110  1.00  0.00           H
ATOM   1358  CG2 VAL A 165     128.320   5.600 154.450  1.00  0.00           C
ATOM   1359 1HG2 VAL A 165     127.630   4.780 154.240  1.00  0.00           H
ATOM   1360 2HG2 VAL A 165     129.020   5.740 153.630  1.00  0.00           H
ATOM   1361 3HG2 VAL A 165     128.850   5.350 155.370  1.00  0.00           H
ATOM   1362  C   VAL A 165     127.120   7.420 152.060  1.00  0.00           C
ATOM   1363  O   VAL A 165     127.600   6.590 151.300  1.00  0.00           O
ATOM   1364  N   ALA A 166     127.390   8.690 151.860  1.00  0.00           N
ATOM   1365  H   ALA A 166     127.120   9.300 152.610  1.00  0.00           H
ATOM   1366  CA  ALA A 166     128.240   9.300 150.800  1.00  0.00           C
ATOM   1367  HA  ALA A 166     129.160   8.730 150.640  1.00  0.00           H
ATOM   1368  CB  ALA A 166     127.420   9.210 149.490  1.00  0.00           C
ATOM   1369  HB1 ALA A 166     128.020   9.680 148.710  1.00  0.00           H
ATOM   1370  HB2 ALA A 166     127.230   8.200 149.130  1.00  0.00           H
ATOM   1371  HB3 ALA A 166     126.480   9.740 149.660  1.00  0.00           H
ATOM   1372  C   ALA A 166     128.710  10.670 151.070  1.00  0.00           C
ATOM   1373  O   ALA A 166     128.570  11.160 152.200  1.00  0.00           O
ATOM   1374  N   GLY A 167     129.400  11.300 150.110  1.00  0.00           N
ATOM   1375  H   GLY A 167     129.440  10.870 149.200  1.00  0.00           H
ATOM   1376  CA  GLY A 167     130.090  12.610 150.270  1.00  0.00           C
ATOM   1377  HA1 GLY A 167     130.660  12.570 151.200  1.00  0.00           H
ATOM   1378  HA2 GLY A 167     129.310  13.350 150.430  1.00  0.00           H
ATOM   1379  C   GLY A 167     131.060  12.950 149.120  1.00  0.00           C
ATOM   1380  O   GLY A 167     130.700  12.740 148.030  1.00  0.00           O
ATOM   1381  N   SER A 168     132.240  13.490 149.510  1.00  0.00           N
ATOM   1382  H   SER A 168     132.510  13.520 150.480  1.00  0.00           H
ATOM   1383  CA  SER A 168     133.250  14.060 148.670  1.00  0.00           C
ATOM   1384  HA  SER A 168     132.780  14.890 148.140  1.00  0.00           H
ATOM   1385  CB  SER A 168     134.360  14.460 149.650  1.00  0.00           C
ATOM   1386  HB1 SER A 168     134.690  13.610 150.240  1.00  0.00           H
ATOM   1387  HB2 SER A 168     134.110  15.350 150.230  1.00  0.00           H
ATOM   1388  OG  SER A 168     135.480  15.020 149.000  1.00  0.00           O
ATOM   1389  HG  SER A 168     135.030  15.790 148.640  1.00  0.00           H
ATOM   1390  C   SER A 168     133.820  13.090 147.480  1.00  0.00           C
ATOM   1391  O   SER A 168     134.370  13.630 146.570  1.00  0.00           O
ATOM   1392  N   ARG A 169     133.690  11.790 147.600  1.00  0.00           N
ATOM   1393  H   ARG A 169     133.220  11.380 148.390  1.00  0.00           H
ATOM   1394  CA  ARG A 169     134.390  10.810 146.620  1.00  0.00           C
ATOM   1395  HA  ARG A 169     135.130  11.330 146.020  1.00  0.00           H
ATOM   1396  CB  ARG A 169     135.150   9.780 147.500  1.00  0.00           C
ATOM   1397  HB1 ARG A 169     135.570   8.990 146.880  1.00  0.00           H
ATOM   1398  HB2 ARG A 169     134.470   9.240 148.170  1.00  0.00           H
ATOM   1399  CG  ARG A 169     136.230  10.550 148.240  1.00  0.00           C
ATOM   1400  HG1 ARG A 169     135.830  11.040 149.140  1.00  0.00           H
ATOM   1401  HG2 ARG A 169     136.690  11.410 147.760  1.00  0.00           H
ATOM   1402  CD  ARG A 169     137.260   9.580 148.870  1.00  0.00           C
ATOM   1403  HD1 ARG A 169     137.930  10.100 149.560  1.00  0.00           H
ATOM   1404  HD2 ARG A 169     137.940   9.220 148.100  1.00  0.00           H
ATOM   1405  NE  ARG A 169     136.750   8.470 149.580  1.00  0.00           N
ATOM   1406  HE  ARG A 169     135.770   8.520 149.820  1.00  0.00           H
ATOM   1407  CZ  ARG A 169     137.380   7.380 149.920  1.00  0.00           C
ATOM   1408  NH1 ARG A 169     138.630   7.210 149.600  1.00  0.00           N
ATOM   1409 1HH1 ARG A 169     139.140   8.040 149.340  1.00  0.00           H
ATOM   1410 2HH1 ARG A 169     139.060   6.300 149.710  1.00  0.00           H
ATOM   1411  NH2 ARG A 169     136.770   6.490 150.670  1.00  0.00           N
ATOM   1412 1HH2 ARG A 169     135.870   6.740 151.040  1.00  0.00           H
ATOM   1413 2HH2 ARG A 169     137.400   5.820 151.090  1.00  0.00           H
ATOM   1414  C   ARG A 169     133.510  10.110 145.610  1.00  0.00           C
ATOM   1415  O   ARG A 169     133.960   9.260 144.830  1.00  0.00           O
ATOM   1416  N   GLY A 170     132.210  10.260 145.730  1.00  0.00           N
ATOM   1417  H   GLY A 170     131.910  10.880 146.470  1.00  0.00           H
ATOM   1418  CA  GLY A 170     131.170   9.650 144.830  1.00  0.00           C
ATOM   1419  HA1 GLY A 170     131.570   9.650 143.820  1.00  0.00           H
ATOM   1420  HA2 GLY A 170     130.280  10.270 144.800  1.00  0.00           H
ATOM   1421  C   GLY A 170     130.910   8.170 145.170  1.00  0.00           C
ATOM   1422  O   GLY A 170     129.810   7.680 144.960  1.00  0.00           O
ATOM   1423  N   ILE A 171     131.820   7.410 145.750  1.00  0.00           N
ATOM   1424  H   ILE A 171     132.700   7.840 146.000  1.00  0.00           H
ATOM   1425  CA  ILE A 171     131.530   6.040 146.240  1.00  0.00           C
ATOM   1426  HA  ILE A 171     131.310   5.360 145.420  1.00  0.00           H
ATOM   1427  CB  ILE A 171     132.750   5.340 147.010  1.00  0.00           C
ATOM   1428  HB  ILE A 171     133.090   5.990 147.820  1.00  0.00           H
ATOM   1429  CG2 ILE A 171     132.230   3.940 147.600  1.00  0.00           C
ATOM   1430 1HG2 ILE A 171     132.990   3.190 147.840  1.00  0.00           H
ATOM   1431 2HG2 ILE A 171     131.580   4.100 148.460  1.00  0.00           H
ATOM   1432 3HG2 ILE A 171     131.660   3.420 146.820  1.00  0.00           H
ATOM   1433  CG1 ILE A 171     133.910   5.110 145.940  1.00  0.00           C
ATOM   1434 1HG1 ILE A 171     134.080   6.050 145.400  1.00  0.00           H
ATOM   1435 2HG1 ILE A 171     133.620   4.300 145.280  1.00  0.00           H
ATOM   1436  CD  ILE A 171     135.150   4.680 146.720  1.00  0.00           C
ATOM   1437  HD1 ILE A 171     135.010   3.810 147.350  1.00  0.00           H
ATOM   1438  HD2 ILE A 171     135.970   4.570 146.010  1.00  0.00           H
ATOM   1439  HD3 ILE A 171     135.440   5.590 147.260  1.00  0.00           H
ATOM   1440  C   ILE A 171     130.330   6.170 147.180  1.00  0.00           C
ATOM   1441  O   ILE A 171     130.450   6.770 148.260  1.00  0.00           O
ATOM   1442  N   ILE A 172     129.260   5.450 146.970  1.00  0.00           N
ATOM   1443  H   ILE A 172     129.140   5.030 146.050  1.00  0.00           H
ATOM   1444  CA  ILE A 172     128.290   5.100 148.000  1.00  0.00           C
ATOM   1445  HA  ILE A 172     128.300   5.910 148.730  1.00  0.00           H
ATOM   1446  CB  ILE A 172     126.830   5.000 147.420  1.00  0.00           C
ATOM   1447  HB  ILE A 172     126.850   4.100 146.810  1.00  0.00           H
ATOM   1448  CG2 ILE A 172     125.830   4.810 148.600  1.00  0.00           C
ATOM   1449 1HG2 ILE A 172     125.820   5.640 149.310  1.00  0.00           H
ATOM   1450 2HG2 ILE A 172     124.790   4.940 148.300  1.00  0.00           H
ATOM   1451 3HG2 ILE A 172     125.850   3.810 149.030  1.00  0.00           H
ATOM   1452  CG1 ILE A 172     126.430   6.190 146.480  1.00  0.00           C
ATOM   1453 1HG1 ILE A 172     127.190   6.310 145.700  1.00  0.00           H
ATOM   1454 2HG1 ILE A 172     126.390   7.130 147.040  1.00  0.00           H
ATOM   1455  CD  ILE A 172     125.030   6.010 145.770  1.00  0.00           C
ATOM   1456  HD1 ILE A 172     124.650   4.990 145.930  1.00  0.00           H
ATOM   1457  HD2 ILE A 172     124.320   6.610 146.350  1.00  0.00           H
ATOM   1458  HD3 ILE A 172     125.060   6.430 144.770  1.00  0.00           H
ATOM   1459  C   ILE A 172     128.660   3.850 148.780  1.00  0.00           C
ATOM   1460  O   ILE A 172     128.910   2.830 148.130  1.00  0.00           O
ATOM   1461  N   ARG A 173     128.590   3.850 150.160  1.00  0.00           N
ATOM   1462  H   ARG A 173     128.310   4.700 150.620  1.00  0.00           H
ATOM   1463  CA  ARG A 173     128.740   2.670 150.980  1.00  0.00           C
ATOM   1464  HA  ARG A 173     128.860   1.750 150.410  1.00  0.00           H
ATOM   1465  CB  ARG A 173     129.950   2.750 151.910  1.00  0.00           C
ATOM   1466  HB1 ARG A 173     130.010   1.890 152.570  1.00  0.00           H
ATOM   1467  HB2 ARG A 173     130.110   3.700 152.400  1.00  0.00           H
ATOM   1468  CG  ARG A 173     131.170   2.520 150.940  1.00  0.00           C
ATOM   1469  HG1 ARG A 173     131.490   3.400 150.390  1.00  0.00           H
ATOM   1470  HG2 ARG A 173     130.920   1.760 150.190  1.00  0.00           H
ATOM   1471  CD  ARG A 173     132.320   1.960 151.640  1.00  0.00           C
ATOM   1472  HD1 ARG A 173     131.940   1.210 152.350  1.00  0.00           H
ATOM   1473  HD2 ARG A 173     132.840   2.720 152.220  1.00  0.00           H
ATOM   1474  NE  ARG A 173     133.350   1.440 150.690  1.00  0.00           N
ATOM   1475  HE  ARG A 173     133.470   0.440 150.730  1.00  0.00           H
ATOM   1476  CZ  ARG A 173     134.410   1.960 150.090  1.00  0.00           C
ATOM   1477  NH1 ARG A 173     134.550   3.230 150.010  1.00  0.00           N
ATOM   1478 1HH1 ARG A 173     133.960   3.830 150.580  1.00  0.00           H
ATOM   1479 2HH1 ARG A 173     135.420   3.550 149.620  1.00  0.00           H
ATOM   1480  NH2 ARG A 173     135.280   1.200 149.590  1.00  0.00           N
ATOM   1481 1HH2 ARG A 173     135.260   0.250 149.930  1.00  0.00           H
ATOM   1482 2HH2 ARG A 173     136.210   1.460 149.290  1.00  0.00           H
ATOM   1483  C   ARG A 173     127.450   2.510 151.740  1.00  0.00           C
ATOM   1484  O   ARG A 173     126.930   3.480 152.320  1.00  0.00           O
ATOM   1485  N   ILE A 174     126.920   1.270 151.700  1.00  0.00           N
ATOM   1486  H   ILE A 174     127.380   0.600 151.100  1.00  0.00           H
ATOM   1487  CA  ILE A 174     125.700   0.850 152.430  1.00  0.00           C
ATOM   1488  HA  ILE A 174     125.080   1.680 152.780  1.00  0.00           H
ATOM   1489  CB  ILE A 174     124.690   0.200 151.400  1.00  0.00           C
ATOM   1490  HB  ILE A 174     125.020  -0.790 151.080  1.00  0.00           H
ATOM   1491  CG2 ILE A 174     123.340   0.120 152.040  1.00  0.00           C
ATOM   1492 1HG2 ILE A 174     122.640  -0.240 151.290  1.00  0.00           H
ATOM   1493 2HG2 ILE A 174     123.390  -0.620 152.840  1.00  0.00           H
ATOM   1494 3HG2 ILE A 174     122.990   1.000 152.580  1.00  0.00           H
ATOM   1495  CG1 ILE A 174     124.400   1.080 150.160  1.00  0.00           C
ATOM   1496 1HG1 ILE A 174     125.390   1.300 149.770  1.00  0.00           H
ATOM   1497 2HG1 ILE A 174     123.960   2.030 150.470  1.00  0.00           H
ATOM   1498  CD  ILE A 174     123.630   0.570 148.920  1.00  0.00           C
ATOM   1499  HD1 ILE A 174     123.360   1.380 148.230  1.00  0.00           H
ATOM   1500  HD2 ILE A 174     124.300  -0.020 148.300  1.00  0.00           H
ATOM   1501  HD3 ILE A 174     122.790  -0.090 149.160  1.00  0.00           H
ATOM   1502  C   ILE A 174     126.110  -0.160 153.490  1.00  0.00           C
ATOM   1503  O   ILE A 174     126.800  -1.120 153.220  1.00  0.00           O
ATOM   1504  N   ILE A 175     125.910   0.230 154.800  1.00  0.00           N
ATOM   1505  H   ILE A 175     125.420   1.100 154.980  1.00  0.00           H
ATOM   1506  CA  ILE A 175     126.660  -0.280 155.980  1.00  0.00           C
ATOM   1507  HA  ILE A 175     127.310  -1.080 155.620  1.00  0.00           H
ATOM   1508  CB  ILE A 175     127.610   0.810 156.470  1.00  0.00           C
ATOM   1509  HB  ILE A 175     127.080   1.750 156.660  1.00  0.00           H
ATOM   1510  CG2 ILE A 175     128.280   0.420 157.820  1.00  0.00           C
ATOM   1511 1HG2 ILE A 175     127.590   0.470 158.660  1.00  0.00           H
ATOM   1512 2HG2 ILE A 175     128.800  -0.540 157.920  1.00  0.00           H
ATOM   1513 3HG2 ILE A 175     129.020   1.210 158.020  1.00  0.00           H
ATOM   1514  CG1 ILE A 175     128.760   0.940 155.510  1.00  0.00           C
ATOM   1515 1HG1 ILE A 175     128.410   0.520 154.570  1.00  0.00           H
ATOM   1516 2HG1 ILE A 175     129.580   0.290 155.820  1.00  0.00           H
ATOM   1517  CD  ILE A 175     129.250   2.390 155.360  1.00  0.00           C
ATOM   1518  HD1 ILE A 175     129.000   3.020 156.220  1.00  0.00           H
ATOM   1519  HD2 ILE A 175     130.270   2.470 154.980  1.00  0.00           H
ATOM   1520  HD3 ILE A 175     128.600   2.850 154.620  1.00  0.00           H
ATOM   1521  C   ILE A 175     125.770  -0.730 157.180  1.00  0.00           C
ATOM   1522  O   ILE A 175     124.750  -0.130 157.550  1.00  0.00           O
ATOM   1523  N   ASN A 176     126.270  -1.830 157.740  1.00  0.00           N
ATOM   1524  H   ASN A 176     127.110  -2.170 157.300  1.00  0.00           H
ATOM   1525  CA  ASN A 176     125.640  -2.680 158.790  1.00  0.00           C
ATOM   1526  HA  ASN A 176     124.630  -2.870 158.410  1.00  0.00           H
ATOM   1527  CB  ASN A 176     126.420  -4.000 158.920  1.00  0.00           C
ATOM   1528  HB1 ASN A 176     127.450  -3.860 159.250  1.00  0.00           H
ATOM   1529  HB2 ASN A 176     126.440  -4.460 157.940  1.00  0.00           H
ATOM   1530  CG  ASN A 176     125.630  -4.950 159.850  1.00  0.00           C
ATOM   1531  OD1 ASN A 176     124.450  -4.890 160.080  1.00  0.00           O
ATOM   1532  ND2 ASN A 176     126.340  -5.690 160.670  1.00  0.00           N
ATOM   1533 1HD2 ASN A 176     127.340  -5.790 160.600  1.00  0.00           H
ATOM   1534 2HD2 ASN A 176     125.860  -6.300 161.310  1.00  0.00           H
ATOM   1535  C   ASN A 176     125.560  -1.950 160.090  1.00  0.00           C
ATOM   1536  O   ASN A 176     126.650  -1.730 160.630  1.00  0.00           O
ATOM   1537  N   PRO A 177     124.380  -1.730 160.720  1.00  0.00           N
ATOM   1538  CD  PRO A 177     123.060  -1.770 160.120  1.00  0.00           C
ATOM   1539  HD1 PRO A 177     122.730  -2.790 160.290  1.00  0.00           H
ATOM   1540  HD2 PRO A 177     122.980  -1.450 159.080  1.00  0.00           H
ATOM   1541  CG  PRO A 177     122.200  -0.710 160.830  1.00  0.00           C
ATOM   1542  HG1 PRO A 177     121.150  -0.980 160.880  1.00  0.00           H
ATOM   1543  HG2 PRO A 177     122.350   0.330 160.520  1.00  0.00           H
ATOM   1544  CB  PRO A 177     122.790  -0.820 162.230  1.00  0.00           C
ATOM   1545  HB1 PRO A 177     122.380  -1.570 162.900  1.00  0.00           H
ATOM   1546  HB2 PRO A 177     122.620   0.160 162.700  1.00  0.00           H
ATOM   1547  CA  PRO A 177     124.280  -1.140 162.030  1.00  0.00           C
ATOM   1548  HA  PRO A 177     124.920  -0.260 162.060  1.00  0.00           H
ATOM   1549  C   PRO A 177     124.780  -1.920 163.230  1.00  0.00           C
ATOM   1550  O   PRO A 177     125.000  -1.290 164.280  1.00  0.00           O
ATOM   1551  N   ILE A 178     124.920  -3.250 163.080  1.00  0.00           N
ATOM   1552  H   ILE A 178     124.790  -3.700 162.190  1.00  0.00           H
ATOM   1553  CA  ILE A 178     125.480  -4.060 164.200  1.00  0.00           C
ATOM   1554  HA  ILE A 178     125.090  -3.550 165.080  1.00  0.00           H
ATOM   1555  CB  ILE A 178     124.800  -5.470 164.190  1.00  0.00           C
ATOM   1556  HB  ILE A 178     124.840  -5.860 163.180  1.00  0.00           H
ATOM   1557  CG2 ILE A 178     125.540  -6.490 165.090  1.00  0.00           C
ATOM   1558 1HG2 ILE A 178     125.070  -7.460 164.920  1.00  0.00           H
ATOM   1559 2HG2 ILE A 178     126.590  -6.590 164.850  1.00  0.00           H
ATOM   1560 3HG2 ILE A 178     125.390  -6.250 166.150  1.00  0.00           H
ATOM   1561  CG1 ILE A 178     123.350  -5.250 164.720  1.00  0.00           C
ATOM   1562 1HG1 ILE A 178     123.000  -4.220 164.690  1.00  0.00           H
ATOM   1563 2HG1 ILE A 178     123.420  -5.540 165.770  1.00  0.00           H
ATOM   1564  CD  ILE A 178     122.190  -6.070 164.200  1.00  0.00           C
ATOM   1565  HD1 ILE A 178     121.270  -6.060 164.790  1.00  0.00           H
ATOM   1566  HD2 ILE A 178     122.030  -5.790 163.160  1.00  0.00           H
ATOM   1567  HD3 ILE A 178     122.550  -7.100 164.220  1.00  0.00           H
ATOM   1568  C   ILE A 178     126.970  -4.110 164.370  1.00  0.00           C
ATOM   1569  O   ILE A 178     127.390  -4.040 165.540  1.00  0.00           O
ATOM   1570  N   THR A 179     127.790  -4.110 163.230  1.00  0.00           N
ATOM   1571  H   THR A 179     127.350  -4.070 162.320  1.00  0.00           H
ATOM   1572  CA  THR A 179     129.240  -4.250 163.250  1.00  0.00           C
ATOM   1573  HA  THR A 179     129.570  -4.330 164.280  1.00  0.00           H
ATOM   1574  CB  THR A 179     129.620  -5.590 162.670  1.00  0.00           C
ATOM   1575  HB  THR A 179     130.690  -5.680 162.810  1.00  0.00           H
ATOM   1576  CG2 THR A 179     128.940  -6.780 163.300  1.00  0.00           C
ATOM   1577 1HG2 THR A 179     129.020  -6.670 164.380  1.00  0.00           H
ATOM   1578 2HG2 THR A 179     127.900  -6.890 162.970  1.00  0.00           H
ATOM   1579 3HG2 THR A 179     129.570  -7.650 163.110  1.00  0.00           H
ATOM   1580  OG1 THR A 179     129.290  -5.620 161.290  1.00  0.00           O
ATOM   1581  HG1 THR A 179     129.680  -6.460 161.040  1.00  0.00           H
ATOM   1582  C   THR A 179     129.970  -3.140 162.460  1.00  0.00           C
ATOM   1583  O   THR A 179     131.200  -3.110 162.570  1.00  0.00           O
ATOM   1584  N   MET A 180     129.300  -2.270 161.660  1.00  0.00           N
ATOM   1585  H   MET A 180     128.290  -2.360 161.620  1.00  0.00           H
ATOM   1586  CA  MET A 180     129.820  -1.260 160.840  1.00  0.00           C
ATOM   1587  HA  MET A 180     128.930  -0.880 160.330  1.00  0.00           H
ATOM   1588  CB  MET A 180     130.430  -0.030 161.600  1.00  0.00           C
ATOM   1589  HB1 MET A 180     130.750   0.680 160.830  1.00  0.00           H
ATOM   1590  HB2 MET A 180     131.270  -0.480 162.120  1.00  0.00           H
ATOM   1591  CG  MET A 180     129.430   0.630 162.460  1.00  0.00           C
ATOM   1592  HG1 MET A 180     129.920   1.450 162.990  1.00  0.00           H
ATOM   1593  HG2 MET A 180     129.220  -0.120 163.220  1.00  0.00           H
ATOM   1594  SD  MET A 180     127.980   1.300 161.580  1.00  0.00           S
ATOM   1595  CE  MET A 180     128.500   2.950 161.300  1.00  0.00           C
ATOM   1596  HE1 MET A 180     127.670   3.470 160.830  1.00  0.00           H
ATOM   1597  HE2 MET A 180     128.800   3.410 162.230  1.00  0.00           H
ATOM   1598  HE3 MET A 180     129.270   2.950 160.520  1.00  0.00           H
ATOM   1599  C   MET A 180     130.600  -1.680 159.620  1.00  0.00           C
ATOM   1600  O   MET A 180     131.400  -0.950 159.110  1.00  0.00           O
ATOM   1601  N   GLN A 181     130.410  -2.930 159.260  1.00  0.00           N
ATOM   1602  H   GLN A 181     129.940  -3.500 159.940  1.00  0.00           H
ATOM   1603  CA  GLN A 181     130.970  -3.550 158.050  1.00  0.00           C
ATOM   1604  HA  GLN A 181     132.010  -3.290 157.890  1.00  0.00           H
ATOM   1605  CB  GLN A 181     130.910  -5.070 158.190  1.00  0.00           C
ATOM   1606  HB1 GLN A 181     131.220  -5.490 157.240  1.00  0.00           H
ATOM   1607  HB2 GLN A 181     129.860  -5.250 158.410  1.00  0.00           H
ATOM   1608  CG  GLN A 181     131.830  -5.580 159.290  1.00  0.00           C
ATOM   1609  HG1 GLN A 181     131.570  -5.130 160.250  1.00  0.00           H
ATOM   1610  HG2 GLN A 181     132.860  -5.270 159.060  1.00  0.00           H
ATOM   1611  CD  GLN A 181     131.760  -7.060 159.540  1.00  0.00           C
ATOM   1612  OE1 GLN A 181     131.090  -7.560 160.450  1.00  0.00           O
ATOM   1613  NE2 GLN A 181     132.520  -7.870 158.870  1.00  0.00           N
ATOM   1614 1HE2 GLN A 181     132.920  -7.470 158.040  1.00  0.00           H
ATOM   1615 2HE2 GLN A 181     132.420  -8.860 159.040  1.00  0.00           H
ATOM   1616  C   GLN A 181     130.200  -3.040 156.780  1.00  0.00           C
ATOM   1617  O   GLN A 181     128.960  -2.910 156.820  1.00  0.00           O
ATOM   1618  N   CYS A 182     130.910  -2.850 155.710  1.00  0.00           N
ATOM   1619  H   CYS A 182     131.860  -3.190 155.760  1.00  0.00           H
ATOM   1620  CA  CYS A 182     130.410  -2.370 154.390  1.00  0.00           C
ATOM   1621  HA  CYS A 182     129.690  -1.550 154.530  1.00  0.00           H
ATOM   1622  CB  CYS A 182     131.610  -1.780 153.550  1.00  0.00           C
ATOM   1623  HB1 CYS A 182     132.360  -2.540 153.320  1.00  0.00           H
ATOM   1624  HB2 CYS A 182     132.040  -0.840 153.920  1.00  0.00           H
ATOM   1625  SG  CYS A 182     130.930  -1.370 151.880  1.00  0.00           S
ATOM   1626  HG  CYS A 182     131.240  -2.510 151.250  1.00  0.00           H
ATOM   1627  C   CYS A 182     129.760  -3.620 153.710  1.00  0.00           C
ATOM   1628  O   CYS A 182     130.390  -4.660 153.520  1.00  0.00           O
ATOM   1629  N   ILE A 183     128.460  -3.410 153.350  1.00  0.00           N
ATOM   1630  H   ILE A 183     128.040  -2.500 153.450  1.00  0.00           H
ATOM   1631  CA  ILE A 183     127.660  -4.520 152.790  1.00  0.00           C
ATOM   1632  HA  ILE A 183     128.210  -5.440 152.970  1.00  0.00           H
ATOM   1633  CB  ILE A 183     126.300  -4.640 153.440  1.00  0.00           C
ATOM   1634  HB  ILE A 183     125.730  -3.730 153.260  1.00  0.00           H
ATOM   1635  CG2 ILE A 183     125.490  -5.800 152.730  1.00  0.00           C
ATOM   1636 1HG2 ILE A 183     124.510  -5.860 153.210  1.00  0.00           H
ATOM   1637 2HG2 ILE A 183     125.320  -5.520 151.690  1.00  0.00           H
ATOM   1638 3HG2 ILE A 183     126.000  -6.750 152.820  1.00  0.00           H
ATOM   1639  CG1 ILE A 183     126.350  -4.850 154.990  1.00  0.00           C
ATOM   1640 1HG1 ILE A 183     125.310  -4.890 155.300  1.00  0.00           H
ATOM   1641 2HG1 ILE A 183     126.900  -3.990 155.370  1.00  0.00           H
ATOM   1642  CD  ILE A 183     127.250  -6.000 155.500  1.00  0.00           C
ATOM   1643  HD1 ILE A 183     127.240  -5.990 156.590  1.00  0.00           H
ATOM   1644  HD2 ILE A 183     127.040  -6.970 155.070  1.00  0.00           H
ATOM   1645  HD3 ILE A 183     128.290  -5.900 155.200  1.00  0.00           H
ATOM   1646  C   ILE A 183     127.590  -4.440 151.270  1.00  0.00           C
ATOM   1647  O   ILE A 183     127.730  -5.490 150.540  1.00  0.00           O
ATOM   1648  N   LYS A 184     127.430  -3.200 150.690  1.00  0.00           N
ATOM   1649  H   LYS A 184     127.420  -2.460 151.370  1.00  0.00           H
ATOM   1650  CA  LYS A 184     127.630  -2.940 149.290  1.00  0.00           C
ATOM   1651  HA  LYS A 184     128.320  -3.630 148.800  1.00  0.00           H
ATOM   1652  CB  LYS A 184     126.310  -3.100 148.520  1.00  0.00           C
ATOM   1653  HB1 LYS A 184     126.390  -2.730 147.500  1.00  0.00           H
ATOM   1654  HB2 LYS A 184     125.590  -2.450 149.020  1.00  0.00           H
ATOM   1655  CG  LYS A 184     125.690  -4.520 148.570  1.00  0.00           C
ATOM   1656  HG1 LYS A 184     125.360  -4.860 149.550  1.00  0.00           H
ATOM   1657  HG2 LYS A 184     126.430  -5.240 148.210  1.00  0.00           H
ATOM   1658  CD  LYS A 184     124.410  -4.520 147.660  1.00  0.00           C
ATOM   1659  HD1 LYS A 184     124.830  -4.380 146.660  1.00  0.00           H
ATOM   1660  HD2 LYS A 184     123.830  -3.660 147.980  1.00  0.00           H
ATOM   1661  CE  LYS A 184     123.480  -5.830 147.820  1.00  0.00           C
ATOM   1662  HE1 LYS A 184     123.050  -5.880 148.820  1.00  0.00           H
ATOM   1663  HE2 LYS A 184     124.040  -6.760 147.700  1.00  0.00           H
ATOM   1664  NZ  LYS A 184     122.410  -5.820 146.790  1.00  0.00           N
ATOM   1665  HZ1 LYS A 184     122.730  -5.890 145.840  1.00  0.00           H
ATOM   1666  HZ2 LYS A 184     121.730  -6.570 146.810  1.00  0.00           H
ATOM   1667  HZ3 LYS A 184     121.890  -4.960 146.810  1.00  0.00           H
ATOM   1668  C   LYS A 184     128.180  -1.550 148.960  1.00  0.00           C
ATOM   1669  O   LYS A 184     127.920  -0.520 149.620  1.00  0.00           O
ATOM   1670  N   HIS A 185     128.880  -1.480 147.810  1.00  0.00           N
ATOM   1671  H   HIS A 185     129.150  -2.290 147.270  1.00  0.00           H
ATOM   1672  CA  HIS A 185     129.400  -0.210 147.350  1.00  0.00           C
ATOM   1673  HA  HIS A 185     128.740   0.560 147.720  1.00  0.00           H
ATOM   1674  CB  HIS A 185     130.790   0.020 147.930  1.00  0.00           C
ATOM   1675  HB1 HIS A 185     130.790  -0.160 149.000  1.00  0.00           H
ATOM   1676  HB2 HIS A 185     131.030   1.080 147.910  1.00  0.00           H
ATOM   1677  CG  HIS A 185     131.960  -0.720 147.290  1.00  0.00           C
ATOM   1678  ND1 HIS A 185     132.030  -2.100 147.200  1.00  0.00           N
ATOM   1679  CE1 HIS A 185     133.220  -2.540 146.660  1.00  0.00           C
ATOM   1680  HE1 HIS A 185     133.600  -3.550 146.610  1.00  0.00           H
ATOM   1681  NE2 HIS A 185     133.960  -1.430 146.630  1.00  0.00           N
ATOM   1682  HE2 HIS A 185     134.910  -1.410 146.300  1.00  0.00           H
ATOM   1683  CD2 HIS A 185     133.180  -0.250 146.890  1.00  0.00           C
ATOM   1684  HD2 HIS A 185     133.540   0.770 146.880  1.00  0.00           H
ATOM   1685  C   HIS A 185     129.470  -0.030 145.830  1.00  0.00           C
ATOM   1686  O   HIS A 185     129.790  -0.900 145.010  1.00  0.00           O
ATOM   1687  N   TYR A 186     129.110   1.190 145.370  1.00  0.00           N
ATOM   1688  H   TYR A 186     128.870   1.860 146.080  1.00  0.00           H
ATOM   1689  CA  TYR A 186     128.850   1.570 143.950  1.00  0.00           C
ATOM   1690  HA  TYR A 186     129.060   0.800 143.210  1.00  0.00           H
ATOM   1691  CB  TYR A 186     127.370   1.950 143.810  1.00  0.00           C
ATOM   1692  HB1 TYR A 186     127.210   2.380 142.820  1.00  0.00           H
ATOM   1693  HB2 TYR A 186     127.180   2.830 144.440  1.00  0.00           H
ATOM   1694  CG  TYR A 186     126.290   0.970 144.260  1.00  0.00           C
ATOM   1695  CD1 TYR A 186     125.010   1.470 144.720  1.00  0.00           C
ATOM   1696  HD1 TYR A 186     124.760   2.520 144.710  1.00  0.00           H
ATOM   1697  CE1 TYR A 186     124.140   0.510 145.180  1.00  0.00           C
ATOM   1698  HE1 TYR A 186     123.210   0.870 145.570  1.00  0.00           H
ATOM   1699  CZ  TYR A 186     124.390  -0.900 145.150  1.00  0.00           C
ATOM   1700  OH  TYR A 186     123.470  -1.790 145.620  1.00  0.00           O
ATOM   1701  HH  TYR A 186     123.540  -2.680 145.260  1.00  0.00           H
ATOM   1702  CE2 TYR A 186     125.680  -1.370 144.790  1.00  0.00           C
ATOM   1703  HE2 TYR A 186     125.950  -2.380 145.040  1.00  0.00           H
ATOM   1704  CD2 TYR A 186     126.570  -0.400 144.280  1.00  0.00           C
ATOM   1705  HD2 TYR A 186     127.440  -0.820 143.810  1.00  0.00           H
ATOM   1706  C   TYR A 186     129.830   2.720 143.620  1.00  0.00           C
ATOM   1707  O   TYR A 186     129.830   3.790 144.210  1.00  0.00           O
ATOM   1708  N   VAL A 187     130.640   2.470 142.630  1.00  0.00           N
ATOM   1709  H   VAL A 187     130.590   1.530 142.260  1.00  0.00           H
ATOM   1710  CA  VAL A 187     131.920   3.270 142.320  1.00  0.00           C
ATOM   1711  HA  VAL A 187     132.040   4.070 143.060  1.00  0.00           H
ATOM   1712  CB  VAL A 187     133.200   2.350 142.340  1.00  0.00           C
ATOM   1713  HB  VAL A 187     133.010   1.530 141.650  1.00  0.00           H
ATOM   1714  CG1 VAL A 187     134.600   2.900 141.830  1.00  0.00           C
ATOM   1715 1HG1 VAL A 187     134.900   3.660 142.540  1.00  0.00           H
ATOM   1716 2HG1 VAL A 187     135.420   2.180 141.820  1.00  0.00           H
ATOM   1717 3HG1 VAL A 187     134.390   3.310 140.840  1.00  0.00           H
ATOM   1718  CG2 VAL A 187     133.450   1.800 143.740  1.00  0.00           C
ATOM   1719 1HG2 VAL A 187     133.690   0.750 143.580  1.00  0.00           H
ATOM   1720 2HG2 VAL A 187     134.190   2.370 144.310  1.00  0.00           H
ATOM   1721 3HG2 VAL A 187     132.530   1.920 144.310  1.00  0.00           H
ATOM   1722  C   VAL A 187     131.840   4.030 141.020  1.00  0.00           C
ATOM   1723  O   VAL A 187     131.110   3.610 140.130  1.00  0.00           O
ATOM   1724  N   GLY A 188     132.570   5.170 140.890  1.00  0.00           N
ATOM   1725  H   GLY A 188     133.300   5.380 141.560  1.00  0.00           H
ATOM   1726  CA  GLY A 188     132.690   5.890 139.640  1.00  0.00           C
ATOM   1727  HA1 GLY A 188     131.830   6.560 139.600  1.00  0.00           H
ATOM   1728  HA2 GLY A 188     132.540   5.180 138.830  1.00  0.00           H
ATOM   1729  C   GLY A 188     133.980   6.780 139.550  1.00  0.00           C
ATOM   1730  O   GLY A 188     134.910   6.520 140.290  1.00  0.00           O
ATOM   1731  N   HIS A 189     133.970   7.820 138.780  1.00  0.00           N
ATOM   1732  H   HIS A 189     133.090   7.990 138.310  1.00  0.00           H
ATOM   1733  CA  HIS A 189     134.920   8.990 138.900  1.00  0.00           C
ATOM   1734  HA  HIS A 189     135.870   8.470 139.050  1.00  0.00           H
ATOM   1735  CB  HIS A 189     135.080   9.850 137.630  1.00  0.00           C
ATOM   1736  HB1 HIS A 189     134.140  10.400 137.540  1.00  0.00           H
ATOM   1737  HB2 HIS A 189     135.230   9.240 136.730  1.00  0.00           H
ATOM   1738  CG  HIS A 189     136.210  10.850 137.660  1.00  0.00           C
ATOM   1739  ND1 HIS A 189     137.600  10.590 137.440  1.00  0.00           N
ATOM   1740  HD1 HIS A 189     138.110   9.740 137.230  1.00  0.00           H
ATOM   1741  CE1 HIS A 189     138.260  11.740 137.700  1.00  0.00           C
ATOM   1742  HE1 HIS A 189     139.340  11.740 137.630  1.00  0.00           H
ATOM   1743  NE2 HIS A 189     137.400  12.770 137.730  1.00  0.00           N
ATOM   1744  HE2 HIS A 189     137.710  13.730 137.780  1.00  0.00           H
ATOM   1745  CD2 HIS A 189     136.120  12.180 137.770  1.00  0.00           C
ATOM   1746  HD2 HIS A 189     135.190  12.700 137.590  1.00  0.00           H
ATOM   1747  C   HIS A 189     134.530   9.760 140.130  1.00  0.00           C
ATOM   1748  O   HIS A 189     133.330   9.950 140.430  1.00  0.00           O
ATOM   1749  N   GLY A 190     135.530  10.410 140.700  1.00  0.00           N
ATOM   1750  H   GLY A 190     136.450  10.220 140.340  1.00  0.00           H
ATOM   1751  CA  GLY A 190     135.460  11.100 141.970  1.00  0.00           C
ATOM   1752  HA1 GLY A 190     136.500  11.300 142.230  1.00  0.00           H
ATOM   1753  HA2 GLY A 190     135.080  10.480 142.790  1.00  0.00           H
ATOM   1754  C   GLY A 190     134.750  12.480 141.970  1.00  0.00           C
ATOM   1755  O   GLY A 190     135.340  13.570 141.950  1.00  0.00           O
ATOM   1756  N   ASN A 191     133.420  12.380 141.920  1.00  0.00           N
ATOM   1757  H   ASN A 191     133.070  11.440 141.830  1.00  0.00           H
ATOM   1758  CA  ASN A 191     132.490  13.520 141.900  1.00  0.00           C
ATOM   1759  HA  ASN A 191     133.110  14.420 141.930  1.00  0.00           H
ATOM   1760  CB  ASN A 191     131.590  13.580 140.620  1.00  0.00           C
ATOM   1761  HB1 ASN A 191     131.130  14.570 140.570  1.00  0.00           H
ATOM   1762  HB2 ASN A 191     130.900  12.740 140.690  1.00  0.00           H
ATOM   1763  CG  ASN A 191     132.400  13.360 139.360  1.00  0.00           C
ATOM   1764  OD1 ASN A 191     133.470  13.860 139.190  1.00  0.00           O
ATOM   1765  ND2 ASN A 191     131.880  12.620 138.400  1.00  0.00           N
ATOM   1766 1HD2 ASN A 191     131.000  12.150 138.590  1.00  0.00           H
ATOM   1767 2HD2 ASN A 191     132.470  12.520 137.590  1.00  0.00           H
ATOM   1768  C   ASN A 191     131.550  13.480 143.110  1.00  0.00           C
ATOM   1769  O   ASN A 191     130.980  12.440 143.340  1.00  0.00           O
ATOM   1770  N   ALA A 192     131.400  14.490 143.940  1.00  0.00           N
ATOM   1771  H   ALA A 192     131.940  15.310 143.710  1.00  0.00           H
ATOM   1772  CA  ALA A 192     130.650  14.530 145.210  1.00  0.00           C
ATOM   1773  HA  ALA A 192     131.020  13.770 145.890  1.00  0.00           H
ATOM   1774  CB  ALA A 192     130.940  15.900 145.810  1.00  0.00           C
ATOM   1775  HB1 ALA A 192     131.950  15.890 146.230  1.00  0.00           H
ATOM   1776  HB2 ALA A 192     130.900  16.740 145.110  1.00  0.00           H
ATOM   1777  HB3 ALA A 192     130.270  16.250 146.590  1.00  0.00           H
ATOM   1778  C   ALA A 192     129.150  14.250 145.080  1.00  0.00           C
ATOM   1779  O   ALA A 192     128.600  14.420 144.010  1.00  0.00           O
ATOM   1780  N   ILE A 193     128.500  13.930 146.230  1.00  0.00           N
ATOM   1781  H   ILE A 193     129.090  13.830 147.040  1.00  0.00           H
ATOM   1782  CA  ILE A 193     127.070  13.570 146.360  1.00  0.00           C
ATOM   1783  HA  ILE A 193     126.590  13.850 145.420  1.00  0.00           H
ATOM   1784  CB  ILE A 193     126.780  12.090 146.610  1.00  0.00           C
ATOM   1785  HB  ILE A 193     127.430  11.630 147.360  1.00  0.00           H
ATOM   1786  CG2 ILE A 193     125.270  11.930 147.010  1.00  0.00           C
ATOM   1787 1HG2 ILE A 193     125.050  10.930 147.380  1.00  0.00           H
ATOM   1788 2HG2 ILE A 193     124.930  12.620 147.780  1.00  0.00           H
ATOM   1789 3HG2 ILE A 193     124.570  12.140 146.200  1.00  0.00           H
ATOM   1790  CG1 ILE A 193     127.160  11.300 145.320  1.00  0.00           C
ATOM   1791 1HG1 ILE A 193     128.040  11.750 144.840  1.00  0.00           H
ATOM   1792 2HG1 ILE A 193     126.330  11.230 144.620  1.00  0.00           H
ATOM   1793  CD  ILE A 193     127.500   9.830 145.490  1.00  0.00           C
ATOM   1794  HD1 ILE A 193     127.680   9.360 144.520  1.00  0.00           H
ATOM   1795  HD2 ILE A 193     128.380   9.770 146.120  1.00  0.00           H
ATOM   1796  HD3 ILE A 193     126.610   9.340 145.860  1.00  0.00           H
ATOM   1797  C   ILE A 193     126.610  14.410 147.490  1.00  0.00           C
ATOM   1798  O   ILE A 193     126.850  14.100 148.670  1.00  0.00           O
ATOM   1799  N   ASN A 194     125.730  15.300 147.230  1.00  0.00           N
ATOM   1800  H   ASN A 194     125.260  15.320 146.340  1.00  0.00           H
ATOM   1801  CA  ASN A 194     125.230  16.280 148.180  1.00  0.00           C
ATOM   1802  HA  ASN A 194     126.050  16.480 148.880  1.00  0.00           H
ATOM   1803  CB  ASN A 194     125.080  17.640 147.410  1.00  0.00           C
ATOM   1804  HB1 ASN A 194     124.410  18.350 147.900  1.00  0.00           H
ATOM   1805  HB2 ASN A 194     124.640  17.360 146.450  1.00  0.00           H
ATOM   1806  CG  ASN A 194     126.370  18.330 147.100  1.00  0.00           C
ATOM   1807  OD1 ASN A 194     127.140  18.640 147.920  1.00  0.00           O
ATOM   1808  ND2 ASN A 194     126.640  18.740 145.890  1.00  0.00           N
ATOM   1809 1HD2 ASN A 194     125.860  18.870 145.250  1.00  0.00           H
ATOM   1810 2HD2 ASN A 194     127.420  19.370 145.780  1.00  0.00           H
ATOM   1811  C   ASN A 194     124.000  15.800 149.050  1.00  0.00           C
ATOM   1812  O   ASN A 194     123.810  16.170 150.190  1.00  0.00           O
ATOM   1813  N   GLU A 195     123.200  14.900 148.500  1.00  0.00           N
ATOM   1814  H   GLU A 195     123.370  14.700 147.520  1.00  0.00           H
ATOM   1815  CA  GLU A 195     122.060  14.360 149.250  1.00  0.00           C
ATOM   1816  HA  GLU A 195     122.380  14.180 150.280  1.00  0.00           H
ATOM   1817  CB  GLU A 195     120.840  15.260 149.150  1.00  0.00           C
ATOM   1818  HB1 GLU A 195     120.420  15.260 148.140  1.00  0.00           H
ATOM   1819  HB2 GLU A 195     121.140  16.220 149.570  1.00  0.00           H
ATOM   1820  CG  GLU A 195     119.730  14.730 150.130  1.00  0.00           C
ATOM   1821  HG1 GLU A 195     120.150  14.150 150.950  1.00  0.00           H
ATOM   1822  HG2 GLU A 195     119.000  14.140 149.570  1.00  0.00           H
ATOM   1823  CD  GLU A 195     118.980  15.830 150.720  1.00  0.00           C
ATOM   1824  OE1 GLU A 195     118.390  16.650 150.000  1.00  0.00           O
ATOM   1825  OE2 GLU A 195     118.770  15.890 151.980  1.00  0.00           O
ATOM   1826  C   GLU A 195     121.740  12.900 148.880  1.00  0.00           C
ATOM   1827  O   GLU A 195     121.690  12.530 147.700  1.00  0.00           O
ATOM   1828  N   LEU A 196     121.680  11.960 149.870  1.00  0.00           N
ATOM   1829  H   LEU A 196     121.810  12.340 150.800  1.00  0.00           H
ATOM   1830  CA  LEU A 196     120.880  10.730 149.720  1.00  0.00           C
ATOM   1831  HA  LEU A 196     120.690  10.480 148.680  1.00  0.00           H
ATOM   1832  CB  LEU A 196     121.640   9.550 150.370  1.00  0.00           C
ATOM   1833  HB1 LEU A 196     121.070   8.640 150.220  1.00  0.00           H
ATOM   1834  HB2 LEU A 196     121.730   9.830 151.420  1.00  0.00           H
ATOM   1835  CG  LEU A 196     123.080   9.270 149.900  1.00  0.00           C
ATOM   1836  HG  LEU A 196     123.630  10.170 150.170  1.00  0.00           H
ATOM   1837  CD1 LEU A 196     123.790   8.020 150.450  1.00  0.00           C
ATOM   1838 1HD1 LEU A 196     123.860   8.130 151.530  1.00  0.00           H
ATOM   1839 2HD1 LEU A 196     123.280   7.100 150.180  1.00  0.00           H
ATOM   1840 3HD1 LEU A 196     124.800   7.950 150.040  1.00  0.00           H
ATOM   1841  CD2 LEU A 196     123.100   9.040 148.380  1.00  0.00           C
ATOM   1842 1HD2 LEU A 196     122.670   9.920 147.920  1.00  0.00           H
ATOM   1843 2HD2 LEU A 196     124.120   8.840 148.030  1.00  0.00           H
ATOM   1844 3HD2 LEU A 196     122.410   8.240 148.120  1.00  0.00           H
ATOM   1845  C   LEU A 196     119.480  10.770 150.310  1.00  0.00           C
ATOM   1846  O   LEU A 196     119.350  11.380 151.390  1.00  0.00           O
ATOM   1847  N   LYS A 197     118.480  10.160 149.640  1.00  0.00           N
ATOM   1848  H   LYS A 197     118.750   9.670 148.800  1.00  0.00           H
ATOM   1849  CA  LYS A 197     117.080  10.030 150.040  1.00  0.00           C
ATOM   1850  HA  LYS A 197     116.910   9.720 151.070  1.00  0.00           H
ATOM   1851  CB  LYS A 197     116.210  11.310 149.780  1.00  0.00           C
ATOM   1852  HB1 LYS A 197     116.240  11.550 148.720  1.00  0.00           H
ATOM   1853  HB2 LYS A 197     116.720  12.110 150.320  1.00  0.00           H
ATOM   1854  CG  LYS A 197     114.730  11.200 150.250  1.00  0.00           C
ATOM   1855  HG1 LYS A 197     114.260  10.320 149.830  1.00  0.00           H
ATOM   1856  HG2 LYS A 197     114.250  12.110 149.870  1.00  0.00           H
ATOM   1857  CD  LYS A 197     114.540  11.110 151.790  1.00  0.00           C
ATOM   1858  HD1 LYS A 197     114.980  11.990 152.250  1.00  0.00           H
ATOM   1859  HD2 LYS A 197     115.130  10.280 152.170  1.00  0.00           H
ATOM   1860  CE  LYS A 197     113.060  10.950 152.210  1.00  0.00           C
ATOM   1861  HE1 LYS A 197     112.790   9.920 151.990  1.00  0.00           H
ATOM   1862  HE2 LYS A 197     112.410  11.570 151.600  1.00  0.00           H
ATOM   1863  NZ  LYS A 197     112.890  11.210 153.640  1.00  0.00           N
ATOM   1864  HZ1 LYS A 197     113.140  12.170 153.850  1.00  0.00           H
ATOM   1865  HZ2 LYS A 197     111.930  10.990 153.860  1.00  0.00           H
ATOM   1866  HZ3 LYS A 197     113.430  10.550 154.180  1.00  0.00           H
ATOM   1867  C   LYS A 197     116.550   8.790 149.280  1.00  0.00           C
ATOM   1868  O   LYS A 197     116.730   8.710 148.040  1.00  0.00           O
ATOM   1869  N   PHE A 198     115.940   7.840 149.990  1.00  0.00           N
ATOM   1870  H   PHE A 198     115.890   7.910 151.000  1.00  0.00           H
ATOM   1871  CA  PHE A 198     115.300   6.700 149.330  1.00  0.00           C
ATOM   1872  HA  PHE A 198     115.800   6.550 148.380  1.00  0.00           H
ATOM   1873  CB  PHE A 198     115.350   5.450 150.220  1.00  0.00           C
ATOM   1874  HB1 PHE A 198     114.800   4.620 149.760  1.00  0.00           H
ATOM   1875  HB2 PHE A 198     114.980   5.700 151.220  1.00  0.00           H
ATOM   1876  CG  PHE A 198     116.720   4.790 150.360  1.00  0.00           C
ATOM   1877  CD1 PHE A 198     117.010   3.710 149.550  1.00  0.00           C
ATOM   1878  HD1 PHE A 198     116.310   3.370 148.800  1.00  0.00           H
ATOM   1879  CE1 PHE A 198     118.260   3.060 149.730  1.00  0.00           C
ATOM   1880  HE1 PHE A 198     118.560   2.270 149.070  1.00  0.00           H
ATOM   1881  CZ  PHE A 198     119.070   3.470 150.820  1.00  0.00           C
ATOM   1882  HZ  PHE A 198     119.990   2.920 150.980  1.00  0.00           H
ATOM   1883  CE2 PHE A 198     118.800   4.610 151.570  1.00  0.00           C
ATOM   1884  HE2 PHE A 198     119.440   4.900 152.390  1.00  0.00           H
ATOM   1885  CD2 PHE A 198     117.630   5.300 151.320  1.00  0.00           C
ATOM   1886  HD2 PHE A 198     117.370   6.100 152.000  1.00  0.00           H
ATOM   1887  C   PHE A 198     113.880   7.050 148.950  1.00  0.00           C
ATOM   1888  O   PHE A 198     113.230   7.850 149.640  1.00  0.00           O
ATOM   1889  N   HIS A 199     113.290   6.380 147.990  1.00  0.00           N
ATOM   1890  H   HIS A 199     113.900   5.900 147.350  1.00  0.00           H
ATOM   1891  CA  HIS A 199     111.820   6.440 147.700  1.00  0.00           C
ATOM   1892  HA  HIS A 199     111.500   7.430 147.380  1.00  0.00           H
ATOM   1893  CB  HIS A 199     111.580   5.600 146.450  1.00  0.00           C
ATOM   1894  HB1 HIS A 199     111.870   4.560 146.600  1.00  0.00           H
ATOM   1895  HB2 HIS A 199     112.220   6.000 145.670  1.00  0.00           H
ATOM   1896  CG  HIS A 199     110.240   5.680 145.870  1.00  0.00           C
ATOM   1897  ND1 HIS A 199     109.080   5.120 146.310  1.00  0.00           N
ATOM   1898  CE1 HIS A 199     108.110   5.420 145.450  1.00  0.00           C
ATOM   1899  HE1 HIS A 199     107.120   5.040 145.280  1.00  0.00           H
ATOM   1900  NE2 HIS A 199     108.590   6.180 144.460  1.00  0.00           N
ATOM   1901  HE2 HIS A 199     108.040   6.670 143.770  1.00  0.00           H
ATOM   1902  CD2 HIS A 199     109.960   6.310 144.720  1.00  0.00           C
ATOM   1903  HD2 HIS A 199     110.680   6.710 144.020  1.00  0.00           H
ATOM   1904  C   HIS A 199     110.970   5.930 148.850  1.00  0.00           C
ATOM   1905  O   HIS A 199     111.470   5.070 149.610  1.00  0.00           O
ATOM   1906  N   PRO A 200     109.790   6.530 149.080  1.00  0.00           N
ATOM   1907  CD  PRO A 200     109.340   7.790 148.470  1.00  0.00           C
ATOM   1908  HD1 PRO A 200     109.070   7.650 147.420  1.00  0.00           H
ATOM   1909  HD2 PRO A 200     110.050   8.580 148.730  1.00  0.00           H
ATOM   1910  CG  PRO A 200     108.040   8.190 149.080  1.00  0.00           C
ATOM   1911  HG1 PRO A 200     107.190   7.820 148.500  1.00  0.00           H
ATOM   1912  HG2 PRO A 200     108.040   9.270 149.210  1.00  0.00           H
ATOM   1913  CB  PRO A 200     108.110   7.490 150.400  1.00  0.00           C
ATOM   1914  HB1 PRO A 200     107.140   7.330 150.880  1.00  0.00           H
ATOM   1915  HB2 PRO A 200     108.710   8.130 151.060  1.00  0.00           H
ATOM   1916  CA  PRO A 200     108.950   6.240 150.220  1.00  0.00           C
ATOM   1917  HA  PRO A 200     109.670   6.220 151.040  1.00  0.00           H
ATOM   1918  C   PRO A 200     108.070   4.980 150.110  1.00  0.00           C
ATOM   1919  O   PRO A 200     107.560   4.420 151.100  1.00  0.00           O
ATOM   1920  N   ARG A 201     107.750   4.540 148.820  1.00  0.00           N
ATOM   1921  H   ARG A 201     108.270   4.860 148.020  1.00  0.00           H
ATOM   1922  CA  ARG A 201     106.810   3.440 148.620  1.00  0.00           C
ATOM   1923  HA  ARG A 201     106.280   3.100 149.500  1.00  0.00           H
ATOM   1924  CB  ARG A 201     105.740   3.980 147.680  1.00  0.00           C
ATOM   1925  HB1 ARG A 201     105.040   3.170 147.450  1.00  0.00           H
ATOM   1926  HB2 ARG A 201     106.210   4.290 146.750  1.00  0.00           H
ATOM   1927  CG  ARG A 201     104.870   5.140 148.210  1.00  0.00           C
ATOM   1928  HG1 ARG A 201     104.050   5.400 147.550  1.00  0.00           H
ATOM   1929  HG2 ARG A 201     105.520   6.020 148.290  1.00  0.00           H
ATOM   1930  CD  ARG A 201     104.180   4.890 149.570  1.00  0.00           C
ATOM   1931  HD1 ARG A 201     104.880   4.550 150.330  1.00  0.00           H
ATOM   1932  HD2 ARG A 201     103.550   4.000 149.500  1.00  0.00           H
ATOM   1933  NE  ARG A 201     103.600   6.100 150.110  1.00  0.00           N
ATOM   1934  HE  ARG A 201     104.220   6.760 150.560  1.00  0.00           H
ATOM   1935  CZ  ARG A 201     102.360   6.510 150.030  1.00  0.00           C
ATOM   1936  NH1 ARG A 201     101.540   5.770 149.380  1.00  0.00           N
ATOM   1937 1HH1 ARG A 201     101.800   4.880 148.980  1.00  0.00           H
ATOM   1938 2HH1 ARG A 201     100.550   5.970 149.370  1.00  0.00           H
ATOM   1939  NH2 ARG A 201     101.930   7.590 150.650  1.00  0.00           N
ATOM   1940 1HH2 ARG A 201     102.610   8.060 151.220  1.00  0.00           H
ATOM   1941 2HH2 ARG A 201     100.950   7.860 150.670  1.00  0.00           H
ATOM   1942  C   ARG A 201     107.430   2.180 148.030  1.00  0.00           C
ATOM   1943  O   ARG A 201     106.830   1.070 148.100  1.00  0.00           O
ATOM   1944  N   ASP A 202     108.600   2.300 147.500  1.00  0.00           N
ATOM   1945  H   ASP A 202     108.890   3.270 147.450  1.00  0.00           H
ATOM   1946  CA  ASP A 202     109.580   1.170 147.290  1.00  0.00           C
ATOM   1947  HA  ASP A 202     109.080   0.250 147.590  1.00  0.00           H
ATOM   1948  CB  ASP A 202     109.850   1.070 145.740  1.00  0.00           C
ATOM   1949  HB1 ASP A 202     110.440   1.940 145.440  1.00  0.00           H
ATOM   1950  HB2 ASP A 202     108.980   1.080 145.090  1.00  0.00           H
ATOM   1951  CG  ASP A 202     110.730  -0.170 145.370  1.00  0.00           C
ATOM   1952  OD1 ASP A 202     111.010  -0.390 144.160  1.00  0.00           O
ATOM   1953  OD2 ASP A 202     111.070  -0.900 146.320  1.00  0.00           O
ATOM   1954  C   ASP A 202     110.950   1.430 147.970  1.00  0.00           C
ATOM   1955  O   ASP A 202     111.780   2.230 147.470  1.00  0.00           O
ATOM   1956  N   PRO A 203     111.250   0.840 149.120  1.00  0.00           N
ATOM   1957  CD  PRO A 203     110.350   0.000 149.900  1.00  0.00           C
ATOM   1958  HD1 PRO A 203     110.500  -0.980 149.440  1.00  0.00           H
ATOM   1959  HD2 PRO A 203     109.320   0.330 149.760  1.00  0.00           H
ATOM   1960  CG  PRO A 203     110.750  -0.010 151.370  1.00  0.00           C
ATOM   1961  HG1 PRO A 203     110.420  -0.950 151.800  1.00  0.00           H
ATOM   1962  HG2 PRO A 203     110.390   0.880 151.880  1.00  0.00           H
ATOM   1963  CB  PRO A 203     112.250   0.110 151.170  1.00  0.00           C
ATOM   1964  HB1 PRO A 203     112.660  -0.800 150.740  1.00  0.00           H
ATOM   1965  HB2 PRO A 203     112.780   0.410 152.070  1.00  0.00           H
ATOM   1966  CA  PRO A 203     112.380   1.110 150.010  1.00  0.00           C
ATOM   1967  HA  PRO A 203     112.310   2.130 150.380  1.00  0.00           H
ATOM   1968  C   PRO A 203     113.770   0.980 149.380  1.00  0.00           C
ATOM   1969  O   PRO A 203     114.820   1.320 150.010  1.00  0.00           O
ATOM   1970  N   ASN A 204     113.820   0.430 148.150  1.00  0.00           N
ATOM   1971  H   ASN A 204     112.930   0.360 147.670  1.00  0.00           H
ATOM   1972  CA  ASN A 204     115.020   0.040 147.400  1.00  0.00           C
ATOM   1973  HA  ASN A 204     115.800  -0.150 148.150  1.00  0.00           H
ATOM   1974  CB  ASN A 204     114.650  -1.290 146.690  1.00  0.00           C
ATOM   1975  HB1 ASN A 204     115.550  -1.690 146.220  1.00  0.00           H
ATOM   1976  HB2 ASN A 204     113.940  -1.120 145.880  1.00  0.00           H
ATOM   1977  CG  ASN A 204     114.090  -2.350 147.620  1.00  0.00           C
ATOM   1978  OD1 ASN A 204     114.780  -2.820 148.550  1.00  0.00           O
ATOM   1979  ND2 ASN A 204     112.780  -2.680 147.510  1.00  0.00           N
ATOM   1980 1HD2 ASN A 204     112.230  -2.140 146.850  1.00  0.00           H
ATOM   1981 2HD2 ASN A 204     112.340  -2.980 148.360  1.00  0.00           H
ATOM   1982  C   ASN A 204     115.630   1.090 146.550  1.00  0.00           C
ATOM   1983  O   ASN A 204     116.750   0.960 146.140  1.00  0.00           O
ATOM   1984  N   LEU A 205     115.000   2.300 146.410  1.00  0.00           N
ATOM   1985  H   LEU A 205     114.030   2.340 146.710  1.00  0.00           H
ATOM   1986  CA  LEU A 205     115.240   3.220 145.280  1.00  0.00           C
ATOM   1987  HA  LEU A 205     115.880   2.650 144.600  1.00  0.00           H
ATOM   1988  CB  LEU A 205     114.040   3.460 144.410  1.00  0.00           C
ATOM   1989  HB1 LEU A 205     114.240   4.140 143.580  1.00  0.00           H
ATOM   1990  HB2 LEU A 205     113.300   4.010 145.010  1.00  0.00           H
ATOM   1991  CG  LEU A 205     113.340   2.210 143.850  1.00  0.00           C
ATOM   1992  HG  LEU A 205     112.980   1.560 144.640  1.00  0.00           H
ATOM   1993  CD1 LEU A 205     112.160   2.600 142.930  1.00  0.00           C
ATOM   1994 1HD1 LEU A 205     111.610   1.710 142.630  1.00  0.00           H
ATOM   1995 2HD1 LEU A 205     111.440   3.250 143.440  1.00  0.00           H
ATOM   1996 3HD1 LEU A 205     112.550   3.180 142.100  1.00  0.00           H
ATOM   1997  CD2 LEU A 205     114.010   1.190 142.890  1.00  0.00           C
ATOM   1998 1HD2 LEU A 205     115.040   0.970 143.190  1.00  0.00           H
ATOM   1999 2HD2 LEU A 205     113.390   0.310 142.720  1.00  0.00           H
ATOM   2000 3HD2 LEU A 205     114.280   1.560 141.910  1.00  0.00           H
ATOM   2001  C   LEU A 205     116.100   4.410 145.810  1.00  0.00           C
ATOM   2002  O   LEU A 205     115.550   5.420 146.210  1.00  0.00           O
ATOM   2003  N   LEU A 206     117.430   4.370 145.760  1.00  0.00           N
ATOM   2004  H   LEU A 206     117.930   3.620 145.300  1.00  0.00           H
ATOM   2005  CA  LEU A 206     118.370   5.400 146.210  1.00  0.00           C
ATOM   2006  HA  LEU A 206     117.870   5.890 147.050  1.00  0.00           H
ATOM   2007  CB  LEU A 206     119.660   4.700 146.750  1.00  0.00           C
ATOM   2008  HB1 LEU A 206     120.180   4.210 145.930  1.00  0.00           H
ATOM   2009  HB2 LEU A 206     119.320   3.850 147.350  1.00  0.00           H
ATOM   2010  CG  LEU A 206     120.590   5.640 147.470  1.00  0.00           C
ATOM   2011  HG  LEU A 206     121.130   6.340 146.830  1.00  0.00           H
ATOM   2012  CD1 LEU A 206     119.850   6.450 148.530  1.00  0.00           C
ATOM   2013 1HD1 LEU A 206     119.150   5.810 149.060  1.00  0.00           H
ATOM   2014 2HD1 LEU A 206     120.570   6.660 149.320  1.00  0.00           H
ATOM   2015 3HD1 LEU A 206     119.470   7.390 148.140  1.00  0.00           H
ATOM   2016  CD2 LEU A 206     121.840   4.880 147.990  1.00  0.00           C
ATOM   2017 1HD2 LEU A 206     122.540   5.570 148.450  1.00  0.00           H
ATOM   2018 2HD2 LEU A 206     121.460   4.080 148.630  1.00  0.00           H
ATOM   2019 3HD2 LEU A 206     122.360   4.410 147.160  1.00  0.00           H
ATOM   2020  C   LEU A 206     118.610   6.560 145.260  1.00  0.00           C
ATOM   2021  O   LEU A 206     119.430   6.470 144.310  1.00  0.00           O
ATOM   2022  N   LEU A 207     117.960   7.710 145.470  1.00  0.00           N
ATOM   2023  H   LEU A 207     117.330   7.830 146.250  1.00  0.00           H
ATOM   2024  CA  LEU A 207     118.240   8.990 144.820  1.00  0.00           C
ATOM   2025  HA  LEU A 207     118.260   8.790 143.750  1.00  0.00           H
ATOM   2026  CB  LEU A 207     117.020   9.880 145.100  1.00  0.00           C
ATOM   2027  HB1 LEU A 207     116.870  10.110 146.160  1.00  0.00           H
ATOM   2028  HB2 LEU A 207     116.050   9.480 144.810  1.00  0.00           H
ATOM   2029  CG  LEU A 207     117.100  11.300 144.390  1.00  0.00           C
ATOM   2030  HG  LEU A 207     118.100  11.700 144.560  1.00  0.00           H
ATOM   2031  CD1 LEU A 207     116.880  11.120 142.850  1.00  0.00           C
ATOM   2032 1HD1 LEU A 207     115.980  10.500 142.760  1.00  0.00           H
ATOM   2033 2HD1 LEU A 207     116.630  12.090 142.420  1.00  0.00           H
ATOM   2034 3HD1 LEU A 207     117.740  10.660 142.370  1.00  0.00           H
ATOM   2035  CD2 LEU A 207     116.160  12.330 144.960  1.00  0.00           C
ATOM   2036 1HD2 LEU A 207     115.230  11.850 145.290  1.00  0.00           H
ATOM   2037 2HD2 LEU A 207     116.540  12.720 145.900  1.00  0.00           H
ATOM   2038 3HD2 LEU A 207     115.980  13.250 144.400  1.00  0.00           H
ATOM   2039  C   LEU A 207     119.530   9.540 145.360  1.00  0.00           C
ATOM   2040  O   LEU A 207     119.670   9.880 146.540  1.00  0.00           O
ATOM   2041  N   SER A 208     120.520   9.680 144.450  1.00  0.00           N
ATOM   2042  H   SER A 208     120.240   9.550 143.490  1.00  0.00           H
ATOM   2043  CA  SER A 208     121.820  10.240 144.660  1.00  0.00           C
ATOM   2044  HA  SER A 208     122.130  10.270 145.710  1.00  0.00           H
ATOM   2045  CB  SER A 208     122.840   9.250 144.060  1.00  0.00           C
ATOM   2046  HB1 SER A 208     122.570   9.110 143.010  1.00  0.00           H
ATOM   2047  HB2 SER A 208     122.780   8.270 144.530  1.00  0.00           H
ATOM   2048  OG  SER A 208     124.130   9.920 144.100  1.00  0.00           O
ATOM   2049  HG  SER A 208     124.800   9.260 143.880  1.00  0.00           H
ATOM   2050  C   SER A 208     121.820  11.620 144.050  1.00  0.00           C
ATOM   2051  O   SER A 208     121.710  11.780 142.800  1.00  0.00           O
ATOM   2052  N   VAL A 209     121.730  12.720 144.840  1.00  0.00           N
ATOM   2053  H   VAL A 209     121.710  12.590 145.850  1.00  0.00           H
ATOM   2054  CA  VAL A 209     121.940  14.080 144.290  1.00  0.00           C
ATOM   2055  HA  VAL A 209     121.420  14.200 143.340  1.00  0.00           H
ATOM   2056  CB  VAL A 209     121.300  15.080 145.370  1.00  0.00           C
ATOM   2057  HB  VAL A 209     121.840  15.000 146.310  1.00  0.00           H
ATOM   2058  CG1 VAL A 209     121.310  16.500 144.790  1.00  0.00           C
ATOM   2059 1HG1 VAL A 209     120.680  16.480 143.900  1.00  0.00           H
ATOM   2060 2HG1 VAL A 209     120.870  17.190 145.510  1.00  0.00           H
ATOM   2061 3HG1 VAL A 209     122.330  16.770 144.510  1.00  0.00           H
ATOM   2062  CG2 VAL A 209     119.860  14.680 145.620  1.00  0.00           C
ATOM   2063 1HG2 VAL A 209     119.290  15.520 146.030  1.00  0.00           H
ATOM   2064 2HG2 VAL A 209     119.250  14.380 144.770  1.00  0.00           H
ATOM   2065 3HG2 VAL A 209     119.860  13.820 146.280  1.00  0.00           H
ATOM   2066  C   VAL A 209     123.420  14.360 144.120  1.00  0.00           C
ATOM   2067  O   VAL A 209     124.140  14.630 145.130  1.00  0.00           O
ATOM   2068  N   SER A 210     123.930  14.110 142.930  1.00  0.00           N
ATOM   2069  H   SER A 210     123.280  13.700 142.290  1.00  0.00           H
ATOM   2070  CA  SER A 210     125.390  14.320 142.580  1.00  0.00           C
ATOM   2071  HA  SER A 210     126.010  14.110 143.450  1.00  0.00           H
ATOM   2072  CB  SER A 210     125.900  13.290 141.560  1.00  0.00           C
ATOM   2073  HB1 SER A 210     125.250  13.290 140.690  1.00  0.00           H
ATOM   2074  HB2 SER A 210     125.800  12.320 142.060  1.00  0.00           H
ATOM   2075  OG  SER A 210     127.260  13.570 141.190  1.00  0.00           O
ATOM   2076  HG  SER A 210     127.900  13.070 141.710  1.00  0.00           H
ATOM   2077  C   SER A 210     125.720  15.740 142.210  1.00  0.00           C
ATOM   2078  O   SER A 210     124.860  16.610 141.840  1.00  0.00           O
ATOM   2079  N   LYS A 211     126.970  16.170 142.380  1.00  0.00           N
ATOM   2080  H   LYS A 211     127.530  15.450 142.820  1.00  0.00           H
ATOM   2081  CA  LYS A 211     127.620  17.440 141.950  1.00  0.00           C
ATOM   2082  HA  LYS A 211     127.030  18.310 142.260  1.00  0.00           H
ATOM   2083  CB  LYS A 211     128.970  17.570 142.660  1.00  0.00           C
ATOM   2084  HB1 LYS A 211     129.640  16.730 142.480  1.00  0.00           H
ATOM   2085  HB2 LYS A 211     128.760  17.420 143.710  1.00  0.00           H
ATOM   2086  CG  LYS A 211     129.600  18.960 142.330  1.00  0.00           C
ATOM   2087  HG1 LYS A 211     128.890  19.620 142.820  1.00  0.00           H
ATOM   2088  HG2 LYS A 211     129.570  19.130 141.250  1.00  0.00           H
ATOM   2089  CD  LYS A 211     130.940  19.030 143.060  1.00  0.00           C
ATOM   2090  HD1 LYS A 211     131.550  18.170 142.790  1.00  0.00           H
ATOM   2091  HD2 LYS A 211     130.940  18.910 144.150  1.00  0.00           H
ATOM   2092  CE  LYS A 211     131.760  20.310 142.640  1.00  0.00           C
ATOM   2093  HE1 LYS A 211     131.530  20.500 141.590  1.00  0.00           H
ATOM   2094  HE2 LYS A 211     132.810  20.020 142.730  1.00  0.00           H
ATOM   2095  NZ  LYS A 211     131.550  21.420 143.570  1.00  0.00           N
ATOM   2096  HZ1 LYS A 211     131.970  21.230 144.460  1.00  0.00           H
ATOM   2097  HZ2 LYS A 211     132.050  22.240 143.240  1.00  0.00           H
ATOM   2098  HZ3 LYS A 211     130.580  21.680 143.700  1.00  0.00           H
ATOM   2099  C   LYS A 211     127.760  17.500 140.460  1.00  0.00           C
ATOM   2100  O   LYS A 211     127.550  18.540 139.790  1.00  0.00           O
ATOM   2101  N   ASP A 212     127.940  16.330 139.860  1.00  0.00           N
ATOM   2102  H   ASP A 212     127.950  15.520 140.460  1.00  0.00           H
ATOM   2103  CA  ASP A 212     128.010  16.090 138.410  1.00  0.00           C
ATOM   2104  HA  ASP A 212     128.690  16.860 138.040  1.00  0.00           H
ATOM   2105  CB  ASP A 212     128.690  14.730 138.120  1.00  0.00           C
ATOM   2106  HB1 ASP A 212     128.030  13.920 138.430  1.00  0.00           H
ATOM   2107  HB2 ASP A 212     129.680  14.740 138.570  1.00  0.00           H
ATOM   2108  CG  ASP A 212     128.960  14.450 136.650  1.00  0.00           C
ATOM   2109  OD1 ASP A 212     128.880  13.260 136.210  1.00  0.00           O
ATOM   2110  OD2 ASP A 212     129.300  15.400 135.930  1.00  0.00           O
ATOM   2111  C   ASP A 212     126.670  16.340 137.710  1.00  0.00           C
ATOM   2112  O   ASP A 212     126.210  15.440 137.060  1.00  0.00           O
ATOM   2113  N   HIS A 213     126.160  17.570 137.720  1.00  0.00           N
ATOM   2114  H   HIS A 213     126.710  18.220 138.260  1.00  0.00           H
ATOM   2115  CA  HIS A 213     124.970  18.150 137.000  1.00  0.00           C
ATOM   2116  HA  HIS A 213     124.820  19.120 137.460  1.00  0.00           H
ATOM   2117  CB  HIS A 213     125.310  18.380 135.530  1.00  0.00           C
ATOM   2118  HB1 HIS A 213     124.420  18.720 135.000  1.00  0.00           H
ATOM   2119  HB2 HIS A 213     125.530  17.440 135.020  1.00  0.00           H
ATOM   2120  CG  HIS A 213     126.500  19.290 135.180  1.00  0.00           C
ATOM   2121  ND1 HIS A 213     127.170  19.330 133.970  1.00  0.00           N
ATOM   2122  CE1 HIS A 213     127.880  20.470 134.030  1.00  0.00           C
ATOM   2123  HE1 HIS A 213     128.450  20.680 133.140  1.00  0.00           H
ATOM   2124  NE2 HIS A 213     127.780  21.160 135.190  1.00  0.00           N
ATOM   2125  HE2 HIS A 213     128.180  22.040 135.470  1.00  0.00           H
ATOM   2126  CD2 HIS A 213     126.840  20.380 135.900  1.00  0.00           C
ATOM   2127  HD2 HIS A 213     126.320  20.640 136.810  1.00  0.00           H
ATOM   2128  C   HIS A 213     123.640  17.400 137.210  1.00  0.00           C
ATOM   2129  O   HIS A 213     122.590  18.010 137.130  1.00  0.00           O
ATOM   2130  N   ALA A 214     123.650  16.110 137.480  1.00  0.00           N
ATOM   2131  H   ALA A 214     124.590  15.770 137.640  1.00  0.00           H
ATOM   2132  CA  ALA A 214     122.520  15.190 137.310  1.00  0.00           C
ATOM   2133  HA  ALA A 214     121.620  15.790 137.140  1.00  0.00           H
ATOM   2134  CB  ALA A 214     122.790  14.380 136.050  1.00  0.00           C
ATOM   2135  HB1 ALA A 214     123.690  13.770 136.150  1.00  0.00           H
ATOM   2136  HB2 ALA A 214     122.020  13.630 135.860  1.00  0.00           H
ATOM   2137  HB3 ALA A 214     122.790  15.050 135.190  1.00  0.00           H
ATOM   2138  C   ALA A 214     122.250  14.240 138.510  1.00  0.00           C
ATOM   2139  O   ALA A 214     123.170  13.530 138.900  1.00  0.00           O
ATOM   2140  N   LEU A 215     121.020  14.180 138.960  1.00  0.00           N
ATOM   2141  H   LEU A 215     120.250  14.490 138.370  1.00  0.00           H
ATOM   2142  CA  LEU A 215     120.710  13.310 140.050  1.00  0.00           C
ATOM   2143  HA  LEU A 215     121.480  13.400 140.810  1.00  0.00           H
ATOM   2144  CB  LEU A 215     119.450  13.710 140.700  1.00  0.00           C
ATOM   2145  HB1 LEU A 215     119.530  13.200 141.660  1.00  0.00           H
ATOM   2146  HB2 LEU A 215     118.600  13.390 140.100  1.00  0.00           H
ATOM   2147  CG  LEU A 215     119.220  15.160 141.220  1.00  0.00           C
ATOM   2148  HG  LEU A 215     119.960  15.490 141.940  1.00  0.00           H
ATOM   2149  CD1 LEU A 215     119.090  16.190 140.120  1.00  0.00           C
ATOM   2150 1HD1 LEU A 215     120.120  16.360 139.830  1.00  0.00           H
ATOM   2151 2HD1 LEU A 215     118.520  15.700 139.330  1.00  0.00           H
ATOM   2152 3HD1 LEU A 215     118.550  17.090 140.420  1.00  0.00           H
ATOM   2153  CD2 LEU A 215     117.970  15.240 142.100  1.00  0.00           C
ATOM   2154 1HD2 LEU A 215     117.840  14.390 142.770  1.00  0.00           H
ATOM   2155 2HD2 LEU A 215     117.900  16.160 142.680  1.00  0.00           H
ATOM   2156 3HD2 LEU A 215     117.060  15.080 141.530  1.00  0.00           H
ATOM   2157  C   LEU A 215     120.640  11.870 139.610  1.00  0.00           C
ATOM   2158  O   LEU A 215     119.890  11.510 138.660  1.00  0.00           O
ATOM   2159  N   ARG A 216     121.430  11.000 140.140  1.00  0.00           N
ATOM   2160  H   ARG A 216     121.950  11.340 140.930  1.00  0.00           H
ATOM   2161  CA  ARG A 216     121.410   9.560 139.890  1.00  0.00           C
ATOM   2162  HA  ARG A 216     121.140   9.390 138.840  1.00  0.00           H
ATOM   2163  CB  ARG A 216     122.830   8.980 140.040  1.00  0.00           C
ATOM   2164  HB1 ARG A 216     122.700   7.910 140.230  1.00  0.00           H
ATOM   2165  HB2 ARG A 216     123.260   9.380 140.960  1.00  0.00           H
ATOM   2166  CG  ARG A 216     123.770   9.100 138.780  1.00  0.00           C
ATOM   2167  HG1 ARG A 216     123.280   8.650 137.910  1.00  0.00           H
ATOM   2168  HG2 ARG A 216     124.710   8.570 138.880  1.00  0.00           H
ATOM   2169  CD  ARG A 216     124.140  10.470 138.420  1.00  0.00           C
ATOM   2170  HD1 ARG A 216     124.760  10.910 139.210  1.00  0.00           H
ATOM   2171  HD2 ARG A 216     123.250  11.070 138.220  1.00  0.00           H
ATOM   2172  NE  ARG A 216     124.960  10.510 137.230  1.00  0.00           N
ATOM   2173  HE  ARG A 216     125.150   9.670 136.700  1.00  0.00           H
ATOM   2174  CZ  ARG A 216     125.690  11.520 136.920  1.00  0.00           C
ATOM   2175  NH1 ARG A 216     125.510  12.720 137.360  1.00  0.00           N
ATOM   2176 1HH1 ARG A 216     124.820  13.040 138.010  1.00  0.00           H
ATOM   2177 2HH1 ARG A 216     126.080  13.460 136.960  1.00  0.00           H
ATOM   2178  NH2 ARG A 216     126.660  11.320 136.070  1.00  0.00           N
ATOM   2179 1HH2 ARG A 216     126.840  10.400 135.700  1.00  0.00           H
ATOM   2180 2HH2 ARG A 216     127.360  12.040 135.940  1.00  0.00           H
ATOM   2181  C   ARG A 216     120.310   8.860 140.650  1.00  0.00           C
ATOM   2182  O   ARG A 216     119.850   9.260 141.710  1.00  0.00           O
ATOM   2183  N   LEU A 217     119.750   7.750 140.120  1.00  0.00           N
ATOM   2184  H   LEU A 217     119.920   7.540 139.150  1.00  0.00           H
ATOM   2185  CA  LEU A 217     118.920   6.830 140.870  1.00  0.00           C
ATOM   2186  HA  LEU A 217     118.930   7.090 141.930  1.00  0.00           H
ATOM   2187  CB  LEU A 217     117.460   7.120 140.390  1.00  0.00           C
ATOM   2188  HB1 LEU A 217     117.410   6.900 139.320  1.00  0.00           H
ATOM   2189  HB2 LEU A 217     117.210   8.170 140.550  1.00  0.00           H
ATOM   2190  CG  LEU A 217     116.270   6.200 140.870  1.00  0.00           C
ATOM   2191  HG  LEU A 217     116.450   5.170 140.560  1.00  0.00           H
ATOM   2192  CD1 LEU A 217     116.160   6.180 142.380  1.00  0.00           C
ATOM   2193 1HD1 LEU A 217     115.300   5.600 142.700  1.00  0.00           H
ATOM   2194 2HD1 LEU A 217     117.040   5.620 142.710  1.00  0.00           H
ATOM   2195 3HD1 LEU A 217     116.180   7.190 142.790  1.00  0.00           H
ATOM   2196  CD2 LEU A 217     114.970   6.640 140.190  1.00  0.00           C
ATOM   2197 1HD2 LEU A 217     115.060   6.670 139.100  1.00  0.00           H
ATOM   2198 2HD2 LEU A 217     114.190   5.950 140.530  1.00  0.00           H
ATOM   2199 3HD2 LEU A 217     114.760   7.640 140.560  1.00  0.00           H
ATOM   2200  C   LEU A 217     119.240   5.320 140.770  1.00  0.00           C
ATOM   2201  O   LEU A 217     119.270   4.780 139.700  1.00  0.00           O
ATOM   2202  N   TRP A 218     119.590   4.640 141.870  1.00  0.00           N
ATOM   2203  H   TRP A 218     119.510   5.130 142.740  1.00  0.00           H
ATOM   2204  CA  TRP A 218     120.240   3.330 141.890  1.00  0.00           C
ATOM   2205  HA  TRP A 218     120.620   2.940 140.950  1.00  0.00           H
ATOM   2206  CB  TRP A 218     121.400   3.530 142.830  1.00  0.00           C
ATOM   2207  HB1 TRP A 218     121.710   2.540 143.160  1.00  0.00           H
ATOM   2208  HB2 TRP A 218     120.980   3.980 143.730  1.00  0.00           H
ATOM   2209  CG  TRP A 218     122.660   4.320 142.490  1.00  0.00           C
ATOM   2210  CD1 TRP A 218     122.900   5.650 142.760  1.00  0.00           C
ATOM   2211  HD1 TRP A 218     122.300   6.280 143.400  1.00  0.00           H
ATOM   2212  NE1 TRP A 218     124.210   5.920 142.340  1.00  0.00           N
ATOM   2213  HE1 TRP A 218     124.650   6.810 142.530  1.00  0.00           H
ATOM   2214  CE2 TRP A 218     124.670   4.940 141.500  1.00  0.00           C
ATOM   2215  CZ2 TRP A 218     125.840   4.880 140.690  1.00  0.00           C
ATOM   2216  HZ2 TRP A 218     126.420   5.780 140.520  1.00  0.00           H
ATOM   2217  CH2 TRP A 218     126.250   3.620 140.180  1.00  0.00           C
ATOM   2218  HH2 TRP A 218     127.240   3.610 139.730  1.00  0.00           H
ATOM   2219  CZ3 TRP A 218     125.590   2.440 140.670  1.00  0.00           C
ATOM   2220  HZ3 TRP A 218     125.980   1.470 140.390  1.00  0.00           H
ATOM   2221  CE3 TRP A 218     124.340   2.610 141.350  1.00  0.00           C
ATOM   2222  HE3 TRP A 218     123.850   1.690 141.610  1.00  0.00           H
ATOM   2223  CD2 TRP A 218     123.790   3.860 141.710  1.00  0.00           C
ATOM   2224  C   TRP A 218     119.330   2.320 142.600  1.00  0.00           C
ATOM   2225  O   TRP A 218     118.800   2.570 143.700  1.00  0.00           O
ATOM   2226  N   ASN A 219     119.170   1.100 141.990  1.00  0.00           N
ATOM   2227  H   ASN A 219     119.830   0.930 141.250  1.00  0.00           H
ATOM   2228  CA  ASN A 219     118.340  -0.010 142.550  1.00  0.00           C
ATOM   2229  HA  ASN A 219     117.510   0.440 143.100  1.00  0.00           H
ATOM   2230  CB  ASN A 219     117.660  -0.880 141.500  1.00  0.00           C
ATOM   2231  HB1 ASN A 219     118.400  -1.350 140.850  1.00  0.00           H
ATOM   2232  HB2 ASN A 219     117.070  -0.250 140.840  1.00  0.00           H
ATOM   2233  CG  ASN A 219     116.680  -1.850 142.170  1.00  0.00           C
ATOM   2234  OD1 ASN A 219     116.620  -1.970 143.360  1.00  0.00           O
ATOM   2235  ND2 ASN A 219     115.970  -2.620 141.420  1.00  0.00           N
ATOM   2236 1HD2 ASN A 219     116.100  -2.410 140.440  1.00  0.00           H
ATOM   2237 2HD2 ASN A 219     115.200  -3.180 141.750  1.00  0.00           H
ATOM   2238  C   ASN A 219     119.140  -0.920 143.500  1.00  0.00           C
ATOM   2239  O   ASN A 219     119.900  -1.730 143.080  1.00  0.00           O
ATOM   2240  N   ILE A 220     119.080  -0.650 144.790  1.00  0.00           N
ATOM   2241  H   ILE A 220     118.460   0.090 145.110  1.00  0.00           H
ATOM   2242  CA  ILE A 220     120.000  -1.280 145.820  1.00  0.00           C
ATOM   2243  HA  ILE A 220     120.990  -1.210 145.390  1.00  0.00           H
ATOM   2244  CB  ILE A 220     120.090  -0.500 147.150  1.00  0.00           C
ATOM   2245  HB  ILE A 220     121.030  -0.750 147.640  1.00  0.00           H
ATOM   2246  CG2 ILE A 220     120.140   1.040 146.970  1.00  0.00           C
ATOM   2247 1HG2 ILE A 220     119.130   1.420 146.810  1.00  0.00           H
ATOM   2248 2HG2 ILE A 220     120.360   1.440 147.960  1.00  0.00           H
ATOM   2249 3HG2 ILE A 220     120.870   1.400 146.250  1.00  0.00           H
ATOM   2250  CG1 ILE A 220     118.990  -0.880 148.230  1.00  0.00           C
ATOM   2251 1HG1 ILE A 220     118.800  -1.950 148.120  1.00  0.00           H
ATOM   2252 2HG1 ILE A 220     117.990  -0.510 148.000  1.00  0.00           H
ATOM   2253  CD  ILE A 220     119.350  -0.640 149.670  1.00  0.00           C
ATOM   2254  HD1 ILE A 220     120.070  -1.390 149.990  1.00  0.00           H
ATOM   2255  HD2 ILE A 220     119.900   0.290 149.810  1.00  0.00           H
ATOM   2256  HD3 ILE A 220     118.460  -0.650 150.300  1.00  0.00           H
ATOM   2257  C   ILE A 220     119.870  -2.790 145.980  1.00  0.00           C
ATOM   2258  O   ILE A 220     120.690  -3.510 146.590  1.00  0.00           O
ATOM   2259  N   GLN A 221     118.850  -3.450 145.470  1.00  0.00           N
ATOM   2260  H   GLN A 221     118.080  -2.950 145.050  1.00  0.00           H
ATOM   2261  CA  GLN A 221     118.790  -4.930 145.370  1.00  0.00           C
ATOM   2262  HA  GLN A 221     119.100  -5.360 146.320  1.00  0.00           H
ATOM   2263  CB  GLN A 221     117.360  -5.300 145.050  1.00  0.00           C
ATOM   2264  HB1 GLN A 221     117.220  -6.380 145.090  1.00  0.00           H
ATOM   2265  HB2 GLN A 221     117.160  -4.890 144.070  1.00  0.00           H
ATOM   2266  CG  GLN A 221     116.240  -4.940 146.150  1.00  0.00           C
ATOM   2267  HG1 GLN A 221     115.740  -4.040 145.780  1.00  0.00           H
ATOM   2268  HG2 GLN A 221     116.840  -4.610 147.000  1.00  0.00           H
ATOM   2269  CD  GLN A 221     115.220  -5.990 146.610  1.00  0.00           C
ATOM   2270  OE1 GLN A 221     115.440  -7.190 146.390  1.00  0.00           O
ATOM   2271  NE2 GLN A 221     114.170  -5.650 147.270  1.00  0.00           N
ATOM   2272 1HE2 GLN A 221     114.120  -4.730 147.680  1.00  0.00           H
ATOM   2273 2HE2 GLN A 221     113.680  -6.410 147.720  1.00  0.00           H
ATOM   2274  C   GLN A 221     119.790  -5.440 144.330  1.00  0.00           C
ATOM   2275  O   GLN A 221     120.470  -6.490 144.520  1.00  0.00           O
ATOM   2276  N   THR A 222     119.850  -4.750 143.140  1.00  0.00           N
ATOM   2277  H   THR A 222     119.430  -3.840 143.140  1.00  0.00           H
ATOM   2278  CA  THR A 222     120.540  -5.260 141.960  1.00  0.00           C
ATOM   2279  HA  THR A 222     121.070  -6.180 142.200  1.00  0.00           H
ATOM   2280  CB  THR A 222     119.570  -5.650 140.900  1.00  0.00           C
ATOM   2281  HB  THR A 222     120.170  -6.100 140.110  1.00  0.00           H
ATOM   2282  CG2 THR A 222     118.680  -6.770 141.280  1.00  0.00           C
ATOM   2283 1HG2 THR A 222     118.090  -7.130 140.430  1.00  0.00           H
ATOM   2284 2HG2 THR A 222     119.230  -7.650 141.600  1.00  0.00           H
ATOM   2285 3HG2 THR A 222     117.960  -6.380 142.000  1.00  0.00           H
ATOM   2286  OG1 THR A 222     118.710  -4.620 140.440  1.00  0.00           O
ATOM   2287  HG1 THR A 222     118.210  -4.960 139.700  1.00  0.00           H
ATOM   2288  C   THR A 222     121.640  -4.460 141.410  1.00  0.00           C
ATOM   2289  O   THR A 222     122.250  -4.780 140.370  1.00  0.00           O
ATOM   2290  N   ASP A 223     122.110  -3.540 142.200  1.00  0.00           N
ATOM   2291  H   ASP A 223     121.570  -3.280 143.020  1.00  0.00           H
ATOM   2292  CA  ASP A 223     123.560  -3.040 142.120  1.00  0.00           C
ATOM   2293  HA  ASP A 223     123.690  -2.230 142.830  1.00  0.00           H
ATOM   2294  CB  ASP A 223     124.460  -4.110 142.610  1.00  0.00           C
ATOM   2295  HB1 ASP A 223     125.500  -3.780 142.600  1.00  0.00           H
ATOM   2296  HB2 ASP A 223     124.420  -4.970 141.940  1.00  0.00           H
ATOM   2297  CG  ASP A 223     124.300  -4.720 143.950  1.00  0.00           C
ATOM   2298  OD1 ASP A 223     123.390  -4.310 144.710  1.00  0.00           O
ATOM   2299  OD2 ASP A 223     125.180  -5.500 144.340  1.00  0.00           O
ATOM   2300  C   ASP A 223     123.880  -2.330 140.800  1.00  0.00           C
ATOM   2301  O   ASP A 223     124.940  -2.500 140.150  1.00  0.00           O
ATOM   2302  N   THR A 224     122.920  -1.510 140.330  1.00  0.00           N
ATOM   2303  H   THR A 224     122.070  -1.360 140.850  1.00  0.00           H
ATOM   2304  CA  THR A 224     122.860  -0.920 138.960  1.00  0.00           C
ATOM   2305  HA  THR A 224     123.880  -0.730 138.610  1.00  0.00           H
ATOM   2306  CB  THR A 224     122.180  -1.950 138.030  1.00  0.00           C
ATOM   2307  HB  THR A 224     122.690  -2.900 138.230  1.00  0.00           H
ATOM   2308  CG2 THR A 224     120.690  -2.090 138.310  1.00  0.00           C
ATOM   2309 1HG2 THR A 224     120.180  -1.200 137.950  1.00  0.00           H
ATOM   2310 2HG2 THR A 224     120.430  -2.980 137.730  1.00  0.00           H
ATOM   2311 3HG2 THR A 224     120.460  -2.240 139.360  1.00  0.00           H
ATOM   2312  OG1 THR A 224     122.430  -1.540 136.690  1.00  0.00           O
ATOM   2313  HG1 THR A 224     122.430  -2.420 136.300  1.00  0.00           H
ATOM   2314  C   THR A 224     122.170   0.430 139.050  1.00  0.00           C
ATOM   2315  O   THR A 224     121.250   0.790 139.840  1.00  0.00           O
ATOM   2316  N   LEU A 225     122.680   1.320 138.210  1.00  0.00           N
ATOM   2317  H   LEU A 225     123.410   0.910 137.650  1.00  0.00           H
ATOM   2318  CA  LEU A 225     122.110   2.650 138.060  1.00  0.00           C
ATOM   2319  HA  LEU A 225     121.660   3.050 138.970  1.00  0.00           H
ATOM   2320  CB  LEU A 225     123.260   3.500 137.650  1.00  0.00           C
ATOM   2321  HB1 LEU A 225     123.640   3.070 136.720  1.00  0.00           H
ATOM   2322  HB2 LEU A 225     123.980   3.510 138.460  1.00  0.00           H
ATOM   2323  CG  LEU A 225     122.820   4.960 137.390  1.00  0.00           C
ATOM   2324  HG  LEU A 225     122.000   5.060 136.680  1.00  0.00           H
ATOM   2325  CD1 LEU A 225     122.320   5.700 138.610  1.00  0.00           C
ATOM   2326 1HD1 LEU A 225     121.970   6.680 138.270  1.00  0.00           H
ATOM   2327 2HD1 LEU A 225     121.520   5.250 139.210  1.00  0.00           H
ATOM   2328 3HD1 LEU A 225     123.120   5.880 139.330  1.00  0.00           H
ATOM   2329  CD2 LEU A 225     124.010   5.750 136.900  1.00  0.00           C
ATOM   2330 1HD2 LEU A 225     124.910   5.500 137.470  1.00  0.00           H
ATOM   2331 2HD2 LEU A 225     124.240   5.270 135.950  1.00  0.00           H
ATOM   2332 3HD2 LEU A 225     123.860   6.820 136.730  1.00  0.00           H
ATOM   2333  C   LEU A 225     121.000   2.590 137.020  1.00  0.00           C
ATOM   2334  O   LEU A 225     121.200   2.050 135.900  1.00  0.00           O
ATOM   2335  N   VAL A 226     119.830   3.070 137.450  1.00  0.00           N
ATOM   2336  H   VAL A 226     119.710   3.310 138.420  1.00  0.00           H
ATOM   2337  CA  VAL A 226     118.670   3.050 136.610  1.00  0.00           C
ATOM   2338  HA  VAL A 226     118.740   2.280 135.830  1.00  0.00           H
ATOM   2339  CB  VAL A 226     117.430   2.540 137.450  1.00  0.00           C
ATOM   2340  HB  VAL A 226     117.210   3.290 138.210  1.00  0.00           H
ATOM   2341  CG1 VAL A 226     116.200   2.380 136.530  1.00  0.00           C
ATOM   2342 1HG1 VAL A 226     116.500   1.830 135.640  1.00  0.00           H
ATOM   2343 2HG1 VAL A 226     115.480   1.750 137.050  1.00  0.00           H
ATOM   2344 3HG1 VAL A 226     115.630   3.250 136.200  1.00  0.00           H
ATOM   2345  CG2 VAL A 226     117.830   1.210 138.140  1.00  0.00           C
ATOM   2346 1HG2 VAL A 226     118.390   1.270 139.070  1.00  0.00           H
ATOM   2347 2HG2 VAL A 226     116.930   0.640 138.390  1.00  0.00           H
ATOM   2348 3HG2 VAL A 226     118.520   0.700 137.470  1.00  0.00           H
ATOM   2349  C   VAL A 226     118.450   4.340 135.770  1.00  0.00           C
ATOM   2350  O   VAL A 226     118.250   4.270 134.610  1.00  0.00           O
ATOM   2351  N   ALA A 227     118.590   5.510 136.430  1.00  0.00           N
ATOM   2352  H   ALA A 227     118.900   5.500 137.390  1.00  0.00           H
ATOM   2353  CA  ALA A 227     118.310   6.800 135.800  1.00  0.00           C
ATOM   2354  HA  ALA A 227     118.380   6.660 134.720  1.00  0.00           H
ATOM   2355  CB  ALA A 227     116.870   7.210 136.120  1.00  0.00           C
ATOM   2356  HB1 ALA A 227     116.210   6.470 135.680  1.00  0.00           H
ATOM   2357  HB2 ALA A 227     116.710   7.310 137.190  1.00  0.00           H
ATOM   2358  HB3 ALA A 227     116.620   8.160 135.640  1.00  0.00           H
ATOM   2359  C   ALA A 227     119.300   7.970 136.090  1.00  0.00           C
ATOM   2360  O   ALA A 227     119.910   8.030 137.160  1.00  0.00           O
ATOM   2361  N   ILE A 228     119.430   8.840 135.160  1.00  0.00           N
ATOM   2362  H   ILE A 228     118.970   8.670 134.270  1.00  0.00           H
ATOM   2363  CA  ILE A 228     120.170  10.120 135.160  1.00  0.00           C
ATOM   2364  HA  ILE A 228     120.690  10.150 136.120  1.00  0.00           H
ATOM   2365  CB  ILE A 228     121.320  10.100 134.150  1.00  0.00           C
ATOM   2366  HB  ILE A 228     120.770   9.960 133.220  1.00  0.00           H
ATOM   2367  CG2 ILE A 228     122.070  11.410 134.170  1.00  0.00           C
ATOM   2368 1HG2 ILE A 228     121.500  12.310 134.430  1.00  0.00           H
ATOM   2369 2HG2 ILE A 228     122.850  11.200 134.900  1.00  0.00           H
ATOM   2370 3HG2 ILE A 228     122.610  11.530 133.230  1.00  0.00           H
ATOM   2371  CG1 ILE A 228     122.230   8.820 134.180  1.00  0.00           C
ATOM   2372 1HG1 ILE A 228     121.500   8.010 134.080  1.00  0.00           H
ATOM   2373 2HG1 ILE A 228     122.660   8.670 135.170  1.00  0.00           H
ATOM   2374  CD  ILE A 228     123.320   8.700 133.070  1.00  0.00           C
ATOM   2375  HD1 ILE A 228     123.650   7.670 133.250  1.00  0.00           H
ATOM   2376  HD2 ILE A 228     122.830   8.700 132.100  1.00  0.00           H
ATOM   2377  HD3 ILE A 228     124.100   9.440 133.240  1.00  0.00           H
ATOM   2378  C   ILE A 228     119.260  11.360 134.980  1.00  0.00           C
ATOM   2379  O   ILE A 228     118.840  11.720 133.850  1.00  0.00           O
ATOM   2380  N   PHE A 229     118.810  12.040 136.070  1.00  0.00           N
ATOM   2381  H   PHE A 229     119.180  11.680 136.940  1.00  0.00           H
ATOM   2382  CA  PHE A 229     118.040  13.280 136.000  1.00  0.00           C
ATOM   2383  HA  PHE A 229     117.330  13.180 135.180  1.00  0.00           H
ATOM   2384  CB  PHE A 229     117.170  13.420 137.220  1.00  0.00           C
ATOM   2385  HB1 PHE A 229     116.670  14.380 137.120  1.00  0.00           H
ATOM   2386  HB2 PHE A 229     117.760  13.610 138.110  1.00  0.00           H
ATOM   2387  CG  PHE A 229     116.140  12.300 137.490  1.00  0.00           C
ATOM   2388  CD1 PHE A 229     114.920  12.300 136.790  1.00  0.00           C
ATOM   2389  HD1 PHE A 229     114.790  13.060 136.040  1.00  0.00           H
ATOM   2390  CE1 PHE A 229     114.110  11.180 136.810  1.00  0.00           C
ATOM   2391  HE1 PHE A 229     113.200  11.310 136.230  1.00  0.00           H
ATOM   2392  CZ  PHE A 229     114.470  10.070 137.540  1.00  0.00           C
ATOM   2393  HZ  PHE A 229     113.800   9.270 137.810  1.00  0.00           H
ATOM   2394  CE2 PHE A 229     115.780  10.080 138.160  1.00  0.00           C
ATOM   2395  HE2 PHE A 229     116.080   9.210 138.730  1.00  0.00           H
ATOM   2396  CD2 PHE A 229     116.550  11.240 138.230  1.00  0.00           C
ATOM   2397  HD2 PHE A 229     117.430  11.350 138.850  1.00  0.00           H
ATOM   2398  C   PHE A 229     118.980  14.440 135.690  1.00  0.00           C
ATOM   2399  O   PHE A 229     119.380  15.150 136.590  1.00  0.00           O
ATOM   2400  N   GLY A 230     119.130  14.700 134.400  1.00  0.00           N
ATOM   2401  H   GLY A 230     118.610  14.060 133.820  1.00  0.00           H
ATOM   2402  CA  GLY A 230     119.970  15.840 133.880  1.00  0.00           C
ATOM   2403  HA1 GLY A 230     120.960  15.760 134.330  1.00  0.00           H
ATOM   2404  HA2 GLY A 230     119.570  16.810 134.150  1.00  0.00           H
ATOM   2405  C   GLY A 230     120.230  15.860 132.380  1.00  0.00           C
ATOM   2406  O   GLY A 230     120.060  14.880 131.680  1.00  0.00           O
ATOM   2407  N   GLY A 231     120.500  17.080 131.930  1.00  0.00           N
ATOM   2408  H   GLY A 231     120.680  17.780 132.640  1.00  0.00           H
ATOM   2409  CA  GLY A 231     120.830  17.350 130.540  1.00  0.00           C
ATOM   2410  HA1 GLY A 231     120.210  16.670 129.960  1.00  0.00           H
ATOM   2411  HA2 GLY A 231     121.890  17.150 130.400  1.00  0.00           H
ATOM   2412  C   GLY A 231     120.510  18.790 130.100  1.00  0.00           C
ATOM   2413  O   GLY A 231     120.640  19.740 130.860  1.00  0.00           O
ATOM   2414  N   VAL A 232     119.870  18.970 129.010  1.00  0.00           N
ATOM   2415  H   VAL A 232     119.640  18.140 128.470  1.00  0.00           H
ATOM   2416  CA  VAL A 232     119.640  20.230 128.310  1.00  0.00           C
ATOM   2417  HA  VAL A 232     120.660  20.600 128.200  1.00  0.00           H
ATOM   2418  CB  VAL A 232     119.110  19.900 126.860  1.00  0.00           C
ATOM   2419  HB  VAL A 232     118.960  20.870 126.370  1.00  0.00           H
ATOM   2420  CG1 VAL A 232     120.080  19.180 125.910  1.00  0.00           C
ATOM   2421 1HG1 VAL A 232     121.030  19.710 125.820  1.00  0.00           H
ATOM   2422 2HG1 VAL A 232     120.300  18.240 126.430  1.00  0.00           H
ATOM   2423 3HG1 VAL A 232     119.680  18.870 124.940  1.00  0.00           H
ATOM   2424  CG2 VAL A 232     117.730  19.260 126.840  1.00  0.00           C
ATOM   2425 1HG2 VAL A 232     116.860  19.920 126.790  1.00  0.00           H
ATOM   2426 2HG2 VAL A 232     117.710  18.630 125.950  1.00  0.00           H
ATOM   2427 3HG2 VAL A 232     117.600  18.670 127.740  1.00  0.00           H
ATOM   2428  C   VAL A 232     118.760  21.190 129.060  1.00  0.00           C
ATOM   2429  O   VAL A 232     119.020  22.370 128.840  1.00  0.00           O
ATOM   2430  N   GLU A 233     117.930  20.740 129.960  1.00  0.00           N
ATOM   2431  H   GLU A 233     117.910  19.750 130.140  1.00  0.00           H
ATOM   2432  CA  GLU A 233     117.170  21.700 130.870  1.00  0.00           C
ATOM   2433  HA  GLU A 233     117.640  22.680 130.870  1.00  0.00           H
ATOM   2434  CB  GLU A 233     115.720  21.750 130.350  1.00  0.00           C
ATOM   2435  HB1 GLU A 233     115.330  20.740 130.420  1.00  0.00           H
ATOM   2436  HB2 GLU A 233     115.750  22.010 129.290  1.00  0.00           H
ATOM   2437  CG  GLU A 233     114.720  22.620 131.090  1.00  0.00           C
ATOM   2438  HG1 GLU A 233     114.540  22.170 132.070  1.00  0.00           H
ATOM   2439  HG2 GLU A 233     113.760  22.470 130.610  1.00  0.00           H
ATOM   2440  CD  GLU A 233     115.040  24.080 131.250  1.00  0.00           C
ATOM   2441  OE1 GLU A 233     115.520  24.670 130.240  1.00  0.00           O
ATOM   2442  OE2 GLU A 233     114.920  24.600 132.380  1.00  0.00           O
ATOM   2443  C   GLU A 233     117.310  21.240 132.330  1.00  0.00           C
ATOM   2444  O   GLU A 233     116.710  21.840 133.260  1.00  0.00           O
ATOM   2445  N   GLY A 234     118.200  20.290 132.590  1.00  0.00           N
ATOM   2446  H   GLY A 234     118.830  20.050 131.840  1.00  0.00           H
ATOM   2447  CA  GLY A 234     118.650  19.920 133.950  1.00  0.00           C
ATOM   2448  HA1 GLY A 234     119.200  18.990 133.870  1.00  0.00           H
ATOM   2449  HA2 GLY A 234     117.850  19.720 134.660  1.00  0.00           H
ATOM   2450  C   GLY A 234     119.540  21.010 134.560  1.00  0.00           C
ATOM   2451  O   GLY A 234     119.920  21.980 133.790  1.00  0.00           O
ATOM   2452  N   HIS A 235     119.970  20.940 135.810  1.00  0.00           N
ATOM   2453  H   HIS A 235     119.730  20.100 136.310  1.00  0.00           H
ATOM   2454  CA  HIS A 235     121.010  21.810 136.420  1.00  0.00           C
ATOM   2455  HA  HIS A 235     120.630  22.830 136.430  1.00  0.00           H
ATOM   2456  CB  HIS A 235     121.160  21.490 137.880  1.00  0.00           C
ATOM   2457  HB1 HIS A 235     121.790  22.260 138.320  1.00  0.00           H
ATOM   2458  HB2 HIS A 235     121.720  20.560 138.000  1.00  0.00           H
ATOM   2459  CG  HIS A 235     119.910  21.400 138.750  1.00  0.00           C
ATOM   2460  ND1 HIS A 235     119.140  22.480 139.300  1.00  0.00           N
ATOM   2461  CE1 HIS A 235     118.130  21.930 140.000  1.00  0.00           C
ATOM   2462  HE1 HIS A 235     117.270  22.420 140.430  1.00  0.00           H
ATOM   2463  NE2 HIS A 235     118.210  20.630 139.870  1.00  0.00           N
ATOM   2464  HE2 HIS A 235     117.460  20.000 140.120  1.00  0.00           H
ATOM   2465  CD2 HIS A 235     119.290  20.260 139.120  1.00  0.00           C
ATOM   2466  HD2 HIS A 235     119.520  19.300 138.690  1.00  0.00           H
ATOM   2467  C   HIS A 235     122.290  21.740 135.640  1.00  0.00           C
ATOM   2468  O   HIS A 235     122.930  20.720 135.690  1.00  0.00           O
ATOM   2469  N   ARG A 236     122.750  22.860 135.060  1.00  0.00           N
ATOM   2470  H   ARG A 236     122.130  23.660 135.010  1.00  0.00           H
ATOM   2471  CA  ARG A 236     124.110  22.970 134.540  1.00  0.00           C
ATOM   2472  HA  ARG A 236     124.450  22.040 134.090  1.00  0.00           H
ATOM   2473  CB  ARG A 236     124.160  24.150 133.540  1.00  0.00           C
ATOM   2474  HB1 ARG A 236     125.150  24.120 133.090  1.00  0.00           H
ATOM   2475  HB2 ARG A 236     124.010  25.110 134.050  1.00  0.00           H
ATOM   2476  CG  ARG A 236     123.210  24.000 132.380  1.00  0.00           C
ATOM   2477  HG1 ARG A 236     122.170  24.110 132.680  1.00  0.00           H
ATOM   2478  HG2 ARG A 236     123.310  22.970 132.040  1.00  0.00           H
ATOM   2479  CD  ARG A 236     123.340  24.980 131.180  1.00  0.00           C
ATOM   2480  HD1 ARG A 236     124.330  24.830 130.750  1.00  0.00           H
ATOM   2481  HD2 ARG A 236     123.230  26.000 131.540  1.00  0.00           H
ATOM   2482  NE  ARG A 236     122.320  24.570 130.190  1.00  0.00           N
ATOM   2483  HE  ARG A 236     121.880  23.680 130.400  1.00  0.00           H
ATOM   2484  CZ  ARG A 236     121.850  25.160 129.120  1.00  0.00           C
ATOM   2485  NH1 ARG A 236     122.430  26.230 128.580  1.00  0.00           N
ATOM   2486 1HH1 ARG A 236     123.180  26.730 129.020  1.00  0.00           H
ATOM   2487 2HH1 ARG A 236     122.180  26.520 127.640  1.00  0.00           H
ATOM   2488  NH2 ARG A 236     120.760  24.680 128.600  1.00  0.00           N
ATOM   2489 1HH2 ARG A 236     120.270  24.010 129.180  1.00  0.00           H
ATOM   2490 2HH2 ARG A 236     120.330  25.140 127.810  1.00  0.00           H
ATOM   2491  C   ARG A 236     125.140  23.380 135.670  1.00  0.00           C
ATOM   2492  O   ARG A 236     126.270  23.830 135.440  1.00  0.00           O
ATOM   2493  N   ASP A 237     124.750  23.400 136.960  1.00  0.00           N
ATOM   2494  H   ASP A 237     123.800  23.090 137.140  1.00  0.00           H
ATOM   2495  CA  ASP A 237     125.620  23.650 138.110  1.00  0.00           C
ATOM   2496  HA  ASP A 237     126.620  23.460 137.740  1.00  0.00           H
ATOM   2497  CB  ASP A 237     125.520  25.240 138.470  1.00  0.00           C
ATOM   2498  HB1 ASP A 237     124.850  25.280 139.320  1.00  0.00           H
ATOM   2499  HB2 ASP A 237     125.310  25.940 137.670  1.00  0.00           H
ATOM   2500  CG  ASP A 237     126.920  25.700 139.040  1.00  0.00           C
ATOM   2501  OD1 ASP A 237     127.690  24.800 139.550  1.00  0.00           O
ATOM   2502  OD2 ASP A 237     127.150  26.940 139.050  1.00  0.00           O
ATOM   2503  C   ASP A 237     125.280  22.710 139.290  1.00  0.00           C
ATOM   2504  O   ASP A 237     124.310  21.960 139.160  1.00  0.00           O
ATOM   2505  N   GLU A 238     126.040  22.740 140.360  1.00  0.00           N
ATOM   2506  H   GLU A 238     126.740  23.470 140.430  1.00  0.00           H
ATOM   2507  CA  GLU A 238     126.090  21.740 141.410  1.00  0.00           C
ATOM   2508  HA  GLU A 238     126.390  20.830 140.890  1.00  0.00           H
ATOM   2509  CB  GLU A 238     127.230  22.060 142.370  1.00  0.00           C
ATOM   2510  HB1 GLU A 238     127.180  23.150 142.380  1.00  0.00           H
ATOM   2511  HB2 GLU A 238     128.150  21.710 141.900  1.00  0.00           H
ATOM   2512  CG  GLU A 238     127.070  21.520 143.810  1.00  0.00           C
ATOM   2513  HG1 GLU A 238     126.770  20.480 143.780  1.00  0.00           H
ATOM   2514  HG2 GLU A 238     126.230  22.040 144.280  1.00  0.00           H
ATOM   2515  CD  GLU A 238     128.280  21.740 144.740  1.00  0.00           C
ATOM   2516  OE1 GLU A 238     129.140  22.580 144.480  1.00  0.00           O
ATOM   2517  OE2 GLU A 238     128.410  21.010 145.760  1.00  0.00           O
ATOM   2518  C   GLU A 238     124.750  21.500 142.080  1.00  0.00           C
ATOM   2519  O   GLU A 238     124.250  22.450 142.750  1.00  0.00           O
ATOM   2520  N   VAL A 239     124.100  20.320 141.960  1.00  0.00           N
ATOM   2521  H   VAL A 239     124.260  19.650 141.220  1.00  0.00           H
ATOM   2522  CA  VAL A 239     122.840  20.080 142.790  1.00  0.00           C
ATOM   2523  HA  VAL A 239     122.300  21.020 142.690  1.00  0.00           H
ATOM   2524  CB  VAL A 239     122.080  18.860 142.190  1.00  0.00           C
ATOM   2525  HB  VAL A 239     122.430  17.920 142.610  1.00  0.00           H
ATOM   2526  CG1 VAL A 239     120.560  18.900 142.490  1.00  0.00           C
ATOM   2527 1HG1 VAL A 239     120.190  19.830 142.070  1.00  0.00           H
ATOM   2528 2HG1 VAL A 239     120.040  18.110 141.940  1.00  0.00           H
ATOM   2529 3HG1 VAL A 239     120.330  18.860 143.550  1.00  0.00           H
ATOM   2530  CG2 VAL A 239     122.200  18.700 140.650  1.00  0.00           C
ATOM   2531 1HG2 VAL A 239     121.340  18.100 140.350  1.00  0.00           H
ATOM   2532 2HG2 VAL A 239     122.090  19.700 140.230  1.00  0.00           H
ATOM   2533 3HG2 VAL A 239     123.210  18.370 140.380  1.00  0.00           H
ATOM   2534  C   VAL A 239     123.170  19.890 144.290  1.00  0.00           C
ATOM   2535  O   VAL A 239     124.170  19.180 144.650  1.00  0.00           O
ATOM   2536  N   LEU A 240     122.410  20.590 145.160  1.00  0.00           N
ATOM   2537  H   LEU A 240     121.560  21.060 144.880  1.00  0.00           H
ATOM   2538  CA  LEU A 240     122.650  20.460 146.610  1.00  0.00           C
ATOM   2539  HA  LEU A 240     123.650  20.060 146.820  1.00  0.00           H
ATOM   2540  CB  LEU A 240     122.630  21.920 147.150  1.00  0.00           C
ATOM   2541  HB1 LEU A 240     122.850  21.790 148.210  1.00  0.00           H
ATOM   2542  HB2 LEU A 240     121.680  22.450 147.010  1.00  0.00           H
ATOM   2543  CG  LEU A 240     123.630  22.850 146.480  1.00  0.00           C
ATOM   2544  HG  LEU A 240     123.390  22.770 145.420  1.00  0.00           H
ATOM   2545  CD1 LEU A 240     123.410  24.350 146.830  1.00  0.00           C
ATOM   2546 1HD1 LEU A 240     123.490  24.610 147.880  1.00  0.00           H
ATOM   2547 2HD1 LEU A 240     124.240  24.910 146.390  1.00  0.00           H
ATOM   2548 3HD1 LEU A 240     122.450  24.720 146.450  1.00  0.00           H
ATOM   2549  CD2 LEU A 240     125.030  22.380 146.840  1.00  0.00           C
ATOM   2550 1HD2 LEU A 240     125.140  22.180 147.910  1.00  0.00           H
ATOM   2551 2HD2 LEU A 240     125.410  21.570 146.220  1.00  0.00           H
ATOM   2552 3HD2 LEU A 240     125.690  23.210 146.570  1.00  0.00           H
ATOM   2553  C   LEU A 240     121.650  19.480 147.360  1.00  0.00           C
ATOM   2554  O   LEU A 240     122.090  18.760 148.260  1.00  0.00           O
ATOM   2555  N   SER A 241     120.380  19.470 147.000  1.00  0.00           N
ATOM   2556  H   SER A 241     120.020  20.080 146.270  1.00  0.00           H
ATOM   2557  CA  SER A 241     119.300  18.850 147.810  1.00  0.00           C
ATOM   2558  HA  SER A 241     119.670  17.980 148.350  1.00  0.00           H
ATOM   2559  CB  SER A 241     118.780  19.830 148.970  1.00  0.00           C
ATOM   2560  HB1 SER A 241     118.520  20.790 148.540  1.00  0.00           H
ATOM   2561  HB2 SER A 241     119.630  19.940 149.650  1.00  0.00           H
ATOM   2562  OG  SER A 241     117.810  19.200 149.820  1.00  0.00           O
ATOM   2563  HG  SER A 241     118.080  18.280 149.930  1.00  0.00           H
ATOM   2564  C   SER A 241     118.150  18.360 146.910  1.00  0.00           C
ATOM   2565  O   SER A 241     117.970  18.900 145.830  1.00  0.00           O
ATOM   2566  N   ALA A 242     117.410  17.400 147.360  1.00  0.00           N
ATOM   2567  H   ALA A 242     117.700  16.950 148.220  1.00  0.00           H
ATOM   2568  CA  ALA A 242     116.190  16.830 146.630  1.00  0.00           C
ATOM   2569  HA  ALA A 242     115.550  17.640 146.250  1.00  0.00           H
ATOM   2570  CB  ALA A 242     116.710  15.990 145.490  1.00  0.00           C
ATOM   2571  HB1 ALA A 242     117.530  16.460 144.950  1.00  0.00           H
ATOM   2572  HB2 ALA A 242     117.060  15.000 145.790  1.00  0.00           H
ATOM   2573  HB3 ALA A 242     115.890  15.900 144.780  1.00  0.00           H
ATOM   2574  C   ALA A 242     115.250  15.990 147.480  1.00  0.00           C
ATOM   2575  O   ALA A 242     115.590  15.540 148.560  1.00  0.00           O
ATOM   2576  N   ASP A 243     113.930  15.820 147.050  1.00  0.00           N
ATOM   2577  H   ASP A 243     113.570  16.240 146.200  1.00  0.00           H
ATOM   2578  CA  ASP A 243     112.910  15.100 147.800  1.00  0.00           C
ATOM   2579  HA  ASP A 243     113.370  14.340 148.440  1.00  0.00           H
ATOM   2580  CB  ASP A 243     112.230  16.120 148.770  1.00  0.00           C
ATOM   2581  HB1 ASP A 243     111.430  16.620 148.230  1.00  0.00           H
ATOM   2582  HB2 ASP A 243     112.880  16.950 149.050  1.00  0.00           H
ATOM   2583  CG  ASP A 243     111.580  15.520 149.990  1.00  0.00           C
ATOM   2584  OD1 ASP A 243     111.940  14.370 150.250  1.00  0.00           O
ATOM   2585  OD2 ASP A 243     110.700  16.110 150.600  1.00  0.00           O
ATOM   2586  C   ASP A 243     111.880  14.440 146.830  1.00  0.00           C
ATOM   2587  O   ASP A 243     111.580  14.980 145.780  1.00  0.00           O
ATOM   2588  N   TYR A 244     111.270  13.310 147.290  1.00  0.00           N
ATOM   2589  H   TYR A 244     111.440  13.150 148.270  1.00  0.00           H
ATOM   2590  CA  TYR A 244     110.120  12.670 146.710  1.00  0.00           C
ATOM   2591  HA  TYR A 244     110.030  12.980 145.660  1.00  0.00           H
ATOM   2592  CB  TYR A 244     110.290  11.100 146.830  1.00  0.00           C
ATOM   2593  HB1 TYR A 244     109.320  10.680 146.560  1.00  0.00           H
ATOM   2594  HB2 TYR A 244     110.410  10.790 147.870  1.00  0.00           H
ATOM   2595  CG  TYR A 244     111.360  10.350 145.940  1.00  0.00           C
ATOM   2596  CD1 TYR A 244     110.970   9.780 144.660  1.00  0.00           C
ATOM   2597  HD1 TYR A 244     109.990   9.890 144.220  1.00  0.00           H
ATOM   2598  CE1 TYR A 244     111.850   8.910 143.970  1.00  0.00           C
ATOM   2599  HE1 TYR A 244     111.580   8.640 142.960  1.00  0.00           H
ATOM   2600  CZ  TYR A 244     113.080   8.610 144.600  1.00  0.00           C
ATOM   2601  OH  TYR A 244     114.030   7.770 144.090  1.00  0.00           O
ATOM   2602  HH  TYR A 244     114.590   7.290 144.710  1.00  0.00           H
ATOM   2603  CE2 TYR A 244     113.410   9.120 145.880  1.00  0.00           C
ATOM   2604  HE2 TYR A 244     114.330   8.900 146.400  1.00  0.00           H
ATOM   2605  CD2 TYR A 244     112.550   9.970 146.530  1.00  0.00           C
ATOM   2606  HD2 TYR A 244     112.730  10.290 147.550  1.00  0.00           H
ATOM   2607  C   TYR A 244     108.830  12.980 147.500  1.00  0.00           C
ATOM   2608  O   TYR A 244     108.860  13.200 148.710  1.00  0.00           O
ATOM   2609  N   ASP A 245     107.710  13.140 146.800  1.00  0.00           N
ATOM   2610  H   ASP A 245     107.800  13.170 145.790  1.00  0.00           H
ATOM   2611  CA  ASP A 245     106.320  13.320 147.220  1.00  0.00           C
ATOM   2612  HA  ASP A 245     106.440  14.120 147.960  1.00  0.00           H
ATOM   2613  CB  ASP A 245     105.330  13.830 146.220  1.00  0.00           C
ATOM   2614  HB1 ASP A 245     105.770  14.660 145.680  1.00  0.00           H
ATOM   2615  HB2 ASP A 245     104.530  14.330 146.770  1.00  0.00           H
ATOM   2616  CG  ASP A 245     104.650  12.840 145.300  1.00  0.00           C
ATOM   2617  OD1 ASP A 245     103.450  12.990 145.050  1.00  0.00           O
ATOM   2618  OD2 ASP A 245     105.280  11.890 144.840  1.00  0.00           O
ATOM   2619  C   ASP A 245     105.730  12.160 148.050  1.00  0.00           C
ATOM   2620  O   ASP A 245     106.380  11.090 148.130  1.00  0.00           O
ATOM   2621  N   LEU A 246     104.630  12.400 148.750  1.00  0.00           N
ATOM   2622  H   LEU A 246     104.080  13.210 148.510  1.00  0.00           H
ATOM   2623  CA  LEU A 246     103.940  11.390 149.650  1.00  0.00           C
ATOM   2624  HA  LEU A 246     104.690  11.390 150.450  1.00  0.00           H
ATOM   2625  CB  LEU A 246     102.690  12.060 150.180  1.00  0.00           C
ATOM   2626  HB1 LEU A 246     102.010  12.170 149.340  1.00  0.00           H
ATOM   2627  HB2 LEU A 246     102.850  13.080 150.520  1.00  0.00           H
ATOM   2628  CG  LEU A 246     101.970  11.270 151.320  1.00  0.00           C
ATOM   2629  HG  LEU A 246     101.790  10.260 150.940  1.00  0.00           H
ATOM   2630  CD1 LEU A 246     102.730  11.270 152.620  1.00  0.00           C
ATOM   2631 1HD1 LEU A 246     102.590  12.260 153.050  1.00  0.00           H
ATOM   2632 2HD1 LEU A 246     102.340  10.550 153.340  1.00  0.00           H
ATOM   2633 3HD1 LEU A 246     103.780  11.120 152.380  1.00  0.00           H
ATOM   2634  CD2 LEU A 246     100.570  11.790 151.680  1.00  0.00           C
ATOM   2635 1HD2 LEU A 246      99.950  11.790 150.780  1.00  0.00           H
ATOM   2636 2HD2 LEU A 246     100.100  11.060 152.340  1.00  0.00           H
ATOM   2637 3HD2 LEU A 246     100.460  12.770 152.130  1.00  0.00           H
ATOM   2638  C   LEU A 246     103.800   9.990 149.020  1.00  0.00           C
ATOM   2639  O   LEU A 246     104.140   8.970 149.570  1.00  0.00           O
ATOM   2640  N   LEU A 247     103.370   9.990 147.750  1.00  0.00           N
ATOM   2641  H   LEU A 247     103.240  10.860 147.260  1.00  0.00           H
ATOM   2642  CA  LEU A 247     103.210   8.730 146.950  1.00  0.00           C
ATOM   2643  HA  LEU A 247     102.870   7.890 147.560  1.00  0.00           H
ATOM   2644  CB  LEU A 247     102.060   9.040 145.990  1.00  0.00           C
ATOM   2645  HB1 LEU A 247     102.070   8.230 145.260  1.00  0.00           H
ATOM   2646  HB2 LEU A 247     102.190   9.960 145.420  1.00  0.00           H
ATOM   2647  CG  LEU A 247     100.670   9.120 146.490  1.00  0.00           C
ATOM   2648  HG  LEU A 247     100.630   9.940 147.210  1.00  0.00           H
ATOM   2649  CD1 LEU A 247      99.650   9.350 145.460  1.00  0.00           C
ATOM   2650 1HD1 LEU A 247      98.660   9.460 145.930  1.00  0.00           H
ATOM   2651 2HD1 LEU A 247      99.930  10.190 144.830  1.00  0.00           H
ATOM   2652 3HD1 LEU A 247      99.520   8.490 144.810  1.00  0.00           H
ATOM   2653  CD2 LEU A 247     100.320   7.820 147.280  1.00  0.00           C
ATOM   2654 1HD2 LEU A 247      99.280   7.780 147.610  1.00  0.00           H
ATOM   2655 2HD2 LEU A 247     100.610   6.980 146.660  1.00  0.00           H
ATOM   2656 3HD2 LEU A 247     100.900   7.880 148.200  1.00  0.00           H
ATOM   2657  C   LEU A 247     104.470   8.170 146.250  1.00  0.00           C
ATOM   2658  O   LEU A 247     104.460   7.240 145.500  1.00  0.00           O
ATOM   2659  N   GLY A 248     105.510   8.990 146.270  1.00  0.00           N
ATOM   2660  H   GLY A 248     105.340   9.830 146.810  1.00  0.00           H
ATOM   2661  CA  GLY A 248     106.730   8.970 145.450  1.00  0.00           C
ATOM   2662  HA1 GLY A 248     107.360   8.130 145.750  1.00  0.00           H
ATOM   2663  HA2 GLY A 248     107.250   9.900 145.650  1.00  0.00           H
ATOM   2664  C   GLY A 248     106.630   9.020 143.890  1.00  0.00           C
ATOM   2665  O   GLY A 248     107.500   8.480 143.220  1.00  0.00           O
ATOM   2666  N   GLU A 249     105.620   9.550 143.340  1.00  0.00           N
ATOM   2667  H   GLU A 249     104.900  10.040 143.870  1.00  0.00           H
ATOM   2668  CA  GLU A 249     105.390   9.750 141.920  1.00  0.00           C
ATOM   2669  HA  GLU A 249     105.740   8.840 141.430  1.00  0.00           H
ATOM   2670  CB  GLU A 249     103.900  10.040 141.530  1.00  0.00           C
ATOM   2671  HB1 GLU A 249     104.030   9.920 140.450  1.00  0.00           H
ATOM   2672  HB2 GLU A 249     103.670  11.080 141.720  1.00  0.00           H
ATOM   2673  CG  GLU A 249     102.840   9.150 142.160  1.00  0.00           C
ATOM   2674  HG1 GLU A 249     101.880   9.640 142.030  1.00  0.00           H
ATOM   2675  HG2 GLU A 249     103.070   8.980 143.210  1.00  0.00           H
ATOM   2676  CD  GLU A 249     102.870   7.790 141.390  1.00  0.00           C
ATOM   2677  OE1 GLU A 249     101.990   7.530 140.520  1.00  0.00           O
ATOM   2678  OE2 GLU A 249     103.800   7.010 141.670  1.00  0.00           O
ATOM   2679  C   GLU A 249     106.280  10.860 141.300  1.00  0.00           C
ATOM   2680  O   GLU A 249     106.790  10.600 140.210  1.00  0.00           O
ATOM   2681  N   LYS A 250     106.600  11.860 142.050  1.00  0.00           N
ATOM   2682  H   LYS A 250     106.420  11.820 143.040  1.00  0.00           H
ATOM   2683  CA  LYS A 250     107.350  13.040 141.600  1.00  0.00           C
ATOM   2684  HA  LYS A 250     107.800  12.730 140.660  1.00  0.00           H
ATOM   2685  CB  LYS A 250     106.390  14.180 141.200  1.00  0.00           C
ATOM   2686  HB1 LYS A 250     105.990  14.040 140.200  1.00  0.00           H
ATOM   2687  HB2 LYS A 250     107.020  15.060 141.130  1.00  0.00           H
ATOM   2688  CG  LYS A 250     105.280  14.430 142.190  1.00  0.00           C
ATOM   2689  HG1 LYS A 250     105.780  14.510 143.160  1.00  0.00           H
ATOM   2690  HG2 LYS A 250     104.570  13.610 142.220  1.00  0.00           H
ATOM   2691  CD  LYS A 250     104.380  15.660 141.930  1.00  0.00           C
ATOM   2692  HD1 LYS A 250     103.760  15.500 141.040  1.00  0.00           H
ATOM   2693  HD2 LYS A 250     104.860  16.600 141.660  1.00  0.00           H
ATOM   2694  CE  LYS A 250     103.360  15.910 143.100  1.00  0.00           C
ATOM   2695  HE1 LYS A 250     102.810  16.820 142.870  1.00  0.00           H
ATOM   2696  HE2 LYS A 250     103.860  16.090 144.050  1.00  0.00           H
ATOM   2697  NZ  LYS A 250     102.370  14.810 143.230  1.00  0.00           N
ATOM   2698  HZ1 LYS A 250     102.010  14.430 142.360  1.00  0.00           H
ATOM   2699  HZ2 LYS A 250     102.780  14.040 143.730  1.00  0.00           H
ATOM   2700  HZ3 LYS A 250     101.560  15.160 143.730  1.00  0.00           H
ATOM   2701  C   LYS A 250     108.480  13.460 142.510  1.00  0.00           C
ATOM   2702  O   LYS A 250     108.300  13.470 143.730  1.00  0.00           O
ATOM   2703  N   ILE A 251     109.630  13.850 141.950  1.00  0.00           N
ATOM   2704  H   ILE A 251     109.640  13.650 140.960  1.00  0.00           H
ATOM   2705  CA  ILE A 251     110.780  14.530 142.540  1.00  0.00           C
ATOM   2706  HA  ILE A 251     110.720  14.380 143.620  1.00  0.00           H
ATOM   2707  CB  ILE A 251     112.120  13.900 142.090  1.00  0.00           C
ATOM   2708  HB  ILE A 251     112.210  14.120 141.030  1.00  0.00           H
ATOM   2709  CG2 ILE A 251     113.390  14.490 142.740  1.00  0.00           C
ATOM   2710 1HG2 ILE A 251     113.310  14.550 143.830  1.00  0.00           H
ATOM   2711 2HG2 ILE A 251     114.220  13.830 142.510  1.00  0.00           H
ATOM   2712 3HG2 ILE A 251     113.560  15.470 142.300  1.00  0.00           H
ATOM   2713  CG1 ILE A 251     112.120  12.370 142.270  1.00  0.00           C
ATOM   2714 1HG1 ILE A 251     111.180  11.970 141.910  1.00  0.00           H
ATOM   2715 2HG1 ILE A 251     112.310  12.010 143.280  1.00  0.00           H
ATOM   2716  CD  ILE A 251     113.200  11.610 141.450  1.00  0.00           C
ATOM   2717  HD1 ILE A 251     112.870  10.580 141.330  1.00  0.00           H
ATOM   2718  HD2 ILE A 251     113.320  12.140 140.510  1.00  0.00           H
ATOM   2719  HD3 ILE A 251     114.120  11.600 142.030  1.00  0.00           H
ATOM   2720  C   ILE A 251     110.760  16.070 142.320  1.00  0.00           C
ATOM   2721  O   ILE A 251     110.400  16.570 141.290  1.00  0.00           O
ATOM   2722  N   MET A 252     111.350  16.800 143.240  1.00  0.00           N
ATOM   2723  H   MET A 252     111.530  16.290 144.100  1.00  0.00           H
ATOM   2724  CA  MET A 252     111.840  18.240 143.130  1.00  0.00           C
ATOM   2725  HA  MET A 252     111.670  18.670 142.150  1.00  0.00           H
ATOM   2726  CB  MET A 252     110.930  19.050 144.040  1.00  0.00           C
ATOM   2727  HB1 MET A 252     110.850  18.590 145.020  1.00  0.00           H
ATOM   2728  HB2 MET A 252     109.950  19.060 143.560  1.00  0.00           H
ATOM   2729  CG  MET A 252     111.370  20.510 144.240  1.00  0.00           C
ATOM   2730  HG1 MET A 252     112.230  20.520 144.920  1.00  0.00           H
ATOM   2731  HG2 MET A 252     110.610  21.070 144.780  1.00  0.00           H
ATOM   2732  SD  MET A 252     111.900  21.430 142.760  1.00  0.00           S
ATOM   2733  CE  MET A 252     110.420  21.390 141.770  1.00  0.00           C
ATOM   2734  HE1 MET A 252     109.530  21.720 142.310  1.00  0.00           H
ATOM   2735  HE2 MET A 252     110.490  22.180 141.020  1.00  0.00           H
ATOM   2736  HE3 MET A 252     110.190  20.430 141.310  1.00  0.00           H
ATOM   2737  C   MET A 252     113.260  18.280 143.630  1.00  0.00           C
ATOM   2738  O   MET A 252     113.640  17.660 144.610  1.00  0.00           O
ATOM   2739  N   SER A 253     114.080  19.100 142.930  1.00  0.00           N
ATOM   2740  H   SER A 253     113.650  19.610 142.170  1.00  0.00           H
ATOM   2741  CA  SER A 253     115.560  19.200 143.050  1.00  0.00           C
ATOM   2742  HA  SER A 253     115.890  18.810 144.010  1.00  0.00           H
ATOM   2743  CB  SER A 253     116.260  18.350 141.990  1.00  0.00           C
ATOM   2744  HB1 SER A 253     115.960  17.310 142.150  1.00  0.00           H
ATOM   2745  HB2 SER A 253     117.340  18.380 142.140  1.00  0.00           H
ATOM   2746  OG  SER A 253     115.980  18.640 140.650  1.00  0.00           O
ATOM   2747  HG  SER A 253     115.090  18.970 140.750  1.00  0.00           H
ATOM   2748  C   SER A 253     116.120  20.640 142.920  1.00  0.00           C
ATOM   2749  O   SER A 253     115.560  21.400 142.120  1.00  0.00           O
ATOM   2750  N   CYS A 254     117.080  21.090 143.790  1.00  0.00           N
ATOM   2751  H   CYS A 254     117.340  20.490 144.560  1.00  0.00           H
ATOM   2752  CA  CYS A 254     117.660  22.430 143.790  1.00  0.00           C
ATOM   2753  HA  CYS A 254     117.360  22.930 142.870  1.00  0.00           H
ATOM   2754  CB  CYS A 254     117.030  23.240 144.930  1.00  0.00           C
ATOM   2755  HB1 CYS A 254     115.960  23.100 144.870  1.00  0.00           H
ATOM   2756  HB2 CYS A 254     117.260  24.310 144.860  1.00  0.00           H
ATOM   2757  SG  CYS A 254     117.550  22.730 146.590  1.00  0.00           S
ATOM   2758  HG  CYS A 254     118.810  23.190 146.530  1.00  0.00           H
ATOM   2759  C   CYS A 254     119.220  22.410 143.920  1.00  0.00           C
ATOM   2760  O   CYS A 254     119.780  21.660 144.730  1.00  0.00           O
ATOM   2761  N   GLY A 255     119.880  23.230 143.140  1.00  0.00           N
ATOM   2762  H   GLY A 255     119.340  23.770 142.480  1.00  0.00           H
ATOM   2763  CA  GLY A 255     121.030  23.900 143.730  1.00  0.00           C
ATOM   2764  HA1 GLY A 255     121.790  23.110 143.710  1.00  0.00           H
ATOM   2765  HA2 GLY A 255     120.860  24.220 144.760  1.00  0.00           H
ATOM   2766  C   GLY A 255     121.600  25.090 142.980  1.00  0.00           C
ATOM   2767  O   GLY A 255     120.860  26.050 142.740  1.00  0.00           O
ATOM   2768  N   MET A 256     122.850  25.070 142.670  1.00  0.00           N
ATOM   2769  H   MET A 256     123.270  24.190 142.910  1.00  0.00           H
ATOM   2770  CA  MET A 256     123.660  26.230 142.280  1.00  0.00           C
ATOM   2771  HA  MET A 256     123.410  27.050 142.950  1.00  0.00           H
ATOM   2772  CB  MET A 256     125.230  25.970 142.300  1.00  0.00           C
ATOM   2773  HB1 MET A 256     125.840  26.850 142.080  1.00  0.00           H
ATOM   2774  HB2 MET A 256     125.460  25.170 141.590  1.00  0.00           H
ATOM   2775  CG  MET A 256     125.510  25.480 143.640  1.00  0.00           C
ATOM   2776  HG1 MET A 256     125.290  24.410 143.640  1.00  0.00           H
ATOM   2777  HG2 MET A 256     124.950  26.040 144.390  1.00  0.00           H
ATOM   2778  SD  MET A 256     127.250  25.510 144.190  1.00  0.00           S
ATOM   2779  CE  MET A 256     127.250  27.240 144.590  1.00  0.00           C
ATOM   2780  HE1 MET A 256     127.050  27.820 143.700  1.00  0.00           H
ATOM   2781  HE2 MET A 256     126.520  27.420 145.380  1.00  0.00           H
ATOM   2782  HE3 MET A 256     128.200  27.670 144.900  1.00  0.00           H
ATOM   2783  C   MET A 256     123.220  26.760 140.950  1.00  0.00           C
ATOM   2784  O   MET A 256     123.590  27.890 140.620  1.00  0.00           O
ATOM   2785  N   ASP A 257     122.390  26.030 140.130  1.00  0.00           N
ATOM   2786  H   ASP A 257     122.210  25.060 140.380  1.00  0.00           H
ATOM   2787  CA  ASP A 257     121.900  26.570 138.880  1.00  0.00           C
ATOM   2788  HA  ASP A 257     122.590  27.330 138.520  1.00  0.00           H
ATOM   2789  CB  ASP A 257     121.700  25.490 137.820  1.00  0.00           C
ATOM   2790  HB1 ASP A 257     120.710  25.090 138.050  1.00  0.00           H
ATOM   2791  HB2 ASP A 257     122.470  24.740 138.000  1.00  0.00           H
ATOM   2792  CG  ASP A 257     121.720  25.980 136.350  1.00  0.00           C
ATOM   2793  OD1 ASP A 257     121.190  25.260 135.530  1.00  0.00           O
ATOM   2794  OD2 ASP A 257     122.340  27.030 136.000  1.00  0.00           O
ATOM   2795  C   ASP A 257     120.590  27.330 139.070  1.00  0.00           C
ATOM   2796  O   ASP A 257     119.970  27.620 138.090  1.00  0.00           O
ATOM   2797  N   HIS A 258     120.250  27.710 140.310  1.00  0.00           N
ATOM   2798  H   HIS A 258     120.950  27.350 140.950  1.00  0.00           H
ATOM   2799  CA  HIS A 258     119.260  28.530 140.950  1.00  0.00           C
ATOM   2800  HA  HIS A 258     119.510  28.640 142.000  1.00  0.00           H
ATOM   2801  CB  HIS A 258     119.550  29.960 140.530  1.00  0.00           C
ATOM   2802  HB1 HIS A 258     119.610  29.960 139.440  1.00  0.00           H
ATOM   2803  HB2 HIS A 258     120.470  30.260 141.020  1.00  0.00           H
ATOM   2804  CG  HIS A 258     118.440  30.950 140.830  1.00  0.00           C
ATOM   2805  ND1 HIS A 258     117.930  31.930 139.890  1.00  0.00           N
ATOM   2806  CE1 HIS A 258     117.010  32.610 140.610  1.00  0.00           C
ATOM   2807  HE1 HIS A 258     116.270  33.230 140.130  1.00  0.00           H
ATOM   2808  NE2 HIS A 258     116.990  32.300 141.860  1.00  0.00           N
ATOM   2809  HE2 HIS A 258     116.390  32.810 142.490  1.00  0.00           H
ATOM   2810  CD2 HIS A 258     117.810  31.230 142.030  1.00  0.00           C
ATOM   2811  HD2 HIS A 258     118.060  30.660 142.910  1.00  0.00           H
ATOM   2812  C   HIS A 258     117.810  28.110 140.630  1.00  0.00           C
ATOM   2813  O   HIS A 258     116.950  28.260 141.520  1.00  0.00           O
ATOM   2814  N   SER A 259     117.570  27.460 139.520  1.00  0.00           N
ATOM   2815  H   SER A 259     118.370  27.210 138.960  1.00  0.00           H
ATOM   2816  CA  SER A 259     116.230  26.910 139.150  1.00  0.00           C
ATOM   2817  HA  SER A 259     115.590  27.780 139.340  1.00  0.00           H
ATOM   2818  CB  SER A 259     116.220  26.550 137.630  1.00  0.00           C
ATOM   2819  HB1 SER A 259     117.160  26.120 137.310  1.00  0.00           H
ATOM   2820  HB2 SER A 259     116.070  27.470 137.060  1.00  0.00           H
ATOM   2821  OG  SER A 259     115.160  25.670 137.200  1.00  0.00           O
ATOM   2822  HG  SER A 259     114.440  26.240 136.930  1.00  0.00           H
ATOM   2823  C   SER A 259     115.800  25.720 140.000  1.00  0.00           C
ATOM   2824  O   SER A 259     116.660  25.000 140.480  1.00  0.00           O
ATOM   2825  N   LEU A 260     114.500  25.590 140.230  1.00  0.00           N
ATOM   2826  H   LEU A 260     113.920  26.310 139.830  1.00  0.00           H
ATOM   2827  CA  LEU A 260     113.840  24.480 140.960  1.00  0.00           C
ATOM   2828  HA  LEU A 260     114.580  23.920 141.530  1.00  0.00           H
ATOM   2829  CB  LEU A 260     112.790  24.950 141.960  1.00  0.00           C
ATOM   2830  HB1 LEU A 260     112.280  24.080 142.380  1.00  0.00           H
ATOM   2831  HB2 LEU A 260     112.020  25.460 141.380  1.00  0.00           H
ATOM   2832  CG  LEU A 260     113.390  25.930 143.010  1.00  0.00           C
ATOM   2833  HG  LEU A 260     113.820  26.800 142.520  1.00  0.00           H
ATOM   2834  CD1 LEU A 260     112.260  26.450 144.000  1.00  0.00           C
ATOM   2835 1HD1 LEU A 260     111.390  26.880 143.510  1.00  0.00           H
ATOM   2836 2HD1 LEU A 260     111.950  25.610 144.630  1.00  0.00           H
ATOM   2837 3HD1 LEU A 260     112.730  27.090 144.760  1.00  0.00           H
ATOM   2838  CD2 LEU A 260     114.490  25.370 143.830  1.00  0.00           C
ATOM   2839 1HD2 LEU A 260     114.890  26.160 144.480  1.00  0.00           H
ATOM   2840 2HD2 LEU A 260     114.010  24.610 144.440  1.00  0.00           H
ATOM   2841 3HD2 LEU A 260     115.330  25.020 143.220  1.00  0.00           H
ATOM   2842  C   LEU A 260     113.250  23.600 139.860  1.00  0.00           C
ATOM   2843  O   LEU A 260     112.470  24.080 139.080  1.00  0.00           O
ATOM   2844  N   LYS A 261     113.640  22.350 139.780  1.00  0.00           N
ATOM   2845  H   LYS A 261     114.180  21.870 140.490  1.00  0.00           H
ATOM   2846  CA  LYS A 261     113.410  21.490 138.620  1.00  0.00           C
ATOM   2847  HA  LYS A 261     112.810  22.070 137.930  1.00  0.00           H
ATOM   2848  CB  LYS A 261     114.720  21.220 137.940  1.00  0.00           C
ATOM   2849  HB1 LYS A 261     114.450  20.550 137.130  1.00  0.00           H
ATOM   2850  HB2 LYS A 261     115.310  20.810 138.760  1.00  0.00           H
ATOM   2851  CG  LYS A 261     115.430  22.510 137.520  1.00  0.00           C
ATOM   2852  HG1 LYS A 261     115.740  23.020 138.430  1.00  0.00           H
ATOM   2853  HG2 LYS A 261     114.770  23.190 136.990  1.00  0.00           H
ATOM   2854  CD  LYS A 261     116.600  22.220 136.660  1.00  0.00           C
ATOM   2855  HD1 LYS A 261     116.160  21.620 135.860  1.00  0.00           H
ATOM   2856  HD2 LYS A 261     117.280  21.530 137.170  1.00  0.00           H
ATOM   2857  CE  LYS A 261     117.240  23.440 136.080  1.00  0.00           C
ATOM   2858  HE1 LYS A 261     118.130  23.190 135.500  1.00  0.00           H
ATOM   2859  HE2 LYS A 261     117.570  24.150 136.830  1.00  0.00           H
ATOM   2860  NZ  LYS A 261     116.370  24.150 135.110  1.00  0.00           N
ATOM   2861  HZ1 LYS A 261     116.790  24.990 134.750  1.00  0.00           H
ATOM   2862  HZ2 LYS A 261     116.100  23.550 134.350  1.00  0.00           H
ATOM   2863  HZ3 LYS A 261     115.450  24.390 135.470  1.00  0.00           H
ATOM   2864  C   LYS A 261     112.750  20.130 139.070  1.00  0.00           C
ATOM   2865  O   LYS A 261     113.240  19.590 140.080  1.00  0.00           O
ATOM   2866  N   LEU A 262     111.640  19.650 138.400  1.00  0.00           N
ATOM   2867  H   LEU A 262     111.320  20.220 137.630  1.00  0.00           H
ATOM   2868  CA  LEU A 262     110.600  18.630 138.830  1.00  0.00           C
ATOM   2869  HA  LEU A 262     110.830  18.310 139.840  1.00  0.00           H
ATOM   2870  CB  LEU A 262     109.280  19.320 138.800  1.00  0.00           C
ATOM   2871  HB1 LEU A 262     108.870  19.400 137.790  1.00  0.00           H
ATOM   2872  HB2 LEU A 262     109.390  20.350 139.120  1.00  0.00           H
ATOM   2873  CG  LEU A 262     108.180  18.740 139.660  1.00  0.00           C
ATOM   2874  HG  LEU A 262     108.770  18.310 140.470  1.00  0.00           H
ATOM   2875  CD1 LEU A 262     107.310  19.930 140.120  1.00  0.00           C
ATOM   2876 1HD1 LEU A 262     107.790  20.510 140.910  1.00  0.00           H
ATOM   2877 2HD1 LEU A 262     106.980  20.640 139.360  1.00  0.00           H
ATOM   2878 3HD1 LEU A 262     106.420  19.470 140.560  1.00  0.00           H
ATOM   2879  CD2 LEU A 262     107.310  17.640 139.160  1.00  0.00           C
ATOM   2880 1HD2 LEU A 262     107.900  16.730 139.100  1.00  0.00           H
ATOM   2881 2HD2 LEU A 262     106.460  17.370 139.790  1.00  0.00           H
ATOM   2882 3HD2 LEU A 262     106.890  18.070 138.250  1.00  0.00           H
ATOM   2883  C   LEU A 262     110.730  17.440 137.830  1.00  0.00           C
ATOM   2884  O   LEU A 262     110.670  17.680 136.610  1.00  0.00           O
ATOM   2885  N   TRP A 263     110.670  16.170 138.390  1.00  0.00           N
ATOM   2886  H   TRP A 263     110.470  16.030 139.370  1.00  0.00           H
ATOM   2887  CA  TRP A 263     110.800  15.000 137.510  1.00  0.00           C
ATOM   2888  HA  TRP A 263     110.600  15.200 136.460  1.00  0.00           H
ATOM   2889  CB  TRP A 263     112.260  14.490 137.540  1.00  0.00           C
ATOM   2890  HB1 TRP A 263     112.430  13.880 136.650  1.00  0.00           H
ATOM   2891  HB2 TRP A 263     112.310  13.710 138.300  1.00  0.00           H
ATOM   2892  CG  TRP A 263     113.350  15.490 137.680  1.00  0.00           C
ATOM   2893  CD1 TRP A 263     113.630  16.110 138.870  1.00  0.00           C
ATOM   2894  HD1 TRP A 263     113.230  15.770 139.810  1.00  0.00           H
ATOM   2895  NE1 TRP A 263     114.800  16.860 138.710  1.00  0.00           N
ATOM   2896  HE1 TRP A 263     115.340  17.320 139.420  1.00  0.00           H
ATOM   2897  CE2 TRP A 263     115.200  16.820 137.440  1.00  0.00           C
ATOM   2898  CZ2 TRP A 263     116.360  17.300 136.800  1.00  0.00           C
ATOM   2899  HZ2 TRP A 263     117.110  17.820 137.380  1.00  0.00           H
ATOM   2900  CH2 TRP A 263     116.560  17.200 135.400  1.00  0.00           C
ATOM   2901  HH2 TRP A 263     117.500  17.560 135.040  1.00  0.00           H
ATOM   2902  CZ3 TRP A 263     115.600  16.460 134.680  1.00  0.00           C
ATOM   2903  HZ3 TRP A 263     115.750  16.330 133.620  1.00  0.00           H
ATOM   2904  CE3 TRP A 263     114.440  15.950 135.310  1.00  0.00           C
ATOM   2905  HE3 TRP A 263     113.720  15.360 134.770  1.00  0.00           H
ATOM   2906  CD2 TRP A 263     114.240  16.090 136.700  1.00  0.00           C
ATOM   2907  C   TRP A 263     109.780  13.910 137.990  1.00  0.00           C
ATOM   2908  O   TRP A 263     109.200  14.030 139.080  1.00  0.00           O
ATOM   2909  N   ARG A 264     109.640  12.790 137.210  1.00  0.00           N
ATOM   2910  H   ARG A 264     110.150  12.670 136.350  1.00  0.00           H
ATOM   2911  CA  ARG A 264     108.590  11.880 137.600  1.00  0.00           C
ATOM   2912  HA  ARG A 264     108.390  12.020 138.660  1.00  0.00           H
ATOM   2913  CB  ARG A 264     107.280  12.360 136.980  1.00  0.00           C
ATOM   2914  HB1 ARG A 264     107.120  13.440 136.970  1.00  0.00           H
ATOM   2915  HB2 ARG A 264     106.470  11.930 137.550  1.00  0.00           H
ATOM   2916  CG  ARG A 264     107.100  11.850 135.490  1.00  0.00           C
ATOM   2917  HG1 ARG A 264     107.040  10.760 135.450  1.00  0.00           H
ATOM   2918  HG2 ARG A 264     107.970  12.150 134.900  1.00  0.00           H
ATOM   2919  CD  ARG A 264     105.880  12.420 134.920  1.00  0.00           C
ATOM   2920  HD1 ARG A 264     105.920  13.510 134.850  1.00  0.00           H
ATOM   2921  HD2 ARG A 264     104.990  12.300 135.540  1.00  0.00           H
ATOM   2922  NE  ARG A 264     105.750  11.950 133.530  1.00  0.00           N
ATOM   2923  HE  ARG A 264     106.380  12.400 132.890  1.00  0.00           H
ATOM   2924  CZ  ARG A 264     104.730  11.310 132.980  1.00  0.00           C
ATOM   2925  NH1 ARG A 264     103.810  10.830 133.720  1.00  0.00           N
ATOM   2926 1HH1 ARG A 264     104.080  10.750 134.690  1.00  0.00           H
ATOM   2927 2HH1 ARG A 264     102.990  10.450 133.270  1.00  0.00           H
ATOM   2928  NH2 ARG A 264     104.610  11.200 131.670  1.00  0.00           N
ATOM   2929 1HH2 ARG A 264     105.200  11.730 131.050  1.00  0.00           H
ATOM   2930 2HH2 ARG A 264     103.700  10.900 131.350  1.00  0.00           H
ATOM   2931  C   ARG A 264     108.940  10.410 137.390  1.00  0.00           C
ATOM   2932  O   ARG A 264     109.470   9.980 136.320  1.00  0.00           O
ATOM   2933  N   ILE A 265     108.540   9.660 138.410  1.00  0.00           N
ATOM   2934  H   ILE A 265     108.140  10.110 139.220  1.00  0.00           H
ATOM   2935  CA  ILE A 265     108.630   8.140 138.390  1.00  0.00           C
ATOM   2936  HA  ILE A 265     109.490   7.830 137.810  1.00  0.00           H
ATOM   2937  CB  ILE A 265     108.910   7.590 139.800  1.00  0.00           C
ATOM   2938  HB  ILE A 265     108.060   7.940 140.380  1.00  0.00           H
ATOM   2939  CG2 ILE A 265     108.720   6.060 139.720  1.00  0.00           C
ATOM   2940 1HG2 ILE A 265     109.320   5.720 140.570  1.00  0.00           H
ATOM   2941 2HG2 ILE A 265     107.700   5.720 139.880  1.00  0.00           H
ATOM   2942 3HG2 ILE A 265     109.290   5.570 138.930  1.00  0.00           H
ATOM   2943  CG1 ILE A 265     110.200   8.070 140.480  1.00  0.00           C
ATOM   2944 1HG1 ILE A 265     110.170   7.580 141.460  1.00  0.00           H
ATOM   2945 2HG1 ILE A 265     110.140   9.140 140.700  1.00  0.00           H
ATOM   2946  CD  ILE A 265     111.500   7.890 139.730  1.00  0.00           C
ATOM   2947  HD1 ILE A 265     112.320   8.300 140.330  1.00  0.00           H
ATOM   2948  HD2 ILE A 265     111.640   6.850 139.440  1.00  0.00           H
ATOM   2949  HD3 ILE A 265     111.530   8.540 138.850  1.00  0.00           H
ATOM   2950  C   ILE A 265     107.440   7.450 137.660  1.00  0.00           C
ATOM   2951  O   ILE A 265     107.680   6.410 136.980  1.00  0.00           O
ATOM   2952  N   ASN A 266     106.250   7.990 137.760  1.00  0.00           N
ATOM   2953  H   ASN A 266     106.180   8.880 138.240  1.00  0.00           H
ATOM   2954  CA  ASN A 266     105.030   7.460 137.100  1.00  0.00           C
ATOM   2955  HA  ASN A 266     104.980   6.420 137.420  1.00  0.00           H
ATOM   2956  CB  ASN A 266     103.790   8.140 137.610  1.00  0.00           C
ATOM   2957  HB1 ASN A 266     103.860   7.970 138.680  1.00  0.00           H
ATOM   2958  HB2 ASN A 266     102.930   7.640 137.150  1.00  0.00           H
ATOM   2959  CG  ASN A 266     103.670   9.660 137.310  1.00  0.00           C
ATOM   2960  OD1 ASN A 266     104.380  10.280 136.520  1.00  0.00           O
ATOM   2961  ND2 ASN A 266     102.810  10.280 138.100  1.00  0.00           N
ATOM   2962 1HD2 ASN A 266     102.160   9.770 138.680  1.00  0.00           H
ATOM   2963 2HD2 ASN A 266     102.700  11.270 137.950  1.00  0.00           H
ATOM   2964  C   ASN A 266     104.990   7.480 135.530  1.00  0.00           C
ATOM   2965  O   ASN A 266     103.990   7.000 134.990  1.00  0.00           O
ATOM   2966  N   SER A 267     106.030   8.040 134.760  1.00  0.00           N
ATOM   2967  H   SER A 267     106.710   8.600 135.250  1.00  0.00           H
ATOM   2968  CA  SER A 267     106.170   7.900 133.320  1.00  0.00           C
ATOM   2969  HA  SER A 267     105.290   8.340 132.850  1.00  0.00           H
ATOM   2970  CB  SER A 267     107.300   8.780 132.760  1.00  0.00           C
ATOM   2971  HB1 SER A 267     108.210   8.440 133.250  1.00  0.00           H
ATOM   2972  HB2 SER A 267     107.160   9.800 133.130  1.00  0.00           H
ATOM   2973  OG  SER A 267     107.410   8.680 131.360  1.00  0.00           O
ATOM   2974  HG  SER A 267     108.040   9.370 131.140  1.00  0.00           H
ATOM   2975  C   SER A 267     106.320   6.430 132.880  1.00  0.00           C
ATOM   2976  O   SER A 267     107.120   5.690 133.450  1.00  0.00           O
ATOM   2977  N   LYS A 268     105.670   6.010 131.800  1.00  0.00           N
ATOM   2978  H   LYS A 268     104.960   6.680 131.530  1.00  0.00           H
ATOM   2979  CA  LYS A 268     105.620   4.610 131.370  1.00  0.00           C
ATOM   2980  HA  LYS A 268     105.170   4.000 132.150  1.00  0.00           H
ATOM   2981  CB  LYS A 268     104.680   4.500 130.160  1.00  0.00           C
ATOM   2982  HB1 LYS A 268     104.970   5.050 129.270  1.00  0.00           H
ATOM   2983  HB2 LYS A 268     103.670   4.880 130.350  1.00  0.00           H
ATOM   2984  CG  LYS A 268     104.630   3.010 129.680  1.00  0.00           C
ATOM   2985  HG1 LYS A 268     104.340   2.320 130.470  1.00  0.00           H
ATOM   2986  HG2 LYS A 268     105.660   2.820 129.350  1.00  0.00           H
ATOM   2987  CD  LYS A 268     103.670   2.800 128.450  1.00  0.00           C
ATOM   2988  HD1 LYS A 268     103.990   3.520 127.690  1.00  0.00           H
ATOM   2989  HD2 LYS A 268     102.650   3.000 128.790  1.00  0.00           H
ATOM   2990  CE  LYS A 268     103.770   1.340 127.930  1.00  0.00           C
ATOM   2991  HE1 LYS A 268     103.240   0.670 128.600  1.00  0.00           H
ATOM   2992  HE2 LYS A 268     104.800   1.000 127.820  1.00  0.00           H
ATOM   2993  NZ  LYS A 268     103.130   1.120 126.620  1.00  0.00           N
ATOM   2994  HZ1 LYS A 268     102.130   1.260 126.730  1.00  0.00           H
ATOM   2995  HZ2 LYS A 268     103.410   1.710 125.850  1.00  0.00           H
ATOM   2996  HZ3 LYS A 268     103.080   0.170 126.270  1.00  0.00           H
ATOM   2997  C   LYS A 268     107.020   3.970 131.100  1.00  0.00           C
ATOM   2998  O   LYS A 268     107.260   2.850 131.580  1.00  0.00           O
ATOM   2999  N   ARG A 269     107.940   4.710 130.420  1.00  0.00           N
ATOM   3000  H   ARG A 269     107.460   5.470 129.960  1.00  0.00           H
ATOM   3001  CA  ARG A 269     109.330   4.440 130.040  1.00  0.00           C
ATOM   3002  HA  ARG A 269     109.420   3.500 129.480  1.00  0.00           H
ATOM   3003  CB  ARG A 269     109.690   5.590 129.020  1.00  0.00           C
ATOM   3004  HB1 ARG A 269     110.760   5.660 128.830  1.00  0.00           H
ATOM   3005  HB2 ARG A 269     109.290   6.490 129.500  1.00  0.00           H
ATOM   3006  CG  ARG A 269     109.020   5.510 127.610  1.00  0.00           C
ATOM   3007  HG1 ARG A 269     107.940   5.670 127.580  1.00  0.00           H
ATOM   3008  HG2 ARG A 269     109.310   4.550 127.170  1.00  0.00           H
ATOM   3009  CD  ARG A 269     109.610   6.590 126.720  1.00  0.00           C
ATOM   3010  HD1 ARG A 269     110.680   6.360 126.670  1.00  0.00           H
ATOM   3011  HD2 ARG A 269     109.630   7.530 127.270  1.00  0.00           H
ATOM   3012  NE  ARG A 269     109.000   6.650 125.330  1.00  0.00           N
ATOM   3013  HE  ARG A 269     108.260   7.320 125.170  1.00  0.00           H
ATOM   3014  CZ  ARG A 269     109.230   5.800 124.390  1.00  0.00           C
ATOM   3015  NH1 ARG A 269     110.120   4.880 124.500  1.00  0.00           N
ATOM   3016 1HH1 ARG A 269     110.740   4.910 125.300  1.00  0.00           H
ATOM   3017 2HH1 ARG A 269     110.350   4.190 123.800  1.00  0.00           H
ATOM   3018  NH2 ARG A 269     108.680   5.810 123.180  1.00  0.00           N
ATOM   3019 1HH2 ARG A 269     108.110   6.600 122.910  1.00  0.00           H
ATOM   3020 2HH2 ARG A 269     108.950   5.170 122.460  1.00  0.00           H
ATOM   3021  C   ARG A 269     110.360   4.450 131.190  1.00  0.00           C
ATOM   3022  O   ARG A 269     111.320   3.660 131.160  1.00  0.00           O
ATOM   3023  N   MET A 270     110.150   5.320 132.160  1.00  0.00           N
ATOM   3024  H   MET A 270     109.360   5.920 131.990  1.00  0.00           H
ATOM   3025  CA  MET A 270     110.910   5.310 133.380  1.00  0.00           C
ATOM   3026  HA  MET A 270     111.990   5.230 133.200  1.00  0.00           H
ATOM   3027  CB  MET A 270     110.690   6.610 134.130  1.00  0.00           C
ATOM   3028  HB1 MET A 270     109.600   6.610 134.260  1.00  0.00           H
ATOM   3029  HB2 MET A 270     111.070   7.500 133.630  1.00  0.00           H
ATOM   3030  CG  MET A 270     111.230   6.600 135.590  1.00  0.00           C
ATOM   3031  HG1 MET A 270     110.710   5.820 136.140  1.00  0.00           H
ATOM   3032  HG2 MET A 270     110.880   7.550 136.000  1.00  0.00           H
ATOM   3033  SD  MET A 270     113.010   6.600 135.860  1.00  0.00           S
ATOM   3034  CE  MET A 270     113.440   7.870 134.710  1.00  0.00           C
ATOM   3035  HE1 MET A 270     114.500   8.130 134.750  1.00  0.00           H
ATOM   3036  HE2 MET A 270     113.250   7.550 133.690  1.00  0.00           H
ATOM   3037  HE3 MET A 270     112.810   8.710 135.010  1.00  0.00           H
ATOM   3038  C   MET A 270     110.530   4.090 134.210  1.00  0.00           C
ATOM   3039  O   MET A 270     111.430   3.390 134.690  1.00  0.00           O
ATOM   3040  N   MET A 271     109.260   3.700 134.270  1.00  0.00           N
ATOM   3041  H   MET A 271     108.640   4.370 133.840  1.00  0.00           H
ATOM   3042  CA  MET A 271     108.740   2.470 134.930  1.00  0.00           C
ATOM   3043  HA  MET A 271     109.150   2.460 135.940  1.00  0.00           H
ATOM   3044  CB  MET A 271     107.190   2.550 135.100  1.00  0.00           C
ATOM   3045  HB1 MET A 271     106.740   2.560 134.110  1.00  0.00           H
ATOM   3046  HB2 MET A 271     106.990   3.540 135.500  1.00  0.00           H
ATOM   3047  CG  MET A 271     106.530   1.440 135.960  1.00  0.00           C
ATOM   3048  HG1 MET A 271     106.600   0.480 135.450  1.00  0.00           H
ATOM   3049  HG2 MET A 271     105.450   1.590 136.040  1.00  0.00           H
ATOM   3050  SD  MET A 271     107.220   1.420 137.650  1.00  0.00           S
ATOM   3051  CE  MET A 271     106.620   3.010 138.200  1.00  0.00           C
ATOM   3052  HE1 MET A 271     107.190   3.780 137.670  1.00  0.00           H
ATOM   3053  HE2 MET A 271     105.610   3.140 137.800  1.00  0.00           H
ATOM   3054  HE3 MET A 271     106.790   3.160 139.260  1.00  0.00           H
ATOM   3055  C   MET A 271     109.210   1.250 134.160  1.00  0.00           C
ATOM   3056  O   MET A 271     109.420   0.270 134.800  1.00  0.00           O
ATOM   3057  N   ASN A 272     109.240   1.290 132.850  1.00  0.00           N
ATOM   3058  H   ASN A 272     108.840   2.070 132.350  1.00  0.00           H
ATOM   3059  CA  ASN A 272     109.830   0.190 132.050  1.00  0.00           C
ATOM   3060  HA  ASN A 272     109.330  -0.740 132.310  1.00  0.00           H
ATOM   3061  CB  ASN A 272     109.550   0.380 130.520  1.00  0.00           C
ATOM   3062  HB1 ASN A 272     110.210  -0.250 129.940  1.00  0.00           H
ATOM   3063  HB2 ASN A 272     109.750   1.400 130.190  1.00  0.00           H
ATOM   3064  CG  ASN A 272     108.060   0.140 130.180  1.00  0.00           C
ATOM   3065  OD1 ASN A 272     107.340  -0.560 130.890  1.00  0.00           O
ATOM   3066  ND2 ASN A 272     107.630   0.640 129.040  1.00  0.00           N
ATOM   3067 1HD2 ASN A 272     108.300   1.150 128.480  1.00  0.00           H
ATOM   3068 2HD2 ASN A 272     106.820   0.260 128.570  1.00  0.00           H
ATOM   3069  C   ASN A 272     111.330   0.020 132.370  1.00  0.00           C
ATOM   3070  O   ASN A 272     111.790  -1.080 132.450  1.00  0.00           O
ATOM   3071  N   ALA A 273     112.180   1.080 132.570  1.00  0.00           N
ATOM   3072  H   ALA A 273     111.790   2.020 132.590  1.00  0.00           H
ATOM   3073  CA  ALA A 273     113.600   0.980 133.000  1.00  0.00           C
ATOM   3074  HA  ALA A 273     114.090   0.230 132.370  1.00  0.00           H
ATOM   3075  CB  ALA A 273     114.280   2.370 132.970  1.00  0.00           C
ATOM   3076  HB1 ALA A 273     114.190   2.850 132.000  1.00  0.00           H
ATOM   3077  HB2 ALA A 273     113.920   3.030 133.770  1.00  0.00           H
ATOM   3078  HB3 ALA A 273     115.340   2.210 133.140  1.00  0.00           H
ATOM   3079  C   ALA A 273     113.670   0.370 134.440  1.00  0.00           C
ATOM   3080  O   ALA A 273     114.460  -0.560 134.630  1.00  0.00           O
ATOM   3081  N   ILE A 274     112.850   0.890 135.390  1.00  0.00           N
ATOM   3082  H   ILE A 274     112.160   1.570 135.090  1.00  0.00           H
ATOM   3083  CA  ILE A 274     112.780   0.280 136.770  1.00  0.00           C
ATOM   3084  HA  ILE A 274     113.750   0.310 137.260  1.00  0.00           H
ATOM   3085  CB  ILE A 274     111.800   1.040 137.670  1.00  0.00           C
ATOM   3086  HB  ILE A 274     110.900   1.120 137.070  1.00  0.00           H
ATOM   3087  CG2 ILE A 274     111.550   0.330 139.070  1.00  0.00           C
ATOM   3088 1HG2 ILE A 274     110.950  -0.570 138.910  1.00  0.00           H
ATOM   3089 2HG2 ILE A 274     112.470   0.090 139.610  1.00  0.00           H
ATOM   3090 3HG2 ILE A 274     110.880   0.920 139.690  1.00  0.00           H
ATOM   3091  CG1 ILE A 274     112.330   2.520 137.800  1.00  0.00           C
ATOM   3092 1HG1 ILE A 274     112.770   2.960 136.900  1.00  0.00           H
ATOM   3093 2HG1 ILE A 274     113.150   2.450 138.520  1.00  0.00           H
ATOM   3094  CD  ILE A 274     111.340   3.530 138.320  1.00  0.00           C
ATOM   3095  HD1 ILE A 274     111.800   4.500 138.460  1.00  0.00           H
ATOM   3096  HD2 ILE A 274     110.520   3.560 137.600  1.00  0.00           H
ATOM   3097  HD3 ILE A 274     110.910   3.280 139.290  1.00  0.00           H
ATOM   3098  C   ILE A 274     112.450  -1.240 136.660  1.00  0.00           C
ATOM   3099  O   ILE A 274     113.120  -2.050 137.230  1.00  0.00           O
ATOM   3100  N   LYS A 275     111.510  -1.680 135.760  1.00  0.00           N
ATOM   3101  H   LYS A 275     110.990  -0.980 135.240  1.00  0.00           H
ATOM   3102  CA  LYS A 275     111.160  -3.080 135.660  1.00  0.00           C
ATOM   3103  HA  LYS A 275     110.930  -3.490 136.640  1.00  0.00           H
ATOM   3104  CB  LYS A 275     109.900  -3.280 134.710  1.00  0.00           C
ATOM   3105  HB1 LYS A 275     110.240  -3.070 133.690  1.00  0.00           H
ATOM   3106  HB2 LYS A 275     109.070  -2.610 134.900  1.00  0.00           H
ATOM   3107  CG  LYS A 275     109.270  -4.650 134.800  1.00  0.00           C
ATOM   3108  HG1 LYS A 275     110.010  -5.420 134.560  1.00  0.00           H
ATOM   3109  HG2 LYS A 275     108.430  -4.670 134.100  1.00  0.00           H
ATOM   3110  CD  LYS A 275     108.710  -4.870 136.120  1.00  0.00           C
ATOM   3111  HD1 LYS A 275     108.180  -3.950 136.330  1.00  0.00           H
ATOM   3112  HD2 LYS A 275     109.510  -4.930 136.850  1.00  0.00           H
ATOM   3113  CE  LYS A 275     107.900  -6.160 136.110  1.00  0.00           C
ATOM   3114  HE1 LYS A 275     107.070  -6.020 135.420  1.00  0.00           H
ATOM   3115  HE2 LYS A 275     107.450  -6.270 137.100  1.00  0.00           H
ATOM   3116  NZ  LYS A 275     108.780  -7.340 135.870  1.00  0.00           N
ATOM   3117  HZ1 LYS A 275     109.170  -7.350 134.940  1.00  0.00           H
ATOM   3118  HZ2 LYS A 275     109.490  -7.470 136.570  1.00  0.00           H
ATOM   3119  HZ3 LYS A 275     108.280  -8.220 135.860  1.00  0.00           H
ATOM   3120  C   LYS A 275     112.330  -3.960 135.090  1.00  0.00           C
ATOM   3121  O   LYS A 275     112.670  -5.080 135.610  1.00  0.00           O
ATOM   3122  N   GLU A 276     113.120  -3.430 134.140  1.00  0.00           N
ATOM   3123  H   GLU A 276     112.790  -2.530 133.810  1.00  0.00           H
ATOM   3124  CA  GLU A 276     114.370  -3.950 133.520  1.00  0.00           C
ATOM   3125  HA  GLU A 276     114.210  -4.990 133.230  1.00  0.00           H
ATOM   3126  CB  GLU A 276     114.820  -3.050 132.350  1.00  0.00           C
ATOM   3127  HB1 GLU A 276     115.860  -3.130 132.030  1.00  0.00           H
ATOM   3128  HB2 GLU A 276     114.560  -2.020 132.580  1.00  0.00           H
ATOM   3129  CG  GLU A 276     114.120  -3.560 131.090  1.00  0.00           C
ATOM   3130  HG1 GLU A 276     114.220  -2.840 130.280  1.00  0.00           H
ATOM   3131  HG2 GLU A 276     113.040  -3.620 131.280  1.00  0.00           H
ATOM   3132  CD  GLU A 276     114.600  -4.990 130.640  1.00  0.00           C
ATOM   3133  OE1 GLU A 276     113.930  -5.630 129.830  1.00  0.00           O
ATOM   3134  OE2 GLU A 276     115.680  -5.380 131.050  1.00  0.00           O
ATOM   3135  C   GLU A 276     115.450  -3.980 134.680  1.00  0.00           C
ATOM   3136  O   GLU A 276     116.130  -4.970 134.750  1.00  0.00           O
ATOM   3137  N   SER A 277     115.520  -3.040 135.640  1.00  0.00           N
ATOM   3138  H   SER A 277     115.020  -2.170 135.520  1.00  0.00           H
ATOM   3139  CA  SER A 277     116.360  -3.210 136.800  1.00  0.00           C
ATOM   3140  HA  SER A 277     117.410  -3.340 136.510  1.00  0.00           H
ATOM   3141  CB  SER A 277     116.420  -1.970 137.650  1.00  0.00           C
ATOM   3142  HB1 SER A 277     116.460  -1.120 136.970  1.00  0.00           H
ATOM   3143  HB2 SER A 277     117.360  -2.090 138.200  1.00  0.00           H
ATOM   3144  OG  SER A 277     115.330  -1.820 138.510  1.00  0.00           O
ATOM   3145  HG  SER A 277     114.560  -1.890 137.930  1.00  0.00           H
ATOM   3146  C   SER A 277     116.090  -4.440 137.750  1.00  0.00           C
ATOM   3147  O   SER A 277     117.010  -4.980 138.360  1.00  0.00           O
ATOM   3148  N   TYR A 278     114.780  -4.710 137.930  1.00  0.00           N
ATOM   3149  H   TYR A 278     114.110  -4.180 137.390  1.00  0.00           H
ATOM   3150  CA  TYR A 278     114.320  -5.790 138.830  1.00  0.00           C
ATOM   3151  HA  TYR A 278     115.040  -5.820 139.650  1.00  0.00           H
ATOM   3152  CB  TYR A 278     112.940  -5.470 139.360  1.00  0.00           C
ATOM   3153  HB1 TYR A 278     112.440  -6.390 139.650  1.00  0.00           H
ATOM   3154  HB2 TYR A 278     112.410  -4.960 138.550  1.00  0.00           H
ATOM   3155  CG  TYR A 278     112.880  -4.620 140.660  1.00  0.00           C
ATOM   3156  CD1 TYR A 278     112.370  -3.330 140.570  1.00  0.00           C
ATOM   3157  HD1 TYR A 278     112.050  -2.970 139.610  1.00  0.00           H
ATOM   3158  CE1 TYR A 278     112.300  -2.510 141.700  1.00  0.00           C
ATOM   3159  HE1 TYR A 278     111.840  -1.540 141.620  1.00  0.00           H
ATOM   3160  CZ  TYR A 278     112.850  -3.000 142.900  1.00  0.00           C
ATOM   3161  OH  TYR A 278     112.830  -2.230 144.020  1.00  0.00           O
ATOM   3162  HH  TYR A 278     112.340  -1.420 143.870  1.00  0.00           H
ATOM   3163  CE2 TYR A 278     113.440  -4.280 142.950  1.00  0.00           C
ATOM   3164  HE2 TYR A 278     113.800  -4.590 143.920  1.00  0.00           H
ATOM   3165  CD2 TYR A 278     113.520  -5.110 141.840  1.00  0.00           C
ATOM   3166  HD2 TYR A 278     114.090  -6.030 141.830  1.00  0.00           H
ATOM   3167  C   TYR A 278     114.420  -7.200 138.160  1.00  0.00           C
ATOM   3168  O   TYR A 278     114.580  -8.200 138.880  1.00  0.00           O
ATOM   3169  N   ASP A 279     114.480  -7.180 136.850  1.00  0.00           N
ATOM   3170  H   ASP A 279     114.230  -6.270 136.490  1.00  0.00           H
ATOM   3171  CA  ASP A 279     114.780  -8.300 135.950  1.00  0.00           C
ATOM   3172  HA  ASP A 279     114.290  -9.190 136.330  1.00  0.00           H
ATOM   3173  CB  ASP A 279     114.430  -8.150 134.510  1.00  0.00           C
ATOM   3174  HB1 ASP A 279     115.030  -8.910 134.020  1.00  0.00           H
ATOM   3175  HB2 ASP A 279     114.740  -7.150 134.180  1.00  0.00           H
ATOM   3176  CG  ASP A 279     113.020  -8.470 134.130  1.00  0.00           C
ATOM   3177  OD1 ASP A 279     112.630  -8.050 133.000  1.00  0.00           O
ATOM   3178  OD2 ASP A 279     112.260  -9.230 134.710  1.00  0.00           O
ATOM   3179  C   ASP A 279     116.330  -8.710 136.020  1.00  0.00           C
ATOM   3180  O   ASP A 279     116.660  -9.870 135.770  1.00  0.00           O
ATOM   3181  N   TYR A 280     117.220  -7.780 136.440  1.00  0.00           N
ATOM   3182  H   TYR A 280     116.850  -6.900 136.760  1.00  0.00           H
ATOM   3183  CA  TYR A 280     118.680  -7.980 136.560  1.00  0.00           C
ATOM   3184  HA  TYR A 280     119.010  -8.460 135.630  1.00  0.00           H
ATOM   3185  CB  TYR A 280     119.450  -6.620 136.510  1.00  0.00           C
ATOM   3186  HB1 TYR A 280     119.180  -5.980 137.350  1.00  0.00           H
ATOM   3187  HB2 TYR A 280     119.170  -6.110 135.590  1.00  0.00           H
ATOM   3188  CG  TYR A 280     120.970  -6.760 136.510  1.00  0.00           C
ATOM   3189  CD1 TYR A 280     121.760  -5.920 137.330  1.00  0.00           C
ATOM   3190  HD1 TYR A 280     121.240  -5.330 138.070  1.00  0.00           H
ATOM   3191  CE1 TYR A 280     123.140  -6.030 137.420  1.00  0.00           C
ATOM   3192  HE1 TYR A 280     123.680  -5.370 138.080  1.00  0.00           H
ATOM   3193  CZ  TYR A 280     123.730  -6.920 136.500  1.00  0.00           C
ATOM   3194  OH  TYR A 280     125.090  -7.020 136.390  1.00  0.00           O
ATOM   3195  HH  TYR A 280     125.450  -6.180 136.690  1.00  0.00           H
ATOM   3196  CE2 TYR A 280     122.940  -7.820 135.720  1.00  0.00           C
ATOM   3197  HE2 TYR A 280     123.460  -8.620 135.220  1.00  0.00           H
ATOM   3198  CD2 TYR A 280     121.570  -7.720 135.610  1.00  0.00           C
ATOM   3199  HD2 TYR A 280     120.960  -8.400 135.030  1.00  0.00           H
ATOM   3200  C   TYR A 280     119.180  -8.960 137.660  1.00  0.00           C
ATOM   3201  O   TYR A 280     118.510  -9.110 138.690  1.00  0.00           O
ATOM   3202  N   ASN A 281     120.320  -9.680 137.430  1.00  0.00           N
ATOM   3203  H   ASN A 281     120.840  -9.580 136.580  1.00  0.00           H
ATOM   3204  CA  ASN A 281     121.070 -10.240 138.530  1.00  0.00           C
ATOM   3205  HA  ASN A 281     120.620  -9.860 139.440  1.00  0.00           H
ATOM   3206  CB  ASN A 281     120.810 -11.760 138.620  1.00  0.00           C
ATOM   3207  HB1 ASN A 281     121.450 -12.320 137.930  1.00  0.00           H
ATOM   3208  HB2 ASN A 281     119.770 -12.000 138.410  1.00  0.00           H
ATOM   3209  CG  ASN A 281     121.170 -12.400 139.940  1.00  0.00           C
ATOM   3210  OD1 ASN A 281     121.760 -11.790 140.870  1.00  0.00           O
ATOM   3211  ND2 ASN A 281     121.090 -13.720 140.060  1.00  0.00           N
ATOM   3212 1HD2 ASN A 281     120.510 -14.250 139.420  1.00  0.00           H
ATOM   3213 2HD2 ASN A 281     121.510 -14.150 140.870  1.00  0.00           H
ATOM   3214  C   ASN A 281     122.500  -9.880 138.520  1.00  0.00           C
ATOM   3215  O   ASN A 281     123.190 -10.300 137.620  1.00  0.00           O
ATOM   3216  N   PRO A 282     123.050  -8.960 139.420  1.00  0.00           N
ATOM   3217  CD  PRO A 282     122.350  -8.380 140.530  1.00  0.00           C
ATOM   3218  HD1 PRO A 282     121.700  -8.990 141.140  1.00  0.00           H
ATOM   3219  HD2 PRO A 282     121.820  -7.470 140.240  1.00  0.00           H
ATOM   3220  CG  PRO A 282     123.480  -7.860 141.460  1.00  0.00           C
ATOM   3221  HG1 PRO A 282     123.690  -8.480 142.340  1.00  0.00           H
ATOM   3222  HG2 PRO A 282     123.260  -6.890 141.910  1.00  0.00           H
ATOM   3223  CB  PRO A 282     124.660  -7.650 140.590  1.00  0.00           C
ATOM   3224  HB1 PRO A 282     125.610  -7.630 141.140  1.00  0.00           H
ATOM   3225  HB2 PRO A 282     124.490  -6.710 140.070  1.00  0.00           H
ATOM   3226  CA  PRO A 282     124.530  -8.830 139.580  1.00  0.00           C
ATOM   3227  HA  PRO A 282     125.000  -8.500 138.660  1.00  0.00           H
ATOM   3228  C   PRO A 282     125.320 -10.030 140.100  1.00  0.00           C
ATOM   3229  O   PRO A 282     126.570  -9.840 140.050  1.00  0.00           O
ATOM   3230  N   ASN A 283     124.830 -11.070 140.630  1.00  0.00           N
ATOM   3231  H   ASN A 283     123.850 -11.110 140.890  1.00  0.00           H
ATOM   3232  CA  ASN A 283     125.600 -12.200 141.240  1.00  0.00           C
ATOM   3233  HA  ASN A 283     126.180 -11.880 142.110  1.00  0.00           H
ATOM   3234  CB  ASN A 283     124.540 -13.270 141.600  1.00  0.00           C
ATOM   3235  HB1 ASN A 283     125.110 -14.140 141.890  1.00  0.00           H
ATOM   3236  HB2 ASN A 283     123.940 -13.620 140.770  1.00  0.00           H
ATOM   3237  CG  ASN A 283     123.740 -13.010 142.800  1.00  0.00           C
ATOM   3238  OD1 ASN A 283     123.860 -11.980 143.370  1.00  0.00           O
ATOM   3239  ND2 ASN A 283     122.820 -13.820 143.220  1.00  0.00           N
ATOM   3240 1HD2 ASN A 283     122.730 -14.740 142.800  1.00  0.00           H
ATOM   3241 2HD2 ASN A 283     122.200 -13.520 143.970  1.00  0.00           H
ATOM   3242  C   ASN A 283     126.560 -12.790 140.230  1.00  0.00           C
ATOM   3243  O   ASN A 283     126.170 -13.290 139.140  1.00  0.00           O
ATOM   3244  N   LYS A 284     127.860 -12.700 140.580  1.00  0.00           N
ATOM   3245  H   LYS A 284     128.120 -12.170 141.410  1.00  0.00           H
ATOM   3246  CA  LYS A 284     128.930 -13.120 139.720  1.00  0.00           C
ATOM   3247  HA  LYS A 284     129.810 -12.770 140.260  1.00  0.00           H
ATOM   3248  CB  LYS A 284     128.960 -14.670 139.800  1.00  0.00           C
ATOM   3249  HB1 LYS A 284     129.730 -15.100 139.150  1.00  0.00           H
ATOM   3250  HB2 LYS A 284     127.970 -15.070 139.620  1.00  0.00           H
ATOM   3251  CG  LYS A 284     129.420 -15.170 141.200  1.00  0.00           C
ATOM   3252  HG1 LYS A 284     128.820 -14.750 142.000  1.00  0.00           H
ATOM   3253  HG2 LYS A 284     130.460 -14.920 141.420  1.00  0.00           H
ATOM   3254  CD  LYS A 284     129.180 -16.680 141.300  1.00  0.00           C
ATOM   3255  HD1 LYS A 284     129.440 -17.070 140.320  1.00  0.00           H
ATOM   3256  HD2 LYS A 284     128.160 -17.010 141.490  1.00  0.00           H
ATOM   3257  CE  LYS A 284     130.050 -17.240 142.410  1.00  0.00           C
ATOM   3258  HE1 LYS A 284     129.880 -16.600 143.270  1.00  0.00           H
ATOM   3259  HE2 LYS A 284     131.120 -17.130 142.200  1.00  0.00           H
ATOM   3260  NZ  LYS A 284     129.780 -18.660 142.610  1.00  0.00           N
ATOM   3261  HZ1 LYS A 284     130.400 -19.000 143.330  1.00  0.00           H
ATOM   3262  HZ2 LYS A 284     128.830 -18.890 142.900  1.00  0.00           H
ATOM   3263  HZ3 LYS A 284     129.890 -19.230 141.790  1.00  0.00           H
ATOM   3264  C   LYS A 284     129.040 -12.500 138.340  1.00  0.00           C
ATOM   3265  O   LYS A 284     129.720 -13.000 137.440  1.00  0.00           O
ATOM   3266  N   THR A 285     128.310 -11.390 138.140  1.00  0.00           N
ATOM   3267  H   THR A 285     127.840 -10.960 138.920  1.00  0.00           H
ATOM   3268  CA  THR A 285     127.940 -10.820 136.860  1.00  0.00           C
ATOM   3269  HA  THR A 285     128.410 -11.450 136.110  1.00  0.00           H
ATOM   3270  CB  THR A 285     126.410 -10.900 136.590  1.00  0.00           C
ATOM   3271  HB  THR A 285     125.780 -10.320 137.270  1.00  0.00           H
ATOM   3272  CG2 THR A 285     126.030 -10.330 135.220  1.00  0.00           C
ATOM   3273 1HG2 THR A 285     126.510 -10.820 134.370  1.00  0.00           H
ATOM   3274 2HG2 THR A 285     124.950 -10.320 135.090  1.00  0.00           H
ATOM   3275 3HG2 THR A 285     126.340  -9.290 135.190  1.00  0.00           H
ATOM   3276  OG1 THR A 285     126.020 -12.270 136.610  1.00  0.00           O
ATOM   3277  HG1 THR A 285     126.070 -12.490 137.550  1.00  0.00           H
ATOM   3278  C   THR A 285     128.540  -9.380 136.590  1.00  0.00           C
ATOM   3279  O   THR A 285     128.360  -8.470 137.390  1.00  0.00           O
ATOM   3280  N   ASN A 286     129.150  -9.210 135.440  1.00  0.00           N
ATOM   3281  H   ASN A 286     129.220 -10.020 134.840  1.00  0.00           H
ATOM   3282  CA  ASN A 286     129.670  -7.950 134.880  1.00  0.00           C
ATOM   3283  HA  ASN A 286     129.680  -7.220 135.690  1.00  0.00           H
ATOM   3284  CB  ASN A 286     131.220  -8.130 134.620  1.00  0.00           C
ATOM   3285  HB1 ASN A 286     131.660  -7.220 134.210  1.00  0.00           H
ATOM   3286  HB2 ASN A 286     131.360  -8.950 133.920  1.00  0.00           H
ATOM   3287  CG  ASN A 286     131.890  -8.530 135.900  1.00  0.00           C
ATOM   3288  OD1 ASN A 286     132.160  -9.720 136.180  1.00  0.00           O
ATOM   3289  ND2 ASN A 286     132.080  -7.640 136.860  1.00  0.00           N
ATOM   3290 1HD2 ASN A 286     131.890  -6.670 136.630  1.00  0.00           H
ATOM   3291 2HD2 ASN A 286     132.680  -7.820 137.640  1.00  0.00           H
ATOM   3292  C   ASN A 286     128.860  -7.530 133.630  1.00  0.00           C
ATOM   3293  O   ASN A 286     128.740  -8.160 132.570  1.00  0.00           O
ATOM   3294  N   ARG A 287     128.130  -6.360 133.790  1.00  0.00           N
ATOM   3295  H   ARG A 287     127.990  -6.020 134.730  1.00  0.00           H
ATOM   3296  CA  ARG A 287     127.350  -5.600 132.800  1.00  0.00           C
ATOM   3297  HA  ARG A 287     127.850  -5.710 131.830  1.00  0.00           H
ATOM   3298  CB  ARG A 287     125.980  -6.280 132.690  1.00  0.00           C
ATOM   3299  HB1 ARG A 287     125.340  -5.770 133.420  1.00  0.00           H
ATOM   3300  HB2 ARG A 287     126.050  -7.360 132.810  1.00  0.00           H
ATOM   3301  CG  ARG A 287     125.400  -5.870 131.360  1.00  0.00           C
ATOM   3302  HG1 ARG A 287     125.870  -6.340 130.500  1.00  0.00           H
ATOM   3303  HG2 ARG A 287     125.380  -4.780 131.230  1.00  0.00           H
ATOM   3304  CD  ARG A 287     123.920  -6.340 131.230  1.00  0.00           C
ATOM   3305  HD1 ARG A 287     123.460  -5.920 130.330  1.00  0.00           H
ATOM   3306  HD2 ARG A 287     123.450  -5.920 132.120  1.00  0.00           H
ATOM   3307  NE  ARG A 287     123.840  -7.790 131.040  1.00  0.00           N
ATOM   3308  HE  ARG A 287     124.530  -8.290 130.500  1.00  0.00           H
ATOM   3309  CZ  ARG A 287     122.840  -8.540 131.180  1.00  0.00           C
ATOM   3310  NH1 ARG A 287     121.610  -8.160 131.450  1.00  0.00           N
ATOM   3311 1HH1 ARG A 287     121.560  -7.160 131.560  1.00  0.00           H
ATOM   3312 2HH1 ARG A 287     120.790  -8.730 131.590  1.00  0.00           H
ATOM   3313  NH2 ARG A 287     122.940  -9.790 131.010  1.00  0.00           N
ATOM   3314 1HH2 ARG A 287     123.860 -10.160 130.830  1.00  0.00           H
ATOM   3315 2HH2 ARG A 287     122.050 -10.250 131.120  1.00  0.00           H
ATOM   3316  C   ARG A 287     127.310  -4.140 133.180  1.00  0.00           C
ATOM   3317  O   ARG A 287     127.260  -3.770 134.400  1.00  0.00           O
ATOM   3318  N   PRO A 288     127.500  -3.120 132.260  1.00  0.00           N
ATOM   3319  CD  PRO A 288     128.050  -3.250 130.930  1.00  0.00           C
ATOM   3320  HD1 PRO A 288     127.260  -3.560 130.250  1.00  0.00           H
ATOM   3321  HD2 PRO A 288     128.790  -4.050 130.910  1.00  0.00           H
ATOM   3322  CG  PRO A 288     128.740  -1.950 130.530  1.00  0.00           C
ATOM   3323  HG1 PRO A 288     128.660  -1.850 129.450  1.00  0.00           H
ATOM   3324  HG2 PRO A 288     129.770  -2.050 130.880  1.00  0.00           H
ATOM   3325  CB  PRO A 288     127.910  -0.950 131.260  1.00  0.00           C
ATOM   3326  HB1 PRO A 288     127.040  -0.570 130.720  1.00  0.00           H
ATOM   3327  HB2 PRO A 288     128.530  -0.140 131.660  1.00  0.00           H
ATOM   3328  CA  PRO A 288     127.410  -1.680 132.540  1.00  0.00           C
ATOM   3329  HA  PRO A 288     128.030  -1.430 133.400  1.00  0.00           H
ATOM   3330  C   PRO A 288     125.970  -1.310 132.930  1.00  0.00           C
ATOM   3331  O   PRO A 288     125.080  -2.120 133.050  1.00  0.00           O
ATOM   3332  N   PHE A 289     125.690  -0.060 133.250  1.00  0.00           N
ATOM   3333  H   PHE A 289     126.350   0.670 133.010  1.00  0.00           H
ATOM   3334  CA  PHE A 289     124.340   0.300 133.780  1.00  0.00           C
ATOM   3335  HA  PHE A 289     123.990  -0.540 134.370  1.00  0.00           H
ATOM   3336  CB  PHE A 289     124.570   1.380 134.870  1.00  0.00           C
ATOM   3337  HB1 PHE A 289     123.630   1.480 135.420  1.00  0.00           H
ATOM   3338  HB2 PHE A 289     124.820   2.340 134.420  1.00  0.00           H
ATOM   3339  CG  PHE A 289     125.600   1.140 135.950  1.00  0.00           C
ATOM   3340  CD1 PHE A 289     125.560  -0.100 136.630  1.00  0.00           C
ATOM   3341  HD1 PHE A 289     124.840  -0.860 136.350  1.00  0.00           H
ATOM   3342  CE1 PHE A 289     126.500  -0.340 137.660  1.00  0.00           C
ATOM   3343  HE1 PHE A 289     126.590  -1.280 138.190  1.00  0.00           H
ATOM   3344  CZ  PHE A 289     127.460   0.620 138.000  1.00  0.00           C
ATOM   3345  HZ  PHE A 289     128.170   0.380 138.790  1.00  0.00           H
ATOM   3346  CE2 PHE A 289     127.390   1.910 137.360  1.00  0.00           C
ATOM   3347  HE2 PHE A 289     128.060   2.700 137.660  1.00  0.00           H
ATOM   3348  CD2 PHE A 289     126.370   2.210 136.440  1.00  0.00           C
ATOM   3349  HD2 PHE A 289     126.300   3.240 136.110  1.00  0.00           H
ATOM   3350  C   PHE A 289     123.230   0.740 132.860  1.00  0.00           C
ATOM   3351  O   PHE A 289     123.480   1.110 131.670  1.00  0.00           O
ATOM   3352  N   ILE A 290     122.000   0.700 133.300  1.00  0.00           N
ATOM   3353  H   ILE A 290     121.850   0.440 134.260  1.00  0.00           H
ATOM   3354  CA  ILE A 290     120.850   0.990 132.430  1.00  0.00           C
ATOM   3355  HA  ILE A 290     120.920   0.420 131.500  1.00  0.00           H
ATOM   3356  CB  ILE A 290     119.630   0.470 133.240  1.00  0.00           C
ATOM   3357  HB  ILE A 290     119.730   0.700 134.300  1.00  0.00           H
ATOM   3358  CG2 ILE A 290     118.320   1.160 132.730  1.00  0.00           C
ATOM   3359 1HG2 ILE A 290     118.460   2.230 132.860  1.00  0.00           H
ATOM   3360 2HG2 ILE A 290     118.090   0.920 131.690  1.00  0.00           H
ATOM   3361 3HG2 ILE A 290     117.450   0.860 133.310  1.00  0.00           H
ATOM   3362  CG1 ILE A 290     119.570  -1.070 133.030  1.00  0.00           C
ATOM   3363 1HG1 ILE A 290     120.570  -1.450 133.240  1.00  0.00           H
ATOM   3364 2HG1 ILE A 290     119.280  -1.230 131.990  1.00  0.00           H
ATOM   3365  CD  ILE A 290     118.570  -1.740 133.970  1.00  0.00           C
ATOM   3366  HD1 ILE A 290     118.730  -1.670 135.050  1.00  0.00           H
ATOM   3367  HD2 ILE A 290     117.560  -1.490 133.650  1.00  0.00           H
ATOM   3368  HD3 ILE A 290     118.750  -2.810 133.840  1.00  0.00           H
ATOM   3369  C   ILE A 290     120.770   2.540 132.020  1.00  0.00           C
ATOM   3370  O   ILE A 290     120.360   2.900 130.900  1.00  0.00           O
ATOM   3371  N   SER A 291     121.020   3.380 132.940  1.00  0.00           N
ATOM   3372  H   SER A 291     121.280   2.980 133.830  1.00  0.00           H
ATOM   3373  CA  SER A 291     121.450   4.790 132.680  1.00  0.00           C
ATOM   3374  HA  SER A 291     121.440   5.300 133.640  1.00  0.00           H
ATOM   3375  CB  SER A 291     122.910   4.770 132.190  1.00  0.00           C
ATOM   3376  HB1 SER A 291     123.020   5.780 131.800  1.00  0.00           H
ATOM   3377  HB2 SER A 291     122.940   4.100 131.330  1.00  0.00           H
ATOM   3378  OG  SER A 291     124.000   4.320 133.000  1.00  0.00           O
ATOM   3379  HG  SER A 291     124.790   4.300 132.460  1.00  0.00           H
ATOM   3380  C   SER A 291     120.460   5.530 131.810  1.00  0.00           C
ATOM   3381  O   SER A 291     120.870   6.140 130.860  1.00  0.00           O
ATOM   3382  N   GLN A 292     119.140   5.380 132.060  1.00  0.00           N
ATOM   3383  H   GLN A 292     118.880   4.860 132.890  1.00  0.00           H
ATOM   3384  CA  GLN A 292     118.070   6.140 131.390  1.00  0.00           C
ATOM   3385  HA  GLN A 292     118.120   5.800 130.360  1.00  0.00           H
ATOM   3386  CB  GLN A 292     116.760   5.760 132.060  1.00  0.00           C
ATOM   3387  HB1 GLN A 292     116.830   6.200 133.050  1.00  0.00           H
ATOM   3388  HB2 GLN A 292     116.790   4.690 132.310  1.00  0.00           H
ATOM   3389  CG  GLN A 292     115.400   6.140 131.440  1.00  0.00           C
ATOM   3390  HG1 GLN A 292     115.300   7.210 131.280  1.00  0.00           H
ATOM   3391  HG2 GLN A 292     114.600   5.780 132.090  1.00  0.00           H
ATOM   3392  CD  GLN A 292     115.160   5.450 130.100  1.00  0.00           C
ATOM   3393  OE1 GLN A 292     115.930   5.270 129.160  1.00  0.00           O
ATOM   3394  NE2 GLN A 292     113.980   5.160 129.790  1.00  0.00           N
ATOM   3395 1HE2 GLN A 292     113.160   5.230 130.390  1.00  0.00           H
ATOM   3396 2HE2 GLN A 292     113.950   4.540 129.000  1.00  0.00           H
ATOM   3397  C   GLN A 292     118.320   7.670 131.430  1.00  0.00           C
ATOM   3398  O   GLN A 292     118.440   8.270 132.490  1.00  0.00           O
ATOM   3399  N   LYS A 293     118.400   8.210 130.220  1.00  0.00           N
ATOM   3400  H   LYS A 293     118.290   7.610 129.420  1.00  0.00           H
ATOM   3401  CA  LYS A 293     118.700   9.660 129.890  1.00  0.00           C
ATOM   3402  HA  LYS A 293     119.470   9.970 130.600  1.00  0.00           H
ATOM   3403  CB  LYS A 293     119.260   9.680 128.500  1.00  0.00           C
ATOM   3404  HB1 LYS A 293     118.540   9.380 127.740  1.00  0.00           H
ATOM   3405  HB2 LYS A 293     120.100   8.990 128.550  1.00  0.00           H
ATOM   3406  CG  LYS A 293     119.750  11.120 128.060  1.00  0.00           C
ATOM   3407  HG1 LYS A 293     120.440  11.530 128.790  1.00  0.00           H
ATOM   3408  HG2 LYS A 293     118.890  11.780 127.940  1.00  0.00           H
ATOM   3409  CD  LYS A 293     120.390  11.090 126.670  1.00  0.00           C
ATOM   3410  HD1 LYS A 293     119.620  10.740 125.980  1.00  0.00           H
ATOM   3411  HD2 LYS A 293     121.330  10.580 126.900  1.00  0.00           H
ATOM   3412  CE  LYS A 293     120.700  12.530 126.250  1.00  0.00           C
ATOM   3413  HE1 LYS A 293     121.310  12.980 127.030  1.00  0.00           H
ATOM   3414  HE2 LYS A 293     119.800  13.140 126.160  1.00  0.00           H
ATOM   3415  NZ  LYS A 293     121.480  12.490 124.970  1.00  0.00           N
ATOM   3416  HZ1 LYS A 293     120.980  11.910 124.320  1.00  0.00           H
ATOM   3417  HZ2 LYS A 293     121.590  13.390 124.530  1.00  0.00           H
ATOM   3418  HZ3 LYS A 293     122.440  12.170 125.080  1.00  0.00           H
ATOM   3419  C   LYS A 293     117.520  10.570 130.070  1.00  0.00           C
ATOM   3420  O   LYS A 293     116.750  10.820 129.080  1.00  0.00           O
ATOM   3421  N   ILE A 294     117.270  11.180 131.160  1.00  0.00           N
ATOM   3422  H   ILE A 294     117.870  10.950 131.940  1.00  0.00           H
ATOM   3423  CA  ILE A 294     116.180  12.130 131.400  1.00  0.00           C
ATOM   3424  HA  ILE A 294     115.530  12.120 130.520  1.00  0.00           H
ATOM   3425  CB  ILE A 294     115.440  11.800 132.770  1.00  0.00           C
ATOM   3426  HB  ILE A 294     116.120  11.810 133.620  1.00  0.00           H
ATOM   3427  CG2 ILE A 294     114.300  12.870 132.880  1.00  0.00           C
ATOM   3428 1HG2 ILE A 294     113.530  12.750 132.110  1.00  0.00           H
ATOM   3429 2HG2 ILE A 294     113.850  12.690 133.850  1.00  0.00           H
ATOM   3430 3HG2 ILE A 294     114.600  13.910 132.790  1.00  0.00           H
ATOM   3431  CG1 ILE A 294     114.800  10.430 132.810  1.00  0.00           C
ATOM   3432 1HG1 ILE A 294     114.180  10.330 133.710  1.00  0.00           H
ATOM   3433 2HG1 ILE A 294     115.650   9.750 132.780  1.00  0.00           H
ATOM   3434  CD  ILE A 294     113.920  10.020 131.680  1.00  0.00           C
ATOM   3435  HD1 ILE A 294     113.020  10.600 131.480  1.00  0.00           H
ATOM   3436  HD2 ILE A 294     114.520   9.950 130.770  1.00  0.00           H
ATOM   3437  HD3 ILE A 294     113.520   9.020 131.840  1.00  0.00           H
ATOM   3438  C   ILE A 294     116.750  13.530 131.320  1.00  0.00           C
ATOM   3439  O   ILE A 294     117.040  14.060 132.370  1.00  0.00           O
ATOM   3440  N   HIS A 295     116.840  14.010 130.100  1.00  0.00           N
ATOM   3441  H   HIS A 295     116.550  13.420 129.330  1.00  0.00           H
ATOM   3442  CA  HIS A 295     117.460  15.300 129.690  1.00  0.00           C
ATOM   3443  HA  HIS A 295     118.400  15.510 130.190  1.00  0.00           H
ATOM   3444  CB  HIS A 295     117.730  15.280 128.130  1.00  0.00           C
ATOM   3445  HB1 HIS A 295     118.410  14.440 127.970  1.00  0.00           H
ATOM   3446  HB2 HIS A 295     118.100  16.260 127.820  1.00  0.00           H
ATOM   3447  CG  HIS A 295     116.470  14.980 127.380  1.00  0.00           C
ATOM   3448  ND1 HIS A 295     115.970  13.700 127.300  1.00  0.00           N
ATOM   3449  CE1 HIS A 295     114.960  13.750 126.440  1.00  0.00           C
ATOM   3450  HE1 HIS A 295     114.240  12.950 126.400  1.00  0.00           H
ATOM   3451  NE2 HIS A 295     114.710  15.000 126.020  1.00  0.00           N
ATOM   3452  HE2 HIS A 295     113.890  15.330 125.530  1.00  0.00           H
ATOM   3453  CD2 HIS A 295     115.720  15.800 126.540  1.00  0.00           C
ATOM   3454  HD2 HIS A 295     115.780  16.880 126.460  1.00  0.00           H
ATOM   3455  C   HIS A 295     116.680  16.560 130.150  1.00  0.00           C
ATOM   3456  O   HIS A 295     117.070  17.760 130.090  1.00  0.00           O
ATOM   3457  N   PHE A 296     115.430  16.280 130.520  1.00  0.00           N
ATOM   3458  H   PHE A 296     115.190  15.300 130.430  1.00  0.00           H
ATOM   3459  CA  PHE A 296     114.460  17.390 130.490  1.00  0.00           C
ATOM   3460  HA  PHE A 296     114.930  18.360 130.650  1.00  0.00           H
ATOM   3461  CB  PHE A 296     113.850  17.350 129.040  1.00  0.00           C
ATOM   3462  HB1 PHE A 296     113.380  16.380 128.950  1.00  0.00           H
ATOM   3463  HB2 PHE A 296     114.650  17.470 128.320  1.00  0.00           H
ATOM   3464  CG  PHE A 296     112.930  18.430 128.740  1.00  0.00           C
ATOM   3465  CD1 PHE A 296     113.460  19.690 128.320  1.00  0.00           C
ATOM   3466  HD1 PHE A 296     114.500  19.950 128.480  1.00  0.00           H
ATOM   3467  CE1 PHE A 296     112.600  20.720 127.800  1.00  0.00           C
ATOM   3468  HE1 PHE A 296     113.030  21.690 127.610  1.00  0.00           H
ATOM   3469  CZ  PHE A 296     111.230  20.410 127.620  1.00  0.00           C
ATOM   3470  HZ  PHE A 296     110.650  21.180 127.150  1.00  0.00           H
ATOM   3471  CE2 PHE A 296     110.740  19.160 128.020  1.00  0.00           C
ATOM   3472  HE2 PHE A 296     109.710  18.890 127.830  1.00  0.00           H
ATOM   3473  CD2 PHE A 296     111.570  18.200 128.620  1.00  0.00           C
ATOM   3474  HD2 PHE A 296     111.150  17.220 128.790  1.00  0.00           H
ATOM   3475  C   PHE A 296     113.420  17.200 131.590  1.00  0.00           C
ATOM   3476  O   PHE A 296     112.730  16.200 131.640  1.00  0.00           O
ATOM   3477  N   PRO A 297     113.410  18.130 132.580  1.00  0.00           N
ATOM   3478  CD  PRO A 297     114.270  19.270 132.790  1.00  0.00           C
ATOM   3479  HD1 PRO A 297     114.050  20.060 132.070  1.00  0.00           H
ATOM   3480  HD2 PRO A 297     115.310  18.960 132.660  1.00  0.00           H
ATOM   3481  CG  PRO A 297     114.040  19.710 134.280  1.00  0.00           C
ATOM   3482  HG1 PRO A 297     114.170  20.790 134.330  1.00  0.00           H
ATOM   3483  HG2 PRO A 297     114.720  19.290 135.020  1.00  0.00           H
ATOM   3484  CB  PRO A 297     112.590  19.300 134.580  1.00  0.00           C
ATOM   3485  HB1 PRO A 297     111.970  20.140 134.250  1.00  0.00           H
ATOM   3486  HB2 PRO A 297     112.440  19.170 135.650  1.00  0.00           H
ATOM   3487  CA  PRO A 297     112.350  18.040 133.640  1.00  0.00           C
ATOM   3488  HA  PRO A 297     112.290  17.080 134.140  1.00  0.00           H
ATOM   3489  C   PRO A 297     110.910  18.180 133.100  1.00  0.00           C
ATOM   3490  O   PRO A 297     110.780  18.670 132.010  1.00  0.00           O
ATOM   3491  N   ASP A 298     109.950  17.660 133.860  1.00  0.00           N
ATOM   3492  H   ASP A 298     110.200  17.280 134.760  1.00  0.00           H
ATOM   3493  CA  ASP A 298     108.540  17.760 133.640  1.00  0.00           C
ATOM   3494  HA  ASP A 298     108.260  17.790 132.590  1.00  0.00           H
ATOM   3495  CB  ASP A 298     107.840  16.560 134.190  1.00  0.00           C
ATOM   3496  HB1 ASP A 298     106.840  16.410 133.770  1.00  0.00           H
ATOM   3497  HB2 ASP A 298     107.780  16.710 135.270  1.00  0.00           H
ATOM   3498  CG  ASP A 298     108.670  15.280 133.920  1.00  0.00           C
ATOM   3499  OD1 ASP A 298     109.130  14.860 132.890  1.00  0.00           O
ATOM   3500  OD2 ASP A 298     108.810  14.570 134.910  1.00  0.00           O
ATOM   3501  C   ASP A 298     107.980  19.020 134.210  1.00  0.00           C
ATOM   3502  O   ASP A 298     106.890  19.370 133.810  1.00  0.00           O
ATOM   3503  N   PHE A 299     108.650  19.710 135.100  1.00  0.00           N
ATOM   3504  H   PHE A 299     109.420  19.190 135.500  1.00  0.00           H
ATOM   3505  CA  PHE A 299     108.490  21.150 135.320  1.00  0.00           C
ATOM   3506  HA  PHE A 299     108.060  21.580 134.420  1.00  0.00           H
ATOM   3507  CB  PHE A 299     107.460  21.430 136.410  1.00  0.00           C
ATOM   3508  HB1 PHE A 299     107.860  21.210 137.400  1.00  0.00           H
ATOM   3509  HB2 PHE A 299     106.570  20.800 136.360  1.00  0.00           H
ATOM   3510  CG  PHE A 299     107.030  22.880 136.530  1.00  0.00           C
ATOM   3511  CD1 PHE A 299     106.130  23.420 135.590  1.00  0.00           C
ATOM   3512  HD1 PHE A 299     105.630  22.810 134.850  1.00  0.00           H
ATOM   3513  CE1 PHE A 299     105.760  24.750 135.710  1.00  0.00           C
ATOM   3514  HE1 PHE A 299     105.030  25.220 135.070  1.00  0.00           H
ATOM   3515  CZ  PHE A 299     106.300  25.580 136.720  1.00  0.00           C
ATOM   3516  HZ  PHE A 299     106.070  26.630 136.750  1.00  0.00           H
ATOM   3517  CE2 PHE A 299     107.300  25.010 137.610  1.00  0.00           C
ATOM   3518  HE2 PHE A 299     107.800  25.650 138.320  1.00  0.00           H
ATOM   3519  CD2 PHE A 299     107.640  23.630 137.500  1.00  0.00           C
ATOM   3520  HD2 PHE A 299     108.470  23.250 138.080  1.00  0.00           H
ATOM   3521  C   PHE A 299     109.850  21.860 135.650  1.00  0.00           C
ATOM   3522  O   PHE A 299     110.730  21.380 136.400  1.00  0.00           O
ATOM   3523  N   SER A 300     110.090  23.060 135.170  1.00  0.00           N
ATOM   3524  H   SER A 300     109.440  23.560 134.580  1.00  0.00           H
ATOM   3525  CA  SER A 300     111.250  23.880 135.430  1.00  0.00           C
ATOM   3526  HA  SER A 300     111.800  23.490 136.290  1.00  0.00           H
ATOM   3527  CB  SER A 300     112.240  23.860 134.300  1.00  0.00           C
ATOM   3528  HB1 SER A 300     111.790  24.390 133.460  1.00  0.00           H
ATOM   3529  HB2 SER A 300     112.510  22.820 134.110  1.00  0.00           H
ATOM   3530  OG  SER A 300     113.460  24.610 134.630  1.00  0.00           O
ATOM   3531  HG  SER A 300     113.920  24.670 133.790  1.00  0.00           H
ATOM   3532  C   SER A 300     110.910  25.290 135.790  1.00  0.00           C
ATOM   3533  O   SER A 300     109.960  25.800 135.130  1.00  0.00           O
ATOM   3534  N   THR A 301     111.550  25.960 136.740  1.00  0.00           N
ATOM   3535  H   THR A 301     112.360  25.570 137.200  1.00  0.00           H
ATOM   3536  CA  THR A 301     111.250  27.390 137.170  1.00  0.00           C
ATOM   3537  HA  THR A 301     110.920  27.980 136.310  1.00  0.00           H
ATOM   3538  CB  THR A 301     110.110  27.340 138.140  1.00  0.00           C
ATOM   3539  HB  THR A 301     109.240  26.890 137.660  1.00  0.00           H
ATOM   3540  CG2 THR A 301     110.260  26.600 139.440  1.00  0.00           C
ATOM   3541 1HG2 THR A 301     109.350  26.500 140.030  1.00  0.00           H
ATOM   3542 2HG2 THR A 301     110.500  25.560 139.210  1.00  0.00           H
ATOM   3543 3HG2 THR A 301     111.000  27.060 140.090  1.00  0.00           H
ATOM   3544  OG1 THR A 301     109.650  28.570 138.560  1.00  0.00           O
ATOM   3545  HG1 THR A 301     109.110  28.990 137.880  1.00  0.00           H
ATOM   3546  C   THR A 301     112.460  28.050 137.770  1.00  0.00           C
ATOM   3547  O   THR A 301     113.310  27.350 138.290  1.00  0.00           O
ATOM   3548  N   ARG A 302     112.630  29.400 137.800  1.00  0.00           N
ATOM   3549  H   ARG A 302     111.900  29.910 137.330  1.00  0.00           H
ATOM   3550  CA  ARG A 302     113.650  30.130 138.590  1.00  0.00           C
ATOM   3551  HA  ARG A 302     113.770  29.610 139.540  1.00  0.00           H
ATOM   3552  CB  ARG A 302     114.940  30.350 137.740  1.00  0.00           C
ATOM   3553  HB1 ARG A 302     115.340  29.370 137.490  1.00  0.00           H
ATOM   3554  HB2 ARG A 302     115.680  30.730 138.440  1.00  0.00           H
ATOM   3555  CG  ARG A 302     114.950  31.120 136.420  1.00  0.00           C
ATOM   3556  HG1 ARG A 302     114.580  32.130 136.580  1.00  0.00           H
ATOM   3557  HG2 ARG A 302     114.380  30.590 135.660  1.00  0.00           H
ATOM   3558  CD  ARG A 302     116.270  31.300 135.740  1.00  0.00           C
ATOM   3559  HD1 ARG A 302     116.850  32.070 136.240  1.00  0.00           H
ATOM   3560  HD2 ARG A 302     116.080  31.780 134.770  1.00  0.00           H
ATOM   3561  NE  ARG A 302     117.010  30.050 135.440  1.00  0.00           N
ATOM   3562  HE  ARG A 302     116.610  29.340 134.840  1.00  0.00           H
ATOM   3563  CZ  ARG A 302     118.050  29.560 136.160  1.00  0.00           C
ATOM   3564  NH1 ARG A 302     118.610  30.200 137.130  1.00  0.00           N
ATOM   3565 1HH1 ARG A 302     118.240  31.080 137.460  1.00  0.00           H
ATOM   3566 2HH1 ARG A 302     119.260  29.630 137.670  1.00  0.00           H
ATOM   3567  NH2 ARG A 302     118.440  28.390 135.920  1.00  0.00           N
ATOM   3568 1HH2 ARG A 302     118.060  27.890 135.120  1.00  0.00           H
ATOM   3569 2HH2 ARG A 302     119.220  27.950 136.380  1.00  0.00           H
ATOM   3570  C   ARG A 302     113.020  31.430 139.090  1.00  0.00           C
ATOM   3571  O   ARG A 302     113.610  32.510 139.050  1.00  0.00           O
ATOM   3572  N   ASP A 303     111.760  31.310 139.510  1.00  0.00           N
ATOM   3573  H   ASP A 303     111.360  30.420 139.750  1.00  0.00           H
ATOM   3574  CA  ASP A 303     110.800  32.430 139.680  1.00  0.00           C
ATOM   3575  HA  ASP A 303     111.400  33.320 139.470  1.00  0.00           H
ATOM   3576  CB  ASP A 303     109.630  32.280 138.740  1.00  0.00           C
ATOM   3577  HB1 ASP A 303     109.060  33.210 138.860  1.00  0.00           H
ATOM   3578  HB2 ASP A 303     108.920  31.500 139.030  1.00  0.00           H
ATOM   3579  CG  ASP A 303     109.920  32.390 137.220  1.00  0.00           C
ATOM   3580  OD1 ASP A 303     109.050  32.750 136.380  1.00  0.00           O
ATOM   3581  OD2 ASP A 303     111.030  32.190 136.760  1.00  0.00           O
ATOM   3582  C   ASP A 303     110.460  32.690 141.210  1.00  0.00           C
ATOM   3583  O   ASP A 303     109.980  33.810 141.470  1.00  0.00           O
ATOM   3584  N   ILE A 304     110.680  31.760 142.150  1.00  0.00           N
ATOM   3585  H   ILE A 304     111.170  30.910 141.910  1.00  0.00           H
ATOM   3586  CA  ILE A 304     110.180  31.960 143.570  1.00  0.00           C
ATOM   3587  HA  ILE A 304     109.360  32.660 143.610  1.00  0.00           H
ATOM   3588  CB  ILE A 304     109.580  30.610 144.040  1.00  0.00           C
ATOM   3589  HB  ILE A 304     110.340  29.830 143.980  1.00  0.00           H
ATOM   3590  CG2 ILE A 304     109.120  30.630 145.470  1.00  0.00           C
ATOM   3591 1HG2 ILE A 304     108.350  31.400 145.550  1.00  0.00           H
ATOM   3592 2HG2 ILE A 304     108.640  29.720 145.840  1.00  0.00           H
ATOM   3593 3HG2 ILE A 304     109.970  30.710 146.140  1.00  0.00           H
ATOM   3594  CG1 ILE A 304     108.410  30.110 143.100  1.00  0.00           C
ATOM   3595 1HG1 ILE A 304     108.030  31.000 142.590  1.00  0.00           H
ATOM   3596 2HG1 ILE A 304     107.700  29.630 143.770  1.00  0.00           H
ATOM   3597  CD  ILE A 304     108.770  29.060 142.080  1.00  0.00           C
ATOM   3598  HD1 ILE A 304     107.950  28.550 141.570  1.00  0.00           H
ATOM   3599  HD2 ILE A 304     109.490  29.540 141.400  1.00  0.00           H
ATOM   3600  HD3 ILE A 304     109.300  28.260 142.600  1.00  0.00           H
ATOM   3601  C   ILE A 304     111.330  32.480 144.460  1.00  0.00           C
ATOM   3602  O   ILE A 304     111.070  32.920 145.610  1.00  0.00           O
ATOM   3603  N   HIS A 305     112.580  32.460 144.080  1.00  0.00           N
ATOM   3604  H   HIS A 305     112.750  32.200 143.120  1.00  0.00           H
ATOM   3605  CA  HIS A 305     113.710  32.890 144.880  1.00  0.00           C
ATOM   3606  HA  HIS A 305     113.420  33.470 145.750  1.00  0.00           H
ATOM   3607  CB  HIS A 305     114.560  31.650 145.360  1.00  0.00           C
ATOM   3608  HB1 HIS A 305     115.260  31.970 146.120  1.00  0.00           H
ATOM   3609  HB2 HIS A 305     114.960  31.130 144.480  1.00  0.00           H
ATOM   3610  CG  HIS A 305     113.690  30.750 146.190  1.00  0.00           C
ATOM   3611  ND1 HIS A 305     112.760  29.840 145.730  1.00  0.00           N
ATOM   3612  CE1 HIS A 305     112.290  29.270 146.890  1.00  0.00           C
ATOM   3613  HE1 HIS A 305     111.500  28.550 147.010  1.00  0.00           H
ATOM   3614  NE2 HIS A 305     112.850  29.770 147.980  1.00  0.00           N
ATOM   3615  HE2 HIS A 305     112.620  29.480 148.920  1.00  0.00           H
ATOM   3616  CD2 HIS A 305     113.770  30.710 147.550  1.00  0.00           C
ATOM   3617  HD2 HIS A 305     114.430  31.200 148.250  1.00  0.00           H
ATOM   3618  C   HIS A 305     114.550  33.880 143.990  1.00  0.00           C
ATOM   3619  O   HIS A 305     114.670  33.690 142.790  1.00  0.00           O
ATOM   3620  N   ARG A 306     115.200  34.850 144.740  1.00  0.00           N
ATOM   3621  H   ARG A 306     114.840  34.970 145.680  1.00  0.00           H
ATOM   3622  CA  ARG A 306     116.250  35.740 144.190  1.00  0.00           C
ATOM   3623  HA  ARG A 306     116.190  35.640 143.110  1.00  0.00           H
ATOM   3624  CB  ARG A 306     115.950  37.250 144.560  1.00  0.00           C
ATOM   3625  HB1 ARG A 306     114.880  37.360 144.410  1.00  0.00           H
ATOM   3626  HB2 ARG A 306     116.500  37.940 143.920  1.00  0.00           H
ATOM   3627  CG  ARG A 306     116.330  37.640 145.970  1.00  0.00           C
ATOM   3628  HG1 ARG A 306     117.400  37.560 146.150  1.00  0.00           H
ATOM   3629  HG2 ARG A 306     115.800  36.990 146.670  1.00  0.00           H
ATOM   3630  CD  ARG A 306     116.000  39.150 146.170  1.00  0.00           C
ATOM   3631  HD1 ARG A 306     115.170  39.370 145.500  1.00  0.00           H
ATOM   3632  HD2 ARG A 306     116.810  39.770 145.770  1.00  0.00           H
ATOM   3633  NE  ARG A 306     115.600  39.420 147.580  1.00  0.00           N
ATOM   3634  HE  ARG A 306     115.080  38.720 148.070  1.00  0.00           H
ATOM   3635  CZ  ARG A 306     115.860  40.510 148.230  1.00  0.00           C
ATOM   3636  NH1 ARG A 306     116.400  41.550 147.700  1.00  0.00           N
ATOM   3637 1HH1 ARG A 306     116.930  41.580 146.840  1.00  0.00           H
ATOM   3638 2HH1 ARG A 306     116.440  42.430 148.200  1.00  0.00           H
ATOM   3639  NH2 ARG A 306     115.480  40.610 149.470  1.00  0.00           N
ATOM   3640 1HH2 ARG A 306     115.100  39.800 149.940  1.00  0.00           H
ATOM   3641 2HH2 ARG A 306     115.610  41.510 149.920  1.00  0.00           H
ATOM   3642  C   ARG A 306     117.720  35.300 144.460  1.00  0.00           C
ATOM   3643  O   ARG A 306     118.580  36.050 144.030  1.00  0.00           O
ATOM   3644  N   ASN A 307     117.910  34.070 145.030  1.00  0.00           N
ATOM   3645  H   ASN A 307     117.100  33.570 145.340  1.00  0.00           H
ATOM   3646  CA  ASN A 307     119.230  33.470 145.280  1.00  0.00           C
ATOM   3647  HA  ASN A 307     119.810  33.790 144.420  1.00  0.00           H
ATOM   3648  CB  ASN A 307     119.820  33.980 146.580  1.00  0.00           C
ATOM   3649  HB1 ASN A 307     120.770  33.470 146.730  1.00  0.00           H
ATOM   3650  HB2 ASN A 307     119.060  33.810 147.340  1.00  0.00           H
ATOM   3651  CG  ASN A 307     120.320  35.420 146.720  1.00  0.00           C
ATOM   3652  OD1 ASN A 307     121.020  35.990 145.900  1.00  0.00           O
ATOM   3653  ND2 ASN A 307     119.880  36.130 147.650  1.00  0.00           N
ATOM   3654 1HD2 ASN A 307     119.060  35.870 148.170  1.00  0.00           H
ATOM   3655 2HD2 ASN A 307     120.210  37.090 147.640  1.00  0.00           H
ATOM   3656  C   ASN A 307     118.980  31.940 145.300  1.00  0.00           C
ATOM   3657  O   ASN A 307     117.860  31.440 145.590  1.00  0.00           O
ATOM   3658  N   TYR A 308     120.020  31.170 144.930  1.00  0.00           N
ATOM   3659  H   TYR A 308     120.930  31.590 144.790  1.00  0.00           H
ATOM   3660  CA  TYR A 308     119.940  29.660 144.980  1.00  0.00           C
ATOM   3661  HA  TYR A 308     119.100  29.410 144.320  1.00  0.00           H
ATOM   3662  CB  TYR A 308     121.120  28.950 144.280  1.00  0.00           C
ATOM   3663  HB1 TYR A 308     121.310  29.350 143.280  1.00  0.00           H
ATOM   3664  HB2 TYR A 308     120.840  27.890 144.280  1.00  0.00           H
ATOM   3665  CG  TYR A 308     122.500  28.950 144.960  1.00  0.00           C
ATOM   3666  CD1 TYR A 308     123.470  29.930 144.650  1.00  0.00           C
ATOM   3667  HD1 TYR A 308     123.160  30.790 144.070  1.00  0.00           H
ATOM   3668  CE1 TYR A 308     124.560  30.090 145.480  1.00  0.00           C
ATOM   3669  HE1 TYR A 308     125.250  30.920 145.380  1.00  0.00           H
ATOM   3670  CZ  TYR A 308     124.800  29.180 146.500  1.00  0.00           C
ATOM   3671  OH  TYR A 308     125.900  29.360 147.230  1.00  0.00           O
ATOM   3672  HH  TYR A 308     125.900  30.220 147.640  1.00  0.00           H
ATOM   3673  CE2 TYR A 308     124.030  28.030 146.640  1.00  0.00           C
ATOM   3674  HE2 TYR A 308     124.260  27.430 147.510  1.00  0.00           H
ATOM   3675  CD2 TYR A 308     122.850  27.930 145.870  1.00  0.00           C
ATOM   3676  HD2 TYR A 308     122.150  27.140 146.070  1.00  0.00           H
ATOM   3677  C   TYR A 308     119.740  29.090 146.440  1.00  0.00           C
ATOM   3678  O   TYR A 308     119.830  29.790 147.420  1.00  0.00           O
ATOM   3679  N   VAL A 309     119.380  27.800 146.530  1.00  0.00           N
ATOM   3680  H   VAL A 309     119.250  27.340 145.650  1.00  0.00           H
ATOM   3681  CA  VAL A 309     118.700  27.080 147.650  1.00  0.00           C
ATOM   3682  HA  VAL A 309     118.600  27.740 148.510  1.00  0.00           H
ATOM   3683  CB  VAL A 309     117.270  26.700 147.140  1.00  0.00           C
ATOM   3684  HB  VAL A 309     117.380  26.040 146.270  1.00  0.00           H
ATOM   3685  CG1 VAL A 309     116.480  25.930 148.170  1.00  0.00           C
ATOM   3686 1HG1 VAL A 309     115.500  25.780 147.710  1.00  0.00           H
ATOM   3687 2HG1 VAL A 309     116.950  24.960 148.290  1.00  0.00           H
ATOM   3688 3HG1 VAL A 309     116.340  26.410 149.140  1.00  0.00           H
ATOM   3689  CG2 VAL A 309     116.510  27.950 146.690  1.00  0.00           C
ATOM   3690 1HG2 VAL A 309     116.870  28.360 145.750  1.00  0.00           H
ATOM   3691 2HG2 VAL A 309     115.450  27.750 146.580  1.00  0.00           H
ATOM   3692 3HG2 VAL A 309     116.580  28.760 147.420  1.00  0.00           H
ATOM   3693  C   VAL A 309     119.470  25.860 148.040  1.00  0.00           C
ATOM   3694  O   VAL A 309     119.910  25.120 147.190  1.00  0.00           O
ATOM   3695  N   ASP A 310     119.640  25.640 149.380  1.00  0.00           N
ATOM   3696  H   ASP A 310     119.200  26.350 149.940  1.00  0.00           H
ATOM   3697  CA  ASP A 310     120.250  24.440 149.990  1.00  0.00           C
ATOM   3698  HA  ASP A 310     120.900  23.970 149.250  1.00  0.00           H
ATOM   3699  CB  ASP A 310     121.190  24.820 151.130  1.00  0.00           C
ATOM   3700  HB1 ASP A 310     121.940  25.450 150.650  1.00  0.00           H
ATOM   3701  HB2 ASP A 310     121.630  23.890 151.500  1.00  0.00           H
ATOM   3702  CG  ASP A 310     120.490  25.520 152.200  1.00  0.00           C
ATOM   3703  OD1 ASP A 310     119.350  26.000 151.960  1.00  0.00           O
ATOM   3704  OD2 ASP A 310     121.120  25.690 153.260  1.00  0.00           O
ATOM   3705  C   ASP A 310     119.240  23.370 150.400  1.00  0.00           C
ATOM   3706  O   ASP A 310     119.710  22.250 150.490  1.00  0.00           O
ATOM   3707  N   CYS A 311     117.960  23.620 150.670  1.00  0.00           N
ATOM   3708  H   CYS A 311     117.650  24.580 150.720  1.00  0.00           H
ATOM   3709  CA  CYS A 311     117.050  22.570 151.030  1.00  0.00           C
ATOM   3710  HA  CYS A 311     117.390  21.640 150.570  1.00  0.00           H
ATOM   3711  CB  CYS A 311     117.150  22.370 152.470  1.00  0.00           C
ATOM   3712  HB1 CYS A 311     116.750  23.260 152.960  1.00  0.00           H
ATOM   3713  HB2 CYS A 311     118.160  22.130 152.790  1.00  0.00           H
ATOM   3714  SG  CYS A 311     116.190  20.930 153.000  1.00  0.00           S
ATOM   3715  HG  CYS A 311     114.960  21.450 153.120  1.00  0.00           H
ATOM   3716  C   CYS A 311     115.570  22.780 150.510  1.00  0.00           C
ATOM   3717  O   CYS A 311     115.020  23.870 150.510  1.00  0.00           O
ATOM   3718  N   VAL A 312     115.020  21.690 149.990  1.00  0.00           N
ATOM   3719  H   VAL A 312     115.480  20.810 150.150  1.00  0.00           H
ATOM   3720  CA  VAL A 312     113.770  21.690 149.310  1.00  0.00           C
ATOM   3721  HA  VAL A 312     113.140  22.520 149.640  1.00  0.00           H
ATOM   3722  CB  VAL A 312     114.080  21.950 147.760  1.00  0.00           C
ATOM   3723  HB  VAL A 312     114.660  22.870 147.670  1.00  0.00           H
ATOM   3724  CG1 VAL A 312     114.890  20.840 147.110  1.00  0.00           C
ATOM   3725 1HG1 VAL A 312     115.160  21.150 146.100  1.00  0.00           H
ATOM   3726 2HG1 VAL A 312     115.810  20.540 147.620  1.00  0.00           H
ATOM   3727 3HG1 VAL A 312     114.200  20.000 147.090  1.00  0.00           H
ATOM   3728  CG2 VAL A 312     112.810  22.290 147.000  1.00  0.00           C
ATOM   3729 1HG2 VAL A 312     113.090  22.650 146.020  1.00  0.00           H
ATOM   3730 2HG2 VAL A 312     112.080  21.480 147.100  1.00  0.00           H
ATOM   3731 3HG2 VAL A 312     112.430  23.170 147.530  1.00  0.00           H
ATOM   3732  C   VAL A 312     112.970  20.360 149.570  1.00  0.00           C
ATOM   3733  O   VAL A 312     113.600  19.310 149.710  1.00  0.00           O
ATOM   3734  N   ARG A 313     111.650  20.360 149.720  1.00  0.00           N
ATOM   3735  H   ARG A 313     111.220  21.230 149.440  1.00  0.00           H
ATOM   3736  CA  ARG A 313     110.820  19.210 150.290  1.00  0.00           C
ATOM   3737  HA  ARG A 313     111.270  18.280 149.930  1.00  0.00           H
ATOM   3738  CB  ARG A 313     110.870  19.280 151.880  1.00  0.00           C
ATOM   3739  HB1 ARG A 313     110.230  18.510 152.300  1.00  0.00           H
ATOM   3740  HB2 ARG A 313     110.340  20.170 152.230  1.00  0.00           H
ATOM   3741  CG  ARG A 313     112.320  19.240 152.530  1.00  0.00           C
ATOM   3742  HG1 ARG A 313     112.150  19.300 153.610  1.00  0.00           H
ATOM   3743  HG2 ARG A 313     113.040  20.030 152.330  1.00  0.00           H
ATOM   3744  CD  ARG A 313     113.100  17.950 152.310  1.00  0.00           C
ATOM   3745  HD1 ARG A 313     113.210  17.710 151.250  1.00  0.00           H
ATOM   3746  HD2 ARG A 313     112.500  17.200 152.820  1.00  0.00           H
ATOM   3747  NE  ARG A 313     114.470  17.870 152.880  1.00  0.00           N
ATOM   3748  HE  ARG A 313     114.510  18.070 153.870  1.00  0.00           H
ATOM   3749  CZ  ARG A 313     115.560  17.650 152.250  1.00  0.00           C
ATOM   3750  NH1 ARG A 313     115.660  17.670 150.980  1.00  0.00           N
ATOM   3751 1HH1 ARG A 313     114.850  17.800 150.390  1.00  0.00           H
ATOM   3752 2HH1 ARG A 313     116.540  17.400 150.580  1.00  0.00           H
ATOM   3753  NH2 ARG A 313     116.580  17.390 152.960  1.00  0.00           N
ATOM   3754 1HH2 ARG A 313     116.570  17.330 153.970  1.00  0.00           H
ATOM   3755 2HH2 ARG A 313     117.370  16.990 152.480  1.00  0.00           H
ATOM   3756  C   ARG A 313     109.350  19.210 149.820  1.00  0.00           C
ATOM   3757  O   ARG A 313     108.930  20.210 149.260  1.00  0.00           O
ATOM   3758  N   TRP A 314     108.620  18.130 150.090  1.00  0.00           N
ATOM   3759  H   TRP A 314     109.170  17.330 150.370  1.00  0.00           H
ATOM   3760  CA  TRP A 314     107.220  17.770 149.710  1.00  0.00           C
ATOM   3761  HA  TRP A 314     107.010  18.620 149.060  1.00  0.00           H
ATOM   3762  CB  TRP A 314     107.120  16.480 149.030  1.00  0.00           C
ATOM   3763  HB1 TRP A 314     106.130  16.040 148.970  1.00  0.00           H
ATOM   3764  HB2 TRP A 314     107.720  15.800 149.640  1.00  0.00           H
ATOM   3765  CG  TRP A 314     107.620  16.520 147.620  1.00  0.00           C
ATOM   3766  CD1 TRP A 314     108.820  16.070 147.190  1.00  0.00           C
ATOM   3767  HD1 TRP A 314     109.570  15.690 147.880  1.00  0.00           H
ATOM   3768  NE1 TRP A 314     108.940  16.170 145.790  1.00  0.00           N
ATOM   3769  HE1 TRP A 314     109.790  15.930 145.290  1.00  0.00           H
ATOM   3770  CE2 TRP A 314     107.870  16.830 145.270  1.00  0.00           C
ATOM   3771  CZ2 TRP A 314     107.540  17.190 143.980  1.00  0.00           C
ATOM   3772  HZ2 TRP A 314     108.230  16.980 143.170  1.00  0.00           H
ATOM   3773  CH2 TRP A 314     106.300  17.860 143.730  1.00  0.00           C
ATOM   3774  HH2 TRP A 314     106.010  18.200 142.750  1.00  0.00           H
ATOM   3775  CZ3 TRP A 314     105.450  18.080 144.800  1.00  0.00           C
ATOM   3776  HZ3 TRP A 314     104.540  18.660 144.680  1.00  0.00           H
ATOM   3777  CE3 TRP A 314     105.840  17.760 146.140  1.00  0.00           C
ATOM   3778  HE3 TRP A 314     105.190  17.780 147.010  1.00  0.00           H
ATOM   3779  CD2 TRP A 314     107.010  17.030 146.430  1.00  0.00           C
ATOM   3780  C   TRP A 314     106.110  17.820 150.790  1.00  0.00           C
ATOM   3781  O   TRP A 314     106.230  17.230 151.840  1.00  0.00           O
ATOM   3782  N   LEU A 315     104.950  18.350 150.490  1.00  0.00           N
ATOM   3783  H   LEU A 315     104.840  18.940 149.680  1.00  0.00           H
ATOM   3784  CA  LEU A 315     103.830  18.440 151.450  1.00  0.00           C
ATOM   3785  HA  LEU A 315     104.000  17.760 152.280  1.00  0.00           H
ATOM   3786  CB  LEU A 315     103.780  19.870 152.110  1.00  0.00           C
ATOM   3787  HB1 LEU A 315     103.810  20.660 151.370  1.00  0.00           H
ATOM   3788  HB2 LEU A 315     104.640  19.980 152.780  1.00  0.00           H
ATOM   3789  CG  LEU A 315     102.380  20.280 152.740  1.00  0.00           C
ATOM   3790  HG  LEU A 315     101.670  20.470 151.940  1.00  0.00           H
ATOM   3791  CD1 LEU A 315     101.800  19.260 153.720  1.00  0.00           C
ATOM   3792 1HD1 LEU A 315     102.310  19.300 154.690  1.00  0.00           H
ATOM   3793 2HD1 LEU A 315     100.740  19.450 153.830  1.00  0.00           H
ATOM   3794 3HD1 LEU A 315     101.740  18.260 153.280  1.00  0.00           H
ATOM   3795  CD2 LEU A 315     102.530  21.640 153.550  1.00  0.00           C
ATOM   3796 1HD2 LEU A 315     103.140  21.480 154.440  1.00  0.00           H
ATOM   3797 2HD2 LEU A 315     102.950  22.380 152.870  1.00  0.00           H
ATOM   3798 3HD2 LEU A 315     101.610  21.940 154.040  1.00  0.00           H
ATOM   3799  C   LEU A 315     102.570  17.950 150.680  1.00  0.00           C
ATOM   3800  O   LEU A 315     101.760  18.730 150.230  1.00  0.00           O
ATOM   3801  N   GLY A 316     102.550  16.650 150.460  1.00  0.00           N
ATOM   3802  H   GLY A 316     103.220  16.030 150.890  1.00  0.00           H
ATOM   3803  CA  GLY A 316     101.580  16.010 149.550  1.00  0.00           C
ATOM   3804  HA1 GLY A 316     100.570  16.370 149.690  1.00  0.00           H
ATOM   3805  HA2 GLY A 316     101.670  14.930 149.700  1.00  0.00           H
ATOM   3806  C   GLY A 316     101.890  16.420 148.110  1.00  0.00           C
ATOM   3807  O   GLY A 316     102.900  15.930 147.500  1.00  0.00           O
ATOM   3808  N   ASP A 317     101.150  17.340 147.600  1.00  0.00           N
ATOM   3809  H   ASP A 317     100.550  17.790 148.280  1.00  0.00           H
ATOM   3810  CA  ASP A 317     101.440  17.970 146.320  1.00  0.00           C
ATOM   3811  HA  ASP A 317     102.180  17.370 145.790  1.00  0.00           H
ATOM   3812  CB  ASP A 317     100.280  17.820 145.290  1.00  0.00           C
ATOM   3813  HB1 ASP A 317     100.620  18.090 144.290  1.00  0.00           H
ATOM   3814  HB2 ASP A 317      99.510  18.530 145.600  1.00  0.00           H
ATOM   3815  CG  ASP A 317      99.590  16.470 145.140  1.00  0.00           C
ATOM   3816  OD1 ASP A 317      99.950  15.730 144.180  1.00  0.00           O
ATOM   3817  OD2 ASP A 317      98.860  16.050 146.080  1.00  0.00           O
ATOM   3818  C   ASP A 317     102.070  19.400 146.320  1.00  0.00           C
ATOM   3819  O   ASP A 317     102.460  19.910 145.270  1.00  0.00           O
ATOM   3820  N   LEU A 318     102.180  20.120 147.430  1.00  0.00           N
ATOM   3821  H   LEU A 318     101.700  19.700 148.220  1.00  0.00           H
ATOM   3822  CA  LEU A 318     102.850  21.490 147.650  1.00  0.00           C
ATOM   3823  HA  LEU A 318     102.840  22.160 146.790  1.00  0.00           H
ATOM   3824  CB  LEU A 318     102.020  22.100 148.810  1.00  0.00           C
ATOM   3825  HB1 LEU A 318     102.570  22.970 149.160  1.00  0.00           H
ATOM   3826  HB2 LEU A 318     102.110  21.380 149.630  1.00  0.00           H
ATOM   3827  CG  LEU A 318     100.550  22.410 148.520  1.00  0.00           C
ATOM   3828  HG  LEU A 318     100.020  21.520 148.180  1.00  0.00           H
ATOM   3829  CD1 LEU A 318      99.860  22.990 149.710  1.00  0.00           C
ATOM   3830 1HD1 LEU A 318     100.030  22.280 150.530  1.00  0.00           H
ATOM   3831 2HD1 LEU A 318     100.360  23.930 149.920  1.00  0.00           H
ATOM   3832 3HD1 LEU A 318      98.790  23.060 149.490  1.00  0.00           H
ATOM   3833  CD2 LEU A 318     100.530  23.500 147.380  1.00  0.00           C
ATOM   3834 1HD2 LEU A 318      99.560  23.910 147.130  1.00  0.00           H
ATOM   3835 2HD2 LEU A 318     101.300  24.250 147.600  1.00  0.00           H
ATOM   3836 3HD2 LEU A 318     100.820  23.090 146.420  1.00  0.00           H
ATOM   3837  C   LEU A 318     104.290  21.320 148.050  1.00  0.00           C
ATOM   3838  O   LEU A 318     104.690  20.280 148.520  1.00  0.00           O
ATOM   3839  N   ILE A 319     105.170  22.280 147.730  1.00  0.00           N
ATOM   3840  H   ILE A 319     104.850  23.160 147.350  1.00  0.00           H
ATOM   3841  CA  ILE A 319     106.630  22.130 147.940  1.00  0.00           C
ATOM   3842  HA  ILE A 319     106.960  21.170 148.320  1.00  0.00           H
ATOM   3843  CB  ILE A 319     107.350  22.310 146.580  1.00  0.00           C
ATOM   3844  HB  ILE A 319     107.060  23.260 146.130  1.00  0.00           H
ATOM   3845  CG2 ILE A 319     108.890  22.470 146.640  1.00  0.00           C
ATOM   3846 1HG2 ILE A 319     109.260  22.300 145.630  1.00  0.00           H
ATOM   3847 2HG2 ILE A 319     109.100  23.480 146.990  1.00  0.00           H
ATOM   3848 3HG2 ILE A 319     109.410  21.610 147.060  1.00  0.00           H
ATOM   3849  CG1 ILE A 319     106.960  21.150 145.620  1.00  0.00           C
ATOM   3850 1HG1 ILE A 319     105.870  21.130 145.600  1.00  0.00           H
ATOM   3851 2HG1 ILE A 319     107.420  20.280 146.090  1.00  0.00           H
ATOM   3852  CD  ILE A 319     107.450  21.200 144.180  1.00  0.00           C
ATOM   3853  HD1 ILE A 319     106.770  20.670 143.510  1.00  0.00           H
ATOM   3854  HD2 ILE A 319     107.490  22.230 143.820  1.00  0.00           H
ATOM   3855  HD3 ILE A 319     108.480  20.870 144.230  1.00  0.00           H
ATOM   3856  C   ILE A 319     107.160  23.250 148.850  1.00  0.00           C
ATOM   3857  O   ILE A 319     106.670  24.380 148.730  1.00  0.00           O
ATOM   3858  N   LEU A 320     107.960  22.820 149.820  1.00  0.00           N
ATOM   3859  H   LEU A 320     108.380  21.910 149.670  1.00  0.00           H
ATOM   3860  CA  LEU A 320     108.570  23.740 150.800  1.00  0.00           C
ATOM   3861  HA  LEU A 320     108.060  24.700 150.660  1.00  0.00           H
ATOM   3862  CB  LEU A 320     108.360  23.340 152.240  1.00  0.00           C
ATOM   3863  HB1 LEU A 320     108.910  23.970 152.940  1.00  0.00           H
ATOM   3864  HB2 LEU A 320     108.760  22.340 152.330  1.00  0.00           H
ATOM   3865  CG  LEU A 320     106.800  23.330 152.490  1.00  0.00           C
ATOM   3866  HG  LEU A 320     106.220  23.050 151.610  1.00  0.00           H
ATOM   3867  CD1 LEU A 320     106.540  22.380 153.670  1.00  0.00           C
ATOM   3868 1HD1 LEU A 320     107.130  22.700 154.530  1.00  0.00           H
ATOM   3869 2HD1 LEU A 320     105.510  22.590 153.940  1.00  0.00           H
ATOM   3870 3HD1 LEU A 320     106.770  21.350 153.400  1.00  0.00           H
ATOM   3871  CD2 LEU A 320     106.430  24.810 152.800  1.00  0.00           C
ATOM   3872 1HD2 LEU A 320     105.340  24.860 152.810  1.00  0.00           H
ATOM   3873 2HD2 LEU A 320     106.770  24.980 153.820  1.00  0.00           H
ATOM   3874 3HD2 LEU A 320     106.900  25.540 152.140  1.00  0.00           H
ATOM   3875  C   LEU A 320     110.040  23.890 150.410  1.00  0.00           C
ATOM   3876  O   LEU A 320     110.640  22.890 149.970  1.00  0.00           O
ATOM   3877  N   SER A 321     110.520  25.150 150.470  1.00  0.00           N
ATOM   3878  H   SER A 321     109.960  25.910 150.830  1.00  0.00           H
ATOM   3879  CA  SER A 321     111.730  25.650 149.810  1.00  0.00           C
ATOM   3880  HA  SER A 321     112.510  24.920 149.600  1.00  0.00           H
ATOM   3881  CB  SER A 321     111.380  26.220 148.400  1.00  0.00           C
ATOM   3882  HB1 SER A 321     111.100  25.410 147.720  1.00  0.00           H
ATOM   3883  HB2 SER A 321     112.280  26.660 147.960  1.00  0.00           H
ATOM   3884  OG  SER A 321     110.410  27.170 148.380  1.00  0.00           O
ATOM   3885  HG  SER A 321     109.830  27.100 149.140  1.00  0.00           H
ATOM   3886  C   SER A 321     112.420  26.680 150.740  1.00  0.00           C
ATOM   3887  O   SER A 321     111.720  27.510 151.280  1.00  0.00           O
ATOM   3888  N   LYS A 322     113.740  26.630 150.890  1.00  0.00           N
ATOM   3889  H   LYS A 322     114.290  25.930 150.420  1.00  0.00           H
ATOM   3890  CA  LYS A 322     114.470  27.500 151.800  1.00  0.00           C
ATOM   3891  HA  LYS A 322     113.850  27.800 152.640  1.00  0.00           H
ATOM   3892  CB  LYS A 322     115.600  26.650 152.500  1.00  0.00           C
ATOM   3893  HB1 LYS A 322     116.270  26.190 151.780  1.00  0.00           H
ATOM   3894  HB2 LYS A 322     115.110  25.870 153.090  1.00  0.00           H
ATOM   3895  CG  LYS A 322     116.440  27.460 153.460  1.00  0.00           C
ATOM   3896  HG1 LYS A 322     115.750  28.180 153.920  1.00  0.00           H
ATOM   3897  HG2 LYS A 322     117.220  27.950 152.900  1.00  0.00           H
ATOM   3898  CD  LYS A 322     117.200  26.430 154.360  1.00  0.00           C
ATOM   3899  HD1 LYS A 322     117.700  25.590 153.890  1.00  0.00           H
ATOM   3900  HD2 LYS A 322     116.470  25.850 154.940  1.00  0.00           H
ATOM   3901  CE  LYS A 322     118.160  27.170 155.290  1.00  0.00           C
ATOM   3902  HE1 LYS A 322     118.450  26.530 156.120  1.00  0.00           H
ATOM   3903  HE2 LYS A 322     117.660  28.030 155.730  1.00  0.00           H
ATOM   3904  NZ  LYS A 322     119.380  27.440 154.500  1.00  0.00           N
ATOM   3905  HZ1 LYS A 322     119.760  26.580 154.130  1.00  0.00           H
ATOM   3906  HZ2 LYS A 322     119.230  28.090 153.750  1.00  0.00           H
ATOM   3907  HZ3 LYS A 322     120.140  27.840 155.040  1.00  0.00           H
ATOM   3908  C   LYS A 322     115.030  28.780 151.130  1.00  0.00           C
ATOM   3909  O   LYS A 322     115.710  28.740 150.120  1.00  0.00           O
ATOM   3910  N   SER A 323     114.810  29.920 151.690  1.00  0.00           N
ATOM   3911  H   SER A 323     114.190  29.920 152.490  1.00  0.00           H
ATOM   3912  CA  SER A 323     115.040  31.190 151.050  1.00  0.00           C
ATOM   3913  HA  SER A 323     115.490  31.110 150.050  1.00  0.00           H
ATOM   3914  CB  SER A 323     113.680  31.890 150.800  1.00  0.00           C
ATOM   3915  HB1 SER A 323     113.300  32.080 151.800  1.00  0.00           H
ATOM   3916  HB2 SER A 323     113.010  31.260 150.220  1.00  0.00           H
ATOM   3917  OG  SER A 323     113.860  33.180 150.070  1.00  0.00           O
ATOM   3918  HG  SER A 323     113.020  33.550 149.790  1.00  0.00           H
ATOM   3919  C   SER A 323     116.020  32.090 151.800  1.00  0.00           C
ATOM   3920  O   SER A 323     115.860  32.240 153.030  1.00  0.00           O
ATOM   3921  N   CYS A 324     116.980  32.720 151.120  1.00  0.00           N
ATOM   3922  H   CYS A 324     117.110  32.530 150.140  1.00  0.00           H
ATOM   3923  CA  CYS A 324     118.010  33.640 151.740  1.00  0.00           C
ATOM   3924  HA  CYS A 324     118.570  33.160 152.540  1.00  0.00           H
ATOM   3925  CB  CYS A 324     119.090  33.910 150.680  1.00  0.00           C
ATOM   3926  HB1 CYS A 324     119.880  34.500 151.140  1.00  0.00           H
ATOM   3927  HB2 CYS A 324     118.650  34.430 149.830  1.00  0.00           H
ATOM   3928  SG  CYS A 324     119.900  32.420 150.180  1.00  0.00           S
ATOM   3929  HG  CYS A 324     119.010  32.000 149.280  1.00  0.00           H
ATOM   3930  C   CYS A 324     117.450  34.860 152.410  1.00  0.00           C
ATOM   3931  O   CYS A 324     118.230  35.560 153.070  1.00  0.00           O
ATOM   3932  N   GLU A 325     116.110  35.180 152.410  1.00  0.00           N
ATOM   3933  H   GLU A 325     115.530  34.740 151.710  1.00  0.00           H
ATOM   3934  CA  GLU A 325     115.410  36.190 153.260  1.00  0.00           C
ATOM   3935  HA  GLU A 325     116.060  37.050 153.140  1.00  0.00           H
ATOM   3936  CB  GLU A 325     113.930  36.440 152.810  1.00  0.00           C
ATOM   3937  HB1 GLU A 325     113.640  37.440 153.150  1.00  0.00           H
ATOM   3938  HB2 GLU A 325     113.290  35.670 153.240  1.00  0.00           H
ATOM   3939  CG  GLU A 325     113.790  36.260 151.300  1.00  0.00           C
ATOM   3940  HG1 GLU A 325     112.760  36.340 150.960  1.00  0.00           H
ATOM   3941  HG2 GLU A 325     114.160  35.270 151.060  1.00  0.00           H
ATOM   3942  CD  GLU A 325     114.560  37.360 150.500  1.00  0.00           C
ATOM   3943  OE1 GLU A 325     114.870  38.450 151.080  1.00  0.00           O
ATOM   3944  OE2 GLU A 325     115.020  37.110 149.340  1.00  0.00           O
ATOM   3945  C   GLU A 325     115.340  35.870 154.760  1.00  0.00           C
ATOM   3946  O   GLU A 325     114.840  36.660 155.560  1.00  0.00           O
ATOM   3947  N   ASN A 326     115.790  34.650 155.200  1.00  0.00           N
ATOM   3948  H   ASN A 326     116.280  34.120 154.500  1.00  0.00           H
ATOM   3949  CA  ASN A 326     115.370  33.910 156.430  1.00  0.00           C
ATOM   3950  HA  ASN A 326     116.070  33.080 156.370  1.00  0.00           H
ATOM   3951  CB  ASN A 326     115.850  34.600 157.710  1.00  0.00           C
ATOM   3952  HB1 ASN A 326     115.630  33.880 158.500  1.00  0.00           H
ATOM   3953  HB2 ASN A 326     115.210  35.480 157.870  1.00  0.00           H
ATOM   3954  CG  ASN A 326     117.330  34.870 157.790  1.00  0.00           C
ATOM   3955  OD1 ASN A 326     118.050  34.140 158.410  1.00  0.00           O
ATOM   3956  ND2 ASN A 326     117.940  35.910 157.200  1.00  0.00           N
ATOM   3957 1HD2 ASN A 326     117.560  36.480 156.470  1.00  0.00           H
ATOM   3958 2HD2 ASN A 326     118.950  35.940 157.190  1.00  0.00           H
ATOM   3959  C   ASN A 326     113.880  33.560 156.410  1.00  0.00           C
ATOM   3960  O   ASN A 326     113.140  34.100 157.250  1.00  0.00           O
ATOM   3961  N   ALA A 327     113.420  32.680 155.500  1.00  0.00           N
ATOM   3962  H   ALA A 327     114.110  32.250 154.920  1.00  0.00           H
ATOM   3963  CA  ALA A 327     112.080  32.300 155.200  1.00  0.00           C
ATOM   3964  HA  ALA A 327     111.410  32.330 156.060  1.00  0.00           H
ATOM   3965  CB  ALA A 327     111.470  33.310 154.070  1.00  0.00           C
ATOM   3966  HB1 ALA A 327     112.020  33.040 153.170  1.00  0.00           H
ATOM   3967  HB2 ALA A 327     110.400  33.210 153.890  1.00  0.00           H
ATOM   3968  HB3 ALA A 327     111.750  34.350 154.240  1.00  0.00           H
ATOM   3969  C   ALA A 327     112.060  30.910 154.640  1.00  0.00           C
ATOM   3970  O   ALA A 327     112.910  30.570 153.870  1.00  0.00           O
ATOM   3971  N   ILE A 328     110.990  30.160 154.900  1.00  0.00           N
ATOM   3972  H   ILE A 328     110.460  30.470 155.700  1.00  0.00           H
ATOM   3973  CA  ILE A 328     110.450  29.120 153.990  1.00  0.00           C
ATOM   3974  HA  ILE A 328     111.260  28.780 153.340  1.00  0.00           H
ATOM   3975  CB  ILE A 328     109.980  27.820 154.800  1.00  0.00           C
ATOM   3976  HB  ILE A 328     109.250  28.150 155.550  1.00  0.00           H
ATOM   3977  CG2 ILE A 328     109.290  26.780 153.990  1.00  0.00           C
ATOM   3978 1HG2 ILE A 328     108.300  27.000 153.580  1.00  0.00           H
ATOM   3979 2HG2 ILE A 328     109.930  26.630 153.130  1.00  0.00           H
ATOM   3980 3HG2 ILE A 328     109.280  25.820 154.520  1.00  0.00           H
ATOM   3981  CG1 ILE A 328     111.260  27.230 155.510  1.00  0.00           C
ATOM   3982 1HG1 ILE A 328     112.140  27.840 155.320  1.00  0.00           H
ATOM   3983 2HG1 ILE A 328     111.390  26.320 154.930  1.00  0.00           H
ATOM   3984  CD  ILE A 328     111.010  26.890 156.950  1.00  0.00           C
ATOM   3985  HD1 ILE A 328     110.490  25.940 157.110  1.00  0.00           H
ATOM   3986  HD2 ILE A 328     111.980  26.780 157.440  1.00  0.00           H
ATOM   3987  HD3 ILE A 328     110.500  27.640 157.550  1.00  0.00           H
ATOM   3988  C   ILE A 328     109.260  29.620 153.130  1.00  0.00           C
ATOM   3989  O   ILE A 328     108.530  30.520 153.470  1.00  0.00           O
ATOM   3990  N   VAL A 329     109.120  29.050 151.900  1.00  0.00           N
ATOM   3991  H   VAL A 329     109.950  28.610 151.540  1.00  0.00           H
ATOM   3992  CA  VAL A 329     108.070  29.440 150.980  1.00  0.00           C
ATOM   3993  HA  VAL A 329     107.270  30.010 151.450  1.00  0.00           H
ATOM   3994  CB  VAL A 329     108.640  30.200 149.770  1.00  0.00           C
ATOM   3995  HB  VAL A 329     109.440  29.690 149.230  1.00  0.00           H
ATOM   3996  CG1 VAL A 329     107.490  30.730 148.850  1.00  0.00           C
ATOM   3997 1HG1 VAL A 329     107.910  31.460 148.160  1.00  0.00           H
ATOM   3998 2HG1 VAL A 329     107.130  29.920 148.210  1.00  0.00           H
ATOM   3999 3HG1 VAL A 329     106.750  31.320 149.390  1.00  0.00           H
ATOM   4000  CG2 VAL A 329     109.310  31.490 150.250  1.00  0.00           C
ATOM   4001 1HG2 VAL A 329     109.510  32.090 149.360  1.00  0.00           H
ATOM   4002 2HG2 VAL A 329     108.650  32.090 150.870  1.00  0.00           H
ATOM   4003 3HG2 VAL A 329     110.250  31.310 150.780  1.00  0.00           H
ATOM   4004  C   VAL A 329     107.360  28.170 150.490  1.00  0.00           C
ATOM   4005  O   VAL A 329     108.050  27.270 150.010  1.00  0.00           O
ATOM   4006  N   CYS A 330     106.050  28.090 150.720  1.00  0.00           N
ATOM   4007  H   CYS A 330     105.610  28.870 151.180  1.00  0.00           H
ATOM   4008  CA  CYS A 330     105.110  27.080 150.170  1.00  0.00           C
ATOM   4009  HA  CYS A 330     105.650  26.140 150.070  1.00  0.00           H
ATOM   4010  CB  CYS A 330     103.940  26.820 151.110  1.00  0.00           C
ATOM   4011  HB1 CYS A 330     103.370  27.750 151.090  1.00  0.00           H
ATOM   4012  HB2 CYS A 330     104.380  26.550 152.070  1.00  0.00           H
ATOM   4013  SG  CYS A 330     102.850  25.470 150.540  1.00  0.00           S
ATOM   4014  HG  CYS A 330     102.220  25.270 151.700  1.00  0.00           H
ATOM   4015  C   CYS A 330     104.740  27.530 148.780  1.00  0.00           C
ATOM   4016  O   CYS A 330     104.280  28.680 148.580  1.00  0.00           O
ATOM   4017  N   TRP A 331     104.960  26.630 147.820  1.00  0.00           N
ATOM   4018  H   TRP A 331     105.450  25.760 147.950  1.00  0.00           H
ATOM   4019  CA  TRP A 331     104.500  26.910 146.410  1.00  0.00           C
ATOM   4020  HA  TRP A 331     103.720  27.670 146.520  1.00  0.00           H
ATOM   4021  CB  TRP A 331     105.730  27.510 145.680  1.00  0.00           C
ATOM   4022  HB1 TRP A 331     105.960  28.360 146.330  1.00  0.00           H
ATOM   4023  HB2 TRP A 331     105.440  27.960 144.730  1.00  0.00           H
ATOM   4024  CG  TRP A 331     106.970  26.790 145.340  1.00  0.00           C
ATOM   4025  CD1 TRP A 331     108.070  26.640 146.120  1.00  0.00           C
ATOM   4026  HD1 TRP A 331     108.090  26.970 147.140  1.00  0.00           H
ATOM   4027  NE1 TRP A 331     108.950  25.740 145.450  1.00  0.00           N
ATOM   4028  HE1 TRP A 331     109.850  25.470 145.840  1.00  0.00           H
ATOM   4029  CE2 TRP A 331     108.560  25.430 144.210  1.00  0.00           C
ATOM   4030  CZ2 TRP A 331     109.070  24.640 143.160  1.00  0.00           C
ATOM   4031  HZ2 TRP A 331     110.020  24.160 143.340  1.00  0.00           H
ATOM   4032  CH2 TRP A 331     108.310  24.440 142.020  1.00  0.00           C
ATOM   4033  HH2 TRP A 331     108.710  23.820 141.220  1.00  0.00           H
ATOM   4034  CZ3 TRP A 331     107.080  25.090 141.860  1.00  0.00           C
ATOM   4035  HZ3 TRP A 331     106.550  25.050 140.920  1.00  0.00           H
ATOM   4036  CE3 TRP A 331     106.610  25.960 142.850  1.00  0.00           C
ATOM   4037  HE3 TRP A 331     105.830  26.660 142.620  1.00  0.00           H
ATOM   4038  CD2 TRP A 331     107.300  26.110 144.100  1.00  0.00           C
ATOM   4039  C   TRP A 331     103.930  25.750 145.660  1.00  0.00           C
ATOM   4040  O   TRP A 331     103.830  24.690 146.280  1.00  0.00           O
ATOM   4041  N   LYS A 332     103.560  25.890 144.370  1.00  0.00           N
ATOM   4042  H   LYS A 332     103.730  26.790 143.940  1.00  0.00           H
ATOM   4043  CA  LYS A 332     103.120  24.890 143.420  1.00  0.00           C
ATOM   4044  HA  LYS A 332     103.750  24.040 143.650  1.00  0.00           H
ATOM   4045  CB  LYS A 332     101.680  24.430 143.710  1.00  0.00           C
ATOM   4046  HB1 LYS A 332     101.590  24.080 144.740  1.00  0.00           H
ATOM   4047  HB2 LYS A 332     101.380  23.620 143.040  1.00  0.00           H
ATOM   4048  CG  LYS A 332     100.620  25.450 143.530  1.00  0.00           C
ATOM   4049  HG1 LYS A 332     100.710  25.780 142.490  1.00  0.00           H
ATOM   4050  HG2 LYS A 332     100.850  26.300 144.180  1.00  0.00           H
ATOM   4051  CD  LYS A 332      99.180  24.960 143.750  1.00  0.00           C
ATOM   4052  HD1 LYS A 332      98.550  25.840 143.690  1.00  0.00           H
ATOM   4053  HD2 LYS A 332      99.160  24.490 144.740  1.00  0.00           H
ATOM   4054  CE  LYS A 332      98.660  23.940 142.730  1.00  0.00           C
ATOM   4055  HE1 LYS A 332      97.630  23.700 142.980  1.00  0.00           H
ATOM   4056  HE2 LYS A 332      99.300  23.060 142.660  1.00  0.00           H
ATOM   4057  NZ  LYS A 332      98.610  24.590 141.390  1.00  0.00           N
ATOM   4058  HZ1 LYS A 332      97.960  25.360 141.360  1.00  0.00           H
ATOM   4059  HZ2 LYS A 332      99.490  24.880 140.990  1.00  0.00           H
ATOM   4060  HZ3 LYS A 332      98.190  23.900 140.780  1.00  0.00           H
ATOM   4061  C   LYS A 332     103.390  25.360 141.970  1.00  0.00           C
ATOM   4062  O   LYS A 332     103.440  26.590 141.720  1.00  0.00           O
ATOM   4063  N   PRO A 333     103.600  24.450 141.020  1.00  0.00           N
ATOM   4064  CD  PRO A 333     103.820  23.080 141.210  1.00  0.00           C
ATOM   4065  HD1 PRO A 333     102.880  22.560 141.380  1.00  0.00           H
ATOM   4066  HD2 PRO A 333     104.510  22.860 142.020  1.00  0.00           H
ATOM   4067  CG  PRO A 333     104.410  22.570 139.870  1.00  0.00           C
ATOM   4068  HG1 PRO A 333     104.240  21.500 139.750  1.00  0.00           H
ATOM   4069  HG2 PRO A 333     105.490  22.730 139.950  1.00  0.00           H
ATOM   4070  CB  PRO A 333     103.910  23.530 138.810  1.00  0.00           C
ATOM   4071  HB1 PRO A 333     103.070  23.190 138.210  1.00  0.00           H
ATOM   4072  HB2 PRO A 333     104.640  23.790 138.040  1.00  0.00           H
ATOM   4073  CA  PRO A 333     103.570  24.790 139.630  1.00  0.00           C
ATOM   4074  HA  PRO A 333     104.290  25.570 139.410  1.00  0.00           H
ATOM   4075  C   PRO A 333     102.080  25.320 139.360  1.00  0.00           C
ATOM   4076  O   PRO A 333     101.140  24.950 140.010  1.00  0.00           O
ATOM   4077  N   GLY A 334     101.930  26.040 138.270  1.00  0.00           N
ATOM   4078  H   GLY A 334     102.790  26.270 137.790  1.00  0.00           H
ATOM   4079  CA  GLY A 334     100.650  26.460 137.680  1.00  0.00           C
ATOM   4080  HA1 GLY A 334      99.990  25.610 137.520  1.00  0.00           H
ATOM   4081  HA2 GLY A 334     100.870  26.970 136.740  1.00  0.00           H
ATOM   4082  C   GLY A 334     100.030  27.500 138.570  1.00  0.00           C
ATOM   4083  O   GLY A 334     100.450  27.900 139.690  1.00  0.00           O
ATOM   4084  N   LYS A 335      98.830  27.950 138.160  1.00  0.00           N
ATOM   4085  H   LYS A 335      98.560  27.680 137.220  1.00  0.00           H
ATOM   4086  CA  LYS A 335      97.770  28.710 138.820  1.00  0.00           C
ATOM   4087  HA  LYS A 335      98.270  29.470 139.420  1.00  0.00           H
ATOM   4088  CB  LYS A 335      96.800  29.400 137.850  1.00  0.00           C
ATOM   4089  HB1 LYS A 335      96.050  29.920 138.430  1.00  0.00           H
ATOM   4090  HB2 LYS A 335      96.330  28.620 137.250  1.00  0.00           H
ATOM   4091  CG  LYS A 335      97.510  30.370 136.940  1.00  0.00           C
ATOM   4092  HG1 LYS A 335      98.180  29.830 136.260  1.00  0.00           H
ATOM   4093  HG2 LYS A 335      98.040  31.160 137.470  1.00  0.00           H
ATOM   4094  CD  LYS A 335      96.450  30.840 135.960  1.00  0.00           C
ATOM   4095  HD1 LYS A 335      95.640  31.290 136.550  1.00  0.00           H
ATOM   4096  HD2 LYS A 335      96.140  29.970 135.390  1.00  0.00           H
ATOM   4097  CE  LYS A 335      96.880  31.920 134.980  1.00  0.00           C
ATOM   4098  HE1 LYS A 335      96.030  32.160 134.350  1.00  0.00           H
ATOM   4099  HE2 LYS A 335      97.590  31.520 134.250  1.00  0.00           H
ATOM   4100  NZ  LYS A 335      97.480  33.110 135.680  1.00  0.00           N
ATOM   4101  HZ1 LYS A 335      98.210  32.910 136.340  1.00  0.00           H
ATOM   4102  HZ2 LYS A 335      97.710  33.800 134.980  1.00  0.00           H
ATOM   4103  HZ3 LYS A 335      96.820  33.550 136.300  1.00  0.00           H
ATOM   4104  C   LYS A 335      97.110  27.770 139.930  1.00  0.00           C
ATOM   4105  O   LYS A 335      97.250  26.540 139.950  1.00  0.00           O
ATOM   4106  N   MET A 336      96.370  28.420 140.850  1.00  0.00           N
ATOM   4107  H   MET A 336      96.330  29.430 140.810  1.00  0.00           H
ATOM   4108  CA  MET A 336      95.860  27.790 142.110  1.00  0.00           C
ATOM   4109  HA  MET A 336      96.680  27.760 142.830  1.00  0.00           H
ATOM   4110  CB  MET A 336      94.780  28.710 142.760  1.00  0.00           C
ATOM   4111  HB1 MET A 336      93.880  28.650 142.150  1.00  0.00           H
ATOM   4112  HB2 MET A 336      95.090  29.740 142.900  1.00  0.00           H
ATOM   4113  CG  MET A 336      94.400  28.100 144.090  1.00  0.00           C
ATOM   4114  HG1 MET A 336      93.890  27.140 143.990  1.00  0.00           H
ATOM   4115  HG2 MET A 336      93.680  28.810 144.500  1.00  0.00           H
ATOM   4116  SD  MET A 336      95.630  27.980 145.470  1.00  0.00           S
ATOM   4117  CE  MET A 336      95.960  29.730 145.740  1.00  0.00           C
ATOM   4118  HE1 MET A 336      95.040  30.310 145.660  1.00  0.00           H
ATOM   4119  HE2 MET A 336      96.270  29.810 146.780  1.00  0.00           H
ATOM   4120  HE3 MET A 336      96.730  30.070 145.050  1.00  0.00           H
ATOM   4121  C   MET A 336      95.300  26.340 141.890  1.00  0.00           C
ATOM   4122  O   MET A 336      95.720  25.350 142.490  1.00  0.00           O
ATOM   4123  N   GLU A 337      94.340  26.250 140.900  1.00  0.00           N
ATOM   4124  H   GLU A 337      94.010  27.120 140.510  1.00  0.00           H
ATOM   4125  CA  GLU A 337      93.510  25.050 140.550  1.00  0.00           C
ATOM   4126  HA  GLU A 337      93.630  24.400 141.410  1.00  0.00           H
ATOM   4127  CB  GLU A 337      91.970  25.260 140.330  1.00  0.00           C
ATOM   4128  HB1 GLU A 337      91.480  24.320 140.060  1.00  0.00           H
ATOM   4129  HB2 GLU A 337      91.880  25.850 139.420  1.00  0.00           H
ATOM   4130  CG  GLU A 337      91.280  25.930 141.560  1.00  0.00           C
ATOM   4131  HG1 GLU A 337      90.350  26.440 141.320  1.00  0.00           H
ATOM   4132  HG2 GLU A 337      92.000  26.600 142.040  1.00  0.00           H
ATOM   4133  CD  GLU A 337      90.930  24.990 142.750  1.00  0.00           C
ATOM   4134  OE1 GLU A 337      91.090  23.800 142.550  1.00  0.00           O
ATOM   4135  OE2 GLU A 337      90.780  25.490 143.870  1.00  0.00           O
ATOM   4136  C   GLU A 337      94.170  24.150 139.470  1.00  0.00           C
ATOM   4137  O   GLU A 337      93.540  23.220 138.940  1.00  0.00           O
ATOM   4138  N   ASP A 338      95.470  24.420 139.110  1.00  0.00           N
ATOM   4139  H   ASP A 338      95.960  25.170 139.560  1.00  0.00           H
ATOM   4140  CA  ASP A 338      96.220  23.610 138.150  1.00  0.00           C
ATOM   4141  HA  ASP A 338      95.510  23.240 137.400  1.00  0.00           H
ATOM   4142  CB  ASP A 338      97.230  24.450 137.440  1.00  0.00           C
ATOM   4143  HB1 ASP A 338      97.820  23.760 136.830  1.00  0.00           H
ATOM   4144  HB2 ASP A 338      97.870  24.900 138.190  1.00  0.00           H
ATOM   4145  CG  ASP A 338      96.720  25.570 136.580  1.00  0.00           C
ATOM   4146  OD1 ASP A 338      97.600  26.160 135.960  1.00  0.00           O
ATOM   4147  OD2 ASP A 338      95.510  25.910 136.560  1.00  0.00           O
ATOM   4148  C   ASP A 338      96.830  22.360 138.840  1.00  0.00           C
ATOM   4149  O   ASP A 338      97.730  22.600 139.630  1.00  0.00           O
ATOM   4150  N   ASP A 339      96.460  21.110 138.470  1.00  0.00           N
ATOM   4151  H   ASP A 339      95.900  20.970 137.630  1.00  0.00           H
ATOM   4152  CA  ASP A 339      97.130  19.920 138.990  1.00  0.00           C
ATOM   4153  HA  ASP A 339      97.370  20.260 140.000  1.00  0.00           H
ATOM   4154  CB  ASP A 339      96.020  18.820 139.030  1.00  0.00           C
ATOM   4155  HB1 ASP A 339      95.600  18.800 138.020  1.00  0.00           H
ATOM   4156  HB2 ASP A 339      95.170  19.040 139.670  1.00  0.00           H
ATOM   4157  CG  ASP A 339      96.480  17.410 139.540  1.00  0.00           C
ATOM   4158  OD1 ASP A 339      95.720  16.560 140.020  1.00  0.00           O
ATOM   4159  OD2 ASP A 339      97.680  17.110 139.640  1.00  0.00           O
ATOM   4160  C   ASP A 339      98.360  19.590 138.130  1.00  0.00           C
ATOM   4161  O   ASP A 339      98.290  19.690 136.880  1.00  0.00           O
ATOM   4162  N   ILE A 340      99.440  19.180 138.730  1.00  0.00           N
ATOM   4163  H   ILE A 340      99.410  18.940 139.710  1.00  0.00           H
ATOM   4164  CA  ILE A 340     100.660  18.630 138.020  1.00  0.00           C
ATOM   4165  HA  ILE A 340     101.050  19.400 137.350  1.00  0.00           H
ATOM   4166  CB  ILE A 340     101.850  18.450 139.010  1.00  0.00           C
ATOM   4167  HB  ILE A 340     102.100  19.410 139.460  1.00  0.00           H
ATOM   4168  CG2 ILE A 340     101.620  17.430 140.110  1.00  0.00           C
ATOM   4169 1HG2 ILE A 340     102.290  17.550 140.960  1.00  0.00           H
ATOM   4170 2HG2 ILE A 340     100.640  17.400 140.600  1.00  0.00           H
ATOM   4171 3HG2 ILE A 340     101.670  16.400 139.750  1.00  0.00           H
ATOM   4172  CG1 ILE A 340     103.210  18.020 138.430  1.00  0.00           C
ATOM   4173 1HG1 ILE A 340     103.240  17.060 137.920  1.00  0.00           H
ATOM   4174 2HG1 ILE A 340     103.960  17.980 139.230  1.00  0.00           H
ATOM   4175  CD  ILE A 340     103.800  19.060 137.400  1.00  0.00           C
ATOM   4176  HD1 ILE A 340     104.830  18.760 137.190  1.00  0.00           H
ATOM   4177  HD2 ILE A 340     103.340  19.170 136.420  1.00  0.00           H
ATOM   4178  HD3 ILE A 340     103.970  19.980 137.960  1.00  0.00           H
ATOM   4179  C   ILE A 340     100.390  17.400 137.160  1.00  0.00           C
ATOM   4180  O   ILE A 340     101.190  16.980 136.300  1.00  0.00           O
ATOM   4181  N   ASP A 341      99.360  16.610 137.450  1.00  0.00           N
ATOM   4182  H   ASP A 341      98.850  16.770 138.310  1.00  0.00           H
ATOM   4183  CA  ASP A 341      98.750  15.650 136.560  1.00  0.00           C
ATOM   4184  HA  ASP A 341      99.480  14.950 136.160  1.00  0.00           H
ATOM   4185  CB  ASP A 341      97.750  14.710 137.260  1.00  0.00           C
ATOM   4186  HB1 ASP A 341      97.380  14.020 136.510  1.00  0.00           H
ATOM   4187  HB2 ASP A 341      96.940  15.290 137.710  1.00  0.00           H
ATOM   4188  CG  ASP A 341      98.390  13.820 138.310  1.00  0.00           C
ATOM   4189  OD1 ASP A 341      97.900  13.710 139.470  1.00  0.00           O
ATOM   4190  OD2 ASP A 341      99.450  13.180 138.030  1.00  0.00           O
ATOM   4191  C   ASP A 341      98.220  16.230 135.230  1.00  0.00           C
ATOM   4192  O   ASP A 341      98.200  15.500 134.230  1.00  0.00           O
ATOM   4193  N   LYS A 342      98.000  17.540 135.150  1.00  0.00           N
ATOM   4194  H   LYS A 342      98.080  18.130 135.970  1.00  0.00           H
ATOM   4195  CA  LYS A 342      97.620  18.190 133.980  1.00  0.00           C
ATOM   4196  HA  LYS A 342      97.400  17.420 133.240  1.00  0.00           H
ATOM   4197  CB  LYS A 342      96.360  19.100 134.230  1.00  0.00           C
ATOM   4198  HB1 LYS A 342      96.030  19.410 133.230  1.00  0.00           H
ATOM   4199  HB2 LYS A 342      96.670  19.970 134.810  1.00  0.00           H
ATOM   4200  CG  LYS A 342      95.240  18.340 134.890  1.00  0.00           C
ATOM   4201  HG1 LYS A 342      95.600  18.040 135.870  1.00  0.00           H
ATOM   4202  HG2 LYS A 342      94.910  17.530 134.240  1.00  0.00           H
ATOM   4203  CD  LYS A 342      94.050  19.180 135.380  1.00  0.00           C
ATOM   4204  HD1 LYS A 342      93.510  19.670 134.570  1.00  0.00           H
ATOM   4205  HD2 LYS A 342      94.380  20.020 135.980  1.00  0.00           H
ATOM   4206  CE  LYS A 342      93.130  18.320 136.230  1.00  0.00           C
ATOM   4207  HE1 LYS A 342      93.720  18.000 137.100  1.00  0.00           H
ATOM   4208  HE2 LYS A 342      92.790  17.470 135.650  1.00  0.00           H
ATOM   4209  NZ  LYS A 342      91.990  19.190 136.510  1.00  0.00           N
ATOM   4210  HZ1 LYS A 342      91.120  18.680 136.620  1.00  0.00           H
ATOM   4211  HZ2 LYS A 342      92.060  19.640 137.410  1.00  0.00           H
ATOM   4212  HZ3 LYS A 342      91.900  19.880 135.780  1.00  0.00           H
ATOM   4213  C   LYS A 342      98.680  18.950 133.240  1.00  0.00           C
ATOM   4214  O   LYS A 342      98.950  18.700 132.060  1.00  0.00           O
ATOM   4215  N   ILE A 343      99.310  19.920 133.910  1.00  0.00           N
ATOM   4216  H   ILE A 343      98.930  20.110 134.820  1.00  0.00           H
ATOM   4217  CA  ILE A 343     100.180  20.900 133.140  1.00  0.00           C
ATOM   4218  HA  ILE A 343      99.560  21.460 132.440  1.00  0.00           H
ATOM   4219  CB  ILE A 343     100.710  22.040 133.970  1.00  0.00           C
ATOM   4220  HB  ILE A 343     101.260  22.600 133.230  1.00  0.00           H
ATOM   4221  CG2 ILE A 343      99.590  22.910 134.630  1.00  0.00           C
ATOM   4222 1HG2 ILE A 343      98.850  23.300 133.940  1.00  0.00           H
ATOM   4223 2HG2 ILE A 343      98.970  22.260 135.250  1.00  0.00           H
ATOM   4224 3HG2 ILE A 343     100.070  23.700 135.210  1.00  0.00           H
ATOM   4225  CG1 ILE A 343     101.570  21.550 135.100  1.00  0.00           C
ATOM   4226 1HG1 ILE A 343     102.070  20.630 134.810  1.00  0.00           H
ATOM   4227 2HG1 ILE A 343     100.890  21.350 135.930  1.00  0.00           H
ATOM   4228  CD  ILE A 343     102.690  22.550 135.490  1.00  0.00           C
ATOM   4229  HD1 ILE A 343     102.150  23.420 135.870  1.00  0.00           H
ATOM   4230  HD2 ILE A 343     103.270  22.130 136.310  1.00  0.00           H
ATOM   4231  HD3 ILE A 343     103.220  22.850 134.580  1.00  0.00           H
ATOM   4232  C   ILE A 343     101.350  20.220 132.260  1.00  0.00           C
ATOM   4233  O   ILE A 343     101.880  19.160 132.470  1.00  0.00           O
ATOM   4234  N   LYS A 344     101.520  20.840 131.090  1.00  0.00           N
ATOM   4235  H   LYS A 344     100.880  21.600 130.890  1.00  0.00           H
ATOM   4236  CA  LYS A 344     102.620  20.570 130.150  1.00  0.00           C
ATOM   4237  HA  LYS A 344     102.660  19.530 129.820  1.00  0.00           H
ATOM   4238  CB  LYS A 344     102.320  21.360 128.810  1.00  0.00           C
ATOM   4239  HB1 LYS A 344     103.300  21.510 128.360  1.00  0.00           H
ATOM   4240  HB2 LYS A 344     101.860  22.300 129.110  1.00  0.00           H
ATOM   4241  CG  LYS A 344     101.420  20.490 127.930  1.00  0.00           C
ATOM   4242  HG1 LYS A 344     100.490  20.210 128.420  1.00  0.00           H
ATOM   4243  HG2 LYS A 344     101.910  19.590 127.560  1.00  0.00           H
ATOM   4244  CD  LYS A 344     101.070  21.420 126.720  1.00  0.00           C
ATOM   4245  HD1 LYS A 344     101.980  21.900 126.370  1.00  0.00           H
ATOM   4246  HD2 LYS A 344     100.500  22.270 127.080  1.00  0.00           H
ATOM   4247  CE  LYS A 344     100.190  20.780 125.660  1.00  0.00           C
ATOM   4248  HE1 LYS A 344      99.500  20.110 126.180  1.00  0.00           H
ATOM   4249  HE2 LYS A 344     100.830  20.230 124.980  1.00  0.00           H
ATOM   4250  NZ  LYS A 344      99.370  21.780 125.030  1.00  0.00           N
ATOM   4251  HZ1 LYS A 344      98.790  22.250 125.710  1.00  0.00           H
ATOM   4252  HZ2 LYS A 344      99.910  22.520 124.600  1.00  0.00           H
ATOM   4253  HZ3 LYS A 344      98.740  21.360 124.370  1.00  0.00           H
ATOM   4254  C   LYS A 344     103.970  20.960 130.720  1.00  0.00           C
ATOM   4255  O   LYS A 344     104.030  21.850 131.540  1.00  0.00           O
ATOM   4256  N   PRO A 345     105.090  20.410 130.190  1.00  0.00           N
ATOM   4257  CD  PRO A 345     105.350  19.180 129.570  1.00  0.00           C
ATOM   4258  HD1 PRO A 345     105.350  19.320 128.490  1.00  0.00           H
ATOM   4259  HD2 PRO A 345     104.680  18.420 129.970  1.00  0.00           H
ATOM   4260  CG  PRO A 345     106.780  18.810 130.010  1.00  0.00           C
ATOM   4261  HG1 PRO A 345     107.220  18.120 129.280  1.00  0.00           H
ATOM   4262  HG2 PRO A 345     106.770  18.370 131.010  1.00  0.00           H
ATOM   4263  CB  PRO A 345     107.470  20.160 130.090  1.00  0.00           C
ATOM   4264  HB1 PRO A 345     107.820  20.360 129.070  1.00  0.00           H
ATOM   4265  HB2 PRO A 345     108.280  20.020 130.800  1.00  0.00           H
ATOM   4266  CA  PRO A 345     106.390  21.030 130.590  1.00  0.00           C
ATOM   4267  HA  PRO A 345     106.380  21.040 131.680  1.00  0.00           H
ATOM   4268  C   PRO A 345     106.600  22.500 130.100  1.00  0.00           C
ATOM   4269  O   PRO A 345     107.410  23.200 130.730  1.00  0.00           O
ATOM   4270  N   SER A 346     105.750  22.980 129.110  1.00  0.00           N
ATOM   4271  H   SER A 346     105.180  22.250 128.720  1.00  0.00           H
ATOM   4272  CA  SER A 346     105.770  24.400 128.580  1.00  0.00           C
ATOM   4273  HA  SER A 346     106.800  24.740 128.450  1.00  0.00           H
ATOM   4274  CB  SER A 346     105.220  24.450 127.190  1.00  0.00           C
ATOM   4275  HB1 SER A 346     105.910  23.980 126.500  1.00  0.00           H
ATOM   4276  HB2 SER A 346     105.130  25.500 126.910  1.00  0.00           H
ATOM   4277  OG  SER A 346     103.900  23.960 127.020  1.00  0.00           O
ATOM   4278  HG  SER A 346     103.220  24.510 127.400  1.00  0.00           H
ATOM   4279  C   SER A 346     105.150  25.510 129.450  1.00  0.00           C
ATOM   4280  O   SER A 346     105.400  26.700 129.230  1.00  0.00           O
ATOM   4281  N   GLU A 347     104.520  25.150 130.510  1.00  0.00           N
ATOM   4282  H   GLU A 347     104.570  24.150 130.620  1.00  0.00           H
ATOM   4283  CA  GLU A 347     103.960  26.080 131.460  1.00  0.00           C
ATOM   4284  HA  GLU A 347     103.410  26.820 130.890  1.00  0.00           H
ATOM   4285  CB  GLU A 347     102.920  25.410 132.330  1.00  0.00           C
ATOM   4286  HB1 GLU A 347     103.390  24.600 132.880  1.00  0.00           H
ATOM   4287  HB2 GLU A 347     102.110  25.000 131.730  1.00  0.00           H
ATOM   4288  CG  GLU A 347     102.220  26.330 133.360  1.00  0.00           C
ATOM   4289  HG1 GLU A 347     102.870  26.750 134.130  1.00  0.00           H
ATOM   4290  HG2 GLU A 347     101.510  25.840 134.030  1.00  0.00           H
ATOM   4291  CD  GLU A 347     101.410  27.510 132.790  1.00  0.00           C
ATOM   4292  OE1 GLU A 347     100.160  27.550 132.710  1.00  0.00           O
ATOM   4293  OE2 GLU A 347     102.110  28.520 132.440  1.00  0.00           O
ATOM   4294  C   GLU A 347     105.020  26.750 132.260  1.00  0.00           C
ATOM   4295  O   GLU A 347     105.910  26.020 132.800  1.00  0.00           O
ATOM   4296  N   SER A 348     104.940  28.010 132.540  1.00  0.00           N
ATOM   4297  H   SER A 348     104.210  28.550 132.080  1.00  0.00           H
ATOM   4298  CA  SER A 348     105.740  28.720 133.510  1.00  0.00           C
ATOM   4299  HA  SER A 348     106.540  28.050 133.840  1.00  0.00           H
ATOM   4300  CB  SER A 348     106.450  29.870 132.910  1.00  0.00           C
ATOM   4301  HB1 SER A 348     106.900  29.550 131.970  1.00  0.00           H
ATOM   4302  HB2 SER A 348     107.220  30.140 133.640  1.00  0.00           H
ATOM   4303  OG  SER A 348     105.560  30.920 132.710  1.00  0.00           O
ATOM   4304  HG  SER A 348     104.960  30.770 131.980  1.00  0.00           H
ATOM   4305  C   SER A 348     105.010  29.240 134.770  1.00  0.00           C
ATOM   4306  O   SER A 348     105.650  29.560 135.730  1.00  0.00           O
ATOM   4307  N   ASN A 349     103.660  29.490 134.670  1.00  0.00           N
ATOM   4308  H   ASN A 349     103.160  29.230 133.830  1.00  0.00           H
ATOM   4309  CA  ASN A 349     102.910  30.040 135.770  1.00  0.00           C
ATOM   4310  HA  ASN A 349     103.350  31.020 135.960  1.00  0.00           H
ATOM   4311  CB  ASN A 349     101.450  30.250 135.470  1.00  0.00           C
ATOM   4312  HB1 ASN A 349     100.870  30.470 136.360  1.00  0.00           H
ATOM   4313  HB2 ASN A 349     101.060  29.300 135.110  1.00  0.00           H
ATOM   4314  CG  ASN A 349     101.280  31.390 134.440  1.00  0.00           C
ATOM   4315  OD1 ASN A 349     101.460  32.590 134.730  1.00  0.00           O
ATOM   4316  ND2 ASN A 349     100.950  31.040 133.240  1.00  0.00           N
ATOM   4317 1HD2 ASN A 349     100.820  30.060 133.020  1.00  0.00           H
ATOM   4318 2HD2 ASN A 349     100.480  31.710 132.650  1.00  0.00           H
ATOM   4319  C   ASN A 349     103.090  29.240 137.080  1.00  0.00           C
ATOM   4320  O   ASN A 349     103.140  28.000 136.980  1.00  0.00           O
ATOM   4321  N   VAL A 350     103.150  29.860 138.260  1.00  0.00           N
ATOM   4322  H   VAL A 350     103.190  30.860 138.180  1.00  0.00           H
ATOM   4323  CA  VAL A 350     103.270  29.240 139.670  1.00  0.00           C
ATOM   4324  HA  VAL A 350     103.030  28.190 139.470  1.00  0.00           H
ATOM   4325  CB  VAL A 350     104.750  29.310 140.160  1.00  0.00           C
ATOM   4326  HB  VAL A 350     104.810  28.920 141.180  1.00  0.00           H
ATOM   4327  CG1 VAL A 350     105.750  28.550 139.300  1.00  0.00           C
ATOM   4328 1HG1 VAL A 350     105.970  29.120 138.390  1.00  0.00           H
ATOM   4329 2HG1 VAL A 350     106.670  28.390 139.850  1.00  0.00           H
ATOM   4330 3HG1 VAL A 350     105.260  27.650 138.930  1.00  0.00           H
ATOM   4331  CG2 VAL A 350     105.320  30.730 140.250  1.00  0.00           C
ATOM   4332 1HG2 VAL A 350     106.390  30.620 140.470  1.00  0.00           H
ATOM   4333 2HG2 VAL A 350     105.310  31.290 139.310  1.00  0.00           H
ATOM   4334 3HG2 VAL A 350     104.850  31.380 140.980  1.00  0.00           H
ATOM   4335  C   VAL A 350     102.320  29.920 140.640  1.00  0.00           C
ATOM   4336  O   VAL A 350     101.760  30.960 140.310  1.00  0.00           O
ATOM   4337  N   THR A 351     102.160  29.300 141.800  1.00  0.00           N
ATOM   4338  H   THR A 351     102.640  28.430 142.000  1.00  0.00           H
ATOM   4339  CA  THR A 351     101.400  29.940 142.910  1.00  0.00           C
ATOM   4340  HA  THR A 351     101.050  30.950 142.680  1.00  0.00           H
ATOM   4341  CB  THR A 351     100.130  29.140 143.070  1.00  0.00           C
ATOM   4342  HB  THR A 351     100.320  28.070 143.120  1.00  0.00           H
ATOM   4343  CG2 THR A 351      99.140  29.670 144.160  1.00  0.00           C
ATOM   4344 1HG2 THR A 351      99.570  29.760 145.150  1.00  0.00           H
ATOM   4345 2HG2 THR A 351      98.720  30.650 143.890  1.00  0.00           H
ATOM   4346 3HG2 THR A 351      98.300  28.980 144.220  1.00  0.00           H
ATOM   4347  OG1 THR A 351      99.290  29.400 141.880  1.00  0.00           O
ATOM   4348  HG1 THR A 351      99.840  29.010 141.190  1.00  0.00           H
ATOM   4349  C   THR A 351     102.180  29.840 144.220  1.00  0.00           C
ATOM   4350  O   THR A 351     102.740  28.790 144.490  1.00  0.00           O
ATOM   4351  N   ILE A 352     102.160  30.940 144.950  1.00  0.00           N
ATOM   4352  H   ILE A 352     101.710  31.750 144.550  1.00  0.00           H
ATOM   4353  CA  ILE A 352     102.760  31.170 146.300  1.00  0.00           C
ATOM   4354  HA  ILE A 352     103.330  30.290 146.590  1.00  0.00           H
ATOM   4355  CB  ILE A 352     103.700  32.410 146.410  1.00  0.00           C
ATOM   4356  HB  ILE A 352     103.130  33.270 146.080  1.00  0.00           H
ATOM   4357  CG2 ILE A 352     104.270  32.520 147.860  1.00  0.00           C
ATOM   4358 1HG2 ILE A 352     104.920  31.700 148.170  1.00  0.00           H
ATOM   4359 2HG2 ILE A 352     104.830  33.450 147.960  1.00  0.00           H
ATOM   4360 3HG2 ILE A 352     103.460  32.690 148.570  1.00  0.00           H
ATOM   4361  CG1 ILE A 352     105.080  32.220 145.680  1.00  0.00           C
ATOM   4362 1HG1 ILE A 352     105.570  31.290 145.990  1.00  0.00           H
ATOM   4363 2HG1 ILE A 352     105.800  32.950 146.050  1.00  0.00           H
ATOM   4364  CD  ILE A 352     105.070  32.470 144.150  1.00  0.00           C
ATOM   4365  HD1 ILE A 352     104.500  31.650 143.710  1.00  0.00           H
ATOM   4366  HD2 ILE A 352     104.610  33.430 143.930  1.00  0.00           H
ATOM   4367  HD3 ILE A 352     106.120  32.470 143.850  1.00  0.00           H
ATOM   4368  C   ILE A 352     101.730  31.300 147.390  1.00  0.00           C
ATOM   4369  O   ILE A 352     100.920  32.250 147.450  1.00  0.00           O
ATOM   4370  N   LEU A 353     101.540  30.210 148.160  1.00  0.00           N
ATOM   4371  H   LEU A 353     102.240  29.480 148.130  1.00  0.00           H
ATOM   4372  CA  LEU A 353     100.450  30.000 149.130  1.00  0.00           C
ATOM   4373  HA  LEU A 353      99.520  30.480 148.820  1.00  0.00           H
ATOM   4374  CB  LEU A 353     100.120  28.500 149.180  1.00  0.00           C
ATOM   4375  HB1 LEU A 353      99.320  28.340 149.910  1.00  0.00           H
ATOM   4376  HB2 LEU A 353     100.980  27.890 149.450  1.00  0.00           H
ATOM   4377  CG  LEU A 353      99.560  27.940 147.870  1.00  0.00           C
ATOM   4378  HG  LEU A 353      99.040  28.730 147.330  1.00  0.00           H
ATOM   4379  CD1 LEU A 353     100.770  27.230 147.100  1.00  0.00           C
ATOM   4380 1HD1 LEU A 353     101.290  26.580 147.810  1.00  0.00           H
ATOM   4381 2HD1 LEU A 353     100.270  26.640 146.330  1.00  0.00           H
ATOM   4382 3HD1 LEU A 353     101.440  27.990 146.700  1.00  0.00           H
ATOM   4383  CD2 LEU A 353      98.490  26.820 148.050  1.00  0.00           C
ATOM   4384 1HD2 LEU A 353      98.930  25.950 148.530  1.00  0.00           H
ATOM   4385 2HD2 LEU A 353      97.820  27.190 148.820  1.00  0.00           H
ATOM   4386 3HD2 LEU A 353      98.000  26.420 147.160  1.00  0.00           H
ATOM   4387  C   LEU A 353     100.720  30.430 150.580  1.00  0.00           C
ATOM   4388  O   LEU A 353      99.710  30.590 151.270  1.00  0.00           O
ATOM   4389  N   GLY A 354     101.960  30.510 151.040  1.00  0.00           N
ATOM   4390  H   GLY A 354     102.720  30.310 150.400  1.00  0.00           H
ATOM   4391  CA  GLY A 354     102.340  31.190 152.290  1.00  0.00           C
ATOM   4392  HA1 GLY A 354     101.850  30.580 153.050  1.00  0.00           H
ATOM   4393  HA2 GLY A 354     101.960  32.210 152.310  1.00  0.00           H
ATOM   4394  C   GLY A 354     103.870  31.160 152.650  1.00  0.00           C
ATOM   4395  O   GLY A 354     104.590  30.400 152.030  1.00  0.00           O
ATOM   4396  N   ARG A 355     104.260  31.870 153.720  1.00  0.00           N
ATOM   4397  H   ARG A 355     103.560  32.410 154.200  1.00  0.00           H
ATOM   4398  CA  ARG A 355     105.580  32.150 154.200  1.00  0.00           C
ATOM   4399  HA  ARG A 355     106.200  31.390 153.720  1.00  0.00           H
ATOM   4400  CB  ARG A 355     106.000  33.540 153.710  1.00  0.00           C
ATOM   4401  HB1 ARG A 355     105.530  34.310 154.330  1.00  0.00           H
ATOM   4402  HB2 ARG A 355     105.800  33.720 152.650  1.00  0.00           H
ATOM   4403  CG  ARG A 355     107.560  33.680 153.910  1.00  0.00           C
ATOM   4404  HG1 ARG A 355     108.030  33.000 153.200  1.00  0.00           H
ATOM   4405  HG2 ARG A 355     107.830  33.290 154.890  1.00  0.00           H
ATOM   4406  CD  ARG A 355     107.990  35.170 153.690  1.00  0.00           C
ATOM   4407  HD1 ARG A 355     107.510  35.580 152.800  1.00  0.00           H
ATOM   4408  HD2 ARG A 355     109.070  35.170 153.570  1.00  0.00           H
ATOM   4409  NE  ARG A 355     107.700  35.940 154.920  1.00  0.00           N
ATOM   4410  HE  ARG A 355     107.850  35.460 155.800  1.00  0.00           H
ATOM   4411  CZ  ARG A 355     107.140  37.120 155.020  1.00  0.00           C
ATOM   4412  NH1 ARG A 355     106.880  37.980 154.100  1.00  0.00           N
ATOM   4413 1HH1 ARG A 355     107.280  37.890 153.180  1.00  0.00           H
ATOM   4414 2HH1 ARG A 355     106.610  38.920 154.370  1.00  0.00           H
ATOM   4415  NH2 ARG A 355     106.830  37.530 156.180  1.00  0.00           N
ATOM   4416 1HH2 ARG A 355     107.200  37.050 156.990  1.00  0.00           H
ATOM   4417 2HH2 ARG A 355     106.340  38.410 156.290  1.00  0.00           H
ATOM   4418  C   ARG A 355     105.850  32.010 155.660  1.00  0.00           C
ATOM   4419  O   ARG A 355     105.360  32.810 156.480  1.00  0.00           O
ATOM   4420  N   PHE A 356     106.730  31.030 155.990  1.00  0.00           N
ATOM   4421  H   PHE A 356     107.090  30.440 155.260  1.00  0.00           H
ATOM   4422  CA  PHE A 356     107.270  31.000 157.370  1.00  0.00           C
ATOM   4423  HA  PHE A 356     106.540  31.410 158.070  1.00  0.00           H
ATOM   4424  CB  PHE A 356     107.520  29.560 157.930  1.00  0.00           C
ATOM   4425  HB1 PHE A 356     107.900  29.630 158.950  1.00  0.00           H
ATOM   4426  HB2 PHE A 356     108.300  29.140 157.300  1.00  0.00           H
ATOM   4427  CG  PHE A 356     106.420  28.550 157.840  1.00  0.00           C
ATOM   4428  CD1 PHE A 356     106.430  27.450 156.940  1.00  0.00           C
ATOM   4429  HD1 PHE A 356     107.280  27.310 156.290  1.00  0.00           H
ATOM   4430  CE1 PHE A 356     105.390  26.480 157.050  1.00  0.00           C
ATOM   4431  HE1 PHE A 356     105.320  25.620 156.410  1.00  0.00           H
ATOM   4432  CZ  PHE A 356     104.370  26.640 157.960  1.00  0.00           C
ATOM   4433  HZ  PHE A 356     103.500  26.000 158.030  1.00  0.00           H
ATOM   4434  CE2 PHE A 356     104.420  27.680 158.860  1.00  0.00           C
ATOM   4435  HE2 PHE A 356     103.590  27.820 159.530  1.00  0.00           H
ATOM   4436  CD2 PHE A 356     105.430  28.610 158.810  1.00  0.00           C
ATOM   4437  HD2 PHE A 356     105.430  29.490 159.440  1.00  0.00           H
ATOM   4438  C   PHE A 356     108.520  31.800 157.610  1.00  0.00           C
ATOM   4439  O   PHE A 356     109.510  31.670 156.880  1.00  0.00           O
ATOM   4440  N   ASP A 357     108.570  32.590 158.740  1.00  0.00           N
ATOM   4441  H   ASP A 357     107.870  32.570 159.470  1.00  0.00           H
ATOM   4442  CA  ASP A 357     109.770  33.390 159.080  1.00  0.00           C
ATOM   4443  HA  ASP A 357     110.340  33.510 158.160  1.00  0.00           H
ATOM   4444  CB  ASP A 357     109.300  34.770 159.460  1.00  0.00           C
ATOM   4445  HB1 ASP A 357     110.130  35.430 159.690  1.00  0.00           H
ATOM   4446  HB2 ASP A 357     108.730  34.800 160.380  1.00  0.00           H
ATOM   4447  CG  ASP A 357     108.400  35.510 158.400  1.00  0.00           C
ATOM   4448  OD1 ASP A 357     107.410  36.210 158.730  1.00  0.00           O
ATOM   4449  OD2 ASP A 357     108.770  35.520 157.240  1.00  0.00           O
ATOM   4450  C   ASP A 357     110.650  32.830 160.290  1.00  0.00           C
ATOM   4451  O   ASP A 357     110.200  32.000 161.110  1.00  0.00           O
ATOM   4452  N   TYR A 358     111.940  33.200 160.340  1.00  0.00           N
ATOM   4453  H   TYR A 358     112.110  33.980 159.720  1.00  0.00           H
ATOM   4454  CA  TYR A 358     113.010  32.900 161.280  1.00  0.00           C
ATOM   4455  HA  TYR A 358     112.550  32.900 162.270  1.00  0.00           H
ATOM   4456  CB  TYR A 358     113.470  31.460 161.100  1.00  0.00           C
ATOM   4457  HB1 TYR A 358     112.560  30.890 161.280  1.00  0.00           H
ATOM   4458  HB2 TYR A 358     114.260  31.330 161.840  1.00  0.00           H
ATOM   4459  CG  TYR A 358     113.870  31.080 159.750  1.00  0.00           C
ATOM   4460  CD1 TYR A 358     115.220  31.270 159.260  1.00  0.00           C
ATOM   4461  HD1 TYR A 358     115.930  31.750 159.930  1.00  0.00           H
ATOM   4462  CE1 TYR A 358     115.630  30.760 158.040  1.00  0.00           C
ATOM   4463  HE1 TYR A 358     116.640  30.880 157.680  1.00  0.00           H
ATOM   4464  CZ  TYR A 358     114.670  30.080 157.320  1.00  0.00           C
ATOM   4465  OH  TYR A 358     114.970  29.550 156.140  1.00  0.00           O
ATOM   4466  HH  TYR A 358     115.670  30.020 155.680  1.00  0.00           H
ATOM   4467  CE2 TYR A 358     113.310  29.990 157.690  1.00  0.00           C
ATOM   4468  HE2 TYR A 358     112.590  29.580 157.010  1.00  0.00           H
ATOM   4469  CD2 TYR A 358     112.920  30.520 158.890  1.00  0.00           C
ATOM   4470  HD2 TYR A 358     111.860  30.460 159.100  1.00  0.00           H
ATOM   4471  C   TYR A 358     114.170  33.940 161.190  1.00  0.00           C
ATOM   4472  O   TYR A 358     113.970  34.950 160.460  1.00  0.00           O
ATOM   4473  N   SER A 359     115.200  33.780 162.080  1.00  0.00           N
ATOM   4474  H   SER A 359     115.150  33.030 162.740  1.00  0.00           H
ATOM   4475  CA  SER A 359     116.410  34.600 162.140  1.00  0.00           C
ATOM   4476  HA  SER A 359     116.450  35.330 161.330  1.00  0.00           H
ATOM   4477  CB  SER A 359     116.310  35.390 163.460  1.00  0.00           C
ATOM   4478  HB1 SER A 359     116.300  34.730 164.330  1.00  0.00           H
ATOM   4479  HB2 SER A 359     115.380  35.930 163.550  1.00  0.00           H
ATOM   4480  OG  SER A 359     117.440  36.230 163.640  1.00  0.00           O
ATOM   4481  HG  SER A 359     117.180  37.120 163.380  1.00  0.00           H
ATOM   4482  C   SER A 359     117.730  33.740 162.080  1.00  0.00           C
ATOM   4483  O   SER A 359     117.720  32.630 162.570  1.00  0.00           O
ATOM   4484  N   GLN A 360     118.780  34.180 161.370  1.00  0.00           N
ATOM   4485  H   GLN A 360     118.630  35.130 161.040  1.00  0.00           H
ATOM   4486  CA  GLN A 360     120.180  33.590 161.190  1.00  0.00           C
ATOM   4487  HA  GLN A 360     120.620  34.120 160.350  1.00  0.00           H
ATOM   4488  CB  GLN A 360     121.070  33.960 162.310  1.00  0.00           C
ATOM   4489  HB1 GLN A 360     122.010  33.400 162.280  1.00  0.00           H
ATOM   4490  HB2 GLN A 360     120.560  33.800 163.250  1.00  0.00           H
ATOM   4491  CG  GLN A 360     121.550  35.460 162.170  1.00  0.00           C
ATOM   4492  HG1 GLN A 360     120.640  36.060 162.180  1.00  0.00           H
ATOM   4493  HG2 GLN A 360     122.070  35.540 161.220  1.00  0.00           H
ATOM   4494  CD  GLN A 360     122.270  35.790 163.490  1.00  0.00           C
ATOM   4495  OE1 GLN A 360     121.650  35.780 164.550  1.00  0.00           O
ATOM   4496  NE2 GLN A 360     123.540  36.030 163.470  1.00  0.00           N
ATOM   4497 1HE2 GLN A 360     124.100  35.820 162.660  1.00  0.00           H
ATOM   4498 2HE2 GLN A 360     124.000  36.210 164.360  1.00  0.00           H
ATOM   4499  C   GLN A 360     120.130  32.090 160.680  1.00  0.00           C
ATOM   4500  O   GLN A 360     120.560  31.200 161.410  1.00  0.00           O
ATOM   4501  N   CYS A 361     119.590  31.880 159.490  1.00  0.00           N
ATOM   4502  H   CYS A 361     119.160  32.680 159.040  1.00  0.00           H
ATOM   4503  CA  CYS A 361     119.880  30.720 158.660  1.00  0.00           C
ATOM   4504  HA  CYS A 361     120.900  30.480 158.940  1.00  0.00           H
ATOM   4505  CB  CYS A 361     118.920  29.580 159.110  1.00  0.00           C
ATOM   4506  HB1 CYS A 361     117.890  29.760 158.800  1.00  0.00           H
ATOM   4507  HB2 CYS A 361     118.920  29.550 160.200  1.00  0.00           H
ATOM   4508  SG  CYS A 361     119.510  28.040 158.460  1.00  0.00           S
ATOM   4509  HG  CYS A 361     119.350  27.440 159.630  1.00  0.00           H
ATOM   4510  C   CYS A 361     119.810  31.020 157.160  1.00  0.00           C
ATOM   4511  O   CYS A 361     119.510  30.190 156.280  1.00  0.00           O
ATOM   4512  N   ASP A 362     120.070  32.310 156.760  1.00  0.00           N
ATOM   4513  H   ASP A 362     120.390  32.960 157.460  1.00  0.00           H
ATOM   4514  CA  ASP A 362     120.250  32.670 155.350  1.00  0.00           C
ATOM   4515  HA  ASP A 362     119.400  32.270 154.790  1.00  0.00           H
ATOM   4516  CB  ASP A 362     120.240  34.220 155.240  1.00  0.00           C
ATOM   4517  HB1 ASP A 362     119.210  34.520 155.450  1.00  0.00           H
ATOM   4518  HB2 ASP A 362     120.480  34.400 154.190  1.00  0.00           H
ATOM   4519  CG  ASP A 362     121.150  34.930 156.200  1.00  0.00           C
ATOM   4520  OD1 ASP A 362     120.720  36.000 156.720  1.00  0.00           O
ATOM   4521  OD2 ASP A 362     122.240  34.500 156.600  1.00  0.00           O
ATOM   4522  C   ASP A 362     121.590  32.060 154.750  1.00  0.00           C
ATOM   4523  O   ASP A 362     121.610  31.850 153.570  1.00  0.00           O
ATOM   4524  N   ILE A 363     122.560  31.680 155.580  1.00  0.00           N
ATOM   4525  H   ILE A 363     122.370  32.020 156.520  1.00  0.00           H
ATOM   4526  CA  ILE A 363     123.700  30.760 155.210  1.00  0.00           C
ATOM   4527  HA  ILE A 363     124.280  31.280 154.450  1.00  0.00           H
ATOM   4528  CB  ILE A 363     124.640  30.380 156.370  1.00  0.00           C
ATOM   4529  HB  ILE A 363     125.440  29.770 155.930  1.00  0.00           H
ATOM   4530  CG2 ILE A 363     125.440  31.620 156.760  1.00  0.00           C
ATOM   4531 1HG2 ILE A 363     126.140  31.340 157.540  1.00  0.00           H
ATOM   4532 2HG2 ILE A 363     126.040  31.960 155.920  1.00  0.00           H
ATOM   4533 3HG2 ILE A 363     124.800  32.430 157.130  1.00  0.00           H
ATOM   4534  CG1 ILE A 363     123.900  29.510 157.440  1.00  0.00           C
ATOM   4535 1HG1 ILE A 363     123.900  28.500 157.010  1.00  0.00           H
ATOM   4536 2HG1 ILE A 363     122.870  29.830 157.610  1.00  0.00           H
ATOM   4537  CD  ILE A 363     124.670  29.510 158.730  1.00  0.00           C
ATOM   4538  HD1 ILE A 363     124.770  30.490 159.200  1.00  0.00           H
ATOM   4539  HD2 ILE A 363     124.130  28.880 159.440  1.00  0.00           H
ATOM   4540  HD3 ILE A 363     125.660  29.080 158.570  1.00  0.00           H
ATOM   4541  C   ILE A 363     123.190  29.470 154.480  1.00  0.00           C
ATOM   4542  O   ILE A 363     122.040  29.030 154.690  1.00  0.00           O
ATOM   4543  N   TRP A 364     124.030  28.950 153.600  1.00  0.00           N
ATOM   4544  H   TRP A 364     124.930  29.390 153.470  1.00  0.00           H
ATOM   4545  CA  TRP A 364     123.770  27.670 152.900  1.00  0.00           C
ATOM   4546  HA  TRP A 364     122.690  27.540 152.850  1.00  0.00           H
ATOM   4547  CB  TRP A 364     124.300  27.680 151.480  1.00  0.00           C
ATOM   4548  HB1 TRP A 364     124.270  26.680 151.050  1.00  0.00           H
ATOM   4549  HB2 TRP A 364     125.360  27.970 151.460  1.00  0.00           H
ATOM   4550  CG  TRP A 364     123.580  28.630 150.620  1.00  0.00           C
ATOM   4551  CD1 TRP A 364     122.330  28.590 150.170  1.00  0.00           C
ATOM   4552  HD1 TRP A 364     121.610  27.800 150.320  1.00  0.00           H
ATOM   4553  NE1 TRP A 364     122.130  29.700 149.330  1.00  0.00           N
ATOM   4554  HE1 TRP A 364     121.300  29.860 148.780  1.00  0.00           H
ATOM   4555  CE2 TRP A 364     123.180  30.590 149.340  1.00  0.00           C
ATOM   4556  CZ2 TRP A 364     123.300  31.800 148.690  1.00  0.00           C
ATOM   4557  HZ2 TRP A 364     122.500  32.290 148.160  1.00  0.00           H
ATOM   4558  CH2 TRP A 364     124.540  32.480 149.000  1.00  0.00           C
ATOM   4559  HH2 TRP A 364     124.640  33.470 148.570  1.00  0.00           H
ATOM   4560  CZ3 TRP A 364     125.490  31.900 149.840  1.00  0.00           C
ATOM   4561  HZ3 TRP A 364     126.430  32.400 150.030  1.00  0.00           H
ATOM   4562  CE3 TRP A 364     125.250  30.660 150.420  1.00  0.00           C
ATOM   4563  HE3 TRP A 364     126.030  30.280 151.070  1.00  0.00           H
ATOM   4564  CD2 TRP A 364     124.050  29.940 150.240  1.00  0.00           C
ATOM   4565  C   TRP A 364     124.390  26.540 153.720  1.00  0.00           C
ATOM   4566  O   TRP A 364     125.030  26.740 154.690  1.00  0.00           O
ATOM   4567  N   TYR A 365     124.080  25.280 153.210  1.00  0.00           N
ATOM   4568  H   TYR A 365     123.590  25.210 152.330  1.00  0.00           H
ATOM   4569  CA  TYR A 365     124.550  24.010 153.830  1.00  0.00           C
ATOM   4570  HA  TYR A 365     124.100  23.290 153.150  1.00  0.00           H
ATOM   4571  CB  TYR A 365     126.100  23.870 153.840  1.00  0.00           C
ATOM   4572  HB1 TYR A 365     126.250  22.800 153.980  1.00  0.00           H
ATOM   4573  HB2 TYR A 365     126.610  24.330 154.690  1.00  0.00           H
ATOM   4574  CG  TYR A 365     126.630  24.310 152.430  1.00  0.00           C
ATOM   4575  CD1 TYR A 365     126.490  23.460 151.350  1.00  0.00           C
ATOM   4576  HD1 TYR A 365     125.970  22.510 151.360  1.00  0.00           H
ATOM   4577  CE1 TYR A 365     127.160  23.840 150.160  1.00  0.00           C
ATOM   4578  HE1 TYR A 365     127.020  23.220 149.290  1.00  0.00           H
ATOM   4579  CZ  TYR A 365     127.830  25.000 150.060  1.00  0.00           C
ATOM   4580  OH  TYR A 365     128.430  25.300 148.880  1.00  0.00           O
ATOM   4581  HH  TYR A 365     128.410  24.530 148.300  1.00  0.00           H
ATOM   4582  CE2 TYR A 365     127.900  25.910 151.130  1.00  0.00           C
ATOM   4583  HE2 TYR A 365     128.360  26.890 151.050  1.00  0.00           H
ATOM   4584  CD2 TYR A 365     127.210  25.580 152.280  1.00  0.00           C
ATOM   4585  HD2 TYR A 365     127.290  26.170 153.180  1.00  0.00           H
ATOM   4586  C   TYR A 365     123.900  23.840 155.250  1.00  0.00           C
ATOM   4587  O   TYR A 365     124.560  23.350 156.200  1.00  0.00           O
ATOM   4588  N   MET A 366     122.600  24.100 155.290  1.00  0.00           N
ATOM   4589  H   MET A 366     122.240  24.540 154.460  1.00  0.00           H
ATOM   4590  CA  MET A 366     121.740  24.080 156.480  1.00  0.00           C
ATOM   4591  HA  MET A 366     122.190  23.490 157.280  1.00  0.00           H
ATOM   4592  CB  MET A 366     121.430  25.470 157.050  1.00  0.00           C
ATOM   4593  HB1 MET A 366     120.670  25.250 157.800  1.00  0.00           H
ATOM   4594  HB2 MET A 366     121.040  26.130 156.280  1.00  0.00           H
ATOM   4595  CG  MET A 366     122.570  26.200 157.690  1.00  0.00           C
ATOM   4596  HG1 MET A 366     122.280  27.250 157.790  1.00  0.00           H
ATOM   4597  HG2 MET A 366     123.380  26.210 156.950  1.00  0.00           H
ATOM   4598  SD  MET A 366     123.140  25.720 159.350  1.00  0.00           S
ATOM   4599  CE  MET A 366     121.770  26.260 160.460  1.00  0.00           C
ATOM   4600  HE1 MET A 366     121.670  27.350 160.480  1.00  0.00           H
ATOM   4601  HE2 MET A 366     120.850  25.850 160.050  1.00  0.00           H
ATOM   4602  HE3 MET A 366     121.970  25.930 161.470  1.00  0.00           H
ATOM   4603  C   MET A 366     120.450  23.390 156.070  1.00  0.00           C
ATOM   4604  O   MET A 366     119.490  24.110 155.620  1.00  0.00           O
ATOM   4605  N   ARG A 367     120.350  22.080 156.260  1.00  0.00           N
ATOM   4606  H   ARG A 367     121.200  21.560 156.390  1.00  0.00           H
ATOM   4607  CA  ARG A 367     119.180  21.250 155.860  1.00  0.00           C
ATOM   4608  HA  ARG A 367     118.910  21.510 154.840  1.00  0.00           H
ATOM   4609  CB  ARG A 367     119.470  19.690 155.850  1.00  0.00           C
ATOM   4610  HB1 ARG A 367     119.190  19.320 156.830  1.00  0.00           H
ATOM   4611  HB2 ARG A 367     120.540  19.490 155.790  1.00  0.00           H
ATOM   4612  CG  ARG A 367     118.760  18.970 154.800  1.00  0.00           C
ATOM   4613  HG1 ARG A 367     117.760  19.350 154.590  1.00  0.00           H
ATOM   4614  HG2 ARG A 367     118.670  17.930 155.080  1.00  0.00           H
ATOM   4615  CD  ARG A 367     119.610  19.030 153.510  1.00  0.00           C
ATOM   4616  HD1 ARG A 367     119.980  20.040 153.300  1.00  0.00           H
ATOM   4617  HD2 ARG A 367     118.950  18.840 152.660  1.00  0.00           H
ATOM   4618  NE  ARG A 367     120.740  18.020 153.540  1.00  0.00           N
ATOM   4619  HE  ARG A 367     121.040  17.700 154.450  1.00  0.00           H
ATOM   4620  CZ  ARG A 367     121.550  17.790 152.500  1.00  0.00           C
ATOM   4621  NH1 ARG A 367     121.300  18.180 151.330  1.00  0.00           N
ATOM   4622 1HH1 ARG A 367     120.380  18.560 151.140  1.00  0.00           H
ATOM   4623 2HH1 ARG A 367     121.940  18.190 150.550  1.00  0.00           H
ATOM   4624  NH2 ARG A 367     122.620  17.190 152.680  1.00  0.00           N
ATOM   4625 1HH2 ARG A 367     123.050  17.120 153.590  1.00  0.00           H
ATOM   4626 2HH2 ARG A 367     123.070  17.010 151.790  1.00  0.00           H
ATOM   4627  C   ARG A 367     118.000  21.600 156.800  1.00  0.00           C
ATOM   4628  O   ARG A 367     118.160  21.830 157.990  1.00  0.00           O
ATOM   4629  N   PHE A 368     116.810  21.530 156.170  1.00  0.00           N
ATOM   4630  H   PHE A 368     116.750  21.310 155.190  1.00  0.00           H
ATOM   4631  CA  PHE A 368     115.530  21.500 156.910  1.00  0.00           C
ATOM   4632  HA  PHE A 368     115.670  21.660 157.980  1.00  0.00           H
ATOM   4633  CB  PHE A 368     114.510  22.630 156.450  1.00  0.00           C
ATOM   4634  HB1 PHE A 368     115.080  23.530 156.240  1.00  0.00           H
ATOM   4635  HB2 PHE A 368     113.830  22.870 157.270  1.00  0.00           H
ATOM   4636  CG  PHE A 368     113.580  22.380 155.270  1.00  0.00           C
ATOM   4637  CD1 PHE A 368     112.390  21.680 155.440  1.00  0.00           C
ATOM   4638  HD1 PHE A 368     112.180  21.220 156.390  1.00  0.00           H
ATOM   4639  CE1 PHE A 368     111.390  21.750 154.450  1.00  0.00           C
ATOM   4640  HE1 PHE A 368     110.460  21.200 154.530  1.00  0.00           H
ATOM   4641  CZ  PHE A 368     111.730  22.390 153.210  1.00  0.00           C
ATOM   4642  HZ  PHE A 368     111.000  22.340 152.410  1.00  0.00           H
ATOM   4643  CE2 PHE A 368     112.900  22.990 153.060  1.00  0.00           C
ATOM   4644  HE2 PHE A 368     113.030  23.630 152.200  1.00  0.00           H
ATOM   4645  CD2 PHE A 368     113.850  23.050 154.070  1.00  0.00           C
ATOM   4646  HD2 PHE A 368     114.720  23.650 153.860  1.00  0.00           H
ATOM   4647  C   PHE A 368     114.920  20.130 156.790  1.00  0.00           C
ATOM   4648  O   PHE A 368     115.240  19.370 155.820  1.00  0.00           O
ATOM   4649  N   SER A 369     114.120  19.730 157.820  1.00  0.00           N
ATOM   4650  H   SER A 369     113.890  20.380 158.550  1.00  0.00           H
ATOM   4651  CA  SER A 369     113.720  18.320 157.930  1.00  0.00           C
ATOM   4652  HA  SER A 369     113.820  17.830 156.970  1.00  0.00           H
ATOM   4653  CB  SER A 369     114.620  17.590 158.940  1.00  0.00           C
ATOM   4654  HB1 SER A 369     114.340  16.540 158.900  1.00  0.00           H
ATOM   4655  HB2 SER A 369     114.510  17.930 159.970  1.00  0.00           H
ATOM   4656  OG  SER A 369     115.940  17.750 158.540  1.00  0.00           O
ATOM   4657  HG  SER A 369     116.310  18.590 158.800  1.00  0.00           H
ATOM   4658  C   SER A 369     112.240  18.180 158.450  1.00  0.00           C
ATOM   4659  O   SER A 369     111.780  18.950 159.280  1.00  0.00           O
ATOM   4660  N   MET A 370     111.510  17.190 157.950  1.00  0.00           N
ATOM   4661  H   MET A 370     111.930  16.590 157.250  1.00  0.00           H
ATOM   4662  CA  MET A 370     110.140  16.960 158.370  1.00  0.00           C
ATOM   4663  HA  MET A 370     109.750  17.790 158.970  1.00  0.00           H
ATOM   4664  CB  MET A 370     109.230  17.000 157.140  1.00  0.00           C
ATOM   4665  HB1 MET A 370     108.200  16.990 157.510  1.00  0.00           H
ATOM   4666  HB2 MET A 370     109.450  16.110 156.550  1.00  0.00           H
ATOM   4667  CG  MET A 370     109.490  18.190 156.220  1.00  0.00           C
ATOM   4668  HG1 MET A 370     110.570  18.270 156.100  1.00  0.00           H
ATOM   4669  HG2 MET A 370     109.170  19.100 156.740  1.00  0.00           H
ATOM   4670  SD  MET A 370     108.690  18.230 154.600  1.00  0.00           S
ATOM   4671  CE  MET A 370     106.980  18.340 155.140  1.00  0.00           C
ATOM   4672  HE1 MET A 370     106.730  17.600 155.910  1.00  0.00           H
ATOM   4673  HE2 MET A 370     106.820  19.320 155.580  1.00  0.00           H
ATOM   4674  HE3 MET A 370     106.350  18.070 154.290  1.00  0.00           H
ATOM   4675  C   MET A 370     109.960  15.650 159.160  1.00  0.00           C
ATOM   4676  O   MET A 370     110.730  14.790 159.100  1.00  0.00           O
ATOM   4677  N   ASP A 371     108.880  15.620 159.930  1.00  0.00           N
ATOM   4678  H   ASP A 371     108.220  16.350 159.740  1.00  0.00           H
ATOM   4679  CA  ASP A 371     108.440  14.390 160.680  1.00  0.00           C
ATOM   4680  HA  ASP A 371     109.230  14.090 161.370  1.00  0.00           H
ATOM   4681  CB  ASP A 371     107.150  14.730 161.450  1.00  0.00           C
ATOM   4682  HB1 ASP A 371     107.400  15.490 162.190  1.00  0.00           H
ATOM   4683  HB2 ASP A 371     106.870  13.890 162.080  1.00  0.00           H
ATOM   4684  CG  ASP A 371     105.940  15.140 160.660  1.00  0.00           C
ATOM   4685  OD1 ASP A 371     106.030  15.460 159.470  1.00  0.00           O
ATOM   4686  OD2 ASP A 371     104.840  15.080 161.270  1.00  0.00           O
ATOM   4687  C   ASP A 371     108.120  13.120 159.800  1.00  0.00           C
ATOM   4688  O   ASP A 371     108.200  13.120 158.550  1.00  0.00           O
ATOM   4689  N   PHE A 372     107.810  11.940 160.370  1.00  0.00           N
ATOM   4690  H   PHE A 372     107.760  11.900 161.370  1.00  0.00           H
ATOM   4691  CA  PHE A 372     107.420  10.780 159.590  1.00  0.00           C
ATOM   4692  HA  PHE A 372     108.140  10.590 158.800  1.00  0.00           H
ATOM   4693  CB  PHE A 372     107.560   9.600 160.490  1.00  0.00           C
ATOM   4694  HB1 PHE A 372     106.850   9.760 161.300  1.00  0.00           H
ATOM   4695  HB2 PHE A 372     108.540   9.600 160.970  1.00  0.00           H
ATOM   4696  CG  PHE A 372     107.210   8.250 159.880  1.00  0.00           C
ATOM   4697  CD1 PHE A 372     107.760   7.750 158.720  1.00  0.00           C
ATOM   4698  HD1 PHE A 372     108.430   8.380 158.150  1.00  0.00           H
ATOM   4699  CE1 PHE A 372     107.540   6.440 158.390  1.00  0.00           C
ATOM   4700  HE1 PHE A 372     107.880   6.090 157.430  1.00  0.00           H
ATOM   4701  CZ  PHE A 372     106.700   5.690 159.150  1.00  0.00           C
ATOM   4702  HZ  PHE A 372     106.510   4.720 158.700  1.00  0.00           H
ATOM   4703  CE2 PHE A 372     106.080   6.170 160.330  1.00  0.00           C
ATOM   4704  HE2 PHE A 372     105.390   5.590 160.920  1.00  0.00           H
ATOM   4705  CD2 PHE A 372     106.460   7.400 160.760  1.00  0.00           C
ATOM   4706  HD2 PHE A 372     105.910   7.840 161.580  1.00  0.00           H
ATOM   4707  C   PHE A 372     106.020  10.890 159.020  1.00  0.00           C
ATOM   4708  O   PHE A 372     105.710  10.100 158.160  1.00  0.00           O
ATOM   4709  N   TRP A 373     105.290  11.900 159.550  1.00  0.00           N
ATOM   4710  H   TRP A 373     105.770  12.350 160.320  1.00  0.00           H
ATOM   4711  CA  TRP A 373     103.860  11.980 159.350  1.00  0.00           C
ATOM   4712  HA  TRP A 373     103.600  11.070 158.820  1.00  0.00           H
ATOM   4713  CB  TRP A 373     103.120  12.000 160.690  1.00  0.00           C
ATOM   4714  HB1 TRP A 373     102.070  12.030 160.400  1.00  0.00           H
ATOM   4715  HB2 TRP A 373     103.290  12.930 161.240  1.00  0.00           H
ATOM   4716  CG  TRP A 373     103.440  10.950 161.640  1.00  0.00           C
ATOM   4717  CD1 TRP A 373     104.560  10.890 162.410  1.00  0.00           C
ATOM   4718  HD1 TRP A 373     105.320  11.650 162.490  1.00  0.00           H
ATOM   4719  NE1 TRP A 373     104.600   9.730 163.160  1.00  0.00           N
ATOM   4720  HE1 TRP A 373     105.350   9.440 163.770  1.00  0.00           H
ATOM   4721  CE2 TRP A 373     103.420   8.980 162.950  1.00  0.00           C
ATOM   4722  CZ2 TRP A 373     102.910   7.730 163.410  1.00  0.00           C
ATOM   4723  HZ2 TRP A 373     103.590   7.170 164.030  1.00  0.00           H
ATOM   4724  CH2 TRP A 373     101.700   7.240 162.930  1.00  0.00           C
ATOM   4725  HH2 TRP A 373     101.370   6.270 163.270  1.00  0.00           H
ATOM   4726  CZ3 TRP A 373     100.890   8.080 162.140  1.00  0.00           C
ATOM   4727  HZ3 TRP A 373      99.920   7.780 161.790  1.00  0.00           H
ATOM   4728  CE3 TRP A 373     101.360   9.340 161.770  1.00  0.00           C
ATOM   4729  HE3 TRP A 373     100.760   9.970 161.120  1.00  0.00           H
ATOM   4730  CD2 TRP A 373     102.700   9.760 162.070  1.00  0.00           C
ATOM   4731  C   TRP A 373     103.290  13.150 158.480  1.00  0.00           C
ATOM   4732  O   TRP A 373     102.080  13.260 158.170  1.00  0.00           O
ATOM   4733  N   GLN A 374     104.090  14.090 158.030  1.00  0.00           N
ATOM   4734  H   GLN A 374     105.060  14.080 158.330  1.00  0.00           H
ATOM   4735  CA  GLN A 374     103.630  15.360 157.330  1.00  0.00           C
ATOM   4736  HA  GLN A 374     104.520  15.940 157.060  1.00  0.00           H
ATOM   4737  CB  GLN A 374     102.900  14.940 156.030  1.00  0.00           C
ATOM   4738  HB1 GLN A 374     101.820  14.940 156.200  1.00  0.00           H
ATOM   4739  HB2 GLN A 374     103.340  14.060 155.570  1.00  0.00           H
ATOM   4740  CG  GLN A 374     102.860  16.070 154.910  1.00  0.00           C
ATOM   4741  HG1 GLN A 374     103.840  16.080 154.440  1.00  0.00           H
ATOM   4742  HG2 GLN A 374     102.680  17.080 155.290  1.00  0.00           H
ATOM   4743  CD  GLN A 374     101.680  15.680 153.980  1.00  0.00           C
ATOM   4744  OE1 GLN A 374     100.570  16.090 154.180  1.00  0.00           O
ATOM   4745  NE2 GLN A 374     101.820  14.930 152.920  1.00  0.00           N
ATOM   4746 1HE2 GLN A 374     102.720  14.590 152.610  1.00  0.00           H
ATOM   4747 2HE2 GLN A 374     100.970  14.620 152.470  1.00  0.00           H
ATOM   4748  C   GLN A 374     102.770  16.260 158.230  1.00  0.00           C
ATOM   4749  O   GLN A 374     101.910  17.000 157.700  1.00  0.00           O
ATOM   4750  N   LYS A 375     103.100  16.320 159.520  1.00  0.00           N
ATOM   4751  H   LYS A 375     103.720  15.600 159.860  1.00  0.00           H
ATOM   4752  CA  LYS A 375     102.450  17.140 160.560  1.00  0.00           C
ATOM   4753  HA  LYS A 375     101.620  17.650 160.070  1.00  0.00           H
ATOM   4754  CB  LYS A 375     101.770  16.290 161.610  1.00  0.00           C
ATOM   4755  HB1 LYS A 375     101.120  17.010 162.090  1.00  0.00           H
ATOM   4756  HB2 LYS A 375     102.510  15.910 162.310  1.00  0.00           H
ATOM   4757  CG  LYS A 375     100.890  15.150 161.060  1.00  0.00           C
ATOM   4758  HG1 LYS A 375     101.530  14.360 160.680  1.00  0.00           H
ATOM   4759  HG2 LYS A 375     100.360  15.500 160.180  1.00  0.00           H
ATOM   4760  CD  LYS A 375      99.900  14.570 162.120  1.00  0.00           C
ATOM   4761  HD1 LYS A 375      99.410  15.400 162.630  1.00  0.00           H
ATOM   4762  HD2 LYS A 375     100.490  14.090 162.900  1.00  0.00           H
ATOM   4763  CE  LYS A 375      98.800  13.690 161.520  1.00  0.00           C
ATOM   4764  HE1 LYS A 375      98.160  13.420 162.360  1.00  0.00           H
ATOM   4765  HE2 LYS A 375      99.150  12.770 161.050  1.00  0.00           H
ATOM   4766  NZ  LYS A 375      98.020  14.440 160.500  1.00  0.00           N
ATOM   4767  HZ1 LYS A 375      97.310  15.010 160.930  1.00  0.00           H
ATOM   4768  HZ2 LYS A 375      98.590  14.910 159.820  1.00  0.00           H
ATOM   4769  HZ3 LYS A 375      97.480  13.750 159.990  1.00  0.00           H
ATOM   4770  C   LYS A 375     103.380  18.250 161.090  1.00  0.00           C
ATOM   4771  O   LYS A 375     102.890  19.270 161.550  1.00  0.00           O
ATOM   4772  N   MET A 376     104.710  17.970 161.080  1.00  0.00           N
ATOM   4773  H   MET A 376     104.870  17.010 160.800  1.00  0.00           H
ATOM   4774  CA  MET A 376     105.690  18.790 161.770  1.00  0.00           C
ATOM   4775  HA  MET A 376     105.290  19.800 161.700  1.00  0.00           H
ATOM   4776  CB  MET A 376     105.730  18.320 163.250  1.00  0.00           C
ATOM   4777  HB1 MET A 376     105.700  17.240 163.220  1.00  0.00           H
ATOM   4778  HB2 MET A 376     104.840  18.560 163.840  1.00  0.00           H
ATOM   4779  CG  MET A 376     107.030  18.670 163.960  1.00  0.00           C
ATOM   4780  HG1 MET A 376     107.400  19.610 163.550  1.00  0.00           H
ATOM   4781  HG2 MET A 376     107.720  17.950 163.510  1.00  0.00           H
ATOM   4782  SD  MET A 376     107.190  18.750 165.800  1.00  0.00           S
ATOM   4783  CE  MET A 376     107.010  16.940 166.000  1.00  0.00           C
ATOM   4784  HE1 MET A 376     106.140  16.560 165.470  1.00  0.00           H
ATOM   4785  HE2 MET A 376     107.980  16.480 165.830  1.00  0.00           H
ATOM   4786  HE3 MET A 376     106.800  16.740 167.050  1.00  0.00           H
ATOM   4787  C   MET A 376     107.020  18.930 160.970  1.00  0.00           C
ATOM   4788  O   MET A 376     107.370  18.100 160.150  1.00  0.00           O
ATOM   4789  N   LEU A 377     107.800  20.030 161.190  1.00  0.00           N
ATOM   4790  H   LEU A 377     107.420  20.730 161.820  1.00  0.00           H
ATOM   4791  CA  LEU A 377     108.860  20.570 160.320  1.00  0.00           C
ATOM   4792  HA  LEU A 377     109.380  19.700 159.920  1.00  0.00           H
ATOM   4793  CB  LEU A 377     108.230  21.300 159.190  1.00  0.00           C
ATOM   4794  HB1 LEU A 377     107.840  22.270 159.510  1.00  0.00           H
ATOM   4795  HB2 LEU A 377     107.410  20.700 158.780  1.00  0.00           H
ATOM   4796  CG  LEU A 377     109.160  21.740 158.060  1.00  0.00           C
ATOM   4797  HG  LEU A 377     109.870  20.950 157.830  1.00  0.00           H
ATOM   4798  CD1 LEU A 377     108.340  22.020 156.800  1.00  0.00           C
ATOM   4799 1HD1 LEU A 377     107.730  22.910 156.910  1.00  0.00           H
ATOM   4800 2HD1 LEU A 377     109.000  22.440 156.050  1.00  0.00           H
ATOM   4801 3HD1 LEU A 377     107.740  21.160 156.480  1.00  0.00           H
ATOM   4802  CD2 LEU A 377     109.970  23.060 158.200  1.00  0.00           C
ATOM   4803 1HD2 LEU A 377     109.360  23.960 158.110  1.00  0.00           H
ATOM   4804 2HD2 LEU A 377     110.270  23.060 159.250  1.00  0.00           H
ATOM   4805 3HD2 LEU A 377     110.890  23.020 157.620  1.00  0.00           H
ATOM   4806  C   LEU A 377     109.900  21.390 161.100  1.00  0.00           C
ATOM   4807  O   LEU A 377     109.530  22.130 162.040  1.00  0.00           O
ATOM   4808  N   ALA A 378     111.170  21.210 160.790  1.00  0.00           N
ATOM   4809  H   ALA A 378     111.520  20.710 159.990  1.00  0.00           H
ATOM   4810  CA  ALA A 378     112.160  21.960 161.570  1.00  0.00           C
ATOM   4811  HA  ALA A 378     111.820  22.900 162.000  1.00  0.00           H
ATOM   4812  CB  ALA A 378     112.560  21.010 162.730  1.00  0.00           C
ATOM   4813  HB1 ALA A 378     113.250  21.600 163.330  1.00  0.00           H
ATOM   4814  HB2 ALA A 378     111.700  20.900 163.400  1.00  0.00           H
ATOM   4815  HB3 ALA A 378     112.990  20.060 162.420  1.00  0.00           H
ATOM   4816  C   ALA A 378     113.340  22.380 160.770  1.00  0.00           C
ATOM   4817  O   ALA A 378     113.700  21.800 159.740  1.00  0.00           O
ATOM   4818  N   LEU A 379     113.990  23.420 161.330  1.00  0.00           N
ATOM   4819  H   LEU A 379     113.590  23.610 162.230  1.00  0.00           H
ATOM   4820  CA  LEU A 379     115.320  23.890 160.950  1.00  0.00           C
ATOM   4821  HA  LEU A 379     115.840  23.010 160.580  1.00  0.00           H
ATOM   4822  CB  LEU A 379     115.070  24.940 159.840  1.00  0.00           C
ATOM   4823  HB1 LEU A 379     114.470  25.710 160.330  1.00  0.00           H
ATOM   4824  HB2 LEU A 379     114.630  24.370 159.020  1.00  0.00           H
ATOM   4825  CG  LEU A 379     116.160  25.800 159.240  1.00  0.00           C
ATOM   4826  HG  LEU A 379     116.580  26.430 160.020  1.00  0.00           H
ATOM   4827  CD1 LEU A 379     117.240  24.870 158.650  1.00  0.00           C
ATOM   4828 1HD1 LEU A 379     117.620  24.150 159.370  1.00  0.00           H
ATOM   4829 2HD1 LEU A 379     116.800  24.310 157.820  1.00  0.00           H
ATOM   4830 3HD1 LEU A 379     118.040  25.460 158.200  1.00  0.00           H
ATOM   4831  CD2 LEU A 379     115.520  26.610 158.040  1.00  0.00           C
ATOM   4832 1HD2 LEU A 379     116.240  27.190 157.470  1.00  0.00           H
ATOM   4833 2HD2 LEU A 379     114.950  26.000 157.340  1.00  0.00           H
ATOM   4834 3HD2 LEU A 379     114.740  27.240 158.460  1.00  0.00           H
ATOM   4835  C   LEU A 379     116.050  24.360 162.220  1.00  0.00           C
ATOM   4836  O   LEU A 379     115.440  24.950 163.050  1.00  0.00           O
ATOM   4837  N   GLY A 380     117.390  24.230 162.310  1.00  0.00           N
ATOM   4838  H   GLY A 380     117.800  23.690 161.560  1.00  0.00           H
ATOM   4839  CA  GLY A 380     118.260  25.010 163.220  1.00  0.00           C
ATOM   4840  HA1 GLY A 380     119.050  24.410 163.660  1.00  0.00           H
ATOM   4841  HA2 GLY A 380     117.630  25.350 164.050  1.00  0.00           H
ATOM   4842  C   GLY A 380     118.820  26.280 162.610  1.00  0.00           C
ATOM   4843  O   GLY A 380     118.630  26.560 161.440  1.00  0.00           O
ATOM   4844  N   ASN A 381     119.500  27.040 163.500  1.00  0.00           N
ATOM   4845  H   ASN A 381     119.300  26.830 164.460  1.00  0.00           H
ATOM   4846  CA  ASN A 381     120.010  28.380 163.140  1.00  0.00           C
ATOM   4847  HA  ASN A 381     120.050  28.500 162.060  1.00  0.00           H
ATOM   4848  CB  ASN A 381     119.110  29.460 163.800  1.00  0.00           C
ATOM   4849  HB1 ASN A 381     118.360  29.020 164.460  1.00  0.00           H
ATOM   4850  HB2 ASN A 381     118.640  29.970 162.960  1.00  0.00           H
ATOM   4851  CG  ASN A 381     119.880  30.470 164.620  1.00  0.00           C
ATOM   4852  OD1 ASN A 381     120.540  30.140 165.590  1.00  0.00           O
ATOM   4853  ND2 ASN A 381     119.670  31.740 164.450  1.00  0.00           N
ATOM   4854 1HD2 ASN A 381     118.960  32.040 163.800  1.00  0.00           H
ATOM   4855 2HD2 ASN A 381     120.110  32.350 165.120  1.00  0.00           H
ATOM   4856  C   ASN A 381     121.540  28.430 163.440  1.00  0.00           C
ATOM   4857  O   ASN A 381     122.080  27.570 164.100  1.00  0.00           O
ATOM   4858  N   GLN A 382     122.250  29.430 162.910  1.00  0.00           N
ATOM   4859  H   GLN A 382     121.760  29.880 162.150  1.00  0.00           H
ATOM   4860  CA  GLN A 382     123.670  29.660 162.970  1.00  0.00           C
ATOM   4861  HA  GLN A 382     124.150  28.730 162.670  1.00  0.00           H
ATOM   4862  CB  GLN A 382     123.960  30.860 162.100  1.00  0.00           C
ATOM   4863  HB1 GLN A 382     123.530  31.680 162.670  1.00  0.00           H
ATOM   4864  HB2 GLN A 382     123.410  30.660 161.180  1.00  0.00           H
ATOM   4865  CG  GLN A 382     125.430  31.190 161.890  1.00  0.00           C
ATOM   4866  HG1 GLN A 382     125.900  30.250 161.610  1.00  0.00           H
ATOM   4867  HG2 GLN A 382     125.800  31.500 162.860  1.00  0.00           H
ATOM   4868  CD  GLN A 382     125.630  32.270 160.860  1.00  0.00           C
ATOM   4869  OE1 GLN A 382     124.730  32.870 160.260  1.00  0.00           O
ATOM   4870  NE2 GLN A 382     126.870  32.470 160.550  1.00  0.00           N
ATOM   4871 1HE2 GLN A 382     127.510  32.000 161.180  1.00  0.00           H
ATOM   4872 2HE2 GLN A 382     127.180  33.240 159.970  1.00  0.00           H
ATOM   4873  C   GLN A 382     124.220  29.930 164.390  1.00  0.00           C
ATOM   4874  O   GLN A 382     125.420  29.850 164.670  1.00  0.00           O
ATOM   4875  N   VAL A 383     123.350  30.250 165.290  1.00  0.00           N
ATOM   4876  H   VAL A 383     122.390  30.370 164.990  1.00  0.00           H
ATOM   4877  CA  VAL A 383     123.710  30.660 166.710  1.00  0.00           C
ATOM   4878  HA  VAL A 383     124.750  30.440 166.910  1.00  0.00           H
ATOM   4879  CB  VAL A 383     123.580  32.200 166.890  1.00  0.00           C
ATOM   4880  HB  VAL A 383     123.720  32.330 167.960  1.00  0.00           H
ATOM   4881  CG1 VAL A 383     124.600  33.050 166.120  1.00  0.00           C
ATOM   4882 1HG1 VAL A 383     125.610  32.810 166.450  1.00  0.00           H
ATOM   4883 2HG1 VAL A 383     124.520  32.890 165.040  1.00  0.00           H
ATOM   4884 3HG1 VAL A 383     124.550  34.120 166.360  1.00  0.00           H
ATOM   4885  CG2 VAL A 383     122.210  32.770 166.660  1.00  0.00           C
ATOM   4886 1HG2 VAL A 383     122.060  33.040 165.610  1.00  0.00           H
ATOM   4887 2HG2 VAL A 383     121.410  32.110 167.010  1.00  0.00           H
ATOM   4888 3HG2 VAL A 383     122.160  33.650 167.300  1.00  0.00           H
ATOM   4889  C   VAL A 383     122.890  29.880 167.740  1.00  0.00           C
ATOM   4890  O   VAL A 383     122.470  30.310 168.800  1.00  0.00           O
ATOM   4891  N   GLY A 384     122.620  28.660 167.450  1.00  0.00           N
ATOM   4892  H   GLY A 384     122.940  28.260 166.580  1.00  0.00           H
ATOM   4893  CA  GLY A 384     122.110  27.640 168.430  1.00  0.00           C
ATOM   4894  HA1 GLY A 384     122.670  27.770 169.350  1.00  0.00           H
ATOM   4895  HA2 GLY A 384     122.250  26.620 168.050  1.00  0.00           H
ATOM   4896  C   GLY A 384     120.610  27.680 168.760  1.00  0.00           C
ATOM   4897  O   GLY A 384     120.210  27.060 169.720  1.00  0.00           O
ATOM   4898  N   LYS A 385     119.840  28.480 168.040  1.00  0.00           N
ATOM   4899  H   LYS A 385     120.260  29.060 167.330  1.00  0.00           H
ATOM   4900  CA  LYS A 385     118.300  28.460 168.050  1.00  0.00           C
ATOM   4901  HA  LYS A 385     117.860  28.300 169.030  1.00  0.00           H
ATOM   4902  CB  LYS A 385     117.610  29.790 167.650  1.00  0.00           C
ATOM   4903  HB1 LYS A 385     116.530  29.600 167.660  1.00  0.00           H
ATOM   4904  HB2 LYS A 385     117.930  29.990 166.630  1.00  0.00           H
ATOM   4905  CG  LYS A 385     117.990  31.050 168.510  1.00  0.00           C
ATOM   4906  HG1 LYS A 385     119.070  31.150 168.530  1.00  0.00           H
ATOM   4907  HG2 LYS A 385     117.700  30.850 169.540  1.00  0.00           H
ATOM   4908  CD  LYS A 385     117.210  32.220 167.920  1.00  0.00           C
ATOM   4909  HD1 LYS A 385     116.150  31.960 167.920  1.00  0.00           H
ATOM   4910  HD2 LYS A 385     117.460  32.360 166.870  1.00  0.00           H
ATOM   4911  CE  LYS A 385     117.490  33.430 168.890  1.00  0.00           C
ATOM   4912  HE1 LYS A 385     117.620  33.130 169.930  1.00  0.00           H
ATOM   4913  HE2 LYS A 385     116.580  34.030 168.950  1.00  0.00           H
ATOM   4914  NZ  LYS A 385     118.610  34.310 168.450  1.00  0.00           N
ATOM   4915  HZ1 LYS A 385     118.490  35.210 168.880  1.00  0.00           H
ATOM   4916  HZ2 LYS A 385     119.490  33.900 168.730  1.00  0.00           H
ATOM   4917  HZ3 LYS A 385     118.600  34.460 167.450  1.00  0.00           H
ATOM   4918  C   LYS A 385     117.920  27.210 167.210  1.00  0.00           C
ATOM   4919  O   LYS A 385     118.580  26.920 166.200  1.00  0.00           O
ATOM   4920  N   LEU A 386     116.770  26.680 167.500  1.00  0.00           N
ATOM   4921  H   LEU A 386     116.380  26.840 168.420  1.00  0.00           H
ATOM   4922  CA  LEU A 386     116.110  25.600 166.670  1.00  0.00           C
ATOM   4923  HA  LEU A 386     116.440  25.630 165.630  1.00  0.00           H
ATOM   4924  CB  LEU A 386     116.540  24.160 167.240  1.00  0.00           C
ATOM   4925  HB1 LEU A 386     115.910  23.960 168.100  1.00  0.00           H
ATOM   4926  HB2 LEU A 386     117.570  24.260 167.590  1.00  0.00           H
ATOM   4927  CG  LEU A 386     116.330  22.970 166.240  1.00  0.00           C
ATOM   4928  HG  LEU A 386     117.080  22.910 165.450  1.00  0.00           H
ATOM   4929  CD1 LEU A 386     116.600  21.710 167.040  1.00  0.00           C
ATOM   4930 1HD1 LEU A 386     115.850  21.730 167.830  1.00  0.00           H
ATOM   4931 2HD1 LEU A 386     116.520  20.770 166.500  1.00  0.00           H
ATOM   4932 3HD1 LEU A 386     117.480  21.800 167.670  1.00  0.00           H
ATOM   4933  CD2 LEU A 386     114.960  22.850 165.600  1.00  0.00           C
ATOM   4934 1HD2 LEU A 386     114.140  23.000 166.300  1.00  0.00           H
ATOM   4935 2HD2 LEU A 386     114.900  23.600 164.800  1.00  0.00           H
ATOM   4936 3HD2 LEU A 386     114.870  21.900 165.080  1.00  0.00           H
ATOM   4937  C   LEU A 386     114.570  25.870 166.530  1.00  0.00           C
ATOM   4938  O   LEU A 386     113.840  25.960 167.520  1.00  0.00           O
ATOM   4939  N   TYR A 387     114.120  26.080 165.300  1.00  0.00           N
ATOM   4940  H   TYR A 387     114.750  25.970 164.520  1.00  0.00           H
ATOM   4941  CA  TYR A 387     112.700  26.360 165.050  1.00  0.00           C
ATOM   4942  HA  TYR A 387     112.250  26.810 165.940  1.00  0.00           H
ATOM   4943  CB  TYR A 387     112.650  27.300 163.810  1.00  0.00           C
ATOM   4944  HB1 TYR A 387     111.620  27.640 163.890  1.00  0.00           H
ATOM   4945  HB2 TYR A 387     112.850  26.780 162.870  1.00  0.00           H
ATOM   4946  CG  TYR A 387     113.420  28.540 164.000  1.00  0.00           C
ATOM   4947  CD1 TYR A 387     113.070  29.480 164.970  1.00  0.00           C
ATOM   4948  HD1 TYR A 387     112.120  29.400 165.480  1.00  0.00           H
ATOM   4949  CE1 TYR A 387     113.940  30.530 165.380  1.00  0.00           C
ATOM   4950  HE1 TYR A 387     113.650  31.310 166.070  1.00  0.00           H
ATOM   4951  CZ  TYR A 387     115.190  30.620 164.710  1.00  0.00           C
ATOM   4952  OH  TYR A 387     116.010  31.680 164.960  1.00  0.00           O
ATOM   4953  HH  TYR A 387     115.600  32.330 165.550  1.00  0.00           H
ATOM   4954  CE2 TYR A 387     115.530  29.710 163.690  1.00  0.00           C
ATOM   4955  HE2 TYR A 387     116.530  29.810 163.270  1.00  0.00           H
ATOM   4956  CD2 TYR A 387     114.670  28.610 163.350  1.00  0.00           C
ATOM   4957  HD2 TYR A 387     115.060  27.900 162.640  1.00  0.00           H
ATOM   4958  C   TYR A 387     111.930  25.050 164.720  1.00  0.00           C
ATOM   4959  O   TYR A 387     112.400  24.220 163.940  1.00  0.00           O
ATOM   4960  N   VAL A 388     110.650  25.020 165.180  1.00  0.00           N
ATOM   4961  H   VAL A 388     110.360  25.780 165.770  1.00  0.00           H
ATOM   4962  CA  VAL A 388     109.640  23.950 164.930  1.00  0.00           C
ATOM   4963  HA  VAL A 388     110.040  23.410 164.060  1.00  0.00           H
ATOM   4964  CB  VAL A 388     109.480  23.070 166.190  1.00  0.00           C
ATOM   4965  HB  VAL A 388     109.080  23.710 166.970  1.00  0.00           H
ATOM   4966  CG1 VAL A 388     108.630  21.920 165.970  1.00  0.00           C
ATOM   4967 1HG1 VAL A 388     107.660  22.320 165.660  1.00  0.00           H
ATOM   4968 2HG1 VAL A 388     109.000  21.220 165.230  1.00  0.00           H
ATOM   4969 3HG1 VAL A 388     108.400  21.380 166.890  1.00  0.00           H
ATOM   4970  CG2 VAL A 388     110.830  22.490 166.710  1.00  0.00           C
ATOM   4971 1HG2 VAL A 388     111.390  22.080 165.870  1.00  0.00           H
ATOM   4972 2HG2 VAL A 388     111.430  23.220 167.260  1.00  0.00           H
ATOM   4973 3HG2 VAL A 388     110.710  21.560 167.270  1.00  0.00           H
ATOM   4974  C   VAL A 388     108.290  24.470 164.500  1.00  0.00           C
ATOM   4975  O   VAL A 388     107.810  25.400 165.060  1.00  0.00           O
ATOM   4976  N   TRP A 389     107.820  24.020 163.330  1.00  0.00           N
ATOM   4977  H   TRP A 389     108.290  23.250 162.860  1.00  0.00           H
ATOM   4978  CA  TRP A 389     106.520  24.340 162.760  1.00  0.00           C
ATOM   4979  HA  TRP A 389     106.090  25.190 163.290  1.00  0.00           H
ATOM   4980  CB  TRP A 389     106.640  24.790 161.350  1.00  0.00           C
ATOM   4981  HB1 TRP A 389     105.620  24.830 160.970  1.00  0.00           H
ATOM   4982  HB2 TRP A 389     107.190  24.040 160.780  1.00  0.00           H
ATOM   4983  CG  TRP A 389     107.450  26.140 161.270  1.00  0.00           C
ATOM   4984  CD1 TRP A 389     107.020  27.390 161.450  1.00  0.00           C
ATOM   4985  HD1 TRP A 389     105.970  27.620 161.600  1.00  0.00           H
ATOM   4986  NE1 TRP A 389     108.020  28.300 161.200  1.00  0.00           N
ATOM   4987  HE1 TRP A 389     107.750  29.270 161.300  1.00  0.00           H
ATOM   4988  CE2 TRP A 389     109.200  27.680 160.970  1.00  0.00           C
ATOM   4989  CZ2 TRP A 389     110.450  28.180 160.570  1.00  0.00           C
ATOM   4990  HZ2 TRP A 389     110.620  29.240 160.540  1.00  0.00           H
ATOM   4991  CH2 TRP A 389     111.570  27.270 160.510  1.00  0.00           C
ATOM   4992  HH2 TRP A 389     112.560  27.640 160.320  1.00  0.00           H
ATOM   4993  CZ3 TRP A 389     111.330  25.870 160.630  1.00  0.00           C
ATOM   4994  HZ3 TRP A 389     112.170  25.190 160.560  1.00  0.00           H
ATOM   4995  CE3 TRP A 389     109.990  25.410 160.770  1.00  0.00           C
ATOM   4996  HE3 TRP A 389     109.850  24.360 160.970  1.00  0.00           H
ATOM   4997  CD2 TRP A 389     108.870  26.260 160.960  1.00  0.00           C
ATOM   4998  C   TRP A 389     105.430  23.260 162.750  1.00  0.00           C
ATOM   4999  O   TRP A 389     105.810  22.100 162.870  1.00  0.00           O
ATOM   5000  N   ASP A 390     104.210  23.660 162.660  1.00  0.00           N
ATOM   5001  H   ASP A 390     103.980  24.620 162.860  1.00  0.00           H
ATOM   5002  CA  ASP A 390     103.040  22.870 162.430  1.00  0.00           C
ATOM   5003  HA  ASP A 390     103.290  21.820 162.520  1.00  0.00           H
ATOM   5004  CB  ASP A 390     101.990  23.290 163.440  1.00  0.00           C
ATOM   5005  HB1 ASP A 390     101.680  24.330 163.310  1.00  0.00           H
ATOM   5006  HB2 ASP A 390     102.380  23.160 164.450  1.00  0.00           H
ATOM   5007  CG  ASP A 390     100.660  22.590 163.440  1.00  0.00           C
ATOM   5008  OD1 ASP A 390      99.840  22.960 164.310  1.00  0.00           O
ATOM   5009  OD2 ASP A 390     100.380  21.740 162.540  1.00  0.00           O
ATOM   5010  C   ASP A 390     102.620  23.050 160.960  1.00  0.00           C
ATOM   5011  O   ASP A 390     102.460  24.220 160.580  1.00  0.00           O
ATOM   5012  N   LEU A 391     102.330  21.940 160.210  1.00  0.00           N
ATOM   5013  H   LEU A 391     102.380  21.060 160.700  1.00  0.00           H
ATOM   5014  CA  LEU A 391     101.890  22.010 158.830  1.00  0.00           C
ATOM   5015  HA  LEU A 391     102.220  22.900 158.290  1.00  0.00           H
ATOM   5016  CB  LEU A 391     102.460  20.780 158.120  1.00  0.00           C
ATOM   5017  HB1 LEU A 391     102.220  20.850 157.050  1.00  0.00           H
ATOM   5018  HB2 LEU A 391     102.070  19.910 158.650  1.00  0.00           H
ATOM   5019  CG  LEU A 391     104.040  20.630 158.130  1.00  0.00           C
ATOM   5020  HG  LEU A 391     104.420  20.740 159.150  1.00  0.00           H
ATOM   5021  CD1 LEU A 391     104.370  19.250 157.540  1.00  0.00           C
ATOM   5022 1HD1 LEU A 391     103.970  18.560 158.280  1.00  0.00           H
ATOM   5023 2HD1 LEU A 391     103.990  19.170 156.520  1.00  0.00           H
ATOM   5024 3HD1 LEU A 391     105.460  19.140 157.610  1.00  0.00           H
ATOM   5025  CD2 LEU A 391     104.670  21.790 157.360  1.00  0.00           C
ATOM   5026 1HD2 LEU A 391     105.760  21.740 157.440  1.00  0.00           H
ATOM   5027 2HD2 LEU A 391     104.360  21.680 156.320  1.00  0.00           H
ATOM   5028 3HD2 LEU A 391     104.460  22.790 157.730  1.00  0.00           H
ATOM   5029  C   LEU A 391     100.350  22.130 158.720  1.00  0.00           C
ATOM   5030  O   LEU A 391      99.890  22.010 157.590  1.00  0.00           O
ATOM   5031  N   GLU A 392      99.510  22.150 159.760  1.00  0.00           N
ATOM   5032  H   GLU A 392      99.870  22.040 160.700  1.00  0.00           H
ATOM   5033  CA  GLU A 392      98.030  21.920 159.660  1.00  0.00           C
ATOM   5034  HA  GLU A 392      97.630  21.980 158.650  1.00  0.00           H
ATOM   5035  CB  GLU A 392      97.710  20.530 160.140  1.00  0.00           C
ATOM   5036  HB1 GLU A 392      96.640  20.380 160.200  1.00  0.00           H
ATOM   5037  HB2 GLU A 392      98.170  20.400 161.130  1.00  0.00           H
ATOM   5038  CG  GLU A 392      98.140  19.470 159.160  1.00  0.00           C
ATOM   5039  HG1 GLU A 392      99.230  19.440 159.130  1.00  0.00           H
ATOM   5040  HG2 GLU A 392      97.710  19.700 158.180  1.00  0.00           H
ATOM   5041  CD  GLU A 392      97.810  18.020 159.570  1.00  0.00           C
ATOM   5042  OE1 GLU A 392      98.430  17.530 160.510  1.00  0.00           O
ATOM   5043  OE2 GLU A 392      96.990  17.360 158.870  1.00  0.00           O
ATOM   5044  C   GLU A 392      97.140  22.990 160.350  1.00  0.00           C
ATOM   5045  O   GLU A 392      96.150  22.570 160.910  1.00  0.00           O
ATOM   5046  N   VAL A 393      97.670  24.160 160.370  1.00  0.00           N
ATOM   5047  H   VAL A 393      98.620  24.190 160.010  1.00  0.00           H
ATOM   5048  CA  VAL A 393      97.190  25.280 161.280  1.00  0.00           C
ATOM   5049  HA  VAL A 393      96.980  24.950 162.300  1.00  0.00           H
ATOM   5050  CB  VAL A 393      98.400  26.280 161.410  1.00  0.00           C
ATOM   5051  HB  VAL A 393      98.470  26.680 160.400  1.00  0.00           H
ATOM   5052  CG1 VAL A 393      98.110  27.590 162.180  1.00  0.00           C
ATOM   5053 1HG1 VAL A 393      99.030  28.020 162.580  1.00  0.00           H
ATOM   5054 2HG1 VAL A 393      97.540  28.340 161.630  1.00  0.00           H
ATOM   5055 3HG1 VAL A 393      97.460  27.360 163.030  1.00  0.00           H
ATOM   5056  CG2 VAL A 393      99.730  25.770 161.940  1.00  0.00           C
ATOM   5057 1HG2 VAL A 393      99.950  24.760 161.580  1.00  0.00           H
ATOM   5058 2HG2 VAL A 393     100.580  26.440 161.830  1.00  0.00           H
ATOM   5059 3HG2 VAL A 393      99.580  25.610 163.010  1.00  0.00           H
ATOM   5060  C   VAL A 393      95.920  26.040 160.800  1.00  0.00           C
[truncated: 62,580 more chars]
